# Supplementary material for: The effects of nature‐inspired amino acid substitutions on structural and biochemical properties of the E. coli L‐asparaginase EcAIII
Source: Protein Sci. 2023 Jun 1;32(6):e4647. doi: 10.1002/pro.4647 (PMC10204187; doi:10.1002/pro.4647)
Supplement: Supplementary file 5 — DATA S2. Supporting Information. [file PRO-32-e4647-s005.zip › docking_results_orthologs_EcAIII_PDB_files/orthologs_T/InducedFitNZ_KE386934_1_100_post_ref.pdb]

TITLE     InducedFitNZ_KE386934.1_100_post_ref
REMARK   4      COMPLIES WITH FORMAT V. 3.0, 1-DEC-2006
REMARK 888
REMARK 888 WRITTEN BY MAESTRO (A PRODUCT OF SCHRODINGER, LLC)
ATOM      1  N   GLY A  38      17.955 -22.237  82.996  1.00 94.59           N1+
ATOM      2  CA  GLY A  38      16.653 -21.733  83.516  1.00 94.59           C  
ATOM      3  C   GLY A  38      16.251 -20.398  82.852  1.00 94.59           C  
ATOM      4  O   GLY A  38      17.064 -19.689  82.250  1.00 94.59           O  
ATOM      5  H1  GLY A  38      18.230 -23.080  83.479  1.00 94.59           H  
ATOM      6  H2  GLY A  38      17.897 -22.452  82.011  1.00 94.59           H  
ATOM      7  H3  GLY A  38      18.685 -21.552  83.133  1.00 94.59           H  
ATOM      8  HA3 GLY A  38      16.837 -21.602  84.583  1.00 94.59           H  
ATOM      9  HA2 GLY A  38      15.935 -22.535  83.345  1.00 94.59           H  
ATOM     10  N   TRP A  39      14.960 -20.047  82.989  1.00 98.51           N  
ATOM     11  CA  TRP A  39      14.371 -18.806  82.471  1.00 98.51           C  
ATOM     12  C   TRP A  39      14.926 -17.533  83.139  1.00 98.51           C  
ATOM     13  O   TRP A  39      15.476 -17.591  84.240  1.00 98.51           O  
ATOM     14  CB  TRP A  39      12.831 -18.871  82.576  1.00 98.51           C  
ATOM     15  CG  TRP A  39      12.206 -19.037  83.935  1.00 98.51           C  
ATOM     16  CD1 TRP A  39      11.717 -20.203  84.415  1.00 98.51           C  
ATOM     17  CD2 TRP A  39      11.991 -18.049  84.997  1.00 98.51           C  
ATOM     18  CE2 TRP A  39      11.373 -18.709  86.102  1.00 98.51           C  
ATOM     19  CE3 TRP A  39      12.251 -16.665  85.151  1.00 98.51           C  
ATOM     20  NE1 TRP A  39      11.221 -20.012  85.684  1.00 98.51           N  
ATOM     21  CZ2 TRP A  39      11.051 -18.045  87.297  1.00 98.51           C  
ATOM     22  CZ3 TRP A  39      11.942 -15.989  86.350  1.00 98.51           C  
ATOM     23  CH2 TRP A  39      11.345 -16.677  87.421  1.00 98.51           C  
ATOM     24  H   TRP A  39      14.341 -20.641  83.527  1.00 98.51           H  
ATOM     25  HA  TRP A  39      14.627 -18.748  81.411  1.00 98.51           H  
ATOM     26  HB3 TRP A  39      12.471 -19.682  81.941  1.00 98.51           H  
ATOM     27  HB2 TRP A  39      12.399 -17.967  82.148  1.00 98.51           H  
ATOM     28  HD1 TRP A  39      11.716 -21.137  83.872  1.00 98.51           H  
ATOM     29  HE3 TRP A  39      12.696 -16.112  84.340  1.00 98.51           H  
ATOM     30  HE1 TRP A  39      10.802 -20.753  86.233  1.00 98.51           H  
ATOM     31  HZ2 TRP A  39      10.591 -18.580  88.114  1.00 98.51           H  
ATOM     32  HZ3 TRP A  39      12.164 -14.938  86.451  1.00 98.51           H  
ATOM     33  HH2 TRP A  39      11.104 -16.156  88.335  1.00 98.51           H  
ATOM     34  N   ALA A  40      14.726 -16.397  82.457  1.00 98.85           N  
ATOM     35  CA  ALA A  40      15.050 -15.059  82.944  1.00 98.85           C  
ATOM     36  C   ALA A  40      14.104 -14.041  82.304  1.00 98.85           C  
ATOM     37  O   ALA A  40      13.692 -14.237  81.164  1.00 98.85           O  
ATOM     38  CB  ALA A  40      16.521 -14.734  82.632  1.00 98.85           C  
ATOM     39  H   ALA A  40      14.249 -16.429  81.564  1.00 98.85           H  
ATOM     40  HA  ALA A  40      14.888 -15.023  84.019  1.00 98.85           H  
ATOM     41  HB1 ALA A  40      16.801 -13.760  83.035  1.00 98.85           H  
ATOM     42  HB2 ALA A  40      17.193 -15.471  83.073  1.00 98.85           H  
ATOM     43  HB3 ALA A  40      16.711 -14.716  81.558  1.00 98.85           H  
ATOM     44  N   LEU A  41      13.793 -12.957  83.029  1.00 98.62           N  
ATOM     45  CA  LEU A  41      13.015 -11.839  82.499  1.00 98.62           C  
ATOM     46  C   LEU A  41      13.357 -10.540  83.231  1.00 98.62           C  
ATOM     47  O   LEU A  41      13.640 -10.562  84.427  1.00 98.62           O  
ATOM     48  CB  LEU A  41      11.487 -12.148  82.464  1.00 98.62           C  
ATOM     49  CG  LEU A  41      10.648 -11.864  83.739  1.00 98.62           C  
ATOM     50  CD1 LEU A  41       9.139 -11.908  83.421  1.00 98.62           C  
ATOM     51  CD2 LEU A  41      11.022 -12.798  84.908  1.00 98.62           C  
ATOM     52  H   LEU A  41      14.136 -12.855  83.976  1.00 98.62           H  
ATOM     53  HA  LEU A  41      13.353 -11.704  81.471  1.00 98.62           H  
ATOM     54  HB3 LEU A  41      11.312 -13.169  82.122  1.00 98.62           H  
ATOM     55  HB2 LEU A  41      11.073 -11.517  81.678  1.00 98.62           H  
ATOM     56  HG  LEU A  41      10.835 -10.843  84.073  1.00 98.62           H  
ATOM     57 HD11 LEU A  41       8.555 -12.368  84.217  1.00 98.62           H  
ATOM     58 HD12 LEU A  41       8.746 -10.900  83.285  1.00 98.62           H  
ATOM     59 HD13 LEU A  41       8.932 -12.460  82.503  1.00 98.62           H  
ATOM     60 HD21 LEU A  41      10.160 -13.283  85.366  1.00 98.62           H  
ATOM     61 HD22 LEU A  41      11.692 -13.594  84.587  1.00 98.62           H  
ATOM     62 HD23 LEU A  41      11.531 -12.242  85.695  1.00 98.62           H  
ATOM     63  N   ALA A  42      13.266  -9.433  82.484  1.00 98.92           N  
ATOM     64  CA  ALA A  42      13.281  -8.068  82.996  1.00 98.92           C  
ATOM     65  C   ALA A  42      12.074  -7.317  82.423  1.00 98.92           C  
ATOM     66  O   ALA A  42      11.573  -7.682  81.362  1.00 98.92           O  
ATOM     67  CB  ALA A  42      14.610  -7.380  82.643  1.00 98.92           C  
ATOM     68  H   ALA A  42      13.012  -9.521  81.508  1.00 98.92           H  
ATOM     69  HA  ALA A  42      13.174  -8.081  84.078  1.00 98.92           H  
ATOM     70  HB1 ALA A  42      14.611  -6.336  82.959  1.00 98.92           H  
ATOM     71  HB2 ALA A  42      15.446  -7.867  83.144  1.00 98.92           H  
ATOM     72  HB3 ALA A  42      14.810  -7.402  81.573  1.00 98.92           H  
ATOM     73  N   ILE A  43      11.629  -6.290  83.157  1.00 98.81           N  
ATOM     74  CA  ILE A  43      10.441  -5.470  82.915  1.00 98.81           C  
ATOM     75  C   ILE A  43      10.788  -3.990  83.135  1.00 98.81           C  
ATOM     76  O   ILE A  43      11.662  -3.690  83.949  1.00 98.81           O  
ATOM     77  CB  ILE A  43       9.286  -5.883  83.892  1.00 98.81           C  
ATOM     78  CG1 ILE A  43       8.701  -7.233  83.444  1.00 98.81           C  
ATOM     79  CG2 ILE A  43       8.134  -4.861  84.077  1.00 98.81           C  
ATOM     80  CD1 ILE A  43       7.728  -7.865  84.441  1.00 98.81           C  
ATOM     81  H   ILE A  43      12.103  -6.085  84.028  1.00 98.81           H  
ATOM     82  HA  ILE A  43      10.114  -5.590  81.884  1.00 98.81           H  
ATOM     83  HB  ILE A  43       9.729  -6.032  84.877  1.00 98.81           H  
ATOM     84 HG13 ILE A  43       9.494  -7.958  83.268  1.00 98.81           H  
ATOM     85 HG12 ILE A  43       8.208  -7.081  82.487  1.00 98.81           H  
ATOM     86 HG21 ILE A  43       7.368  -5.228  84.758  1.00 98.81           H  
ATOM     87 HG22 ILE A  43       8.475  -3.922  84.510  1.00 98.81           H  
ATOM     88 HG23 ILE A  43       7.646  -4.637  83.128  1.00 98.81           H  
ATOM     89 HD11 ILE A  43       7.592  -8.922  84.217  1.00 98.81           H  
ATOM     90 HD12 ILE A  43       8.110  -7.776  85.455  1.00 98.81           H  
ATOM     91 HD13 ILE A  43       6.746  -7.395  84.409  1.00 98.81           H  
ATOM     92  N   HIS A  44      10.083  -3.088  82.444  1.00 98.12           N  
ATOM     93  CA  HIS A  44      10.019  -1.669  82.758  1.00 98.12           C  
ATOM     94  C   HIS A  44       8.566  -1.188  82.712  1.00 98.12           C  
ATOM     95  O   HIS A  44       7.724  -1.750  82.006  1.00 98.12           O  
ATOM     96  CB  HIS A  44      11.019  -0.805  81.952  1.00 98.12           C  
ATOM     97  CG  HIS A  44      10.706  -0.633  80.484  1.00 98.12           C  
ATOM     98  CD2 HIS A  44      11.355  -1.177  79.397  1.00 98.12           C  
ATOM     99  ND1 HIS A  44       9.646   0.158  80.022  1.00 98.12           N  
ATOM    100  CE1 HIS A  44       9.646  -0.012  78.705  1.00 98.12           C  
ATOM    101  NE2 HIS A  44      10.626  -0.805  78.286  1.00 98.12           N  
ATOM    102  H   HIS A  44       9.377  -3.422  81.788  1.00 98.12           H  
ATOM    103  HA  HIS A  44      10.308  -1.586  83.801  1.00 98.12           H  
ATOM    104  HB3 HIS A  44      12.019  -1.223  82.053  1.00 98.12           H  
ATOM    105  HB2 HIS A  44      11.075   0.192  82.389  1.00 98.12           H  
ATOM    106  HD2 HIS A  44      12.223  -1.807  79.331  1.00 98.12           H  
ATOM    107  HE1 HIS A  44       8.927   0.436  78.040  1.00 98.12           H  
ATOM    108  HE2 HIS A  44      10.755  -1.134  77.332  1.00 98.12           H  
ATOM    109  N   GLY A  45       8.290  -0.142  83.490  1.00 95.24           N  
ATOM    110  CA  GLY A  45       7.038   0.606  83.513  1.00 95.24           C  
ATOM    111  C   GLY A  45       7.260   2.061  83.088  1.00 95.24           C  
ATOM    112  O   GLY A  45       6.477   2.929  83.468  1.00 95.24           O  
ATOM    113  H   GLY A  45       9.063   0.240  84.028  1.00 95.24           H  
ATOM    114  HA3 GLY A  45       6.640   0.586  84.526  1.00 95.24           H  
ATOM    115  HA2 GLY A  45       6.279   0.165  82.863  1.00 95.24           H  
ATOM    116  N   GLY A  46       8.350   2.333  82.360  1.00 91.47           N  
ATOM    117  CA  GLY A  46       8.731   3.649  81.868  1.00 91.47           C  
ATOM    118  C   GLY A  46       9.913   4.270  82.627  1.00 91.47           C  
ATOM    119  O   GLY A  46      10.054   4.102  83.843  1.00 91.47           O  
ATOM    120  H   GLY A  46       8.893   1.548  82.027  1.00 91.47           H  
ATOM    121  HA3 GLY A  46       7.892   4.346  81.899  1.00 91.47           H  
ATOM    122  HA2 GLY A  46       8.978   3.519  80.819  1.00 91.47           H  
ATOM    123  N   ALA A  47      10.765   4.999  81.893  1.00 88.34           N  
ATOM    124  CA  ALA A  47      11.864   5.829  82.395  1.00 88.34           C  
ATOM    125  C   ALA A  47      11.369   7.278  82.531  1.00 88.34           C  
ATOM    126  O   ALA A  47      10.565   7.726  81.712  1.00 88.34           O  
ATOM    127  CB  ALA A  47      13.002   5.803  81.362  1.00 88.34           C  
ATOM    128  H   ALA A  47      10.552   5.091  80.903  1.00 88.34           H  
ATOM    129  HA  ALA A  47      12.234   5.474  83.349  1.00 88.34           H  
ATOM    130  HB1 ALA A  47      13.818   6.464  81.653  1.00 88.34           H  
ATOM    131  HB2 ALA A  47      13.424   4.803  81.274  1.00 88.34           H  
ATOM    132  HB3 ALA A  47      12.659   6.111  80.373  1.00 88.34           H  
ATOM    133  N   GLY A  48      11.827   8.022  83.547  1.00 86.55           N  
ATOM    134  CA  GLY A  48      11.348   9.380  83.780  1.00 86.55           C  
ATOM    135  C   GLY A  48      12.129  10.160  84.837  1.00 86.55           C  
ATOM    136  O   GLY A  48      13.064   9.661  85.469  1.00 86.55           O  
ATOM    137  H   GLY A  48      12.499   7.635  84.207  1.00 86.55           H  
ATOM    138  HA3 GLY A  48      10.300   9.335  84.081  1.00 86.55           H  
ATOM    139  HA2 GLY A  48      11.389   9.944  82.846  1.00 86.55           H  
ATOM    140  N   VAL A  49      11.733  11.422  85.033  1.00 71.90           N  
ATOM    141  CA  VAL A  49      12.336  12.369  85.965  1.00 71.90           C  
ATOM    142  C   VAL A  49      11.639  12.190  87.335  1.00 71.90           C  
ATOM    143  O   VAL A  49      10.810  12.998  87.753  1.00 71.90           O  
ATOM    144  CB  VAL A  49      12.184  13.811  85.401  1.00 71.90           C  
ATOM    145  CG1 VAL A  49      12.948  14.847  86.250  1.00 71.90           C  
ATOM    146  CG2 VAL A  49      12.670  13.914  83.939  1.00 71.90           C  
ATOM    147  H   VAL A  49      10.943  11.759  84.506  1.00 71.90           H  
ATOM    148  HA  VAL A  49      13.400  12.163  86.043  1.00 71.90           H  
ATOM    149  HB  VAL A  49      11.128  14.087  85.410  1.00 71.90           H  
ATOM    150 HG11 VAL A  49      12.832  15.852  85.841  1.00 71.90           H  
ATOM    151 HG12 VAL A  49      12.588  14.885  87.279  1.00 71.90           H  
ATOM    152 HG13 VAL A  49      14.015  14.627  86.281  1.00 71.90           H  
ATOM    153 HG21 VAL A  49      12.610  14.941  83.576  1.00 71.90           H  
ATOM    154 HG22 VAL A  49      13.708  13.592  83.842  1.00 71.90           H  
ATOM    155 HG23 VAL A  49      12.071  13.309  83.258  1.00 71.90           H  
ATOM    156  N   MET A  50      11.933  11.073  88.005  1.00 76.79           N  
ATOM    157  CA  MET A  50      11.308  10.654  89.257  1.00 76.79           C  
ATOM    158  C   MET A  50      12.069  11.275  90.440  1.00 76.79           C  
ATOM    159  O   MET A  50      13.251  10.986  90.628  1.00 76.79           O  
ATOM    160  CB  MET A  50      11.418   9.115  89.344  1.00 76.79           C  
ATOM    161  CG  MET A  50      10.651   8.418  88.214  1.00 76.79           C  
ATOM    162  SD  MET A  50      10.794   6.622  88.185  1.00 76.79           S  
ATOM    163  CE  MET A  50      10.165   6.359  86.508  1.00 76.79           C  
ATOM    164  H   MET A  50      12.581  10.430  87.570  1.00 76.79           H  
ATOM    165  HA  MET A  50      10.257  10.950  89.283  1.00 76.79           H  
ATOM    166  HB3 MET A  50      11.026   8.765  90.299  1.00 76.79           H  
ATOM    167  HB2 MET A  50      12.464   8.804  89.319  1.00 76.79           H  
ATOM    168  HG3 MET A  50      11.011   8.772  87.250  1.00 76.79           H  
ATOM    169  HG2 MET A  50       9.592   8.675  88.262  1.00 76.79           H  
ATOM    170  HE1 MET A  50      10.016   5.301  86.319  1.00 76.79           H  
ATOM    171  HE2 MET A  50       9.211   6.867  86.370  1.00 76.79           H  
ATOM    172  HE3 MET A  50      10.869   6.741  85.771  1.00 76.79           H  
ATOM    173  N   ASP A  51      11.389  12.116  91.232  1.00 75.29           N  
ATOM    174  CA  ASP A  51      11.892  12.730  92.457  1.00 75.29           C  
ATOM    175  C   ASP A  51      11.249  11.996  93.645  1.00 75.29           C  
ATOM    176  O   ASP A  51      10.024  11.975  93.763  1.00 75.29           O  
ATOM    177  CB  ASP A  51      11.615  14.256  92.461  1.00 75.29           C  
ATOM    178  CG  ASP A  51      12.156  15.087  93.643  1.00 75.29           C  
ATOM    179  OD1 ASP A  51      12.928  14.556  94.473  1.00 75.29           O  
ATOM    180  OD2 ASP A  51      11.828  16.292  93.656  1.00 75.29           O1-
ATOM    181  H   ASP A  51      10.443  12.361  90.976  1.00 75.29           H  
ATOM    182  HA  ASP A  51      12.975  12.597  92.510  1.00 75.29           H  
ATOM    183  HB3 ASP A  51      10.543  14.432  92.364  1.00 75.29           H  
ATOM    184  HB2 ASP A  51      12.043  14.677  91.550  1.00 75.29           H  
ATOM    185  N   ARG A  52      12.108  11.416  94.499  1.00 77.88           N  
ATOM    186  CA  ARG A  52      11.741  10.657  95.696  1.00 77.88           C  
ATOM    187  C   ARG A  52      11.023  11.500  96.767  1.00 77.88           C  
ATOM    188  O   ARG A  52      10.170  10.959  97.470  1.00 77.88           O  
ATOM    189  CB  ARG A  52      13.022   9.999  96.255  1.00 77.88           C  
ATOM    190  CG  ARG A  52      12.795   9.018  97.426  1.00 77.88           C  
ATOM    191  CD  ARG A  52      14.090   8.568  98.125  1.00 77.88           C  
ATOM    192  NE  ARG A  52      14.934   7.691  97.295  1.00 77.88           N  
ATOM    193  CZ  ARG A  52      14.843   6.354  97.178  1.00 77.88           C  
ATOM    194  NH1 ARG A  52      13.886   5.635  97.784  1.00 77.88           N  
ATOM    195  NH2 ARG A  52      15.747   5.714  96.432  1.00 77.88           N1+
ATOM    196  H   ARG A  52      13.098  11.511  94.327  1.00 77.88           H  
ATOM    197  HA  ARG A  52      11.052   9.870  95.387  1.00 77.88           H  
ATOM    198  HB3 ARG A  52      13.707  10.786  96.576  1.00 77.88           H  
ATOM    199  HB2 ARG A  52      13.532   9.468  95.450  1.00 77.88           H  
ATOM    200  HG3 ARG A  52      12.306   8.144  96.991  1.00 77.88           H  
ATOM    201  HG2 ARG A  52      12.103   9.387  98.180  1.00 77.88           H  
ATOM    202  HD3 ARG A  52      13.902   8.171  99.122  1.00 77.88           H  
ATOM    203  HD2 ARG A  52      14.711   9.452  98.280  1.00 77.88           H  
ATOM    204  HE  ARG A  52      15.634   8.166  96.745  1.00 77.88           H  
ATOM    205 HH12 ARG A  52      13.852   4.631  97.661  1.00 77.88           H  
ATOM    206 HH11 ARG A  52      13.186   6.093  98.349  1.00 77.88           H  
ATOM    207 HH22 ARG A  52      15.684   4.708  96.331  1.00 77.88           H  
ATOM    208 HH21 ARG A  52      16.476   6.215  95.940  1.00 77.88           H  
ATOM    209  N   GLU A  53      11.372  12.794  96.868  1.00 77.87           N  
ATOM    210  CA  GLU A  53      10.821  13.723  97.857  1.00 77.87           C  
ATOM    211  C   GLU A  53       9.366  14.143  97.572  1.00 77.87           C  
ATOM    212  O   GLU A  53       8.659  14.484  98.520  1.00 77.87           O  
ATOM    213  CB  GLU A  53      11.741  14.954  97.991  1.00 77.87           C  
ATOM    214  CG  GLU A  53      13.192  14.593  98.396  1.00 77.87           C  
ATOM    215  CD  GLU A  53      14.125  15.781  98.691  1.00 77.87           C  
ATOM    216  OE1 GLU A  53      15.299  15.491  99.011  1.00 77.87           O  
ATOM    217  OE2 GLU A  53      13.679  16.948  98.609  1.00 77.87           O1-
ATOM    218  H   GLU A  53      12.065  13.179  96.239  1.00 77.87           H  
ATOM    219  HA  GLU A  53      10.816  13.212  98.822  1.00 77.87           H  
ATOM    220  HB3 GLU A  53      11.314  15.634  98.730  1.00 77.87           H  
ATOM    221  HB2 GLU A  53      11.756  15.504  97.047  1.00 77.87           H  
ATOM    222  HG3 GLU A  53      13.655  13.999  97.606  1.00 77.87           H  
ATOM    223  HG2 GLU A  53      13.167  13.959  99.283  1.00 77.87           H  
ATOM    224  N   THR A  54       8.942  14.091  96.297  1.00 78.13           N  
ATOM    225  CA  THR A  54       7.578  14.413  95.867  1.00 78.13           C  
ATOM    226  C   THR A  54       6.709  13.150  95.681  1.00 78.13           C  
ATOM    227  O   THR A  54       5.496  13.244  95.870  1.00 78.13           O  
ATOM    228  CB  THR A  54       7.570  15.208  94.533  1.00 78.13           C  
ATOM    229  CG2 THR A  54       8.377  16.512  94.608  1.00 78.13           C  
ATOM    230  OG1 THR A  54       8.019  14.442  93.428  1.00 78.13           O  
ATOM    231  H   THR A  54       9.584  13.795  95.576  1.00 78.13           H  
ATOM    232  HA  THR A  54       7.090  15.034  96.620  1.00 78.13           H  
ATOM    233  HB  THR A  54       6.539  15.483  94.306  1.00 78.13           H  
ATOM    234 HG21 THR A  54       8.364  17.042  93.655  1.00 78.13           H  
ATOM    235 HG22 THR A  54       7.962  17.182  95.361  1.00 78.13           H  
ATOM    236 HG23 THR A  54       9.417  16.331  94.873  1.00 78.13           H  
ATOM    237  HG1 THR A  54       8.969  14.324  93.501  1.00 78.13           H  
ATOM    238  N   MET A  55       7.323  12.000  95.344  1.00 82.27           N  
ATOM    239  CA  MET A  55       6.636  10.718  95.193  1.00 82.27           C  
ATOM    240  C   MET A  55       6.440  10.080  96.577  1.00 82.27           C  
ATOM    241  O   MET A  55       7.429   9.706  97.207  1.00 82.27           O  
ATOM    242  CB  MET A  55       7.447   9.814  94.236  1.00 82.27           C  
ATOM    243  CG  MET A  55       6.666   8.581  93.744  1.00 82.27           C  
ATOM    244  SD  MET A  55       7.613   7.357  92.792  1.00 82.27           S  
ATOM    245  CE  MET A  55       8.238   8.370  91.425  1.00 82.27           C  
ATOM    246  H   MET A  55       8.323  11.991  95.200  1.00 82.27           H  
ATOM    247  HA  MET A  55       5.661  10.897  94.736  1.00 82.27           H  
ATOM    248  HB3 MET A  55       8.385   9.503  94.700  1.00 82.27           H  
ATOM    249  HB2 MET A  55       7.731  10.405  93.365  1.00 82.27           H  
ATOM    250  HG3 MET A  55       5.832   8.911  93.125  1.00 82.27           H  
ATOM    251  HG2 MET A  55       6.227   8.054  94.589  1.00 82.27           H  
ATOM    252  HE1 MET A  55       8.749   7.738  90.699  1.00 82.27           H  
ATOM    253  HE2 MET A  55       7.420   8.884  90.921  1.00 82.27           H  
ATOM    254  HE3 MET A  55       8.949   9.112  91.788  1.00 82.27           H  
ATOM    255  N   SER A  56       5.178   9.981  97.029  1.00 86.96           N  
ATOM    256  CA  SER A  56       4.810   9.436  98.342  1.00 86.96           C  
ATOM    257  C   SER A  56       5.176   7.948  98.506  1.00 86.96           C  
ATOM    258  O   SER A  56       5.316   7.237  97.511  1.00 86.96           O  
ATOM    259  CB  SER A  56       3.311   9.712  98.607  1.00 86.96           C  
ATOM    260  OG  SER A  56       2.442   8.832  97.918  1.00 86.96           O  
ATOM    261  H   SER A  56       4.414  10.311  96.457  1.00 86.96           H  
ATOM    262  HA  SER A  56       5.383  10.000  99.081  1.00 86.96           H  
ATOM    263  HB3 SER A  56       3.057  10.741  98.351  1.00 86.96           H  
ATOM    264  HB2 SER A  56       3.105   9.604  99.673  1.00 86.96           H  
ATOM    265  HG  SER A  56       1.539   9.042  98.174  1.00 86.96           H  
ATOM    266  N   ALA A  57       5.301   7.502  99.767  1.00 90.83           N  
ATOM    267  CA  ALA A  57       5.590   6.111 100.131  1.00 90.83           C  
ATOM    268  C   ALA A  57       4.533   5.107  99.635  1.00 90.83           C  
ATOM    269  O   ALA A  57       4.899   3.992  99.267  1.00 90.83           O  
ATOM    270  CB  ALA A  57       5.755   6.014 101.654  1.00 90.83           C  
ATOM    271  H   ALA A  57       5.176   8.143 100.538  1.00 90.83           H  
ATOM    272  HA  ALA A  57       6.543   5.844  99.669  1.00 90.83           H  
ATOM    273  HB1 ALA A  57       5.998   4.996 101.961  1.00 90.83           H  
ATOM    274  HB2 ALA A  57       6.560   6.660 102.004  1.00 90.83           H  
ATOM    275  HB3 ALA A  57       4.842   6.307 102.175  1.00 90.83           H  
ATOM    276  N   ASP A  58       3.262   5.541  99.596  1.00 91.27           N  
ATOM    277  CA  ASP A  58       2.122   4.783  99.071  1.00 91.27           C  
ATOM    278  C   ASP A  58       2.149   4.669  97.537  1.00 91.27           C  
ATOM    279  O   ASP A  58       1.778   3.616  97.021  1.00 91.27           O  
ATOM    280  CB  ASP A  58       0.756   5.352  99.532  1.00 91.27           C  
ATOM    281  CG  ASP A  58       0.571   5.546 101.050  1.00 91.27           C  
ATOM    282  OD1 ASP A  58       1.238   4.835 101.836  1.00 91.27           O  
ATOM    283  OD2 ASP A  58      -0.349   6.316 101.400  1.00 91.27           O1-
ATOM    284  H   ASP A  58       3.051   6.469  99.933  1.00 91.27           H  
ATOM    285  HA  ASP A  58       2.203   3.766  99.461  1.00 91.27           H  
ATOM    286  HB3 ASP A  58      -0.044   4.691  99.195  1.00 91.27           H  
ATOM    287  HB2 ASP A  58       0.592   6.320  99.052  1.00 91.27           H  
ATOM    288  N   THR A  59       2.615   5.724  96.841  1.00 89.24           N  
ATOM    289  CA  THR A  59       2.815   5.724  95.388  1.00 89.24           C  
ATOM    290  C   THR A  59       3.982   4.807  94.978  1.00 89.24           C  
ATOM    291  O   THR A  59       3.814   4.013  94.054  1.00 89.24           O  
ATOM    292  CB  THR A  59       3.079   7.148  94.825  1.00 89.24           C  
ATOM    293  CG2 THR A  59       3.333   7.223  93.307  1.00 89.24           C  
ATOM    294  OG1 THR A  59       1.968   7.973  95.108  1.00 89.24           O  
ATOM    295  H   THR A  59       2.909   6.556  97.335  1.00 89.24           H  
ATOM    296  HA  THR A  59       1.905   5.337  94.925  1.00 89.24           H  
ATOM    297  HB  THR A  59       3.933   7.592  95.335  1.00 89.24           H  
ATOM    298 HG21 THR A  59       3.378   8.259  92.969  1.00 89.24           H  
ATOM    299 HG22 THR A  59       4.279   6.759  93.029  1.00 89.24           H  
ATOM    300 HG23 THR A  59       2.538   6.727  92.749  1.00 89.24           H  
ATOM    301  HG1 THR A  59       1.936   8.123  96.057  1.00 89.24           H  
ATOM    302  N   GLN A  60       5.112   4.887  95.708  1.00 91.68           N  
ATOM    303  CA  GLN A  60       6.271   4.004  95.555  1.00 91.68           C  
ATOM    304  C   GLN A  60       5.923   2.521  95.767  1.00 91.68           C  
ATOM    305  O   GLN A  60       6.298   1.699  94.935  1.00 91.68           O  
ATOM    306  CB  GLN A  60       7.411   4.436  96.501  1.00 91.68           C  
ATOM    307  CG  GLN A  60       8.086   5.764  96.106  1.00 91.68           C  
ATOM    308  CD  GLN A  60       9.222   6.144  97.060  1.00 91.68           C  
ATOM    309  NE2 GLN A  60       9.283   7.412  97.469  1.00 91.68           N  
ATOM    310  OE1 GLN A  60      10.062   5.310  97.397  1.00 91.68           O  
ATOM    311  H   GLN A  60       5.170   5.569  96.453  1.00 91.68           H  
ATOM    312  HA  GLN A  60       6.622   4.111  94.527  1.00 91.68           H  
ATOM    313  HB3 GLN A  60       8.170   3.653  96.521  1.00 91.68           H  
ATOM    314  HB2 GLN A  60       7.030   4.512  97.521  1.00 91.68           H  
ATOM    315  HG3 GLN A  60       7.354   6.569  96.071  1.00 91.68           H  
ATOM    316  HG2 GLN A  60       8.505   5.681  95.104  1.00 91.68           H  
ATOM    317 HE22 GLN A  60      10.019   7.710  98.091  1.00 91.68           H  
ATOM    318 HE21 GLN A  60       8.583   8.087  97.185  1.00 91.68           H  
ATOM    319  N   ALA A  61       5.172   2.218  96.841  1.00 95.44           N  
ATOM    320  CA  ALA A  61       4.682   0.878  97.168  1.00 95.44           C  
ATOM    321  C   ALA A  61       3.708   0.303  96.126  1.00 95.44           C  
ATOM    322  O   ALA A  61       3.788  -0.892  95.844  1.00 95.44           O  
ATOM    323  CB  ALA A  61       4.033   0.898  98.560  1.00 95.44           C  
ATOM    324  H   ALA A  61       4.906   2.953  97.484  1.00 95.44           H  
ATOM    325  HA  ALA A  61       5.548   0.214  97.211  1.00 95.44           H  
ATOM    326  HB1 ALA A  61       3.661  -0.088  98.838  1.00 95.44           H  
ATOM    327  HB2 ALA A  61       4.752   1.200  99.322  1.00 95.44           H  
ATOM    328  HB3 ALA A  61       3.194   1.594  98.600  1.00 95.44           H  
ATOM    329  N   ALA A  62       2.840   1.159  95.556  1.00 94.31           N  
ATOM    330  CA  ALA A  62       1.894   0.799  94.499  1.00 94.31           C  
ATOM    331  C   ALA A  62       2.583   0.427  93.177  1.00 94.31           C  
ATOM    332  O   ALA A  62       2.171  -0.551  92.556  1.00 94.31           O  
ATOM    333  CB  ALA A  62       0.883   1.937  94.293  1.00 94.31           C  
ATOM    334  H   ALA A  62       2.822   2.124  95.858  1.00 94.31           H  
ATOM    335  HA  ALA A  62       1.339  -0.078  94.840  1.00 94.31           H  
ATOM    336  HB1 ALA A  62       0.146   1.678  93.533  1.00 94.31           H  
ATOM    337  HB2 ALA A  62       0.335   2.144  95.213  1.00 94.31           H  
ATOM    338  HB3 ALA A  62       1.370   2.861  93.982  1.00 94.31           H  
ATOM    339  N   TYR A  63       3.634   1.177  92.793  1.00 93.29           N  
ATOM    340  CA  TYR A  63       4.464   0.881  91.623  1.00 93.29           C  
ATOM    341  C   TYR A  63       5.301  -0.400  91.775  1.00 93.29           C  
ATOM    342  O   TYR A  63       5.410  -1.133  90.797  1.00 93.29           O  
ATOM    343  CB  TYR A  63       5.344   2.095  91.251  1.00 93.29           C  
ATOM    344  CG  TYR A  63       4.649   3.120  90.370  1.00 93.29           C  
ATOM    345  CD1 TYR A  63       4.311   2.782  89.043  1.00 93.29           C  
ATOM    346  CD2 TYR A  63       4.360   4.414  90.850  1.00 93.29           C  
ATOM    347  CE1 TYR A  63       3.676   3.722  88.209  1.00 93.29           C  
ATOM    348  CE2 TYR A  63       3.707   5.349  90.024  1.00 93.29           C  
ATOM    349  CZ  TYR A  63       3.363   5.003  88.703  1.00 93.29           C  
ATOM    350  OH  TYR A  63       2.731   5.907  87.901  1.00 93.29           O  
ATOM    351  H   TYR A  63       3.903   1.980  93.347  1.00 93.29           H  
ATOM    352  HA  TYR A  63       3.776   0.700  90.795  1.00 93.29           H  
ATOM    353  HB3 TYR A  63       6.209   1.761  90.674  1.00 93.29           H  
ATOM    354  HB2 TYR A  63       5.758   2.565  92.145  1.00 93.29           H  
ATOM    355  HD1 TYR A  63       4.540   1.798  88.660  1.00 93.29           H  
ATOM    356  HD2 TYR A  63       4.648   4.700  91.848  1.00 93.29           H  
ATOM    357  HE1 TYR A  63       3.423   3.450  87.195  1.00 93.29           H  
ATOM    358  HE2 TYR A  63       3.483   6.336  90.400  1.00 93.29           H  
ATOM    359  HH  TYR A  63       2.460   5.511  87.067  1.00 93.29           H  
ATOM    360  N   ARG A  64       5.837  -0.679  92.977  1.00 96.20           N  
ATOM    361  CA  ARG A  64       6.583  -1.911  93.267  1.00 96.20           C  
ATOM    362  C   ARG A  64       5.687  -3.159  93.282  1.00 96.20           C  
ATOM    363  O   ARG A  64       6.123  -4.197  92.790  1.00 96.20           O  
ATOM    364  CB  ARG A  64       7.337  -1.790  94.604  1.00 96.20           C  
ATOM    365  CG  ARG A  64       8.414  -0.697  94.601  1.00 96.20           C  
ATOM    366  CD  ARG A  64       8.978  -0.428  96.006  1.00 96.20           C  
ATOM    367  NE  ARG A  64       9.689   0.860  96.083  1.00 96.20           N  
ATOM    368  CZ  ARG A  64      10.921   1.177  95.645  1.00 96.20           C  
ATOM    369  NH1 ARG A  64      11.734   0.293  95.045  1.00 96.20           N  
ATOM    370  NH2 ARG A  64      11.350   2.432  95.820  1.00 96.20           N1+
ATOM    371  H   ARG A  64       5.714  -0.031  93.745  1.00 96.20           H  
ATOM    372  HA  ARG A  64       7.320  -2.049  92.475  1.00 96.20           H  
ATOM    373  HB3 ARG A  64       7.813  -2.741  94.852  1.00 96.20           H  
ATOM    374  HB2 ARG A  64       6.617  -1.594  95.400  1.00 96.20           H  
ATOM    375  HG3 ARG A  64       8.091   0.211  94.102  1.00 96.20           H  
ATOM    376  HG2 ARG A  64       9.224  -1.082  93.981  1.00 96.20           H  
ATOM    377  HD3 ARG A  64       9.721  -1.192  96.235  1.00 96.20           H  
ATOM    378  HD2 ARG A  64       8.215  -0.513  96.780  1.00 96.20           H  
ATOM    379  HE  ARG A  64       9.143   1.606  96.490  1.00 96.20           H  
ATOM    380 HH12 ARG A  64      12.653   0.583  94.736  1.00 96.20           H  
ATOM    381 HH11 ARG A  64      11.441  -0.664  94.913  1.00 96.20           H  
ATOM    382 HH22 ARG A  64      12.295   2.679  95.548  1.00 96.20           H  
ATOM    383 HH21 ARG A  64      10.770   3.125  96.272  1.00 96.20           H  
ATOM    384  N   ALA A  65       4.458  -3.033  93.814  1.00 97.91           N  
ATOM    385  CA  ALA A  65       3.445  -4.090  93.826  1.00 97.91           C  
ATOM    386  C   ALA A  65       2.915  -4.423  92.421  1.00 97.91           C  
ATOM    387  O   ALA A  65       2.692  -5.596  92.127  1.00 97.91           O  
ATOM    388  CB  ALA A  65       2.296  -3.676  94.757  1.00 97.91           C  
ATOM    389  H   ALA A  65       4.181  -2.150  94.222  1.00 97.91           H  
ATOM    390  HA  ALA A  65       3.903  -4.993  94.234  1.00 97.91           H  
ATOM    391  HB1 ALA A  65       1.519  -4.441  94.793  1.00 97.91           H  
ATOM    392  HB2 ALA A  65       2.653  -3.527  95.776  1.00 97.91           H  
ATOM    393  HB3 ALA A  65       1.831  -2.744  94.430  1.00 97.91           H  
ATOM    394  N   ALA A  66       2.763  -3.388  91.580  1.00 96.83           N  
ATOM    395  CA  ALA A  66       2.374  -3.478  90.175  1.00 96.83           C  
ATOM    396  C   ALA A  66       3.443  -4.147  89.295  1.00 96.83           C  
ATOM    397  O   ALA A  66       3.106  -5.007  88.480  1.00 96.83           O  
ATOM    398  CB  ALA A  66       2.074  -2.061  89.680  1.00 96.83           C  
ATOM    399  H   ALA A  66       2.940  -2.452  91.922  1.00 96.83           H  
ATOM    400  HA  ALA A  66       1.460  -4.070  90.105  1.00 96.83           H  
ATOM    401  HB1 ALA A  66       1.893  -2.053  88.611  1.00 96.83           H  
ATOM    402  HB2 ALA A  66       1.185  -1.662  90.167  1.00 96.83           H  
ATOM    403  HB3 ALA A  66       2.899  -1.376  89.872  1.00 96.83           H  
ATOM    404  N   LEU A  67       4.713  -3.760  89.508  1.00 97.78           N  
ATOM    405  CA  LEU A  67       5.900  -4.341  88.879  1.00 97.78           C  
ATOM    406  C   LEU A  67       6.131  -5.806  89.290  1.00 97.78           C  
ATOM    407  O   LEU A  67       6.529  -6.599  88.437  1.00 97.78           O  
ATOM    408  CB  LEU A  67       7.127  -3.479  89.245  1.00 97.78           C  
ATOM    409  CG  LEU A  67       7.253  -2.164  88.440  1.00 97.78           C  
ATOM    410  CD1 LEU A  67       8.180  -1.159  89.157  1.00 97.78           C  
ATOM    411  CD2 LEU A  67       7.672  -2.417  86.976  1.00 97.78           C  
ATOM    412  H   LEU A  67       4.891  -3.026  90.181  1.00 97.78           H  
ATOM    413  HA  LEU A  67       5.755  -4.324  87.797  1.00 97.78           H  
ATOM    414  HB3 LEU A  67       8.043  -4.047  89.104  1.00 97.78           H  
ATOM    415  HB2 LEU A  67       7.089  -3.269  90.314  1.00 97.78           H  
ATOM    416  HG  LEU A  67       6.265  -1.703  88.412  1.00 97.78           H  
ATOM    417 HD11 LEU A  67       7.741  -0.161  89.159  1.00 97.78           H  
ATOM    418 HD12 LEU A  67       8.357  -1.426  90.199  1.00 97.78           H  
ATOM    419 HD13 LEU A  67       9.158  -1.089  88.689  1.00 97.78           H  
ATOM    420 HD21 LEU A  67       8.538  -1.827  86.675  1.00 97.78           H  
ATOM    421 HD22 LEU A  67       7.924  -3.463  86.803  1.00 97.78           H  
ATOM    422 HD23 LEU A  67       6.861  -2.162  86.293  1.00 97.78           H  
ATOM    423  N   GLN A  68       5.854  -6.141  90.564  1.00 98.39           N  
ATOM    424  CA  GLN A  68       5.947  -7.497  91.104  1.00 98.39           C  
ATOM    425  C   GLN A  68       4.857  -8.414  90.528  1.00 98.39           C  
ATOM    426  O   GLN A  68       5.189  -9.517  90.112  1.00 98.39           O  
ATOM    427  CB  GLN A  68       5.903  -7.463  92.652  1.00 98.39           C  
ATOM    428  CG  GLN A  68       6.130  -8.821  93.354  1.00 98.39           C  
ATOM    429  CD  GLN A  68       7.554  -9.355  93.172  1.00 98.39           C  
ATOM    430  NE2 GLN A  68       7.711 -10.471  92.458  1.00 98.39           N  
ATOM    431  OE1 GLN A  68       8.507  -8.772  93.683  1.00 98.39           O  
ATOM    432  H   GLN A  68       5.554  -5.425  91.212  1.00 98.39           H  
ATOM    433  HA  GLN A  68       6.915  -7.897  90.798  1.00 98.39           H  
ATOM    434  HB3 GLN A  68       4.944  -7.058  92.976  1.00 98.39           H  
ATOM    435  HB2 GLN A  68       6.649  -6.759  93.019  1.00 98.39           H  
ATOM    436  HG3 GLN A  68       5.401  -9.563  93.024  1.00 98.39           H  
ATOM    437  HG2 GLN A  68       5.963  -8.699  94.424  1.00 98.39           H  
ATOM    438 HE22 GLN A  68       8.632 -10.857  92.318  1.00 98.39           H  
ATOM    439 HE21 GLN A  68       6.910 -10.962  92.074  1.00 98.39           H  
ATOM    440  N   ALA A  69       3.599  -7.938  90.488  1.00 98.59           N  
ATOM    441  CA  ALA A  69       2.439  -8.669  89.967  1.00 98.59           C  
ATOM    442  C   ALA A  69       2.533  -8.998  88.468  1.00 98.59           C  
ATOM    443  O   ALA A  69       2.141 -10.095  88.069  1.00 98.59           O  
ATOM    444  CB  ALA A  69       1.162  -7.868  90.264  1.00 98.59           C  
ATOM    445  H   ALA A  69       3.406  -7.018  90.863  1.00 98.59           H  
ATOM    446  HA  ALA A  69       2.378  -9.615  90.509  1.00 98.59           H  
ATOM    447  HB1 ALA A  69       0.276  -8.378  89.885  1.00 98.59           H  
ATOM    448  HB2 ALA A  69       1.026  -7.735  91.338  1.00 98.59           H  
ATOM    449  HB3 ALA A  69       1.196  -6.877  89.809  1.00 98.59           H  
ATOM    450  N   ALA A  70       3.094  -8.063  87.679  1.00 98.56           N  
ATOM    451  CA  ALA A  70       3.426  -8.264  86.269  1.00 98.56           C  
ATOM    452  C   ALA A  70       4.554  -9.287  86.071  1.00 98.56           C  
ATOM    453  O   ALA A  70       4.459 -10.103  85.156  1.00 98.56           O  
ATOM    454  CB  ALA A  70       3.788  -6.915  85.634  1.00 98.56           C  
ATOM    455  H   ALA A  70       3.366  -7.175  88.079  1.00 98.56           H  
ATOM    456  HA  ALA A  70       2.541  -8.649  85.760  1.00 98.56           H  
ATOM    457  HB1 ALA A  70       4.044  -7.030  84.581  1.00 98.56           H  
ATOM    458  HB2 ALA A  70       2.946  -6.224  85.692  1.00 98.56           H  
ATOM    459  HB3 ALA A  70       4.637  -6.446  86.135  1.00 98.56           H  
ATOM    460  N   LEU A  71       5.572  -9.253  86.949  1.00 98.27           N  
ATOM    461  CA  LEU A  71       6.699 -10.187  86.947  1.00 98.27           C  
ATOM    462  C   LEU A  71       6.307 -11.613  87.367  1.00 98.27           C  
ATOM    463  O   LEU A  71       6.822 -12.559  86.775  1.00 98.27           O  
ATOM    464  CB  LEU A  71       7.855  -9.600  87.785  1.00 98.27           C  
ATOM    465  CG  LEU A  71       9.192 -10.359  87.630  1.00 98.27           C  
ATOM    466  CD1 LEU A  71      10.410  -9.422  87.642  1.00 98.27           C  
ATOM    467  CD2 LEU A  71       9.339 -11.499  88.650  1.00 98.27           C  
ATOM    468  H   LEU A  71       5.577  -8.554  87.679  1.00 98.27           H  
ATOM    469  HA  LEU A  71       7.045 -10.261  85.916  1.00 98.27           H  
ATOM    470  HB3 LEU A  71       7.578  -9.521  88.837  1.00 98.27           H  
ATOM    471  HB2 LEU A  71       7.997  -8.569  87.469  1.00 98.27           H  
ATOM    472  HG  LEU A  71       9.192 -10.809  86.636  1.00 98.27           H  
ATOM    473 HD11 LEU A  71      11.205  -9.850  87.034  1.00 98.27           H  
ATOM    474 HD12 LEU A  71      10.182  -8.446  87.215  1.00 98.27           H  
ATOM    475 HD13 LEU A  71      10.804  -9.263  88.646  1.00 98.27           H  
ATOM    476 HD21 LEU A  71       9.440 -12.452  88.132  1.00 98.27           H  
ATOM    477 HD22 LEU A  71      10.215 -11.371  89.284  1.00 98.27           H  
ATOM    478 HD23 LEU A  71       8.480 -11.584  89.316  1.00 98.27           H  
ATOM    479  N   ASP A  72       5.377 -11.740  88.330  1.00 98.48           N  
ATOM    480  CA  ASP A  72       4.770 -13.004  88.762  1.00 98.48           C  
ATOM    481  C   ASP A  72       3.985 -13.699  87.640  1.00 98.48           C  
ATOM    482  O   ASP A  72       4.025 -14.924  87.579  1.00 98.48           O  
ATOM    483  CB  ASP A  72       3.867 -12.859  90.015  1.00 98.48           C  
ATOM    484  CG  ASP A  72       4.552 -12.363  91.300  1.00 98.48           C  
ATOM    485  OD1 ASP A  72       5.778 -12.568  91.443  1.00 98.48           O  
ATOM    486  OD2 ASP A  72       3.803 -11.907  92.192  1.00 98.48           O1-
ATOM    487  H   ASP A  72       5.042 -10.909  88.801  1.00 98.48           H  
ATOM    488  HA  ASP A  72       5.593 -13.675  89.015  1.00 98.48           H  
ATOM    489  HB3 ASP A  72       3.402 -13.818  90.249  1.00 98.48           H  
ATOM    490  HB2 ASP A  72       3.055 -12.166  89.785  1.00 98.48           H  
ATOM    491  N   LYS A  73       3.327 -12.924  86.759  1.00 98.43           N  
ATOM    492  CA  LYS A  73       2.647 -13.435  85.566  1.00 98.43           C  
ATOM    493  C   LYS A  73       3.597 -13.976  84.485  1.00 98.43           C  
ATOM    494  O   LYS A  73       3.249 -14.967  83.844  1.00 98.43           O  
ATOM    495  CB  LYS A  73       1.690 -12.361  85.003  1.00 98.43           C  
ATOM    496  CG  LYS A  73       0.314 -12.339  85.690  1.00 98.43           C  
ATOM    497  CD  LYS A  73      -0.564 -13.547  85.317  1.00 98.43           C  
ATOM    498  CE  LYS A  73      -1.999 -13.425  85.850  1.00 98.43           C  
ATOM    499  NZ  LYS A  73      -2.813 -14.597  85.480  1.00 98.43           N1+
ATOM    500  H   LYS A  73       3.327 -11.921  86.882  1.00 98.43           H  
ATOM    501  HA  LYS A  73       2.058 -14.291  85.894  1.00 98.43           H  
ATOM    502  HB3 LYS A  73       1.518 -12.526  83.937  1.00 98.43           H  
ATOM    503  HB2 LYS A  73       2.154 -11.377  85.066  1.00 98.43           H  
ATOM    504  HG3 LYS A  73      -0.202 -11.421  85.415  1.00 98.43           H  
ATOM    505  HG2 LYS A  73       0.444 -12.294  86.772  1.00 98.43           H  
ATOM    506  HD3 LYS A  73      -0.119 -14.462  85.708  1.00 98.43           H  
ATOM    507  HD2 LYS A  73      -0.581 -13.657  84.231  1.00 98.43           H  
ATOM    508  HE3 LYS A  73      -2.474 -12.529  85.449  1.00 98.43           H  
ATOM    509  HE2 LYS A  73      -1.992 -13.330  86.936  1.00 98.43           H  
ATOM    510  HZ1 LYS A  73      -2.403 -15.432  85.872  1.00 98.43           H  
ATOM    511  HZ2 LYS A  73      -3.751 -14.483  85.838  1.00 98.43           H  
ATOM    512  HZ3 LYS A  73      -2.846 -14.681  84.474  1.00 98.43           H  
ATOM    513  N   GLY A  74       4.777 -13.356  84.322  1.00 98.81           N  
ATOM    514  CA  GLY A  74       5.803 -13.824  83.390  1.00 98.81           C  
ATOM    515  C   GLY A  74       6.514 -15.059  83.952  1.00 98.81           C  
ATOM    516  O   GLY A  74       6.677 -16.041  83.233  1.00 98.81           O  
ATOM    517  H   GLY A  74       4.995 -12.545  84.885  1.00 98.81           H  
ATOM    518  HA3 GLY A  74       6.536 -13.036  83.239  1.00 98.81           H  
ATOM    519  HA2 GLY A  74       5.366 -14.048  82.415  1.00 98.81           H  
ATOM    520  N   ALA A  75       6.888 -15.020  85.243  1.00 98.49           N  
ATOM    521  CA  ALA A  75       7.521 -16.116  85.975  1.00 98.49           C  
ATOM    522  C   ALA A  75       6.644 -17.375  86.070  1.00 98.49           C  
ATOM    523  O   ALA A  75       7.180 -18.466  85.911  1.00 98.49           O  
ATOM    524  CB  ALA A  75       7.929 -15.628  87.372  1.00 98.49           C  
ATOM    525  H   ALA A  75       6.726 -14.175  85.777  1.00 98.49           H  
ATOM    526  HA  ALA A  75       8.431 -16.386  85.435  1.00 98.49           H  
ATOM    527  HB1 ALA A  75       8.399 -16.424  87.950  1.00 98.49           H  
ATOM    528  HB2 ALA A  75       8.645 -14.808  87.307  1.00 98.49           H  
ATOM    529  HB3 ALA A  75       7.069 -15.272  87.940  1.00 98.49           H  
ATOM    530  N   SER A  76       5.325 -17.206  86.281  1.00 98.54           N  
ATOM    531  CA  SER A  76       4.334 -18.287  86.339  1.00 98.54           C  
ATOM    532  C   SER A  76       4.223 -19.074  85.022  1.00 98.54           C  
ATOM    533  O   SER A  76       4.200 -20.303  85.072  1.00 98.54           O  
ATOM    534  CB  SER A  76       2.968 -17.721  86.788  1.00 98.54           C  
ATOM    535  OG  SER A  76       1.959 -18.711  86.850  1.00 98.54           O  
ATOM    536  H   SER A  76       4.964 -16.271  86.421  1.00 98.54           H  
ATOM    537  HA  SER A  76       4.670 -18.987  87.107  1.00 98.54           H  
ATOM    538  HB3 SER A  76       2.637 -16.929  86.114  1.00 98.54           H  
ATOM    539  HB2 SER A  76       3.054 -17.283  87.782  1.00 98.54           H  
ATOM    540  HG  SER A  76       2.114 -19.258  87.624  1.00 98.54           H  
ATOM    541  N   VAL A  77       4.193 -18.363  83.881  1.00 98.75           N  
ATOM    542  CA  VAL A  77       4.167 -18.958  82.542  1.00 98.75           C  
ATOM    543  C   VAL A  77       5.456 -19.745  82.232  1.00 98.75           C  
ATOM    544  O   VAL A  77       5.361 -20.866  81.735  1.00 98.75           O  
ATOM    545  CB  VAL A  77       3.920 -17.880  81.444  1.00 98.75           C  
ATOM    546  CG1 VAL A  77       4.170 -18.347  79.995  1.00 98.75           C  
ATOM    547  CG2 VAL A  77       2.491 -17.317  81.540  1.00 98.75           C  
ATOM    548  H   VAL A  77       4.220 -17.353  83.920  1.00 98.75           H  
ATOM    549  HA  VAL A  77       3.337 -19.667  82.516  1.00 98.75           H  
ATOM    550  HB  VAL A  77       4.599 -17.046  81.633  1.00 98.75           H  
ATOM    551 HG11 VAL A  77       3.845 -17.585  79.290  1.00 98.75           H  
ATOM    552 HG12 VAL A  77       5.224 -18.537  79.790  1.00 98.75           H  
ATOM    553 HG13 VAL A  77       3.609 -19.254  79.770  1.00 98.75           H  
ATOM    554 HG21 VAL A  77       2.352 -16.478  80.858  1.00 98.75           H  
ATOM    555 HG22 VAL A  77       1.751 -18.077  81.286  1.00 98.75           H  
ATOM    556 HG23 VAL A  77       2.259 -16.962  82.543  1.00 98.75           H  
ATOM    557  N   LEU A  78       6.621 -19.168  82.573  1.00 98.68           N  
ATOM    558  CA  LEU A  78       7.937 -19.776  82.370  1.00 98.68           C  
ATOM    559  C   LEU A  78       8.205 -20.985  83.292  1.00 98.68           C  
ATOM    560  O   LEU A  78       8.868 -21.924  82.850  1.00 98.68           O  
ATOM    561  CB  LEU A  78       9.030 -18.705  82.551  1.00 98.68           C  
ATOM    562  CG  LEU A  78       9.020 -17.561  81.512  1.00 98.68           C  
ATOM    563  CD1 LEU A  78       9.894 -16.378  81.982  1.00 98.68           C  
ATOM    564  CD2 LEU A  78       9.380 -18.042  80.091  1.00 98.68           C  
ATOM    565  H   LEU A  78       6.616 -18.244  82.985  1.00 98.68           H  
ATOM    566  HA  LEU A  78       7.977 -20.146  81.344  1.00 98.68           H  
ATOM    567  HB3 LEU A  78      10.001 -19.188  82.496  1.00 98.68           H  
ATOM    568  HB2 LEU A  78       8.946 -18.295  83.559  1.00 98.68           H  
ATOM    569  HG  LEU A  78       8.003 -17.183  81.458  1.00 98.68           H  
ATOM    570 HD11 LEU A  78       9.367 -15.432  81.850  1.00 98.68           H  
ATOM    571 HD12 LEU A  78      10.152 -16.449  83.038  1.00 98.68           H  
ATOM    572 HD13 LEU A  78      10.834 -16.312  81.436  1.00 98.68           H  
ATOM    573 HD21 LEU A  78       8.525 -17.940  79.423  1.00 98.68           H  
ATOM    574 HD22 LEU A  78      10.197 -17.474  79.648  1.00 98.68           H  
ATOM    575 HD23 LEU A  78       9.674 -19.091  80.075  1.00 98.68           H  
ATOM    576  N   ASN A  79       7.662 -20.967  84.527  1.00 97.90           N  
ATOM    577  CA  ASN A  79       7.697 -22.087  85.480  1.00 97.90           C  
ATOM    578  C   ASN A  79       6.827 -23.277  85.041  1.00 97.90           C  
ATOM    579  O   ASN A  79       7.140 -24.403  85.428  1.00 97.90           O  
ATOM    580  CB  ASN A  79       7.275 -21.608  86.893  1.00 97.90           C  
ATOM    581  CG  ASN A  79       8.390 -20.932  87.699  1.00 97.90           C  
ATOM    582  ND2 ASN A  79       8.044 -19.898  88.469  1.00 97.90           N  
ATOM    583  OD1 ASN A  79       9.541 -21.364  87.672  1.00 97.90           O  
ATOM    584  H   ASN A  79       7.163 -20.141  84.832  1.00 97.90           H  
ATOM    585  HA  ASN A  79       8.744 -22.382  85.492  1.00 97.90           H  
ATOM    586  HB3 ASN A  79       6.987 -22.469  87.498  1.00 97.90           H  
ATOM    587  HB2 ASN A  79       6.387 -20.976  86.838  1.00 97.90           H  
ATOM    588 HD22 ASN A  79       8.737 -19.438  89.040  1.00 97.90           H  
ATOM    589 HD21 ASN A  79       7.092 -19.562  88.476  1.00 97.90           H  
ATOM    590  N   GLN A  80       5.785 -23.026  84.231  1.00 98.09           N  
ATOM    591  CA  GLN A  80       4.943 -24.054  83.615  1.00 98.09           C  
ATOM    592  C   GLN A  80       5.520 -24.617  82.299  1.00 98.09           C  
ATOM    593  O   GLN A  80       4.927 -25.541  81.743  1.00 98.09           O  
ATOM    594  CB  GLN A  80       3.519 -23.490  83.429  1.00 98.09           C  
ATOM    595  CG  GLN A  80       2.773 -23.317  84.765  1.00 98.09           C  
ATOM    596  CD  GLN A  80       1.408 -22.661  84.570  1.00 98.09           C  
ATOM    597  NE2 GLN A  80       1.299 -21.371  84.891  1.00 98.09           N  
ATOM    598  OE1 GLN A  80       0.460 -23.313  84.139  1.00 98.09           O  
ATOM    599  H   GLN A  80       5.582 -22.072  83.967  1.00 98.09           H  
ATOM    600  HA  GLN A  80       4.870 -24.904  84.297  1.00 98.09           H  
ATOM    601  HB3 GLN A  80       2.932 -24.149  82.787  1.00 98.09           H  
ATOM    602  HB2 GLN A  80       3.571 -22.533  82.907  1.00 98.09           H  
ATOM    603  HG3 GLN A  80       3.363 -22.730  85.469  1.00 98.09           H  
ATOM    604  HG2 GLN A  80       2.626 -24.290  85.234  1.00 98.09           H  
ATOM    605 HE22 GLN A  80       0.416 -20.895  84.785  1.00 98.09           H  
ATOM    606 HE21 GLN A  80       2.104 -20.859  85.227  1.00 98.09           H  
ATOM    607  N   GLY A  81       6.658 -24.075  81.830  1.00 97.55           N  
ATOM    608  CA  GLY A  81       7.321 -24.492  80.594  1.00 97.55           C  
ATOM    609  C   GLY A  81       6.758 -23.770  79.358  1.00 97.55           C  
ATOM    610  O   GLY A  81       7.104 -24.151  78.241  1.00 97.55           O  
ATOM    611  H   GLY A  81       7.093 -23.322  82.346  1.00 97.55           H  
ATOM    612  HA3 GLY A  81       7.246 -25.572  80.456  1.00 97.55           H  
ATOM    613  HA2 GLY A  81       8.382 -24.256  80.679  1.00 97.55           H  
ATOM    614  N   GLY A  82       5.916 -22.736  79.546  1.00 98.63           N  
ATOM    615  CA  GLY A  82       5.395 -21.869  78.490  1.00 98.63           C  
ATOM    616  C   GLY A  82       6.519 -20.983  77.934  1.00 98.63           C  
ATOM    617  O   GLY A  82       7.489 -20.676  78.632  1.00 98.63           O  
ATOM    618  H   GLY A  82       5.684 -22.465  80.492  1.00 98.63           H  
ATOM    619  HA3 GLY A  82       4.609 -21.237  78.901  1.00 98.63           H  
ATOM    620  HA2 GLY A  82       4.949 -22.469  77.696  1.00 98.63           H  
ATOM    621  N   SER A  83       6.376 -20.588  76.660  1.00 98.84           N  
ATOM    622  CA  SER A  83       7.409 -19.889  75.898  1.00 98.84           C  
ATOM    623  C   SER A  83       7.663 -18.445  76.368  1.00 98.84           C  
ATOM    624  O   SER A  83       6.843 -17.860  77.078  1.00 98.84           O  
ATOM    625  CB  SER A  83       7.094 -19.982  74.387  1.00 98.84           C  
ATOM    626  OG  SER A  83       6.101 -19.067  73.965  1.00 98.84           O  
ATOM    627  H   SER A  83       5.528 -20.818  76.158  1.00 98.84           H  
ATOM    628  HA  SER A  83       8.322 -20.455  76.074  1.00 98.84           H  
ATOM    629  HB3 SER A  83       6.788 -20.994  74.117  1.00 98.84           H  
ATOM    630  HB2 SER A  83       7.996 -19.773  73.812  1.00 98.84           H  
ATOM    631  HG  SER A  83       5.241 -19.403  74.237  1.00 98.84           H  
ATOM    632  N   ALA A  84       8.800 -17.893  75.914  1.00 98.92           N  
ATOM    633  CA  ALA A  84       9.192 -16.500  76.118  1.00 98.92           C  
ATOM    634  C   ALA A  84       8.212 -15.498  75.486  1.00 98.92           C  
ATOM    635  O   ALA A  84       8.028 -14.420  76.045  1.00 98.92           O  
ATOM    636  CB  ALA A  84      10.615 -16.292  75.578  1.00 98.92           C  
ATOM    637  H   ALA A  84       9.435 -18.458  75.365  1.00 98.92           H  
ATOM    638  HA  ALA A  84       9.199 -16.323  77.193  1.00 98.92           H  
ATOM    639  HB1 ALA A  84      10.947 -15.262  75.705  1.00 98.92           H  
ATOM    640  HB2 ALA A  84      11.325 -16.926  76.108  1.00 98.92           H  
ATOM    641  HB3 ALA A  84      10.684 -16.533  74.517  1.00 98.92           H  
ATOM    642  N   LEU A  85       7.582 -15.893  74.366  1.00 98.91           N  
ATOM    643  CA  LEU A  85       6.549 -15.139  73.660  1.00 98.91           C  
ATOM    644  C   LEU A  85       5.211 -15.106  74.425  1.00 98.91           C  
ATOM    645  O   LEU A  85       4.580 -14.050  74.470  1.00 98.91           O  
ATOM    646  CB  LEU A  85       6.400 -15.744  72.247  1.00 98.91           C  
ATOM    647  CG  LEU A  85       5.436 -15.013  71.290  1.00 98.91           C  
ATOM    648  CD1 LEU A  85       5.914 -13.594  70.950  1.00 98.91           C  
ATOM    649  CD2 LEU A  85       5.209 -15.843  70.019  1.00 98.91           C  
ATOM    650  H   LEU A  85       7.790 -16.806  73.988  1.00 98.91           H  
ATOM    651  HA  LEU A  85       6.912 -14.115  73.571  1.00 98.91           H  
ATOM    652  HB3 LEU A  85       6.075 -16.780  72.350  1.00 98.91           H  
ATOM    653  HB2 LEU A  85       7.383 -15.792  71.773  1.00 98.91           H  
ATOM    654  HG  LEU A  85       4.464 -14.927  71.777  1.00 98.91           H  
ATOM    655 HD11 LEU A  85       5.167 -13.067  70.356  1.00 98.91           H  
ATOM    656 HD12 LEU A  85       6.083 -12.997  71.844  1.00 98.91           H  
ATOM    657 HD13 LEU A  85       6.846 -13.608  70.385  1.00 98.91           H  
ATOM    658 HD21 LEU A  85       4.349 -15.470  69.465  1.00 98.91           H  
ATOM    659 HD22 LEU A  85       6.076 -15.811  69.360  1.00 98.91           H  
ATOM    660 HD23 LEU A  85       5.015 -16.890  70.252  1.00 98.91           H  
ATOM    661  N   ASP A  86       4.828 -16.246  75.036  1.00 98.92           N  
ATOM    662  CA  ASP A  86       3.670 -16.381  75.933  1.00 98.92           C  
ATOM    663  C   ASP A  86       3.801 -15.477  77.164  1.00 98.92           C  
ATOM    664  O   ASP A  86       2.884 -14.711  77.453  1.00 98.92           O  
ATOM    665  CB  ASP A  86       3.400 -17.838  76.401  1.00 98.92           C  
ATOM    666  CG  ASP A  86       3.182 -18.891  75.304  1.00 98.92           C  
ATOM    667  OD1 ASP A  86       2.655 -18.534  74.230  1.00 98.92           O  
ATOM    668  OD2 ASP A  86       3.427 -20.079  75.608  1.00 98.92           O1-
ATOM    669  H   ASP A  86       5.401 -17.072  74.930  1.00 98.92           H  
ATOM    670  HA  ASP A  86       2.795 -16.031  75.389  1.00 98.92           H  
ATOM    671  HB3 ASP A  86       2.519 -17.859  77.044  1.00 98.92           H  
ATOM    672  HB2 ASP A  86       4.240 -18.179  77.008  1.00 98.92           H  
ATOM    673  N   ALA A  87       4.959 -15.566  77.837  1.00 98.97           N  
ATOM    674  CA  ALA A  87       5.304 -14.770  79.009  1.00 98.97           C  
ATOM    675  C   ALA A  87       5.407 -13.267  78.711  1.00 98.97           C  
ATOM    676  O   ALA A  87       4.933 -12.478  79.522  1.00 98.97           O  
ATOM    677  CB  ALA A  87       6.602 -15.319  79.607  1.00 98.97           C  
ATOM    678  H   ALA A  87       5.658 -16.229  77.528  1.00 98.97           H  
ATOM    679  HA  ALA A  87       4.512 -14.904  79.750  1.00 98.97           H  
ATOM    680  HB1 ALA A  87       6.989 -14.685  80.406  1.00 98.97           H  
ATOM    681  HB2 ALA A  87       6.439 -16.313  80.023  1.00 98.97           H  
ATOM    682  HB3 ALA A  87       7.368 -15.413  78.839  1.00 98.97           H  
ATOM    683  N   ALA A  88       5.959 -12.899  77.540  1.00 98.97           N  
ATOM    684  CA  ALA A  88       6.068 -11.516  77.073  1.00 98.97           C  
ATOM    685  C   ALA A  88       4.709 -10.835  76.822  1.00 98.97           C  
ATOM    686  O   ALA A  88       4.576  -9.647  77.119  1.00 98.97           O  
ATOM    687  CB  ALA A  88       6.953 -11.456  75.817  1.00 98.97           C  
ATOM    688  H   ALA A  88       6.338 -13.607  76.923  1.00 98.97           H  
ATOM    689  HA  ALA A  88       6.575 -10.961  77.862  1.00 98.97           H  
ATOM    690  HB1 ALA A  88       7.025 -10.443  75.424  1.00 98.97           H  
ATOM    691  HB2 ALA A  88       7.969 -11.781  76.038  1.00 98.97           H  
ATOM    692  HB3 ALA A  88       6.563 -12.090  75.020  1.00 98.97           H  
ATOM    693  N   GLU A  89       3.719 -11.597  76.322  1.00 98.95           N  
ATOM    694  CA  GLU A  89       2.351 -11.119  76.124  1.00 98.95           C  
ATOM    695  C   GLU A  89       1.611 -10.945  77.465  1.00 98.95           C  
ATOM    696  O   GLU A  89       1.046  -9.878  77.684  1.00 98.95           O  
ATOM    697  CB  GLU A  89       1.585 -12.064  75.176  1.00 98.95           C  
ATOM    698  CG  GLU A  89       0.209 -11.500  74.728  1.00 98.95           C  
ATOM    699  CD  GLU A  89      -0.764 -12.514  74.109  1.00 98.95           C  
ATOM    700  OE1 GLU A  89      -1.637 -12.057  73.340  1.00 98.95           O  
ATOM    701  OE2 GLU A  89      -0.658 -13.721  74.417  1.00 98.95           O1-
ATOM    702  H   GLU A  89       3.899 -12.564  76.087  1.00 98.95           H  
ATOM    703  HA  GLU A  89       2.408 -10.141  75.639  1.00 98.95           H  
ATOM    704  HB3 GLU A  89       1.476 -13.029  75.672  1.00 98.95           H  
ATOM    705  HB2 GLU A  89       2.190 -12.258  74.289  1.00 98.95           H  
ATOM    706  HG3 GLU A  89       0.380 -10.689  74.018  1.00 98.95           H  
ATOM    707  HG2 GLU A  89      -0.320 -11.054  75.568  1.00 98.95           H  
ATOM    708  N   ASN A  90       1.637 -11.980  78.329  1.00 98.89           N  
ATOM    709  CA  ASN A  90       0.974 -12.008  79.644  1.00 98.89           C  
ATOM    710  C   ASN A  90       1.467 -10.915  80.606  1.00 98.89           C  
ATOM    711  O   ASN A  90       0.646 -10.360  81.335  1.00 98.89           O  
ATOM    712  CB  ASN A  90       1.141 -13.411  80.279  1.00 98.89           C  
ATOM    713  CG  ASN A  90       0.083 -14.410  79.805  1.00 98.89           C  
ATOM    714  ND2 ASN A  90       0.390 -15.206  78.781  1.00 98.89           N  
ATOM    715  OD1 ASN A  90      -1.007 -14.467  80.370  1.00 98.89           O  
ATOM    716  H   ASN A  90       2.134 -12.821  78.067  1.00 98.89           H  
ATOM    717  HA  ASN A  90      -0.080 -11.840  79.411  1.00 98.89           H  
ATOM    718  HB3 ASN A  90       1.010 -13.345  81.361  1.00 98.89           H  
ATOM    719  HB2 ASN A  90       2.150 -13.800  80.131  1.00 98.89           H  
ATOM    720 HD22 ASN A  90      -0.284 -15.876  78.441  1.00 98.89           H  
ATOM    721 HD21 ASN A  90       1.290 -15.130  78.322  1.00 98.89           H  
ATOM    722  N   VAL A  91       2.774 -10.606  80.569  1.00 98.95           N  
ATOM    723  CA  VAL A  91       3.388  -9.526  81.339  1.00 98.95           C  
ATOM    724  C   VAL A  91       2.882  -8.139  80.898  1.00 98.95           C  
ATOM    725  O   VAL A  91       2.456  -7.367  81.755  1.00 98.95           O  
ATOM    726  CB  VAL A  91       4.938  -9.568  81.227  1.00 98.95           C  
ATOM    727  CG1 VAL A  91       5.650  -8.296  81.709  1.00 98.95           C  
ATOM    728  CG2 VAL A  91       5.524 -10.770  81.984  1.00 98.95           C  
ATOM    729  H   VAL A  91       3.392 -11.123  79.958  1.00 98.95           H  
ATOM    730  HA  VAL A  91       3.115  -9.665  82.388  1.00 98.95           H  
ATOM    731  HB  VAL A  91       5.189  -9.709  80.175  1.00 98.95           H  
ATOM    732 HG11 VAL A  91       6.714  -8.484  81.805  1.00 98.95           H  
ATOM    733 HG12 VAL A  91       5.528  -7.465  81.014  1.00 98.95           H  
ATOM    734 HG13 VAL A  91       5.281  -7.985  82.685  1.00 98.95           H  
ATOM    735 HG21 VAL A  91       6.511 -11.031  81.601  1.00 98.95           H  
ATOM    736 HG22 VAL A  91       5.640 -10.560  83.043  1.00 98.95           H  
ATOM    737 HG23 VAL A  91       4.890 -11.650  81.898  1.00 98.95           H  
ATOM    738  N   VAL A  92       2.927  -7.855  79.584  1.00 98.95           N  
ATOM    739  CA  VAL A  92       2.513  -6.564  79.030  1.00 98.95           C  
ATOM    740  C   VAL A  92       0.984  -6.361  79.043  1.00 98.95           C  
ATOM    741  O   VAL A  92       0.564  -5.223  79.224  1.00 98.95           O  
ATOM    742  CB  VAL A  92       3.126  -6.304  77.623  1.00 98.95           C  
ATOM    743  CG1 VAL A  92       2.534  -5.113  76.843  1.00 98.95           C  
ATOM    744  CG2 VAL A  92       4.641  -6.089  77.758  1.00 98.95           C  
ATOM    745  H   VAL A  92       3.279  -8.538  78.927  1.00 98.95           H  
ATOM    746  HA  VAL A  92       2.922  -5.797  79.689  1.00 98.95           H  
ATOM    747  HB  VAL A  92       2.973  -7.200  77.019  1.00 98.95           H  
ATOM    748 HG11 VAL A  92       3.072  -4.942  75.910  1.00 98.95           H  
ATOM    749 HG12 VAL A  92       1.491  -5.276  76.584  1.00 98.95           H  
ATOM    750 HG13 VAL A  92       2.581  -4.195  77.425  1.00 98.95           H  
ATOM    751 HG21 VAL A  92       5.121  -5.974  76.788  1.00 98.95           H  
ATOM    752 HG22 VAL A  92       4.865  -5.196  78.342  1.00 98.95           H  
ATOM    753 HG23 VAL A  92       5.106  -6.932  78.264  1.00 98.95           H  
ATOM    754  N   ARG A  93       0.185  -7.442  78.961  1.00 98.86           N  
ATOM    755  CA  ARG A  93      -1.261  -7.421  79.224  1.00 98.86           C  
ATOM    756  C   ARG A  93      -1.592  -6.980  80.661  1.00 98.86           C  
ATOM    757  O   ARG A  93      -2.522  -6.194  80.830  1.00 98.86           O  
ATOM    758  CB  ARG A  93      -1.896  -8.802  78.967  1.00 98.86           C  
ATOM    759  CG  ARG A  93      -2.192  -9.118  77.487  1.00 98.86           C  
ATOM    760  CD  ARG A  93      -2.955 -10.447  77.298  1.00 98.86           C  
ATOM    761  NE  ARG A  93      -4.325 -10.396  77.854  1.00 98.86           N  
ATOM    762  CZ  ARG A  93      -5.477 -10.078  77.233  1.00 98.86           C  
ATOM    763  NH1 ARG A  93      -5.543  -9.831  75.918  1.00 98.86           N  
ATOM    764  NH2 ARG A  93      -6.602 -10.000  77.957  1.00 98.86           N1+
ATOM    765  H   ARG A  93       0.593  -8.351  78.783  1.00 98.86           H  
ATOM    766  HA  ARG A  93      -1.723  -6.697  78.555  1.00 98.86           H  
ATOM    767  HB3 ARG A  93      -2.845  -8.844  79.502  1.00 98.86           H  
ATOM    768  HB2 ARG A  93      -1.280  -9.587  79.408  1.00 98.86           H  
ATOM    769  HG3 ARG A  93      -1.306  -9.080  76.854  1.00 98.86           H  
ATOM    770  HG2 ARG A  93      -2.831  -8.310  77.127  1.00 98.86           H  
ATOM    771  HD3 ARG A  93      -2.456 -11.201  77.907  1.00 98.86           H  
ATOM    772  HD2 ARG A  93      -2.899 -10.825  76.278  1.00 98.86           H  
ATOM    773  HE  ARG A  93      -4.372 -10.551  78.851  1.00 98.86           H  
ATOM    774 HH12 ARG A  93      -6.421  -9.579  75.488  1.00 98.86           H  
ATOM    775 HH11 ARG A  93      -4.702  -9.858  75.353  1.00 98.86           H  
ATOM    776 HH22 ARG A  93      -7.477  -9.741  77.520  1.00 98.86           H  
ATOM    777 HH21 ARG A  93      -6.584 -10.158  78.954  1.00 98.86           H  
ATOM    778  N   THR A  94      -0.829  -7.464  81.657  1.00 98.71           N  
ATOM    779  CA  THR A  94      -1.000  -7.091  83.067  1.00 98.71           C  
ATOM    780  C   THR A  94      -0.644  -5.612  83.330  1.00 98.71           C  
ATOM    781  O   THR A  94      -1.350  -4.953  84.092  1.00 98.71           O  
ATOM    782  CB  THR A  94      -0.151  -7.987  84.010  1.00 98.71           C  
ATOM    783  CG2 THR A  94      -0.289  -7.681  85.514  1.00 98.71           C  
ATOM    784  OG1 THR A  94      -0.519  -9.338  83.816  1.00 98.71           O  
ATOM    785  H   THR A  94      -0.071  -8.097  81.445  1.00 98.71           H  
ATOM    786  HA  THR A  94      -2.054  -7.228  83.320  1.00 98.71           H  
ATOM    787  HB  THR A  94       0.903  -7.908  83.746  1.00 98.71           H  
ATOM    788 HG21 THR A  94       0.206  -8.442  86.119  1.00 98.71           H  
ATOM    789 HG22 THR A  94       0.160  -6.724  85.777  1.00 98.71           H  
ATOM    790 HG23 THR A  94      -1.337  -7.655  85.817  1.00 98.71           H  
ATOM    791  HG1 THR A  94      -0.243  -9.611  82.935  1.00 98.71           H  
ATOM    792  N   LEU A  95       0.398  -5.115  82.643  1.00 98.27           N  
ATOM    793  CA  LEU A  95       0.835  -3.719  82.664  1.00 98.27           C  
ATOM    794  C   LEU A  95      -0.134  -2.771  81.917  1.00 98.27           C  
ATOM    795  O   LEU A  95      -0.261  -1.618  82.325  1.00 98.27           O  
ATOM    796  CB  LEU A  95       2.259  -3.647  82.071  1.00 98.27           C  
ATOM    797  CG  LEU A  95       3.368  -4.319  82.916  1.00 98.27           C  
ATOM    798  CD1 LEU A  95       4.660  -4.527  82.099  1.00 98.27           C  
ATOM    799  CD2 LEU A  95       3.661  -3.547  84.214  1.00 98.27           C  
ATOM    800  H   LEU A  95       0.922  -5.730  82.035  1.00 98.27           H  
ATOM    801  HA  LEU A  95       0.872  -3.386  83.703  1.00 98.27           H  
ATOM    802  HB3 LEU A  95       2.538  -2.609  81.940  1.00 98.27           H  
ATOM    803  HB2 LEU A  95       2.238  -4.076  81.070  1.00 98.27           H  
ATOM    804  HG  LEU A  95       3.020  -5.311  83.200  1.00 98.27           H  
ATOM    805 HD11 LEU A  95       5.086  -5.509  82.300  1.00 98.27           H  
ATOM    806 HD12 LEU A  95       4.491  -4.463  81.024  1.00 98.27           H  
ATOM    807 HD13 LEU A  95       5.423  -3.788  82.345  1.00 98.27           H  
ATOM    808 HD21 LEU A  95       4.686  -3.694  84.555  1.00 98.27           H  
ATOM    809 HD22 LEU A  95       3.517  -2.476  84.076  1.00 98.27           H  
ATOM    810 HD23 LEU A  95       3.004  -3.871  85.021  1.00 98.27           H  
ATOM    811  N   GLU A  96      -0.813  -3.271  80.866  1.00 98.45           N  
ATOM    812  CA  GLU A  96      -1.847  -2.564  80.099  1.00 98.45           C  
ATOM    813  C   GLU A  96      -3.175  -2.409  80.856  1.00 98.45           C  
ATOM    814  O   GLU A  96      -3.822  -1.377  80.710  1.00 98.45           O  
ATOM    815  CB  GLU A  96      -2.105  -3.286  78.762  1.00 98.45           C  
ATOM    816  CG  GLU A  96      -1.057  -2.988  77.666  1.00 98.45           C  
ATOM    817  CD  GLU A  96      -1.127  -3.913  76.438  1.00 98.45           C  
ATOM    818  OE1 GLU A  96      -0.481  -3.558  75.431  1.00 98.45           O  
ATOM    819  OE2 GLU A  96      -1.812  -4.956  76.487  1.00 98.45           O1-
ATOM    820  H   GLU A  96      -0.622  -4.217  80.566  1.00 98.45           H  
ATOM    821  HA  GLU A  96      -1.475  -1.564  79.882  1.00 98.45           H  
ATOM    822  HB3 GLU A  96      -3.094  -3.035  78.370  1.00 98.45           H  
ATOM    823  HB2 GLU A  96      -2.139  -4.355  78.967  1.00 98.45           H  
ATOM    824  HG3 GLU A  96      -0.050  -3.041  78.078  1.00 98.45           H  
ATOM    825  HG2 GLU A  96      -1.187  -1.957  77.334  1.00 98.45           H  
ATOM    826  N   ASP A  97      -3.566  -3.429  81.636  1.00 98.41           N  
ATOM    827  CA  ASP A  97      -4.797  -3.435  82.438  1.00 98.41           C  
ATOM    828  C   ASP A  97      -4.677  -2.634  83.751  1.00 98.41           C  
ATOM    829  O   ASP A  97      -5.700  -2.427  84.404  1.00 98.41           O  
ATOM    830  CB  ASP A  97      -5.300  -4.876  82.727  1.00 98.41           C  
ATOM    831  CG  ASP A  97      -5.645  -5.744  81.501  1.00 98.41           C  
ATOM    832  OD1 ASP A  97      -5.975  -5.186  80.430  1.00 98.41           O  
ATOM    833  OD2 ASP A  97      -5.733  -6.976  81.697  1.00 98.41           O1-
ATOM    834  H   ASP A  97      -3.001  -4.266  81.679  1.00 98.41           H  
ATOM    835  HA  ASP A  97      -5.573  -2.926  81.863  1.00 98.41           H  
ATOM    836  HB3 ASP A  97      -6.193  -4.840  83.353  1.00 98.41           H  
ATOM    837  HB2 ASP A  97      -4.535  -5.404  83.301  1.00 98.41           H  
ATOM    838  N   ASP A  98      -3.459  -2.199  84.116  1.00 96.53           N  
ATOM    839  CA  ASP A  98      -3.156  -1.487  85.356  1.00 96.53           C  
ATOM    840  C   ASP A  98      -3.092   0.031  85.048  1.00 96.53           C  
ATOM    841  O   ASP A  98      -2.258   0.427  84.230  1.00 96.53           O  
ATOM    842  CB  ASP A  98      -1.827  -2.041  85.930  1.00 96.53           C  
ATOM    843  CG  ASP A  98      -1.445  -1.635  87.367  1.00 96.53           C  
ATOM    844  OD1 ASP A  98      -1.858  -0.556  87.844  1.00 96.53           O  
ATOM    845  OD2 ASP A  98      -0.630  -2.387  87.941  1.00 96.53           O1-
ATOM    846  H   ASP A  98      -2.670  -2.388  83.514  1.00 96.53           H  
ATOM    847  HA  ASP A  98      -3.930  -1.735  86.080  1.00 96.53           H  
ATOM    848  HB3 ASP A  98      -1.002  -1.791  85.263  1.00 96.53           H  
ATOM    849  HB2 ASP A  98      -1.877  -3.130  85.900  1.00 96.53           H  
ATOM    850  N   PRO A  99      -3.952   0.857  85.701  1.00 95.64           N  
ATOM    851  CA  PRO A  99      -4.017   2.314  85.456  1.00 95.64           C  
ATOM    852  C   PRO A  99      -2.793   3.152  85.886  1.00 95.64           C  
ATOM    853  O   PRO A  99      -2.769   4.343  85.569  1.00 95.64           O  
ATOM    854  CB  PRO A  99      -5.292   2.755  86.198  1.00 95.64           C  
ATOM    855  CG  PRO A  99      -5.437   1.757  87.329  1.00 95.64           C  
ATOM    856  CD  PRO A  99      -4.946   0.459  86.705  1.00 95.64           C  
ATOM    857  HA  PRO A  99      -4.161   2.486  84.391  1.00 95.64           H  
ATOM    858  HB3 PRO A  99      -6.151   2.681  85.531  1.00 95.64           H  
ATOM    859  HB2 PRO A  99      -5.260   3.781  86.567  1.00 95.64           H  
ATOM    860  HG3 PRO A  99      -6.450   1.692  87.726  1.00 95.64           H  
ATOM    861  HG2 PRO A  99      -4.772   2.040  88.146  1.00 95.64           H  
ATOM    862  HD2 PRO A  99      -4.547  -0.193  87.481  1.00 95.64           H  
ATOM    863  HD3 PRO A  99      -5.763  -0.061  86.205  1.00 95.64           H  
ATOM    864  N   LEU A 100      -1.811   2.550  86.583  1.00 92.31           N  
ATOM    865  CA  LEU A 100      -0.574   3.212  87.011  1.00 92.31           C  
ATOM    866  C   LEU A 100       0.379   3.572  85.856  1.00 92.31           C  
ATOM    867  O   LEU A 100       1.113   4.552  85.985  1.00 92.31           O  
ATOM    868  CB  LEU A 100       0.169   2.325  88.034  1.00 92.31           C  
ATOM    869  CG  LEU A 100      -0.472   2.270  89.436  1.00 92.31           C  
ATOM    870  CD1 LEU A 100       0.258   1.232  90.314  1.00 92.31           C  
ATOM    871  CD2 LEU A 100      -0.531   3.658  90.113  1.00 92.31           C  
ATOM    872  H   LEU A 100      -1.898   1.572  86.829  1.00 92.31           H  
ATOM    873  HA  LEU A 100      -0.851   4.150  87.492  1.00 92.31           H  
ATOM    874  HB3 LEU A 100       1.191   2.680  88.158  1.00 92.31           H  
ATOM    875  HB2 LEU A 100       0.263   1.318  87.625  1.00 92.31           H  
ATOM    876  HG  LEU A 100      -1.498   1.918  89.318  1.00 92.31           H  
ATOM    877 HD11 LEU A 100      -0.439   0.488  90.701  1.00 92.31           H  
ATOM    878 HD12 LEU A 100       1.024   0.694  89.756  1.00 92.31           H  
ATOM    879 HD13 LEU A 100       0.763   1.684  91.167  1.00 92.31           H  
ATOM    880 HD21 LEU A 100      -0.255   3.627  91.167  1.00 92.31           H  
ATOM    881 HD22 LEU A 100       0.134   4.376  89.631  1.00 92.31           H  
ATOM    882 HD23 LEU A 100      -1.541   4.064  90.064  1.00 92.31           H  
ATOM    883  N   PHE A 101       0.364   2.794  84.764  1.00 94.43           N  
ATOM    884  CA  PHE A 101       1.308   2.950  83.657  1.00 94.43           C  
ATOM    885  C   PHE A 101       0.645   3.601  82.438  1.00 94.43           C  
ATOM    886  O   PHE A 101      -0.579   3.608  82.328  1.00 94.43           O  
ATOM    887  CB  PHE A 101       1.857   1.573  83.265  1.00 94.43           C  
ATOM    888  CG  PHE A 101       2.477   0.777  84.397  1.00 94.43           C  
ATOM    889  CD1 PHE A 101       3.709   1.169  84.962  1.00 94.43           C  
ATOM    890  CD2 PHE A 101       1.759  -0.285  84.979  1.00 94.43           C  
ATOM    891  CE1 PHE A 101       4.227   0.468  86.044  1.00 94.43           C  
ATOM    892  CE2 PHE A 101       2.297  -0.976  86.053  1.00 94.43           C  
ATOM    893  CZ  PHE A 101       3.528  -0.605  86.582  1.00 94.43           C  
ATOM    894  H   PHE A 101      -0.286   2.022  84.698  1.00 94.43           H  
ATOM    895  HA  PHE A 101       2.153   3.573  83.958  1.00 94.43           H  
ATOM    896  HB3 PHE A 101       2.635   1.739  82.523  1.00 94.43           H  
ATOM    897  HB2 PHE A 101       1.087   0.969  82.780  1.00 94.43           H  
ATOM    898  HD1 PHE A 101       4.249   2.011  84.558  1.00 94.43           H  
ATOM    899  HD2 PHE A 101       0.797  -0.573  84.582  1.00 94.43           H  
ATOM    900  HE1 PHE A 101       5.175   0.761  86.471  1.00 94.43           H  
ATOM    901  HE2 PHE A 101       1.752  -1.812  86.464  1.00 94.43           H  
ATOM    902  HZ  PHE A 101       3.940  -1.150  87.419  1.00 94.43           H  
ATOM    903  N   ASN A 102       1.461   4.133  81.523  1.00 95.69           N  
ATOM    904  CA  ASN A 102       1.026   4.693  80.248  1.00 95.69           C  
ATOM    905  C   ASN A 102       1.089   3.572  79.194  1.00 95.69           C  
ATOM    906  O   ASN A 102       2.058   3.473  78.439  1.00 95.69           O  
ATOM    907  CB  ASN A 102       1.988   5.856  79.897  1.00 95.69           C  
ATOM    908  CG  ASN A 102       1.773   6.450  78.503  1.00 95.69           C  
ATOM    909  ND2 ASN A 102       2.827   6.507  77.694  1.00 95.69           N  
ATOM    910  OD1 ASN A 102       0.653   6.790  78.141  1.00 95.69           O  
ATOM    911  H   ASN A 102       2.454   4.029  81.664  1.00 95.69           H  
ATOM    912  HA  ASN A 102       0.008   5.076  80.312  1.00 95.69           H  
ATOM    913  HB3 ASN A 102       3.025   5.545  80.012  1.00 95.69           H  
ATOM    914  HB2 ASN A 102       1.842   6.664  80.614  1.00 95.69           H  
ATOM    915 HD22 ASN A 102       2.781   6.996  76.806  1.00 95.69           H  
ATOM    916 HD21 ASN A 102       3.695   6.057  77.960  1.00 95.69           H  
ATOM    917  N   ALA A 103       0.049   2.738  79.149  1.00 97.34           N  
ATOM    918  CA  ALA A 103      -0.242   1.736  78.129  1.00 97.34           C  
ATOM    919  C   ALA A 103      -1.625   1.178  78.458  1.00 97.34           C  
ATOM    920  O   ALA A 103      -1.879   0.880  79.616  1.00 97.34           O  
ATOM    921  CB  ALA A 103       0.806   0.611  78.118  1.00 97.34           C  
ATOM    922  H   ALA A 103      -0.644   2.790  79.893  1.00 97.34           H  
ATOM    923  HA  ALA A 103      -0.267   2.226  77.155  1.00 97.34           H  
ATOM    924  HB1 ALA A 103       0.567  -0.138  77.362  1.00 97.34           H  
ATOM    925  HB2 ALA A 103       1.804   0.983  77.893  1.00 97.34           H  
ATOM    926  HB3 ALA A 103       0.846   0.102  79.083  1.00 97.34           H  
ATOM    927  N   GLY A 104      -2.509   1.026  77.465  1.00 97.54           N  
ATOM    928  CA  GLY A 104      -3.872   0.506  77.622  1.00 97.54           C  
ATOM    929  C   GLY A 104      -4.697   1.431  78.531  1.00 97.54           C  
ATOM    930  O   GLY A 104      -4.848   2.618  78.244  1.00 97.54           O  
ATOM    931  H   GLY A 104      -2.227   1.279  76.529  1.00 97.54           H  
ATOM    932  HA3 GLY A 104      -3.836  -0.509  78.021  1.00 97.54           H  
ATOM    933  HA2 GLY A 104      -4.349   0.447  76.644  1.00 97.54           H  
ATOM    934  N   ARG A 105      -5.216   0.872  79.635  1.00 97.03           N  
ATOM    935  CA  ARG A 105      -5.804   1.603  80.755  1.00 97.03           C  
ATOM    936  C   ARG A 105      -4.729   2.418  81.489  1.00 97.03           C  
ATOM    937  O   ARG A 105      -3.703   1.860  81.874  1.00 97.03           O  
ATOM    938  CB  ARG A 105      -6.520   0.597  81.677  1.00 97.03           C  
ATOM    939  CG  ARG A 105      -7.246   1.218  82.879  1.00 97.03           C  
ATOM    940  CD  ARG A 105      -7.938   0.149  83.737  1.00 97.03           C  
ATOM    941  NE  ARG A 105      -8.834   0.730  84.749  1.00 97.03           N  
ATOM    942  CZ  ARG A 105     -10.166   0.904  84.649  1.00 97.03           C  
ATOM    943  NH1 ARG A 105     -10.857   0.549  83.554  1.00 97.03           N  
ATOM    944  NH2 ARG A 105     -10.825   1.451  85.677  1.00 97.03           N1+
ATOM    945  H   ARG A 105      -5.013  -0.101  79.822  1.00 97.03           H  
ATOM    946  HA  ARG A 105      -6.548   2.293  80.367  1.00 97.03           H  
ATOM    947  HB3 ARG A 105      -5.809  -0.147  82.039  1.00 97.03           H  
ATOM    948  HB2 ARG A 105      -7.256   0.054  81.087  1.00 97.03           H  
ATOM    949  HG3 ARG A 105      -7.922   2.026  82.595  1.00 97.03           H  
ATOM    950  HG2 ARG A 105      -6.472   1.674  83.496  1.00 97.03           H  
ATOM    951  HD3 ARG A 105      -7.167  -0.321  84.344  1.00 97.03           H  
ATOM    952  HD2 ARG A 105      -8.380  -0.658  83.150  1.00 97.03           H  
ATOM    953  HE  ARG A 105      -8.378   1.047  85.592  1.00 97.03           H  
ATOM    954 HH12 ARG A 105     -11.853   0.699  83.499  1.00 97.03           H  
ATOM    955 HH11 ARG A 105     -10.368   0.179  82.750  1.00 97.03           H  
ATOM    956 HH22 ARG A 105     -11.822   1.599  85.625  1.00 97.03           H  
ATOM    957 HH21 ARG A 105     -10.330   1.726  86.514  1.00 97.03           H  
ATOM    958  N   GLY A 106      -4.991   3.722  81.661  1.00 94.25           N  
ATOM    959  CA  GLY A 106      -4.029   4.658  82.239  1.00 94.25           C  
ATOM    960  C   GLY A 106      -3.120   5.282  81.172  1.00 94.25           C  
ATOM    961  O   GLY A 106      -2.161   5.956  81.544  1.00 94.25           O  
ATOM    962  H   GLY A 106      -5.859   4.108  81.314  1.00 94.25           H  
ATOM    963  HA3 GLY A 106      -3.407   4.177  82.993  1.00 94.25           H  
ATOM    964  HA2 GLY A 106      -4.569   5.460  82.739  1.00 94.25           H  
ATOM    965  N   ALA A 107      -3.405   5.089  79.871  1.00 96.59           N  
ATOM    966  CA  ALA A 107      -2.725   5.767  78.767  1.00 96.59           C  
ATOM    967  C   ALA A 107      -2.954   7.286  78.791  1.00 96.59           C  
ATOM    968  O   ALA A 107      -4.042   7.741  79.152  1.00 96.59           O  
ATOM    969  CB  ALA A 107      -3.217   5.180  77.437  1.00 96.59           C  
ATOM    970  H   ALA A 107      -4.187   4.501  79.616  1.00 96.59           H  
ATOM    971  HA  ALA A 107      -1.656   5.572  78.851  1.00 96.59           H  
ATOM    972  HB1 ALA A 107      -2.860   5.758  76.584  1.00 96.59           H  
ATOM    973  HB2 ALA A 107      -2.856   4.159  77.311  1.00 96.59           H  
ATOM    974  HB3 ALA A 107      -4.306   5.164  77.383  1.00 96.59           H  
ATOM    975  N   VAL A 108      -1.935   8.056  78.398  1.00 95.34           N  
ATOM    976  CA  VAL A 108      -2.026   9.491  78.167  1.00 95.34           C  
ATOM    977  C   VAL A 108      -2.912   9.774  76.941  1.00 95.34           C  
ATOM    978  O   VAL A 108      -3.060   8.940  76.041  1.00 95.34           O  
ATOM    979  CB  VAL A 108      -0.607  10.087  77.967  1.00 95.34           C  
ATOM    980  CG1 VAL A 108       0.278   9.934  79.218  1.00 95.34           C  
ATOM    981  CG2 VAL A 108       0.110   9.583  76.699  1.00 95.34           C  
ATOM    982  H   VAL A 108      -1.057   7.608  78.149  1.00 95.34           H  
ATOM    983  HA  VAL A 108      -2.486   9.951  79.043  1.00 95.34           H  
ATOM    984  HB  VAL A 108      -0.726  11.162  77.832  1.00 95.34           H  
ATOM    985 HG11 VAL A 108       1.296  10.271  79.024  1.00 95.34           H  
ATOM    986 HG12 VAL A 108      -0.096  10.554  80.030  1.00 95.34           H  
ATOM    987 HG13 VAL A 108       0.332   8.908  79.577  1.00 95.34           H  
ATOM    988 HG21 VAL A 108       1.179   9.776  76.745  1.00 95.34           H  
ATOM    989 HG22 VAL A 108      -0.020   8.516  76.543  1.00 95.34           H  
ATOM    990 HG23 VAL A 108      -0.275  10.072  75.803  1.00 95.34           H  
ATOM    991  N   PHE A 109      -3.515  10.960  76.929  1.00 96.06           N  
ATOM    992  CA  PHE A 109      -4.352  11.442  75.837  1.00 96.06           C  
ATOM    993  C   PHE A 109      -3.534  12.289  74.859  1.00 96.06           C  
ATOM    994  O   PHE A 109      -2.630  13.012  75.274  1.00 96.06           O  
ATOM    995  CB  PHE A 109      -5.499  12.293  76.403  1.00 96.06           C  
ATOM    996  CG  PHE A 109      -6.461  11.545  77.300  1.00 96.06           C  
ATOM    997  CD1 PHE A 109      -7.506  10.782  76.741  1.00 96.06           C  
ATOM    998  CD2 PHE A 109      -6.221  11.471  78.687  1.00 96.06           C  
ATOM    999  CE1 PHE A 109      -8.336  10.038  77.566  1.00 96.06           C  
ATOM   1000  CE2 PHE A 109      -7.056  10.713  79.494  1.00 96.06           C  
ATOM   1001  CZ  PHE A 109      -8.110  10.007  78.935  1.00 96.06           C  
ATOM   1002  H   PHE A 109      -3.431  11.568  77.730  1.00 96.06           H  
ATOM   1003  HA  PHE A 109      -4.786  10.594  75.304  1.00 96.06           H  
ATOM   1004  HB3 PHE A 109      -6.079  12.715  75.580  1.00 96.06           H  
ATOM   1005  HB2 PHE A 109      -5.091  13.139  76.955  1.00 96.06           H  
ATOM   1006  HD1 PHE A 109      -7.664  10.776  75.674  1.00 96.06           H  
ATOM   1007  HD2 PHE A 109      -5.392  12.008  79.121  1.00 96.06           H  
ATOM   1008  HE1 PHE A 109      -9.149   9.468  77.140  1.00 96.06           H  
ATOM   1009  HE2 PHE A 109      -6.893  10.670  80.560  1.00 96.06           H  
ATOM   1010  HZ  PHE A 109      -8.752   9.429  79.575  1.00 96.06           H  
ATOM   1011  N   THR A 110      -3.940  12.231  73.586  1.00 96.46           N  
ATOM   1012  CA  THR A 110      -3.548  13.156  72.528  1.00 96.46           C  
ATOM   1013  C   THR A 110      -4.333  14.478  72.653  1.00 96.46           C  
ATOM   1014  O   THR A 110      -5.299  14.547  73.415  1.00 96.46           O  
ATOM   1015  CB  THR A 110      -3.817  12.516  71.138  1.00 96.46           C  
ATOM   1016  CG2 THR A 110      -3.218  11.109  71.013  1.00 96.46           C  
ATOM   1017  OG1 THR A 110      -5.180  12.505  70.744  1.00 96.46           O  
ATOM   1018  H   THR A 110      -4.692  11.597  73.339  1.00 96.46           H  
ATOM   1019  HA  THR A 110      -2.483  13.375  72.619  1.00 96.46           H  
ATOM   1020  HB  THR A 110      -3.315  13.131  70.395  1.00 96.46           H  
ATOM   1021 HG21 THR A 110      -2.929  10.907  69.985  1.00 96.46           H  
ATOM   1022 HG22 THR A 110      -2.321  11.002  71.619  1.00 96.46           H  
ATOM   1023 HG23 THR A 110      -3.915  10.336  71.336  1.00 96.46           H  
ATOM   1024  HG1 THR A 110      -5.255  11.971  69.946  1.00 96.46           H  
ATOM   1025  N   ALA A 111      -3.906  15.507  71.901  1.00 95.57           N  
ATOM   1026  CA  ALA A 111      -4.526  16.838  71.888  1.00 95.57           C  
ATOM   1027  C   ALA A 111      -6.003  16.863  71.437  1.00 95.57           C  
ATOM   1028  O   ALA A 111      -6.718  17.795  71.802  1.00 95.57           O  
ATOM   1029  CB  ALA A 111      -3.677  17.764  71.009  1.00 95.57           C  
ATOM   1030  H   ALA A 111      -3.111  15.381  71.289  1.00 95.57           H  
ATOM   1031  HA  ALA A 111      -4.494  17.224  72.909  1.00 95.57           H  
ATOM   1032  HB1 ALA A 111      -4.095  18.770  70.968  1.00 95.57           H  
ATOM   1033  HB2 ALA A 111      -2.661  17.851  71.396  1.00 95.57           H  
ATOM   1034  HB3 ALA A 111      -3.613  17.384  69.989  1.00 95.57           H  
ATOM   1035  N   ALA A 112      -6.434  15.826  70.695  1.00 96.34           N  
ATOM   1036  CA  ALA A 112      -7.818  15.584  70.281  1.00 96.34           C  
ATOM   1037  C   ALA A 112      -8.702  14.946  71.376  1.00 96.34           C  
ATOM   1038  O   ALA A 112      -9.902  14.799  71.149  1.00 96.34           O  
ATOM   1039  CB  ALA A 112      -7.793  14.693  69.028  1.00 96.34           C  
ATOM   1040  H   ALA A 112      -5.775  15.100  70.452  1.00 96.34           H  
ATOM   1041  HA  ALA A 112      -8.272  16.539  70.011  1.00 96.34           H  
ATOM   1042  HB1 ALA A 112      -8.797  14.521  68.639  1.00 96.34           H  
ATOM   1043  HB2 ALA A 112      -7.213  15.157  68.229  1.00 96.34           H  
ATOM   1044  HB3 ALA A 112      -7.349  13.718  69.236  1.00 96.34           H  
ATOM   1045  N   GLY A 113      -8.113  14.571  72.525  1.00 96.75           N  
ATOM   1046  CA  GLY A 113      -8.808  13.949  73.652  1.00 96.75           C  
ATOM   1047  C   GLY A 113      -8.933  12.423  73.505  1.00 96.75           C  
ATOM   1048  O   GLY A 113      -9.647  11.811  74.298  1.00 96.75           O  
ATOM   1049  H   GLY A 113      -7.119  14.725  72.640  1.00 96.75           H  
ATOM   1050  HA3 GLY A 113      -9.798  14.387  73.787  1.00 96.75           H  
ATOM   1051  HA2 GLY A 113      -8.246  14.161  74.561  1.00 96.75           H  
ATOM   1052  N   ARG A 114      -8.260  11.810  72.513  1.00 96.66           N  
ATOM   1053  CA  ARG A 114      -8.257  10.366  72.264  1.00 96.66           C  
ATOM   1054  C   ARG A 114      -7.018   9.706  72.882  1.00 96.66           C  
ATOM   1055  O   ARG A 114      -5.978  10.351  72.988  1.00 96.66           O  
ATOM   1056  CB  ARG A 114      -8.249  10.102  70.743  1.00 96.66           C  
ATOM   1057  CG  ARG A 114      -9.426  10.738  69.977  1.00 96.66           C  
ATOM   1058  CD  ARG A 114      -9.543  10.253  68.519  1.00 96.66           C  
ATOM   1059  NE  ARG A 114      -8.437  10.730  67.666  1.00 96.66           N  
ATOM   1060  CZ  ARG A 114      -8.504  11.424  66.513  1.00 96.66           C  
ATOM   1061  NH1 ARG A 114      -9.667  11.802  65.962  1.00 96.66           N  
ATOM   1062  NH2 ARG A 114      -7.361  11.746  65.896  1.00 96.66           N1+
ATOM   1063  H   ARG A 114      -7.673  12.364  71.905  1.00 96.66           H  
ATOM   1064  HA  ARG A 114      -9.152   9.909  72.691  1.00 96.66           H  
ATOM   1065  HB3 ARG A 114      -8.262   9.024  70.575  1.00 96.66           H  
ATOM   1066  HB2 ARG A 114      -7.311  10.460  70.314  1.00 96.66           H  
ATOM   1067  HG3 ARG A 114      -9.246  11.814  69.967  1.00 96.66           H  
ATOM   1068  HG2 ARG A 114     -10.376  10.607  70.496  1.00 96.66           H  
ATOM   1069  HD3 ARG A 114     -10.541  10.433  68.119  1.00 96.66           H  
ATOM   1070  HD2 ARG A 114      -9.424   9.169  68.512  1.00 96.66           H  
ATOM   1071  HE  ARG A 114      -7.510  10.493  67.996  1.00 96.66           H  
ATOM   1072 HH12 ARG A 114      -9.685  12.319  65.096  1.00 96.66           H  
ATOM   1073 HH11 ARG A 114     -10.537  11.566  66.416  1.00 96.66           H  
ATOM   1074 HH22 ARG A 114      -7.364  12.260  65.029  1.00 96.66           H  
ATOM   1075 HH21 ARG A 114      -6.476  11.466  66.307  1.00 96.66           H  
ATOM   1076  N   ASN A 115      -7.128   8.408  73.200  1.00 97.37           N  
ATOM   1077  CA  ASN A 115      -5.979   7.548  73.497  1.00 97.37           C  
ATOM   1078  C   ASN A 115      -5.564   6.860  72.190  1.00 97.37           C  
ATOM   1079  O   ASN A 115      -6.346   6.073  71.659  1.00 97.37           O  
ATOM   1080  CB  ASN A 115      -6.342   6.502  74.577  1.00 97.37           C  
ATOM   1081  CG  ASN A 115      -6.723   7.131  75.919  1.00 97.37           C  
ATOM   1082  ND2 ASN A 115      -5.750   7.719  76.616  1.00 97.37           N  
ATOM   1083  OD1 ASN A 115      -7.882   7.088  76.321  1.00 97.37           O  
ATOM   1084  H   ASN A 115      -8.014   7.937  73.090  1.00 97.37           H  
ATOM   1085  HA  ASN A 115      -5.140   8.144  73.867  1.00 97.37           H  
ATOM   1086  HB3 ASN A 115      -5.498   5.832  74.747  1.00 97.37           H  
ATOM   1087  HB2 ASN A 115      -7.168   5.873  74.241  1.00 97.37           H  
ATOM   1088 HD22 ASN A 115      -5.955   8.141  77.511  1.00 97.37           H  
ATOM   1089 HD21 ASN A 115      -4.805   7.759  76.261  1.00 97.37           H  
ATOM   1090  N   GLU A 116      -4.403   7.197  71.624  1.00 97.82           N  
ATOM   1091  CA  GLU A 116      -3.923   6.655  70.353  1.00 97.82           C  
ATOM   1092  C   GLU A 116      -2.666   5.845  70.691  1.00 97.82           C  
ATOM   1093  O   GLU A 116      -1.603   6.415  70.942  1.00 97.82           O  
ATOM   1094  CB  GLU A 116      -3.653   7.820  69.376  1.00 97.82           C  
ATOM   1095  CG  GLU A 116      -4.942   8.578  68.973  1.00 97.82           C  
ATOM   1096  CD  GLU A 116      -4.707   9.822  68.113  1.00 97.82           C  
ATOM   1097  OE1 GLU A 116      -3.667   9.884  67.425  1.00 97.82           O  
ATOM   1098  OE2 GLU A 116      -5.583  10.713  68.163  1.00 97.82           O1-
ATOM   1099  H   GLU A 116      -3.781   7.819  72.117  1.00 97.82           H  
ATOM   1100  HA  GLU A 116      -4.649   5.986  69.888  1.00 97.82           H  
ATOM   1101  HB3 GLU A 116      -3.179   7.423  68.477  1.00 97.82           H  
ATOM   1102  HB2 GLU A 116      -2.930   8.507  69.813  1.00 97.82           H  
ATOM   1103  HG3 GLU A 116      -5.488   8.886  69.865  1.00 97.82           H  
ATOM   1104  HG2 GLU A 116      -5.603   7.911  68.421  1.00 97.82           H  
ATOM   1105  N   LEU A 117      -2.844   4.527  70.796  1.00 98.44           N  
ATOM   1106  CA  LEU A 117      -1.921   3.573  71.400  1.00 98.44           C  
ATOM   1107  C   LEU A 117      -1.010   2.965  70.320  1.00 98.44           C  
ATOM   1108  O   LEU A 117      -1.440   2.776  69.176  1.00 98.44           O  
ATOM   1109  CB  LEU A 117      -2.754   2.414  72.009  1.00 98.44           C  
ATOM   1110  CG  LEU A 117      -3.932   2.829  72.928  1.00 98.44           C  
ATOM   1111  CD1 LEU A 117      -4.846   1.637  73.243  1.00 98.44           C  
ATOM   1112  CD2 LEU A 117      -3.455   3.499  74.225  1.00 98.44           C  
ATOM   1113  H   LEU A 117      -3.730   4.142  70.471  1.00 98.44           H  
ATOM   1114  HA  LEU A 117      -1.324   4.065  72.168  1.00 98.44           H  
ATOM   1115  HB3 LEU A 117      -2.084   1.748  72.555  1.00 98.44           H  
ATOM   1116  HB2 LEU A 117      -3.159   1.813  71.196  1.00 98.44           H  
ATOM   1117  HG  LEU A 117      -4.565   3.543  72.399  1.00 98.44           H  
ATOM   1118 HD11 LEU A 117      -5.742   1.981  73.757  1.00 98.44           H  
ATOM   1119 HD12 LEU A 117      -5.177   1.131  72.336  1.00 98.44           H  
ATOM   1120 HD13 LEU A 117      -4.357   0.905  73.883  1.00 98.44           H  
ATOM   1121 HD21 LEU A 117      -4.288   3.681  74.906  1.00 98.44           H  
ATOM   1122 HD22 LEU A 117      -2.725   2.884  74.752  1.00 98.44           H  
ATOM   1123 HD23 LEU A 117      -2.996   4.464  74.015  1.00 98.44           H  
ATOM   1124  N   ASP A 118       0.228   2.619  70.698  1.00 98.85           N  
ATOM   1125  CA  ASP A 118       1.232   1.963  69.854  1.00 98.85           C  
ATOM   1126  C   ASP A 118       1.821   0.761  70.607  1.00 98.85           C  
ATOM   1127  O   ASP A 118       2.000   0.838  71.823  1.00 98.85           O  
ATOM   1128  CB  ASP A 118       2.362   2.922  69.381  1.00 98.85           C  
ATOM   1129  CG  ASP A 118       1.990   4.320  68.864  1.00 98.85           C  
ATOM   1130  OD1 ASP A 118       0.927   4.463  68.223  1.00 98.85           O  
ATOM   1131  OD2 ASP A 118       2.816   5.236  69.079  1.00 98.85           O1-
ATOM   1132  H   ASP A 118       0.469   2.718  71.681  1.00 98.85           H  
ATOM   1133  HA  ASP A 118       0.728   1.564  68.976  1.00 98.85           H  
ATOM   1134  HB3 ASP A 118       2.900   2.417  68.585  1.00 98.85           H  
ATOM   1135  HB2 ASP A 118       3.080   3.060  70.189  1.00 98.85           H  
ATOM   1136  N   ALA A 119       2.155  -0.334  69.909  1.00 98.98           N  
ATOM   1137  CA  ALA A 119       2.746  -1.545  70.485  1.00 98.98           C  
ATOM   1138  C   ALA A 119       3.501  -2.379  69.450  1.00 98.98           C  
ATOM   1139  O   ALA A 119       3.197  -2.303  68.257  1.00 98.98           O  
ATOM   1140  CB  ALA A 119       1.680  -2.379  71.209  1.00 98.98           C  
ATOM   1141  H   ALA A 119       2.012  -0.336  68.899  1.00 98.98           H  
ATOM   1142  HA  ALA A 119       3.486  -1.237  71.220  1.00 98.98           H  
ATOM   1143  HB1 ALA A 119       2.104  -3.290  71.633  1.00 98.98           H  
ATOM   1144  HB2 ALA A 119       1.250  -1.812  72.032  1.00 98.98           H  
ATOM   1145  HB3 ALA A 119       0.878  -2.666  70.530  1.00 98.98           H  
ATOM   1146  N   ALA A 120       4.428  -3.225  69.918  1.00 98.98           N  
ATOM   1147  CA  ALA A 120       5.067  -4.276  69.131  1.00 98.98           C  
ATOM   1148  C   ALA A 120       5.545  -5.422  70.018  1.00 98.98           C  
ATOM   1149  O   ALA A 120       5.899  -5.202  71.176  1.00 98.98           O  
ATOM   1150  CB  ALA A 120       6.239  -3.740  68.300  1.00 98.98           C  
ATOM   1151  H   ALA A 120       4.594  -3.267  70.916  1.00 98.98           H  
ATOM   1152  HA  ALA A 120       4.319  -4.687  68.457  1.00 98.98           H  
ATOM   1153  HB1 ALA A 120       6.834  -4.555  67.888  1.00 98.98           H  
ATOM   1154  HB2 ALA A 120       5.886  -3.160  67.454  1.00 98.98           H  
ATOM   1155  HB3 ALA A 120       6.907  -3.125  68.899  1.00 98.98           H  
ATOM   1156  N   ILE A 121       5.595  -6.613  69.410  1.00 98.98           N  
ATOM   1157  CA  ILE A 121       6.158  -7.833  69.972  1.00 98.98           C  
ATOM   1158  C   ILE A 121       7.047  -8.494  68.902  1.00 98.98           C  
ATOM   1159  O   ILE A 121       6.759  -8.375  67.709  1.00 98.98           O  
ATOM   1160  CB  ILE A 121       5.029  -8.809  70.420  1.00 98.98           C  
ATOM   1161  CG1 ILE A 121       5.539  -9.970  71.303  1.00 98.98           C  
ATOM   1162  CG2 ILE A 121       4.171  -9.357  69.263  1.00 98.98           C  
ATOM   1163  CD1 ILE A 121       4.443 -10.620  72.164  1.00 98.98           C  
ATOM   1164  H   ILE A 121       5.308  -6.681  68.441  1.00 98.98           H  
ATOM   1165  HA  ILE A 121       6.784  -7.579  70.825  1.00 98.98           H  
ATOM   1166  HB  ILE A 121       4.358  -8.215  71.040  1.00 98.98           H  
ATOM   1167 HG13 ILE A 121       6.319  -9.611  71.970  1.00 98.98           H  
ATOM   1168 HG12 ILE A 121       6.016 -10.726  70.679  1.00 98.98           H  
ATOM   1169 HG21 ILE A 121       3.294  -9.865  69.656  1.00 98.98           H  
ATOM   1170 HG22 ILE A 121       3.822  -8.557  68.612  1.00 98.98           H  
ATOM   1171 HG23 ILE A 121       4.713 -10.075  68.647  1.00 98.98           H  
ATOM   1172 HD11 ILE A 121       4.880 -11.192  72.983  1.00 98.98           H  
ATOM   1173 HD12 ILE A 121       3.783  -9.875  72.607  1.00 98.98           H  
ATOM   1174 HD13 ILE A 121       3.828 -11.303  71.576  1.00 98.98           H  
ATOM   1175  N   MET A 122       8.112  -9.173  69.349  1.00 98.98           N  
ATOM   1176  CA  MET A 122       9.042  -9.883  68.480  1.00 98.98           C  
ATOM   1177  C   MET A 122       9.479 -11.191  69.146  1.00 98.98           C  
ATOM   1178  O   MET A 122       9.940 -11.171  70.286  1.00 98.98           O  
ATOM   1179  CB  MET A 122      10.223  -8.959  68.098  1.00 98.98           C  
ATOM   1180  CG  MET A 122      11.176  -9.559  67.049  1.00 98.98           C  
ATOM   1181  SD  MET A 122      12.347  -8.382  66.329  1.00 98.98           S  
ATOM   1182  CE  MET A 122      12.908  -9.324  64.889  1.00 98.98           C  
ATOM   1183  H   MET A 122       8.303  -9.219  70.343  1.00 98.98           H  
ATOM   1184  HA  MET A 122       8.518 -10.155  67.563  1.00 98.98           H  
ATOM   1185  HB3 MET A 122      10.792  -8.697  68.992  1.00 98.98           H  
ATOM   1186  HB2 MET A 122       9.831  -8.018  67.708  1.00 98.98           H  
ATOM   1187  HG3 MET A 122      10.595  -9.952  66.222  1.00 98.98           H  
ATOM   1188  HG2 MET A 122      11.737 -10.397  67.461  1.00 98.98           H  
ATOM   1189  HE1 MET A 122      13.712  -8.793  64.380  1.00 98.98           H  
ATOM   1190  HE2 MET A 122      13.273 -10.306  65.187  1.00 98.98           H  
ATOM   1191  HE3 MET A 122      12.085  -9.452  64.187  1.00 98.98           H  
ATOM   1192  N   ASP A 123       9.346 -12.289  68.388  1.00 98.95           N  
ATOM   1193  CA  ASP A 123       9.909 -13.604  68.679  1.00 98.95           C  
ATOM   1194  C   ASP A 123      11.349 -13.621  68.142  1.00 98.95           C  
ATOM   1195  O   ASP A 123      11.554 -13.246  66.988  1.00 98.95           O  
ATOM   1196  CB  ASP A 123       9.053 -14.711  68.008  1.00 98.95           C  
ATOM   1197  CG  ASP A 123       9.533 -16.165  68.177  1.00 98.95           C  
ATOM   1198  OD1 ASP A 123      10.142 -16.482  69.224  1.00 98.95           O  
ATOM   1199  OD2 ASP A 123       9.176 -16.976  67.295  1.00 98.95           O1-
ATOM   1200  H   ASP A 123       8.963 -12.189  67.456  1.00 98.95           H  
ATOM   1201  HA  ASP A 123       9.917 -13.760  69.761  1.00 98.95           H  
ATOM   1202  HB3 ASP A 123       8.946 -14.485  66.944  1.00 98.95           H  
ATOM   1203  HB2 ASP A 123       8.040 -14.655  68.405  1.00 98.95           H  
ATOM   1204  N   GLY A 124      12.307 -14.074  68.964  1.00 98.88           N  
ATOM   1205  CA  GLY A 124      13.712 -14.162  68.574  1.00 98.88           C  
ATOM   1206  C   GLY A 124      14.051 -15.487  67.875  1.00 98.88           C  
ATOM   1207  O   GLY A 124      15.062 -15.540  67.175  1.00 98.88           O  
ATOM   1208  H   GLY A 124      12.067 -14.385  69.897  1.00 98.88           H  
ATOM   1209  HA3 GLY A 124      14.331 -14.065  69.466  1.00 98.88           H  
ATOM   1210  HA2 GLY A 124      13.971 -13.339  67.911  1.00 98.88           H  
ATOM   1211  N   ALA A 125      13.238 -16.544  68.062  1.00 98.46           N  
ATOM   1212  CA  ALA A 125      13.494 -17.891  67.541  1.00 98.46           C  
ATOM   1213  C   ALA A 125      13.326 -18.014  66.021  1.00 98.46           C  
ATOM   1214  O   ALA A 125      14.105 -18.725  65.388  1.00 98.46           O  
ATOM   1215  CB  ALA A 125      12.591 -18.895  68.270  1.00 98.46           C  
ATOM   1216  H   ALA A 125      12.414 -16.441  68.640  1.00 98.46           H  
ATOM   1217  HA  ALA A 125      14.529 -18.143  67.764  1.00 98.46           H  
ATOM   1218  HB1 ALA A 125      12.846 -19.921  68.003  1.00 98.46           H  
ATOM   1219  HB2 ALA A 125      12.698 -18.800  69.349  1.00 98.46           H  
ATOM   1220  HB3 ALA A 125      11.539 -18.741  68.028  1.00 98.46           H  
ATOM   1221  N   THR A 126      12.327 -17.307  65.475  1.00 98.30           N  
ATOM   1222  CA  THR A 126      12.028 -17.247  64.043  1.00 98.30           C  
ATOM   1223  C   THR A 126      12.319 -15.847  63.456  1.00 98.30           C  
ATOM   1224  O   THR A 126      12.147 -15.672  62.250  1.00 98.30           O  
ATOM   1225  CB  THR A 126      10.530 -17.579  63.791  1.00 98.30           C  
ATOM   1226  CG2 THR A 126      10.114 -18.956  64.332  1.00 98.30           C  
ATOM   1227  OG1 THR A 126       9.661 -16.598  64.330  1.00 98.30           O  
ATOM   1228  H   THR A 126      11.719 -16.770  66.078  1.00 98.30           H  
ATOM   1229  HA  THR A 126      12.639 -17.961  63.489  1.00 98.30           H  
ATOM   1230  HB  THR A 126      10.353 -17.591  62.714  1.00 98.30           H  
ATOM   1231 HG21 THR A 126       9.079 -19.181  64.074  1.00 98.30           H  
ATOM   1232 HG22 THR A 126      10.738 -19.744  63.909  1.00 98.30           H  
ATOM   1233 HG23 THR A 126      10.202 -19.012  65.417  1.00 98.30           H  
ATOM   1234  HG1 THR A 126       9.546 -16.770  65.273  1.00 98.30           H  
ATOM   1235  N   VAL A 127      12.717 -14.881  64.309  1.00 98.52           N  
ATOM   1236  CA  VAL A 127      12.899 -13.445  64.042  1.00 98.52           C  
ATOM   1237  C   VAL A 127      11.668 -12.737  63.419  1.00 98.52           C  
ATOM   1238  O   VAL A 127      11.815 -11.675  62.817  1.00 98.52           O  
ATOM   1239  CB  VAL A 127      14.224 -13.078  63.302  1.00 98.52           C  
ATOM   1240  CG1 VAL A 127      15.454 -13.549  64.097  1.00 98.52           C  
ATOM   1241  CG2 VAL A 127      14.325 -13.496  61.823  1.00 98.52           C  
ATOM   1242  H   VAL A 127      12.853 -15.142  65.276  1.00 98.52           H  
ATOM   1243  HA  VAL A 127      12.997 -12.991  65.026  1.00 98.52           H  
ATOM   1244  HB  VAL A 127      14.293 -11.988  63.305  1.00 98.52           H  
ATOM   1245 HG11 VAL A 127      16.380 -13.216  63.628  1.00 98.52           H  
ATOM   1246 HG12 VAL A 127      15.442 -13.151  65.113  1.00 98.52           H  
ATOM   1247 HG13 VAL A 127      15.494 -14.636  64.170  1.00 98.52           H  
ATOM   1248 HG21 VAL A 127      15.214 -13.064  61.362  1.00 98.52           H  
ATOM   1249 HG22 VAL A 127      14.410 -14.577  61.721  1.00 98.52           H  
ATOM   1250 HG23 VAL A 127      13.469 -13.164  61.238  1.00 98.52           H  
ATOM   1251  N   LYS A 128      10.466 -13.317  63.609  1.00 98.88           N  
ATOM   1252  CA  LYS A 128       9.175 -12.704  63.292  1.00 98.88           C  
ATOM   1253  C   LYS A 128       8.854 -11.562  64.260  1.00 98.88           C  
ATOM   1254  O   LYS A 128       9.089 -11.709  65.459  1.00 98.88           O  
ATOM   1255  CB  LYS A 128       8.050 -13.752  63.383  1.00 98.88           C  
ATOM   1256  CG  LYS A 128       7.938 -14.697  62.181  1.00 98.88           C  
ATOM   1257  CD  LYS A 128       6.698 -15.595  62.318  1.00 98.88           C  
ATOM   1258  CE  LYS A 128       6.453 -16.488  61.095  1.00 98.88           C  
ATOM   1259  NZ  LYS A 128       5.209 -17.265  61.240  1.00 98.88           N1+
ATOM   1260  H   LYS A 128      10.421 -14.193  64.110  1.00 98.88           H  
ATOM   1261  HA  LYS A 128       9.211 -12.308  62.278  1.00 98.88           H  
ATOM   1262  HB3 LYS A 128       7.098 -13.225  63.432  1.00 98.88           H  
ATOM   1263  HB2 LYS A 128       8.122 -14.312  64.317  1.00 98.88           H  
ATOM   1264  HG3 LYS A 128       8.839 -15.303  62.089  1.00 98.88           H  
ATOM   1265  HG2 LYS A 128       7.865 -14.110  61.264  1.00 98.88           H  
ATOM   1266  HD3 LYS A 128       5.821 -14.969  62.496  1.00 98.88           H  
ATOM   1267  HD2 LYS A 128       6.811 -16.216  63.209  1.00 98.88           H  
ATOM   1268  HE3 LYS A 128       7.289 -17.173  60.953  1.00 98.88           H  
ATOM   1269  HE2 LYS A 128       6.376 -15.879  60.193  1.00 98.88           H  
ATOM   1270  HZ1 LYS A 128       4.428 -16.633  61.343  1.00 98.88           H  
ATOM   1271  HZ2 LYS A 128       5.069 -17.840  60.421  1.00 98.88           H  
ATOM   1272  HZ3 LYS A 128       5.272 -17.855  62.058  1.00 98.88           H  
ATOM   1273  N   ALA A 129       8.260 -10.491  63.720  1.00 98.96           N  
ATOM   1274  CA  ALA A 129       7.763  -9.350  64.478  1.00 98.96           C  
ATOM   1275  C   ALA A 129       6.354  -8.974  64.005  1.00 98.96           C  
ATOM   1276  O   ALA A 129       5.996  -9.239  62.857  1.00 98.96           O  
ATOM   1277  CB  ALA A 129       8.735  -8.175  64.303  1.00 98.96           C  
ATOM   1278  H   ALA A 129       8.064 -10.471  62.729  1.00 98.96           H  
ATOM   1279  HA  ALA A 129       7.697  -9.601  65.536  1.00 98.96           H  
ATOM   1280  HB1 ALA A 129       8.409  -7.315  64.884  1.00 98.96           H  
ATOM   1281  HB2 ALA A 129       9.736  -8.434  64.644  1.00 98.96           H  
ATOM   1282  HB3 ALA A 129       8.816  -7.869  63.259  1.00 98.96           H  
ATOM   1283  N   GLY A 130       5.587  -8.353  64.908  1.00 98.97           N  
ATOM   1284  CA  GLY A 130       4.288  -7.764  64.612  1.00 98.97           C  
ATOM   1285  C   GLY A 130       4.179  -6.467  65.416  1.00 98.97           C  
ATOM   1286  O   GLY A 130       4.785  -6.335  66.481  1.00 98.97           O  
ATOM   1287  H   GLY A 130       5.951  -8.186  65.839  1.00 98.97           H  
ATOM   1288  HA3 GLY A 130       3.490  -8.446  64.884  1.00 98.97           H  
ATOM   1289  HA2 GLY A 130       4.176  -7.557  63.548  1.00 98.97           H  
ATOM   1290  N   ALA A 131       3.399  -5.508  64.897  1.00 98.98           N  
ATOM   1291  CA  ALA A 131       3.318  -4.149  65.425  1.00 98.98           C  
ATOM   1292  C   ALA A 131       2.022  -3.456  65.000  1.00 98.98           C  
ATOM   1293  O   ALA A 131       1.429  -3.816  63.982  1.00 98.98           O  
ATOM   1294  CB  ALA A 131       4.536  -3.338  64.949  1.00 98.98           C  
ATOM   1295  H   ALA A 131       2.914  -5.667  64.025  1.00 98.98           H  
ATOM   1296  HA  ALA A 131       3.315  -4.200  66.513  1.00 98.98           H  
ATOM   1297  HB1 ALA A 131       4.528  -2.336  65.378  1.00 98.98           H  
ATOM   1298  HB2 ALA A 131       5.475  -3.810  65.239  1.00 98.98           H  
ATOM   1299  HB3 ALA A 131       4.548  -3.231  63.864  1.00 98.98           H  
ATOM   1300  N   VAL A 132       1.596  -2.476  65.801  1.00 98.97           N  
ATOM   1301  CA  VAL A 132       0.437  -1.624  65.582  1.00 98.97           C  
ATOM   1302  C   VAL A 132       0.717  -0.209  66.098  1.00 98.97           C  
ATOM   1303  O   VAL A 132       1.403  -0.048  67.109  1.00 98.97           O  
ATOM   1304  CB  VAL A 132      -0.873  -2.256  66.126  1.00 98.97           C  
ATOM   1305  CG1 VAL A 132      -1.357  -3.423  65.253  1.00 98.97           C  
ATOM   1306  CG2 VAL A 132      -0.783  -2.680  67.607  1.00 98.97           C  
ATOM   1307  H   VAL A 132       2.159  -2.245  66.618  1.00 98.97           H  
ATOM   1308  HA  VAL A 132       0.332  -1.516  64.508  1.00 98.97           H  
ATOM   1309  HB  VAL A 132      -1.645  -1.488  66.058  1.00 98.97           H  
ATOM   1310 HG11 VAL A 132      -2.399  -3.643  65.454  1.00 98.97           H  
ATOM   1311 HG12 VAL A 132      -1.283  -3.187  64.191  1.00 98.97           H  
ATOM   1312 HG13 VAL A 132      -0.782  -4.330  65.437  1.00 98.97           H  
ATOM   1313 HG21 VAL A 132      -1.728  -3.091  67.958  1.00 98.97           H  
ATOM   1314 HG22 VAL A 132      -0.025  -3.449  67.760  1.00 98.97           H  
ATOM   1315 HG23 VAL A 132      -0.531  -1.838  68.252  1.00 98.97           H  
ATOM   1316  N   ALA A 133       0.162   0.809  65.429  1.00 98.92           N  
ATOM   1317  CA  ALA A 133       0.238   2.209  65.829  1.00 98.92           C  
ATOM   1318  C   ALA A 133      -1.068   2.946  65.519  1.00 98.92           C  
ATOM   1319  O   ALA A 133      -1.718   2.677  64.504  1.00 98.92           O  
ATOM   1320  CB  ALA A 133       1.482   2.891  65.236  1.00 98.92           C  
ATOM   1321  H   ALA A 133      -0.395   0.606  64.609  1.00 98.92           H  
ATOM   1322  HA  ALA A 133       0.342   2.238  66.912  1.00 98.92           H  
ATOM   1323  HB1 ALA A 133       1.578   3.909  65.615  1.00 98.92           H  
ATOM   1324  HB2 ALA A 133       2.389   2.353  65.506  1.00 98.92           H  
ATOM   1325  HB3 ALA A 133       1.439   2.957  64.152  1.00 98.92           H  
ATOM   1326  N   GLY A 134      -1.433   3.889  66.391  1.00 98.55           N  
ATOM   1327  CA  GLY A 134      -2.556   4.809  66.239  1.00 98.55           C  
ATOM   1328  C   GLY A 134      -3.934   4.217  66.559  1.00 98.55           C  
ATOM   1329  O   GLY A 134      -4.943   4.854  66.265  1.00 98.55           O  
ATOM   1330  H   GLY A 134      -0.865   3.989  67.230  1.00 98.55           H  
ATOM   1331  HA3 GLY A 134      -2.574   5.205  65.223  1.00 98.55           H  
ATOM   1332  HA2 GLY A 134      -2.391   5.659  66.901  1.00 98.55           H  
ATOM   1333  N   ILE A 135      -3.999   3.007  67.126  1.00 98.27           N  
ATOM   1334  CA  ILE A 135      -5.246   2.313  67.476  1.00 98.27           C  
ATOM   1335  C   ILE A 135      -5.878   2.913  68.751  1.00 98.27           C  
ATOM   1336  O   ILE A 135      -5.146   3.399  69.612  1.00 98.27           O  
ATOM   1337  CB  ILE A 135      -5.021   0.784  67.676  1.00 98.27           C  
ATOM   1338  CG1 ILE A 135      -4.242   0.382  68.954  1.00 98.27           C  
ATOM   1339  CG2 ILE A 135      -4.397   0.163  66.409  1.00 98.27           C  
ATOM   1340  CD1 ILE A 135      -4.183  -1.125  69.207  1.00 98.27           C  
ATOM   1341  H   ILE A 135      -3.140   2.541  67.382  1.00 98.27           H  
ATOM   1342  HA  ILE A 135      -5.950   2.447  66.653  1.00 98.27           H  
ATOM   1343  HB  ILE A 135      -6.015   0.344  67.771  1.00 98.27           H  
ATOM   1344 HG13 ILE A 135      -4.702   0.818  69.838  1.00 98.27           H  
ATOM   1345 HG12 ILE A 135      -3.228   0.774  68.903  1.00 98.27           H  
ATOM   1346 HG21 ILE A 135      -4.413  -0.926  66.439  1.00 98.27           H  
ATOM   1347 HG22 ILE A 135      -4.946   0.467  65.518  1.00 98.27           H  
ATOM   1348 HG23 ILE A 135      -3.360   0.473  66.277  1.00 98.27           H  
ATOM   1349 HD11 ILE A 135      -4.309  -1.351  70.265  1.00 98.27           H  
ATOM   1350 HD12 ILE A 135      -4.976  -1.643  68.671  1.00 98.27           H  
ATOM   1351 HD13 ILE A 135      -3.227  -1.538  68.891  1.00 98.27           H  
ATOM   1352  N   THR A 136      -7.219   2.885  68.843  1.00 97.57           N  
ATOM   1353  CA  THR A 136      -7.960   3.599  69.891  1.00 97.57           C  
ATOM   1354  C   THR A 136      -9.004   2.735  70.629  1.00 97.57           C  
ATOM   1355  O   THR A 136      -9.324   3.060  71.772  1.00 97.57           O  
ATOM   1356  CB  THR A 136      -8.678   4.855  69.311  1.00 97.57           C  
ATOM   1357  CG2 THR A 136      -7.774   5.769  68.465  1.00 97.57           C  
ATOM   1358  OG1 THR A 136      -9.839   4.541  68.560  1.00 97.57           O  
ATOM   1359  H   THR A 136      -7.768   2.481  68.096  1.00 97.57           H  
ATOM   1360  HA  THR A 136      -7.276   3.932  70.671  1.00 97.57           H  
ATOM   1361  HB  THR A 136      -9.020   5.452  70.158  1.00 97.57           H  
ATOM   1362 HG21 THR A 136      -8.291   6.689  68.194  1.00 97.57           H  
ATOM   1363 HG22 THR A 136      -6.875   6.047  69.014  1.00 97.57           H  
ATOM   1364 HG23 THR A 136      -7.461   5.284  67.539  1.00 97.57           H  
ATOM   1365  HG1 THR A 136      -9.581   4.033  67.785  1.00 97.57           H  
ATOM   1366  N   GLY A 137      -9.524   1.682  69.977  1.00 96.66           N  
ATOM   1367  CA  GLY A 137     -10.668   0.903  70.451  1.00 96.66           C  
ATOM   1368  C   GLY A 137     -10.300  -0.543  70.805  1.00 96.66           C  
ATOM   1369  O   GLY A 137     -11.201  -1.299  71.160  1.00 96.66           O  
ATOM   1370  H   GLY A 137      -9.242   1.508  69.021  1.00 96.66           H  
ATOM   1371  HA3 GLY A 137     -11.413   0.881  69.656  1.00 96.66           H  
ATOM   1372  HA2 GLY A 137     -11.150   1.366  71.313  1.00 96.66           H  
ATOM   1373  N   THR A 138      -9.022  -0.945  70.711  1.00 98.15           N  
ATOM   1374  CA  THR A 138      -8.560  -2.287  71.076  1.00 98.15           C  
ATOM   1375  C   THR A 138      -7.958  -2.252  72.492  1.00 98.15           C  
ATOM   1376  O   THR A 138      -7.050  -1.454  72.733  1.00 98.15           O  
ATOM   1377  CB  THR A 138      -7.482  -2.794  70.091  1.00 98.15           C  
ATOM   1378  CG2 THR A 138      -6.922  -4.187  70.420  1.00 98.15           C  
ATOM   1379  OG1 THR A 138      -8.034  -2.857  68.789  1.00 98.15           O  
ATOM   1380  H   THR A 138      -8.311  -0.283  70.435  1.00 98.15           H  
ATOM   1381  HA  THR A 138      -9.382  -3.000  71.053  1.00 98.15           H  
ATOM   1382  HB  THR A 138      -6.662  -2.080  70.063  1.00 98.15           H  
ATOM   1383 HG21 THR A 138      -6.306  -4.547  69.601  1.00 98.15           H  
ATOM   1384 HG22 THR A 138      -6.304  -4.182  71.317  1.00 98.15           H  
ATOM   1385 HG23 THR A 138      -7.728  -4.906  70.566  1.00 98.15           H  
ATOM   1386  HG1 THR A 138      -8.363  -1.985  68.556  1.00 98.15           H  
ATOM   1387  N   ARG A 139      -8.493  -3.098  73.393  1.00 98.45           N  
ATOM   1388  CA  ARG A 139      -8.169  -3.147  74.825  1.00 98.45           C  
ATOM   1389  C   ARG A 139      -6.673  -3.347  75.123  1.00 98.45           C  
ATOM   1390  O   ARG A 139      -6.120  -2.614  75.943  1.00 98.45           O  
ATOM   1391  CB  ARG A 139      -9.007  -4.252  75.512  1.00 98.45           C  
ATOM   1392  CG  ARG A 139      -8.835  -4.302  77.046  1.00 98.45           C  
ATOM   1393  CD  ARG A 139      -9.524  -5.503  77.703  1.00 98.45           C  
ATOM   1394  NE  ARG A 139      -9.136  -5.637  79.119  1.00 98.45           N  
ATOM   1395  CZ  ARG A 139      -9.868  -6.079  80.160  1.00 98.45           C  
ATOM   1396  NH1 ARG A 139     -11.133  -6.505  80.030  1.00 98.45           N  
ATOM   1397  NH2 ARG A 139      -9.302  -6.102  81.372  1.00 98.45           N1+
ATOM   1398  H   ARG A 139      -9.208  -3.745  73.089  1.00 98.45           H  
ATOM   1399  HA  ARG A 139      -8.465  -2.186  75.249  1.00 98.45           H  
ATOM   1400  HB3 ARG A 139      -8.727  -5.221  75.096  1.00 98.45           H  
ATOM   1401  HB2 ARG A 139     -10.062  -4.125  75.270  1.00 98.45           H  
ATOM   1402  HG3 ARG A 139      -9.306  -3.395  77.424  1.00 98.45           H  
ATOM   1403  HG2 ARG A 139      -7.794  -4.251  77.367  1.00 98.45           H  
ATOM   1404  HD3 ARG A 139      -9.338  -6.417  77.144  1.00 98.45           H  
ATOM   1405  HD2 ARG A 139     -10.597  -5.316  77.676  1.00 98.45           H  
ATOM   1406  HE  ARG A 139      -8.170  -5.396  79.310  1.00 98.45           H  
ATOM   1407 HH12 ARG A 139     -11.656  -6.831  80.828  1.00 98.45           H  
ATOM   1408 HH11 ARG A 139     -11.539  -6.594  79.105  1.00 98.45           H  
ATOM   1409 HH22 ARG A 139      -9.810  -6.441  82.175  1.00 98.45           H  
ATOM   1410 HH21 ARG A 139      -8.327  -5.848  81.475  1.00 98.45           H  
ATOM   1411  N   ASN A 140      -6.072  -4.348  74.462  1.00 98.85           N  
ATOM   1412  CA  ASN A 140      -4.698  -4.791  74.686  1.00 98.85           C  
ATOM   1413  C   ASN A 140      -3.935  -4.706  73.350  1.00 98.85           C  
ATOM   1414  O   ASN A 140      -3.979  -5.668  72.581  1.00 98.85           O  
ATOM   1415  CB  ASN A 140      -4.716  -6.229  75.265  1.00 98.85           C  
ATOM   1416  CG  ASN A 140      -5.295  -6.296  76.684  1.00 98.85           C  
ATOM   1417  ND2 ASN A 140      -4.501  -5.921  77.688  1.00 98.85           N  
ATOM   1418  OD1 ASN A 140      -6.447  -6.681  76.867  1.00 98.85           O  
ATOM   1419  H   ASN A 140      -6.607  -4.887  73.796  1.00 98.85           H  
ATOM   1420  HA  ASN A 140      -4.226  -4.154  75.433  1.00 98.85           H  
ATOM   1421  HB3 ASN A 140      -3.704  -6.636  75.295  1.00 98.85           H  
ATOM   1422  HB2 ASN A 140      -5.288  -6.897  74.618  1.00 98.85           H  
ATOM   1423 HD22 ASN A 140      -4.847  -5.914  78.640  1.00 98.85           H  
ATOM   1424 HD21 ASN A 140      -3.559  -5.598  77.497  1.00 98.85           H  
ATOM   1425  N   PRO A 141      -3.254  -3.562  73.090  1.00 98.91           N  
ATOM   1426  CA  PRO A 141      -2.366  -3.375  71.925  1.00 98.91           C  
ATOM   1427  C   PRO A 141      -1.320  -4.470  71.635  1.00 98.91           C  
ATOM   1428  O   PRO A 141      -1.045  -4.708  70.460  1.00 98.91           O  
ATOM   1429  CB  PRO A 141      -1.680  -2.031  72.208  1.00 98.91           C  
ATOM   1430  CG  PRO A 141      -2.698  -1.246  73.007  1.00 98.91           C  
ATOM   1431  CD  PRO A 141      -3.393  -2.309  73.841  1.00 98.91           C  
ATOM   1432  HA  PRO A 141      -3.012  -3.274  71.051  1.00 98.91           H  
ATOM   1433  HB3 PRO A 141      -1.370  -1.508  71.302  1.00 98.91           H  
ATOM   1434  HB2 PRO A 141      -0.798  -2.182  72.829  1.00 98.91           H  
ATOM   1435  HG3 PRO A 141      -3.414  -0.792  72.323  1.00 98.91           H  
ATOM   1436  HG2 PRO A 141      -2.256  -0.457  73.615  1.00 98.91           H  
ATOM   1437  HD2 PRO A 141      -2.912  -2.396  74.813  1.00 98.91           H  
ATOM   1438  HD3 PRO A 141      -4.432  -2.026  73.999  1.00 98.91           H  
ATOM   1439  N   ILE A 142      -0.765  -5.117  72.678  1.00 98.97           N  
ATOM   1440  CA  ILE A 142       0.240  -6.175  72.526  1.00 98.97           C  
ATOM   1441  C   ILE A 142      -0.344  -7.499  71.991  1.00 98.97           C  
ATOM   1442  O   ILE A 142       0.366  -8.228  71.300  1.00 98.97           O  
ATOM   1443  CB  ILE A 142       1.000  -6.459  73.860  1.00 98.97           C  
ATOM   1444  CG1 ILE A 142       2.397  -7.075  73.630  1.00 98.97           C  
ATOM   1445  CG2 ILE A 142       0.220  -7.322  74.881  1.00 98.97           C  
ATOM   1446  CD1 ILE A 142       3.330  -6.184  72.797  1.00 98.97           C  
ATOM   1447  H   ILE A 142      -0.997  -4.848  73.626  1.00 98.97           H  
ATOM   1448  HA  ILE A 142       0.945  -5.812  71.780  1.00 98.97           H  
ATOM   1449  HB  ILE A 142       1.161  -5.489  74.327  1.00 98.97           H  
ATOM   1450 HG13 ILE A 142       2.307  -8.052  73.157  1.00 98.97           H  
ATOM   1451 HG12 ILE A 142       2.871  -7.261  74.594  1.00 98.97           H  
ATOM   1452 HG21 ILE A 142       0.705  -7.324  75.856  1.00 98.97           H  
ATOM   1453 HG22 ILE A 142      -0.795  -6.953  75.022  1.00 98.97           H  
ATOM   1454 HG23 ILE A 142       0.148  -8.364  74.570  1.00 98.97           H  
ATOM   1455 HD11 ILE A 142       4.368  -6.481  72.918  1.00 98.97           H  
ATOM   1456 HD12 ILE A 142       3.110  -6.256  71.733  1.00 98.97           H  
ATOM   1457 HD13 ILE A 142       3.248  -5.137  73.089  1.00 98.97           H  
ATOM   1458  N   SER A 143      -1.626  -7.765  72.292  1.00 98.95           N  
ATOM   1459  CA  SER A 143      -2.365  -8.919  71.784  1.00 98.95           C  
ATOM   1460  C   SER A 143      -2.759  -8.748  70.311  1.00 98.95           C  
ATOM   1461  O   SER A 143      -2.856  -9.749  69.601  1.00 98.95           O  
ATOM   1462  CB  SER A 143      -3.605  -9.163  72.658  1.00 98.95           C  
ATOM   1463  OG  SER A 143      -3.196  -9.594  73.937  1.00 98.95           O  
ATOM   1464  H   SER A 143      -2.147  -7.120  72.869  1.00 98.95           H  
ATOM   1465  HA  SER A 143      -1.718  -9.795  71.837  1.00 98.95           H  
ATOM   1466  HB3 SER A 143      -4.233  -9.945  72.227  1.00 98.95           H  
ATOM   1467  HB2 SER A 143      -4.222  -8.270  72.748  1.00 98.95           H  
ATOM   1468  HG  SER A 143      -2.710 -10.421  73.829  1.00 98.95           H  
ATOM   1469  N   LEU A 144      -2.930  -7.488  69.871  1.00 98.96           N  
ATOM   1470  CA  LEU A 144      -3.103  -7.139  68.467  1.00 98.96           C  
ATOM   1471  C   LEU A 144      -1.780  -7.226  67.694  1.00 98.96           C  
ATOM   1472  O   LEU A 144      -1.792  -7.732  66.577  1.00 98.96           O  
ATOM   1473  CB  LEU A 144      -3.743  -5.746  68.342  1.00 98.96           C  
ATOM   1474  CG  LEU A 144      -4.204  -5.393  66.912  1.00 98.96           C  
ATOM   1475  CD1 LEU A 144      -5.215  -6.394  66.347  1.00 98.96           C  
ATOM   1476  CD2 LEU A 144      -4.756  -3.963  66.851  1.00 98.96           C  
ATOM   1477  H   LEU A 144      -2.839  -6.717  70.518  1.00 98.96           H  
ATOM   1478  HA  LEU A 144      -3.788  -7.872  68.039  1.00 98.96           H  
ATOM   1479  HB3 LEU A 144      -3.045  -4.989  68.701  1.00 98.96           H  
ATOM   1480  HB2 LEU A 144      -4.597  -5.698  69.013  1.00 98.96           H  
ATOM   1481  HG  LEU A 144      -3.334  -5.425  66.258  1.00 98.96           H  
ATOM   1482 HD11 LEU A 144      -5.856  -5.916  65.610  1.00 98.96           H  
ATOM   1483 HD12 LEU A 144      -4.712  -7.221  65.846  1.00 98.96           H  
ATOM   1484 HD13 LEU A 144      -5.850  -6.809  67.129  1.00 98.96           H  
ATOM   1485 HD21 LEU A 144      -4.683  -3.554  65.845  1.00 98.96           H  
ATOM   1486 HD22 LEU A 144      -5.804  -3.917  67.152  1.00 98.96           H  
ATOM   1487 HD23 LEU A 144      -4.185  -3.308  67.503  1.00 98.96           H  
ATOM   1488  N   ALA A 145      -0.668  -6.783  68.308  1.00 98.98           N  
ATOM   1489  CA  ALA A 145       0.683  -6.926  67.763  1.00 98.98           C  
ATOM   1490  C   ALA A 145       1.096  -8.397  67.576  1.00 98.98           C  
ATOM   1491  O   ALA A 145       1.714  -8.714  66.563  1.00 98.98           O  
ATOM   1492  CB  ALA A 145       1.685  -6.180  68.655  1.00 98.98           C  
ATOM   1493  H   ALA A 145      -0.739  -6.351  69.219  1.00 98.98           H  
ATOM   1494  HA  ALA A 145       0.694  -6.450  66.780  1.00 98.98           H  
ATOM   1495  HB1 ALA A 145       2.693  -6.261  68.249  1.00 98.98           H  
ATOM   1496  HB2 ALA A 145       1.444  -5.120  68.726  1.00 98.98           H  
ATOM   1497  HB3 ALA A 145       1.709  -6.587  69.664  1.00 98.98           H  
ATOM   1498  N   ARG A 146       0.702  -9.277  68.515  1.00 98.97           N  
ATOM   1499  CA  ARG A 146       0.886 -10.725  68.400  1.00 98.97           C  
ATOM   1500  C   ARG A 146      -0.002 -11.352  67.310  1.00 98.97           C  
ATOM   1501  O   ARG A 146       0.471 -12.241  66.603  1.00 98.97           O  
ATOM   1502  CB  ARG A 146       0.705 -11.405  69.776  1.00 98.97           C  
ATOM   1503  CG  ARG A 146       1.007 -12.913  69.720  1.00 98.97           C  
ATOM   1504  CD  ARG A 146       0.985 -13.633  71.074  1.00 98.97           C  
ATOM   1505  NE  ARG A 146       1.458 -15.013  70.898  1.00 98.97           N  
ATOM   1506  CZ  ARG A 146       1.600 -15.983  71.812  1.00 98.97           C  
ATOM   1507  NH1 ARG A 146       1.277 -15.814  73.099  1.00 98.97           N  
ATOM   1508  NH2 ARG A 146       2.081 -17.165  71.413  1.00 98.97           N1+
ATOM   1509  H   ARG A 146       0.223  -8.947  69.343  1.00 98.97           H  
ATOM   1510  HA  ARG A 146       1.919 -10.894  68.089  1.00 98.97           H  
ATOM   1511  HB3 ARG A 146      -0.310 -11.249  70.145  1.00 98.97           H  
ATOM   1512  HB2 ARG A 146       1.366 -10.935  70.504  1.00 98.97           H  
ATOM   1513  HG3 ARG A 146       1.931 -13.118  69.176  1.00 98.97           H  
ATOM   1514  HG2 ARG A 146       0.209 -13.363  69.127  1.00 98.97           H  
ATOM   1515  HD3 ARG A 146      -0.052 -13.728  71.396  1.00 98.97           H  
ATOM   1516  HD2 ARG A 146       1.518 -13.085  71.852  1.00 98.97           H  
ATOM   1517  HE  ARG A 146       1.666 -15.270  69.940  1.00 98.97           H  
ATOM   1518 HH12 ARG A 146       1.429 -16.569  73.755  1.00 98.97           H  
ATOM   1519 HH11 ARG A 146       0.832 -14.960  73.415  1.00 98.97           H  
ATOM   1520 HH22 ARG A 146       2.238 -17.902  72.091  1.00 98.97           H  
ATOM   1521 HH21 ARG A 146       2.301 -17.320  70.437  1.00 98.97           H  
ATOM   1522  N   ALA A 147      -1.248 -10.864  67.169  1.00 98.95           N  
ATOM   1523  CA  ALA A 147      -2.165 -11.280  66.108  1.00 98.95           C  
ATOM   1524  C   ALA A 147      -1.660 -10.903  64.704  1.00 98.95           C  
ATOM   1525  O   ALA A 147      -1.818 -11.711  63.796  1.00 98.95           O  
ATOM   1526  CB  ALA A 147      -3.573 -10.723  66.369  1.00 98.95           C  
ATOM   1527  H   ALA A 147      -1.580 -10.144  67.796  1.00 98.95           H  
ATOM   1528  HA  ALA A 147      -2.234 -12.369  66.147  1.00 98.95           H  
ATOM   1529  HB1 ALA A 147      -4.277 -11.057  65.606  1.00 98.95           H  
ATOM   1530  HB2 ALA A 147      -3.954 -11.062  67.333  1.00 98.95           H  
ATOM   1531  HB3 ALA A 147      -3.586  -9.634  66.372  1.00 98.95           H  
ATOM   1532  N   VAL A 148      -1.018  -9.729  64.553  1.00 98.96           N  
ATOM   1533  CA  VAL A 148      -0.358  -9.297  63.314  1.00 98.96           C  
ATOM   1534  C   VAL A 148       0.806 -10.231  62.921  1.00 98.96           C  
ATOM   1535  O   VAL A 148       0.917 -10.581  61.747  1.00 98.96           O  
ATOM   1536  CB  VAL A 148       0.146  -7.820  63.409  1.00 98.96           C  
ATOM   1537  CG1 VAL A 148       1.134  -7.372  62.307  1.00 98.96           C  
ATOM   1538  CG2 VAL A 148      -1.037  -6.838  63.429  1.00 98.96           C  
ATOM   1539  H   VAL A 148      -0.943  -9.100  65.342  1.00 98.96           H  
ATOM   1540  HA  VAL A 148      -1.099  -9.351  62.514  1.00 98.96           H  
ATOM   1541  HB  VAL A 148       0.666  -7.702  64.360  1.00 98.96           H  
ATOM   1542 HG11 VAL A 148       1.360  -6.309  62.388  1.00 98.96           H  
ATOM   1543 HG12 VAL A 148       2.088  -7.894  62.371  1.00 98.96           H  
ATOM   1544 HG13 VAL A 148       0.722  -7.544  61.312  1.00 98.96           H  
ATOM   1545 HG21 VAL A 148      -0.701  -5.807  63.547  1.00 98.96           H  
ATOM   1546 HG22 VAL A 148      -1.599  -6.900  62.502  1.00 98.96           H  
ATOM   1547 HG23 VAL A 148      -1.740  -7.046  64.230  1.00 98.96           H  
ATOM   1548  N   MET A 149       1.611 -10.650  63.912  1.00 98.93           N  
ATOM   1549  CA  MET A 149       2.754 -11.548  63.736  1.00 98.93           C  
ATOM   1550  C   MET A 149       2.375 -12.973  63.281  1.00 98.93           C  
ATOM   1551  O   MET A 149       3.112 -13.562  62.490  1.00 98.93           O  
ATOM   1552  CB  MET A 149       3.554 -11.587  65.056  1.00 98.93           C  
ATOM   1553  CG  MET A 149       4.940 -12.228  64.923  1.00 98.93           C  
ATOM   1554  SD  MET A 149       5.921 -12.192  66.442  1.00 98.93           S  
ATOM   1555  CE  MET A 149       5.137 -13.562  67.322  1.00 98.93           C  
ATOM   1556  H   MET A 149       1.444 -10.325  64.854  1.00 98.93           H  
ATOM   1557  HA  MET A 149       3.389 -11.105  62.965  1.00 98.93           H  
ATOM   1558  HB3 MET A 149       2.984 -12.117  65.818  1.00 98.93           H  
ATOM   1559  HB2 MET A 149       3.683 -10.579  65.446  1.00 98.93           H  
ATOM   1560  HG3 MET A 149       5.501 -11.707  64.151  1.00 98.93           H  
ATOM   1561  HG2 MET A 149       4.862 -13.265  64.597  1.00 98.93           H  
ATOM   1562  HE1 MET A 149       5.719 -13.781  68.211  1.00 98.93           H  
ATOM   1563  HE2 MET A 149       4.120 -13.307  67.619  1.00 98.93           H  
ATOM   1564  HE3 MET A 149       5.111 -14.459  66.703  1.00 98.93           H  
ATOM   1565  N   GLU A 150       1.261 -13.502  63.815  1.00 98.77           N  
ATOM   1566  CA  GLU A 150       0.866 -14.906  63.680  1.00 98.77           C  
ATOM   1567  C   GLU A 150      -0.253 -15.145  62.657  1.00 98.77           C  
ATOM   1568  O   GLU A 150      -0.214 -16.167  61.972  1.00 98.77           O  
ATOM   1569  CB  GLU A 150       0.433 -15.435  65.060  1.00 98.77           C  
ATOM   1570  CG  GLU A 150       1.596 -15.504  66.073  1.00 98.77           C  
ATOM   1571  CD  GLU A 150       1.222 -16.079  67.446  1.00 98.77           C  
ATOM   1572  OE1 GLU A 150       2.165 -16.529  68.132  1.00 98.77           O  
ATOM   1573  OE2 GLU A 150       0.026 -16.051  67.816  1.00 98.77           O1-
ATOM   1574  H   GLU A 150       0.720 -12.951  64.467  1.00 98.77           H  
ATOM   1575  HA  GLU A 150       1.722 -15.501  63.354  1.00 98.77           H  
ATOM   1576  HB3 GLU A 150      -0.013 -16.426  64.956  1.00 98.77           H  
ATOM   1577  HB2 GLU A 150      -0.355 -14.790  65.455  1.00 98.77           H  
ATOM   1578  HG3 GLU A 150       2.013 -14.510  66.235  1.00 98.77           H  
ATOM   1579  HG2 GLU A 150       2.402 -16.106  65.648  1.00 98.77           H  
ATOM   1580  N   LYS A 151      -1.236 -14.233  62.592  1.00 98.73           N  
ATOM   1581  CA  LYS A 151      -2.476 -14.396  61.826  1.00 98.73           C  
ATOM   1582  C   LYS A 151      -2.509 -13.511  60.564  1.00 98.73           C  
ATOM   1583  O   LYS A 151      -3.571 -13.393  59.951  1.00 98.73           O  
ATOM   1584  CB  LYS A 151      -3.700 -14.107  62.729  1.00 98.73           C  
ATOM   1585  CG  LYS A 151      -3.701 -14.838  64.084  1.00 98.73           C  
ATOM   1586  CD  LYS A 151      -4.955 -14.514  64.908  1.00 98.73           C  
ATOM   1587  CE  LYS A 151      -4.943 -15.171  66.297  1.00 98.73           C  
ATOM   1588  NZ  LYS A 151      -6.165 -14.853  67.058  1.00 98.73           N1+
ATOM   1589  H   LYS A 151      -1.188 -13.402  63.169  1.00 98.73           H  
ATOM   1590  HA  LYS A 151      -2.568 -15.426  61.477  1.00 98.73           H  
ATOM   1591  HB3 LYS A 151      -4.606 -14.379  62.187  1.00 98.73           H  
ATOM   1592  HB2 LYS A 151      -3.782 -13.037  62.915  1.00 98.73           H  
ATOM   1593  HG3 LYS A 151      -2.822 -14.553  64.664  1.00 98.73           H  
ATOM   1594  HG2 LYS A 151      -3.631 -15.914  63.921  1.00 98.73           H  
ATOM   1595  HD3 LYS A 151      -5.838 -14.839  64.355  1.00 98.73           H  
ATOM   1596  HD2 LYS A 151      -5.037 -13.431  65.014  1.00 98.73           H  
ATOM   1597  HE3 LYS A 151      -4.077 -14.831  66.867  1.00 98.73           H  
ATOM   1598  HE2 LYS A 151      -4.862 -16.254  66.201  1.00 98.73           H  
ATOM   1599  HZ1 LYS A 151      -6.976 -15.186  66.555  1.00 98.73           H  
ATOM   1600  HZ2 LYS A 151      -6.126 -15.300  67.963  1.00 98.73           H  
ATOM   1601  HZ3 LYS A 151      -6.242 -13.854  67.181  1.00 98.73           H  
ATOM   1602  N   SER A 152      -1.365 -12.918  60.181  1.00 98.35           N  
ATOM   1603  CA  SER A 152      -1.214 -12.130  58.957  1.00 98.35           C  
ATOM   1604  C   SER A 152       0.202 -12.323  58.378  1.00 98.35           C  
ATOM   1605  O   SER A 152       1.125 -12.636  59.134  1.00 98.35           O  
ATOM   1606  CB  SER A 152      -1.597 -10.649  59.228  1.00 98.35           C  
ATOM   1607  OG  SER A 152      -0.503  -9.776  59.427  1.00 98.35           O  
ATOM   1608  H   SER A 152      -0.522 -13.054  60.722  1.00 98.35           H  
ATOM   1609  HA  SER A 152      -1.928 -12.538  58.240  1.00 98.35           H  
ATOM   1610  HB3 SER A 152      -2.238 -10.574  60.101  1.00 98.35           H  
ATOM   1611  HB2 SER A 152      -2.179 -10.257  58.393  1.00 98.35           H  
ATOM   1612  HG  SER A 152      -0.039 -10.039  60.231  1.00 98.35           H  
ATOM   1613  N   PRO A 153       0.367 -12.071  57.059  1.00 97.30           N  
ATOM   1614  CA  PRO A 153       1.692 -12.041  56.419  1.00 97.30           C  
ATOM   1615  C   PRO A 153       2.457 -10.711  56.614  1.00 97.30           C  
ATOM   1616  O   PRO A 153       3.467 -10.522  55.938  1.00 97.30           O  
ATOM   1617  CB  PRO A 153       1.345 -12.299  54.943  1.00 97.30           C  
ATOM   1618  CG  PRO A 153       0.010 -11.599  54.751  1.00 97.30           C  
ATOM   1619  CD  PRO A 153      -0.701 -11.835  56.080  1.00 97.30           C  
ATOM   1620  HA  PRO A 153       2.329 -12.847  56.788  1.00 97.30           H  
ATOM   1621  HB3 PRO A 153       1.223 -13.372  54.785  1.00 97.30           H  
ATOM   1622  HB2 PRO A 153       2.101 -11.954  54.236  1.00 97.30           H  
ATOM   1623  HG3 PRO A 153      -0.552 -11.960  53.889  1.00 97.30           H  
ATOM   1624  HG2 PRO A 153       0.181 -10.532  54.614  1.00 97.30           H  
ATOM   1625  HD2 PRO A 153      -1.336 -10.987  56.338  1.00 97.30           H  
ATOM   1626  HD3 PRO A 153      -1.323 -12.728  56.012  1.00 97.30           H  
ATOM   1627  N   HIS A 154       1.963  -9.819  57.494  1.00 98.51           N  
ATOM   1628  CA  HIS A 154       2.472  -8.463  57.709  1.00 98.51           C  
ATOM   1629  C   HIS A 154       3.174  -8.322  59.065  1.00 98.51           C  
ATOM   1630  O   HIS A 154       2.898  -9.087  59.989  1.00 98.51           O  
ATOM   1631  CB  HIS A 154       1.311  -7.456  57.585  1.00 98.51           C  
ATOM   1632  CG  HIS A 154       0.516  -7.579  56.309  1.00 98.51           C  
ATOM   1633  CD2 HIS A 154      -0.835  -7.703  56.088  1.00 98.51           C  
ATOM   1634  ND1 HIS A 154       1.105  -7.640  55.057  1.00 98.51           N  
ATOM   1635  CE1 HIS A 154       0.119  -7.760  54.164  1.00 98.51           C  
ATOM   1636  NE2 HIS A 154      -1.087  -7.805  54.718  1.00 98.51           N  
ATOM   1637  H   HIS A 154       1.143 -10.057  58.034  1.00 98.51           H  
ATOM   1638  HA  HIS A 154       3.188  -8.221  56.933  1.00 98.51           H  
ATOM   1639  HB3 HIS A 154       1.697  -6.436  57.636  1.00 98.51           H  
ATOM   1640  HB2 HIS A 154       0.625  -7.558  58.427  1.00 98.51           H  
ATOM   1641  HD2 HIS A 154      -1.634  -7.733  56.812  1.00 98.51           H  
ATOM   1642  HD1 HIS A 154       2.097  -7.588  54.859  1.00 98.51           H  
ATOM   1643  HE1 HIS A 154       0.288  -7.821  53.099  1.00 98.51           H  
ATOM   1644  N   VAL A 155       4.064  -7.320  59.142  1.00 98.92           N  
ATOM   1645  CA  VAL A 155       4.843  -6.975  60.333  1.00 98.92           C  
ATOM   1646  C   VAL A 155       4.353  -5.663  60.982  1.00 98.92           C  
ATOM   1647  O   VAL A 155       4.616  -5.467  62.167  1.00 98.92           O  
ATOM   1648  CB  VAL A 155       6.362  -6.877  59.985  1.00 98.92           C  
ATOM   1649  CG1 VAL A 155       7.267  -6.242  61.061  1.00 98.92           C  
ATOM   1650  CG2 VAL A 155       6.925  -8.265  59.629  1.00 98.92           C  
ATOM   1651  H   VAL A 155       4.233  -6.752  58.324  1.00 98.92           H  
ATOM   1652  HA  VAL A 155       4.722  -7.753  61.087  1.00 98.92           H  
ATOM   1653  HB  VAL A 155       6.458  -6.262  59.089  1.00 98.92           H  
ATOM   1654 HG11 VAL A 155       8.319  -6.370  60.809  1.00 98.92           H  
ATOM   1655 HG12 VAL A 155       7.092  -5.170  61.160  1.00 98.92           H  
ATOM   1656 HG13 VAL A 155       7.107  -6.701  62.036  1.00 98.92           H  
ATOM   1657 HG21 VAL A 155       7.946  -8.191  59.257  1.00 98.92           H  
ATOM   1658 HG22 VAL A 155       6.943  -8.924  60.495  1.00 98.92           H  
ATOM   1659 HG23 VAL A 155       6.331  -8.759  58.862  1.00 98.92           H  
ATOM   1660  N   MET A 156       3.619  -4.808  60.247  1.00 98.96           N  
ATOM   1661  CA  MET A 156       3.017  -3.598  60.805  1.00 98.96           C  
ATOM   1662  C   MET A 156       1.747  -3.206  60.041  1.00 98.96           C  
ATOM   1663  O   MET A 156       1.769  -3.120  58.814  1.00 98.96           O  
ATOM   1664  CB  MET A 156       4.057  -2.457  60.900  1.00 98.96           C  
ATOM   1665  CG  MET A 156       3.536  -1.184  61.594  1.00 98.96           C  
ATOM   1666  SD  MET A 156       4.838   0.006  62.011  1.00 98.96           S  
ATOM   1667  CE  MET A 156       3.832   1.353  62.683  1.00 98.96           C  
ATOM   1668  H   MET A 156       3.412  -5.007  59.279  1.00 98.96           H  
ATOM   1669  HA  MET A 156       2.709  -3.836  61.823  1.00 98.96           H  
ATOM   1670  HB3 MET A 156       4.411  -2.202  59.900  1.00 98.96           H  
ATOM   1671  HB2 MET A 156       4.938  -2.807  61.439  1.00 98.96           H  
ATOM   1672  HG3 MET A 156       3.025  -1.454  62.520  1.00 98.96           H  
ATOM   1673  HG2 MET A 156       2.797  -0.682  60.969  1.00 98.96           H  
ATOM   1674  HE1 MET A 156       4.473   2.131  63.100  1.00 98.96           H  
ATOM   1675  HE2 MET A 156       3.222   1.794  61.896  1.00 98.96           H  
ATOM   1676  HE3 MET A 156       3.175   0.984  63.471  1.00 98.96           H  
ATOM   1677  N   LEU A 157       0.683  -2.947  60.814  1.00 98.94           N  
ATOM   1678  CA  LEU A 157      -0.599  -2.376  60.394  1.00 98.94           C  
ATOM   1679  C   LEU A 157      -0.820  -1.088  61.216  1.00 98.94           C  
ATOM   1680  O   LEU A 157      -0.201  -0.948  62.270  1.00 98.94           O  
ATOM   1681  CB  LEU A 157      -1.717  -3.413  60.676  1.00 98.94           C  
ATOM   1682  CG  LEU A 157      -1.585  -4.761  59.922  1.00 98.94           C  
ATOM   1683  CD1 LEU A 157      -2.714  -5.736  60.312  1.00 98.94           C  
ATOM   1684  CD2 LEU A 157      -1.491  -4.601  58.393  1.00 98.94           C  
ATOM   1685  H   LEU A 157       0.785  -3.047  61.815  1.00 98.94           H  
ATOM   1686  HA  LEU A 157      -0.580  -2.107  59.338  1.00 98.94           H  
ATOM   1687  HB3 LEU A 157      -2.684  -2.972  60.436  1.00 98.94           H  
ATOM   1688  HB2 LEU A 157      -1.748  -3.615  61.749  1.00 98.94           H  
ATOM   1689  HG  LEU A 157      -0.657  -5.229  60.253  1.00 98.94           H  
ATOM   1690 HD11 LEU A 157      -2.329  -6.750  60.421  1.00 98.94           H  
ATOM   1691 HD12 LEU A 157      -3.190  -5.456  61.252  1.00 98.94           H  
ATOM   1692 HD13 LEU A 157      -3.500  -5.787  59.563  1.00 98.94           H  
ATOM   1693 HD21 LEU A 157      -2.034  -5.380  57.859  1.00 98.94           H  
ATOM   1694 HD22 LEU A 157      -1.891  -3.644  58.060  1.00 98.94           H  
ATOM   1695 HD23 LEU A 157      -0.454  -4.666  58.062  1.00 98.94           H  
ATOM   1696  N   ILE A 158      -1.685  -0.163  60.759  1.00 98.89           N  
ATOM   1697  CA  ILE A 158      -1.958   1.085  61.493  1.00 98.89           C  
ATOM   1698  C   ILE A 158      -3.430   1.530  61.431  1.00 98.89           C  
ATOM   1699  O   ILE A 158      -4.152   1.179  60.495  1.00 98.89           O  
ATOM   1700  CB  ILE A 158      -1.066   2.281  61.029  1.00 98.89           C  
ATOM   1701  CG1 ILE A 158      -1.184   2.638  59.526  1.00 98.89           C  
ATOM   1702  CG2 ILE A 158       0.398   2.087  61.460  1.00 98.89           C  
ATOM   1703  CD1 ILE A 158      -0.735   4.062  59.171  1.00 98.89           C  
ATOM   1704  H   ILE A 158      -2.179  -0.299  59.888  1.00 98.89           H  
ATOM   1705  HA  ILE A 158      -1.769   0.911  62.554  1.00 98.89           H  
ATOM   1706  HB  ILE A 158      -1.406   3.161  61.576  1.00 98.89           H  
ATOM   1707 HG13 ILE A 158      -2.209   2.520  59.177  1.00 98.89           H  
ATOM   1708 HG12 ILE A 158      -0.594   1.937  58.944  1.00 98.89           H  
ATOM   1709 HG21 ILE A 158       0.997   2.981  61.289  1.00 98.89           H  
ATOM   1710 HG22 ILE A 158       0.460   1.850  62.521  1.00 98.89           H  
ATOM   1711 HG23 ILE A 158       0.867   1.266  60.921  1.00 98.89           H  
ATOM   1712 HD11 ILE A 158      -0.711   4.197  58.090  1.00 98.89           H  
ATOM   1713 HD12 ILE A 158      -1.421   4.804  59.579  1.00 98.89           H  
ATOM   1714 HD13 ILE A 158       0.265   4.281  59.544  1.00 98.89           H  
ATOM   1715  N   GLY A 159      -3.806   2.337  62.442  1.00 97.64           N  
ATOM   1716  CA  GLY A 159      -5.066   3.069  62.564  1.00 97.64           C  
ATOM   1717  C   GLY A 159      -6.288   2.146  62.581  1.00 97.64           C  
ATOM   1718  O   GLY A 159      -6.240   1.043  63.124  1.00 97.64           O  
ATOM   1719  H   GLY A 159      -3.125   2.528  63.166  1.00 97.64           H  
ATOM   1720  HA3 GLY A 159      -5.139   3.788  61.746  1.00 97.64           H  
ATOM   1721  HA2 GLY A 159      -5.048   3.640  63.493  1.00 97.64           H  
ATOM   1722  N   ALA A 160      -7.385   2.630  61.975  1.00 96.73           N  
ATOM   1723  CA  ALA A 160      -8.664   1.931  61.825  1.00 96.73           C  
ATOM   1724  C   ALA A 160      -8.592   0.603  61.049  1.00 96.73           C  
ATOM   1725  O   ALA A 160      -9.466  -0.240  61.244  1.00 96.73           O  
ATOM   1726  CB  ALA A 160      -9.668   2.884  61.159  1.00 96.73           C  
ATOM   1727  H   ALA A 160      -7.349   3.554  61.571  1.00 96.73           H  
ATOM   1728  HA  ALA A 160      -9.030   1.701  62.826  1.00 96.73           H  
ATOM   1729  HB1 ALA A 160     -10.650   2.421  61.061  1.00 96.73           H  
ATOM   1730  HB2 ALA A 160      -9.796   3.791  61.751  1.00 96.73           H  
ATOM   1731  HB3 ALA A 160      -9.338   3.180  60.163  1.00 96.73           H  
ATOM   1732  N   GLY A 161      -7.552   0.423  60.216  1.00 97.69           N  
ATOM   1733  CA  GLY A 161      -7.299  -0.811  59.481  1.00 97.69           C  
ATOM   1734  C   GLY A 161      -6.747  -1.904  60.410  1.00 97.69           C  
ATOM   1735  O   GLY A 161      -7.146  -3.060  60.277  1.00 97.69           O  
ATOM   1736  H   GLY A 161      -6.867   1.159  60.122  1.00 97.69           H  
ATOM   1737  HA3 GLY A 161      -6.573  -0.593  58.701  1.00 97.69           H  
ATOM   1738  HA2 GLY A 161      -8.208  -1.157  58.986  1.00 97.69           H  
ATOM   1739  N   ALA A 162      -5.871  -1.544  61.366  1.00 98.69           N  
ATOM   1740  CA  ALA A 162      -5.363  -2.446  62.404  1.00 98.69           C  
ATOM   1741  C   ALA A 162      -6.449  -2.860  63.412  1.00 98.69           C  
ATOM   1742  O   ALA A 162      -6.435  -4.002  63.869  1.00 98.69           O  
ATOM   1743  CB  ALA A 162      -4.178  -1.791  63.124  1.00 98.69           C  
ATOM   1744  H   ALA A 162      -5.575  -0.579  61.432  1.00 98.69           H  
ATOM   1745  HA  ALA A 162      -4.996  -3.350  61.914  1.00 98.69           H  
ATOM   1746  HB1 ALA A 162      -3.769  -2.445  63.893  1.00 98.69           H  
ATOM   1747  HB2 ALA A 162      -3.374  -1.575  62.425  1.00 98.69           H  
ATOM   1748  HB3 ALA A 162      -4.459  -0.853  63.600  1.00 98.69           H  
ATOM   1749  N   GLU A 163      -7.391  -1.946  63.703  1.00 97.73           N  
ATOM   1750  CA  GLU A 163      -8.573  -2.202  64.529  1.00 97.73           C  
ATOM   1751  C   GLU A 163      -9.586  -3.133  63.837  1.00 97.73           C  
ATOM   1752  O   GLU A 163     -10.133  -4.007  64.506  1.00 97.73           O  
ATOM   1753  CB  GLU A 163      -9.226  -0.869  64.938  1.00 97.73           C  
ATOM   1754  CG  GLU A 163      -8.300   0.025  65.787  1.00 97.73           C  
ATOM   1755  CD  GLU A 163      -8.933   1.382  66.107  1.00 97.73           C  
ATOM   1756  OE1 GLU A 163      -9.793   1.410  67.011  1.00 97.73           O  
ATOM   1757  OE2 GLU A 163      -8.534   2.381  65.471  1.00 97.73           O1-
ATOM   1758  H   GLU A 163      -7.320  -1.020  63.305  1.00 97.73           H  
ATOM   1759  HA  GLU A 163      -8.241  -2.704  65.441  1.00 97.73           H  
ATOM   1760  HB3 GLU A 163     -10.143  -1.070  65.495  1.00 97.73           H  
ATOM   1761  HB2 GLU A 163      -9.535  -0.326  64.044  1.00 97.73           H  
ATOM   1762  HG3 GLU A 163      -7.347   0.183  65.286  1.00 97.73           H  
ATOM   1763  HG2 GLU A 163      -8.061  -0.483  66.722  1.00 97.73           H  
ATOM   1764  N   THR A 164      -9.771  -2.970  62.513  1.00 98.01           N  
ATOM   1765  CA  THR A 164     -10.580  -3.853  61.662  1.00 98.01           C  
ATOM   1766  C   THR A 164      -9.997  -5.279  61.596  1.00 98.01           C  
ATOM   1767  O   THR A 164     -10.763  -6.237  61.677  1.00 98.01           O  
ATOM   1768  CB  THR A 164     -10.699  -3.305  60.211  1.00 98.01           C  
ATOM   1769  CG2 THR A 164     -11.377  -4.230  59.180  1.00 98.01           C  
ATOM   1770  OG1 THR A 164     -11.428  -2.095  60.235  1.00 98.01           O  
ATOM   1771  H   THR A 164      -9.292  -2.215  62.039  1.00 98.01           H  
ATOM   1772  HA  THR A 164     -11.579  -3.916  62.099  1.00 98.01           H  
ATOM   1773  HB  THR A 164      -9.707  -3.060  59.834  1.00 98.01           H  
ATOM   1774 HG21 THR A 164     -11.531  -3.712  58.233  1.00 98.01           H  
ATOM   1775 HG22 THR A 164     -10.772  -5.110  58.961  1.00 98.01           H  
ATOM   1776 HG23 THR A 164     -12.351  -4.571  59.534  1.00 98.01           H  
ATOM   1777  HG1 THR A 164     -10.913  -1.437  60.715  1.00 98.01           H  
ATOM   1778  N   PHE A 165      -8.659  -5.387  61.520  1.00 98.67           N  
ATOM   1779  CA  PHE A 165      -7.919  -6.643  61.619  1.00 98.67           C  
ATOM   1780  C   PHE A 165      -8.121  -7.365  62.965  1.00 98.67           C  
ATOM   1781  O   PHE A 165      -8.309  -8.579  62.966  1.00 98.67           O  
ATOM   1782  CB  PHE A 165      -6.430  -6.392  61.292  1.00 98.67           C  
ATOM   1783  CG  PHE A 165      -5.507  -7.578  61.487  1.00 98.67           C  
ATOM   1784  CD1 PHE A 165      -4.832  -7.753  62.712  1.00 98.67           C  
ATOM   1785  CD2 PHE A 165      -5.467  -8.607  60.524  1.00 98.67           C  
ATOM   1786  CE1 PHE A 165      -4.115  -8.916  62.944  1.00 98.67           C  
ATOM   1787  CE2 PHE A 165      -4.732  -9.756  60.769  1.00 98.67           C  
ATOM   1788  CZ  PHE A 165      -4.065  -9.911  61.977  1.00 98.67           C  
ATOM   1789  H   PHE A 165      -8.099  -4.548  61.443  1.00 98.67           H  
ATOM   1790  HA  PHE A 165      -8.312  -7.306  60.845  1.00 98.67           H  
ATOM   1791  HB3 PHE A 165      -6.046  -5.557  61.873  1.00 98.67           H  
ATOM   1792  HB2 PHE A 165      -6.344  -6.084  60.255  1.00 98.67           H  
ATOM   1793  HD1 PHE A 165      -4.887  -6.992  63.475  1.00 98.67           H  
ATOM   1794  HD2 PHE A 165      -6.021  -8.513  59.604  1.00 98.67           H  
ATOM   1795  HE1 PHE A 165      -3.608  -9.042  63.887  1.00 98.67           H  
ATOM   1796  HE2 PHE A 165      -4.700 -10.544  60.031  1.00 98.67           H  
ATOM   1797  HZ  PHE A 165      -3.512 -10.817  62.161  1.00 98.67           H  
ATOM   1798  N   GLY A 166      -8.107  -6.605  64.075  1.00 98.71           N  
ATOM   1799  CA  GLY A 166      -8.287  -7.122  65.432  1.00 98.71           C  
ATOM   1800  C   GLY A 166      -9.699  -7.665  65.653  1.00 98.71           C  
ATOM   1801  O   GLY A 166      -9.849  -8.726  66.252  1.00 98.71           O  
ATOM   1802  H   GLY A 166      -7.942  -5.611  63.985  1.00 98.71           H  
ATOM   1803  HA3 GLY A 166      -8.117  -6.315  66.145  1.00 98.71           H  
ATOM   1804  HA2 GLY A 166      -7.553  -7.904  65.634  1.00 98.71           H  
ATOM   1805  N   GLN A 167     -10.717  -6.965  65.129  1.00 97.99           N  
ATOM   1806  CA  GLN A 167     -12.124  -7.371  65.152  1.00 97.99           C  
ATOM   1807  C   GLN A 167     -12.401  -8.653  64.344  1.00 97.99           C  
ATOM   1808  O   GLN A 167     -13.193  -9.482  64.791  1.00 97.99           O  
ATOM   1809  CB  GLN A 167     -12.984  -6.188  64.666  1.00 97.99           C  
ATOM   1810  CG  GLN A 167     -13.035  -5.039  65.695  1.00 97.99           C  
ATOM   1811  CD  GLN A 167     -13.497  -3.702  65.110  1.00 97.99           C  
ATOM   1812  NE2 GLN A 167     -13.139  -2.603  65.777  1.00 97.99           N  
ATOM   1813  OE1 GLN A 167     -14.176  -3.654  64.086  1.00 97.99           O  
ATOM   1814  H   GLN A 167     -10.520  -6.092  64.658  1.00 97.99           H  
ATOM   1815  HA  GLN A 167     -12.389  -7.583  66.190  1.00 97.99           H  
ATOM   1816  HB3 GLN A 167     -14.002  -6.517  64.454  1.00 97.99           H  
ATOM   1817  HB2 GLN A 167     -12.581  -5.825  63.719  1.00 97.99           H  
ATOM   1818  HG3 GLN A 167     -12.048  -4.884  66.129  1.00 97.99           H  
ATOM   1819  HG2 GLN A 167     -13.694  -5.314  66.518  1.00 97.99           H  
ATOM   1820 HE22 GLN A 167     -13.419  -1.694  65.440  1.00 97.99           H  
ATOM   1821 HE21 GLN A 167     -12.582  -2.670  66.619  1.00 97.99           H  
ATOM   1822  N   GLN A 168     -11.707  -8.810  63.204  1.00 97.80           N  
ATOM   1823  CA  GLN A 168     -11.759  -9.988  62.334  1.00 97.80           C  
ATOM   1824  C   GLN A 168     -11.029 -11.229  62.888  1.00 97.80           C  
ATOM   1825  O   GLN A 168     -11.332 -12.333  62.438  1.00 97.80           O  
ATOM   1826  CB  GLN A 168     -11.221  -9.601  60.940  1.00 97.80           C  
ATOM   1827  CG  GLN A 168     -12.212  -8.733  60.137  1.00 97.80           C  
ATOM   1828  CD  GLN A 168     -11.631  -8.175  58.834  1.00 97.80           C  
ATOM   1829  NE2 GLN A 168     -12.480  -7.533  58.030  1.00 97.80           N  
ATOM   1830  OE1 GLN A 168     -10.442  -8.302  58.552  1.00 97.80           O  
ATOM   1831  H   GLN A 168     -11.083  -8.072  62.906  1.00 97.80           H  
ATOM   1832  HA  GLN A 168     -12.807 -10.274  62.224  1.00 97.80           H  
ATOM   1833  HB3 GLN A 168     -10.998 -10.497  60.358  1.00 97.80           H  
ATOM   1834  HB2 GLN A 168     -10.271  -9.078  61.059  1.00 97.80           H  
ATOM   1835  HG3 GLN A 168     -12.553  -7.891  60.739  1.00 97.80           H  
ATOM   1836  HG2 GLN A 168     -13.101  -9.320  59.903  1.00 97.80           H  
ATOM   1837 HE22 GLN A 168     -12.155  -7.143  57.158  1.00 97.80           H  
ATOM   1838 HE21 GLN A 168     -13.452  -7.433  58.287  1.00 97.80           H  
ATOM   1839  N   ASN A 169     -10.097 -11.034  63.839  1.00 98.48           N  
ATOM   1840  CA  ASN A 169      -9.276 -12.084  64.461  1.00 98.48           C  
ATOM   1841  C   ASN A 169      -9.613 -12.289  65.952  1.00 98.48           C  
ATOM   1842  O   ASN A 169      -8.897 -13.037  66.619  1.00 98.48           O  
ATOM   1843  CB  ASN A 169      -7.782 -11.749  64.229  1.00 98.48           C  
ATOM   1844  CG  ASN A 169      -7.344 -12.062  62.795  1.00 98.48           C  
ATOM   1845  ND2 ASN A 169      -7.418 -11.082  61.896  1.00 98.48           N  
ATOM   1846  OD1 ASN A 169      -6.954 -13.187  62.499  1.00 98.48           O  
ATOM   1847  H   ASN A 169      -9.910 -10.090  64.149  1.00 98.48           H  
ATOM   1848  HA  ASN A 169      -9.495 -13.026  63.954  1.00 98.48           H  
ATOM   1849  HB3 ASN A 169      -7.152 -12.362  64.873  1.00 98.48           H  
ATOM   1850  HB2 ASN A 169      -7.559 -10.714  64.494  1.00 98.48           H  
ATOM   1851 HD22 ASN A 169      -7.140 -11.247  60.940  1.00 98.48           H  
ATOM   1852 HD21 ASN A 169      -7.741 -10.161  62.171  1.00 98.48           H  
ATOM   1853  N   GLY A 170     -10.710 -11.682  66.440  1.00 98.17           N  
ATOM   1854  CA  GLY A 170     -11.270 -11.927  67.771  1.00 98.17           C  
ATOM   1855  C   GLY A 170     -10.468 -11.295  68.922  1.00 98.17           C  
ATOM   1856  O   GLY A 170     -10.687 -11.676  70.071  1.00 98.17           O  
ATOM   1857  H   GLY A 170     -11.243 -11.078  65.830  1.00 98.17           H  
ATOM   1858  HA3 GLY A 170     -11.360 -13.002  67.941  1.00 98.17           H  
ATOM   1859  HA2 GLY A 170     -12.281 -11.520  67.795  1.00 98.17           H  
ATOM   1860  N   VAL A 171      -9.555 -10.348  68.637  1.00 98.53           N  
ATOM   1861  CA  VAL A 171      -8.799  -9.589  69.637  1.00 98.53           C  
ATOM   1862  C   VAL A 171      -9.741  -8.594  70.347  1.00 98.53           C  
ATOM   1863  O   VAL A 171     -10.471  -7.866  69.671  1.00 98.53           O  
ATOM   1864  CB  VAL A 171      -7.621  -8.796  69.000  1.00 98.53           C  
ATOM   1865  CG1 VAL A 171      -6.786  -8.010  70.033  1.00 98.53           C  
ATOM   1866  CG2 VAL A 171      -6.690  -9.716  68.187  1.00 98.53           C  
ATOM   1867  H   VAL A 171      -9.443 -10.048  67.678  1.00 98.53           H  
ATOM   1868  HA  VAL A 171      -8.393 -10.292  70.368  1.00 98.53           H  
ATOM   1869  HB  VAL A 171      -8.033  -8.065  68.302  1.00 98.53           H  
ATOM   1870 HG11 VAL A 171      -5.945  -7.511  69.555  1.00 98.53           H  
ATOM   1871 HG12 VAL A 171      -7.366  -7.236  70.534  1.00 98.53           H  
ATOM   1872 HG13 VAL A 171      -6.381  -8.671  70.799  1.00 98.53           H  
ATOM   1873 HG21 VAL A 171      -5.854  -9.159  67.764  1.00 98.53           H  
ATOM   1874 HG22 VAL A 171      -6.276 -10.509  68.809  1.00 98.53           H  
ATOM   1875 HG23 VAL A 171      -7.212 -10.183  67.352  1.00 98.53           H  
ATOM   1876  N   GLU A 172      -9.723  -8.623  71.691  1.00 98.50           N  
ATOM   1877  CA  GLU A 172     -10.668  -7.925  72.563  1.00 98.50           C  
ATOM   1878  C   GLU A 172     -10.675  -6.397  72.378  1.00 98.50           C  
ATOM   1879  O   GLU A 172      -9.617  -5.767  72.421  1.00 98.50           O  
ATOM   1880  CB  GLU A 172     -10.415  -8.351  74.025  1.00 98.50           C  
ATOM   1881  CG  GLU A 172     -11.393  -7.728  75.050  1.00 98.50           C  
ATOM   1882  CD  GLU A 172     -11.295  -8.281  76.482  1.00 98.50           C  
ATOM   1883  OE1 GLU A 172     -12.174  -7.891  77.281  1.00 98.50           O  
ATOM   1884  OE2 GLU A 172     -10.348  -9.045  76.782  1.00 98.50           O1-
ATOM   1885  H   GLU A 172      -9.080  -9.246  72.158  1.00 98.50           H  
ATOM   1886  HA  GLU A 172     -11.658  -8.298  72.289  1.00 98.50           H  
ATOM   1887  HB3 GLU A 172      -9.388  -8.102  74.302  1.00 98.50           H  
ATOM   1888  HB2 GLU A 172     -10.488  -9.438  74.079  1.00 98.50           H  
ATOM   1889  HG3 GLU A 172     -12.416  -7.874  74.700  1.00 98.50           H  
ATOM   1890  HG2 GLU A 172     -11.238  -6.649  75.105  1.00 98.50           H  
ATOM   1891  N   GLN A 173     -11.885  -5.853  72.187  1.00 97.85           N  
ATOM   1892  CA  GLN A 173     -12.153  -4.428  72.014  1.00 97.85           C  
ATOM   1893  C   GLN A 173     -12.665  -3.820  73.330  1.00 97.85           C  
ATOM   1894  O   GLN A 173     -13.177  -4.538  74.190  1.00 97.85           O  
ATOM   1895  CB  GLN A 173     -13.187  -4.246  70.878  1.00 97.85           C  
ATOM   1896  CG  GLN A 173     -12.764  -4.815  69.504  1.00 97.85           C  
ATOM   1897  CD  GLN A 173     -11.496  -4.174  68.933  1.00 97.85           C  
ATOM   1898  NE2 GLN A 173     -10.401  -4.934  68.864  1.00 97.85           N  
ATOM   1899  OE1 GLN A 173     -11.511  -3.012  68.535  1.00 97.85           O  
ATOM   1900  H   GLN A 173     -12.699  -6.451  72.189  1.00 97.85           H  
ATOM   1901  HA  GLN A 173     -11.235  -3.910  71.748  1.00 97.85           H  
ATOM   1902  HB3 GLN A 173     -13.410  -3.184  70.760  1.00 97.85           H  
ATOM   1903  HB2 GLN A 173     -14.129  -4.713  71.168  1.00 97.85           H  
ATOM   1904  HG3 GLN A 173     -13.572  -4.648  68.792  1.00 97.85           H  
ATOM   1905  HG2 GLN A 173     -12.638  -5.897  69.562  1.00 97.85           H  
ATOM   1906 HE22 GLN A 173      -9.539  -4.539  68.513  1.00 97.85           H  
ATOM   1907 HE21 GLN A 173     -10.419  -5.896  69.180  1.00 97.85           H  
ATOM   1908  N   ALA A 174     -12.524  -2.492  73.446  1.00 97.31           N  
ATOM   1909  CA  ALA A 174     -12.954  -1.706  74.597  1.00 97.31           C  
ATOM   1910  C   ALA A 174     -13.366  -0.294  74.159  1.00 97.31           C  
ATOM   1911  O   ALA A 174     -12.839   0.230  73.178  1.00 97.31           O  
ATOM   1912  CB  ALA A 174     -11.824  -1.665  75.638  1.00 97.31           C  
ATOM   1913  H   ALA A 174     -12.110  -1.965  72.686  1.00 97.31           H  
ATOM   1914  HA  ALA A 174     -13.831  -2.175  75.048  1.00 97.31           H  
ATOM   1915  HB1 ALA A 174     -12.075  -1.005  76.465  1.00 97.31           H  
ATOM   1916  HB2 ALA A 174     -11.648  -2.652  76.064  1.00 97.31           H  
ATOM   1917  HB3 ALA A 174     -10.887  -1.315  75.203  1.00 97.31           H  
ATOM   1918  N   ALA A 175     -14.294   0.305  74.923  1.00 96.67           N  
ATOM   1919  CA  ALA A 175     -14.753   1.685  74.749  1.00 96.67           C  
ATOM   1920  C   ALA A 175     -13.704   2.701  75.259  1.00 96.67           C  
ATOM   1921  O   ALA A 175     -12.911   2.331  76.126  1.00 96.67           O  
ATOM   1922  CB  ALA A 175     -16.071   1.843  75.524  1.00 96.67           C  
ATOM   1923  H   ALA A 175     -14.676  -0.191  75.714  1.00 96.67           H  
ATOM   1924  HA  ALA A 175     -14.950   1.825  73.687  1.00 96.67           H  
ATOM   1925  HB1 ALA A 175     -16.494   2.840  75.403  1.00 96.67           H  
ATOM   1926  HB2 ALA A 175     -16.819   1.131  75.173  1.00 96.67           H  
ATOM   1927  HB3 ALA A 175     -15.930   1.674  76.593  1.00 96.67           H  
ATOM   1928  N   PRO A 176     -13.745   3.971  74.775  1.00 94.79           N  
ATOM   1929  CA  PRO A 176     -12.906   5.083  75.286  1.00 94.79           C  
ATOM   1930  C   PRO A 176     -12.853   5.274  76.817  1.00 94.79           C  
ATOM   1931  O   PRO A 176     -11.799   5.639  77.338  1.00 94.79           O  
ATOM   1932  CB  PRO A 176     -13.478   6.327  74.590  1.00 94.79           C  
ATOM   1933  CG  PRO A 176     -14.023   5.795  73.279  1.00 94.79           C  
ATOM   1934  CD  PRO A 176     -14.586   4.434  73.666  1.00 94.79           C  
ATOM   1935  HA  PRO A 176     -11.897   4.924  74.908  1.00 94.79           H  
ATOM   1936  HB3 PRO A 176     -12.730   7.107  74.441  1.00 94.79           H  
ATOM   1937  HB2 PRO A 176     -14.294   6.758  75.173  1.00 94.79           H  
ATOM   1938  HG3 PRO A 176     -13.199   5.660  72.576  1.00 94.79           H  
ATOM   1939  HG2 PRO A 176     -14.757   6.453  72.813  1.00 94.79           H  
ATOM   1940  HD2 PRO A 176     -15.615   4.534  74.014  1.00 94.79           H  
ATOM   1941  HD3 PRO A 176     -14.573   3.768  72.803  1.00 94.79           H  
ATOM   1942  N   ALA A 177     -13.975   4.986  77.501  1.00 95.81           N  
ATOM   1943  CA  ALA A 177     -14.129   5.053  78.955  1.00 95.81           C  
ATOM   1944  C   ALA A 177     -13.320   4.005  79.746  1.00 95.81           C  
ATOM   1945  O   ALA A 177     -13.061   4.243  80.926  1.00 95.81           O  
ATOM   1946  CB  ALA A 177     -15.623   4.942  79.292  1.00 95.81           C  
ATOM   1947  H   ALA A 177     -14.795   4.694  76.990  1.00 95.81           H  
ATOM   1948  HA  ALA A 177     -13.784   6.038  79.276  1.00 95.81           H  
ATOM   1949  HB1 ALA A 177     -15.795   5.021  80.366  1.00 95.81           H  
ATOM   1950  HB2 ALA A 177     -16.193   5.740  78.814  1.00 95.81           H  
ATOM   1951  HB3 ALA A 177     -16.039   3.990  78.958  1.00 95.81           H  
ATOM   1952  N   TRP A 178     -12.924   2.887  79.110  1.00 97.15           N  
ATOM   1953  CA  TRP A 178     -12.058   1.872  79.719  1.00 97.15           C  
ATOM   1954  C   TRP A 178     -10.592   2.335  79.803  1.00 97.15           C  
ATOM   1955  O   TRP A 178      -9.940   2.066  80.811  1.00 97.15           O  
ATOM   1956  CB  TRP A 178     -12.179   0.532  78.964  1.00 97.15           C  
ATOM   1957  CG  TRP A 178     -11.357  -0.595  79.528  1.00 97.15           C  
ATOM   1958  CD1 TRP A 178     -11.741  -1.416  80.532  1.00 97.15           C  
ATOM   1959  CD2 TRP A 178      -9.966  -0.946  79.240  1.00 97.15           C  
ATOM   1960  CE2 TRP A 178      -9.562  -1.976  80.143  1.00 97.15           C  
ATOM   1961  CE3 TRP A 178      -8.992  -0.477  78.328  1.00 97.15           C  
ATOM   1962  NE1 TRP A 178     -10.691  -2.234  80.893  1.00 97.15           N  
ATOM   1963  CZ2 TRP A 178      -8.257  -2.500  80.151  1.00 97.15           C  
ATOM   1964  CZ3 TRP A 178      -7.685  -1.005  78.317  1.00 97.15           C  
ATOM   1965  CH2 TRP A 178      -7.314  -2.013  79.228  1.00 97.15           C  
ATOM   1966  H   TRP A 178     -13.158   2.751  78.135  1.00 97.15           H  
ATOM   1967  HA  TRP A 178     -12.406   1.701  80.740  1.00 97.15           H  
ATOM   1968  HB3 TRP A 178     -11.877   0.678  77.928  1.00 97.15           H  
ATOM   1969  HB2 TRP A 178     -13.222   0.214  78.938  1.00 97.15           H  
ATOM   1970  HD1 TRP A 178     -12.718  -1.398  80.993  1.00 97.15           H  
ATOM   1971  HE3 TRP A 178      -9.257   0.303  77.632  1.00 97.15           H  
ATOM   1972  HE1 TRP A 178     -10.761  -2.921  81.630  1.00 97.15           H  
ATOM   1973  HZ2 TRP A 178      -7.981  -3.267  80.858  1.00 97.15           H  
ATOM   1974  HZ3 TRP A 178      -6.960  -0.630  77.610  1.00 97.15           H  
ATOM   1975  HH2 TRP A 178      -6.309  -2.410  79.219  1.00 97.15           H  
ATOM   1976  N   PHE A 179     -10.108   3.017  78.750  1.00 97.26           N  
ATOM   1977  CA  PHE A 179      -8.748   3.562  78.679  1.00 97.26           C  
ATOM   1978  C   PHE A 179      -8.553   4.771  79.615  1.00 97.26           C  
ATOM   1979  O   PHE A 179      -7.427   5.023  80.046  1.00 97.26           O  
ATOM   1980  CB  PHE A 179      -8.407   3.969  77.232  1.00 97.26           C  
ATOM   1981  CG  PHE A 179      -8.557   2.873  76.195  1.00 97.26           C  
ATOM   1982  CD1 PHE A 179      -7.556   1.897  76.011  1.00 97.26           C  
ATOM   1983  CD2 PHE A 179      -9.780   2.729  75.515  1.00 97.26           C  
ATOM   1984  CE1 PHE A 179      -7.769   0.842  75.133  1.00 97.26           C  
ATOM   1985  CE2 PHE A 179      -9.969   1.681  74.629  1.00 97.26           C  
ATOM   1986  CZ  PHE A 179      -8.967   0.742  74.438  1.00 97.26           C  
ATOM   1987  H   PHE A 179     -10.702   3.194  77.952  1.00 97.26           H  
ATOM   1988  HA  PHE A 179      -8.062   2.770  78.968  1.00 97.26           H  
ATOM   1989  HB3 PHE A 179      -7.379   4.334  77.190  1.00 97.26           H  
ATOM   1990  HB2 PHE A 179      -9.038   4.806  76.929  1.00 97.26           H  
ATOM   1991  HD1 PHE A 179      -6.626   1.964  76.549  1.00 97.26           H  
ATOM   1992  HD2 PHE A 179     -10.570   3.438  75.684  1.00 97.26           H  
ATOM   1993  HE1 PHE A 179      -7.002   0.095  74.992  1.00 97.26           H  
ATOM   1994  HE2 PHE A 179     -10.901   1.595  74.093  1.00 97.26           H  
ATOM   1995  HZ  PHE A 179      -9.135  -0.072  73.752  1.00 97.26           H  
ATOM   1996  N   PHE A 180      -9.660   5.486  79.892  1.00 96.22           N  
ATOM   1997  CA  PHE A 180      -9.727   6.715  80.676  1.00 96.22           C  
ATOM   1998  C   PHE A 180      -9.303   6.525  82.140  1.00 96.22           C  
ATOM   1999  O   PHE A 180      -9.753   5.586  82.798  1.00 96.22           O  
ATOM   2000  CB  PHE A 180     -11.163   7.292  80.574  1.00 96.22           C  
ATOM   2001  CG  PHE A 180     -11.413   8.636  81.248  1.00 96.22           C  
ATOM   2002  CD1 PHE A 180     -11.678   8.718  82.634  1.00 96.22           C  
ATOM   2003  CD2 PHE A 180     -11.237   9.832  80.520  1.00 96.22           C  
ATOM   2004  CE1 PHE A 180     -11.784   9.957  83.253  1.00 96.22           C  
ATOM   2005  CE2 PHE A 180     -11.354  11.060  81.155  1.00 96.22           C  
ATOM   2006  CZ  PHE A 180     -11.622  11.123  82.515  1.00 96.22           C  
ATOM   2007  H   PHE A 180     -10.536   5.184  79.491  1.00 96.22           H  
ATOM   2008  HA  PHE A 180      -9.035   7.410  80.204  1.00 96.22           H  
ATOM   2009  HB3 PHE A 180     -11.871   6.576  80.990  1.00 96.22           H  
ATOM   2010  HB2 PHE A 180     -11.432   7.395  79.521  1.00 96.22           H  
ATOM   2011  HD1 PHE A 180     -11.786   7.818  83.221  1.00 96.22           H  
ATOM   2012  HD2 PHE A 180     -11.015   9.798  79.463  1.00 96.22           H  
ATOM   2013  HE1 PHE A 180     -11.982  10.018  84.313  1.00 96.22           H  
ATOM   2014  HE2 PHE A 180     -11.228  11.971  80.588  1.00 96.22           H  
ATOM   2015  HZ  PHE A 180     -11.700  12.085  83.002  1.00 96.22           H  
ATOM   2016  N   THR A 181      -8.517   7.495  82.625  1.00 93.74           N  
ATOM   2017  CA  THR A 181      -8.291   7.766  84.041  1.00 93.74           C  
ATOM   2018  C   THR A 181      -8.227   9.296  84.203  1.00 93.74           C  
ATOM   2019  O   THR A 181      -7.733   9.992  83.312  1.00 93.74           O  
ATOM   2020  CB  THR A 181      -6.976   7.133  84.579  1.00 93.74           C  
ATOM   2021  CG2 THR A 181      -6.894   5.609  84.410  1.00 93.74           C  
ATOM   2022  OG1 THR A 181      -5.817   7.716  84.019  1.00 93.74           O  
ATOM   2023  H   THR A 181      -8.202   8.226  82.004  1.00 93.74           H  
ATOM   2024  HA  THR A 181      -9.136   7.393  84.623  1.00 93.74           H  
ATOM   2025  HB  THR A 181      -6.924   7.338  85.650  1.00 93.74           H  
ATOM   2026 HG21 THR A 181      -5.966   5.222  84.830  1.00 93.74           H  
ATOM   2027 HG22 THR A 181      -7.721   5.112  84.919  1.00 93.74           H  
ATOM   2028 HG23 THR A 181      -6.924   5.312  83.362  1.00 93.74           H  
ATOM   2029  HG1 THR A 181      -5.791   7.489  83.086  1.00 93.74           H  
ATOM   2030  N   GLU A 182      -8.751   9.789  85.338  1.00 93.22           N  
ATOM   2031  CA  GLU A 182      -8.879  11.220  85.628  1.00 93.22           C  
ATOM   2032  C   GLU A 182      -7.522  11.931  85.802  1.00 93.22           C  
ATOM   2033  O   GLU A 182      -7.410  13.098  85.435  1.00 93.22           O  
ATOM   2034  CB  GLU A 182      -9.797  11.400  86.860  1.00 93.22           C  
ATOM   2035  CG  GLU A 182     -10.215  12.858  87.165  1.00 93.22           C  
ATOM   2036  CD  GLU A 182     -11.071  13.497  86.059  1.00 93.22           C  
ATOM   2037  OE1 GLU A 182     -10.703  14.607  85.618  1.00 93.22           O  
ATOM   2038  OE2 GLU A 182     -12.081  12.872  85.669  1.00 93.22           O1-
ATOM   2039  H   GLU A 182      -9.151   9.162  86.020  1.00 93.22           H  
ATOM   2040  HA  GLU A 182      -9.372  11.668  84.763  1.00 93.22           H  
ATOM   2041  HB3 GLU A 182      -9.294  10.997  87.740  1.00 93.22           H  
ATOM   2042  HB2 GLU A 182     -10.690  10.785  86.740  1.00 93.22           H  
ATOM   2043  HG3 GLU A 182      -9.338  13.472  87.371  1.00 93.22           H  
ATOM   2044  HG2 GLU A 182     -10.803  12.872  88.084  1.00 93.22           H  
ATOM   2045  N   ARG A 183      -6.509  11.207  86.309  1.00 88.35           N  
ATOM   2046  CA  ARG A 183      -5.130  11.673  86.472  1.00 88.35           C  
ATOM   2047  C   ARG A 183      -4.460  12.057  85.138  1.00 88.35           C  
ATOM   2048  O   ARG A 183      -3.786  13.086  85.084  1.00 88.35           O  
ATOM   2049  CB  ARG A 183      -4.342  10.587  87.233  1.00 88.35           C  
ATOM   2050  CG  ARG A 183      -2.853  10.905  87.494  1.00 88.35           C  
ATOM   2051  CD  ARG A 183      -2.126   9.808  88.293  1.00 88.35           C  
ATOM   2052  NE  ARG A 183      -1.967   8.571  87.505  1.00 88.35           N  
ATOM   2053  CZ  ARG A 183      -0.834   7.930  87.166  1.00 88.35           C  
ATOM   2054  NH1 ARG A 183       0.381   8.339  87.560  1.00 88.35           N  
ATOM   2055  NH2 ARG A 183      -0.935   6.837  86.406  1.00 88.35           N1+
ATOM   2056  H   ARG A 183      -6.686  10.250  86.577  1.00 88.35           H  
ATOM   2057  HA  ARG A 183      -5.159  12.570  87.094  1.00 88.35           H  
ATOM   2058  HB3 ARG A 183      -4.415   9.652  86.675  1.00 88.35           H  
ATOM   2059  HB2 ARG A 183      -4.835  10.403  88.188  1.00 88.35           H  
ATOM   2060  HG3 ARG A 183      -2.713  11.879  87.964  1.00 88.35           H  
ATOM   2061  HG2 ARG A 183      -2.363  10.978  86.522  1.00 88.35           H  
ATOM   2062  HD3 ARG A 183      -2.768   9.509  89.122  1.00 88.35           H  
ATOM   2063  HD2 ARG A 183      -1.212  10.182  88.752  1.00 88.35           H  
ATOM   2064  HE  ARG A 183      -2.834   8.167  87.182  1.00 88.35           H  
ATOM   2065 HH12 ARG A 183       1.206   7.800  87.336  1.00 88.35           H  
ATOM   2066 HH11 ARG A 183       0.472   9.159  88.142  1.00 88.35           H  
ATOM   2067 HH22 ARG A 183      -0.109   6.307  86.160  1.00 88.35           H  
ATOM   2068 HH21 ARG A 183      -1.838   6.487  86.114  1.00 88.35           H  
ATOM   2069  N   ARG A 184      -4.700  11.267  84.087  1.00 93.15           N  
ATOM   2070  CA  ARG A 184      -4.194  11.522  82.746  1.00 93.15           C  
ATOM   2071  C   ARG A 184      -5.019  12.612  82.045  1.00 93.15           C  
ATOM   2072  O   ARG A 184      -4.461  13.368  81.249  1.00 93.15           O  
ATOM   2073  CB  ARG A 184      -4.264  10.220  81.928  1.00 93.15           C  
ATOM   2074  CG  ARG A 184      -3.365   9.096  82.473  1.00 93.15           C  
ATOM   2075  CD  ARG A 184      -1.864   9.403  82.428  1.00 93.15           C  
ATOM   2076  NE  ARG A 184      -1.093   8.180  82.666  1.00 93.15           N  
ATOM   2077  CZ  ARG A 184       0.019   8.009  83.390  1.00 93.15           C  
ATOM   2078  NH1 ARG A 184       0.605   9.023  84.037  1.00 93.15           N  
ATOM   2079  NH2 ARG A 184       0.539   6.780  83.458  1.00 93.15           N1+
ATOM   2080  H   ARG A 184      -5.319  10.475  84.212  1.00 93.15           H  
ATOM   2081  HA  ARG A 184      -3.162  11.865  82.803  1.00 93.15           H  
ATOM   2082  HB3 ARG A 184      -3.998  10.414  80.888  1.00 93.15           H  
ATOM   2083  HB2 ARG A 184      -5.291   9.853  81.906  1.00 93.15           H  
ATOM   2084  HG3 ARG A 184      -3.568   8.193  81.897  1.00 93.15           H  
ATOM   2085  HG2 ARG A 184      -3.630   8.862  83.503  1.00 93.15           H  
ATOM   2086  HD3 ARG A 184      -1.606  10.165  83.162  1.00 93.15           H  
ATOM   2087  HD2 ARG A 184      -1.595   9.786  81.447  1.00 93.15           H  
ATOM   2088  HE  ARG A 184      -1.466   7.362  82.182  1.00 93.15           H  
ATOM   2089 HH12 ARG A 184       1.444   8.884  84.581  1.00 93.15           H  
ATOM   2090 HH11 ARG A 184       0.211   9.950  83.995  1.00 93.15           H  
ATOM   2091 HH22 ARG A 184       1.382   6.589  83.980  1.00 93.15           H  
ATOM   2092 HH21 ARG A 184       0.072   6.012  82.987  1.00 93.15           H  
ATOM   2093  N   TRP A 185      -6.313  12.749  82.366  1.00 94.33           N  
ATOM   2094  CA  TRP A 185      -7.168  13.799  81.812  1.00 94.33           C  
ATOM   2095  C   TRP A 185      -6.811  15.191  82.361  1.00 94.33           C  
ATOM   2096  O   TRP A 185      -6.808  16.151  81.595  1.00 94.33           O  
ATOM   2097  CB  TRP A 185      -8.652  13.456  82.029  1.00 94.33           C  
ATOM   2098  CG  TRP A 185      -9.600  14.374  81.317  1.00 94.33           C  
ATOM   2099  CD1 TRP A 185     -10.299  15.389  81.876  1.00 94.33           C  
ATOM   2100  CD2 TRP A 185      -9.871  14.443  79.884  1.00 94.33           C  
ATOM   2101  CE2 TRP A 185     -10.761  15.532  79.641  1.00 94.33           C  
ATOM   2102  CE3 TRP A 185      -9.447  13.698  78.758  1.00 94.33           C  
ATOM   2103  NE1 TRP A 185     -10.994  16.065  80.893  1.00 94.33           N  
ATOM   2104  CZ2 TRP A 185     -11.206  15.864  78.349  1.00 94.33           C  
ATOM   2105  CZ3 TRP A 185      -9.888  14.017  77.459  1.00 94.33           C  
ATOM   2106  CH2 TRP A 185     -10.764  15.100  77.252  1.00 94.33           C  
ATOM   2107  H   TRP A 185      -6.731  12.142  83.058  1.00 94.33           H  
ATOM   2108  HA  TRP A 185      -6.997  13.818  80.733  1.00 94.33           H  
ATOM   2109  HB3 TRP A 185      -8.896  13.439  83.092  1.00 94.33           H  
ATOM   2110  HB2 TRP A 185      -8.841  12.448  81.658  1.00 94.33           H  
ATOM   2111  HD1 TRP A 185     -10.294  15.625  82.930  1.00 94.33           H  
ATOM   2112  HE3 TRP A 185      -8.772  12.869  78.899  1.00 94.33           H  
ATOM   2113  HE1 TRP A 185     -11.593  16.852  81.094  1.00 94.33           H  
ATOM   2114  HZ2 TRP A 185     -11.879  16.695  78.199  1.00 94.33           H  
ATOM   2115  HZ3 TRP A 185      -9.549  13.428  76.620  1.00 94.33           H  
ATOM   2116  HH2 TRP A 185     -11.097  15.342  76.253  1.00 94.33           H  
ATOM   2117  N   GLN A 186      -6.468  15.271  83.657  1.00 92.08           N  
ATOM   2118  CA  GLN A 186      -5.942  16.482  84.285  1.00 92.08           C  
ATOM   2119  C   GLN A 186      -4.505  16.809  83.840  1.00 92.08           C  
ATOM   2120  O   GLN A 186      -4.172  17.990  83.768  1.00 92.08           O  
ATOM   2121  CB  GLN A 186      -6.049  16.376  85.821  1.00 92.08           C  
ATOM   2122  CG  GLN A 186      -7.490  16.357  86.376  1.00 92.08           C  
ATOM   2123  CD  GLN A 186      -8.327  17.597  86.042  1.00 92.08           C  
ATOM   2124  NE2 GLN A 186      -9.637  17.409  85.882  1.00 92.08           N  
ATOM   2125  OE1 GLN A 186      -7.812  18.711  85.953  1.00 92.08           O  
ATOM   2126  H   GLN A 186      -6.534  14.449  84.244  1.00 92.08           H  
ATOM   2127  HA  GLN A 186      -6.557  17.318  83.952  1.00 92.08           H  
ATOM   2128  HB3 GLN A 186      -5.520  17.212  86.278  1.00 92.08           H  
ATOM   2129  HB2 GLN A 186      -5.531  15.477  86.159  1.00 92.08           H  
ATOM   2130  HG3 GLN A 186      -7.458  16.257  87.461  1.00 92.08           H  
ATOM   2131  HG2 GLN A 186      -8.014  15.477  86.008  1.00 92.08           H  
ATOM   2132 HE22 GLN A 186     -10.255  18.186  85.715  1.00 92.08           H  
ATOM   2133 HE21 GLN A 186     -10.026  16.471  85.932  1.00 92.08           H  
ATOM   2134  N   SER A 187      -3.702  15.783  83.499  1.00 91.75           N  
ATOM   2135  CA  SER A 187      -2.386  15.942  82.873  1.00 91.75           C  
ATOM   2136  C   SER A 187      -2.491  16.556  81.465  1.00 91.75           C  
ATOM   2137  O   SER A 187      -1.703  17.447  81.152  1.00 91.75           O  
ATOM   2138  CB  SER A 187      -1.634  14.594  82.875  1.00 91.75           C  
ATOM   2139  OG  SER A 187      -0.337  14.691  82.319  1.00 91.75           O  
ATOM   2140  H   SER A 187      -4.039  14.835  83.599  1.00 91.75           H  
ATOM   2141  HA  SER A 187      -1.815  16.640  83.489  1.00 91.75           H  
ATOM   2142  HB3 SER A 187      -2.182  13.850  82.301  1.00 91.75           H  
ATOM   2143  HB2 SER A 187      -1.545  14.209  83.892  1.00 91.75           H  
ATOM   2144  HG  SER A 187       0.207  15.237  82.892  1.00 91.75           H  
ATOM   2145  N   LEU A 188      -3.495  16.119  80.681  1.00 94.49           N  
ATOM   2146  CA  LEU A 188      -3.844  16.683  79.376  1.00 94.49           C  
ATOM   2147  C   LEU A 188      -4.275  18.158  79.472  1.00 94.49           C  
ATOM   2148  O   LEU A 188      -3.793  18.959  78.675  1.00 94.49           O  
ATOM   2149  CB  LEU A 188      -4.916  15.797  78.693  1.00 94.49           C  
ATOM   2150  CG  LEU A 188      -5.392  16.291  77.307  1.00 94.49           C  
ATOM   2151  CD1 LEU A 188      -4.244  16.284  76.281  1.00 94.49           C  
ATOM   2152  CD2 LEU A 188      -6.625  15.510  76.813  1.00 94.49           C  
ATOM   2153  H   LEU A 188      -4.092  15.373  81.012  1.00 94.49           H  
ATOM   2154  HA  LEU A 188      -2.941  16.648  78.765  1.00 94.49           H  
ATOM   2155  HB3 LEU A 188      -5.784  15.728  79.345  1.00 94.49           H  
ATOM   2156  HB2 LEU A 188      -4.536  14.778  78.606  1.00 94.49           H  
ATOM   2157  HG  LEU A 188      -5.735  17.320  77.402  1.00 94.49           H  
ATOM   2158 HD11 LEU A 188      -4.605  16.198  75.259  1.00 94.49           H  
ATOM   2159 HD12 LEU A 188      -3.681  17.214  76.335  1.00 94.49           H  
ATOM   2160 HD13 LEU A 188      -3.544  15.466  76.458  1.00 94.49           H  
ATOM   2161 HD21 LEU A 188      -6.456  15.042  75.846  1.00 94.49           H  
ATOM   2162 HD22 LEU A 188      -6.917  14.722  77.508  1.00 94.49           H  
ATOM   2163 HD23 LEU A 188      -7.486  16.171  76.701  1.00 94.49           H  
ATOM   2164  N   LYS A 189      -5.141  18.491  80.447  1.00 94.18           N  
ATOM   2165  CA  LYS A 189      -5.627  19.852  80.695  1.00 94.18           C  
ATOM   2166  C   LYS A 189      -4.518  20.849  81.075  1.00 94.18           C  
ATOM   2167  O   LYS A 189      -4.540  21.969  80.567  1.00 94.18           O  
ATOM   2168  CB  LYS A 189      -6.741  19.840  81.761  1.00 94.18           C  
ATOM   2169  CG  LYS A 189      -8.084  19.294  81.243  1.00 94.18           C  
ATOM   2170  CD  LYS A 189      -9.181  19.231  82.320  1.00 94.18           C  
ATOM   2171  CE  LYS A 189      -9.626  20.617  82.823  1.00 94.18           C  
ATOM   2172  NZ  LYS A 189     -10.715  20.523  83.810  1.00 94.18           N1+
ATOM   2173  H   LYS A 189      -5.508  17.768  81.053  1.00 94.18           H  
ATOM   2174  HA  LYS A 189      -6.062  20.205  79.758  1.00 94.18           H  
ATOM   2175  HB3 LYS A 189      -6.906  20.864  82.098  1.00 94.18           H  
ATOM   2176  HB2 LYS A 189      -6.413  19.284  82.639  1.00 94.18           H  
ATOM   2177  HG3 LYS A 189      -7.943  18.299  80.824  1.00 94.18           H  
ATOM   2178  HG2 LYS A 189      -8.431  19.911  80.414  1.00 94.18           H  
ATOM   2179  HD3 LYS A 189      -8.821  18.628  83.155  1.00 94.18           H  
ATOM   2180  HD2 LYS A 189     -10.036  18.693  81.911  1.00 94.18           H  
ATOM   2181  HE3 LYS A 189      -9.969  21.227  81.986  1.00 94.18           H  
ATOM   2182  HE2 LYS A 189      -8.798  21.148  83.291  1.00 94.18           H  
ATOM   2183  HZ1 LYS A 189     -10.389  20.012  84.617  1.00 94.18           H  
ATOM   2184  HZ2 LYS A 189     -10.992  21.452  84.094  1.00 94.18           H  
ATOM   2185  HZ3 LYS A 189     -11.506  20.047  83.401  1.00 94.18           H  
ATOM   2186  N   ARG A 190      -3.561  20.421  81.919  1.00 92.64           N  
ATOM   2187  CA  ARG A 190      -2.375  21.209  82.269  1.00 92.64           C  
ATOM   2188  C   ARG A 190      -1.427  21.395  81.073  1.00 92.64           C  
ATOM   2189  O   ARG A 190      -0.961  22.512  80.867  1.00 92.64           O  
ATOM   2190  CB  ARG A 190      -1.621  20.575  83.455  1.00 92.64           C  
ATOM   2191  CG  ARG A 190      -2.362  20.697  84.801  1.00 92.64           C  
ATOM   2192  CD  ARG A 190      -1.571  20.133  85.998  1.00 92.64           C  
ATOM   2193  NE  ARG A 190      -1.473  18.659  85.993  1.00 92.64           N  
ATOM   2194  CZ  ARG A 190      -2.201  17.785  86.716  1.00 92.64           C  
ATOM   2195  NH1 ARG A 190      -3.159  18.183  87.567  1.00 92.64           N  
ATOM   2196  NH2 ARG A 190      -1.956  16.474  86.589  1.00 92.64           N1+
ATOM   2197  H   ARG A 190      -3.617  19.491  82.310  1.00 92.64           H  
ATOM   2198  HA  ARG A 190      -2.705  22.205  82.572  1.00 92.64           H  
ATOM   2199  HB3 ARG A 190      -0.658  21.076  83.567  1.00 92.64           H  
ATOM   2200  HB2 ARG A 190      -1.392  19.531  83.234  1.00 92.64           H  
ATOM   2201  HG3 ARG A 190      -3.293  20.140  84.708  1.00 92.64           H  
ATOM   2202  HG2 ARG A 190      -2.667  21.723  85.008  1.00 92.64           H  
ATOM   2203  HD3 ARG A 190      -1.902  20.556  86.946  1.00 92.64           H  
ATOM   2204  HD2 ARG A 190      -0.534  20.456  85.892  1.00 92.64           H  
ATOM   2205  HE  ARG A 190      -0.784  18.286  85.357  1.00 92.64           H  
ATOM   2206 HH12 ARG A 190      -3.686  17.512  88.106  1.00 92.64           H  
ATOM   2207 HH11 ARG A 190      -3.359  19.167  87.670  1.00 92.64           H  
ATOM   2208 HH22 ARG A 190      -2.490  15.800  87.118  1.00 92.64           H  
ATOM   2209 HH21 ARG A 190      -1.227  16.149  85.971  1.00 92.64           H  
ATOM   2210  N   THR A 191      -1.181  20.326  80.296  1.00 92.89           N  
ATOM   2211  CA  THR A 191      -0.290  20.353  79.131  1.00 92.89           C  
ATOM   2212  C   THR A 191      -0.833  21.220  77.973  1.00 92.89           C  
ATOM   2213  O   THR A 191      -0.047  21.921  77.339  1.00 92.89           O  
ATOM   2214  CB  THR A 191      -0.001  18.925  78.598  1.00 92.89           C  
ATOM   2215  CG2 THR A 191       0.948  18.853  77.392  1.00 92.89           C  
ATOM   2216  OG1 THR A 191       0.594  18.155  79.623  1.00 92.89           O  
ATOM   2217  H   THR A 191      -1.609  19.437  80.516  1.00 92.89           H  
ATOM   2218  HA  THR A 191       0.656  20.792  79.453  1.00 92.89           H  
ATOM   2219  HB  THR A 191      -0.942  18.440  78.333  1.00 92.89           H  
ATOM   2220 HG21 THR A 191       1.170  17.818  77.129  1.00 92.89           H  
ATOM   2221 HG22 THR A 191       0.519  19.324  76.509  1.00 92.89           H  
ATOM   2222 HG23 THR A 191       1.895  19.350  77.608  1.00 92.89           H  
ATOM   2223  HG1 THR A 191      -0.058  18.014  80.317  1.00 92.89           H  
ATOM   2224  N   LEU A 192      -2.160  21.207  77.756  1.00 95.39           N  
ATOM   2225  CA  LEU A 192      -2.848  22.073  76.794  1.00 95.39           C  
ATOM   2226  C   LEU A 192      -2.878  23.548  77.234  1.00 95.39           C  
ATOM   2227  O   LEU A 192      -2.802  24.415  76.365  1.00 95.39           O  
ATOM   2228  CB  LEU A 192      -4.281  21.550  76.542  1.00 95.39           C  
ATOM   2229  CG  LEU A 192      -4.351  20.293  75.645  1.00 95.39           C  
ATOM   2230  CD1 LEU A 192      -5.768  19.690  75.651  1.00 95.39           C  
ATOM   2231  CD2 LEU A 192      -3.868  20.556  74.204  1.00 95.39           C  
ATOM   2232  H   LEU A 192      -2.750  20.594  78.304  1.00 95.39           H  
ATOM   2233  HA  LEU A 192      -2.290  22.041  75.857  1.00 95.39           H  
ATOM   2234  HB3 LEU A 192      -4.887  22.328  76.074  1.00 95.39           H  
ATOM   2235  HB2 LEU A 192      -4.755  21.352  77.505  1.00 95.39           H  
ATOM   2236  HG  LEU A 192      -3.689  19.544  76.080  1.00 95.39           H  
ATOM   2237 HD11 LEU A 192      -5.740  18.631  75.397  1.00 95.39           H  
ATOM   2238 HD12 LEU A 192      -6.244  19.781  76.628  1.00 95.39           H  
ATOM   2239 HD13 LEU A 192      -6.416  20.182  74.925  1.00 95.39           H  
ATOM   2240 HD21 LEU A 192      -4.554  20.149  73.459  1.00 95.39           H  
ATOM   2241 HD22 LEU A 192      -3.763  21.621  73.996  1.00 95.39           H  
ATOM   2242 HD23 LEU A 192      -2.897  20.094  74.030  1.00 95.39           H  
ATOM   2243  N   ALA A 193      -2.955  23.812  78.551  1.00 93.66           N  
ATOM   2244  CA  ALA A 193      -2.901  25.158  79.127  1.00 93.66           C  
ATOM   2245  C   ALA A 193      -1.502  25.795  79.037  1.00 93.66           C  
ATOM   2246  O   ALA A 193      -1.411  26.989  78.757  1.00 93.66           O  
ATOM   2247  CB  ALA A 193      -3.398  25.119  80.580  1.00 93.66           C  
ATOM   2248  H   ALA A 193      -3.027  23.048  79.210  1.00 93.66           H  
ATOM   2249  HA  ALA A 193      -3.587  25.792  78.561  1.00 93.66           H  
ATOM   2250  HB1 ALA A 193      -3.377  26.112  81.031  1.00 93.66           H  
ATOM   2251  HB2 ALA A 193      -4.426  24.761  80.631  1.00 93.66           H  
ATOM   2252  HB3 ALA A 193      -2.787  24.462  81.199  1.00 93.66           H  
ATOM   2253  N   GLU A 194      -0.448  24.980  79.226  1.00 93.39           N  
ATOM   2254  CA  GLU A 194       0.962  25.350  79.051  1.00 93.39           C  
ATOM   2255  C   GLU A 194       1.332  25.708  77.598  1.00 93.39           C  
ATOM   2256  O   GLU A 194       2.209  26.546  77.397  1.00 93.39           O  
ATOM   2257  CB  GLU A 194       1.855  24.201  79.563  1.00 93.39           C  
ATOM   2258  CG  GLU A 194       1.878  24.071  81.104  1.00 93.39           C  
ATOM   2259  CD  GLU A 194       2.517  22.782  81.655  1.00 93.39           C  
ATOM   2260  OE1 GLU A 194       2.508  22.650  82.899  1.00 93.39           O  
ATOM   2261  OE2 GLU A 194       2.999  21.945  80.857  1.00 93.39           O1-
ATOM   2262  H   GLU A 194      -0.615  24.017  79.488  1.00 93.39           H  
ATOM   2263  HA  GLU A 194       1.156  26.237  79.658  1.00 93.39           H  
ATOM   2264  HB3 GLU A 194       2.877  24.324  79.202  1.00 93.39           H  
ATOM   2265  HB2 GLU A 194       1.495  23.269  79.123  1.00 93.39           H  
ATOM   2266  HG3 GLU A 194       0.868  24.147  81.505  1.00 93.39           H  
ATOM   2267  HG2 GLU A 194       2.422  24.922  81.518  1.00 93.39           H  
ATOM   2268  N   ARG A 195       0.649  25.081  76.626  1.00 92.79           N  
ATOM   2269  CA  ARG A 195       0.823  25.313  75.189  1.00 92.79           C  
ATOM   2270  C   ARG A 195      -0.178  26.340  74.620  1.00 92.79           C  
ATOM   2271  O   ARG A 195      -0.070  26.672  73.440  1.00 92.79           O  
ATOM   2272  CB  ARG A 195       0.702  23.963  74.454  1.00 92.79           C  
ATOM   2273  CG  ARG A 195       1.788  22.947  74.852  1.00 92.79           C  
ATOM   2274  CD  ARG A 195       1.625  21.604  74.125  1.00 92.79           C  
ATOM   2275  NE  ARG A 195       2.507  20.564  74.681  1.00 92.79           N  
ATOM   2276  CZ  ARG A 195       2.702  19.323  74.195  1.00 92.79           C  
ATOM   2277  NH1 ARG A 195       2.130  18.908  73.056  1.00 92.79           N  
ATOM   2278  NH2 ARG A 195       3.486  18.474  74.871  1.00 92.79           N1+
ATOM   2279  H   ARG A 195      -0.050  24.398  76.882  1.00 92.79           H  
ATOM   2280  HA  ARG A 195       1.822  25.711  74.999  1.00 92.79           H  
ATOM   2281  HB3 ARG A 195       0.761  24.119  73.376  1.00 92.79           H  
ATOM   2282  HB2 ARG A 195      -0.284  23.535  74.645  1.00 92.79           H  
ATOM   2283  HG3 ARG A 195       1.886  22.817  75.930  1.00 92.79           H  
ATOM   2284  HG2 ARG A 195       2.732  23.388  74.528  1.00 92.79           H  
ATOM   2285  HD3 ARG A 195       1.974  21.743  73.101  1.00 92.79           H  
ATOM   2286  HD2 ARG A 195       0.582  21.289  74.062  1.00 92.79           H  
ATOM   2287  HE  ARG A 195       2.974  20.815  75.541  1.00 92.79           H  
ATOM   2288 HH12 ARG A 195       2.256  17.962  72.726  1.00 92.79           H  
ATOM   2289 HH11 ARG A 195       1.526  19.531  72.540  1.00 92.79           H  
ATOM   2290 HH22 ARG A 195       3.615  17.527  74.545  1.00 92.79           H  
ATOM   2291 HH21 ARG A 195       3.926  18.761  75.734  1.00 92.79           H  
ATOM   2292  N   GLY A 196      -1.125  26.828  75.445  1.00 94.70           N  
ATOM   2293  CA  GLY A 196      -2.162  27.797  75.078  1.00 94.70           C  
ATOM   2294  C   GLY A 196      -3.236  27.145  74.197  1.00 94.70           C  
ATOM   2295  O   GLY A 196      -3.806  27.786  73.316  1.00 94.70           O  
ATOM   2296  H   GLY A 196      -1.118  26.527  76.409  1.00 94.70           H  
ATOM   2297  HA3 GLY A 196      -1.728  28.671  74.589  1.00 94.70           H  
ATOM   2298  HA2 GLY A 196      -2.633  28.151  75.995  1.00 94.70           H  
ATOM   2299  HXT GLY A 196      -3.482  26.110  74.431  1.00 94.70           H  
ATOM   2300  N   THR A 227       4.867   4.209  78.668  1.00 94.62           N  
ATOM   2301  CA  THR A 227       5.273   2.947  78.016  1.00 94.62           C  
ATOM   2302  C   THR A 227       5.372   1.874  79.102  1.00 94.62           C  
ATOM   2303  O   THR A 227       5.632   2.214  80.256  1.00 94.62           O  
ATOM   2304  CB  THR A 227       6.604   3.112  77.249  1.00 94.62           C  
ATOM   2305  CG2 THR A 227       7.030   1.922  76.380  1.00 94.62           C  
ATOM   2306  OG1 THR A 227       6.413   4.201  76.380  1.00 94.62           O  
ATOM   2307  H2  THR A 227       3.868   4.033  78.781  1.00 94.62           H  
ATOM   2308  HA  THR A 227       4.479   2.680  77.324  1.00 94.62           H  
ATOM   2309  HB  THR A 227       7.409   3.354  77.946  1.00 94.62           H  
ATOM   2310 HG21 THR A 227       7.970   2.129  75.868  1.00 94.62           H  
ATOM   2311 HG22 THR A 227       7.174   1.019  76.968  1.00 94.62           H  
ATOM   2312 HG23 THR A 227       6.289   1.684  75.623  1.00 94.62           H  
ATOM   2313  HG1 THR A 227       6.265   4.938  76.966  1.00 94.62           H  
ATOM   2314  H   THR A 227       5.270   4.052  79.592  1.00  0.00           H  
ATOM   2315  N   VAL A 228       5.160   0.618  78.725  1.00 98.59           N  
ATOM   2316  CA  VAL A 228       5.417  -0.586  79.500  1.00 98.59           C  
ATOM   2317  C   VAL A 228       6.201  -1.533  78.585  1.00 98.59           C  
ATOM   2318  O   VAL A 228       5.987  -1.521  77.366  1.00 98.59           O  
ATOM   2319  CB  VAL A 228       4.090  -1.185  80.036  1.00 98.59           C  
ATOM   2320  CG1 VAL A 228       3.311  -0.166  80.876  1.00 98.59           C  
ATOM   2321  CG2 VAL A 228       3.186  -1.794  78.950  1.00 98.59           C  
ATOM   2322  H   VAL A 228       4.902   0.454  77.752  1.00 98.59           H  
ATOM   2323  HA  VAL A 228       6.062  -0.336  80.346  1.00 98.59           H  
ATOM   2324  HB  VAL A 228       4.374  -1.998  80.705  1.00 98.59           H  
ATOM   2325 HG11 VAL A 228       2.394  -0.578  81.292  1.00 98.59           H  
ATOM   2326 HG12 VAL A 228       3.935   0.173  81.703  1.00 98.59           H  
ATOM   2327 HG13 VAL A 228       3.015   0.706  80.293  1.00 98.59           H  
ATOM   2328 HG21 VAL A 228       2.235  -2.138  79.360  1.00 98.59           H  
ATOM   2329 HG22 VAL A 228       2.973  -1.075  78.162  1.00 98.59           H  
ATOM   2330 HG23 VAL A 228       3.669  -2.652  78.488  1.00 98.59           H  
ATOM   2331  N   GLY A 229       7.090  -2.352  79.144  1.00 98.87           N  
ATOM   2332  CA  GLY A 229       7.886  -3.275  78.356  1.00 98.87           C  
ATOM   2333  C   GLY A 229       8.407  -4.451  79.164  1.00 98.87           C  
ATOM   2334  O   GLY A 229       8.438  -4.416  80.397  1.00 98.87           O  
ATOM   2335  H   GLY A 229       7.277  -2.312  80.145  1.00 98.87           H  
ATOM   2336  HA3 GLY A 229       8.726  -2.733  77.931  1.00 98.87           H  
ATOM   2337  HA2 GLY A 229       7.294  -3.670  77.533  1.00 98.87           H  
ATOM   2338  N   VAL A 230       8.827  -5.492  78.445  1.00 98.97           N  
ATOM   2339  CA  VAL A 230       9.409  -6.724  78.955  1.00 98.97           C  
ATOM   2340  C   VAL A 230      10.363  -7.319  77.907  1.00 98.97           C  
ATOM   2341  O   VAL A 230      10.157  -7.156  76.704  1.00 98.97           O  
ATOM   2342  CB  VAL A 230       8.310  -7.767  79.317  1.00 98.97           C  
ATOM   2343  CG1 VAL A 230       7.507  -8.252  78.104  1.00 98.97           C  
ATOM   2344  CG2 VAL A 230       8.823  -8.992  80.100  1.00 98.97           C  
ATOM   2345  H   VAL A 230       8.811  -5.412  77.435  1.00 98.97           H  
ATOM   2346  HA  VAL A 230       9.982  -6.479  79.845  1.00 98.97           H  
ATOM   2347  HB  VAL A 230       7.606  -7.253  79.968  1.00 98.97           H  
ATOM   2348 HG11 VAL A 230       6.610  -8.770  78.436  1.00 98.97           H  
ATOM   2349 HG12 VAL A 230       7.193  -7.410  77.491  1.00 98.97           H  
ATOM   2350 HG13 VAL A 230       8.075  -8.935  77.472  1.00 98.97           H  
ATOM   2351 HG21 VAL A 230       8.015  -9.694  80.303  1.00 98.97           H  
ATOM   2352 HG22 VAL A 230       9.582  -9.544  79.555  1.00 98.97           H  
ATOM   2353 HG23 VAL A 230       9.249  -8.706  81.057  1.00 98.97           H  
ATOM   2354  N   VAL A 231      11.372  -8.030  78.414  1.00 98.98           N  
ATOM   2355  CA  VAL A 231      12.253  -8.920  77.673  1.00 98.98           C  
ATOM   2356  C   VAL A 231      12.323 -10.240  78.451  1.00 98.98           C  
ATOM   2357  O   VAL A 231      12.392 -10.211  79.680  1.00 98.98           O  
ATOM   2358  CB  VAL A 231      13.675  -8.325  77.539  1.00 98.98           C  
ATOM   2359  CG1 VAL A 231      13.689  -7.139  76.570  1.00 98.98           C  
ATOM   2360  CG2 VAL A 231      14.348  -7.958  78.877  1.00 98.98           C  
ATOM   2361  H   VAL A 231      11.464  -8.088  79.421  1.00 98.98           H  
ATOM   2362  HA  VAL A 231      11.843  -9.118  76.683  1.00 98.98           H  
ATOM   2363  HB  VAL A 231      14.302  -9.079  77.071  1.00 98.98           H  
ATOM   2364 HG11 VAL A 231      14.688  -6.718  76.499  1.00 98.98           H  
ATOM   2365 HG12 VAL A 231      13.384  -7.444  75.570  1.00 98.98           H  
ATOM   2366 HG13 VAL A 231      13.018  -6.347  76.894  1.00 98.98           H  
ATOM   2367 HG21 VAL A 231      15.261  -7.397  78.713  1.00 98.98           H  
ATOM   2368 HG22 VAL A 231      13.703  -7.332  79.491  1.00 98.98           H  
ATOM   2369 HG23 VAL A 231      14.615  -8.839  79.460  1.00 98.98           H  
ATOM   2370  N   VAL A 232      12.245 -11.369  77.732  1.00 98.96           N  
ATOM   2371  CA  VAL A 232      12.122 -12.695  78.334  1.00 98.96           C  
ATOM   2372  C   VAL A 232      13.041 -13.698  77.616  1.00 98.96           C  
ATOM   2373  O   VAL A 232      13.209 -13.612  76.403  1.00 98.96           O  
ATOM   2374  CB  VAL A 232      10.665 -13.248  78.237  1.00 98.96           C  
ATOM   2375  CG1 VAL A 232      10.494 -14.579  78.991  1.00 98.96           C  
ATOM   2376  CG2 VAL A 232       9.598 -12.260  78.740  1.00 98.96           C  
ATOM   2377  H   VAL A 232      12.199 -11.329  76.721  1.00 98.96           H  
ATOM   2378  HA  VAL A 232      12.418 -12.665  79.384  1.00 98.96           H  
ATOM   2379  HB  VAL A 232      10.428 -13.434  77.188  1.00 98.96           H  
ATOM   2380 HG11 VAL A 232       9.449 -14.855  79.090  1.00 98.96           H  
ATOM   2381 HG12 VAL A 232      10.986 -15.407  78.484  1.00 98.96           H  
ATOM   2382 HG13 VAL A 232      10.907 -14.505  79.996  1.00 98.96           H  
ATOM   2383 HG21 VAL A 232       8.602 -12.703  78.711  1.00 98.96           H  
ATOM   2384 HG22 VAL A 232       9.792 -11.955  79.767  1.00 98.96           H  
ATOM   2385 HG23 VAL A 232       9.558 -11.367  78.116  1.00 98.96           H  
ATOM   2386  N   ARG A 233      13.566 -14.652  78.397  1.00 98.92           N  
ATOM   2387  CA  ARG A 233      14.183 -15.900  77.965  1.00 98.92           C  
ATOM   2388  C   ARG A 233      13.445 -17.051  78.671  1.00 98.92           C  
ATOM   2389  O   ARG A 233      13.205 -16.952  79.874  1.00 98.92           O  
ATOM   2390  CB  ARG A 233      15.680 -15.873  78.337  1.00 98.92           C  
ATOM   2391  CG  ARG A 233      16.460 -17.144  77.952  1.00 98.92           C  
ATOM   2392  CD  ARG A 233      17.921 -17.081  78.410  1.00 98.92           C  
ATOM   2393  NE  ARG A 233      18.744 -18.185  77.887  1.00 98.92           N  
ATOM   2394  CZ  ARG A 233      18.817 -19.464  78.302  1.00 98.92           C  
ATOM   2395  NH1 ARG A 233      18.043 -19.956  79.279  1.00 98.92           N  
ATOM   2396  NH2 ARG A 233      19.701 -20.278  77.713  1.00 98.92           N1+
ATOM   2397  H   ARG A 233      13.398 -14.598  79.395  1.00 98.92           H  
ATOM   2398  HA  ARG A 233      14.082 -16.007  76.887  1.00 98.92           H  
ATOM   2399  HB3 ARG A 233      15.784 -15.705  79.411  1.00 98.92           H  
ATOM   2400  HB2 ARG A 233      16.148 -15.012  77.859  1.00 98.92           H  
ATOM   2401  HG3 ARG A 233      16.367 -17.391  76.893  1.00 98.92           H  
ATOM   2402  HG2 ARG A 233      16.003 -17.969  78.493  1.00 98.92           H  
ATOM   2403  HD3 ARG A 233      17.945 -17.190  79.494  1.00 98.92           H  
ATOM   2404  HD2 ARG A 233      18.365 -16.110  78.192  1.00 98.92           H  
ATOM   2405  HE  ARG A 233      19.339 -17.930  77.109  1.00 98.92           H  
ATOM   2406 HH12 ARG A 233      18.103 -20.928  79.539  1.00 98.92           H  
ATOM   2407 HH11 ARG A 233      17.367 -19.361  79.739  1.00 98.92           H  
ATOM   2408 HH22 ARG A 233      19.784 -21.245  77.990  1.00 98.92           H  
ATOM   2409 HH21 ARG A 233      20.308 -19.916  76.988  1.00 98.92           H  
ATOM   2410  N   ASP A 234      13.129 -18.127  77.933  1.00 98.81           N  
ATOM   2411  CA  ASP A 234      12.503 -19.345  78.471  1.00 98.81           C  
ATOM   2412  C   ASP A 234      13.570 -20.409  78.820  1.00 98.81           C  
ATOM   2413  O   ASP A 234      14.765 -20.167  78.647  1.00 98.81           O  
ATOM   2414  CB  ASP A 234      11.369 -19.882  77.543  1.00 98.81           C  
ATOM   2415  CG  ASP A 234      11.712 -20.173  76.068  1.00 98.81           C  
ATOM   2416  OD1 ASP A 234      12.887 -20.465  75.773  1.00 98.81           O1-
ATOM   2417  OD2 ASP A 234      10.761 -20.248  75.262  1.00 98.81           O  
ATOM   2418  H   ASP A 234      13.365 -18.149  76.949  1.00 98.81           H  
ATOM   2419  HA  ASP A 234      12.025 -19.105  79.421  1.00 98.81           H  
ATOM   2420  HB3 ASP A 234      10.574 -19.137  77.549  1.00 98.81           H  
ATOM   2421  HB2 ASP A 234      10.915 -20.775  77.975  1.00 98.81           H  
ATOM   2422  N   ARG A 235      13.122 -21.586  79.292  1.00 97.78           N  
ATOM   2423  CA  ARG A 235      13.991 -22.738  79.566  1.00 97.78           C  
ATOM   2424  C   ARG A 235      14.636 -23.360  78.308  1.00 97.78           C  
ATOM   2425  O   ARG A 235      15.711 -23.945  78.437  1.00 97.78           O  
ATOM   2426  CB  ARG A 235      13.216 -23.820  80.339  1.00 97.78           C  
ATOM   2427  CG  ARG A 235      12.807 -23.425  81.768  1.00 97.78           C  
ATOM   2428  CD  ARG A 235      12.361 -24.665  82.559  1.00 97.78           C  
ATOM   2429  NE  ARG A 235      11.885 -24.352  83.916  1.00 97.78           N  
ATOM   2430  CZ  ARG A 235      10.703 -24.665  84.476  1.00 97.78           C  
ATOM   2431  NH1 ARG A 235       9.706 -25.238  83.786  1.00 97.78           N  
ATOM   2432  NH2 ARG A 235      10.526 -24.406  85.776  1.00 97.78           N1+
ATOM   2433  H   ARG A 235      12.131 -21.729  79.419  1.00 97.78           H  
ATOM   2434  HA  ARG A 235      14.812 -22.393  80.198  1.00 97.78           H  
ATOM   2435  HB3 ARG A 235      13.845 -24.710  80.413  1.00 97.78           H  
ATOM   2436  HB2 ARG A 235      12.335 -24.127  79.774  1.00 97.78           H  
ATOM   2437  HG3 ARG A 235      12.073 -22.618  81.806  1.00 97.78           H  
ATOM   2438  HG2 ARG A 235      13.710 -23.036  82.243  1.00 97.78           H  
ATOM   2439  HD3 ARG A 235      13.252 -25.264  82.750  1.00 97.78           H  
ATOM   2440  HD2 ARG A 235      11.702 -25.308  81.977  1.00 97.78           H  
ATOM   2441  HE  ARG A 235      12.563 -23.880  84.506  1.00 97.78           H  
ATOM   2442 HH12 ARG A 235       8.820 -25.433  84.234  1.00 97.78           H  
ATOM   2443 HH11 ARG A 235       9.823 -25.442  82.805  1.00 97.78           H  
ATOM   2444 HH22 ARG A 235       9.650 -24.619  86.231  1.00 97.78           H  
ATOM   2445 HH21 ARG A 235      11.287 -24.013  86.320  1.00 97.78           H  
ATOM   2446  N   ALA A 236      14.002 -23.214  77.130  1.00 97.52           N  
ATOM   2447  CA  ALA A 236      14.531 -23.672  75.839  1.00 97.52           C  
ATOM   2448  C   ALA A 236      15.604 -22.739  75.234  1.00 97.52           C  
ATOM   2449  O   ALA A 236      16.223 -23.117  74.239  1.00 97.52           O  
ATOM   2450  CB  ALA A 236      13.359 -23.887  74.869  1.00 97.52           C  
ATOM   2451  H   ALA A 236      13.136 -22.695  77.090  1.00 97.52           H  
ATOM   2452  HA  ALA A 236      15.009 -24.642  75.989  1.00 97.52           H  
ATOM   2453  HB1 ALA A 236      13.705 -24.237  73.896  1.00 97.52           H  
ATOM   2454  HB2 ALA A 236      12.667 -24.635  75.255  1.00 97.52           H  
ATOM   2455  HB3 ALA A 236      12.794 -22.969  74.711  1.00 97.52           H  
ATOM   2456  N   GLY A 237      15.819 -21.562  75.845  1.00 98.10           N  
ATOM   2457  CA  GLY A 237      16.845 -20.590  75.475  1.00 98.10           C  
ATOM   2458  C   GLY A 237      16.376 -19.569  74.428  1.00 98.10           C  
ATOM   2459  O   GLY A 237      17.173 -18.711  74.049  1.00 98.10           O  
ATOM   2460  H   GLY A 237      15.237 -21.318  76.635  1.00 98.10           H  
ATOM   2461  HA3 GLY A 237      17.750 -21.088  75.125  1.00 98.10           H  
ATOM   2462  HA2 GLY A 237      17.111 -20.040  76.375  1.00 98.10           H  
ATOM   2463  N   HIS A 238      15.111 -19.634  73.975  1.00 98.84           N  
ATOM   2464  CA  HIS A 238      14.511 -18.679  73.043  1.00 98.84           C  
ATOM   2465  C   HIS A 238      14.218 -17.344  73.731  1.00 98.84           C  
ATOM   2466  O   HIS A 238      13.704 -17.338  74.850  1.00 98.84           O  
ATOM   2467  CB  HIS A 238      13.207 -19.239  72.442  1.00 98.84           C  
ATOM   2468  CG  HIS A 238      13.322 -20.565  71.734  1.00 98.84           C  
ATOM   2469  CD2 HIS A 238      12.696 -21.770  71.994  1.00 98.84           C  
ATOM   2470  ND1 HIS A 238      14.306 -20.819  70.791  1.00 98.84           N1+
ATOM   2471  CE1 HIS A 238      14.206 -22.104  70.458  1.00 98.84           C  
ATOM   2472  NE2 HIS A 238      13.249 -22.719  71.151  1.00 98.84           N  
ATOM   2473  H   HIS A 238      14.477 -20.316  74.373  1.00 98.84           H  
ATOM   2474  HA  HIS A 238      15.225 -18.515  72.240  1.00 98.84           H  
ATOM   2475  HB3 HIS A 238      12.803 -18.521  71.726  1.00 98.84           H  
ATOM   2476  HB2 HIS A 238      12.447 -19.338  73.216  1.00 98.84           H  
ATOM   2477  HD2 HIS A 238      11.915 -22.025  72.697  1.00 98.84           H  
ATOM   2478  HD1 HIS A 238      14.973 -20.146  70.424  1.00 98.84           H  
ATOM   2479  HE1 HIS A 238      14.840 -22.589  69.730  1.00 98.84           H  
ATOM   2480  HE2 HIS A 238      12.996 -23.696  71.093  1.00 98.84           H  
ATOM   2481  N   LEU A 239      14.526 -16.250  73.023  1.00 98.95           N  
ATOM   2482  CA  LEU A 239      14.294 -14.882  73.468  1.00 98.95           C  
ATOM   2483  C   LEU A 239      12.998 -14.318  72.869  1.00 98.95           C  
ATOM   2484  O   LEU A 239      12.521 -14.794  71.838  1.00 98.95           O  
ATOM   2485  CB  LEU A 239      15.487 -13.986  73.063  1.00 98.95           C  
ATOM   2486  CG  LEU A 239      16.877 -14.425  73.577  1.00 98.95           C  
ATOM   2487  CD1 LEU A 239      17.949 -13.406  73.140  1.00 98.95           C  
ATOM   2488  CD2 LEU A 239      16.910 -14.681  75.097  1.00 98.95           C  
ATOM   2489  H   LEU A 239      14.937 -16.352  72.101  1.00 98.95           H  
ATOM   2490  HA  LEU A 239      14.194 -14.877  74.549  1.00 98.95           H  
ATOM   2491  HB3 LEU A 239      15.295 -12.980  73.436  1.00 98.95           H  
ATOM   2492  HB2 LEU A 239      15.525 -13.903  71.975  1.00 98.95           H  
ATOM   2493  HG  LEU A 239      17.123 -15.368  73.087  1.00 98.95           H  
ATOM   2494 HD11 LEU A 239      18.729 -13.892  72.558  1.00 98.95           H  
ATOM   2495 HD12 LEU A 239      17.530 -12.624  72.508  1.00 98.95           H  
ATOM   2496 HD13 LEU A 239      18.432 -12.907  73.980  1.00 98.95           H  
ATOM   2497 HD21 LEU A 239      17.798 -14.272  75.576  1.00 98.95           H  
ATOM   2498 HD22 LEU A 239      16.051 -14.245  75.605  1.00 98.95           H  
ATOM   2499 HD23 LEU A 239      16.906 -15.751  75.299  1.00 98.95           H  
ATOM   2500  N   ALA A 240      12.487 -13.270  73.525  1.00 98.98           N  
ATOM   2501  CA  ALA A 240      11.365 -12.459  73.072  1.00 98.98           C  
ATOM   2502  C   ALA A 240      11.435 -11.075  73.729  1.00 98.98           C  
ATOM   2503  O   ALA A 240      12.055 -10.920  74.782  1.00 98.98           O  
ATOM   2504  CB  ALA A 240      10.037 -13.160  73.400  1.00 98.98           C  
ATOM   2505  H   ALA A 240      12.925 -12.960  74.383  1.00 98.98           H  
ATOM   2506  HA  ALA A 240      11.452 -12.330  71.992  1.00 98.98           H  
ATOM   2507  HB1 ALA A 240       9.184 -12.589  73.031  1.00 98.98           H  
ATOM   2508  HB2 ALA A 240       9.982 -14.150  72.946  1.00 98.98           H  
ATOM   2509  HB3 ALA A 240       9.916 -13.279  74.476  1.00 98.98           H  
ATOM   2510  N   ALA A 241      10.762 -10.103  73.099  1.00 98.98           N  
ATOM   2511  CA  ALA A 241      10.559  -8.759  73.630  1.00 98.98           C  
ATOM   2512  C   ALA A 241       9.160  -8.272  73.259  1.00 98.98           C  
ATOM   2513  O   ALA A 241       8.669  -8.602  72.181  1.00 98.98           O  
ATOM   2514  CB  ALA A 241      11.623  -7.803  73.074  1.00 98.98           C  
ATOM   2515  H   ALA A 241      10.282 -10.309  72.232  1.00 98.98           H  
ATOM   2516  HA  ALA A 241      10.631  -8.782  74.717  1.00 98.98           H  
ATOM   2517  HB1 ALA A 241      11.485  -6.793  73.461  1.00 98.98           H  
ATOM   2518  HB2 ALA A 241      12.624  -8.122  73.356  1.00 98.98           H  
ATOM   2519  HB3 ALA A 241      11.579  -7.750  71.985  1.00 98.98           H  
ATOM   2520  N   ALA A 242       8.568  -7.471  74.153  1.00 98.98           N  
ATOM   2521  CA  ALA A 242       7.261  -6.846  73.988  1.00 98.98           C  
ATOM   2522  C   ALA A 242       7.284  -5.454  74.625  1.00 98.98           C  
ATOM   2523  O   ALA A 242       7.874  -5.291  75.692  1.00 98.98           O  
ATOM   2524  CB  ALA A 242       6.178  -7.747  74.606  1.00 98.98           C  
ATOM   2525  H   ALA A 242       9.054  -7.239  75.011  1.00 98.98           H  
ATOM   2526  HA  ALA A 242       7.048  -6.718  72.928  1.00 98.98           H  
ATOM   2527  HB1 ALA A 242       5.258  -7.203  74.810  1.00 98.98           H  
ATOM   2528  HB2 ALA A 242       5.927  -8.575  73.946  1.00 98.98           H  
ATOM   2529  HB3 ALA A 242       6.502  -8.179  75.549  1.00 98.98           H  
ATOM   2530  N   THR A 243       6.670  -4.477  73.951  1.00 98.96           N  
ATOM   2531  CA  THR A 243       6.597  -3.080  74.369  1.00 98.96           C  
ATOM   2532  C   THR A 243       5.216  -2.539  73.952  1.00 98.96           C  
ATOM   2533  O   THR A 243       4.716  -2.880  72.876  1.00 98.96           O  
ATOM   2534  CB  THR A 243       7.789  -2.231  73.817  1.00 98.96           C  
ATOM   2535  CG2 THR A 243       8.026  -0.947  74.623  1.00 98.96           C  
ATOM   2536  OG1 THR A 243       9.045  -2.898  73.767  1.00 98.96           O  
ATOM   2537  H   THR A 243       6.265  -4.682  73.039  1.00 98.96           H  
ATOM   2538  HA  THR A 243       6.639  -3.063  75.457  1.00 98.96           H  
ATOM   2539  HB  THR A 243       7.562  -1.949  72.789  1.00 98.96           H  
ATOM   2540 HG21 THR A 243       8.844  -0.361  74.201  1.00 98.96           H  
ATOM   2541 HG22 THR A 243       7.139  -0.317  74.627  1.00 98.96           H  
ATOM   2542 HG23 THR A 243       8.280  -1.167  75.660  1.00 98.96           H  
ATOM   2543  HG1 THR A 243       9.124  -3.225  72.867  1.00 98.96           H  
ATOM   2544  N   SER A 244       4.597  -1.688  74.777  1.00 98.90           N  
ATOM   2545  CA  SER A 244       3.328  -1.032  74.516  1.00 98.90           C  
ATOM   2546  C   SER A 244       3.337   0.367  75.140  1.00 98.90           C  
ATOM   2547  O   SER A 244       4.008   0.568  76.151  1.00 98.90           O  
ATOM   2548  CB  SER A 244       2.195  -1.948  74.987  1.00 98.90           C  
ATOM   2549  OG  SER A 244       0.945  -1.369  74.719  1.00 98.90           O  
ATOM   2550  H   SER A 244       5.050  -1.438  75.656  1.00 98.90           H  
ATOM   2551  HA  SER A 244       3.225  -0.886  73.442  1.00 98.90           H  
ATOM   2552  HB3 SER A 244       2.273  -2.140  76.058  1.00 98.90           H  
ATOM   2553  HB2 SER A 244       2.246  -2.913  74.480  1.00 98.90           H  
ATOM   2554  HG  SER A 244       0.285  -2.000  74.994  1.00 98.90           H  
ATOM   2555  N   THR A 245       2.627   1.334  74.545  1.00 98.41           N  
ATOM   2556  CA  THR A 245       2.560   2.710  74.987  1.00 98.41           C  
ATOM   2557  C   THR A 245       1.217   3.375  74.653  1.00 98.41           C  
ATOM   2558  O   THR A 245       0.551   3.018  73.678  1.00 98.41           O  
ATOM   2559  CB  THR A 245       3.800   3.466  74.462  1.00 98.41           C  
ATOM   2560  CG2 THR A 245       3.801   3.774  72.956  1.00 98.41           C  
ATOM   2561  OG1 THR A 245       3.967   4.675  75.156  1.00 98.41           O  
ATOM   2562  H   THR A 245       2.101   1.106  73.701  1.00 98.41           H  
ATOM   2563  HA  THR A 245       2.606   2.687  76.075  1.00 98.41           H  
ATOM   2564  HB  THR A 245       4.679   2.871  74.688  1.00 98.41           H  
ATOM   2565 HG21 THR A 245       4.730   4.258  72.654  1.00 98.41           H  
ATOM   2566 HG22 THR A 245       3.704   2.858  72.377  1.00 98.41           H  
ATOM   2567 HG23 THR A 245       2.981   4.431  72.666  1.00 98.41           H  
ATOM   2568  HG1 THR A 245       4.791   4.568  75.640  1.00 98.41           H  
ATOM   2569  N   GLY A 246       0.883   4.415  75.426  1.00 97.08           N  
ATOM   2570  CA  GLY A 246      -0.060   5.466  75.050  1.00 97.08           C  
ATOM   2571  C   GLY A 246       0.635   6.654  74.364  1.00 97.08           C  
ATOM   2572  O   GLY A 246      -0.034   7.581  73.912  1.00 97.08           O  
ATOM   2573  H   GLY A 246       1.493   4.611  76.210  1.00 97.08           H  
ATOM   2574  HA3 GLY A 246      -0.560   5.830  75.946  1.00 97.08           H  
ATOM   2575  HA2 GLY A 246      -0.835   5.083  74.387  1.00 97.08           H  
ATOM   2576  N   GLY A 247       1.973   6.649  74.275  1.00 95.49           N  
ATOM   2577  CA  GLY A 247       2.762   7.711  73.670  1.00 95.49           C  
ATOM   2578  C   GLY A 247       3.156   8.768  74.702  1.00 95.49           C  
ATOM   2579  O   GLY A 247       3.779   8.440  75.715  1.00 95.49           O  
ATOM   2580  H   GLY A 247       2.497   5.858  74.646  1.00 95.49           H  
ATOM   2581  HA3 GLY A 247       2.239   8.158  72.824  1.00 95.49           H  
ATOM   2582  HA2 GLY A 247       3.671   7.264  73.273  1.00 95.49           H  
ATOM   2583  N   THR A 248       2.820  10.032  74.427  1.00 93.39           N  
ATOM   2584  CA  THR A 248       3.194  11.229  75.179  1.00 93.39           C  
ATOM   2585  C   THR A 248       1.973  12.166  75.266  1.00 93.39           C  
ATOM   2586  O   THR A 248       1.234  12.287  74.284  1.00 93.39           O  
ATOM   2587  CB  THR A 248       4.468  11.884  74.559  1.00 93.39           C  
ATOM   2588  CG2 THR A 248       5.704  10.970  74.524  1.00 93.39           C  
ATOM   2589  OG1 THR A 248       4.259  12.375  73.239  1.00 93.39           O  
ATOM   2590  H   THR A 248       2.236  10.220  73.626  1.00 93.39           H  
ATOM   2591  HA  THR A 248       3.434  10.930  76.202  1.00 93.39           H  
ATOM   2592  HB  THR A 248       4.719  12.748  75.176  1.00 93.39           H  
ATOM   2593 HG21 THR A 248       6.589  11.522  74.209  1.00 93.39           H  
ATOM   2594 HG22 THR A 248       5.910  10.550  75.509  1.00 93.39           H  
ATOM   2595 HG23 THR A 248       5.577  10.140  73.829  1.00 93.39           H  
ATOM   2596  HG1 THR A 248       3.551  13.006  73.271  1.00 93.39           H  
ATOM   2597  N   THR A 249       1.758  12.824  76.417  1.00 93.43           N  
ATOM   2598  CA  THR A 249       0.612  13.697  76.704  1.00 93.43           C  
ATOM   2599  C   THR A 249       0.545  14.874  75.708  1.00 93.43           C  
ATOM   2600  O   THR A 249       1.531  15.575  75.472  1.00 93.43           O  
ATOM   2601  CB  THR A 249       0.667  14.224  78.171  1.00 93.43           C  
ATOM   2602  CG2 THR A 249      -0.589  15.015  78.574  1.00 93.43           C  
ATOM   2603  OG1 THR A 249       0.747  13.160  79.110  1.00 93.43           O  
ATOM   2604  H   THR A 249       2.355  12.646  77.211  1.00 93.43           H  
ATOM   2605  HA  THR A 249      -0.284  13.086  76.587  1.00 93.43           H  
ATOM   2606  HB  THR A 249       1.544  14.862  78.300  1.00 93.43           H  
ATOM   2607 HG21 THR A 249      -0.522  15.349  79.609  1.00 93.43           H  
ATOM   2608 HG22 THR A 249      -0.713  15.912  77.968  1.00 93.43           H  
ATOM   2609 HG23 THR A 249      -1.494  14.414  78.474  1.00 93.43           H  
ATOM   2610  HG1 THR A 249       0.720  13.532  79.985  1.00 93.43           H  
ATOM   2611  N   ALA A 250      -0.642  15.053  75.124  1.00 94.79           N  
ATOM   2612  CA  ALA A 250      -1.063  16.055  74.149  1.00 94.79           C  
ATOM   2613  C   ALA A 250      -0.347  15.948  72.786  1.00 94.79           C  
ATOM   2614  O   ALA A 250      -0.188  16.975  72.126  1.00 94.79           O  
ATOM   2615  CB  ALA A 250      -0.978  17.470  74.754  1.00 94.79           C  
ATOM   2616  H   ALA A 250      -1.359  14.383  75.374  1.00 94.79           H  
ATOM   2617  HA  ALA A 250      -2.115  15.849  73.963  1.00 94.79           H  
ATOM   2618  HB1 ALA A 250      -1.514  18.192  74.137  1.00 94.79           H  
ATOM   2619  HB2 ALA A 250      -1.415  17.507  75.752  1.00 94.79           H  
ATOM   2620  HB3 ALA A 250       0.054  17.807  74.831  1.00 94.79           H  
ATOM   2621  N   LYS A 251       0.111  14.746  72.382  1.00 93.75           N  
ATOM   2622  CA  LYS A 251       0.738  14.511  71.075  1.00 93.75           C  
ATOM   2623  C   LYS A 251      -0.201  14.876  69.906  1.00 93.75           C  
ATOM   2624  O   LYS A 251      -1.419  14.687  69.998  1.00 93.75           O  
ATOM   2625  CB  LYS A 251       1.319  13.076  70.947  1.00 93.75           C  
ATOM   2626  CG  LYS A 251       0.340  11.879  70.959  1.00 93.75           C  
ATOM   2627  CD  LYS A 251       1.051  10.543  70.630  1.00 93.75           C  
ATOM   2628  CE  LYS A 251       0.118   9.314  70.555  1.00 93.75           C  
ATOM   2629  NZ  LYS A 251       0.832   8.099  70.113  1.00 93.75           N1+
ATOM   2630  H   LYS A 251       0.047  13.969  73.027  1.00 93.75           H  
ATOM   2631  HA  LYS A 251       1.585  15.199  71.028  1.00 93.75           H  
ATOM   2632  HB3 LYS A 251       2.060  12.930  71.731  1.00 93.75           H  
ATOM   2633  HB2 LYS A 251       1.885  13.040  70.014  1.00 93.75           H  
ATOM   2634  HG3 LYS A 251      -0.453  12.045  70.230  1.00 93.75           H  
ATOM   2635  HG2 LYS A 251      -0.141  11.813  71.936  1.00 93.75           H  
ATOM   2636  HD3 LYS A 251       1.833  10.359  71.368  1.00 93.75           H  
ATOM   2637  HD2 LYS A 251       1.559  10.648  69.670  1.00 93.75           H  
ATOM   2638  HE3 LYS A 251      -0.691   9.499  69.849  1.00 93.75           H  
ATOM   2639  HE2 LYS A 251      -0.341   9.116  71.525  1.00 93.75           H  
ATOM   2640  HZ1 LYS A 251       1.235   8.242  69.196  1.00 93.75           H  
ATOM   2641  HZ2 LYS A 251       1.567   7.860  70.762  1.00 93.75           H  
ATOM   2642  HZ3 LYS A 251       0.183   7.324  70.068  1.00 93.75           H  
ATOM   2643  N   LEU A 252       0.378  15.435  68.839  1.00 92.59           N  
ATOM   2644  CA  LEU A 252      -0.310  15.960  67.664  1.00 92.59           C  
ATOM   2645  C   LEU A 252       0.020  15.106  66.435  1.00 92.59           C  
ATOM   2646  O   LEU A 252       1.051  14.432  66.404  1.00 92.59           O  
ATOM   2647  CB  LEU A 252       0.173  17.410  67.428  1.00 92.59           C  
ATOM   2648  CG  LEU A 252      -0.349  18.458  68.435  1.00 92.59           C  
ATOM   2649  CD1 LEU A 252       0.549  19.711  68.470  1.00 92.59           C  
ATOM   2650  CD2 LEU A 252      -1.815  18.835  68.148  1.00 92.59           C  
ATOM   2651  H   LEU A 252       1.382  15.539  68.838  1.00 92.59           H  
ATOM   2652  HA  LEU A 252      -1.393  15.947  67.803  1.00 92.59           H  
ATOM   2653  HB3 LEU A 252      -0.111  17.747  66.431  1.00 92.59           H  
ATOM   2654  HB2 LEU A 252       1.265  17.407  67.435  1.00 92.59           H  
ATOM   2655  HG  LEU A 252      -0.314  18.013  69.430  1.00 92.59           H  
ATOM   2656 HD11 LEU A 252      -0.018  20.631  68.325  1.00 92.59           H  
ATOM   2657 HD12 LEU A 252       1.054  19.795  69.433  1.00 92.59           H  
ATOM   2658 HD13 LEU A 252       1.321  19.689  67.700  1.00 92.59           H  
ATOM   2659 HD21 LEU A 252      -2.300  19.204  69.051  1.00 92.59           H  
ATOM   2660 HD22 LEU A 252      -1.885  19.622  67.397  1.00 92.59           H  
ATOM   2661 HD23 LEU A 252      -2.397  17.990  67.781  1.00 92.59           H  
ATOM   2662  N   TRP A 253      -0.845  15.230  65.415  1.00 92.17           N  
ATOM   2663  CA  TRP A 253      -0.614  14.803  64.030  1.00 92.17           C  
ATOM   2664  C   TRP A 253      -0.423  13.286  63.829  1.00 92.17           C  
ATOM   2665  O   TRP A 253       0.219  12.886  62.857  1.00 92.17           O  
ATOM   2666  CB  TRP A 253       0.553  15.610  63.420  1.00 92.17           C  
ATOM   2667  CG  TRP A 253       0.506  17.102  63.566  1.00 92.17           C  
ATOM   2668  CD1 TRP A 253      -0.470  17.914  63.099  1.00 92.17           C  
ATOM   2669  CD2 TRP A 253       1.497  17.978  64.183  1.00 92.17           C  
ATOM   2670  CE2 TRP A 253       1.054  19.328  64.049  1.00 92.17           C  
ATOM   2671  CE3 TRP A 253       2.732  17.770  64.840  1.00 92.17           C  
ATOM   2672  NE1 TRP A 253      -0.145  19.226  63.376  1.00 92.17           N  
ATOM   2673  CZ2 TRP A 253       1.802  20.415  64.535  1.00 92.17           C  
ATOM   2674  CZ3 TRP A 253       3.491  18.850  65.333  1.00 92.17           C  
ATOM   2675  CH2 TRP A 253       3.029  20.172  65.179  1.00 92.17           C  
ATOM   2676  H   TRP A 253      -1.669  15.798  65.551  1.00 92.17           H  
ATOM   2677  HA  TRP A 253      -1.522  15.071  63.489  1.00 92.17           H  
ATOM   2678  HB3 TRP A 253       0.660  15.385  62.360  1.00 92.17           H  
ATOM   2679  HB2 TRP A 253       1.483  15.281  63.881  1.00 92.17           H  
ATOM   2680  HD1 TRP A 253      -1.345  17.574  62.565  1.00 92.17           H  
ATOM   2681  HE3 TRP A 253       3.090  16.760  64.966  1.00 92.17           H  
ATOM   2682  HE1 TRP A 253      -0.714  20.009  63.075  1.00 92.17           H  
ATOM   2683  HZ2 TRP A 253       1.440  21.425  64.410  1.00 92.17           H  
ATOM   2684  HZ3 TRP A 253       4.431  18.663  65.832  1.00 92.17           H  
ATOM   2685  HH2 TRP A 253       3.615  20.997  65.556  1.00 92.17           H  
ATOM   2686  N   GLY A 254      -1.000  12.460  64.719  1.00 96.51           N  
ATOM   2687  CA  GLY A 254      -0.904  11.001  64.647  1.00 96.51           C  
ATOM   2688  C   GLY A 254       0.541  10.518  64.845  1.00 96.51           C  
ATOM   2689  O   GLY A 254       0.963   9.594  64.156  1.00 96.51           O  
ATOM   2690  H   GLY A 254      -1.524  12.850  65.490  1.00 96.51           H  
ATOM   2691  HA3 GLY A 254      -1.288  10.649  63.688  1.00 96.51           H  
ATOM   2692  HA2 GLY A 254      -1.532  10.564  65.422  1.00 96.51           H  
ATOM   2693  N   ARG A 255       1.325  11.197  65.696  1.00 98.09           N  
ATOM   2694  CA  ARG A 255       2.730  10.898  65.970  1.00 98.09           C  
ATOM   2695  C   ARG A 255       2.924   9.491  66.565  1.00 98.09           C  
ATOM   2696  O   ARG A 255       2.294   9.146  67.569  1.00 98.09           O  
ATOM   2697  CB  ARG A 255       3.292  12.002  66.890  1.00 98.09           C  
ATOM   2698  CG  ARG A 255       4.738  11.787  67.379  1.00 98.09           C  
ATOM   2699  CD  ARG A 255       4.805  11.287  68.828  1.00 98.09           C  
ATOM   2700  NE  ARG A 255       6.181  10.999  69.256  1.00 98.09           N  
ATOM   2701  CZ  ARG A 255       6.545  10.048  70.129  1.00 98.09           C  
ATOM   2702  NH1 ARG A 255       5.648   9.218  70.672  1.00 98.09           N  
ATOM   2703  NH2 ARG A 255       7.829   9.929  70.467  1.00 98.09           N1+
ATOM   2704  H   ARG A 255       0.938  12.028  66.121  1.00 98.09           H  
ATOM   2705  HA  ARG A 255       3.265  10.937  65.024  1.00 98.09           H  
ATOM   2706  HB3 ARG A 255       2.631  12.149  67.746  1.00 98.09           H  
ATOM   2707  HB2 ARG A 255       3.259  12.947  66.348  1.00 98.09           H  
ATOM   2708  HG3 ARG A 255       5.244  12.744  67.333  1.00 98.09           H  
ATOM   2709  HG2 ARG A 255       5.295  11.132  66.705  1.00 98.09           H  
ATOM   2710  HD3 ARG A 255       4.206  10.384  68.923  1.00 98.09           H  
ATOM   2711  HD2 ARG A 255       4.376  12.022  69.510  1.00 98.09           H  
ATOM   2712  HE  ARG A 255       6.916  11.588  68.874  1.00 98.09           H  
ATOM   2713 HH12 ARG A 255       5.945   8.464  71.292  1.00 98.09           H  
ATOM   2714 HH11 ARG A 255       4.680   9.265  70.402  1.00 98.09           H  
ATOM   2715 HH22 ARG A 255       8.122   9.189  71.098  1.00 98.09           H  
ATOM   2716 HH21 ARG A 255       8.527  10.577  70.104  1.00 98.09           H  
ATOM   2717  N   VAL A 256       3.834   8.722  65.963  1.00 98.75           N  
ATOM   2718  CA  VAL A 256       4.194   7.359  66.339  1.00 98.75           C  
ATOM   2719  C   VAL A 256       5.443   7.431  67.247  1.00 98.75           C  
ATOM   2720  O   VAL A 256       6.288   8.314  67.086  1.00 98.75           O  
ATOM   2721  CB  VAL A 256       4.509   6.565  65.035  1.00 98.75           C  
ATOM   2722  CG1 VAL A 256       4.735   5.063  65.281  1.00 98.75           C  
ATOM   2723  CG2 VAL A 256       3.394   6.709  63.983  1.00 98.75           C  
ATOM   2724  H   VAL A 256       4.375   9.132  65.210  1.00 98.75           H  
ATOM   2725  HA  VAL A 256       3.366   6.887  66.873  1.00 98.75           H  
ATOM   2726  HB  VAL A 256       5.425   6.963  64.596  1.00 98.75           H  
ATOM   2727 HG11 VAL A 256       4.906   4.527  64.348  1.00 98.75           H  
ATOM   2728 HG12 VAL A 256       5.605   4.880  65.907  1.00 98.75           H  
ATOM   2729 HG13 VAL A 256       3.871   4.616  65.770  1.00 98.75           H  
ATOM   2730 HG21 VAL A 256       3.594   6.069  63.125  1.00 98.75           H  
ATOM   2731 HG22 VAL A 256       2.424   6.420  64.391  1.00 98.75           H  
ATOM   2732 HG23 VAL A 256       3.305   7.730  63.611  1.00 98.75           H  
ATOM   2733  N   GLY A 257       5.547   6.508  68.209  1.00 98.10           N  
ATOM   2734  CA  GLY A 257       6.714   6.321  69.071  1.00 98.10           C  
ATOM   2735  C   GLY A 257       7.791   5.428  68.446  1.00 98.10           C  
ATOM   2736  O   GLY A 257       7.660   4.997  67.305  1.00 98.10           O  
ATOM   2737  H   GLY A 257       4.788   5.844  68.302  1.00 98.10           H  
ATOM   2738  HA3 GLY A 257       6.371   5.837  69.983  1.00 98.10           H  
ATOM   2739  HA2 GLY A 257       7.155   7.279  69.347  1.00 98.10           H  
ATOM   2740  N   ASP A 258       8.840   5.089  69.209  1.00 98.61           N  
ATOM   2741  CA  ASP A 258       9.844   4.081  68.824  1.00 98.61           C  
ATOM   2742  C   ASP A 258       9.300   2.664  69.066  1.00 98.61           C  
ATOM   2743  O   ASP A 258       9.674   1.732  68.363  1.00 98.61           O  
ATOM   2744  CB  ASP A 258      11.132   4.246  69.673  1.00 98.61           C  
ATOM   2745  CG  ASP A 258      11.013   4.073  71.196  1.00 98.61           C  
ATOM   2746  OD1 ASP A 258      10.025   4.586  71.765  1.00 98.61           O1-
ATOM   2747  OD2 ASP A 258      11.920   3.439  71.771  1.00 98.61           O  
ATOM   2748  H   ASP A 258       8.909   5.462  70.147  1.00 98.61           H  
ATOM   2749  HA  ASP A 258      10.089   4.181  67.765  1.00 98.61           H  
ATOM   2750  HB3 ASP A 258      11.543   5.228  69.483  1.00 98.61           H  
ATOM   2751  HB2 ASP A 258      11.884   3.542  69.311  1.00 98.61           H  
ATOM   2752  N   VAL A 259       8.425   2.520  70.067  1.00 98.70           N  
ATOM   2753  CA  VAL A 259       7.703   1.331  70.512  1.00 98.70           C  
ATOM   2754  C   VAL A 259       7.288   0.327  69.405  1.00 98.70           C  
ATOM   2755  O   VAL A 259       7.724  -0.824  69.489  1.00 98.70           O  
ATOM   2756  CB  VAL A 259       6.618   1.765  71.535  1.00 98.70           C  
ATOM   2757  CG1 VAL A 259       5.653   0.640  71.935  1.00 98.70           C  
ATOM   2758  CG2 VAL A 259       7.267   2.398  72.783  1.00 98.70           C  
ATOM   2759  H   VAL A 259       8.307   3.347  70.632  1.00 98.70           H  
ATOM   2760  HA  VAL A 259       8.446   0.776  71.089  1.00 98.70           H  
ATOM   2761  HB  VAL A 259       6.008   2.545  71.079  1.00 98.70           H  
ATOM   2762 HG11 VAL A 259       4.982   0.950  72.734  1.00 98.70           H  
ATOM   2763 HG12 VAL A 259       5.030   0.349  71.091  1.00 98.70           H  
ATOM   2764 HG13 VAL A 259       6.187  -0.242  72.277  1.00 98.70           H  
ATOM   2765 HG21 VAL A 259       6.522   2.712  73.507  1.00 98.70           H  
ATOM   2766 HG22 VAL A 259       7.939   1.702  73.285  1.00 98.70           H  
ATOM   2767 HG23 VAL A 259       7.846   3.288  72.540  1.00 98.70           H  
ATOM   2768  N   PRO A 260       6.507   0.733  68.373  1.00 98.96           N  
ATOM   2769  CA  PRO A 260       6.100  -0.157  67.277  1.00 98.96           C  
ATOM   2770  C   PRO A 260       7.175  -0.359  66.189  1.00 98.96           C  
ATOM   2771  O   PRO A 260       7.040  -1.260  65.364  1.00 98.96           O  
ATOM   2772  CB  PRO A 260       4.870   0.528  66.666  1.00 98.96           C  
ATOM   2773  CG  PRO A 260       5.144   2.004  66.871  1.00 98.96           C  
ATOM   2774  CD  PRO A 260       5.879   2.048  68.210  1.00 98.96           C  
ATOM   2775  HA  PRO A 260       5.801  -1.115  67.682  1.00 98.96           H  
ATOM   2776  HB3 PRO A 260       3.982   0.235  67.225  1.00 98.96           H  
ATOM   2777  HB2 PRO A 260       4.695   0.270  65.620  1.00 98.96           H  
ATOM   2778  HG3 PRO A 260       4.246   2.617  66.856  1.00 98.96           H  
ATOM   2779  HG2 PRO A 260       5.799   2.366  66.077  1.00 98.96           H  
ATOM   2780  HD2 PRO A 260       6.596   2.861  68.217  1.00 98.96           H  
ATOM   2781  HD3 PRO A 260       5.170   2.209  69.021  1.00 98.96           H  
ATOM   2782  N   ILE A 261       8.214   0.484  66.147  1.00 98.96           N  
ATOM   2783  CA  ILE A 261       9.231   0.507  65.105  1.00 98.96           C  
ATOM   2784  C   ILE A 261      10.269  -0.561  65.503  1.00 98.96           C  
ATOM   2785  O   ILE A 261      11.003  -0.425  66.492  1.00 98.96           O  
ATOM   2786  CB  ILE A 261       9.844   1.942  65.036  1.00 98.96           C  
ATOM   2787  CG1 ILE A 261       8.780   3.062  64.901  1.00 98.96           C  
ATOM   2788  CG2 ILE A 261      10.930   2.105  63.956  1.00 98.96           C  
ATOM   2789  CD1 ILE A 261       7.906   3.003  63.639  1.00 98.96           C  
ATOM   2790  H   ILE A 261       8.374   1.104  66.930  1.00 98.96           H  
ATOM   2791  HA  ILE A 261       8.786   0.256  64.141  1.00 98.96           H  
ATOM   2792  HB  ILE A 261      10.340   2.132  65.984  1.00 98.96           H  
ATOM   2793 HG13 ILE A 261       9.271   4.035  64.942  1.00 98.96           H  
ATOM   2794 HG12 ILE A 261       8.125   3.045  65.771  1.00 98.96           H  
ATOM   2795 HG21 ILE A 261      11.390   3.092  64.009  1.00 98.96           H  
ATOM   2796 HG22 ILE A 261      11.731   1.373  64.062  1.00 98.96           H  
ATOM   2797 HG23 ILE A 261      10.511   2.001  62.958  1.00 98.96           H  
ATOM   2798 HD11 ILE A 261       7.176   3.812  63.648  1.00 98.96           H  
ATOM   2799 HD12 ILE A 261       8.496   3.119  62.731  1.00 98.96           H  
ATOM   2800 HD13 ILE A 261       7.350   2.067  63.570  1.00 98.96           H  
ATOM   2801  N   ILE A 262      10.283  -1.668  64.754  1.00 98.96           N  
ATOM   2802  CA  ILE A 262      11.091  -2.851  65.047  1.00 98.96           C  
ATOM   2803  C   ILE A 262      12.582  -2.558  64.804  1.00 98.96           C  
ATOM   2804  O   ILE A 262      12.954  -2.084  63.729  1.00 98.96           O  
ATOM   2805  CB  ILE A 262      10.669  -4.071  64.180  1.00 98.96           C  
ATOM   2806  CG1 ILE A 262       9.158  -4.385  64.295  1.00 98.96           C  
ATOM   2807  CG2 ILE A 262      11.510  -5.344  64.428  1.00 98.96           C  
ATOM   2808  CD1 ILE A 262       8.655  -4.650  65.722  1.00 98.96           C  
ATOM   2809  H   ILE A 262       9.679  -1.729  63.948  1.00 98.96           H  
ATOM   2810  HA  ILE A 262      10.943  -3.104  66.098  1.00 98.96           H  
ATOM   2811  HB  ILE A 262      10.844  -3.792  63.145  1.00 98.96           H  
ATOM   2812 HG13 ILE A 262       8.910  -5.234  63.657  1.00 98.96           H  
ATOM   2813 HG12 ILE A 262       8.584  -3.554  63.884  1.00 98.96           H  
ATOM   2814 HG21 ILE A 262      11.132  -6.185  63.846  1.00 98.96           H  
ATOM   2815 HG22 ILE A 262      12.553  -5.214  64.140  1.00 98.96           H  
ATOM   2816 HG23 ILE A 262      11.492  -5.631  65.479  1.00 98.96           H  
ATOM   2817 HD11 ILE A 262       7.669  -5.117  65.698  1.00 98.96           H  
ATOM   2818 HD12 ILE A 262       9.318  -5.313  66.279  1.00 98.96           H  
ATOM   2819 HD13 ILE A 262       8.561  -3.720  66.283  1.00 98.96           H  
ATOM   2820  N   GLY A 263      13.390  -2.841  65.832  1.00 98.91           N  
ATOM   2821  CA  GLY A 263      14.813  -2.541  65.867  1.00 98.91           C  
ATOM   2822  C   GLY A 263      15.102  -1.190  66.537  1.00 98.91           C  
ATOM   2823  O   GLY A 263      16.275  -0.889  66.724  1.00 98.91           O  
ATOM   2824  H   GLY A 263      12.992  -3.246  66.671  1.00 98.91           H  
ATOM   2825  HA3 GLY A 263      15.249  -2.552  64.867  1.00 98.91           H  
ATOM   2826  HA2 GLY A 263      15.308  -3.327  66.434  1.00 98.91           H  
ATOM   2827  N   ALA A 264      14.080  -0.377  66.854  1.00 98.88           N  
ATOM   2828  CA  ALA A 264      14.219   0.902  67.545  1.00 98.88           C  
ATOM   2829  C   ALA A 264      13.767   0.729  68.995  1.00 98.88           C  
ATOM   2830  O   ALA A 264      14.594   0.867  69.896  1.00 98.88           O  
ATOM   2831  CB  ALA A 264      13.361   1.974  66.857  1.00 98.88           C  
ATOM   2832  H   ALA A 264      13.141  -0.676  66.618  1.00 98.88           H  
ATOM   2833  HA  ALA A 264      15.255   1.240  67.552  1.00 98.88           H  
ATOM   2834  HB1 ALA A 264      13.449   2.930  67.373  1.00 98.88           H  
ATOM   2835  HB2 ALA A 264      13.676   2.124  65.824  1.00 98.88           H  
ATOM   2836  HB3 ALA A 264      12.306   1.717  66.848  1.00 98.88           H  
ATOM   2837  N   GLY A 265      12.483   0.403  69.212  1.00 98.85           N  
ATOM   2838  CA  GLY A 265      11.886   0.291  70.543  1.00 98.85           C  
ATOM   2839  C   GLY A 265      11.636  -1.145  71.010  1.00 98.85           C  
ATOM   2840  O   GLY A 265      11.538  -1.373  72.214  1.00 98.85           O  
ATOM   2841  H   GLY A 265      11.854   0.348  68.416  1.00 98.85           H  
ATOM   2842  HA3 GLY A 265      10.931   0.811  70.549  1.00 98.85           H  
ATOM   2843  HA2 GLY A 265      12.501   0.797  71.284  1.00 98.85           H  
ATOM   2844  N   THR A 266      11.549  -2.107  70.082  1.00 98.97           N  
ATOM   2845  CA  THR A 266      11.336  -3.533  70.352  1.00 98.97           C  
ATOM   2846  C   THR A 266      12.280  -4.312  69.423  1.00 98.97           C  
ATOM   2847  O   THR A 266      12.391  -3.964  68.242  1.00 98.97           O  
ATOM   2848  CB  THR A 266       9.839  -3.937  70.152  1.00 98.97           C  
ATOM   2849  CG2 THR A 266       9.552  -5.409  70.504  1.00 98.97           C  
ATOM   2850  OG1 THR A 266       8.952  -3.180  70.962  1.00 98.97           O  
ATOM   2851  H   THR A 266      11.670  -1.851  69.113  1.00 98.97           H  
ATOM   2852  HA  THR A 266      11.624  -3.754  71.383  1.00 98.97           H  
ATOM   2853  HB  THR A 266       9.556  -3.771  69.110  1.00 98.97           H  
ATOM   2854 HG21 THR A 266       8.498  -5.646  70.367  1.00 98.97           H  
ATOM   2855 HG22 THR A 266      10.113  -6.099  69.873  1.00 98.97           H  
ATOM   2856 HG23 THR A 266       9.803  -5.626  71.542  1.00 98.97           H  
ATOM   2857  HG1 THR A 266       8.778  -2.356  70.510  1.00 98.97           H  
ATOM   2858  N   TYR A 267      12.949  -5.357  69.928  1.00 98.97           N  
ATOM   2859  CA  TYR A 267      13.769  -6.279  69.141  1.00 98.97           C  
ATOM   2860  C   TYR A 267      14.018  -7.583  69.912  1.00 98.97           C  
ATOM   2861  O   TYR A 267      14.105  -7.550  71.138  1.00 98.97           O  
ATOM   2862  CB  TYR A 267      15.091  -5.592  68.725  1.00 98.97           C  
ATOM   2863  CG  TYR A 267      16.009  -6.442  67.864  1.00 98.97           C  
ATOM   2864  CD1 TYR A 267      17.235  -6.900  68.382  1.00 98.97           C  
ATOM   2865  CD2 TYR A 267      15.618  -6.816  66.562  1.00 98.97           C  
ATOM   2866  CE1 TYR A 267      18.073  -7.721  67.605  1.00 98.97           C  
ATOM   2867  CE2 TYR A 267      16.441  -7.663  65.795  1.00 98.97           C  
ATOM   2868  CZ  TYR A 267      17.677  -8.102  66.309  1.00 98.97           C  
ATOM   2869  OH  TYR A 267      18.494  -8.891  65.554  1.00 98.97           O  
ATOM   2870  H   TYR A 267      12.910  -5.536  70.923  1.00 98.97           H  
ATOM   2871  HA  TYR A 267      13.206  -6.530  68.243  1.00 98.97           H  
ATOM   2872  HB3 TYR A 267      15.634  -5.292  69.621  1.00 98.97           H  
ATOM   2873  HB2 TYR A 267      14.885  -4.673  68.180  1.00 98.97           H  
ATOM   2874  HD1 TYR A 267      17.529  -6.626  69.383  1.00 98.97           H  
ATOM   2875  HD2 TYR A 267      14.676  -6.474  66.158  1.00 98.97           H  
ATOM   2876  HE1 TYR A 267      19.012  -8.063  68.011  1.00 98.97           H  
ATOM   2877  HE2 TYR A 267      16.126  -7.968  64.809  1.00 98.97           H  
ATOM   2878  HH  TYR A 267      19.311  -9.112  66.010  1.00 98.97           H  
ATOM   2879  N   ALA A 268      14.179  -8.694  69.173  1.00 98.97           N  
ATOM   2880  CA  ALA A 268      14.577  -9.998  69.698  1.00 98.97           C  
ATOM   2881  C   ALA A 268      15.218 -10.851  68.598  1.00 98.97           C  
ATOM   2882  O   ALA A 268      14.744 -10.839  67.461  1.00 98.97           O  
ATOM   2883  CB  ALA A 268      13.372 -10.715  70.330  1.00 98.97           C  
ATOM   2884  H   ALA A 268      14.098  -8.641  68.167  1.00 98.97           H  
ATOM   2885  HA  ALA A 268      15.332  -9.841  70.464  1.00 98.97           H  
ATOM   2886  HB1 ALA A 268      13.667 -11.673  70.762  1.00 98.97           H  
ATOM   2887  HB2 ALA A 268      12.931 -10.122  71.131  1.00 98.97           H  
ATOM   2888  HB3 ALA A 268      12.593 -10.913  69.595  1.00 98.97           H  
ATOM   2889  N   ASN A 269      16.262 -11.603  68.983  1.00 98.79           N  
ATOM   2890  CA  ASN A 269      16.987 -12.570  68.157  1.00 98.79           C  
ATOM   2891  C   ASN A 269      17.867 -13.418  69.093  1.00 98.79           C  
ATOM   2892  O   ASN A 269      18.628 -12.855  69.881  1.00 98.79           O  
ATOM   2893  CB  ASN A 269      17.802 -11.844  67.052  1.00 98.79           C  
ATOM   2894  CG  ASN A 269      18.517 -12.751  66.038  1.00 98.79           C  
ATOM   2895  ND2 ASN A 269      19.254 -12.143  65.107  1.00 98.79           N  
ATOM   2896  OD1 ASN A 269      18.411 -13.975  66.073  1.00 98.79           O  
ATOM   2897  H   ASN A 269      16.599 -11.522  69.932  1.00 98.79           H  
ATOM   2898  HA  ASN A 269      16.264 -13.227  67.676  1.00 98.79           H  
ATOM   2899  HB3 ASN A 269      18.530 -11.179  67.512  1.00 98.79           H  
ATOM   2900  HB2 ASN A 269      17.139 -11.206  66.469  1.00 98.79           H  
ATOM   2901 HD22 ASN A 269      19.750 -12.696  64.421  1.00 98.79           H  
ATOM   2902 HD21 ASN A 269      19.316 -11.137  65.075  1.00 98.79           H  
ATOM   2903  N   ASP A 270      17.769 -14.753  68.962  1.00 98.54           N  
ATOM   2904  CA  ASP A 270      18.551 -15.744  69.722  1.00 98.54           C  
ATOM   2905  C   ASP A 270      20.060 -15.729  69.418  1.00 98.54           C  
ATOM   2906  O   ASP A 270      20.831 -16.216  70.242  1.00 98.54           O  
ATOM   2907  CB  ASP A 270      18.048 -17.202  69.552  1.00 98.54           C  
ATOM   2908  CG  ASP A 270      16.585 -17.500  69.909  1.00 98.54           C  
ATOM   2909  OD1 ASP A 270      15.876 -16.603  70.412  1.00 98.54           O1-
ATOM   2910  OD2 ASP A 270      16.205 -18.676  69.716  1.00 98.54           O  
ATOM   2911  H   ASP A 270      17.114 -15.134  68.292  1.00 98.54           H  
ATOM   2912  HA  ASP A 270      18.449 -15.484  70.777  1.00 98.54           H  
ATOM   2913  HB3 ASP A 270      18.661 -17.872  70.158  1.00 98.54           H  
ATOM   2914  HB2 ASP A 270      18.186 -17.503  68.512  1.00 98.54           H  
ATOM   2915  N   GLU A 271      20.457 -15.189  68.255  1.00 96.88           N  
ATOM   2916  CA  GLU A 271      21.856 -15.053  67.843  1.00 96.88           C  
ATOM   2917  C   GLU A 271      22.580 -13.857  68.488  1.00 96.88           C  
ATOM   2918  O   GLU A 271      23.805 -13.796  68.382  1.00 96.88           O  
ATOM   2919  CB  GLU A 271      21.924 -14.937  66.308  1.00 96.88           C  
ATOM   2920  CG  GLU A 271      21.399 -16.186  65.565  1.00 96.88           C  
ATOM   2921  CD  GLU A 271      21.539 -16.134  64.034  1.00 96.88           C  
ATOM   2922  OE1 GLU A 271      21.436 -17.225  63.431  1.00 96.88           O1-
ATOM   2923  OE2 GLU A 271      21.736 -15.030  63.476  1.00 96.88           O  
ATOM   2924  H   GLU A 271      19.765 -14.832  67.609  1.00 96.88           H  
ATOM   2925  HA  GLU A 271      22.398 -15.954  68.138  1.00 96.88           H  
ATOM   2926  HB3 GLU A 271      22.955 -14.752  66.001  1.00 96.88           H  
ATOM   2927  HB2 GLU A 271      21.356 -14.060  65.995  1.00 96.88           H  
ATOM   2928  HG3 GLU A 271      20.344 -16.338  65.794  1.00 96.88           H  
ATOM   2929  HG2 GLU A 271      21.925 -17.067  65.935  1.00 96.88           H  
ATOM   2930  N   SER A 272      21.833 -12.924  69.104  1.00 97.20           N  
ATOM   2931  CA  SER A 272      22.354 -11.635  69.547  1.00 97.20           C  
ATOM   2932  C   SER A 272      21.838 -11.271  70.950  1.00 97.20           C  
ATOM   2933  O   SER A 272      22.574 -11.491  71.910  1.00 97.20           O  
ATOM   2934  CB  SER A 272      22.153 -10.590  68.423  1.00 97.20           C  
ATOM   2935  OG  SER A 272      20.806 -10.225  68.185  1.00 97.20           O  
ATOM   2936  H   SER A 272      20.832 -13.049  69.176  1.00 97.20           H  
ATOM   2937  HA  SER A 272      23.436 -11.722  69.672  1.00 97.20           H  
ATOM   2938  HB3 SER A 272      22.575 -10.959  67.487  1.00 97.20           H  
ATOM   2939  HB2 SER A 272      22.711  -9.688  68.662  1.00 97.20           H  
ATOM   2940  HG  SER A 272      20.527  -9.616  68.873  1.00 97.20           H  
ATOM   2941  N   CYS A 273      20.615 -10.720  71.055  1.00 98.76           N  
ATOM   2942  CA  CYS A 273      19.971 -10.284  72.299  1.00 98.76           C  
ATOM   2943  C   CYS A 273      18.507  -9.893  72.021  1.00 98.76           C  
ATOM   2944  O   CYS A 273      18.081  -9.887  70.863  1.00 98.76           O  
ATOM   2945  CB  CYS A 273      20.805  -9.168  73.004  1.00 98.76           C  
ATOM   2946  SG  CYS A 273      20.482  -7.383  72.804  1.00 98.76           S  
ATOM   2947  H   CYS A 273      20.037 -10.642  70.231  1.00 98.76           H  
ATOM   2948  HA  CYS A 273      19.940 -11.154  72.957  1.00 98.76           H  
ATOM   2949  HB3 CYS A 273      21.870  -9.285  72.813  1.00 98.76           H  
ATOM   2950  HB2 CYS A 273      20.717  -9.346  74.076  1.00 98.76           H  
ATOM   2951  N   ALA A 274      17.773  -9.541  73.088  1.00 98.96           N  
ATOM   2952  CA  ALA A 274      16.443  -8.941  73.012  1.00 98.96           C  
ATOM   2953  C   ALA A 274      16.375  -7.713  73.926  1.00 98.96           C  
ATOM   2954  O   ALA A 274      16.932  -7.755  75.022  1.00 98.96           O  
ATOM   2955  CB  ALA A 274      15.384  -9.992  73.377  1.00 98.96           C  
ATOM   2956  H   ALA A 274      18.176  -9.594  74.014  1.00 98.96           H  
ATOM   2957  HA  ALA A 274      16.267  -8.584  71.998  1.00 98.96           H  
ATOM   2958  HB1 ALA A 274      14.381  -9.568  73.373  1.00 98.96           H  
ATOM   2959  HB2 ALA A 274      15.391 -10.810  72.658  1.00 98.96           H  
ATOM   2960  HB3 ALA A 274      15.562 -10.419  74.363  1.00 98.96           H  
ATOM   2961  N   VAL A 275      15.715  -6.645  73.442  1.00 98.98           N  
ATOM   2962  CA  VAL A 275      15.631  -5.334  74.094  1.00 98.98           C  
ATOM   2963  C   VAL A 275      14.202  -4.766  73.987  1.00 98.98           C  
ATOM   2964  O   VAL A 275      13.542  -4.941  72.961  1.00 98.98           O  
ATOM   2965  CB  VAL A 275      16.607  -4.298  73.454  1.00 98.98           C  
ATOM   2966  CG1 VAL A 275      16.519  -2.876  74.057  1.00 98.98           C  
ATOM   2967  CG2 VAL A 275      18.067  -4.767  73.510  1.00 98.98           C  
ATOM   2968  H   VAL A 275      15.248  -6.717  72.547  1.00 98.98           H  
ATOM   2969  HA  VAL A 275      15.887  -5.435  75.147  1.00 98.98           H  
ATOM   2970  HB  VAL A 275      16.357  -4.216  72.397  1.00 98.98           H  
ATOM   2971 HG11 VAL A 275      17.336  -2.241  73.719  1.00 98.98           H  
ATOM   2972 HG12 VAL A 275      15.597  -2.365  73.780  1.00 98.98           H  
ATOM   2973 HG13 VAL A 275      16.576  -2.908  75.142  1.00 98.98           H  
ATOM   2974 HG21 VAL A 275      18.740  -4.023  73.087  1.00 98.98           H  
ATOM   2975 HG22 VAL A 275      18.386  -4.968  74.532  1.00 98.98           H  
ATOM   2976 HG23 VAL A 275      18.198  -5.676  72.930  1.00 98.98           H  
ATOM   2977  N   SER A 276      13.772  -4.046  75.028  1.00 98.97           N  
ATOM   2978  CA  SER A 276      12.595  -3.202  75.083  1.00 98.97           C  
ATOM   2979  C   SER A 276      13.044  -1.841  75.650  1.00 98.97           C  
ATOM   2980  O   SER A 276      13.963  -1.796  76.477  1.00 98.97           O  
ATOM   2981  CB  SER A 276      11.516  -3.918  75.910  1.00 98.97           C  
ATOM   2982  OG  SER A 276      10.400  -3.087  76.108  1.00 98.97           O  
ATOM   2983  H   SER A 276      14.425  -3.901  75.792  1.00 98.97           H  
ATOM   2984  HA  SER A 276      12.213  -3.039  74.074  1.00 98.97           H  
ATOM   2985  HB3 SER A 276      11.909  -4.197  76.885  1.00 98.97           H  
ATOM   2986  HB2 SER A 276      11.194  -4.838  75.418  1.00 98.97           H  
ATOM   2987  HG  SER A 276       9.897  -3.058  75.282  1.00 98.97           H  
ATOM   2988  N   ALA A 277      12.421  -0.745  75.195  1.00 98.73           N  
ATOM   2989  CA  ALA A 277      12.840   0.634  75.443  1.00 98.73           C  
ATOM   2990  C   ALA A 277      11.698   1.548  75.910  1.00 98.73           C  
ATOM   2991  O   ALA A 277      10.518   1.233  75.749  1.00 98.73           O  
ATOM   2992  CB  ALA A 277      13.491   1.183  74.167  1.00 98.73           C  
ATOM   2993  H   ALA A 277      11.663  -0.872  74.534  1.00 98.73           H  
ATOM   2994  HA  ALA A 277      13.585   0.646  76.239  1.00 98.73           H  
ATOM   2995  HB1 ALA A 277      13.955   2.146  74.362  1.00 98.73           H  
ATOM   2996  HB2 ALA A 277      14.254   0.514  73.770  1.00 98.73           H  
ATOM   2997  HB3 ALA A 277      12.743   1.340  73.392  1.00 98.73           H  
ATOM   2998  N   THR A 278      12.073   2.702  76.468  1.00 97.62           N  
ATOM   2999  CA  THR A 278      11.243   3.805  76.909  1.00 97.62           C  
ATOM   3000  C   THR A 278      12.092   5.085  76.810  1.00 97.62           C  
ATOM   3001  O   THR A 278      13.302   5.026  77.035  1.00 97.62           O  
ATOM   3002  CB  THR A 278      10.646   3.475  78.302  1.00 97.62           C  
ATOM   3003  CG2 THR A 278      11.679   2.954  79.322  1.00 97.62           C  
ATOM   3004  OG1 THR A 278      10.036   4.618  78.870  1.00 97.62           O  
ATOM   3005  H   THR A 278      13.068   2.861  76.610  1.00 97.62           H  
ATOM   3006  HA  THR A 278      10.421   3.913  76.198  1.00 97.62           H  
ATOM   3007  HB  THR A 278       9.870   2.720  78.175  1.00 97.62           H  
ATOM   3008 HG21 THR A 278      11.225   2.754  80.291  1.00 97.62           H  
ATOM   3009 HG22 THR A 278      12.121   2.011  78.999  1.00 97.62           H  
ATOM   3010 HG23 THR A 278      12.496   3.659  79.465  1.00 97.62           H  
ATOM   3011  HG1 THR A 278       9.446   5.017  78.232  1.00 97.62           H  
ATOM   3012  N   GLY A 279      11.485   6.240  76.503  1.00 95.55           N  
ATOM   3013  CA  GLY A 279      12.193   7.508  76.375  1.00 95.55           C  
ATOM   3014  C   GLY A 279      11.713   8.364  75.211  1.00 95.55           C  
ATOM   3015  O   GLY A 279      10.640   8.150  74.647  1.00 95.55           O  
ATOM   3016  H   GLY A 279      10.477   6.273  76.400  1.00 95.55           H  
ATOM   3017  HA3 GLY A 279      13.243   7.325  76.169  1.00 95.55           H  
ATOM   3018  HA2 GLY A 279      12.124   8.070  77.307  1.00 95.55           H  
ATOM   3019  N   THR A 280      12.540   9.345  74.844  1.00 93.90           N  
ATOM   3020  CA  THR A 280      12.404  10.273  73.723  1.00 93.90           C  
ATOM   3021  C   THR A 280      12.552   9.524  72.378  1.00 93.90           C  
ATOM   3022  O   THR A 280      13.598   9.609  71.725  1.00 93.90           O  
ATOM   3023  CB  THR A 280      13.475  11.393  73.898  1.00 93.90           C  
ATOM   3024  CG2 THR A 280      13.285  12.232  75.168  1.00 93.90           C  
ATOM   3025  OG1 THR A 280      14.805  10.888  73.905  1.00 93.90           O  
ATOM   3026  H   THR A 280      13.399   9.451  75.386  1.00 93.90           H  
ATOM   3027  HA  THR A 280      11.409  10.723  73.754  1.00 93.90           H  
ATOM   3028  HB  THR A 280      13.387  12.070  73.047  1.00 93.90           H  
ATOM   3029 HG21 THR A 280      14.018  13.039  75.219  1.00 93.90           H  
ATOM   3030 HG22 THR A 280      12.295  12.688  75.192  1.00 93.90           H  
ATOM   3031 HG23 THR A 280      13.393  11.637  76.075  1.00 93.90           H  
ATOM   3032  HG1 THR A 280      14.868  10.303  73.156  1.00 93.90           H  
ATOM   3033  N   GLY A 281      11.519   8.757  72.000  1.00 96.71           N  
ATOM   3034  CA  GLY A 281      11.497   7.736  70.950  1.00 96.71           C  
ATOM   3035  C   GLY A 281      12.089   8.128  69.594  1.00 96.71           C  
ATOM   3036  O   GLY A 281      12.718   7.300  68.945  1.00 96.71           O  
ATOM   3037  H   GLY A 281      10.778   8.682  72.692  1.00 96.71           H  
ATOM   3038  HA3 GLY A 281      10.472   7.414  70.781  1.00 96.71           H  
ATOM   3039  HA2 GLY A 281      12.028   6.865  71.334  1.00 96.71           H  
ATOM   3040  N   GLU A 282      12.004   9.404  69.210  1.00 97.80           N  
ATOM   3041  CA  GLU A 282      12.642  10.003  68.040  1.00 97.80           C  
ATOM   3042  C   GLU A 282      14.145   9.684  67.946  1.00 97.80           C  
ATOM   3043  O   GLU A 282      14.648   9.328  66.883  1.00 97.80           O  
ATOM   3044  CB  GLU A 282      12.415  11.527  68.087  1.00 97.80           C  
ATOM   3045  CG  GLU A 282      10.986  11.983  67.719  1.00 97.80           C  
ATOM   3046  CD  GLU A 282       9.920  11.916  68.817  1.00 97.80           C  
ATOM   3047  OE1 GLU A 282      10.249  11.531  69.959  1.00 97.80           O1-
ATOM   3048  OE2 GLU A 282       8.754  12.236  68.492  1.00 97.80           O  
ATOM   3049  H   GLU A 282      11.468  10.033  69.795  1.00 97.80           H  
ATOM   3050  HA  GLU A 282      12.172   9.594  67.145  1.00 97.80           H  
ATOM   3051  HB3 GLU A 282      13.099  12.005  67.384  1.00 97.80           H  
ATOM   3052  HB2 GLU A 282      12.706  11.928  69.060  1.00 97.80           H  
ATOM   3053  HG3 GLU A 282      10.630  11.431  66.852  1.00 97.80           H  
ATOM   3054  HG2 GLU A 282      11.060  13.025  67.416  1.00 97.80           H  
ATOM   3055  N   TYR A 283      14.858   9.745  69.073  1.00 98.33           N  
ATOM   3056  CA  TYR A 283      16.280   9.425  69.145  1.00 98.33           C  
ATOM   3057  C   TYR A 283      16.520   7.913  69.141  1.00 98.33           C  
ATOM   3058  O   TYR A 283      17.538   7.467  68.618  1.00 98.33           O  
ATOM   3059  CB  TYR A 283      16.856  10.017  70.433  1.00 98.33           C  
ATOM   3060  CG  TYR A 283      16.919  11.529  70.395  1.00 98.33           C  
ATOM   3061  CD1 TYR A 283      17.936  12.160  69.656  1.00 98.33           C  
ATOM   3062  CD2 TYR A 283      15.970  12.314  71.081  1.00 98.33           C  
ATOM   3063  CE1 TYR A 283      18.046  13.560  69.671  1.00 98.33           C  
ATOM   3064  CE2 TYR A 283      16.098  13.716  71.117  1.00 98.33           C  
ATOM   3065  CZ  TYR A 283      17.164  14.335  70.440  1.00 98.33           C  
ATOM   3066  OH  TYR A 283      17.372  15.677  70.538  1.00 98.33           O  
ATOM   3067  H   TYR A 283      14.367   9.958  69.936  1.00 98.33           H  
ATOM   3068  HA  TYR A 283      16.807   9.851  68.292  1.00 98.33           H  
ATOM   3069  HB3 TYR A 283      17.873   9.652  70.588  1.00 98.33           H  
ATOM   3070  HB2 TYR A 283      16.286   9.687  71.303  1.00 98.33           H  
ATOM   3071  HD1 TYR A 283      18.644  11.574  69.090  1.00 98.33           H  
ATOM   3072  HD2 TYR A 283      15.156  11.847  71.605  1.00 98.33           H  
ATOM   3073  HE1 TYR A 283      18.826  14.048  69.107  1.00 98.33           H  
ATOM   3074  HE2 TYR A 283      15.400  14.310  71.688  1.00 98.33           H  
ATOM   3075  HH  TYR A 283      18.302  15.872  70.464  1.00 98.33           H  
ATOM   3076  N   PHE A 284      15.567   7.124  69.647  1.00 98.43           N  
ATOM   3077  CA  PHE A 284      15.631   5.665  69.651  1.00 98.43           C  
ATOM   3078  C   PHE A 284      15.396   5.106  68.238  1.00 98.43           C  
ATOM   3079  O   PHE A 284      15.969   4.073  67.903  1.00 98.43           O  
ATOM   3080  CB  PHE A 284      14.610   5.069  70.642  1.00 98.43           C  
ATOM   3081  CG  PHE A 284      14.936   5.277  72.117  1.00 98.43           C  
ATOM   3082  CD1 PHE A 284      14.899   6.564  72.694  1.00 98.43           C  
ATOM   3083  CD2 PHE A 284      15.264   4.171  72.929  1.00 98.43           C  
ATOM   3084  CE1 PHE A 284      15.210   6.749  74.055  1.00 98.43           C  
ATOM   3085  CE2 PHE A 284      15.583   4.354  74.288  1.00 98.43           C  
ATOM   3086  CZ  PHE A 284      15.559   5.642  74.849  1.00 98.43           C  
ATOM   3087  H   PHE A 284      14.699   7.549  69.942  1.00 98.43           H  
ATOM   3088  HA  PHE A 284      16.626   5.373  69.966  1.00 98.43           H  
ATOM   3089  HB3 PHE A 284      14.524   3.994  70.467  1.00 98.43           H  
ATOM   3090  HB2 PHE A 284      13.617   5.462  70.452  1.00 98.43           H  
ATOM   3091  HD1 PHE A 284      14.637   7.418  72.096  1.00 98.43           H  
ATOM   3092  HD2 PHE A 284      15.266   3.173  72.515  1.00 98.43           H  
ATOM   3093  HE1 PHE A 284      15.189   7.738  74.490  1.00 98.43           H  
ATOM   3094  HE2 PHE A 284      15.833   3.507  74.910  1.00 98.43           H  
ATOM   3095  HZ  PHE A 284      15.803   5.772  75.891  1.00 98.43           H  
ATOM   3096  N   ILE A 285      14.634   5.817  67.392  1.00 98.84           N  
ATOM   3097  CA  ILE A 285      14.457   5.541  65.966  1.00 98.84           C  
ATOM   3098  C   ILE A 285      15.725   5.954  65.182  1.00 98.84           C  
ATOM   3099  O   ILE A 285      16.184   5.190  64.336  1.00 98.84           O  
ATOM   3100  CB  ILE A 285      13.186   6.282  65.442  1.00 98.84           C  
ATOM   3101  CG1 ILE A 285      11.896   5.783  66.137  1.00 98.84           C  
ATOM   3102  CG2 ILE A 285      13.009   6.135  63.919  1.00 98.84           C  
ATOM   3103  CD1 ILE A 285      10.701   6.741  65.993  1.00 98.84           C  
ATOM   3104  H   ILE A 285      14.111   6.595  67.783  1.00 98.84           H  
ATOM   3105  HA  ILE A 285      14.323   4.469  65.821  1.00 98.84           H  
ATOM   3106  HB  ILE A 285      13.300   7.344  65.663  1.00 98.84           H  
ATOM   3107 HG13 ILE A 285      12.069   5.628  67.198  1.00 98.84           H  
ATOM   3108 HG12 ILE A 285      11.625   4.799  65.753  1.00 98.84           H  
ATOM   3109 HG21 ILE A 285      12.073   6.560  63.563  1.00 98.84           H  
ATOM   3110 HG22 ILE A 285      13.803   6.641  63.371  1.00 98.84           H  
ATOM   3111 HG23 ILE A 285      13.012   5.083  63.632  1.00 98.84           H  
ATOM   3112 HD11 ILE A 285      10.936   7.730  66.382  1.00 98.84           H  
ATOM   3113 HD12 ILE A 285      10.378   6.852  64.959  1.00 98.84           H  
ATOM   3114 HD13 ILE A 285       9.843   6.370  66.550  1.00 98.84           H  
ATOM   3115  N   ARG A 286      16.322   7.125  65.470  1.00 98.71           N  
ATOM   3116  CA  ARG A 286      17.531   7.622  64.803  1.00 98.71           C  
ATOM   3117  C   ARG A 286      18.774   6.763  65.101  1.00 98.71           C  
ATOM   3118  O   ARG A 286      19.557   6.517  64.182  1.00 98.71           O  
ATOM   3119  CB  ARG A 286      17.769   9.087  65.222  1.00 98.71           C  
ATOM   3120  CG  ARG A 286      16.714  10.071  64.671  1.00 98.71           C  
ATOM   3121  CD  ARG A 286      16.666  11.418  65.417  1.00 98.71           C  
ATOM   3122  NE  ARG A 286      17.913  12.191  65.289  1.00 98.71           N  
ATOM   3123  CZ  ARG A 286      18.194  13.380  65.856  1.00 98.71           C  
ATOM   3124  NH1 ARG A 286      17.305  14.031  66.621  1.00 98.71           N  
ATOM   3125  NH2 ARG A 286      19.394  13.934  65.650  1.00 98.71           N1+
ATOM   3126  H   ARG A 286      15.943   7.718  66.195  1.00 98.71           H  
ATOM   3127  HA  ARG A 286      17.365   7.593  63.724  1.00 98.71           H  
ATOM   3128  HB3 ARG A 286      18.751   9.411  64.873  1.00 98.71           H  
ATOM   3129  HB2 ARG A 286      17.806   9.148  66.311  1.00 98.71           H  
ATOM   3130  HG3 ARG A 286      15.716   9.634  64.656  1.00 98.71           H  
ATOM   3131  HG2 ARG A 286      16.944  10.250  63.620  1.00 98.71           H  
ATOM   3132  HD3 ARG A 286      16.532  11.227  66.481  1.00 98.71           H  
ATOM   3133  HD2 ARG A 286      15.802  12.003  65.099  1.00 98.71           H  
ATOM   3134  HE  ARG A 286      18.614  11.774  64.690  1.00 98.71           H  
ATOM   3135 HH12 ARG A 286      17.539  14.915  67.048  1.00 98.71           H  
ATOM   3136 HH11 ARG A 286      16.396  13.626  66.792  1.00 98.71           H  
ATOM   3137 HH22 ARG A 286      19.632  14.815  66.081  1.00 98.71           H  
ATOM   3138 HH21 ARG A 286      20.075  13.489  65.048  1.00 98.71           H  
ATOM   3139  N   LEU A 287      18.915   6.299  66.356  1.00 98.58           N  
ATOM   3140  CA  LEU A 287      19.995   5.411  66.799  1.00 98.58           C  
ATOM   3141  C   LEU A 287      19.685   3.922  66.588  1.00 98.58           C  
ATOM   3142  O   LEU A 287      20.630   3.132  66.587  1.00 98.58           O  
ATOM   3143  CB  LEU A 287      20.282   5.661  68.294  1.00 98.58           C  
ATOM   3144  CG  LEU A 287      21.043   6.968  68.578  1.00 98.58           C  
ATOM   3145  CD1 LEU A 287      21.059   7.271  70.089  1.00 98.58           C  
ATOM   3146  CD2 LEU A 287      22.461   6.954  67.966  1.00 98.58           C  
ATOM   3147  H   LEU A 287      18.243   6.565  67.062  1.00 98.58           H  
ATOM   3148  HA  LEU A 287      20.895   5.623  66.221  1.00 98.58           H  
ATOM   3149  HB3 LEU A 287      20.856   4.836  68.721  1.00 98.58           H  
ATOM   3150  HB2 LEU A 287      19.334   5.667  68.830  1.00 98.58           H  
ATOM   3151  HG  LEU A 287      20.487   7.779  68.105  1.00 98.58           H  
ATOM   3152 HD11 LEU A 287      20.676   8.273  70.277  1.00 98.58           H  
ATOM   3153 HD12 LEU A 287      20.437   6.579  70.659  1.00 98.58           H  
ATOM   3154 HD13 LEU A 287      22.058   7.214  70.517  1.00 98.58           H  
ATOM   3155 HD21 LEU A 287      23.208   7.389  68.628  1.00 98.58           H  
ATOM   3156 HD22 LEU A 287      22.793   5.944  67.724  1.00 98.58           H  
ATOM   3157 HD23 LEU A 287      22.484   7.535  67.043  1.00 98.58           H  
ATOM   3158  N   GLY A 288      18.400   3.558  66.422  1.00 98.75           N  
ATOM   3159  CA  GLY A 288      17.930   2.175  66.298  1.00 98.75           C  
ATOM   3160  C   GLY A 288      18.301   1.353  67.540  1.00 98.75           C  
ATOM   3161  O   GLY A 288      18.851   0.265  67.394  1.00 98.75           O  
ATOM   3162  H   GLY A 288      17.686   4.273  66.435  1.00 98.75           H  
ATOM   3163  HA3 GLY A 288      18.361   1.713  65.413  1.00 98.75           H  
ATOM   3164  HA2 GLY A 288      16.848   2.175  66.166  1.00 98.75           H  
ATOM   3165  N   VAL A 289      18.056   1.916  68.735  1.00 98.84           N  
ATOM   3166  CA  VAL A 289      18.554   1.485  70.046  1.00 98.84           C  
ATOM   3167  C   VAL A 289      18.425  -0.019  70.360  1.00 98.84           C  
ATOM   3168  O   VAL A 289      19.415  -0.616  70.783  1.00 98.84           O  
ATOM   3169  CB  VAL A 289      17.894   2.335  71.174  1.00 98.84           C  
ATOM   3170  CG1 VAL A 289      17.971   1.765  72.604  1.00 98.84           C  
ATOM   3171  CG2 VAL A 289      18.454   3.766  71.161  1.00 98.84           C  
ATOM   3172  H   VAL A 289      17.565   2.800  68.741  1.00 98.84           H  
ATOM   3173  HA  VAL A 289      19.623   1.707  70.039  1.00 98.84           H  
ATOM   3174  HB  VAL A 289      16.832   2.418  70.935  1.00 98.84           H  
ATOM   3175 HG11 VAL A 289      17.574   2.476  73.326  1.00 98.84           H  
ATOM   3176 HG12 VAL A 289      17.379   0.856  72.709  1.00 98.84           H  
ATOM   3177 HG13 VAL A 289      18.996   1.541  72.894  1.00 98.84           H  
ATOM   3178 HG21 VAL A 289      17.932   4.412  71.867  1.00 98.84           H  
ATOM   3179 HG22 VAL A 289      19.510   3.789  71.416  1.00 98.84           H  
ATOM   3180 HG23 VAL A 289      18.357   4.207  70.173  1.00 98.84           H  
ATOM   3181  N   ALA A 290      17.233  -0.601  70.133  1.00 98.93           N  
ATOM   3182  CA  ALA A 290      16.934  -2.001  70.446  1.00 98.93           C  
ATOM   3183  C   ALA A 290      17.754  -3.025  69.640  1.00 98.93           C  
ATOM   3184  O   ALA A 290      18.135  -4.053  70.197  1.00 98.93           O  
ATOM   3185  CB  ALA A 290      15.423  -2.248  70.319  1.00 98.93           C  
ATOM   3186  H   ALA A 290      16.465  -0.044  69.785  1.00 98.93           H  
ATOM   3187  HA  ALA A 290      17.205  -2.142  71.490  1.00 98.93           H  
ATOM   3188  HB1 ALA A 290      15.153  -3.257  70.627  1.00 98.93           H  
ATOM   3189  HB2 ALA A 290      14.861  -1.566  70.957  1.00 98.93           H  
ATOM   3190  HB3 ALA A 290      15.074  -2.112  69.296  1.00 98.93           H  
ATOM   3191  N   ARG A 291      18.045  -2.707  68.368  1.00 98.75           N  
ATOM   3192  CA  ARG A 291      18.922  -3.488  67.497  1.00 98.75           C  
ATOM   3193  C   ARG A 291      20.405  -3.197  67.761  1.00 98.75           C  
ATOM   3194  O   ARG A 291      21.209  -4.127  67.733  1.00 98.75           O  
ATOM   3195  CB  ARG A 291      18.555  -3.187  66.032  1.00 98.75           C  
ATOM   3196  CG  ARG A 291      19.329  -4.007  64.977  1.00 98.75           C  
ATOM   3197  CD  ARG A 291      18.875  -3.727  63.532  1.00 98.75           C  
ATOM   3198  NE  ARG A 291      17.479  -4.136  63.299  1.00 98.75           N  
ATOM   3199  CZ  ARG A 291      17.016  -5.378  63.076  1.00 98.75           C  
ATOM   3200  NH1 ARG A 291      17.832  -6.438  62.971  1.00 98.75           N  
ATOM   3201  NH2 ARG A 291      15.694  -5.554  62.958  1.00 98.75           N1+
ATOM   3202  H   ARG A 291      17.694  -1.840  67.983  1.00 98.75           H  
ATOM   3203  HA  ARG A 291      18.747  -4.549  67.680  1.00 98.75           H  
ATOM   3204  HB3 ARG A 291      18.693  -2.124  65.827  1.00 98.75           H  
ATOM   3205  HB2 ARG A 291      17.492  -3.381  65.913  1.00 98.75           H  
ATOM   3206  HG3 ARG A 291      19.151  -5.058  65.208  1.00 98.75           H  
ATOM   3207  HG2 ARG A 291      20.408  -3.871  65.046  1.00 98.75           H  
ATOM   3208  HD3 ARG A 291      19.568  -4.141  62.798  1.00 98.75           H  
ATOM   3209  HD2 ARG A 291      18.881  -2.649  63.372  1.00 98.75           H  
ATOM   3210  HE  ARG A 291      16.801  -3.392  63.370  1.00 98.75           H  
ATOM   3211 HH12 ARG A 291      17.459  -7.363  62.808  1.00 98.75           H  
ATOM   3212 HH11 ARG A 291      18.834  -6.310  63.009  1.00 98.75           H  
ATOM   3213 HH22 ARG A 291      15.323  -6.474  62.758  1.00 98.75           H  
ATOM   3214 HH21 ARG A 291      15.059  -4.770  63.007  1.00 98.75           H  
ATOM   3215  N   GLU A 292      20.730  -1.911  67.984  1.00 98.72           N  
ATOM   3216  CA  GLU A 292      22.090  -1.387  68.089  1.00 98.72           C  
ATOM   3217  C   GLU A 292      22.866  -1.940  69.297  1.00 98.72           C  
ATOM   3218  O   GLU A 292      24.053  -2.225  69.159  1.00 98.72           O  
ATOM   3219  CB  GLU A 292      22.031   0.158  68.082  1.00 98.72           C  
ATOM   3220  CG  GLU A 292      23.391   0.866  67.911  1.00 98.72           C  
ATOM   3221  CD  GLU A 292      24.070   0.569  66.563  1.00 98.72           C  
ATOM   3222  OE1 GLU A 292      25.285   0.283  66.595  1.00 98.72           O1-
ATOM   3223  OE2 GLU A 292      23.379   0.628  65.521  1.00 98.72           O  
ATOM   3224  H   GLU A 292      19.996  -1.215  67.986  1.00 98.72           H  
ATOM   3225  HA  GLU A 292      22.608  -1.720  67.189  1.00 98.72           H  
ATOM   3226  HB3 GLU A 292      21.571   0.506  69.008  1.00 98.72           H  
ATOM   3227  HB2 GLU A 292      21.366   0.494  67.288  1.00 98.72           H  
ATOM   3228  HG3 GLU A 292      24.055   0.610  68.738  1.00 98.72           H  
ATOM   3229  HG2 GLU A 292      23.240   1.945  67.976  1.00 98.72           H  
ATOM   3230  N   ILE A 293      22.168  -2.142  70.429  1.00 98.94           N  
ATOM   3231  CA  ILE A 293      22.690  -2.804  71.628  1.00 98.94           C  
ATOM   3232  C   ILE A 293      23.099  -4.269  71.356  1.00 98.94           C  
ATOM   3233  O   ILE A 293      24.157  -4.689  71.817  1.00 98.94           O  
ATOM   3234  CB  ILE A 293      21.662  -2.737  72.804  1.00 98.94           C  
ATOM   3235  CG1 ILE A 293      21.513  -1.279  73.297  1.00 98.94           C  
ATOM   3236  CG2 ILE A 293      21.957  -3.676  74.001  1.00 98.94           C  
ATOM   3237  CD1 ILE A 293      20.226  -0.989  74.077  1.00 98.94           C  
ATOM   3238  H   ILE A 293      21.195  -1.867  70.463  1.00 98.94           H  
ATOM   3239  HA  ILE A 293      23.590  -2.265  71.931  1.00 98.94           H  
ATOM   3240  HB  ILE A 293      20.696  -3.036  72.394  1.00 98.94           H  
ATOM   3241 HG13 ILE A 293      21.517  -0.599  72.448  1.00 98.94           H  
ATOM   3242 HG12 ILE A 293      22.378  -1.000  73.896  1.00 98.94           H  
ATOM   3243 HG21 ILE A 293      21.222  -3.564  74.797  1.00 98.94           H  
ATOM   3244 HG22 ILE A 293      21.929  -4.729  73.722  1.00 98.94           H  
ATOM   3245 HG23 ILE A 293      22.937  -3.470  74.432  1.00 98.94           H  
ATOM   3246 HD11 ILE A 293      20.233   0.035  74.450  1.00 98.94           H  
ATOM   3247 HD12 ILE A 293      19.349  -1.102  73.442  1.00 98.94           H  
ATOM   3248 HD13 ILE A 293      20.105  -1.650  74.933  1.00 98.94           H  
ATOM   3249  N   CYS A 294      22.291  -5.006  70.577  1.00 98.77           N  
ATOM   3250  CA  CYS A 294      22.578  -6.399  70.233  1.00 98.77           C  
ATOM   3251  C   CYS A 294      23.663  -6.547  69.148  1.00 98.77           C  
ATOM   3252  O   CYS A 294      24.381  -7.545  69.172  1.00 98.77           O  
ATOM   3253  CB  CYS A 294      21.294  -7.117  69.804  1.00 98.77           C  
ATOM   3254  SG  CYS A 294      19.856  -6.997  70.896  1.00 98.77           S  
ATOM   3255  H   CYS A 294      21.439  -4.609  70.206  1.00 98.77           H  
ATOM   3256  HA  CYS A 294      22.949  -6.902  71.128  1.00 98.77           H  
ATOM   3257  HB3 CYS A 294      21.509  -8.176  69.716  1.00 98.77           H  
ATOM   3258  HB2 CYS A 294      20.980  -6.777  68.816  1.00 98.77           H  
ATOM   3259  N   ASN A 295      23.790  -5.559  68.241  1.00 98.54           N  
ATOM   3260  CA  ASN A 295      24.857  -5.479  67.230  1.00 98.54           C  
ATOM   3261  C   ASN A 295      26.226  -5.184  67.868  1.00 98.54           C  
ATOM   3262  O   ASN A 295      27.226  -5.702  67.376  1.00 98.54           O  
ATOM   3263  CB  ASN A 295      24.499  -4.404  66.171  1.00 98.54           C  
ATOM   3264  CG  ASN A 295      23.538  -4.859  65.063  1.00 98.54           C  
ATOM   3265  ND2 ASN A 295      22.582  -5.743  65.355  1.00 98.54           N  
ATOM   3266  OD1 ASN A 295      23.663  -4.405  63.928  1.00 98.54           O  
ATOM   3267  H   ASN A 295      23.153  -4.775  68.277  1.00 98.54           H  
ATOM   3268  HA  ASN A 295      24.880  -6.460  66.750  1.00 98.54           H  
ATOM   3269  HB3 ASN A 295      25.411  -4.101  65.652  1.00 98.54           H  
ATOM   3270  HB2 ASN A 295      24.119  -3.498  66.643  1.00 98.54           H  
ATOM   3271 HD22 ASN A 295      21.962  -6.065  64.626  1.00 98.54           H  
ATOM   3272 HD21 ASN A 295      22.479  -6.096  66.295  1.00 98.54           H  
ATOM   3273  N   LEU A 296      26.249  -4.402  68.961  1.00 98.63           N  
ATOM   3274  CA  LEU A 296      27.443  -4.134  69.766  1.00 98.63           C  
ATOM   3275  C   LEU A 296      27.909  -5.360  70.575  1.00 98.63           C  
ATOM   3276  O   LEU A 296      29.112  -5.512  70.777  1.00 98.63           O  
ATOM   3277  CB  LEU A 296      27.171  -2.925  70.685  1.00 98.63           C  
ATOM   3278  CG  LEU A 296      27.205  -1.565  69.955  1.00 98.63           C  
ATOM   3279  CD1 LEU A 296      26.554  -0.460  70.809  1.00 98.63           C  
ATOM   3280  CD2 LEU A 296      28.634  -1.196  69.506  1.00 98.63           C  
ATOM   3281  H   LEU A 296      25.390  -3.983  69.290  1.00 98.63           H  
ATOM   3282  HA  LEU A 296      28.258  -3.889  69.083  1.00 98.63           H  
ATOM   3283  HB3 LEU A 296      27.888  -2.897  71.505  1.00 98.63           H  
ATOM   3284  HB2 LEU A 296      26.196  -3.059  71.154  1.00 98.63           H  
ATOM   3285  HG  LEU A 296      26.606  -1.652  69.048  1.00 98.63           H  
ATOM   3286 HD11 LEU A 296      27.132   0.462  70.829  1.00 98.63           H  
ATOM   3287 HD12 LEU A 296      25.575  -0.206  70.406  1.00 98.63           H  
ATOM   3288 HD13 LEU A 296      26.408  -0.774  71.844  1.00 98.63           H  
ATOM   3289 HD21 LEU A 296      28.999  -0.276  69.959  1.00 98.63           H  
ATOM   3290 HD22 LEU A 296      29.347  -1.974  69.773  1.00 98.63           H  
ATOM   3291 HD23 LEU A 296      28.681  -1.071  68.424  1.00 98.63           H  
ATOM   3292  N   VAL A 297      26.973  -6.237  70.975  1.00 98.45           N  
ATOM   3293  CA  VAL A 297      27.284  -7.533  71.581  1.00 98.45           C  
ATOM   3294  C   VAL A 297      27.855  -8.531  70.551  1.00 98.45           C  
ATOM   3295  O   VAL A 297      28.813  -9.235  70.870  1.00 98.45           O  
ATOM   3296  CB  VAL A 297      26.036  -8.147  72.289  1.00 98.45           C  
ATOM   3297  CG1 VAL A 297      26.149  -9.637  72.682  1.00 98.45           C  
ATOM   3298  CG2 VAL A 297      25.660  -7.329  73.535  1.00 98.45           C  
ATOM   3299  H   VAL A 297      25.997  -6.044  70.800  1.00 98.45           H  
ATOM   3300  HA  VAL A 297      28.055  -7.367  72.333  1.00 98.45           H  
ATOM   3301  HB  VAL A 297      25.191  -8.072  71.605  1.00 98.45           H  
ATOM   3302 HG11 VAL A 297      25.282  -9.955  73.262  1.00 98.45           H  
ATOM   3303 HG12 VAL A 297      26.194 -10.291  71.811  1.00 98.45           H  
ATOM   3304 HG13 VAL A 297      27.036  -9.818  73.289  1.00 98.45           H  
ATOM   3305 HG21 VAL A 297      24.738  -7.699  73.982  1.00 98.45           H  
ATOM   3306 HG22 VAL A 297      26.440  -7.380  74.294  1.00 98.45           H  
ATOM   3307 HG23 VAL A 297      25.505  -6.280  73.298  1.00 98.45           H  
ATOM   3308  N   THR A 298      27.269  -8.562  69.342  1.00 97.71           N  
ATOM   3309  CA  THR A 298      27.594  -9.534  68.295  1.00 97.71           C  
ATOM   3310  C   THR A 298      28.894  -9.214  67.530  1.00 97.71           C  
ATOM   3311  O   THR A 298      29.662 -10.140  67.271  1.00 97.71           O  
ATOM   3312  CB  THR A 298      26.441  -9.664  67.261  1.00 97.71           C  
ATOM   3313  CG2 THR A 298      26.643 -10.730  66.167  1.00 97.71           C  
ATOM   3314  OG1 THR A 298      25.254 -10.006  67.943  1.00 97.71           O  
ATOM   3315  H   THR A 298      26.495  -7.941  69.151  1.00 97.71           H  
ATOM   3316  HA  THR A 298      27.724 -10.509  68.772  1.00 97.71           H  
ATOM   3317  HB  THR A 298      26.272  -8.698  66.781  1.00 97.71           H  
ATOM   3318 HG21 THR A 298      25.767 -10.795  65.520  1.00 97.71           H  
ATOM   3319 HG22 THR A 298      27.495 -10.509  65.528  1.00 97.71           H  
ATOM   3320 HG23 THR A 298      26.805 -11.716  66.604  1.00 97.71           H  
ATOM   3321  HG1 THR A 298      25.004  -9.269  68.509  1.00 97.71           H  
ATOM   3322  N   TYR A 299      29.111  -7.935  67.170  1.00 97.98           N  
ATOM   3323  CA  TYR A 299      30.193  -7.523  66.266  1.00 97.98           C  
ATOM   3324  C   TYR A 299      31.367  -6.821  66.964  1.00 97.98           C  
ATOM   3325  O   TYR A 299      32.445  -6.797  66.370  1.00 97.98           O  
ATOM   3326  CB  TYR A 299      29.637  -6.618  65.149  1.00 97.98           C  
ATOM   3327  CG  TYR A 299      28.503  -7.197  64.322  1.00 97.98           C  
ATOM   3328  CD1 TYR A 299      28.597  -8.504  63.796  1.00 97.98           C  
ATOM   3329  CD2 TYR A 299      27.357  -6.419  64.058  1.00 97.98           C  
ATOM   3330  CE1 TYR A 299      27.546  -9.035  63.028  1.00 97.98           C  
ATOM   3331  CE2 TYR A 299      26.312  -6.946  63.277  1.00 97.98           C  
ATOM   3332  CZ  TYR A 299      26.407  -8.254  62.765  1.00 97.98           C  
ATOM   3333  OH  TYR A 299      25.399  -8.761  62.005  1.00 97.98           O  
ATOM   3334  H   TYR A 299      28.436  -7.221  67.412  1.00 97.98           H  
ATOM   3335  HA  TYR A 299      30.630  -8.401  65.788  1.00 97.98           H  
ATOM   3336  HB3 TYR A 299      30.438  -6.381  64.448  1.00 97.98           H  
ATOM   3337  HB2 TYR A 299      29.312  -5.668  65.576  1.00 97.98           H  
ATOM   3338  HD1 TYR A 299      29.472  -9.109  63.980  1.00 97.98           H  
ATOM   3339  HD2 TYR A 299      27.275  -5.415  64.447  1.00 97.98           H  
ATOM   3340  HE1 TYR A 299      27.619 -10.038  62.634  1.00 97.98           H  
ATOM   3341  HE2 TYR A 299      25.441  -6.340  63.073  1.00 97.98           H  
ATOM   3342  HH  TYR A 299      24.738  -8.082  61.811  1.00 97.98           H  
ATOM   3343  N   LYS A 300      31.173  -6.283  68.182  1.00 97.83           N  
ATOM   3344  CA  LYS A 300      32.260  -5.706  68.986  1.00 97.83           C  
ATOM   3345  C   LYS A 300      32.605  -6.565  70.217  1.00 97.83           C  
ATOM   3346  O   LYS A 300      33.578  -6.242  70.899  1.00 97.83           O  
ATOM   3347  CB  LYS A 300      31.949  -4.246  69.380  1.00 97.83           C  
ATOM   3348  CG  LYS A 300      31.768  -3.301  68.179  1.00 97.83           C  
ATOM   3349  CD  LYS A 300      32.012  -1.825  68.536  1.00 97.83           C  
ATOM   3350  CE  LYS A 300      33.504  -1.453  68.578  1.00 97.83           C  
ATOM   3351  NZ  LYS A 300      33.702  -0.034  68.922  1.00 97.83           N1+
ATOM   3352  H   LYS A 300      30.260  -6.317  68.613  1.00 97.83           H  
ATOM   3353  HA  LYS A 300      33.184  -5.676  68.406  1.00 97.83           H  
ATOM   3354  HB3 LYS A 300      32.776  -3.881  69.990  1.00 97.83           H  
ATOM   3355  HB2 LYS A 300      31.071  -4.184  70.020  1.00 97.83           H  
ATOM   3356  HG3 LYS A 300      30.752  -3.413  67.795  1.00 97.83           H  
ATOM   3357  HG2 LYS A 300      32.427  -3.593  67.360  1.00 97.83           H  
ATOM   3358  HD3 LYS A 300      31.571  -1.617  69.511  1.00 97.83           H  
ATOM   3359  HD2 LYS A 300      31.483  -1.191  67.827  1.00 97.83           H  
ATOM   3360  HE3 LYS A 300      33.965  -1.642  67.608  1.00 97.83           H  
ATOM   3361  HE2 LYS A 300      34.035  -2.062  69.309  1.00 97.83           H  
ATOM   3362  HZ1 LYS A 300      33.305   0.152  69.832  1.00 97.83           H  
ATOM   3363  HZ2 LYS A 300      34.690   0.174  68.940  1.00 97.83           H  
ATOM   3364  HZ3 LYS A 300      33.249   0.549  68.233  1.00 97.83           H  
ATOM   3365  N   GLY A 301      31.848  -7.650  70.466  1.00 97.34           N  
ATOM   3366  CA  GLY A 301      32.136  -8.632  71.514  1.00 97.34           C  
ATOM   3367  C   GLY A 301      31.876  -8.111  72.937  1.00 97.34           C  
ATOM   3368  O   GLY A 301      32.359  -8.726  73.888  1.00 97.34           O  
ATOM   3369  H   GLY A 301      31.065  -7.852  69.862  1.00 97.34           H  
ATOM   3370  HA3 GLY A 301      33.172  -8.963  71.433  1.00 97.34           H  
ATOM   3371  HA2 GLY A 301      31.513  -9.511  71.347  1.00 97.34           H  
ATOM   3372  N   LEU A 302      31.142  -6.994  73.093  1.00 98.35           N  
ATOM   3373  CA  LEU A 302      30.785  -6.402  74.384  1.00 98.35           C  
ATOM   3374  C   LEU A 302      29.821  -7.303  75.173  1.00 98.35           C  
ATOM   3375  O   LEU A 302      29.042  -8.044  74.572  1.00 98.35           O  
ATOM   3376  CB  LEU A 302      30.122  -5.022  74.151  1.00 98.35           C  
ATOM   3377  CG  LEU A 302      31.016  -3.962  73.468  1.00 98.35           C  
ATOM   3378  CD1 LEU A 302      30.224  -2.663  73.208  1.00 98.35           C  
ATOM   3379  CD2 LEU A 302      32.321  -3.698  74.249  1.00 98.35           C  
ATOM   3380  H   LEU A 302      30.767  -6.534  72.275  1.00 98.35           H  
ATOM   3381  HA  LEU A 302      31.696  -6.284  74.973  1.00 98.35           H  
ATOM   3382  HB3 LEU A 302      29.785  -4.618  75.107  1.00 98.35           H  
ATOM   3383  HB2 LEU A 302      29.217  -5.161  73.558  1.00 98.35           H  
ATOM   3384  HG  LEU A 302      31.301  -4.352  72.490  1.00 98.35           H  
ATOM   3385 HD11 LEU A 302      30.244  -2.403  72.149  1.00 98.35           H  
ATOM   3386 HD12 LEU A 302      29.177  -2.761  73.496  1.00 98.35           H  
ATOM   3387 HD13 LEU A 302      30.616  -1.808  73.759  1.00 98.35           H  
ATOM   3388 HD21 LEU A 302      32.598  -2.644  74.262  1.00 98.35           H  
ATOM   3389 HD22 LEU A 302      32.246  -4.021  75.288  1.00 98.35           H  
ATOM   3390 HD23 LEU A 302      33.152  -4.239  73.797  1.00 98.35           H  
ATOM   3391  N   SER A 303      29.841  -7.165  76.509  1.00 98.57           N  
ATOM   3392  CA  SER A 303      28.773  -7.679  77.369  1.00 98.57           C  
ATOM   3393  C   SER A 303      27.473  -6.878  77.154  1.00 98.57           C  
ATOM   3394  O   SER A 303      27.518  -5.750  76.657  1.00 98.57           O  
ATOM   3395  CB  SER A 303      29.243  -7.693  78.840  1.00 98.57           C  
ATOM   3396  OG  SER A 303      29.216  -6.416  79.447  1.00 98.57           O  
ATOM   3397  H   SER A 303      30.516  -6.550  76.943  1.00 98.57           H  
ATOM   3398  HA  SER A 303      28.585  -8.715  77.077  1.00 98.57           H  
ATOM   3399  HB3 SER A 303      30.249  -8.106  78.921  1.00 98.57           H  
ATOM   3400  HB2 SER A 303      28.595  -8.346  79.425  1.00 98.57           H  
ATOM   3401  HG  SER A 303      29.969  -5.915  79.122  1.00 98.57           H  
ATOM   3402  N   LEU A 304      26.336  -7.477  77.533  1.00 98.76           N  
ATOM   3403  CA  LEU A 304      25.008  -6.877  77.385  1.00 98.76           C  
ATOM   3404  C   LEU A 304      24.844  -5.544  78.144  1.00 98.76           C  
ATOM   3405  O   LEU A 304      24.190  -4.640  77.625  1.00 98.76           O  
ATOM   3406  CB  LEU A 304      23.957  -7.921  77.811  1.00 98.76           C  
ATOM   3407  CG  LEU A 304      22.494  -7.518  77.538  1.00 98.76           C  
ATOM   3408  CD1 LEU A 304      22.202  -7.388  76.029  1.00 98.76           C  
ATOM   3409  CD2 LEU A 304      21.538  -8.491  78.246  1.00 98.76           C  
ATOM   3410  H   LEU A 304      26.365  -8.406  77.928  1.00 98.76           H  
ATOM   3411  HA  LEU A 304      24.876  -6.663  76.324  1.00 98.76           H  
ATOM   3412  HB3 LEU A 304      24.080  -8.118  78.878  1.00 98.76           H  
ATOM   3413  HB2 LEU A 304      24.159  -8.869  77.311  1.00 98.76           H  
ATOM   3414  HG  LEU A 304      22.306  -6.540  77.975  1.00 98.76           H  
ATOM   3415 HD11 LEU A 304      21.235  -7.804  75.751  1.00 98.76           H  
ATOM   3416 HD12 LEU A 304      22.194  -6.341  75.727  1.00 98.76           H  
ATOM   3417 HD13 LEU A 304      22.949  -7.898  75.423  1.00 98.76           H  
ATOM   3418 HD21 LEU A 304      20.776  -8.869  77.573  1.00 98.76           H  
ATOM   3419 HD22 LEU A 304      22.062  -9.355  78.654  1.00 98.76           H  
ATOM   3420 HD23 LEU A 304      21.021  -8.007  79.074  1.00 98.76           H  
ATOM   3421  N   GLN A 305      25.474  -5.439  79.328  1.00 98.82           N  
ATOM   3422  CA  GLN A 305      25.492  -4.234  80.154  1.00 98.82           C  
ATOM   3423  C   GLN A 305      26.407  -3.138  79.574  1.00 98.82           C  
ATOM   3424  O   GLN A 305      26.018  -1.972  79.609  1.00 98.82           O  
ATOM   3425  CB  GLN A 305      25.881  -4.625  81.598  1.00 98.82           C  
ATOM   3426  CG  GLN A 305      25.804  -3.489  82.641  1.00 98.82           C  
ATOM   3427  CD  GLN A 305      24.389  -2.929  82.816  1.00 98.82           C  
ATOM   3428  NE2 GLN A 305      24.239  -1.609  82.708  1.00 98.82           N  
ATOM   3429  OE1 GLN A 305      23.443  -3.675  83.061  1.00 98.82           O  
ATOM   3430  H   GLN A 305      26.005  -6.225  79.675  1.00 98.82           H  
ATOM   3431  HA  GLN A 305      24.477  -3.836  80.165  1.00 98.82           H  
ATOM   3432  HB3 GLN A 305      26.891  -5.037  81.601  1.00 98.82           H  
ATOM   3433  HB2 GLN A 305      25.235  -5.441  81.929  1.00 98.82           H  
ATOM   3434  HG3 GLN A 305      26.496  -2.686  82.384  1.00 98.82           H  
ATOM   3435  HG2 GLN A 305      26.132  -3.867  83.610  1.00 98.82           H  
ATOM   3436 HE22 GLN A 305      23.321  -1.198  82.818  1.00 98.82           H  
ATOM   3437 HE21 GLN A 305      25.025  -1.006  82.494  1.00 98.82           H  
ATOM   3438  N   GLN A 306      27.572  -3.523  79.019  1.00 98.87           N  
ATOM   3439  CA  GLN A 306      28.492  -2.621  78.316  1.00 98.87           C  
ATOM   3440  C   GLN A 306      27.885  -1.998  77.050  1.00 98.87           C  
ATOM   3441  O   GLN A 306      28.087  -0.809  76.820  1.00 98.87           O  
ATOM   3442  CB  GLN A 306      29.804  -3.352  77.967  1.00 98.87           C  
ATOM   3443  CG  GLN A 306      30.752  -3.527  79.167  1.00 98.87           C  
ATOM   3444  CD  GLN A 306      31.963  -4.403  78.830  1.00 98.87           C  
ATOM   3445  NE2 GLN A 306      33.104  -4.128  79.464  1.00 98.87           N  
ATOM   3446  OE1 GLN A 306      31.866  -5.337  78.036  1.00 98.87           O  
ATOM   3447  H   GLN A 306      27.822  -4.502  79.022  1.00 98.87           H  
ATOM   3448  HA  GLN A 306      28.728  -1.799  78.995  1.00 98.87           H  
ATOM   3449  HB3 GLN A 306      30.342  -2.807  77.189  1.00 98.87           H  
ATOM   3450  HB2 GLN A 306      29.559  -4.320  77.530  1.00 98.87           H  
ATOM   3451  HG3 GLN A 306      30.226  -3.980  80.007  1.00 98.87           H  
ATOM   3452  HG2 GLN A 306      31.090  -2.547  79.508  1.00 98.87           H  
ATOM   3453 HE22 GLN A 306      33.926  -4.686  79.287  1.00 98.87           H  
ATOM   3454 HE21 GLN A 306      33.155  -3.365  80.124  1.00 98.87           H  
ATOM   3455  N   ALA A 307      27.140  -2.806  76.278  1.00 98.92           N  
ATOM   3456  CA  ALA A 307      26.420  -2.377  75.083  1.00 98.92           C  
ATOM   3457  C   ALA A 307      25.197  -1.496  75.393  1.00 98.92           C  
ATOM   3458  O   ALA A 307      24.915  -0.582  74.619  1.00 98.92           O  
ATOM   3459  CB  ALA A 307      26.011  -3.614  74.282  1.00 98.92           C  
ATOM   3460  H   ALA A 307      27.044  -3.781  76.531  1.00 98.92           H  
ATOM   3461  HA  ALA A 307      27.104  -1.793  74.466  1.00 98.92           H  
ATOM   3462  HB1 ALA A 307      25.493  -3.309  73.377  1.00 98.92           H  
ATOM   3463  HB2 ALA A 307      26.881  -4.199  73.983  1.00 98.92           H  
ATOM   3464  HB3 ALA A 307      25.347  -4.266  74.851  1.00 98.92           H  
ATOM   3465  N   ALA A 308      24.521  -1.761  76.527  1.00 98.92           N  
ATOM   3466  CA  ALA A 308      23.423  -0.949  77.055  1.00 98.92           C  
ATOM   3467  C   ALA A 308      23.888   0.453  77.478  1.00 98.92           C  
ATOM   3468  O   ALA A 308      23.265   1.432  77.075  1.00 98.92           O  
ATOM   3469  CB  ALA A 308      22.748  -1.685  78.223  1.00 98.92           C  
ATOM   3470  H   ALA A 308      24.802  -2.546  77.097  1.00 98.92           H  
ATOM   3471  HA  ALA A 308      22.680  -0.832  76.264  1.00 98.92           H  
ATOM   3472  HB1 ALA A 308      21.913  -1.108  78.622  1.00 98.92           H  
ATOM   3473  HB2 ALA A 308      22.351  -2.649  77.905  1.00 98.92           H  
ATOM   3474  HB3 ALA A 308      23.438  -1.866  79.046  1.00 98.92           H  
ATOM   3475  N   ASP A 309      24.999   0.522  78.233  1.00 98.91           N  
ATOM   3476  CA  ASP A 309      25.648   1.766  78.663  1.00 98.91           C  
ATOM   3477  C   ASP A 309      26.302   2.547  77.509  1.00 98.91           C  
ATOM   3478  O   ASP A 309      26.278   3.775  77.547  1.00 98.91           O  
ATOM   3479  CB  ASP A 309      26.670   1.545  79.808  1.00 98.91           C  
ATOM   3480  CG  ASP A 309      26.099   0.950  81.108  1.00 98.91           C  
ATOM   3481  OD1 ASP A 309      24.921   1.229  81.424  1.00 98.91           O1-
ATOM   3482  OD2 ASP A 309      26.903   0.352  81.856  1.00 98.91           O  
ATOM   3483  H   ASP A 309      25.443  -0.335  78.538  1.00 98.91           H  
ATOM   3484  HA  ASP A 309      24.855   2.414  79.037  1.00 98.91           H  
ATOM   3485  HB3 ASP A 309      27.149   2.491  80.067  1.00 98.91           H  
ATOM   3486  HB2 ASP A 309      27.458   0.878  79.451  1.00 98.91           H  
ATOM   3487  N   GLU A 310      26.833   1.846  76.492  1.00 98.87           N  
ATOM   3488  CA  GLU A 310      27.384   2.446  75.273  1.00 98.87           C  
ATOM   3489  C   GLU A 310      26.333   3.244  74.481  1.00 98.87           C  
ATOM   3490  O   GLU A 310      26.637   4.337  74.010  1.00 98.87           O  
ATOM   3491  CB  GLU A 310      28.058   1.349  74.411  1.00 98.87           C  
ATOM   3492  CG  GLU A 310      28.623   1.790  73.036  1.00 98.87           C  
ATOM   3493  CD  GLU A 310      29.799   2.780  73.082  1.00 98.87           C  
ATOM   3494  OE1 GLU A 310      29.924   3.552  72.106  1.00 98.87           O1-
ATOM   3495  OE2 GLU A 310      30.574   2.744  74.064  1.00 98.87           O  
ATOM   3496  H   GLU A 310      26.850   0.836  76.538  1.00 98.87           H  
ATOM   3497  HA  GLU A 310      28.154   3.153  75.586  1.00 98.87           H  
ATOM   3498  HB3 GLU A 310      27.338   0.552  74.234  1.00 98.87           H  
ATOM   3499  HB2 GLU A 310      28.858   0.885  74.987  1.00 98.87           H  
ATOM   3500  HG3 GLU A 310      27.823   2.192  72.413  1.00 98.87           H  
ATOM   3501  HG2 GLU A 310      28.977   0.902  72.512  1.00 98.87           H  
ATOM   3502  N   VAL A 311      25.117   2.692  74.366  1.00 98.90           N  
ATOM   3503  CA  VAL A 311      24.022   3.301  73.618  1.00 98.90           C  
ATOM   3504  C   VAL A 311      23.243   4.350  74.436  1.00 98.90           C  
ATOM   3505  O   VAL A 311      22.917   5.394  73.875  1.00 98.90           O  
ATOM   3506  CB  VAL A 311      23.068   2.210  73.052  1.00 98.90           C  
ATOM   3507  CG1 VAL A 311      21.734   2.726  72.483  1.00 98.90           C  
ATOM   3508  CG2 VAL A 311      23.794   1.393  71.967  1.00 98.90           C  
ATOM   3509  H   VAL A 311      24.935   1.786  74.777  1.00 98.90           H  
ATOM   3510  HA  VAL A 311      24.448   3.826  72.761  1.00 98.90           H  
ATOM   3511  HB  VAL A 311      22.819   1.522  73.862  1.00 98.90           H  
ATOM   3512 HG11 VAL A 311      21.182   1.920  71.998  1.00 98.90           H  
ATOM   3513 HG12 VAL A 311      21.084   3.128  73.260  1.00 98.90           H  
ATOM   3514 HG13 VAL A 311      21.899   3.506  71.738  1.00 98.90           H  
ATOM   3515 HG21 VAL A 311      23.157   0.623  71.535  1.00 98.90           H  
ATOM   3516 HG22 VAL A 311      24.131   2.029  71.149  1.00 98.90           H  
ATOM   3517 HG23 VAL A 311      24.669   0.893  72.379  1.00 98.90           H  
ATOM   3518  N   ILE A 312      22.959   4.079  75.722  1.00 98.81           N  
ATOM   3519  CA  ILE A 312      22.060   4.906  76.535  1.00 98.81           C  
ATOM   3520  C   ILE A 312      22.776   6.024  77.317  1.00 98.81           C  
ATOM   3521  O   ILE A 312      22.250   7.136  77.356  1.00 98.81           O  
ATOM   3522  CB  ILE A 312      21.215   4.043  77.519  1.00 98.81           C  
ATOM   3523  CG1 ILE A 312      20.343   2.996  76.783  1.00 98.81           C  
ATOM   3524  CG2 ILE A 312      20.350   4.836  78.523  1.00 98.81           C  
ATOM   3525  CD1 ILE A 312      19.211   3.569  75.917  1.00 98.81           C  
ATOM   3526  H   ILE A 312      23.260   3.204  76.133  1.00 98.81           H  
ATOM   3527  HA  ILE A 312      21.363   5.416  75.871  1.00 98.81           H  
ATOM   3528  HB  ILE A 312      21.923   3.471  78.117  1.00 98.81           H  
ATOM   3529 HG13 ILE A 312      19.907   2.328  77.525  1.00 98.81           H  
ATOM   3530 HG12 ILE A 312      20.965   2.357  76.157  1.00 98.81           H  
ATOM   3531 HG21 ILE A 312      19.735   4.154  79.103  1.00 98.81           H  
ATOM   3532 HG22 ILE A 312      20.949   5.400  79.238  1.00 98.81           H  
ATOM   3533 HG23 ILE A 312      19.679   5.532  78.022  1.00 98.81           H  
ATOM   3534 HD11 ILE A 312      18.862   2.810  75.221  1.00 98.81           H  
ATOM   3535 HD12 ILE A 312      18.362   3.881  76.525  1.00 98.81           H  
ATOM   3536 HD13 ILE A 312      19.525   4.418  75.314  1.00 98.81           H  
ATOM   3537  N   GLN A 313      23.941   5.738  77.925  1.00 98.75           N  
ATOM   3538  CA  GLN A 313      24.667   6.727  78.733  1.00 98.75           C  
ATOM   3539  C   GLN A 313      25.538   7.674  77.892  1.00 98.75           C  
ATOM   3540  O   GLN A 313      25.836   8.767  78.376  1.00 98.75           O  
ATOM   3541  CB  GLN A 313      25.529   6.037  79.817  1.00 98.75           C  
ATOM   3542  CG  GLN A 313      24.767   5.102  80.778  1.00 98.75           C  
ATOM   3543  CD  GLN A 313      23.674   5.788  81.603  1.00 98.75           C  
ATOM   3544  NE2 GLN A 313      22.663   5.020  82.003  1.00 98.75           N  
ATOM   3545  OE1 GLN A 313      23.746   6.978  81.903  1.00 98.75           O  
ATOM   3546  H   GLN A 313      24.349   4.816  77.854  1.00 98.75           H  
ATOM   3547  HA  GLN A 313      23.939   7.361  79.244  1.00 98.75           H  
ATOM   3548  HB3 GLN A 313      26.036   6.801  80.409  1.00 98.75           H  
ATOM   3549  HB2 GLN A 313      26.334   5.473  79.349  1.00 98.75           H  
ATOM   3550  HG3 GLN A 313      25.472   4.642  81.471  1.00 98.75           H  
ATOM   3551  HG2 GLN A 313      24.323   4.286  80.212  1.00 98.75           H  
ATOM   3552 HE22 GLN A 313      21.925   5.412  82.572  1.00 98.75           H  
ATOM   3553 HE21 GLN A 313      22.617   4.050  81.720  1.00 98.75           H  
ATOM   3554  N   LYS A 314      25.931   7.256  76.674  1.00 98.81           N  
ATOM   3555  CA  LYS A 314      26.833   8.016  75.808  1.00 98.81           C  
ATOM   3556  C   LYS A 314      26.081   8.551  74.581  1.00 98.81           C  
ATOM   3557  O   LYS A 314      25.882   9.760  74.506  1.00 98.81           O  
ATOM   3558  CB  LYS A 314      28.060   7.170  75.401  1.00 98.81           C  
ATOM   3559  CG  LYS A 314      28.800   6.507  76.574  1.00 98.81           C  
ATOM   3560  CD  LYS A 314      30.030   5.724  76.097  1.00 98.81           C  
ATOM   3561  CE  LYS A 314      30.630   4.835  77.196  1.00 98.81           C  
ATOM   3562  NZ  LYS A 314      31.795   4.081  76.703  1.00 98.81           N1+
ATOM   3563  H   LYS A 314      25.643   6.346  76.342  1.00 98.81           H  
ATOM   3564  HA  LYS A 314      27.224   8.887  76.339  1.00 98.81           H  
ATOM   3565  HB3 LYS A 314      28.756   7.803  74.848  1.00 98.81           H  
ATOM   3566  HB2 LYS A 314      27.765   6.388  74.707  1.00 98.81           H  
ATOM   3567  HG3 LYS A 314      28.128   5.823  77.093  1.00 98.81           H  
ATOM   3568  HG2 LYS A 314      29.098   7.261  77.303  1.00 98.81           H  
ATOM   3569  HD3 LYS A 314      30.781   6.430  75.740  1.00 98.81           H  
ATOM   3570  HD2 LYS A 314      29.751   5.116  75.236  1.00 98.81           H  
ATOM   3571  HE3 LYS A 314      29.883   4.122  77.548  1.00 98.81           H  
ATOM   3572  HE2 LYS A 314      30.932   5.438  78.053  1.00 98.81           H  
ATOM   3573  HZ1 LYS A 314      31.510   3.520  75.909  1.00 98.81           H  
ATOM   3574  HZ2 LYS A 314      32.518   4.723  76.411  1.00 98.81           H  
ATOM   3575  HZ3 LYS A 314      32.148   3.479  77.433  1.00 98.81           H  
ATOM   3576  N   ARG A 315      25.705   7.668  73.636  1.00 98.46           N  
ATOM   3577  CA  ARG A 315      25.165   8.040  72.320  1.00 98.46           C  
ATOM   3578  C   ARG A 315      23.809   8.763  72.365  1.00 98.46           C  
ATOM   3579  O   ARG A 315      23.644   9.762  71.666  1.00 98.46           O  
ATOM   3580  CB  ARG A 315      25.062   6.799  71.417  1.00 98.46           C  
ATOM   3581  CG  ARG A 315      26.401   6.112  71.119  1.00 98.46           C  
ATOM   3582  CD  ARG A 315      26.200   4.894  70.209  1.00 98.46           C  
ATOM   3583  NE  ARG A 315      27.431   4.110  70.035  1.00 98.46           N  
ATOM   3584  CZ  ARG A 315      27.643   3.153  69.114  1.00 98.46           C  
ATOM   3585  NH1 ARG A 315      26.690   2.779  68.249  1.00 98.46           N  
ATOM   3586  NH2 ARG A 315      28.838   2.553  69.060  1.00 98.46           N1+
ATOM   3587  H   ARG A 315      25.893   6.685  73.776  1.00 98.46           H  
ATOM   3588  HA  ARG A 315      25.878   8.728  71.861  1.00 98.46           H  
ATOM   3589  HB3 ARG A 315      24.614   7.085  70.465  1.00 98.46           H  
ATOM   3590  HB2 ARG A 315      24.378   6.077  71.861  1.00 98.46           H  
ATOM   3591  HG3 ARG A 315      26.980   5.870  72.010  1.00 98.46           H  
ATOM   3592  HG2 ARG A 315      26.994   6.847  70.573  1.00 98.46           H  
ATOM   3593  HD3 ARG A 315      25.978   5.281  69.213  1.00 98.46           H  
ATOM   3594  HD2 ARG A 315      25.344   4.285  70.501  1.00 98.46           H  
ATOM   3595  HE  ARG A 315      28.173   4.296  70.700  1.00 98.46           H  
ATOM   3596 HH12 ARG A 315      26.862   2.044  67.576  1.00 98.46           H  
ATOM   3597 HH11 ARG A 315      25.780   3.214  68.279  1.00 98.46           H  
ATOM   3598 HH22 ARG A 315      29.025   1.852  68.357  1.00 98.46           H  
ATOM   3599 HH21 ARG A 315      29.556   2.805  69.727  1.00 98.46           H  
ATOM   3600  N   LEU A 316      22.874   8.252  73.182  1.00 98.41           N  
ATOM   3601  CA  LEU A 316      21.544   8.826  73.396  1.00 98.41           C  
ATOM   3602  C   LEU A 316      21.631  10.204  74.071  1.00 98.41           C  
ATOM   3603  O   LEU A 316      21.018  11.149  73.578  1.00 98.41           O  
ATOM   3604  CB  LEU A 316      20.700   7.818  74.205  1.00 98.41           C  
ATOM   3605  CG  LEU A 316      19.216   8.174  74.440  1.00 98.41           C  
ATOM   3606  CD1 LEU A 316      18.372   8.035  73.159  1.00 98.41           C  
ATOM   3607  CD2 LEU A 316      18.623   7.371  75.612  1.00 98.41           C  
ATOM   3608  H   LEU A 316      23.076   7.403  73.695  1.00 98.41           H  
ATOM   3609  HA  LEU A 316      21.084   8.970  72.419  1.00 98.41           H  
ATOM   3610  HB3 LEU A 316      21.189   7.696  75.168  1.00 98.41           H  
ATOM   3611  HB2 LEU A 316      20.739   6.838  73.728  1.00 98.41           H  
ATOM   3612  HG  LEU A 316      19.176   9.217  74.746  1.00 98.41           H  
ATOM   3613 HD11 LEU A 316      17.647   8.845  73.098  1.00 98.41           H  
ATOM   3614 HD12 LEU A 316      18.978   8.067  72.255  1.00 98.41           H  
ATOM   3615 HD13 LEU A 316      17.818   7.098  73.131  1.00 98.41           H  
ATOM   3616 HD21 LEU A 316      17.862   7.951  76.134  1.00 98.41           H  
ATOM   3617 HD22 LEU A 316      18.164   6.442  75.281  1.00 98.41           H  
ATOM   3618 HD23 LEU A 316      19.381   7.108  76.350  1.00 98.41           H  
ATOM   3619  N   THR A 317      22.448  10.291  75.136  1.00 98.18           N  
ATOM   3620  CA  THR A 317      22.763  11.513  75.879  1.00 98.18           C  
ATOM   3621  C   THR A 317      23.434  12.604  75.015  1.00 98.18           C  
ATOM   3622  O   THR A 317      23.101  13.778  75.174  1.00 98.18           O  
ATOM   3623  CB  THR A 317      23.712  11.199  77.069  1.00 98.18           C  
ATOM   3624  CG2 THR A 317      24.061  12.391  77.978  1.00 98.18           C  
ATOM   3625  OG1 THR A 317      23.141  10.198  77.886  1.00 98.18           O  
ATOM   3626  H   THR A 317      22.908   9.456  75.469  1.00 98.18           H  
ATOM   3627  HA  THR A 317      21.825  11.914  76.268  1.00 98.18           H  
ATOM   3628  HB  THR A 317      24.645  10.784  76.684  1.00 98.18           H  
ATOM   3629 HG21 THR A 317      24.647  12.068  78.839  1.00 98.18           H  
ATOM   3630 HG22 THR A 317      24.654  13.143  77.457  1.00 98.18           H  
ATOM   3631 HG23 THR A 317      23.160  12.876  78.354  1.00 98.18           H  
ATOM   3632  HG1 THR A 317      23.777   9.970  78.570  1.00 98.18           H  
ATOM   3633  N   ALA A 318      24.339  12.194  74.106  1.00 98.05           N  
ATOM   3634  CA  ALA A 318      25.083  13.066  73.194  1.00 98.05           C  
ATOM   3635  C   ALA A 318      24.217  13.726  72.109  1.00 98.05           C  
ATOM   3636  O   ALA A 318      24.536  14.843  71.702  1.00 98.05           O  
ATOM   3637  CB  ALA A 318      26.235  12.276  72.555  1.00 98.05           C  
ATOM   3638  H   ALA A 318      24.569  11.210  74.052  1.00 98.05           H  
ATOM   3639  HA  ALA A 318      25.520  13.868  73.791  1.00 98.05           H  
ATOM   3640  HB1 ALA A 318      26.795  12.891  71.849  1.00 98.05           H  
ATOM   3641  HB2 ALA A 318      26.941  11.933  73.312  1.00 98.05           H  
ATOM   3642  HB3 ALA A 318      25.872  11.401  72.016  1.00 98.05           H  
ATOM   3643  N   LEU A 319      23.132  13.054  71.685  1.00 96.67           N  
ATOM   3644  CA  LEU A 319      22.124  13.619  70.783  1.00 96.67           C  
ATOM   3645  C   LEU A 319      21.090  14.500  71.512  1.00 96.67           C  
ATOM   3646  O   LEU A 319      20.359  15.220  70.836  1.00 96.67           O  
ATOM   3647  CB  LEU A 319      21.419  12.482  70.008  1.00 96.67           C  
ATOM   3648  CG  LEU A 319      22.306  11.765  68.968  1.00 96.67           C  
ATOM   3649  CD1 LEU A 319      21.565  10.557  68.362  1.00 96.67           C  
ATOM   3650  CD2 LEU A 319      22.832  12.720  67.876  1.00 96.67           C  
ATOM   3651  H   LEU A 319      22.944  12.130  72.049  1.00 96.67           H  
ATOM   3652  HA  LEU A 319      22.621  14.274  70.066  1.00 96.67           H  
ATOM   3653  HB3 LEU A 319      20.555  12.886  69.480  1.00 96.67           H  
ATOM   3654  HB2 LEU A 319      21.023  11.758  70.723  1.00 96.67           H  
ATOM   3655  HG  LEU A 319      23.173  11.365  69.494  1.00 96.67           H  
ATOM   3656 HD11 LEU A 319      22.181   9.664  68.448  1.00 96.67           H  
ATOM   3657 HD12 LEU A 319      20.624  10.351  68.873  1.00 96.67           H  
ATOM   3658 HD13 LEU A 319      21.326  10.689  67.307  1.00 96.67           H  
ATOM   3659 HD21 LEU A 319      22.819  12.271  66.884  1.00 96.67           H  
ATOM   3660 HD22 LEU A 319      22.248  13.638  67.819  1.00 96.67           H  
ATOM   3661 HD23 LEU A 319      23.866  13.002  68.080  1.00 96.67           H  
ATOM   3662  N   GLY A 320      21.051  14.448  72.855  1.00 95.95           N  
ATOM   3663  CA  GLY A 320      20.111  15.206  73.682  1.00 95.95           C  
ATOM   3664  C   GLY A 320      18.838  14.402  73.991  1.00 95.95           C  
ATOM   3665  O   GLY A 320      17.864  14.987  74.463  1.00 95.95           O  
ATOM   3666  H   GLY A 320      21.707  13.854  73.344  1.00 95.95           H  
ATOM   3667  HA3 GLY A 320      19.843  16.154  73.213  1.00 95.95           H  
ATOM   3668  HA2 GLY A 320      20.603  15.448  74.624  1.00 95.95           H  
ATOM   3669  N   GLY A 321      18.836  13.083  73.735  1.00 96.18           N  
ATOM   3670  CA  GLY A 321      17.737  12.178  74.054  1.00 96.18           C  
ATOM   3671  C   GLY A 321      17.849  11.683  75.498  1.00 96.18           C  
ATOM   3672  O   GLY A 321      18.939  11.616  76.069  1.00 96.18           O  
ATOM   3673  H   GLY A 321      19.676  12.654  73.369  1.00 96.18           H  
ATOM   3674  HA3 GLY A 321      17.782  11.320  73.384  1.00 96.18           H  
ATOM   3675  HA2 GLY A 321      16.774  12.667  73.904  1.00 96.18           H  
ATOM   3676  N   ASP A 322      16.729  11.233  76.070  1.00 95.84           N  
ATOM   3677  CA  ASP A 322      16.674  10.629  77.398  1.00 95.84           C  
ATOM   3678  C   ASP A 322      15.695   9.455  77.414  1.00 95.84           C  
ATOM   3679  O   ASP A 322      14.754   9.398  76.619  1.00 95.84           O  
ATOM   3680  CB  ASP A 322      16.468  11.680  78.516  1.00 95.84           C  
ATOM   3681  CG  ASP A 322      15.057  12.266  78.609  1.00 95.84           C  
ATOM   3682  OD1 ASP A 322      14.240  11.683  79.352  1.00 95.84           O1-
ATOM   3683  OD2 ASP A 322      14.820  13.299  77.948  1.00 95.84           O  
ATOM   3684  H   ASP A 322      15.875  11.195  75.516  1.00 95.84           H  
ATOM   3685  HA  ASP A 322      17.646  10.178  77.563  1.00 95.84           H  
ATOM   3686  HB3 ASP A 322      17.186  12.493  78.401  1.00 95.84           H  
ATOM   3687  HB2 ASP A 322      16.703  11.220  79.477  1.00 95.84           H  
ATOM   3688  N   GLY A 323      15.933   8.508  78.321  1.00 96.46           N  
ATOM   3689  CA  GLY A 323      15.139   7.308  78.482  1.00 96.46           C  
ATOM   3690  C   GLY A 323      15.961   6.174  79.074  1.00 96.46           C  
ATOM   3691  O   GLY A 323      16.928   6.403  79.803  1.00 96.46           O  
ATOM   3692  H   GLY A 323      16.780   8.575  78.887  1.00 96.46           H  
ATOM   3693  HA3 GLY A 323      14.794   6.982  77.509  1.00 96.46           H  
ATOM   3694  HA2 GLY A 323      14.269   7.510  79.105  1.00 96.46           H  
ATOM   3695  N   GLY A 324      15.565   4.942  78.759  1.00 97.91           N  
ATOM   3696  CA  GLY A 324      16.237   3.744  79.209  1.00 97.91           C  
ATOM   3697  C   GLY A 324      15.799   2.514  78.430  1.00 97.91           C  
ATOM   3698  O   GLY A 324      14.880   2.565  77.608  1.00 97.91           O  
ATOM   3699  H   GLY A 324      14.773   4.805  78.128  1.00 97.91           H  
ATOM   3700  HA3 GLY A 324      16.015   3.585  80.262  1.00 97.91           H  
ATOM   3701  HA2 GLY A 324      17.313   3.865  79.091  1.00 97.91           H  
ATOM   3702  N   ILE A 325      16.484   1.405  78.704  1.00 98.82           N  
ATOM   3703  CA  ILE A 325      16.226   0.081  78.166  1.00 98.82           C  
ATOM   3704  C   ILE A 325      16.375  -0.970  79.260  1.00 98.82           C  
ATOM   3705  O   ILE A 325      17.109  -0.787  80.239  1.00 98.82           O  
ATOM   3706  CB  ILE A 325      17.123  -0.244  76.943  1.00 98.82           C  
ATOM   3707  CG1 ILE A 325      18.631  -0.383  77.276  1.00 98.82           C  
ATOM   3708  CG2 ILE A 325      16.888   0.700  75.763  1.00 98.82           C  
ATOM   3709  CD1 ILE A 325      19.075  -1.845  77.456  1.00 98.82           C  
ATOM   3710  H   ILE A 325      17.199   1.460  79.427  1.00 98.82           H  
ATOM   3711  HA  ILE A 325      15.182   0.046  77.851  1.00 98.82           H  
ATOM   3712  HB  ILE A 325      16.784  -1.212  76.576  1.00 98.82           H  
ATOM   3713 HG13 ILE A 325      18.894   0.198  78.160  1.00 98.82           H  
ATOM   3714 HG12 ILE A 325      19.223   0.054  76.474  1.00 98.82           H  
ATOM   3715 HG21 ILE A 325      17.490   0.395  74.910  1.00 98.82           H  
ATOM   3716 HG22 ILE A 325      15.846   0.677  75.457  1.00 98.82           H  
ATOM   3717 HG23 ILE A 325      17.132   1.728  76.013  1.00 98.82           H  
ATOM   3718 HD11 ILE A 325      20.157  -1.927  77.441  1.00 98.82           H  
ATOM   3719 HD12 ILE A 325      18.729  -2.267  78.398  1.00 98.82           H  
ATOM   3720 HD13 ILE A 325      18.699  -2.478  76.652  1.00 98.82           H  
ATOM   3721  N   ILE A 326      15.756  -2.116  79.000  1.00 98.96           N  
ATOM   3722  CA  ILE A 326      16.037  -3.408  79.618  1.00 98.96           C  
ATOM   3723  C   ILE A 326      16.491  -4.373  78.507  1.00 98.96           C  
ATOM   3724  O   ILE A 326      16.111  -4.181  77.349  1.00 98.96           O  
ATOM   3725  CB  ILE A 326      14.753  -3.986  80.276  1.00 98.96           C  
ATOM   3726  CG1 ILE A 326      13.607  -4.232  79.258  1.00 98.96           C  
ATOM   3727  CG2 ILE A 326      14.329  -3.094  81.459  1.00 98.96           C  
ATOM   3728  CD1 ILE A 326      12.252  -4.572  79.866  1.00 98.96           C  
ATOM   3729  H   ILE A 326      15.197  -2.170  78.158  1.00 98.96           H  
ATOM   3730  HA  ILE A 326      16.836  -3.322  80.356  1.00 98.96           H  
ATOM   3731  HB  ILE A 326      15.014  -4.954  80.707  1.00 98.96           H  
ATOM   3732 HG13 ILE A 326      13.876  -5.046  78.588  1.00 98.96           H  
ATOM   3733 HG12 ILE A 326      13.480  -3.365  78.615  1.00 98.96           H  
ATOM   3734 HG21 ILE A 326      13.559  -3.571  82.063  1.00 98.96           H  
ATOM   3735 HG22 ILE A 326      15.169  -2.891  82.122  1.00 98.96           H  
ATOM   3736 HG23 ILE A 326      13.944  -2.133  81.119  1.00 98.96           H  
ATOM   3737 HD11 ILE A 326      11.536  -4.837  79.092  1.00 98.96           H  
ATOM   3738 HD12 ILE A 326      12.348  -5.414  80.538  1.00 98.96           H  
ATOM   3739 HD13 ILE A 326      11.832  -3.738  80.421  1.00 98.96           H  
ATOM   3740  N   ALA A 327      17.276  -5.399  78.869  1.00 98.97           N  
ATOM   3741  CA  ALA A 327      17.774  -6.389  77.916  1.00 98.97           C  
ATOM   3742  C   ALA A 327      17.992  -7.761  78.565  1.00 98.97           C  
ATOM   3743  O   ALA A 327      18.247  -7.839  79.768  1.00 98.97           O  
ATOM   3744  CB  ALA A 327      19.063  -5.866  77.260  1.00 98.97           C  
ATOM   3745  H   ALA A 327      17.570  -5.510  79.831  1.00 98.97           H  
ATOM   3746  HA  ALA A 327      17.017  -6.522  77.146  1.00 98.97           H  
ATOM   3747  HB1 ALA A 327      19.397  -6.538  76.470  1.00 98.97           H  
ATOM   3748  HB2 ALA A 327      18.910  -4.888  76.807  1.00 98.97           H  
ATOM   3749  HB3 ALA A 327      19.870  -5.768  77.985  1.00 98.97           H  
ATOM   3750  N   VAL A 328      17.910  -8.811  77.730  1.00 98.95           N  
ATOM   3751  CA  VAL A 328      18.253 -10.193  78.070  1.00 98.95           C  
ATOM   3752  C   VAL A 328      19.028 -10.824  76.897  1.00 98.95           C  
ATOM   3753  O   VAL A 328      18.705 -10.565  75.736  1.00 98.95           O  
ATOM   3754  CB  VAL A 328      17.001 -11.055  78.412  1.00 98.95           C  
ATOM   3755  CG1 VAL A 328      16.083 -11.340  77.209  1.00 98.95           C  
ATOM   3756  CG2 VAL A 328      17.373 -12.385  79.097  1.00 98.95           C  
ATOM   3757  H   VAL A 328      17.682  -8.648  76.758  1.00 98.95           H  
ATOM   3758  HA  VAL A 328      18.910 -10.177  78.939  1.00 98.95           H  
ATOM   3759  HB  VAL A 328      16.416 -10.478  79.128  1.00 98.95           H  
ATOM   3760 HG11 VAL A 328      15.115 -11.708  77.542  1.00 98.95           H  
ATOM   3761 HG12 VAL A 328      15.916 -10.441  76.622  1.00 98.95           H  
ATOM   3762 HG13 VAL A 328      16.505 -12.089  76.540  1.00 98.95           H  
ATOM   3763 HG21 VAL A 328      16.482 -12.896  79.464  1.00 98.95           H  
ATOM   3764 HG22 VAL A 328      17.880 -13.067  78.415  1.00 98.95           H  
ATOM   3765 HG23 VAL A 328      18.033 -12.223  79.950  1.00 98.95           H  
ATOM   3766  N   ALA A 329      20.053 -11.618  77.238  1.00 98.55           N  
ATOM   3767  CA  ALA A 329      20.960 -12.272  76.297  1.00 98.55           C  
ATOM   3768  C   ALA A 329      20.696 -13.795  76.232  1.00 98.55           C  
ATOM   3769  O   ALA A 329      20.041 -14.321  77.135  1.00 98.55           O  
ATOM   3770  CB  ALA A 329      22.396 -11.953  76.739  1.00 98.55           C  
ATOM   3771  H   ALA A 329      20.254 -11.767  78.218  1.00 98.55           H  
ATOM   3772  HA  ALA A 329      20.801 -11.835  75.313  1.00 98.55           H  
ATOM   3773  HB1 ALA A 329      23.144 -12.495  76.163  1.00 98.55           H  
ATOM   3774  HB2 ALA A 329      22.608 -10.890  76.623  1.00 98.55           H  
ATOM   3775  HB3 ALA A 329      22.545 -12.202  77.789  1.00 98.55           H  
ATOM   3776  N   PRO A 330      21.218 -14.493  75.189  1.00 97.53           N  
ATOM   3777  CA  PRO A 330      21.013 -15.948  74.990  1.00 97.53           C  
ATOM   3778  C   PRO A 330      21.541 -16.906  76.078  1.00 97.53           C  
ATOM   3779  O   PRO A 330      21.193 -18.085  76.025  1.00 97.53           O  
ATOM   3780  CB  PRO A 330      21.692 -16.249  73.641  1.00 97.53           C  
ATOM   3781  CG  PRO A 330      21.742 -14.918  72.920  1.00 97.53           C  
ATOM   3782  CD  PRO A 330      21.938 -13.923  74.048  1.00 97.53           C  
ATOM   3783  HA  PRO A 330      19.937 -16.104  74.886  1.00 97.53           H  
ATOM   3784  HB3 PRO A 330      21.164 -17.008  73.064  1.00 97.53           H  
ATOM   3785  HB2 PRO A 330      22.713 -16.605  73.792  1.00 97.53           H  
ATOM   3786  HG3 PRO A 330      20.784 -14.731  72.437  1.00 97.53           H  
ATOM   3787  HG2 PRO A 330      22.516 -14.863  72.154  1.00 97.53           H  
ATOM   3788  HD2 PRO A 330      22.996 -13.838  74.297  1.00 97.53           H  
ATOM   3789  HD3 PRO A 330      21.575 -12.949  73.730  1.00 97.53           H  
ATOM   3790  N   ASP A 331      22.350 -16.409  77.029  1.00 96.91           N  
ATOM   3791  CA  ASP A 331      22.876 -17.153  78.182  1.00 96.91           C  
ATOM   3792  C   ASP A 331      22.020 -16.965  79.455  1.00 96.91           C  
ATOM   3793  O   ASP A 331      22.193 -17.737  80.398  1.00 96.91           O  
ATOM   3794  CB  ASP A 331      24.368 -16.825  78.475  1.00 96.91           C  
ATOM   3795  CG  ASP A 331      24.779 -15.353  78.697  1.00 96.91           C  
ATOM   3796  OD1 ASP A 331      23.932 -14.442  78.564  1.00 96.91           O1-
ATOM   3797  OD2 ASP A 331      25.977 -15.154  78.991  1.00 96.91           O  
ATOM   3798  H   ASP A 331      22.616 -15.433  76.997  1.00 96.91           H  
ATOM   3799  HA  ASP A 331      22.836 -18.219  77.951  1.00 96.91           H  
ATOM   3800  HB3 ASP A 331      24.954 -17.180  77.625  1.00 96.91           H  
ATOM   3801  HB2 ASP A 331      24.714 -17.417  79.324  1.00 96.91           H  
ATOM   3802  N   GLY A 332      21.122 -15.964  79.466  1.00 97.87           N  
ATOM   3803  CA  GLY A 332      20.260 -15.637  80.601  1.00 97.87           C  
ATOM   3804  C   GLY A 332      20.764 -14.426  81.396  1.00 97.87           C  
ATOM   3805  O   GLY A 332      20.138 -14.095  82.404  1.00 97.87           O  
ATOM   3806  H   GLY A 332      21.033 -15.379  78.646  1.00 97.87           H  
ATOM   3807  HA3 GLY A 332      20.126 -16.488  81.271  1.00 97.87           H  
ATOM   3808  HA2 GLY A 332      19.273 -15.379  80.222  1.00 97.87           H  
ATOM   3809  N   THR A 333      21.844 -13.747  80.958  1.00 98.01           N  
ATOM   3810  CA  THR A 333      22.306 -12.482  81.542  1.00 98.01           C  
ATOM   3811  C   THR A 333      21.272 -11.370  81.295  1.00 98.01           C  
ATOM   3812  O   THR A 333      20.882 -11.154  80.148  1.00 98.01           O  
ATOM   3813  CB  THR A 333      23.661 -12.009  80.940  1.00 98.01           C  
ATOM   3814  CG2 THR A 333      24.155 -10.621  81.398  1.00 98.01           C  
ATOM   3815  OG1 THR A 333      24.668 -12.944  81.267  1.00 98.01           O  
ATOM   3816  H   THR A 333      22.337 -14.063  80.133  1.00 98.01           H  
ATOM   3817  HA  THR A 333      22.433 -12.629  82.617  1.00 98.01           H  
ATOM   3818  HB  THR A 333      23.588 -11.992  79.853  1.00 98.01           H  
ATOM   3819 HG21 THR A 333      25.160 -10.423  81.024  1.00 98.01           H  
ATOM   3820 HG22 THR A 333      23.520  -9.815  81.030  1.00 98.01           H  
ATOM   3821 HG23 THR A 333      24.187 -10.552  82.486  1.00 98.01           H  
ATOM   3822  HG1 THR A 333      24.585 -13.701  80.677  1.00 98.01           H  
ATOM   3823  N   LEU A 334      20.865 -10.699  82.382  1.00 98.53           N  
ATOM   3824  CA  LEU A 334      19.958  -9.555  82.361  1.00 98.53           C  
ATOM   3825  C   LEU A 334      20.767  -8.265  82.550  1.00 98.53           C  
ATOM   3826  O   LEU A 334      21.751  -8.257  83.292  1.00 98.53           O  
ATOM   3827  CB  LEU A 334      18.918  -9.705  83.496  1.00 98.53           C  
ATOM   3828  CG  LEU A 334      17.925 -10.880  83.330  1.00 98.53           C  
ATOM   3829  CD1 LEU A 334      17.214 -11.215  84.656  1.00 98.53           C  
ATOM   3830  CD2 LEU A 334      16.910 -10.625  82.201  1.00 98.53           C  
ATOM   3831  H   LEU A 334      21.241 -10.945  83.286  1.00 98.53           H  
ATOM   3832  HA  LEU A 334      19.449  -9.498  81.400  1.00 98.53           H  
ATOM   3833  HB3 LEU A 334      18.344  -8.783  83.598  1.00 98.53           H  
ATOM   3834  HB2 LEU A 334      19.456  -9.824  84.438  1.00 98.53           H  
ATOM   3835  HG  LEU A 334      18.498 -11.765  83.050  1.00 98.53           H  
ATOM   3836 HD11 LEU A 334      16.139 -11.338  84.531  1.00 98.53           H  
ATOM   3837 HD12 LEU A 334      17.589 -12.150  85.067  1.00 98.53           H  
ATOM   3838 HD13 LEU A 334      17.366 -10.447  85.414  1.00 98.53           H  
ATOM   3839 HD21 LEU A 334      16.562 -11.564  81.769  1.00 98.53           H  
ATOM   3840 HD22 LEU A 334      16.037 -10.094  82.571  1.00 98.53           H  
ATOM   3841 HD23 LEU A 334      17.317 -10.023  81.392  1.00 98.53           H  
ATOM   3842  N   ALA A 335      20.308  -7.192  81.895  1.00 98.64           N  
ATOM   3843  CA  ALA A 335      20.911  -5.864  81.952  1.00 98.64           C  
ATOM   3844  C   ALA A 335      19.825  -4.785  81.887  1.00 98.64           C  
ATOM   3845  O   ALA A 335      18.704  -5.055  81.453  1.00 98.64           O  
ATOM   3846  CB  ALA A 335      21.894  -5.706  80.782  1.00 98.64           C  
ATOM   3847  H   ALA A 335      19.487  -7.276  81.308  1.00 98.64           H  
ATOM   3848  HA  ALA A 335      21.449  -5.739  82.893  1.00 98.64           H  
ATOM   3849  HB1 ALA A 335      22.409  -4.747  80.822  1.00 98.64           H  
ATOM   3850  HB2 ALA A 335      22.654  -6.487  80.786  1.00 98.64           H  
ATOM   3851  HB3 ALA A 335      21.369  -5.746  79.830  1.00 98.64           H  
ATOM   3852  N   TRP A 336      20.208  -3.567  82.293  1.00 98.65           N  
ATOM   3853  CA  TRP A 336      19.400  -2.361  82.149  1.00 98.65           C  
ATOM   3854  C   TRP A 336      20.276  -1.108  82.236  1.00 98.65           C  
ATOM   3855  O   TRP A 336      21.345  -1.138  82.846  1.00 98.65           O  
ATOM   3856  CB  TRP A 336      18.199  -2.337  83.126  1.00 98.65           C  
ATOM   3857  CG  TRP A 336      18.384  -2.643  84.590  1.00 98.65           C  
ATOM   3858  CD1 TRP A 336      19.432  -2.311  85.381  1.00 98.65           C  
ATOM   3859  CD2 TRP A 336      17.406  -3.262  85.479  1.00 98.65           C  
ATOM   3860  CE2 TRP A 336      17.934  -3.276  86.806  1.00 98.65           C  
ATOM   3861  CE3 TRP A 336      16.112  -3.798  85.300  1.00 98.65           C  
ATOM   3862  NE1 TRP A 336      19.175  -2.694  86.682  1.00 98.65           N  
ATOM   3863  CZ2 TRP A 336      17.210  -3.791  87.898  1.00 98.65           C  
ATOM   3864  CZ3 TRP A 336      15.376  -4.306  86.386  1.00 98.65           C  
ATOM   3865  CH2 TRP A 336      15.917  -4.300  87.686  1.00 98.65           C  
ATOM   3866  H   TRP A 336      21.149  -3.424  82.635  1.00 98.65           H  
ATOM   3867  HA  TRP A 336      19.001  -2.359  81.133  1.00 98.65           H  
ATOM   3868  HB3 TRP A 336      17.464  -3.053  82.761  1.00 98.65           H  
ATOM   3869  HB2 TRP A 336      17.700  -1.371  83.061  1.00 98.65           H  
ATOM   3870  HD1 TRP A 336      20.327  -1.808  85.049  1.00 98.65           H  
ATOM   3871  HE3 TRP A 336      15.669  -3.806  84.315  1.00 98.65           H  
ATOM   3872  HE1 TRP A 336      19.826  -2.531  87.440  1.00 98.65           H  
ATOM   3873  HZ2 TRP A 336      17.636  -3.792  88.889  1.00 98.65           H  
ATOM   3874  HZ3 TRP A 336      14.387  -4.690  86.211  1.00 98.65           H  
ATOM   3875  HH2 TRP A 336      15.342  -4.689  88.513  1.00 98.65           H  
ATOM   3876  N   SER A 337      19.799  -0.023  81.615  1.00 98.56           N  
ATOM   3877  CA  SER A 337      20.487   1.262  81.571  1.00 98.56           C  
ATOM   3878  C   SER A 337      19.446   2.362  81.349  1.00 98.56           C  
ATOM   3879  O   SER A 337      18.518   2.159  80.570  1.00 98.56           O  
ATOM   3880  CB  SER A 337      21.555   1.231  80.456  1.00 98.56           C  
ATOM   3881  OG  SER A 337      22.361   2.386  80.486  1.00 98.56           O  
ATOM   3882  H   SER A 337      18.908  -0.064  81.137  1.00 98.56           H  
ATOM   3883  HA  SER A 337      20.973   1.437  82.534  1.00 98.56           H  
ATOM   3884  HB3 SER A 337      21.094   1.143  79.471  1.00 98.56           H  
ATOM   3885  HB2 SER A 337      22.213   0.370  80.576  1.00 98.56           H  
ATOM   3886  HG  SER A 337      23.234   2.122  80.806  1.00 98.56           H  
ATOM   3887  N   PHE A 338      19.621   3.505  82.028  1.00 97.51           N  
ATOM   3888  CA  PHE A 338      18.738   4.667  81.934  1.00 97.51           C  
ATOM   3889  C   PHE A 338      19.502   5.923  82.373  1.00 97.51           C  
ATOM   3890  O   PHE A 338      20.113   5.926  83.442  1.00 97.51           O  
ATOM   3891  CB  PHE A 338      17.412   4.432  82.703  1.00 97.51           C  
ATOM   3892  CG  PHE A 338      17.523   4.156  84.190  1.00 97.51           C  
ATOM   3893  CD1 PHE A 338      17.875   2.865  84.637  1.00 97.51           C  
ATOM   3894  CD2 PHE A 338      17.423   5.205  85.126  1.00 97.51           C  
ATOM   3895  CE1 PHE A 338      18.073   2.631  85.988  1.00 97.51           C  
ATOM   3896  CE2 PHE A 338      17.620   4.950  86.475  1.00 97.51           C  
ATOM   3897  CZ  PHE A 338      17.940   3.667  86.900  1.00 97.51           C  
ATOM   3898  H   PHE A 338      20.403   3.600  82.660  1.00 97.51           H  
ATOM   3899  HA  PHE A 338      18.484   4.801  80.884  1.00 97.51           H  
ATOM   3900  HB3 PHE A 338      16.885   3.585  82.267  1.00 97.51           H  
ATOM   3901  HB2 PHE A 338      16.753   5.290  82.558  1.00 97.51           H  
ATOM   3902  HD1 PHE A 338      17.994   2.056  83.932  1.00 97.51           H  
ATOM   3903  HD2 PHE A 338      17.193   6.205  84.793  1.00 97.51           H  
ATOM   3904  HE1 PHE A 338      18.339   1.641  86.327  1.00 97.51           H  
ATOM   3905  HE2 PHE A 338      17.535   5.754  87.190  1.00 97.51           H  
ATOM   3906  HZ  PHE A 338      18.092   3.462  87.947  1.00 97.51           H  
ATOM   3907  N   ASN A 339      19.467   6.959  81.519  1.00 96.88           N  
ATOM   3908  CA  ASN A 339      20.130   8.254  81.726  1.00 96.88           C  
ATOM   3909  C   ASN A 339      19.213   9.298  82.409  1.00 96.88           C  
ATOM   3910  O   ASN A 339      19.604  10.459  82.523  1.00 96.88           O  
ATOM   3911  CB  ASN A 339      20.748   8.747  80.387  1.00 96.88           C  
ATOM   3912  CG  ASN A 339      19.758   9.084  79.262  1.00 96.88           C  
ATOM   3913  ND2 ASN A 339      20.264   9.602  78.142  1.00 96.88           N  
ATOM   3914  OD1 ASN A 339      18.555   8.883  79.394  1.00 96.88           O  
ATOM   3915  H   ASN A 339      18.924   6.881  80.668  1.00 96.88           H  
ATOM   3916  HA  ASN A 339      20.965   8.117  82.416  1.00 96.88           H  
ATOM   3917  HB3 ASN A 339      21.435   7.988  80.011  1.00 96.88           H  
ATOM   3918  HB2 ASN A 339      21.359   9.632  80.574  1.00 96.88           H  
ATOM   3919 HD22 ASN A 339      19.656   9.869  77.380  1.00 96.88           H  
ATOM   3920 HD21 ASN A 339      21.263   9.749  78.048  1.00 96.88           H  
ATOM   3921  N   THR A 340      18.030   8.865  82.859  1.00 94.03           N  
ATOM   3922  CA  THR A 340      16.997   9.604  83.578  1.00 94.03           C  
ATOM   3923  C   THR A 340      17.203   9.485  85.107  1.00 94.03           C  
ATOM   3924  O   THR A 340      18.051   8.725  85.584  1.00 94.03           O  
ATOM   3925  CB  THR A 340      15.618   9.003  83.151  1.00 94.03           C  
ATOM   3926  CG2 THR A 340      15.328   9.207  81.661  1.00 94.03           C  
ATOM   3927  OG1 THR A 340      15.460   7.614  83.425  1.00 94.03           O  
ATOM   3928  H   THR A 340      17.814   7.890  82.710  1.00 94.03           H  
ATOM   3929  HA  THR A 340      17.043  10.659  83.302  1.00 94.03           H  
ATOM   3930  HB  THR A 340      14.836   9.530  83.692  1.00 94.03           H  
ATOM   3931 HG21 THR A 340      14.326   8.867  81.397  1.00 94.03           H  
ATOM   3932 HG22 THR A 340      15.396  10.260  81.389  1.00 94.03           H  
ATOM   3933 HG23 THR A 340      16.039   8.663  81.042  1.00 94.03           H  
ATOM   3934  HG1 THR A 340      14.925   7.489  84.207  1.00 94.03           H  
ATOM   3935  N   SER A 341      16.440  10.258  85.894  1.00 92.00           N  
ATOM   3936  CA  SER A 341      16.468  10.252  87.367  1.00 92.00           C  
ATOM   3937  C   SER A 341      15.949   8.949  88.006  1.00 92.00           C  
ATOM   3938  O   SER A 341      16.354   8.625  89.123  1.00 92.00           O  
ATOM   3939  CB  SER A 341      15.648  11.441  87.901  1.00 92.00           C  
ATOM   3940  OG  SER A 341      16.245  12.668  87.535  1.00 92.00           O  
ATOM   3941  H   SER A 341      15.858  10.968  85.474  1.00 92.00           H  
ATOM   3942  HA  SER A 341      17.505  10.374  87.684  1.00 92.00           H  
ATOM   3943  HB3 SER A 341      15.587  11.412  88.990  1.00 92.00           H  
ATOM   3944  HB2 SER A 341      14.628  11.403  87.529  1.00 92.00           H  
ATOM   3945  HG  SER A 341      15.756  13.384  87.948  1.00 92.00           H  
ATOM   3946  N   GLY A 342      15.083   8.225  87.284  1.00 91.93           N  
ATOM   3947  CA  GLY A 342      14.596   6.920  87.689  1.00 91.93           C  
ATOM   3948  C   GLY A 342      13.997   6.208  86.474  1.00 91.93           C  
ATOM   3949  O   GLY A 342      13.676   6.823  85.458  1.00 91.93           O  
ATOM   3950  H   GLY A 342      14.763   8.570  86.389  1.00 91.93           H  
ATOM   3951  HA3 GLY A 342      13.830   7.044  88.453  1.00 91.93           H  
ATOM   3952  HA2 GLY A 342      15.400   6.316  88.112  1.00 91.93           H  
ATOM   3953  N   MET A 343      13.761   4.909  86.639  1.00 95.14           N  
ATOM   3954  CA  MET A 343      13.029   4.037  85.740  1.00 95.14           C  
ATOM   3955  C   MET A 343      12.324   3.000  86.604  1.00 95.14           C  
ATOM   3956  O   MET A 343      12.997   2.286  87.353  1.00 95.14           O  
ATOM   3957  CB  MET A 343      13.967   3.433  84.666  1.00 95.14           C  
ATOM   3958  CG  MET A 343      13.266   2.494  83.663  1.00 95.14           C  
ATOM   3959  SD  MET A 343      14.297   1.917  82.285  1.00 95.14           S  
ATOM   3960  CE  MET A 343      15.221   0.576  83.076  1.00 95.14           C  
ATOM   3961  H   MET A 343      13.860   4.547  87.585  1.00 95.14           H  
ATOM   3962  HA  MET A 343      12.251   4.625  85.261  1.00 95.14           H  
ATOM   3963  HB3 MET A 343      14.784   2.899  85.152  1.00 95.14           H  
ATOM   3964  HB2 MET A 343      14.433   4.246  84.109  1.00 95.14           H  
ATOM   3965  HG3 MET A 343      12.421   3.015  83.218  1.00 95.14           H  
ATOM   3966  HG2 MET A 343      12.848   1.623  84.167  1.00 95.14           H  
ATOM   3967  HE1 MET A 343      15.934   0.154  82.369  1.00 95.14           H  
ATOM   3968  HE2 MET A 343      15.772   0.945  83.939  1.00 95.14           H  
ATOM   3969  HE3 MET A 343      14.547  -0.218  83.396  1.00 95.14           H  
ATOM   3970  N   TYR A 344      10.997   2.880  86.461  1.00 94.73           N  
ATOM   3971  CA  TYR A 344      10.207   1.770  87.003  1.00 94.73           C  
ATOM   3972  C   TYR A 344      10.680   0.474  86.338  1.00 94.73           C  
ATOM   3973  O   TYR A 344      10.646   0.409  85.111  1.00 94.73           O  
ATOM   3974  CB  TYR A 344       8.706   1.994  86.713  1.00 94.73           C  
ATOM   3975  CG  TYR A 344       8.093   3.233  87.341  1.00 94.73           C  
ATOM   3976  CD1 TYR A 344       8.113   3.398  88.740  1.00 94.73           C  
ATOM   3977  CD2 TYR A 344       7.495   4.221  86.530  1.00 94.73           C  
ATOM   3978  CE1 TYR A 344       7.580   4.562  89.325  1.00 94.73           C  
ATOM   3979  CE2 TYR A 344       6.953   5.382  87.116  1.00 94.73           C  
ATOM   3980  CZ  TYR A 344       7.010   5.560  88.512  1.00 94.73           C  
ATOM   3981  OH  TYR A 344       6.510   6.698  89.074  1.00 94.73           O  
ATOM   3982  H   TYR A 344      10.511   3.498  85.825  1.00 94.73           H  
ATOM   3983  HA  TYR A 344      10.370   1.709  88.081  1.00 94.73           H  
ATOM   3984  HB3 TYR A 344       8.130   1.135  87.061  1.00 94.73           H  
ATOM   3985  HB2 TYR A 344       8.548   2.042  85.636  1.00 94.73           H  
ATOM   3986  HD1 TYR A 344       8.545   2.634  89.364  1.00 94.73           H  
ATOM   3987  HD2 TYR A 344       7.464   4.103  85.457  1.00 94.73           H  
ATOM   3988  HE1 TYR A 344       7.612   4.687  90.398  1.00 94.73           H  
ATOM   3989  HE2 TYR A 344       6.509   6.142  86.491  1.00 94.73           H  
ATOM   3990  HH  TYR A 344       6.580   6.705  90.031  1.00 94.73           H  
ATOM   3991  N   ARG A 345      11.176  -0.484  87.134  1.00 97.80           N  
ATOM   3992  CA  ARG A 345      11.833  -1.684  86.621  1.00 97.80           C  
ATOM   3993  C   ARG A 345      11.789  -2.830  87.636  1.00 97.80           C  
ATOM   3994  O   ARG A 345      11.778  -2.587  88.842  1.00 97.80           O  
ATOM   3995  CB  ARG A 345      13.272  -1.332  86.172  1.00 97.80           C  
ATOM   3996  CG  ARG A 345      14.239  -0.944  87.310  1.00 97.80           C  
ATOM   3997  CD  ARG A 345      15.518  -0.280  86.781  1.00 97.80           C  
ATOM   3998  NE  ARG A 345      16.507  -0.027  87.844  1.00 97.80           N  
ATOM   3999  CZ  ARG A 345      16.549   1.010  88.704  1.00 97.80           C  
ATOM   4000  NH1 ARG A 345      15.603   1.955  88.760  1.00 97.80           N  
ATOM   4001  NH2 ARG A 345      17.580   1.115  89.545  1.00 97.80           N1+
ATOM   4002  H   ARG A 345      11.204  -0.356  88.138  1.00 97.80           H  
ATOM   4003  HA  ARG A 345      11.263  -2.017  85.758  1.00 97.80           H  
ATOM   4004  HB3 ARG A 345      13.230  -0.521  85.447  1.00 97.80           H  
ATOM   4005  HB2 ARG A 345      13.689  -2.177  85.624  1.00 97.80           H  
ATOM   4006  HG3 ARG A 345      14.466  -1.783  87.968  1.00 97.80           H  
ATOM   4007  HG2 ARG A 345      13.724  -0.215  87.933  1.00 97.80           H  
ATOM   4008  HD3 ARG A 345      15.258   0.694  86.365  1.00 97.80           H  
ATOM   4009  HD2 ARG A 345      15.952  -0.842  85.955  1.00 97.80           H  
ATOM   4010  HE  ARG A 345      17.228  -0.730  87.924  1.00 97.80           H  
ATOM   4011 HH12 ARG A 345      15.681   2.716  89.422  1.00 97.80           H  
ATOM   4012 HH11 ARG A 345      14.791   1.907  88.155  1.00 97.80           H  
ATOM   4013 HH22 ARG A 345      17.635   1.895  90.187  1.00 97.80           H  
ATOM   4014 HH21 ARG A 345      18.321   0.428  89.544  1.00 97.80           H  
ATOM   4015  N   ALA A 346      11.797  -4.062  87.106  1.00 98.67           N  
ATOM   4016  CA  ALA A 346      11.816  -5.308  87.868  1.00 98.67           C  
ATOM   4017  C   ALA A 346      12.477  -6.413  87.039  1.00 98.67           C  
ATOM   4018  O   ALA A 346      12.309  -6.413  85.825  1.00 98.67           O  
ATOM   4019  CB  ALA A 346      10.383  -5.691  88.261  1.00 98.67           C  
ATOM   4020  H   ALA A 346      11.812  -4.169  86.100  1.00 98.67           H  
ATOM   4021  HA  ALA A 346      12.405  -5.155  88.766  1.00 98.67           H  
ATOM   4022  HB1 ALA A 346      10.350  -6.652  88.773  1.00 98.67           H  
ATOM   4023  HB2 ALA A 346       9.977  -4.951  88.946  1.00 98.67           H  
ATOM   4024  HB3 ALA A 346       9.722  -5.749  87.394  1.00 98.67           H  
ATOM   4025  N   ARG A 347      13.209  -7.336  87.683  1.00 98.71           N  
ATOM   4026  CA  ARG A 347      13.844  -8.474  87.010  1.00 98.71           C  
ATOM   4027  C   ARG A 347      14.014  -9.660  87.965  1.00 98.71           C  
ATOM   4028  O   ARG A 347      14.171  -9.461  89.169  1.00 98.71           O  
ATOM   4029  CB  ARG A 347      15.175  -8.050  86.337  1.00 98.71           C  
ATOM   4030  CG  ARG A 347      16.351  -7.779  87.296  1.00 98.71           C  
ATOM   4031  CD  ARG A 347      17.625  -7.343  86.557  1.00 98.71           C  
ATOM   4032  NE  ARG A 347      18.680  -6.916  87.492  1.00 98.71           N  
ATOM   4033  CZ  ARG A 347      19.924  -6.505  87.182  1.00 98.71           C  
ATOM   4034  NH1 ARG A 347      20.370  -6.467  85.916  1.00 98.71           N  
ATOM   4035  NH2 ARG A 347      20.744  -6.122  88.169  1.00 98.71           N1+
ATOM   4036  H   ARG A 347      13.333  -7.281  88.686  1.00 98.71           H  
ATOM   4037  HA  ARG A 347      13.156  -8.803  86.231  1.00 98.71           H  
ATOM   4038  HB3 ARG A 347      15.004  -7.172  85.714  1.00 98.71           H  
ATOM   4039  HB2 ARG A 347      15.476  -8.836  85.644  1.00 98.71           H  
ATOM   4040  HG3 ARG A 347      16.580  -8.726  87.786  1.00 98.71           H  
ATOM   4041  HG2 ARG A 347      16.082  -7.088  88.095  1.00 98.71           H  
ATOM   4042  HD3 ARG A 347      17.423  -6.607  85.778  1.00 98.71           H  
ATOM   4043  HD2 ARG A 347      18.040  -8.219  86.060  1.00 98.71           H  
ATOM   4044  HE  ARG A 347      18.417  -6.929  88.467  1.00 98.71           H  
ATOM   4045 HH12 ARG A 347      21.311  -6.167  85.707  1.00 98.71           H  
ATOM   4046 HH11 ARG A 347      19.764  -6.752  85.161  1.00 98.71           H  
ATOM   4047 HH22 ARG A 347      21.683  -5.814  87.963  1.00 98.71           H  
ATOM   4048 HH21 ARG A 347      20.434  -6.145  89.130  1.00 98.71           H  
ATOM   4049  N   GLN A 348      14.012 -10.872  87.389  1.00 98.58           N  
ATOM   4050  CA  GLN A 348      14.203 -12.133  88.098  1.00 98.58           C  
ATOM   4051  C   GLN A 348      14.729 -13.197  87.123  1.00 98.58           C  
ATOM   4052  O   GLN A 348      14.282 -13.255  85.978  1.00 98.58           O  
ATOM   4053  CB  GLN A 348      12.875 -12.562  88.773  1.00 98.58           C  
ATOM   4054  CG  GLN A 348      12.980 -13.850  89.617  1.00 98.58           C  
ATOM   4055  CD  GLN A 348      11.695 -14.222  90.360  1.00 98.58           C  
ATOM   4056  NE2 GLN A 348      11.826 -14.909  91.494  1.00 98.58           N  
ATOM   4057  OE1 GLN A 348      10.591 -13.951  89.901  1.00 98.58           O  
ATOM   4058  H   GLN A 348      13.887 -10.948  86.386  1.00 98.58           H  
ATOM   4059  HA  GLN A 348      14.958 -11.981  88.873  1.00 98.58           H  
ATOM   4060  HB3 GLN A 348      12.105 -12.690  88.011  1.00 98.58           H  
ATOM   4061  HB2 GLN A 348      12.525 -11.755  89.415  1.00 98.58           H  
ATOM   4062  HG3 GLN A 348      13.797 -13.750  90.332  1.00 98.58           H  
ATOM   4063  HG2 GLN A 348      13.216 -14.695  88.973  1.00 98.58           H  
ATOM   4064 HE22 GLN A 348      11.006 -15.199  92.007  1.00 98.58           H  
ATOM   4065 HE21 GLN A 348      12.747 -15.156  91.839  1.00 98.58           H  
ATOM   4066  N   SER A 349      15.627 -14.051  87.633  1.00 98.18           N  
ATOM   4067  CA  SER A 349      16.043 -15.311  87.016  1.00 98.18           C  
ATOM   4068  C   SER A 349      15.494 -16.482  87.846  1.00 98.18           C  
ATOM   4069  O   SER A 349      15.186 -16.301  89.025  1.00 98.18           O  
ATOM   4070  CB  SER A 349      17.583 -15.361  86.947  1.00 98.18           C  
ATOM   4071  OG  SER A 349      18.048 -14.690  85.795  1.00 98.18           O  
ATOM   4072  H   SER A 349      15.933 -13.924  88.587  1.00 98.18           H  
ATOM   4073  HA  SER A 349      15.630 -15.417  86.015  1.00 98.18           H  
ATOM   4074  HB3 SER A 349      17.941 -16.390  86.886  1.00 98.18           H  
ATOM   4075  HB2 SER A 349      18.037 -14.921  87.834  1.00 98.18           H  
ATOM   4076  HG  SER A 349      17.848 -15.225  85.024  1.00 98.18           H  
ATOM   4077  N   GLU A 350      15.390 -17.670  87.227  1.00 97.52           N  
ATOM   4078  CA  GLU A 350      14.932 -18.891  87.893  1.00 97.52           C  
ATOM   4079  C   GLU A 350      15.860 -19.289  89.059  1.00 97.52           C  
ATOM   4080  O   GLU A 350      17.064 -19.444  88.853  1.00 97.52           O  
ATOM   4081  CB  GLU A 350      14.771 -20.024  86.858  1.00 97.52           C  
ATOM   4082  CG  GLU A 350      14.182 -21.322  87.465  1.00 97.52           C  
ATOM   4083  CD  GLU A 350      13.857 -22.448  86.473  1.00 97.52           C  
ATOM   4084  OE1 GLU A 350      13.385 -23.496  86.963  1.00 97.52           O1-
ATOM   4085  OE2 GLU A 350      14.062 -22.276  85.252  1.00 97.52           O  
ATOM   4086  H   GLU A 350      15.632 -17.755  86.248  1.00 97.52           H  
ATOM   4087  HA  GLU A 350      13.940 -18.675  88.297  1.00 97.52           H  
ATOM   4088  HB3 GLU A 350      15.737 -20.238  86.399  1.00 97.52           H  
ATOM   4089  HB2 GLU A 350      14.132 -19.669  86.051  1.00 97.52           H  
ATOM   4090  HG3 GLU A 350      13.262 -21.076  87.999  1.00 97.52           H  
ATOM   4091  HG2 GLU A 350      14.869 -21.730  88.206  1.00 97.52           H  
ATOM   4092  N   GLY A 351      15.270 -19.421  90.258  1.00 95.88           N  
ATOM   4093  CA  GLY A 351      15.977 -19.745  91.498  1.00 95.88           C  
ATOM   4094  C   GLY A 351      16.570 -18.506  92.198  1.00 95.88           C  
ATOM   4095  O   GLY A 351      17.156 -18.665  93.268  1.00 95.88           O  
ATOM   4096  H   GLY A 351      14.274 -19.271  90.332  1.00 95.88           H  
ATOM   4097  HA3 GLY A 351      16.772 -20.469  91.310  1.00 95.88           H  
ATOM   4098  HA2 GLY A 351      15.272 -20.224  92.178  1.00 95.88           H  
ATOM   4099  N   GLN A 352      16.419 -17.297  91.628  1.00 96.87           N  
ATOM   4100  CA  GLN A 352      16.852 -16.023  92.212  1.00 96.87           C  
ATOM   4101  C   GLN A 352      15.638 -15.238  92.731  1.00 96.87           C  
ATOM   4102  O   GLN A 352      14.512 -15.488  92.302  1.00 96.87           O  
ATOM   4103  CB  GLN A 352      17.601 -15.191  91.140  1.00 96.87           C  
ATOM   4104  CG  GLN A 352      18.872 -15.855  90.574  1.00 96.87           C  
ATOM   4105  CD  GLN A 352      19.944 -16.084  91.641  1.00 96.87           C  
ATOM   4106  NE2 GLN A 352      20.258 -17.348  91.932  1.00 96.87           N  
ATOM   4107  OE1 GLN A 352      20.486 -15.129  92.192  1.00 96.87           O  
ATOM   4108  H   GLN A 352      15.918 -17.224  90.753  1.00 96.87           H  
ATOM   4109  HA  GLN A 352      17.516 -16.195  93.060  1.00 96.87           H  
ATOM   4110  HB3 GLN A 352      17.876 -14.223  91.563  1.00 96.87           H  
ATOM   4111  HB2 GLN A 352      16.930 -14.957  90.315  1.00 96.87           H  
ATOM   4112  HG3 GLN A 352      19.304 -15.212  89.808  1.00 96.87           H  
ATOM   4113  HG2 GLN A 352      18.624 -16.794  90.076  1.00 96.87           H  
ATOM   4114 HE22 GLN A 352      20.959 -17.544  92.631  1.00 96.87           H  
ATOM   4115 HE21 GLN A 352      19.788 -18.113  91.471  1.00 96.87           H  
ATOM   4116  N   ALA A 353      15.903 -14.281  93.634  1.00 96.74           N  
ATOM   4117  CA  ALA A 353      14.911 -13.349  94.174  1.00 96.74           C  
ATOM   4118  C   ALA A 353      14.600 -12.213  93.170  1.00 96.74           C  
ATOM   4119  O   ALA A 353      15.504 -11.806  92.438  1.00 96.74           O  
ATOM   4120  CB  ALA A 353      15.479 -12.760  95.474  1.00 96.74           C  
ATOM   4121  H   ALA A 353      16.855 -14.132  93.933  1.00 96.74           H  
ATOM   4122  HA  ALA A 353      14.016 -13.926  94.410  1.00 96.74           H  
ATOM   4123  HB1 ALA A 353      14.770 -12.076  95.941  1.00 96.74           H  
ATOM   4124  HB2 ALA A 353      15.697 -13.546  96.198  1.00 96.74           H  
ATOM   4125  HB3 ALA A 353      16.402 -12.206  95.296  1.00 96.74           H  
ATOM   4126  N   PRO A 354      13.344 -11.704  93.160  1.00 98.10           N  
ATOM   4127  CA  PRO A 354      12.965 -10.559  92.315  1.00 98.10           C  
ATOM   4128  C   PRO A 354      13.564  -9.231  92.823  1.00 98.10           C  
ATOM   4129  O   PRO A 354      13.354  -8.863  93.979  1.00 98.10           O  
ATOM   4130  CB  PRO A 354      11.429 -10.576  92.362  1.00 98.10           C  
ATOM   4131  CG  PRO A 354      11.094 -11.157  93.727  1.00 98.10           C  
ATOM   4132  CD  PRO A 354      12.210 -12.171  93.963  1.00 98.10           C  
ATOM   4133  HA  PRO A 354      13.294 -10.730  91.291  1.00 98.10           H  
ATOM   4134  HB3 PRO A 354      11.055 -11.240  91.583  1.00 98.10           H  
ATOM   4135  HB2 PRO A 354      10.974  -9.598  92.202  1.00 98.10           H  
ATOM   4136  HG3 PRO A 354      10.097 -11.596  93.779  1.00 98.10           H  
ATOM   4137  HG2 PRO A 354      11.148 -10.370  94.479  1.00 98.10           H  
ATOM   4138  HD2 PRO A 354      12.446 -12.249  95.025  1.00 98.10           H  
ATOM   4139  HD3 PRO A 354      11.905 -13.154  93.607  1.00 98.10           H  
ATOM   4140  N   VAL A 355      14.311  -8.554  91.939  1.00 98.25           N  
ATOM   4141  CA  VAL A 355      14.963  -7.270  92.189  1.00 98.25           C  
ATOM   4142  C   VAL A 355      14.133  -6.167  91.511  1.00 98.25           C  
ATOM   4143  O   VAL A 355      13.975  -6.222  90.294  1.00 98.25           O  
ATOM   4144  CB  VAL A 355      16.395  -7.262  91.574  1.00 98.25           C  
ATOM   4145  CG1 VAL A 355      17.096  -5.889  91.627  1.00 98.25           C  
ATOM   4146  CG2 VAL A 355      17.292  -8.321  92.240  1.00 98.25           C  
ATOM   4147  H   VAL A 355      14.418  -8.924  91.003  1.00 98.25           H  
ATOM   4148  HA  VAL A 355      15.033  -7.070  93.261  1.00 98.25           H  
ATOM   4149  HB  VAL A 355      16.321  -7.541  90.522  1.00 98.25           H  
ATOM   4150 HG11 VAL A 355      18.130  -5.958  91.289  1.00 98.25           H  
ATOM   4151 HG12 VAL A 355      16.609  -5.145  90.996  1.00 98.25           H  
ATOM   4152 HG13 VAL A 355      17.104  -5.510  92.649  1.00 98.25           H  
ATOM   4153 HG21 VAL A 355      18.294  -8.318  91.812  1.00 98.25           H  
ATOM   4154 HG22 VAL A 355      17.387  -8.142  93.311  1.00 98.25           H  
ATOM   4155 HG23 VAL A 355      16.892  -9.327  92.107  1.00 98.25           H  
ATOM   4156  N   ILE A 356      13.627  -5.202  92.300  1.00 98.02           N  
ATOM   4157  CA  ILE A 356      12.764  -4.112  91.826  1.00 98.02           C  
ATOM   4158  C   ILE A 356      13.352  -2.755  92.255  1.00 98.02           C  
ATOM   4159  O   ILE A 356      13.767  -2.608  93.406  1.00 98.02           O  
ATOM   4160  CB  ILE A 356      11.306  -4.249  92.375  1.00 98.02           C  
ATOM   4161  CG1 ILE A 356      10.717  -5.622  91.959  1.00 98.02           C  
ATOM   4162  CG2 ILE A 356      10.372  -3.089  91.946  1.00 98.02           C  
ATOM   4163  CD1 ILE A 356       9.211  -5.806  92.178  1.00 98.02           C  
ATOM   4164  H   ILE A 356      13.812  -5.216  93.293  1.00 98.02           H  
ATOM   4165  HA  ILE A 356      12.723  -4.117  90.738  1.00 98.02           H  
ATOM   4166  HB  ILE A 356      11.351  -4.234  93.465  1.00 98.02           H  
ATOM   4167 HG13 ILE A 356      11.236  -6.420  92.493  1.00 98.02           H  
ATOM   4168 HG12 ILE A 356      10.932  -5.797  90.909  1.00 98.02           H  
ATOM   4169 HG21 ILE A 356       9.394  -3.174  92.418  1.00 98.02           H  
ATOM   4170 HG22 ILE A 356      10.747  -2.107  92.232  1.00 98.02           H  
ATOM   4171 HG23 ILE A 356      10.213  -3.085  90.868  1.00 98.02           H  
ATOM   4172 HD11 ILE A 356       8.929  -6.839  91.983  1.00 98.02           H  
ATOM   4173 HD12 ILE A 356       8.920  -5.563  93.200  1.00 98.02           H  
ATOM   4174 HD13 ILE A 356       8.624  -5.189  91.497  1.00 98.02           H  
ATOM   4175  N   GLY A 357      13.358  -1.793  91.318  1.00 96.02           N  
ATOM   4176  CA  GLY A 357      13.843  -0.432  91.536  1.00 96.02           C  
ATOM   4177  C   GLY A 357      12.874   0.580  90.908  1.00 96.02           C  
ATOM   4178  O   GLY A 357      12.092   0.253  90.013  1.00 96.02           O  
ATOM   4179  H   GLY A 357      12.960  -1.989  90.408  1.00 96.02           H  
ATOM   4180  HA3 GLY A 357      14.822  -0.325  91.068  1.00 96.02           H  
ATOM   4181  HA2 GLY A 357      13.964  -0.210  92.597  1.00 96.02           H  
ATOM   4182  N   ILE A 358      12.980   1.834  91.373  1.00 94.27           N  
ATOM   4183  CA  ILE A 358      12.301   3.014  90.838  1.00 94.27           C  
ATOM   4184  C   ILE A 358      13.336   4.107  90.519  1.00 94.27           C  
ATOM   4185  O   ILE A 358      13.278   4.661  89.427  1.00 94.27           O  
ATOM   4186  CB  ILE A 358      11.245   3.616  91.822  1.00 94.27           C  
ATOM   4187  CG1 ILE A 358      10.128   2.595  92.138  1.00 94.27           C  
ATOM   4188  CG2 ILE A 358      10.636   4.951  91.316  1.00 94.27           C  
ATOM   4189  CD1 ILE A 358       9.051   3.121  93.100  1.00 94.27           C  
ATOM   4190  H   ILE A 358      13.610   2.011  92.146  1.00 94.27           H  
ATOM   4191  HA  ILE A 358      11.795   2.762  89.904  1.00 94.27           H  
ATOM   4192  HB  ILE A 358      11.748   3.825  92.766  1.00 94.27           H  
ATOM   4193 HG13 ILE A 358      10.559   1.692  92.568  1.00 94.27           H  
ATOM   4194 HG12 ILE A 358       9.652   2.278  91.212  1.00 94.27           H  
ATOM   4195 HG21 ILE A 358       9.874   5.341  91.988  1.00 94.27           H  
ATOM   4196 HG22 ILE A 358      11.374   5.747  91.229  1.00 94.27           H  
ATOM   4197 HG23 ILE A 358      10.178   4.820  90.337  1.00 94.27           H  
ATOM   4198 HD11 ILE A 358       8.591   2.308  93.652  1.00 94.27           H  
ATOM   4199 HD12 ILE A 358       9.467   3.814  93.831  1.00 94.27           H  
ATOM   4200 HD13 ILE A 358       8.256   3.636  92.560  1.00 94.27           H  
ATOM   4201  N   PHE A 359      14.249   4.408  91.458  1.00 93.73           N  
ATOM   4202  CA  PHE A 359      15.189   5.534  91.363  1.00 93.73           C  
ATOM   4203  C   PHE A 359      16.589   5.058  90.940  1.00 93.73           C  
ATOM   4204  O   PHE A 359      16.874   3.862  91.009  1.00 93.73           O  
ATOM   4205  CB  PHE A 359      15.235   6.253  92.727  1.00 93.73           C  
ATOM   4206  CG  PHE A 359      13.883   6.760  93.201  1.00 93.73           C  
ATOM   4207  CD1 PHE A 359      13.316   7.922  92.635  1.00 93.73           C  
ATOM   4208  CD2 PHE A 359      13.097   5.971  94.067  1.00 93.73           C  
ATOM   4209  CE1 PHE A 359      12.022   8.298  92.975  1.00 93.73           C  
ATOM   4210  CE2 PHE A 359      11.808   6.364  94.393  1.00 93.73           C  
ATOM   4211  CZ  PHE A 359      11.274   7.526  93.854  1.00 93.73           C  
ATOM   4212  H   PHE A 359      14.256   3.897  92.330  1.00 93.73           H  
ATOM   4213  HA  PHE A 359      14.841   6.252  90.619  1.00 93.73           H  
ATOM   4214  HB3 PHE A 359      15.910   7.108  92.667  1.00 93.73           H  
ATOM   4215  HB2 PHE A 359      15.653   5.590  93.485  1.00 93.73           H  
ATOM   4216  HD1 PHE A 359      13.879   8.514  91.928  1.00 93.73           H  
ATOM   4217  HD2 PHE A 359      13.488   5.048  94.468  1.00 93.73           H  
ATOM   4218  HE1 PHE A 359      11.589   9.189  92.548  1.00 93.73           H  
ATOM   4219  HE2 PHE A 359      11.216   5.751  95.052  1.00 93.73           H  
ATOM   4220  HZ  PHE A 359      10.269   7.824  94.111  1.00 93.73           H  
ATOM   4221  N   ARG A 360      17.441   6.006  90.507  1.00 90.37           N  
ATOM   4222  CA  ARG A 360      18.814   5.747  90.048  1.00 90.37           C  
ATOM   4223  C   ARG A 360      19.732   5.120  91.119  1.00 90.37           C  
ATOM   4224  O   ARG A 360      20.554   4.272  90.776  1.00 90.37           O  
ATOM   4225  CB  ARG A 360      19.419   7.032  89.436  1.00 90.37           C  
ATOM   4226  CG  ARG A 360      20.758   6.808  88.695  1.00 90.37           C  
ATOM   4227  CD  ARG A 360      21.491   8.092  88.270  1.00 90.37           C  
ATOM   4228  NE  ARG A 360      20.825   8.822  87.176  1.00 90.37           N  
ATOM   4229  CZ  ARG A 360      21.326   9.872  86.496  1.00 90.37           C  
ATOM   4230  NH1 ARG A 360      22.550  10.368  86.734  1.00 90.37           N  
ATOM   4231  NH2 ARG A 360      20.578  10.444  85.549  1.00 90.37           N1+
ATOM   4232  H   ARG A 360      17.132   6.968  90.453  1.00 90.37           H  
ATOM   4233  HA  ARG A 360      18.737   5.019  89.246  1.00 90.37           H  
ATOM   4234  HB3 ARG A 360      19.556   7.775  90.223  1.00 90.37           H  
ATOM   4235  HB2 ARG A 360      18.708   7.465  88.732  1.00 90.37           H  
ATOM   4236  HG3 ARG A 360      20.513   6.236  87.797  1.00 90.37           H  
ATOM   4237  HG2 ARG A 360      21.457   6.181  89.247  1.00 90.37           H  
ATOM   4238  HD3 ARG A 360      22.544   7.891  88.069  1.00 90.37           H  
ATOM   4239  HD2 ARG A 360      21.468   8.787  89.110  1.00 90.37           H  
ATOM   4240  HE  ARG A 360      19.902   8.493  86.924  1.00 90.37           H  
ATOM   4241 HH12 ARG A 360      22.900  11.153  86.204  1.00 90.37           H  
ATOM   4242 HH11 ARG A 360      23.134   9.949  87.442  1.00 90.37           H  
ATOM   4243 HH22 ARG A 360      20.927  11.223  85.010  1.00 90.37           H  
ATOM   4244 HH21 ARG A 360      19.661  10.073  85.336  1.00 90.37           H  
ATOM   4245  N   ASN A 361      19.550   5.518  92.389  1.00 87.69           N  
ATOM   4246  CA  ASN A 361      20.319   5.049  93.549  1.00 87.69           C  
ATOM   4247  C   ASN A 361      19.807   3.719  94.156  1.00 87.69           C  
ATOM   4248  O   ASN A 361      20.058   3.466  95.335  1.00 87.69           O  
ATOM   4249  CB  ASN A 361      20.455   6.195  94.588  1.00 87.69           C  
ATOM   4250  CG  ASN A 361      19.156   6.639  95.280  1.00 87.69           C  
ATOM   4251  ND2 ASN A 361      19.238   6.931  96.580  1.00 87.69           N  
ATOM   4252  OD1 ASN A 361      18.102   6.742  94.655  1.00 87.69           O  
ATOM   4253  H   ASN A 361      18.831   6.198  92.594  1.00 87.69           H  
ATOM   4254  HA  ASN A 361      21.332   4.822  93.214  1.00 87.69           H  
ATOM   4255  HB3 ASN A 361      20.884   7.072  94.101  1.00 87.69           H  
ATOM   4256  HB2 ASN A 361      21.179   5.901  95.350  1.00 87.69           H  
ATOM   4257 HD22 ASN A 361      18.426   7.249  97.088  1.00 87.69           H  
ATOM   4258 HD21 ASN A 361      20.118   6.840  97.067  1.00 87.69           H  
ATOM   4259  N   GLU A 362      19.121   2.892  93.349  1.00 90.79           N  
ATOM   4260  CA  GLU A 362      18.623   1.561  93.709  1.00 90.79           C  
ATOM   4261  C   GLU A 362      19.197   0.491  92.751  1.00 90.79           C  
ATOM   4262  O   GLU A 362      19.782   0.865  91.732  1.00 90.79           O  
ATOM   4263  CB  GLU A 362      17.078   1.591  93.721  1.00 90.79           C  
ATOM   4264  CG  GLU A 362      16.522   2.528  94.815  1.00 90.79           C  
ATOM   4265  CD  GLU A 362      14.999   2.496  94.980  1.00 90.79           C  
ATOM   4266  OE1 GLU A 362      14.550   2.753  96.117  1.00 90.79           O1-
ATOM   4267  OE2 GLU A 362      14.289   2.253  93.982  1.00 90.79           O  
ATOM   4268  H   GLU A 362      18.978   3.164  92.386  1.00 90.79           H  
ATOM   4269  HA  GLU A 362      18.976   1.316  94.710  1.00 90.79           H  
ATOM   4270  HB3 GLU A 362      16.666   0.594  93.867  1.00 90.79           H  
ATOM   4271  HB2 GLU A 362      16.717   1.911  92.743  1.00 90.79           H  
ATOM   4272  HG3 GLU A 362      16.806   3.557  94.595  1.00 90.79           H  
ATOM   4273  HG2 GLU A 362      16.990   2.278  95.769  1.00 90.79           H  
ATOM   4274  N   PRO A 363      19.034  -0.819  93.067  1.00 80.87           N  
ATOM   4275  CA  PRO A 363      19.564  -1.912  92.219  1.00 80.87           C  
ATOM   4276  C   PRO A 363      18.982  -2.002  90.792  1.00 80.87           C  
ATOM   4277  O   PRO A 363      17.626  -1.836  90.808  1.00 80.87           O1-
ATOM   4278  CB  PRO A 363      19.293  -3.190  93.031  1.00 80.87           C  
ATOM   4279  CG  PRO A 363      19.144  -2.718  94.465  1.00 80.87           C  
ATOM   4280  CD  PRO A 363      18.467  -1.366  94.303  1.00 80.87           C  
ATOM   4281  OXT PRO A 363      19.662  -2.225  89.812  1.00 80.87           O  
ATOM   4282  HA  PRO A 363      20.642  -1.756  92.150  1.00 80.87           H  
ATOM   4283  HB3 PRO A 363      20.079  -3.938  92.920  1.00 80.87           H  
ATOM   4284  HB2 PRO A 363      18.356  -3.647  92.717  1.00 80.87           H  
ATOM   4285  HG3 PRO A 363      20.132  -2.580  94.907  1.00 80.87           H  
ATOM   4286  HG2 PRO A 363      18.586  -3.410  95.096  1.00 80.87           H  
ATOM   4287  HD2 PRO A 363      17.393  -1.504  94.172  1.00 80.87           H  
ATOM   4288  HD3 PRO A 363      18.628  -0.755  95.190  1.00 80.87           H  
TER    4289      PRO A 363
ATOM   4290  N   GLY B  38      34.455  14.655  45.057  1.00 94.55           N1+
ATOM   4291  CA  GLY B  38      33.248  14.987  44.248  1.00 94.55           C  
ATOM   4292  C   GLY B  38      32.011  14.188  44.714  1.00 94.55           C  
ATOM   4293  O   GLY B  38      32.103  13.178  45.418  1.00 94.55           O  
ATOM   4294  H1  GLY B  38      35.266  15.143  44.706  1.00 94.55           H  
ATOM   4295  H2  GLY B  38      34.331  14.919  46.024  1.00 94.55           H  
ATOM   4296  H3  GLY B  38      34.651  13.664  45.018  1.00 94.55           H  
ATOM   4297  HA3 GLY B  38      33.537  14.710  43.234  1.00 94.55           H  
ATOM   4298  HA2 GLY B  38      33.123  16.067  44.332  1.00 94.55           H  
ATOM   4299  N   TRP B  39      30.825  14.655  44.285  1.00 98.47           N  
ATOM   4300  CA  TRP B  39      29.527  14.033  44.576  1.00 98.47           C  
ATOM   4301  C   TRP B  39      29.357  12.636  43.947  1.00 98.47           C  
ATOM   4302  O   TRP B  39      30.055  12.289  42.992  1.00 98.47           O  
ATOM   4303  CB  TRP B  39      28.381  14.983  44.157  1.00 98.47           C  
ATOM   4304  CG  TRP B  39      28.271  15.394  42.715  1.00 98.47           C  
ATOM   4305  CD1 TRP B  39      28.666  16.592  42.228  1.00 98.47           C  
ATOM   4306  CD2 TRP B  39      27.747  14.651  41.564  1.00 98.47           C  
ATOM   4307  CE2 TRP B  39      27.875  15.475  40.404  1.00 98.47           C  
ATOM   4308  CE3 TRP B  39      27.176  13.369  41.369  1.00 98.47           C  
ATOM   4309  NE1 TRP B  39      28.427  16.645  40.873  1.00 98.47           N  
ATOM   4310  CZ2 TRP B  39      27.484  15.047  39.125  1.00 98.47           C  
ATOM   4311  CZ3 TRP B  39      26.789  12.924  40.088  1.00 98.47           C  
ATOM   4312  CH2 TRP B  39      26.944  13.760  38.967  1.00 98.47           C  
ATOM   4313  H   TRP B  39      30.803  15.463  43.675  1.00 98.47           H  
ATOM   4314  HA  TRP B  39      29.469  13.905  45.658  1.00 98.47           H  
ATOM   4315  HB3 TRP B  39      28.442  15.890  44.760  1.00 98.47           H  
ATOM   4316  HB2 TRP B  39      27.424  14.535  44.422  1.00 98.47           H  
ATOM   4317  HD1 TRP B  39      29.096  17.384  42.823  1.00 98.47           H  
ATOM   4318  HE3 TRP B  39      27.034  12.715  42.213  1.00 98.47           H  
ATOM   4319  HE1 TRP B  39      28.643  17.455  40.304  1.00 98.47           H  
ATOM   4320  HZ2 TRP B  39      27.604  15.697  38.271  1.00 98.47           H  
ATOM   4321  HZ3 TRP B  39      26.373  11.937  39.960  1.00 98.47           H  
ATOM   4322  HH2 TRP B  39      26.642  13.420  37.989  1.00 98.47           H  
ATOM   4323  N   ALA B  40      28.391  11.881  44.486  1.00 98.84           N  
ATOM   4324  CA  ALA B  40      27.957  10.583  43.975  1.00 98.84           C  
ATOM   4325  C   ALA B  40      26.486  10.362  44.332  1.00 98.84           C  
ATOM   4326  O   ALA B  40      26.040  10.842  45.371  1.00 98.84           O  
ATOM   4327  CB  ALA B  40      28.850   9.471  44.552  1.00 98.84           C  
ATOM   4328  H   ALA B  40      27.847  12.245  45.259  1.00 98.84           H  
ATOM   4329  HA  ALA B  40      28.032  10.586  42.890  1.00 98.84           H  
ATOM   4330  HB1 ALA B  40      28.574   8.496  44.149  1.00 98.84           H  
ATOM   4331  HB2 ALA B  40      29.899   9.637  44.306  1.00 98.84           H  
ATOM   4332  HB3 ALA B  40      28.772   9.414  45.639  1.00 98.84           H  
ATOM   4333  N   LEU B  41      25.757   9.621  43.486  1.00 98.61           N  
ATOM   4334  CA  LEU B  41      24.381   9.214  43.765  1.00 98.61           C  
ATOM   4335  C   LEU B  41      24.039   7.917  43.028  1.00 98.61           C  
ATOM   4336  O   LEU B  41      24.516   7.695  41.917  1.00 98.61           O  
ATOM   4337  CB  LEU B  41      23.362  10.366  43.510  1.00 98.61           C  
ATOM   4338  CG  LEU B  41      22.799  10.556  42.076  1.00 98.61           C  
ATOM   4339  CD1 LEU B  41      21.602  11.533  42.084  1.00 98.61           C  
ATOM   4340  CD2 LEU B  41      23.887  10.977  41.066  1.00 98.61           C  
ATOM   4341  H   LEU B  41      26.164   9.269  42.628  1.00 98.61           H  
ATOM   4342  HA  LEU B  41      24.352   8.973  44.828  1.00 98.61           H  
ATOM   4343  HB3 LEU B  41      23.758  11.313  43.881  1.00 98.61           H  
ATOM   4344  HB2 LEU B  41      22.505  10.153  44.149  1.00 98.61           H  
ATOM   4345  HG  LEU B  41      22.390   9.607  41.727  1.00 98.61           H  
ATOM   4346 HD11 LEU B  41      21.640  12.261  41.275  1.00 98.61           H  
ATOM   4347 HD12 LEU B  41      20.663  10.990  41.974  1.00 98.61           H  
ATOM   4348 HD13 LEU B  41      21.539  12.094  43.017  1.00 98.61           H  
ATOM   4349 HD21 LEU B  41      23.600  11.831  40.452  1.00 98.61           H  
ATOM   4350 HD22 LEU B  41      24.814  11.252  41.567  1.00 98.61           H  
ATOM   4351 HD23 LEU B  41      24.116  10.158  40.385  1.00 98.61           H  
ATOM   4352  N   ALA B  42      23.176   7.116  43.667  1.00 98.91           N  
ATOM   4353  CA  ALA B  42      22.507   5.961  43.080  1.00 98.91           C  
ATOM   4354  C   ALA B  42      21.001   6.091  43.330  1.00 98.91           C  
ATOM   4355  O   ALA B  42      20.594   6.726  44.300  1.00 98.91           O  
ATOM   4356  CB  ALA B  42      23.081   4.658  43.662  1.00 98.91           C  
ATOM   4357  H   ALA B  42      22.829   7.398  44.575  1.00 98.91           H  
ATOM   4358  HA  ALA B  42      22.661   5.956  42.004  1.00 98.91           H  
ATOM   4359  HB1 ALA B  42      22.539   3.787  43.291  1.00 98.91           H  
ATOM   4360  HB2 ALA B  42      24.125   4.532  43.375  1.00 98.91           H  
ATOM   4361  HB3 ALA B  42      23.036   4.638  44.749  1.00 98.91           H  
ATOM   4362  N   ILE B  43      20.211   5.498  42.428  1.00 98.79           N  
ATOM   4363  CA  ILE B  43      18.752   5.555  42.349  1.00 98.79           C  
ATOM   4364  C   ILE B  43      18.205   4.146  42.089  1.00 98.79           C  
ATOM   4365  O   ILE B  43      18.893   3.331  41.472  1.00 98.79           O  
ATOM   4366  CB  ILE B  43      18.300   6.509  41.193  1.00 98.79           C  
ATOM   4367  CG1 ILE B  43      18.573   7.964  41.610  1.00 98.79           C  
ATOM   4368  CG2 ILE B  43      16.826   6.375  40.727  1.00 98.79           C  
ATOM   4369  CD1 ILE B  43      18.365   8.996  40.503  1.00 98.79           C  
ATOM   4370  H   ILE B  43      20.650   5.015  41.653  1.00 98.79           H  
ATOM   4371  HA  ILE B  43      18.343   5.905  43.295  1.00 98.79           H  
ATOM   4372  HB  ILE B  43      18.926   6.295  40.324  1.00 98.79           H  
ATOM   4373 HG13 ILE B  43      19.595   8.079  41.967  1.00 98.79           H  
ATOM   4374 HG12 ILE B  43      17.926   8.190  42.455  1.00 98.79           H  
ATOM   4375 HG21 ILE B  43      16.585   7.074  39.928  1.00 98.79           H  
ATOM   4376 HG22 ILE B  43      16.605   5.390  40.319  1.00 98.79           H  
ATOM   4377 HG23 ILE B  43      16.133   6.563  41.548  1.00 98.79           H  
ATOM   4378 HD11 ILE B  43      18.817   9.945  40.785  1.00 98.79           H  
ATOM   4379 HD12 ILE B  43      18.823   8.655  39.579  1.00 98.79           H  
ATOM   4380 HD13 ILE B  43      17.310   9.183  40.306  1.00 98.79           H  
ATOM   4381  N   HIS B  44      16.959   3.912  42.533  1.00 98.07           N  
ATOM   4382  CA  HIS B  44      16.172   2.743  42.159  1.00 98.07           C  
ATOM   4383  C   HIS B  44      14.709   3.133  41.886  1.00 98.07           C  
ATOM   4384  O   HIS B  44      14.226   4.142  42.402  1.00 98.07           O  
ATOM   4385  CB  HIS B  44      16.328   1.630  43.217  1.00 98.07           C  
ATOM   4386  CG  HIS B  44      15.583   1.852  44.509  1.00 98.07           C  
ATOM   4387  CD2 HIS B  44      15.958   2.586  45.614  1.00 98.07           C  
ATOM   4388  ND1 HIS B  44      14.314   1.316  44.734  1.00 98.07           N  
ATOM   4389  CE1 HIS B  44      13.982   1.742  45.943  1.00 98.07           C  
ATOM   4390  NE2 HIS B  44      14.923   2.483  46.520  1.00 98.07           N  
ATOM   4391  H   HIS B  44      16.460   4.634  43.038  1.00 98.07           H  
ATOM   4392  HA  HIS B  44      16.573   2.379  41.220  1.00 98.07           H  
ATOM   4393  HB3 HIS B  44      17.382   1.476  43.446  1.00 98.07           H  
ATOM   4394  HB2 HIS B  44      15.981   0.685  42.795  1.00 98.07           H  
ATOM   4395  HD2 HIS B  44      16.833   3.171  45.827  1.00 98.07           H  
ATOM   4396  HE1 HIS B  44      13.041   1.519  46.411  1.00 98.07           H  
ATOM   4397  HE2 HIS B  44      14.882   2.911  47.436  1.00 98.07           H  
ATOM   4398  N   GLY B  45      14.048   2.300  41.070  1.00 95.08           N  
ATOM   4399  CA  GLY B  45      12.640   2.414  40.695  1.00 95.08           C  
ATOM   4400  C   GLY B  45      11.837   1.175  41.127  1.00 95.08           C  
ATOM   4401  O   GLY B  45      10.651   1.100  40.808  1.00 95.08           O  
ATOM   4402  H   GLY B  45      14.552   1.512  40.683  1.00 95.08           H  
ATOM   4403  HA3 GLY B  45      12.583   2.510  39.611  1.00 95.08           H  
ATOM   4404  HA2 GLY B  45      12.174   3.305  41.117  1.00 95.08           H  
ATOM   4405  N   GLY B  46      12.465   0.217  41.835  1.00 91.49           N  
ATOM   4406  CA  GLY B  46      11.827  -0.982  42.375  1.00 91.49           C  
ATOM   4407  C   GLY B  46      12.537  -2.241  41.864  1.00 91.49           C  
ATOM   4408  O   GLY B  46      13.087  -2.246  40.763  1.00 91.49           O  
ATOM   4409  H   GLY B  46      13.437   0.350  42.073  1.00 91.49           H  
ATOM   4410  HA3 GLY B  46      10.767  -1.045  42.128  1.00 91.49           H  
ATOM   4411  HA2 GLY B  46      11.900  -0.925  43.458  1.00 91.49           H  
ATOM   4412  N   ALA B  47      12.489  -3.312  42.677  1.00 87.90           N  
ATOM   4413  CA  ALA B  47      13.059  -4.634  42.407  1.00 87.90           C  
ATOM   4414  C   ALA B  47      11.951  -5.694  42.423  1.00 87.90           C  
ATOM   4415  O   ALA B  47      11.088  -5.652  43.302  1.00 87.90           O  
ATOM   4416  CB  ALA B  47      14.106  -4.955  43.485  1.00 87.90           C  
ATOM   4417  H   ALA B  47      12.012  -3.226  43.565  1.00 87.90           H  
ATOM   4418  HA  ALA B  47      13.542  -4.654  41.432  1.00 87.90           H  
ATOM   4419  HB1 ALA B  47      14.604  -5.904  43.290  1.00 87.90           H  
ATOM   4420  HB2 ALA B  47      14.878  -4.189  43.527  1.00 87.90           H  
ATOM   4421  HB3 ALA B  47      13.653  -5.018  44.476  1.00 87.90           H  
ATOM   4422  N   GLY B  48      12.006  -6.638  41.472  1.00 86.35           N  
ATOM   4423  CA  GLY B  48      10.994  -7.683  41.355  1.00 86.35           C  
ATOM   4424  C   GLY B  48      11.238  -8.525  40.099  1.00 86.35           C  
ATOM   4425  O   GLY B  48      12.309  -8.475  39.488  1.00 86.35           O  
ATOM   4426  H   GLY B  48      12.756  -6.642  40.793  1.00 86.35           H  
ATOM   4427  HA3 GLY B  48      10.000  -7.234  41.302  1.00 86.35           H  
ATOM   4428  HA2 GLY B  48      11.021  -8.331  42.232  1.00 86.35           H  
ATOM   4429  N   VAL B  49      10.225  -9.331  39.742  1.00 71.57           N  
ATOM   4430  CA  VAL B  49      10.224 -10.215  38.577  1.00 71.57           C  
ATOM   4431  C   VAL B  49      10.084  -9.390  37.282  1.00 71.57           C  
ATOM   4432  O   VAL B  49       9.009  -8.860  37.002  1.00 71.57           O  
ATOM   4433  CB  VAL B  49       9.081 -11.270  38.660  1.00 71.57           C  
ATOM   4434  CG1 VAL B  49       8.959 -12.166  37.407  1.00 71.57           C  
ATOM   4435  CG2 VAL B  49       9.236 -12.161  39.907  1.00 71.57           C  
ATOM   4436  H   VAL B  49       9.376  -9.330  40.290  1.00 71.57           H  
ATOM   4437  HA  VAL B  49      11.174 -10.753  38.560  1.00 71.57           H  
ATOM   4438  HB  VAL B  49       8.132 -10.742  38.768  1.00 71.57           H  
ATOM   4439 HG11 VAL B  49       8.206 -12.941  37.551  1.00 71.57           H  
ATOM   4440 HG12 VAL B  49       8.661 -11.605  36.521  1.00 71.57           H  
ATOM   4441 HG13 VAL B  49       9.904 -12.663  37.185  1.00 71.57           H  
ATOM   4442 HG21 VAL B  49       8.436 -12.900  39.967  1.00 71.57           H  
ATOM   4443 HG22 VAL B  49      10.184 -12.700  39.892  1.00 71.57           H  
ATOM   4444 HG23 VAL B  49       9.200 -11.578  40.827  1.00 71.57           H  
ATOM   4445  N   MET B  50      11.199  -9.288  36.546  1.00 76.49           N  
ATOM   4446  CA  MET B  50      11.322  -8.567  35.284  1.00 76.49           C  
ATOM   4447  C   MET B  50      11.841  -9.551  34.234  1.00 76.49           C  
ATOM   4448  O   MET B  50      13.003  -9.958  34.308  1.00 76.49           O  
ATOM   4449  CB  MET B  50      12.282  -7.368  35.449  1.00 76.49           C  
ATOM   4450  CG  MET B  50      11.813  -6.347  36.492  1.00 76.49           C  
ATOM   4451  SD  MET B  50      12.882  -4.898  36.648  1.00 76.49           S  
ATOM   4452  CE  MET B  50      12.232  -4.262  38.210  1.00 76.49           C  
ATOM   4453  H   MET B  50      12.035  -9.760  36.865  1.00 76.49           H  
ATOM   4454  HA  MET B  50      10.351  -8.186  34.958  1.00 76.49           H  
ATOM   4455  HB3 MET B  50      12.405  -6.863  34.491  1.00 76.49           H  
ATOM   4456  HB2 MET B  50      13.274  -7.723  35.730  1.00 76.49           H  
ATOM   4457  HG3 MET B  50      11.758  -6.819  37.472  1.00 76.49           H  
ATOM   4458  HG2 MET B  50      10.806  -6.004  36.254  1.00 76.49           H  
ATOM   4459  HE1 MET B  50      12.704  -3.312  38.442  1.00 76.49           H  
ATOM   4460  HE2 MET B  50      11.155  -4.107  38.144  1.00 76.49           H  
ATOM   4461  HE3 MET B  50      12.434  -4.960  39.022  1.00 76.49           H  
ATOM   4462  N   ASP B  51      10.963  -9.912  33.288  1.00 74.55           N  
ATOM   4463  CA  ASP B  51      11.266 -10.789  32.161  1.00 74.55           C  
ATOM   4464  C   ASP B  51      11.448  -9.904  30.917  1.00 74.55           C  
ATOM   4465  O   ASP B  51      10.524  -9.183  30.538  1.00 74.55           O  
ATOM   4466  CB  ASP B  51      10.163 -11.866  31.990  1.00 74.55           C  
ATOM   4467  CG  ASP B  51      10.355 -12.931  30.891  1.00 74.55           C  
ATOM   4468  OD1 ASP B  51      11.452 -13.013  30.292  1.00 74.55           O  
ATOM   4469  OD2 ASP B  51       9.397 -13.715  30.719  1.00 74.55           O1-
ATOM   4470  H   ASP B  51      10.027  -9.533  33.307  1.00 74.55           H  
ATOM   4471  HA  ASP B  51      12.204 -11.315  32.353  1.00 74.55           H  
ATOM   4472  HB3 ASP B  51       9.198 -11.379  31.848  1.00 74.55           H  
ATOM   4473  HB2 ASP B  51      10.063 -12.397  32.937  1.00 74.55           H  
ATOM   4474  N   ARG B  52      12.644  -9.990  30.315  1.00 77.15           N  
ATOM   4475  CA  ARG B  52      13.058  -9.247  29.124  1.00 77.15           C  
ATOM   4476  C   ARG B  52      12.231  -9.581  27.868  1.00 77.15           C  
ATOM   4477  O   ARG B  52      12.025  -8.693  27.042  1.00 77.15           O  
ATOM   4478  CB  ARG B  52      14.565  -9.504  28.898  1.00 77.15           C  
ATOM   4479  CG  ARG B  52      15.209  -8.666  27.772  1.00 77.15           C  
ATOM   4480  CD  ARG B  52      16.635  -9.109  27.400  1.00 77.15           C  
ATOM   4481  NE  ARG B  52      17.632  -8.824  28.446  1.00 77.15           N  
ATOM   4482  CZ  ARG B  52      18.312  -7.677  28.626  1.00 77.15           C  
ATOM   4483  NH1 ARG B  52      18.102  -6.584  27.876  1.00 77.15           N  
ATOM   4484  NH2 ARG B  52      19.237  -7.623  29.587  1.00 77.15           N1+
ATOM   4485  H   ARG B  52      13.329 -10.630  30.691  1.00 77.15           H  
ATOM   4486  HA  ARG B  52      12.914  -8.186  29.334  1.00 77.15           H  
ATOM   4487  HB3 ARG B  52      14.709 -10.564  28.682  1.00 77.15           H  
ATOM   4488  HB2 ARG B  52      15.104  -9.313  29.827  1.00 77.15           H  
ATOM   4489  HG3 ARG B  52      15.243  -7.642  28.146  1.00 77.15           H  
ATOM   4490  HG2 ARG B  52      14.611  -8.620  26.863  1.00 77.15           H  
ATOM   4491  HD3 ARG B  52      16.931  -8.756  26.412  1.00 77.15           H  
ATOM   4492  HD2 ARG B  52      16.640 -10.198  27.329  1.00 77.15           H  
ATOM   4493  HE  ARG B  52      17.792  -9.574  29.102  1.00 77.15           H  
ATOM   4494 HH12 ARG B  52      18.631  -5.739  28.053  1.00 77.15           H  
ATOM   4495 HH11 ARG B  52      17.406  -6.592  27.145  1.00 77.15           H  
ATOM   4496 HH22 ARG B  52      19.749  -6.762  29.736  1.00 77.15           H  
ATOM   4497 HH21 ARG B  52      19.417  -8.416  30.190  1.00 77.15           H  
ATOM   4498  N   GLU B  53      11.774 -10.840  27.751  1.00 76.85           N  
ATOM   4499  CA  GLU B  53      11.011 -11.339  26.604  1.00 76.85           C  
ATOM   4500  C   GLU B  53       9.563 -10.815  26.545  1.00 76.85           C  
ATOM   4501  O   GLU B  53       9.004 -10.766  25.450  1.00 76.85           O  
ATOM   4502  CB  GLU B  53      11.049 -12.881  26.581  1.00 76.85           C  
ATOM   4503  CG  GLU B  53      12.485 -13.458  26.519  1.00 76.85           C  
ATOM   4504  CD  GLU B  53      12.592 -14.983  26.343  1.00 76.85           C  
ATOM   4505  OE1 GLU B  53      13.751 -15.451  26.300  1.00 76.85           O  
ATOM   4506  OE2 GLU B  53      11.547 -15.665  26.243  1.00 76.85           O1-
ATOM   4507  H   GLU B  53      11.961 -11.514  28.482  1.00 76.85           H  
ATOM   4508  HA  GLU B  53      11.509 -10.986  25.699  1.00 76.85           H  
ATOM   4509  HB3 GLU B  53      10.476 -13.234  25.721  1.00 76.85           H  
ATOM   4510  HB2 GLU B  53      10.540 -13.272  27.464  1.00 76.85           H  
ATOM   4511  HG3 GLU B  53      13.025 -13.192  27.429  1.00 76.85           H  
ATOM   4512  HG2 GLU B  53      13.022 -12.988  25.694  1.00 76.85           H  
ATOM   4513  N   THR B  54       8.996 -10.418  27.698  1.00 77.77           N  
ATOM   4514  CA  THR B  54       7.646  -9.854  27.804  1.00 77.77           C  
ATOM   4515  C   THR B  54       7.660  -8.314  27.901  1.00 77.77           C  
ATOM   4516  O   THR B  54       6.697  -7.693  27.450  1.00 77.77           O  
ATOM   4517  CB  THR B  54       6.888 -10.412  29.039  1.00 77.77           C  
ATOM   4518  CG2 THR B  54       6.776 -11.944  29.032  1.00 77.77           C  
ATOM   4519  OG1 THR B  54       7.446  -9.989  30.271  1.00 77.77           O  
ATOM   4520  H   THR B  54       9.524 -10.485  28.556  1.00 77.77           H  
ATOM   4521  HA  THR B  54       7.065 -10.118  26.918  1.00 77.77           H  
ATOM   4522  HB  THR B  54       5.871 -10.017  29.020  1.00 77.77           H  
ATOM   4523 HG21 THR B  54       6.251 -12.306  29.917  1.00 77.77           H  
ATOM   4524 HG22 THR B  54       6.224 -12.288  28.158  1.00 77.77           H  
ATOM   4525 HG23 THR B  54       7.753 -12.422  29.008  1.00 77.77           H  
ATOM   4526  HG1 THR B  54       8.274 -10.455  30.410  1.00 77.77           H  
ATOM   4527  N   MET B  55       8.737  -7.721  28.450  1.00 82.03           N  
ATOM   4528  CA  MET B  55       8.913  -6.272  28.548  1.00 82.03           C  
ATOM   4529  C   MET B  55       9.422  -5.729  27.204  1.00 82.03           C  
ATOM   4530  O   MET B  55      10.548  -6.046  26.820  1.00 82.03           O  
ATOM   4531  CB  MET B  55       9.874  -5.949  29.716  1.00 82.03           C  
ATOM   4532  CG  MET B  55       9.879  -4.462  30.115  1.00 82.03           C  
ATOM   4533  SD  MET B  55      11.138  -3.959  31.325  1.00 82.03           S  
ATOM   4534  CE  MET B  55      10.735  -5.035  32.727  1.00 82.03           C  
ATOM   4535  H   MET B  55       9.494  -8.288  28.806  1.00 82.03           H  
ATOM   4536  HA  MET B  55       7.946  -5.819  28.778  1.00 82.03           H  
ATOM   4537  HB3 MET B  55      10.888  -6.278  29.483  1.00 82.03           H  
ATOM   4538  HB2 MET B  55       9.566  -6.533  30.584  1.00 82.03           H  
ATOM   4539  HG3 MET B  55       8.903  -4.195  30.519  1.00 82.03           H  
ATOM   4540  HG2 MET B  55      10.022  -3.838  29.233  1.00 82.03           H  
ATOM   4541  HE1 MET B  55      11.351  -4.770  33.586  1.00 82.03           H  
ATOM   4542  HE2 MET B  55       9.687  -4.927  33.007  1.00 82.03           H  
ATOM   4543  HE3 MET B  55      10.928  -6.079  32.480  1.00 82.03           H  
ATOM   4544  N   SER B  56       8.586  -4.936  26.511  1.00 86.83           N  
ATOM   4545  CA  SER B  56       8.889  -4.365  25.193  1.00 86.83           C  
ATOM   4546  C   SER B  56      10.079  -3.385  25.216  1.00 86.83           C  
ATOM   4547  O   SER B  56      10.393  -2.824  26.265  1.00 86.83           O  
ATOM   4548  CB  SER B  56       7.607  -3.729  24.605  1.00 86.83           C  
ATOM   4549  OG  SER B  56       7.294  -2.466  25.162  1.00 86.83           O  
ATOM   4550  H   SER B  56       7.675  -4.719  26.888  1.00 86.83           H  
ATOM   4551  HA  SER B  56       9.164  -5.203  24.550  1.00 86.83           H  
ATOM   4552  HB3 SER B  56       6.754  -4.397  24.729  1.00 86.83           H  
ATOM   4553  HB2 SER B  56       7.731  -3.589  23.531  1.00 86.83           H  
ATOM   4554  HG  SER B  56       6.517  -2.124  24.710  1.00 86.83           H  
ATOM   4555  N   ALA B  57      10.704  -3.183  24.043  1.00 90.91           N  
ATOM   4556  CA  ALA B  57      11.816  -2.249  23.847  1.00 90.91           C  
ATOM   4557  C   ALA B  57      11.463  -0.785  24.170  1.00 90.91           C  
ATOM   4558  O   ALA B  57      12.318  -0.066  24.684  1.00 90.91           O  
ATOM   4559  CB  ALA B  57      12.328  -2.374  22.404  1.00 90.91           C  
ATOM   4560  H   ALA B  57      10.395  -3.682  23.221  1.00 90.91           H  
ATOM   4561  HA  ALA B  57      12.621  -2.552  24.520  1.00 90.91           H  
ATOM   4562  HB1 ALA B  57      13.176  -1.711  22.227  1.00 90.91           H  
ATOM   4563  HB2 ALA B  57      12.660  -3.390  22.192  1.00 90.91           H  
ATOM   4564  HB3 ALA B  57      11.552  -2.119  21.681  1.00 90.91           H  
ATOM   4565  N   ASP B  58      10.202  -0.398  23.910  1.00 91.23           N  
ATOM   4566  CA  ASP B  58       9.633   0.915  24.228  1.00 91.23           C  
ATOM   4567  C   ASP B  58       9.403   1.103  25.738  1.00 91.23           C  
ATOM   4568  O   ASP B  58       9.614   2.210  26.230  1.00 91.23           O  
ATOM   4569  CB  ASP B  58       8.322   1.207  23.455  1.00 91.23           C  
ATOM   4570  CG  ASP B  58       8.378   1.043  21.924  1.00 91.23           C  
ATOM   4571  OD1 ASP B  58       9.478   1.178  21.341  1.00 91.23           O  
ATOM   4572  OD2 ASP B  58       7.279   0.920  21.341  1.00 91.23           O1-
ATOM   4573  H   ASP B  58       9.570  -1.053  23.474  1.00 91.23           H  
ATOM   4574  HA  ASP B  58      10.367   1.666  23.929  1.00 91.23           H  
ATOM   4575  HB3 ASP B  58       8.005   2.233  23.655  1.00 91.23           H  
ATOM   4576  HB2 ASP B  58       7.533   0.552  23.830  1.00 91.23           H  
ATOM   4577  N   THR B  59       9.010   0.027  26.447  1.00 89.25           N  
ATOM   4578  CA  THR B  59       8.866   0.015  27.906  1.00 89.25           C  
ATOM   4579  C   THR B  59      10.232   0.113  28.610  1.00 89.25           C  
ATOM   4580  O   THR B  59      10.370   0.925  29.523  1.00 89.25           O  
ATOM   4581  CB  THR B  59       8.132  -1.255  28.420  1.00 89.25           C  
ATOM   4582  CG2 THR B  59       7.979  -1.359  29.949  1.00 89.25           C  
ATOM   4583  OG1 THR B  59       6.835  -1.298  27.863  1.00 89.25           O  
ATOM   4584  H   THR B  59       8.860  -0.854  25.974  1.00 89.25           H  
ATOM   4585  HA  THR B  59       8.277   0.889  28.193  1.00 89.25           H  
ATOM   4586  HB  THR B  59       8.650  -2.146  28.069  1.00 89.25           H  
ATOM   4587 HG21 THR B  59       7.344  -2.203  30.222  1.00 89.25           H  
ATOM   4588 HG22 THR B  59       8.937  -1.514  30.444  1.00 89.25           H  
ATOM   4589 HG23 THR B  59       7.527  -0.457  30.362  1.00 89.25           H  
ATOM   4590  HG1 THR B  59       6.917  -1.466  26.919  1.00 89.25           H  
ATOM   4591  N   GLN B  60      11.225  -0.663  28.134  1.00 91.68           N  
ATOM   4592  CA  GLN B  60      12.617  -0.611  28.586  1.00 91.68           C  
ATOM   4593  C   GLN B  60      13.253   0.778  28.403  1.00 91.68           C  
ATOM   4594  O   GLN B  60      13.854   1.284  29.347  1.00 91.68           O  
ATOM   4595  CB  GLN B  60      13.459  -1.693  27.876  1.00 91.68           C  
ATOM   4596  CG  GLN B  60      13.131  -3.133  28.315  1.00 91.68           C  
ATOM   4597  CD  GLN B  60      14.001  -4.170  27.601  1.00 91.68           C  
ATOM   4598  NE2 GLN B  60      13.394  -5.260  27.126  1.00 91.68           N  
ATOM   4599  OE1 GLN B  60      15.217  -4.010  27.509  1.00 91.68           O  
ATOM   4600  H   GLN B  60      11.028  -1.307  27.378  1.00 91.68           H  
ATOM   4601  HA  GLN B  60      12.615  -0.829  29.656  1.00 91.68           H  
ATOM   4602  HB3 GLN B  60      14.516  -1.503  28.070  1.00 91.68           H  
ATOM   4603  HB2 GLN B  60      13.331  -1.604  26.796  1.00 91.68           H  
ATOM   4604  HG3 GLN B  60      12.080  -3.355  28.141  1.00 91.68           H  
ATOM   4605  HG2 GLN B  60      13.297  -3.239  29.386  1.00 91.68           H  
ATOM   4606 HE22 GLN B  60      13.929  -5.974  26.656  1.00 91.68           H  
ATOM   4607 HE21 GLN B  60      12.391  -5.377  27.207  1.00 91.68           H  
ATOM   4608  N   ALA B  61      13.065   1.382  27.216  1.00 95.35           N  
ATOM   4609  CA  ALA B  61      13.529   2.729  26.882  1.00 95.35           C  
ATOM   4610  C   ALA B  61      12.881   3.836  27.731  1.00 95.35           C  
ATOM   4611  O   ALA B  61      13.582   4.777  28.103  1.00 95.35           O  
ATOM   4612  CB  ALA B  61      13.295   2.991  25.387  1.00 95.35           C  
ATOM   4613  H   ALA B  61      12.562   0.895  26.485  1.00 95.35           H  
ATOM   4614  HA  ALA B  61      14.604   2.760  27.065  1.00 95.35           H  
ATOM   4615  HB1 ALA B  61      13.633   3.988  25.101  1.00 95.35           H  
ATOM   4616  HB2 ALA B  61      13.842   2.275  24.774  1.00 95.35           H  
ATOM   4617  HB3 ALA B  61      12.239   2.912  25.126  1.00 95.35           H  
ATOM   4618  N   ALA B  62      11.582   3.688  28.050  1.00 94.21           N  
ATOM   4619  CA  ALA B  62      10.828   4.607  28.904  1.00 94.21           C  
ATOM   4620  C   ALA B  62      11.313   4.604  30.363  1.00 94.21           C  
ATOM   4621  O   ALA B  62      11.431   5.682  30.942  1.00 94.21           O  
ATOM   4622  CB  ALA B  62       9.328   4.287  28.819  1.00 94.21           C  
ATOM   4623  H   ALA B  62      11.068   2.896  27.688  1.00 94.21           H  
ATOM   4624  HA  ALA B  62      10.974   5.615  28.510  1.00 94.21           H  
ATOM   4625  HB1 ALA B  62       8.742   4.984  29.420  1.00 94.21           H  
ATOM   4626  HB2 ALA B  62       8.969   4.367  27.793  1.00 94.21           H  
ATOM   4627  HB3 ALA B  62       9.107   3.279  29.171  1.00 94.21           H  
ATOM   4628  N   TYR B  63      11.620   3.414  30.913  1.00 93.22           N  
ATOM   4629  CA  TYR B  63      12.198   3.258  32.250  1.00 93.22           C  
ATOM   4630  C   TYR B  63      13.636   3.792  32.361  1.00 93.22           C  
ATOM   4631  O   TYR B  63      13.946   4.395  33.384  1.00 93.22           O  
ATOM   4632  CB  TYR B  63      12.098   1.792  32.727  1.00 93.22           C  
ATOM   4633  CG  TYR B  63      10.763   1.436  33.361  1.00 93.22           C  
ATOM   4634  CD1 TYR B  63      10.409   2.001  34.604  1.00 93.22           C  
ATOM   4635  CD2 TYR B  63       9.881   0.531  32.735  1.00 93.22           C  
ATOM   4636  CE1 TYR B  63       9.181   1.675  35.210  1.00 93.22           C  
ATOM   4637  CE2 TYR B  63       8.643   0.219  33.330  1.00 93.22           C  
ATOM   4638  CZ  TYR B  63       8.292   0.791  34.567  1.00 93.22           C  
ATOM   4639  OH  TYR B  63       7.095   0.488  35.145  1.00 93.22           O  
ATOM   4640  H   TYR B  63      11.479   2.566  30.380  1.00 93.22           H  
ATOM   4641  HA  TYR B  63      11.592   3.869  32.922  1.00 93.22           H  
ATOM   4642  HB3 TYR B  63      12.843   1.605  33.502  1.00 93.22           H  
ATOM   4643  HB2 TYR B  63      12.342   1.102  31.918  1.00 93.22           H  
ATOM   4644  HD1 TYR B  63      11.083   2.685  35.099  1.00 93.22           H  
ATOM   4645  HD2 TYR B  63      10.155   0.061  31.805  1.00 93.22           H  
ATOM   4646  HE1 TYR B  63       8.924   2.113  36.163  1.00 93.22           H  
ATOM   4647  HE2 TYR B  63       7.971  -0.472  32.844  1.00 93.22           H  
ATOM   4648  HH  TYR B  63       6.937   1.020  35.932  1.00 93.22           H  
ATOM   4649  N   ARG B  64      14.472   3.610  31.322  1.00 96.14           N  
ATOM   4650  CA  ARG B  64      15.839   4.148  31.277  1.00 96.14           C  
ATOM   4651  C   ARG B  64      15.870   5.679  31.153  1.00 96.14           C  
ATOM   4652  O   ARG B  64      16.710   6.300  31.800  1.00 96.14           O  
ATOM   4653  CB  ARG B  64      16.638   3.511  30.125  1.00 96.14           C  
ATOM   4654  CG  ARG B  64      16.841   1.998  30.283  1.00 96.14           C  
ATOM   4655  CD  ARG B  64      17.421   1.353  29.013  1.00 96.14           C  
ATOM   4656  NE  ARG B  64      17.247  -0.109  29.002  1.00 96.14           N  
ATOM   4657  CZ  ARG B  64      17.945  -1.053  29.659  1.00 96.14           C  
ATOM   4658  NH1 ARG B  64      18.978  -0.769  30.467  1.00 96.14           N  
ATOM   4659  NH2 ARG B  64      17.590  -2.333  29.492  1.00 96.14           N1+
ATOM   4660  H   ARG B  64      14.157   3.100  30.507  1.00 96.14           H  
ATOM   4661  HA  ARG B  64      16.331   3.887  32.215  1.00 96.14           H  
ATOM   4662  HB3 ARG B  64      17.619   3.984  30.046  1.00 96.14           H  
ATOM   4663  HB2 ARG B  64      16.125   3.716  29.184  1.00 96.14           H  
ATOM   4664  HG3 ARG B  64      15.952   1.488  30.640  1.00 96.14           H  
ATOM   4665  HG2 ARG B  64      17.571   1.881  31.084  1.00 96.14           H  
ATOM   4666  HD3 ARG B  64      18.498   1.524  28.997  1.00 96.14           H  
ATOM   4667  HD2 ARG B  64      17.033   1.812  28.103  1.00 96.14           H  
ATOM   4668  HE  ARG B  64      16.466  -0.425  28.444  1.00 96.14           H  
ATOM   4669 HH12 ARG B  64      19.472  -1.518  30.936  1.00 96.14           H  
ATOM   4670 HH11 ARG B  64      19.277   0.186  30.599  1.00 96.14           H  
ATOM   4671 HH22 ARG B  64      18.136  -3.065  29.933  1.00 96.14           H  
ATOM   4672 HH21 ARG B  64      16.821  -2.588  28.888  1.00 96.14           H  
ATOM   4673  N   ALA B  65      14.950   6.254  30.358  1.00 97.85           N  
ATOM   4674  CA  ALA B  65      14.777   7.698  30.196  1.00 97.85           C  
ATOM   4675  C   ALA B  65      14.258   8.383  31.472  1.00 97.85           C  
ATOM   4676  O   ALA B  65      14.704   9.485  31.783  1.00 97.85           O  
ATOM   4677  CB  ALA B  65      13.832   7.965  29.015  1.00 97.85           C  
ATOM   4678  H   ALA B  65      14.306   5.670  29.840  1.00 97.85           H  
ATOM   4679  HA  ALA B  65      15.750   8.131  29.957  1.00 97.85           H  
ATOM   4680  HB1 ALA B  65      13.679   9.034  28.863  1.00 97.85           H  
ATOM   4681  HB2 ALA B  65      14.242   7.560  28.089  1.00 97.85           H  
ATOM   4682  HB3 ALA B  65      12.855   7.507  29.171  1.00 97.85           H  
ATOM   4683  N   ALA B  66      13.357   7.697  32.194  1.00 96.79           N  
ATOM   4684  CA  ALA B  66      12.807   8.106  33.483  1.00 96.79           C  
ATOM   4685  C   ALA B  66      13.846   8.091  34.617  1.00 96.79           C  
ATOM   4686  O   ALA B  66      13.910   9.045  35.392  1.00 96.79           O  
ATOM   4687  CB  ALA B  66      11.637   7.175  33.810  1.00 96.79           C  
ATOM   4688  H   ALA B  66      13.022   6.811  31.841  1.00 96.79           H  
ATOM   4689  HA  ALA B  66      12.423   9.124  33.391  1.00 96.79           H  
ATOM   4690  HB1 ALA B  66      11.269   7.352  34.815  1.00 96.79           H  
ATOM   4691  HB2 ALA B  66      10.809   7.340  33.122  1.00 96.79           H  
ATOM   4692  HB3 ALA B  66      11.919   6.125  33.752  1.00 96.79           H  
ATOM   4693  N   LEU B  67      14.657   7.020  34.662  1.00 97.75           N  
ATOM   4694  CA  LEU B  67      15.790   6.846  35.572  1.00 97.75           C  
ATOM   4695  C   LEU B  67      16.912   7.868  35.318  1.00 97.75           C  
ATOM   4696  O   LEU B  67      17.493   8.354  36.288  1.00 97.75           O  
ATOM   4697  CB  LEU B  67      16.328   5.406  35.430  1.00 97.75           C  
ATOM   4698  CG  LEU B  67      15.484   4.329  36.150  1.00 97.75           C  
ATOM   4699  CD1 LEU B  67      15.777   2.921  35.589  1.00 97.75           C  
ATOM   4700  CD2 LEU B  67      15.642   4.399  37.685  1.00 97.75           C  
ATOM   4701  H   LEU B  67      14.510   6.270  33.999  1.00 97.75           H  
ATOM   4702  HA  LEU B  67      15.433   6.999  36.592  1.00 97.75           H  
ATOM   4703  HB3 LEU B  67      17.345   5.345  35.808  1.00 97.75           H  
ATOM   4704  HB2 LEU B  67      16.409   5.177  34.367  1.00 97.75           H  
ATOM   4705  HG  LEU B  67      14.436   4.534  35.930  1.00 97.75           H  
ATOM   4706 HD11 LEU B  67      14.850   2.379  35.399  1.00 97.75           H  
ATOM   4707 HD12 LEU B  67      16.321   2.955  34.645  1.00 97.75           H  
ATOM   4708 HD13 LEU B  67      16.377   2.319  36.266  1.00 97.75           H  
ATOM   4709 HD21 LEU B  67      15.912   3.441  38.128  1.00 97.75           H  
ATOM   4710 HD22 LEU B  67      16.411   5.114  37.978  1.00 97.75           H  
ATOM   4711 HD23 LEU B  67      14.710   4.716  38.155  1.00 97.75           H  
ATOM   4712  N   GLN B  68      17.173   8.193  34.038  1.00 98.36           N  
ATOM   4713  CA  GLN B  68      18.151   9.197  33.618  1.00 98.36           C  
ATOM   4714  C   GLN B  68      17.703  10.619  33.990  1.00 98.36           C  
ATOM   4715  O   GLN B  68      18.515  11.360  34.531  1.00 98.36           O  
ATOM   4716  CB  GLN B  68      18.432   9.070  32.101  1.00 98.36           C  
ATOM   4717  CG  GLN B  68      19.560   9.977  31.557  1.00 98.36           C  
ATOM   4718  CD  GLN B  68      20.943   9.585  32.085  1.00 98.36           C  
ATOM   4719  NE2 GLN B  68      21.567  10.447  32.888  1.00 98.36           N  
ATOM   4720  OE1 GLN B  68      21.453   8.516  31.760  1.00 98.36           O  
ATOM   4721  H   GLN B  68      16.666   7.730  33.294  1.00 98.36           H  
ATOM   4722  HA  GLN B  68      19.076   8.986  34.158  1.00 98.36           H  
ATOM   4723  HB3 GLN B  68      17.516   9.280  31.547  1.00 98.36           H  
ATOM   4724  HB2 GLN B  68      18.680   8.036  31.864  1.00 98.36           H  
ATOM   4725  HG3 GLN B  68      19.357  11.028  31.765  1.00 98.36           H  
ATOM   4726  HG2 GLN B  68      19.589   9.891  30.470  1.00 98.36           H  
ATOM   4727 HE22 GLN B  68      22.481  10.228  33.254  1.00 98.36           H  
ATOM   4728 HE21 GLN B  68      21.151  11.346  33.115  1.00 98.36           H  
ATOM   4729  N   ALA B  69      16.428  10.958  33.727  1.00 98.56           N  
ATOM   4730  CA  ALA B  69      15.827  12.263  34.020  1.00 98.56           C  
ATOM   4731  C   ALA B  69      15.783  12.602  35.520  1.00 98.56           C  
ATOM   4732  O   ALA B  69      16.033  13.753  35.878  1.00 98.56           O  
ATOM   4733  CB  ALA B  69      14.418  12.322  33.413  1.00 98.56           C  
ATOM   4734  H   ALA B  69      15.823  10.289  33.267  1.00 98.56           H  
ATOM   4735  HA  ALA B  69      16.439  13.022  33.530  1.00 98.56           H  
ATOM   4736  HB1 ALA B  69      13.934  13.277  33.622  1.00 98.56           H  
ATOM   4737  HB2 ALA B  69      14.455  12.209  32.329  1.00 98.56           H  
ATOM   4738  HB3 ALA B  69      13.778  11.531  33.807  1.00 98.56           H  
ATOM   4739  N   ALA B  70      15.518  11.588  36.363  1.00 98.55           N  
ATOM   4740  CA  ALA B  70      15.606  11.682  37.820  1.00 98.55           C  
ATOM   4741  C   ALA B  70      17.051  11.870  38.307  1.00 98.55           C  
ATOM   4742  O   ALA B  70      17.271  12.681  39.205  1.00 98.55           O  
ATOM   4743  CB  ALA B  70      14.962  10.440  38.453  1.00 98.55           C  
ATOM   4744  H   ALA B  70      15.296  10.675  35.987  1.00 98.55           H  
ATOM   4745  HA  ALA B  70      15.036  12.556  38.140  1.00 98.55           H  
ATOM   4746  HB1 ALA B  70      14.993  10.490  39.542  1.00 98.55           H  
ATOM   4747  HB2 ALA B  70      13.915  10.355  38.162  1.00 98.55           H  
ATOM   4748  HB3 ALA B  70      15.467   9.522  38.146  1.00 98.55           H  
ATOM   4749  N   LEU B  71      18.006  11.155  37.684  1.00 98.20           N  
ATOM   4750  CA  LEU B  71      19.436  11.234  37.987  1.00 98.20           C  
ATOM   4751  C   LEU B  71      20.069  12.579  37.600  1.00 98.20           C  
ATOM   4752  O   LEU B  71      20.872  13.095  38.376  1.00 98.20           O  
ATOM   4753  CB  LEU B  71      20.165  10.022  37.370  1.00 98.20           C  
ATOM   4754  CG  LEU B  71      21.618   9.847  37.866  1.00 98.20           C  
ATOM   4755  CD1 LEU B  71      22.012   8.372  38.039  1.00 98.20           C  
ATOM   4756  CD2 LEU B  71      22.629  10.610  36.996  1.00 98.20           C  
ATOM   4757  H   LEU B  71      17.745  10.513  36.948  1.00 98.20           H  
ATOM   4758  HA  LEU B  71      19.530  11.160  39.070  1.00 98.20           H  
ATOM   4759  HB3 LEU B  71      20.133  10.057  36.280  1.00 98.20           H  
ATOM   4760  HB2 LEU B  71      19.597   9.131  37.624  1.00 98.20           H  
ATOM   4761  HG  LEU B  71      21.668  10.271  38.870  1.00 98.20           H  
ATOM   4762 HD11 LEU B  71      22.740   8.282  38.844  1.00 98.20           H  
ATOM   4763 HD12 LEU B  71      21.163   7.749  38.316  1.00 98.20           H  
ATOM   4764 HD13 LEU B  71      22.455   7.950  37.137  1.00 98.20           H  
ATOM   4765 HD21 LEU B  71      23.156  11.349  37.599  1.00 98.20           H  
ATOM   4766 HD22 LEU B  71      23.372   9.949  36.555  1.00 98.20           H  
ATOM   4767 HD23 LEU B  71      22.158  11.144  36.170  1.00 98.20           H  
ATOM   4768  N   ASP B  72      19.661  13.141  36.448  1.00 98.44           N  
ATOM   4769  CA  ASP B  72      20.012  14.489  35.988  1.00 98.44           C  
ATOM   4770  C   ASP B  72      19.536  15.587  36.949  1.00 98.44           C  
ATOM   4771  O   ASP B  72      20.223  16.598  37.066  1.00 98.44           O  
ATOM   4772  CB  ASP B  72      19.486  14.807  34.563  1.00 98.44           C  
ATOM   4773  CG  ASP B  72      20.001  13.912  33.424  1.00 98.44           C  
ATOM   4774  OD1 ASP B  72      21.114  13.355  33.557  1.00 98.44           O  
ATOM   4775  OD2 ASP B  72      19.333  13.914  32.366  1.00 98.44           O1-
ATOM   4776  H   ASP B  72      19.034  12.622  35.846  1.00 98.44           H  
ATOM   4777  HA  ASP B  72      21.102  14.544  35.971  1.00 98.44           H  
ATOM   4778  HB3 ASP B  72      19.734  15.837  34.298  1.00 98.44           H  
ATOM   4779  HB2 ASP B  72      18.397  14.739  34.568  1.00 98.44           H  
ATOM   4780  N   LYS B  73      18.398  15.366  37.631  1.00 98.43           N  
ATOM   4781  CA  LYS B  73      17.831  16.306  38.596  1.00 98.43           C  
ATOM   4782  C   LYS B  73      18.633  16.355  39.910  1.00 98.43           C  
ATOM   4783  O   LYS B  73      18.801  17.441  40.462  1.00 98.43           O  
ATOM   4784  CB  LYS B  73      16.347  15.955  38.853  1.00 98.43           C  
ATOM   4785  CG  LYS B  73      15.473  17.172  39.206  1.00 98.43           C  
ATOM   4786  CD  LYS B  73      15.184  18.063  37.984  1.00 98.43           C  
ATOM   4787  CE  LYS B  73      14.252  19.240  38.307  1.00 98.43           C  
ATOM   4788  NZ  LYS B  73      13.996  20.067  37.114  1.00 98.43           N1+
ATOM   4789  H   LYS B  73      17.883  14.509  37.480  1.00 98.43           H  
ATOM   4790  HA  LYS B  73      17.896  17.299  38.152  1.00 98.43           H  
ATOM   4791  HB3 LYS B  73      16.268  15.197  39.634  1.00 98.43           H  
ATOM   4792  HB2 LYS B  73      15.914  15.492  37.966  1.00 98.43           H  
ATOM   4793  HG3 LYS B  73      15.953  17.761  39.989  1.00 98.43           H  
ATOM   4794  HG2 LYS B  73      14.532  16.823  39.629  1.00 98.43           H  
ATOM   4795  HD3 LYS B  73      14.742  17.450  37.196  1.00 98.43           H  
ATOM   4796  HD2 LYS B  73      16.118  18.451  37.576  1.00 98.43           H  
ATOM   4797  HE3 LYS B  73      14.692  19.868  39.082  1.00 98.43           H  
ATOM   4798  HE2 LYS B  73      13.300  18.872  38.689  1.00 98.43           H  
ATOM   4799  HZ1 LYS B  73      13.562  19.501  36.398  1.00 98.43           H  
ATOM   4800  HZ2 LYS B  73      13.379  20.830  37.357  1.00 98.43           H  
ATOM   4801  HZ3 LYS B  73      14.867  20.438  36.765  1.00 98.43           H  
ATOM   4802  N   GLY B  74      19.144  15.195  40.362  1.00 98.79           N  
ATOM   4803  CA  GLY B  74      19.998  15.089  41.545  1.00 98.79           C  
ATOM   4804  C   GLY B  74      21.414  15.586  41.238  1.00 98.79           C  
ATOM   4805  O   GLY B  74      21.977  16.326  42.041  1.00 98.79           O  
ATOM   4806  H   GLY B  74      18.960  14.344  39.849  1.00 98.79           H  
ATOM   4807  HA3 GLY B  74      20.062  14.046  41.848  1.00 98.79           H  
ATOM   4808  HA2 GLY B  74      19.570  15.644  42.382  1.00 98.79           H  
ATOM   4809  N   ALA B  75      21.963  15.216  40.067  1.00 98.43           N  
ATOM   4810  CA  ALA B  75      23.269  15.651  39.575  1.00 98.43           C  
ATOM   4811  C   ALA B  75      23.361  17.169  39.357  1.00 98.43           C  
ATOM   4812  O   ALA B  75      24.393  17.742  39.692  1.00 98.43           O  
ATOM   4813  CB  ALA B  75      23.611  14.892  38.284  1.00 98.43           C  
ATOM   4814  H   ALA B  75      21.449  14.594  39.455  1.00 98.43           H  
ATOM   4815  HA  ALA B  75      24.011  15.379  40.329  1.00 98.43           H  
ATOM   4816  HB1 ALA B  75      24.577  15.204  37.885  1.00 98.43           H  
ATOM   4817  HB2 ALA B  75      23.665  13.818  38.463  1.00 98.43           H  
ATOM   4818  HB3 ALA B  75      22.864  15.064  37.510  1.00 98.43           H  
ATOM   4819  N   SER B  76      22.279  17.795  38.855  1.00 98.49           N  
ATOM   4820  CA  SER B  76      22.158  19.243  38.660  1.00 98.49           C  
ATOM   4821  C   SER B  76      22.248  20.037  39.975  1.00 98.49           C  
ATOM   4822  O   SER B  76      22.963  21.037  40.012  1.00 98.49           O  
ATOM   4823  CB  SER B  76      20.864  19.556  37.877  1.00 98.49           C  
ATOM   4824  OG  SER B  76      20.674  20.942  37.670  1.00 98.49           O  
ATOM   4825  H   SER B  76      21.473  17.245  38.586  1.00 98.49           H  
ATOM   4826  HA  SER B  76      23.001  19.554  38.038  1.00 98.49           H  
ATOM   4827  HB3 SER B  76      19.992  19.157  38.398  1.00 98.49           H  
ATOM   4828  HB2 SER B  76      20.897  19.080  36.897  1.00 98.49           H  
ATOM   4829  HG  SER B  76      19.891  21.065  37.128  1.00 98.49           H  
ATOM   4830  N   VAL B  77      21.566  19.557  41.031  1.00 98.75           N  
ATOM   4831  CA  VAL B  77      21.614  20.140  42.375  1.00 98.75           C  
ATOM   4832  C   VAL B  77      23.020  20.042  43.003  1.00 98.75           C  
ATOM   4833  O   VAL B  77      23.496  21.036  43.549  1.00 98.75           O  
ATOM   4834  CB  VAL B  77      20.562  19.484  43.320  1.00 98.75           C  
ATOM   4835  CG1 VAL B  77      20.724  19.816  44.818  1.00 98.75           C  
ATOM   4836  CG2 VAL B  77      19.131  19.849  42.886  1.00 98.75           C  
ATOM   4837  H   VAL B  77      21.004  18.723  40.927  1.00 98.75           H  
ATOM   4838  HA  VAL B  77      21.372  21.201  42.280  1.00 98.75           H  
ATOM   4839  HB  VAL B  77      20.651  18.401  43.222  1.00 98.75           H  
ATOM   4840 HG11 VAL B  77      19.877  19.434  45.383  1.00 98.75           H  
ATOM   4841 HG12 VAL B  77      21.619  19.371  45.253  1.00 98.75           H  
ATOM   4842 HG13 VAL B  77      20.762  20.893  44.982  1.00 98.75           H  
ATOM   4843 HG21 VAL B  77      18.390  19.301  43.470  1.00 98.75           H  
ATOM   4844 HG22 VAL B  77      18.938  20.914  43.021  1.00 98.75           H  
ATOM   4845 HG23 VAL B  77      18.952  19.618  41.837  1.00 98.75           H  
ATOM   4846  N   LEU B  78      23.669  18.872  42.872  1.00 98.66           N  
ATOM   4847  CA  LEU B  78      25.015  18.608  43.386  1.00 98.66           C  
ATOM   4848  C   LEU B  78      26.122  19.372  42.628  1.00 98.66           C  
ATOM   4849  O   LEU B  78      27.097  19.775  43.264  1.00 98.66           O  
ATOM   4850  CB  LEU B  78      25.287  17.092  43.357  1.00 98.66           C  
ATOM   4851  CG  LEU B  78      24.397  16.237  44.287  1.00 98.66           C  
ATOM   4852  CD1 LEU B  78      24.491  14.740  43.926  1.00 98.66           C  
ATOM   4853  CD2 LEU B  78      24.662  16.509  45.783  1.00 98.66           C  
ATOM   4854  H   LEU B  78      23.212  18.101  42.405  1.00 98.66           H  
ATOM   4855  HA  LEU B  78      25.047  18.950  44.422  1.00 98.66           H  
ATOM   4856  HB3 LEU B  78      26.321  16.919  43.645  1.00 98.66           H  
ATOM   4857  HB2 LEU B  78      25.192  16.744  42.327  1.00 98.66           H  
ATOM   4858  HG  LEU B  78      23.366  16.527  44.101  1.00 98.66           H  
ATOM   4859 HD11 LEU B  78      23.499  14.290  43.876  1.00 98.66           H  
ATOM   4860 HD12 LEU B  78      24.959  14.578  42.955  1.00 98.66           H  
ATOM   4861 HD13 LEU B  78      25.074  14.172  44.650  1.00 98.66           H  
ATOM   4862 HD21 LEU B  78      23.792  16.971  46.250  1.00 98.66           H  
ATOM   4863 HD22 LEU B  78      24.878  15.601  46.344  1.00 98.66           H  
ATOM   4864 HD23 LEU B  78      25.503  17.186  45.934  1.00 98.66           H  
ATOM   4865  N   ASN B  79      25.943  19.592  41.310  1.00 97.77           N  
ATOM   4866  CA  ASN B  79      26.822  20.415  40.465  1.00 97.77           C  
ATOM   4867  C   ASN B  79      26.736  21.917  40.792  1.00 97.77           C  
ATOM   4868  O   ASN B  79      27.715  22.622  40.553  1.00 97.77           O  
ATOM   4869  CB  ASN B  79      26.510  20.174  38.966  1.00 97.77           C  
ATOM   4870  CG  ASN B  79      27.155  18.915  38.373  1.00 97.77           C  
ATOM   4871  ND2 ASN B  79      26.442  18.233  37.475  1.00 97.77           N  
ATOM   4872  OD1 ASN B  79      28.300  18.588  38.678  1.00 97.77           O  
ATOM   4873  H   ASN B  79      25.134  19.193  40.850  1.00 97.77           H  
ATOM   4874  HA  ASN B  79      27.820  20.048  40.695  1.00 97.77           H  
ATOM   4875  HB3 ASN B  79      26.918  20.994  38.373  1.00 97.77           H  
ATOM   4876  HB2 ASN B  79      25.434  20.188  38.788  1.00 97.77           H  
ATOM   4877 HD22 ASN B  79      26.833  17.413  37.034  1.00 97.77           H  
ATOM   4878 HD21 ASN B  79      25.505  18.523  37.238  1.00 97.77           H  
ATOM   4879  N   GLN B  80      25.603  22.371  41.351  1.00 98.03           N  
ATOM   4880  CA  GLN B  80      25.406  23.736  41.844  1.00 98.03           C  
ATOM   4881  C   GLN B  80      25.913  23.948  43.286  1.00 98.03           C  
ATOM   4882  O   GLN B  80      25.865  25.080  43.768  1.00 98.03           O  
ATOM   4883  CB  GLN B  80      23.919  24.115  41.691  1.00 98.03           C  
ATOM   4884  CG  GLN B  80      23.510  24.320  40.220  1.00 98.03           C  
ATOM   4885  CD  GLN B  80      22.011  24.580  40.078  1.00 98.03           C  
ATOM   4886  NE2 GLN B  80      21.285  23.650  39.454  1.00 98.03           N  
ATOM   4887  OE1 GLN B  80      21.514  25.615  40.515  1.00 98.03           O  
ATOM   4888  H   GLN B  80      24.834  21.732  41.501  1.00 98.03           H  
ATOM   4889  HA  GLN B  80      25.984  24.422  41.221  1.00 98.03           H  
ATOM   4890  HB3 GLN B  80      23.703  25.032  42.243  1.00 98.03           H  
ATOM   4891  HB2 GLN B  80      23.296  23.341  42.143  1.00 98.03           H  
ATOM   4892  HG3 GLN B  80      23.793  23.459  39.614  1.00 98.03           H  
ATOM   4893  HG2 GLN B  80      24.048  25.172  39.803  1.00 98.03           H  
ATOM   4894 HE22 GLN B  80      20.292  23.784  39.331  1.00 98.03           H  
ATOM   4895 HE21 GLN B  80      21.717  22.800  39.117  1.00 98.03           H  
ATOM   4896  N   GLY B  81      26.399  22.881  43.945  1.00 97.44           N  
ATOM   4897  CA  GLY B  81      26.905  22.919  45.317  1.00 97.44           C  
ATOM   4898  C   GLY B  81      25.786  22.741  46.358  1.00 97.44           C  
ATOM   4899  O   GLY B  81      26.046  22.925  47.546  1.00 97.44           O  
ATOM   4900  H   GLY B  81      26.412  21.982  43.482  1.00 97.44           H  
ATOM   4901  HA3 GLY B  81      27.442  23.850  45.510  1.00 97.44           H  
ATOM   4902  HA2 GLY B  81      27.623  22.108  45.440  1.00 97.44           H  
ATOM   4903  N   GLY B  82      24.562  22.377  45.929  1.00 98.61           N  
ATOM   4904  CA  GLY B  82      23.430  22.045  46.792  1.00 98.61           C  
ATOM   4905  C   GLY B  82      23.684  20.710  47.506  1.00 98.61           C  
ATOM   4906  O   GLY B  82      24.417  19.853  47.007  1.00 98.61           O  
ATOM   4907  H   GLY B  82      24.419  22.228  44.939  1.00 98.61           H  
ATOM   4908  HA3 GLY B  82      22.529  21.962  46.185  1.00 98.61           H  
ATOM   4909  HA2 GLY B  82      23.261  22.844  47.517  1.00 98.61           H  
ATOM   4910  N   SER B  83      23.073  20.555  48.691  1.00 98.83           N  
ATOM   4911  CA  SER B  83      23.317  19.436  49.598  1.00 98.83           C  
ATOM   4912  C   SER B  83      22.775  18.088  49.090  1.00 98.83           C  
ATOM   4913  O   SER B  83      21.942  18.045  48.182  1.00 98.83           O  
ATOM   4914  CB  SER B  83      22.805  19.794  51.013  1.00 98.83           C  
ATOM   4915  OG  SER B  83      21.404  19.657  51.152  1.00 98.83           O  
ATOM   4916  H   SER B  83      22.432  21.266  49.019  1.00 98.83           H  
ATOM   4917  HA  SER B  83      24.401  19.351  49.658  1.00 98.83           H  
ATOM   4918  HB3 SER B  83      23.096  20.809  51.285  1.00 98.83           H  
ATOM   4919  HB2 SER B  83      23.271  19.136  51.748  1.00 98.83           H  
ATOM   4920  HG  SER B  83      20.980  20.412  50.730  1.00 98.83           H  
ATOM   4921  N   ALA B  84      23.250  17.008  49.730  1.00 98.91           N  
ATOM   4922  CA  ALA B  84      22.792  15.638  49.512  1.00 98.91           C  
ATOM   4923  C   ALA B  84      21.306  15.438  49.850  1.00 98.91           C  
ATOM   4924  O   ALA B  84      20.650  14.641  49.184  1.00 98.91           O  
ATOM   4925  CB  ALA B  84      23.674  14.675  50.321  1.00 98.91           C  
ATOM   4926  H   ALA B  84      23.962  17.131  50.440  1.00 98.91           H  
ATOM   4927  HA  ALA B  84      22.923  15.421  48.452  1.00 98.91           H  
ATOM   4928  HB1 ALA B  84      23.364  13.638  50.191  1.00 98.91           H  
ATOM   4929  HB2 ALA B  84      24.713  14.743  50.001  1.00 98.91           H  
ATOM   4930  HB3 ALA B  84      23.641  14.897  51.389  1.00 98.91           H  
ATOM   4931  N   LEU B  85      20.804  16.194  50.842  1.00 98.90           N  
ATOM   4932  CA  LEU B  85      19.405  16.232  51.260  1.00 98.90           C  
ATOM   4933  C   LEU B  85      18.496  16.933  50.229  1.00 98.90           C  
ATOM   4934  O   LEU B  85      17.396  16.440  49.977  1.00 98.90           O  
ATOM   4935  CB  LEU B  85      19.341  16.904  52.649  1.00 98.90           C  
ATOM   4936  CG  LEU B  85      17.953  16.948  53.321  1.00 98.90           C
[truncated: 296,901 more chars]
