# Supplementary material for: The effects of nature‐inspired amino acid substitutions on structural and biochemical properties of the E. coli L‐asparaginase EcAIII
Source: Protein Sci. 2023 Jun 1;32(6):e4647. doi: 10.1002/pro.4647 (PMC10204187; doi:10.1002/pro.4647)
Supplement: Supplementary file 5 — DATA S2. Supporting Information. [file PRO-32-e4647-s005.zip › docking_results_orthologs_EcAIII_PDB_files/orthologs_W/InducedFit_NZ_AAYA01000012_1_169_ref.pdb]

TITLE     InducedFit_NZ_AAYA01000012.1_169_ref
REMARK   4      COMPLIES WITH FORMAT V. 3.0, 1-DEC-2006
REMARK 888
REMARK 888 WRITTEN BY MAESTRO (A PRODUCT OF SCHRODINGER, LLC)
ATOM      1  N   LYS A   4      18.010 -25.053  80.164  1.00 69.42           N1+
ATOM      2  CA  LYS A   4      18.518 -23.696  80.583  1.00 69.42           C  
ATOM      3  C   LYS A   4      17.588 -23.136  81.698  1.00 69.42           C  
ATOM      4  O   LYS A   4      16.465 -23.599  81.927  1.00 69.42           O  
ATOM      5  CB  LYS A   4      18.630 -22.719  79.381  1.00 69.42           C  
ATOM      6  CG  LYS A   4      19.714 -23.084  78.348  1.00 69.42           C  
ATOM      7  CD  LYS A   4      19.602 -22.226  77.083  1.00 69.42           C  
ATOM      8  CE  LYS A   4      20.798 -22.380  76.131  1.00 69.42           C  
ATOM      9  NZ  LYS A   4      20.640 -21.556  74.919  1.00 69.42           N1+
ATOM     10  H1  LYS A   4      18.651 -25.455  79.496  1.00 69.42           H  
ATOM     11  H2  LYS A   4      17.937 -25.649  80.976  1.00 69.42           H  
ATOM     12  H3  LYS A   4      17.101 -24.936  79.732  1.00 69.42           H  
ATOM     13  HA  LYS A   4      19.499 -23.907  81.012  1.00 69.42           H  
ATOM     14  HB3 LYS A   4      18.853 -21.711  79.738  1.00 69.42           H  
ATOM     15  HB2 LYS A   4      17.666 -22.639  78.876  1.00 69.42           H  
ATOM     16  HG3 LYS A   4      19.644 -24.135  78.067  1.00 69.42           H  
ATOM     17  HG2 LYS A   4      20.698 -22.951  78.800  1.00 69.42           H  
ATOM     18  HD3 LYS A   4      19.473 -21.181  77.367  1.00 69.42           H  
ATOM     19  HD2 LYS A   4      18.690 -22.522  76.566  1.00 69.42           H  
ATOM     20  HE3 LYS A   4      20.914 -23.423  75.832  1.00 69.42           H  
ATOM     21  HE2 LYS A   4      21.718 -22.083  76.634  1.00 69.42           H  
ATOM     22  HZ1 LYS A   4      20.535 -20.586  75.188  1.00 69.42           H  
ATOM     23  HZ2 LYS A   4      21.452 -21.656  74.327  1.00 69.42           H  
ATOM     24  HZ3 LYS A   4      19.817 -21.851  74.413  1.00 69.42           H  
ATOM     25  N   ARG A   5      18.103 -22.095  82.377  1.00 90.91           N  
ATOM     26  CA  ARG A   5      17.353 -21.288  83.337  1.00 90.91           C  
ATOM     27  C   ARG A   5      16.549 -20.218  82.594  1.00 90.91           C  
ATOM     28  O   ARG A   5      17.088 -19.586  81.682  1.00 90.91           O  
ATOM     29  CB  ARG A   5      18.317 -20.616  84.336  1.00 90.91           C  
ATOM     30  CG  ARG A   5      18.965 -21.603  85.318  1.00 90.91           C  
ATOM     31  CD  ARG A   5      19.849 -20.900  86.361  1.00 90.91           C  
ATOM     32  NE  ARG A   5      20.571 -21.870  87.204  1.00 90.91           N  
ATOM     33  CZ  ARG A   5      21.695 -21.669  87.920  1.00 90.91           C  
ATOM     34  NH1 ARG A   5      22.335 -20.489  87.940  1.00 90.91           N  
ATOM     35  NH2 ARG A   5      22.191 -22.684  88.637  1.00 90.91           N1+
ATOM     36  H   ARG A   5      19.024 -21.752  82.144  1.00 90.91           H  
ATOM     37  HA  ARG A   5      16.671 -21.930  83.890  1.00 90.91           H  
ATOM     38  HB3 ARG A   5      17.775 -19.868  84.917  1.00 90.91           H  
ATOM     39  HB2 ARG A   5      19.090 -20.067  83.796  1.00 90.91           H  
ATOM     40  HG3 ARG A   5      19.499 -22.408  84.811  1.00 90.91           H  
ATOM     41  HG2 ARG A   5      18.137 -22.078  85.849  1.00 90.91           H  
ATOM     42  HD3 ARG A   5      19.195 -20.372  87.056  1.00 90.91           H  
ATOM     43  HD2 ARG A   5      20.490 -20.145  85.904  1.00 90.91           H  
ATOM     44  HE  ARG A   5      20.140 -22.783  87.259  1.00 90.91           H  
ATOM     45 HH12 ARG A   5      23.174 -20.364  88.487  1.00 90.91           H  
ATOM     46 HH11 ARG A   5      21.960 -19.701  87.430  1.00 90.91           H  
ATOM     47 HH22 ARG A   5      23.030 -22.560  89.186  1.00 90.91           H  
ATOM     48 HH21 ARG A   5      21.727 -23.581  88.646  1.00 90.91           H  
ATOM     49  N   TYR A   6      15.298 -19.999  83.033  1.00 97.67           N  
ATOM     50  CA  TYR A   6      14.498 -18.868  82.569  1.00 97.67           C  
ATOM     51  C   TYR A   6      14.978 -17.551  83.205  1.00 97.67           C  
ATOM     52  O   TYR A   6      15.559 -17.549  84.293  1.00 97.67           O  
ATOM     53  CB  TYR A   6      12.986 -19.123  82.784  1.00 97.67           C  
ATOM     54  CG  TYR A   6      12.433 -19.072  84.205  1.00 97.67           C  
ATOM     55  CD1 TYR A   6      12.048 -20.266  84.850  1.00 97.67           C  
ATOM     56  CD2 TYR A   6      12.263 -17.840  84.876  1.00 97.67           C  
ATOM     57  CE1 TYR A   6      11.545 -20.232  86.165  1.00 97.67           C  
ATOM     58  CE2 TYR A   6      11.777 -17.808  86.196  1.00 97.67           C  
ATOM     59  CZ  TYR A   6      11.413 -19.005  86.842  1.00 97.67           C  
ATOM     60  OH  TYR A   6      10.931 -18.984  88.118  1.00 97.67           O  
ATOM     61  H   TYR A   6      14.913 -20.557  83.786  1.00 97.67           H  
ATOM     62  HA  TYR A   6      14.651 -18.789  81.491  1.00 97.67           H  
ATOM     63  HB3 TYR A   6      12.709 -20.072  82.321  1.00 97.67           H  
ATOM     64  HB2 TYR A   6      12.445 -18.366  82.216  1.00 97.67           H  
ATOM     65  HD1 TYR A   6      12.150 -21.215  84.345  1.00 97.67           H  
ATOM     66  HD2 TYR A   6      12.520 -16.910  84.391  1.00 97.67           H  
ATOM     67  HE1 TYR A   6      11.272 -21.152  86.660  1.00 97.67           H  
ATOM     68  HE2 TYR A   6      11.689 -16.863  86.710  1.00 97.67           H  
ATOM     69  HH  TYR A   6      10.822 -18.095  88.478  1.00 97.67           H  
ATOM     70  N   ALA A   7      14.666 -16.453  82.510  1.00 98.77           N  
ATOM     71  CA  ALA A   7      14.899 -15.089  82.957  1.00 98.77           C  
ATOM     72  C   ALA A   7      13.834 -14.173  82.356  1.00 98.77           C  
ATOM     73  O   ALA A   7      13.311 -14.459  81.282  1.00 98.77           O  
ATOM     74  CB  ALA A   7      16.310 -14.653  82.547  1.00 98.77           C  
ATOM     75  H   ALA A   7      14.177 -16.544  81.628  1.00 98.77           H  
ATOM     76  HA  ALA A   7      14.806 -15.043  84.042  1.00 98.77           H  
ATOM     77  HB1 ALA A   7      16.515 -13.628  82.855  1.00 98.77           H  
ATOM     78  HB2 ALA A   7      17.056 -15.293  83.017  1.00 98.77           H  
ATOM     79  HB3 ALA A   7      16.451 -14.710  81.468  1.00 98.77           H  
ATOM     80  N   ILE A   8      13.546 -13.075  83.060  1.00 98.93           N  
ATOM     81  CA  ILE A   8      12.597 -12.058  82.632  1.00 98.93           C  
ATOM     82  C   ILE A   8      12.907 -10.732  83.330  1.00 98.93           C  
ATOM     83  O   ILE A   8      13.208 -10.718  84.521  1.00 98.93           O  
ATOM     84  CB  ILE A   8      11.106 -12.470  82.856  1.00 98.93           C  
ATOM     85  CG1 ILE A   8      10.084 -11.378  82.446  1.00 98.93           C  
ATOM     86  CG2 ILE A   8      10.811 -12.973  84.284  1.00 98.93           C  
ATOM     87  CD1 ILE A   8       8.640 -11.879  82.316  1.00 98.93           C  
ATOM     88  H   ILE A   8      13.982 -12.919  83.959  1.00 98.93           H  
ATOM     89  HA  ILE A   8      12.759 -11.907  81.568  1.00 98.93           H  
ATOM     90  HB  ILE A   8      10.936 -13.308  82.183  1.00 98.93           H  
ATOM     91 HG13 ILE A   8      10.373 -10.942  81.492  1.00 98.93           H  
ATOM     92 HG12 ILE A   8      10.099 -10.559  83.168  1.00 98.93           H  
ATOM     93 HG21 ILE A   8       9.783 -13.320  84.372  1.00 98.93           H  
ATOM     94 HG22 ILE A   8      11.448 -13.813  84.558  1.00 98.93           H  
ATOM     95 HG23 ILE A   8      10.960 -12.187  85.022  1.00 98.93           H  
ATOM     96 HD11 ILE A   8       8.084 -11.281  81.593  1.00 98.93           H  
ATOM     97 HD12 ILE A   8       8.598 -12.916  81.984  1.00 98.93           H  
ATOM     98 HD13 ILE A   8       8.118 -11.810  83.271  1.00 98.93           H  
ATOM     99  N   ALA A   9      12.800  -9.648  82.556  1.00 98.96           N  
ATOM    100  CA  ALA A   9      12.791  -8.275  83.035  1.00 98.96           C  
ATOM    101  C   ALA A   9      11.568  -7.562  82.457  1.00 98.96           C  
ATOM    102  O   ALA A   9      11.042  -7.970  81.421  1.00 98.96           O  
ATOM    103  CB  ALA A   9      14.102  -7.571  82.646  1.00 98.96           C  
ATOM    104  H   ALA A   9      12.552  -9.764  81.580  1.00 98.96           H  
ATOM    105  HA  ALA A   9      12.685  -8.261  84.116  1.00 98.96           H  
ATOM    106  HB1 ALA A   9      14.060  -6.503  82.863  1.00 98.96           H  
ATOM    107  HB2 ALA A   9      14.942  -7.978  83.208  1.00 98.96           H  
ATOM    108  HB3 ALA A   9      14.324  -7.685  81.585  1.00 98.96           H  
ATOM    109  N   ILE A  10      11.152  -6.493  83.144  1.00 98.95           N  
ATOM    110  CA  ILE A  10      10.070  -5.606  82.732  1.00 98.95           C  
ATOM    111  C   ILE A  10      10.461  -4.144  83.001  1.00 98.95           C  
ATOM    112  O   ILE A  10      11.391  -3.887  83.769  1.00 98.95           O  
ATOM    113  CB  ILE A  10       8.736  -5.919  83.476  1.00 98.95           C  
ATOM    114  CG1 ILE A  10       8.783  -5.704  85.007  1.00 98.95           C  
ATOM    115  CG2 ILE A  10       8.197  -7.320  83.128  1.00 98.95           C  
ATOM    116  CD1 ILE A  10       7.399  -5.607  85.646  1.00 98.95           C  
ATOM    117  H   ILE A  10      11.641  -6.224  83.988  1.00 98.95           H  
ATOM    118  HA  ILE A  10       9.915  -5.689  81.659  1.00 98.95           H  
ATOM    119  HB  ILE A  10       7.993  -5.222  83.084  1.00 98.95           H  
ATOM    120 HG13 ILE A  10       9.305  -4.787  85.269  1.00 98.95           H  
ATOM    121 HG12 ILE A  10       9.348  -6.510  85.476  1.00 98.95           H  
ATOM    122 HG21 ILE A  10       7.189  -7.467  83.515  1.00 98.95           H  
ATOM    123 HG22 ILE A  10       8.155  -7.464  82.049  1.00 98.95           H  
ATOM    124 HG23 ILE A  10       8.825  -8.108  83.543  1.00 98.95           H  
ATOM    125 HD11 ILE A  10       7.497  -5.267  86.674  1.00 98.95           H  
ATOM    126 HD12 ILE A  10       6.758  -4.899  85.119  1.00 98.95           H  
ATOM    127 HD13 ILE A  10       6.898  -6.572  85.659  1.00 98.95           H  
ATOM    128  N   HIS A  11       9.714  -3.220  82.400  1.00 98.72           N  
ATOM    129  CA  HIS A  11       9.707  -1.821  82.767  1.00 98.72           C  
ATOM    130  C   HIS A  11       8.298  -1.247  82.674  1.00 98.72           C  
ATOM    131  O   HIS A  11       7.520  -1.616  81.796  1.00 98.72           O  
ATOM    132  CB  HIS A  11      10.818  -0.998  82.083  1.00 98.72           C  
ATOM    133  CG  HIS A  11      10.737  -0.820  80.585  1.00 98.72           C  
ATOM    134  CD2 HIS A  11       9.774  -0.201  79.809  1.00 98.72           C  
ATOM    135  ND1 HIS A  11      11.779  -1.229  79.756  1.00 98.72           N  
ATOM    136  CE1 HIS A  11      11.434  -0.839  78.545  1.00 98.72           C  
ATOM    137  NE2 HIS A  11      10.244  -0.249  78.507  1.00 98.72           N  
ATOM    138  H   HIS A  11       9.002  -3.522  81.738  1.00 98.72           H  
ATOM    139  HA  HIS A  11       9.926  -1.813  83.828  1.00 98.72           H  
ATOM    140  HB3 HIS A  11      11.787  -1.437  82.322  1.00 98.72           H  
ATOM    141  HB2 HIS A  11      10.849   0.002  82.513  1.00 98.72           H  
ATOM    142  HD2 HIS A  11       8.839   0.277  80.069  1.00 98.72           H  
ATOM    143  HE1 HIS A  11      12.076  -0.953  77.690  1.00 98.72           H  
ATOM    144  HE2 HIS A  11       9.847   0.183  77.677  1.00 98.72           H  
ATOM    145  N   GLY A  12       8.005  -0.316  83.581  1.00 97.12           N  
ATOM    146  CA  GLY A  12       6.837   0.557  83.575  1.00 97.12           C  
ATOM    147  C   GLY A  12       7.178   1.941  83.005  1.00 97.12           C  
ATOM    148  O   GLY A  12       6.362   2.856  83.086  1.00 97.12           O  
ATOM    149  H   GLY A  12       8.748  -0.084  84.238  1.00 97.12           H  
ATOM    150  HA3 GLY A  12       6.497   0.676  84.601  1.00 97.12           H  
ATOM    151  HA2 GLY A  12       6.009   0.123  83.012  1.00 97.12           H  
ATOM    152  N   GLY A  13       8.395   2.090  82.465  1.00 94.13           N  
ATOM    153  CA  GLY A  13       8.897   3.260  81.764  1.00 94.13           C  
ATOM    154  C   GLY A  13      10.008   3.981  82.534  1.00 94.13           C  
ATOM    155  O   GLY A  13      10.118   3.867  83.758  1.00 94.13           O  
ATOM    156  H   GLY A  13       9.010   1.295  82.513  1.00 94.13           H  
ATOM    157  HA3 GLY A  13       8.094   3.968  81.553  1.00 94.13           H  
ATOM    158  HA2 GLY A  13       9.270   2.920  80.800  1.00 94.13           H  
ATOM    159  N   ALA A  14      10.824   4.749  81.800  1.00 87.79           N  
ATOM    160  CA  ALA A  14      11.868   5.641  82.323  1.00 87.79           C  
ATOM    161  C   ALA A  14      11.294   6.983  82.825  1.00 87.79           C  
ATOM    162  O   ALA A  14      12.003   7.778  83.438  1.00 87.79           O  
ATOM    163  CB  ALA A  14      12.870   5.944  81.199  1.00 87.79           C  
ATOM    164  H   ALA A  14      10.726   4.697  80.785  1.00 87.79           H  
ATOM    165  HA  ALA A  14      12.409   5.172  83.138  1.00 87.79           H  
ATOM    166  HB1 ALA A  14      13.587   6.702  81.516  1.00 87.79           H  
ATOM    167  HB2 ALA A  14      13.451   5.059  80.945  1.00 87.79           H  
ATOM    168  HB3 ALA A  14      12.381   6.305  80.294  1.00 87.79           H  
ATOM    169  N   GLY A  15      10.005   7.243  82.579  1.00 76.10           N  
ATOM    170  CA  GLY A  15       9.287   8.451  82.972  1.00 76.10           C  
ATOM    171  C   GLY A  15       8.796   8.387  84.419  1.00 76.10           C  
ATOM    172  O   GLY A  15       7.592   8.444  84.662  1.00 76.10           O  
ATOM    173  H   GLY A  15       9.480   6.512  82.126  1.00 76.10           H  
ATOM    174  HA3 GLY A  15       8.431   8.581  82.309  1.00 76.10           H  
ATOM    175  HA2 GLY A  15       9.917   9.333  82.844  1.00 76.10           H  
ATOM    176  N   THR A  16       9.715   8.227  85.374  1.00 73.12           N  
ATOM    177  CA  THR A  16       9.421   8.165  86.803  1.00 73.12           C  
ATOM    178  C   THR A  16       9.070   9.548  87.373  1.00 73.12           C  
ATOM    179  O   THR A  16       9.635  10.564  86.961  1.00 73.12           O  
ATOM    180  CB  THR A  16      10.629   7.555  87.571  1.00 73.12           C  
ATOM    181  CG2 THR A  16      10.896   6.102  87.173  1.00 73.12           C  
ATOM    182  OG1 THR A  16      11.835   8.295  87.416  1.00 73.12           O  
ATOM    183  H   THR A  16      10.693   8.187  85.106  1.00 73.12           H  
ATOM    184  HA  THR A  16       8.557   7.525  86.938  1.00 73.12           H  
ATOM    185  HB  THR A  16      10.389   7.562  88.638  1.00 73.12           H  
ATOM    186 HG21 THR A  16      11.661   5.661  87.807  1.00 73.12           H  
ATOM    187 HG22 THR A  16      10.000   5.495  87.281  1.00 73.12           H  
ATOM    188 HG23 THR A  16      11.222   6.028  86.136  1.00 73.12           H  
ATOM    189  HG1 THR A  16      11.653   9.204  87.623  1.00 73.12           H  
ATOM    190  N   ILE A  17       8.197   9.566  88.387  1.00 77.02           N  
ATOM    191  CA  ILE A  17       7.965  10.696  89.288  1.00 77.02           C  
ATOM    192  C   ILE A  17       9.281  10.982  90.043  1.00 77.02           C  
ATOM    193  O   ILE A  17       9.948  10.038  90.481  1.00 77.02           O  
ATOM    194  CB  ILE A  17       6.802  10.318  90.254  1.00 77.02           C  
ATOM    195  CG1 ILE A  17       5.472  10.079  89.501  1.00 77.02           C  
ATOM    196  CG2 ILE A  17       6.589  11.324  91.407  1.00 77.02           C  
ATOM    197  CD1 ILE A  17       4.443   9.280  90.313  1.00 77.02           C  
ATOM    198  H   ILE A  17       7.766   8.684  88.646  1.00 77.02           H  
ATOM    199  HA  ILE A  17       7.689  11.571  88.698  1.00 77.02           H  
ATOM    200  HB  ILE A  17       7.077   9.372  90.713  1.00 77.02           H  
ATOM    201 HG13 ILE A  17       5.648   9.530  88.576  1.00 77.02           H  
ATOM    202 HG12 ILE A  17       5.042  11.032  89.192  1.00 77.02           H  
ATOM    203 HG21 ILE A  17       5.780  11.020  92.069  1.00 77.02           H  
ATOM    204 HG22 ILE A  17       7.469  11.412  92.043  1.00 77.02           H  
ATOM    205 HG23 ILE A  17       6.349  12.317  91.028  1.00 77.02           H  
ATOM    206 HD11 ILE A  17       3.574   9.038  89.700  1.00 77.02           H  
ATOM    207 HD12 ILE A  17       4.867   8.341  90.672  1.00 77.02           H  
ATOM    208 HD13 ILE A  17       4.085   9.837  91.177  1.00 77.02           H  
ATOM    209  N   LEU A  18       9.661  12.261  90.195  1.00 81.04           N  
ATOM    210  CA  LEU A  18      10.872  12.678  90.913  1.00 81.04           C  
ATOM    211  C   LEU A  18      10.870  12.183  92.368  1.00 81.04           C  
ATOM    212  O   LEU A  18       9.824  12.225  93.012  1.00 81.04           O  
ATOM    213  CB  LEU A  18      10.993  14.218  90.878  1.00 81.04           C  
ATOM    214  CG  LEU A  18      11.215  14.819  89.471  1.00 81.04           C  
ATOM    215  CD1 LEU A  18      11.139  16.361  89.516  1.00 81.04           C  
ATOM    216  CD2 LEU A  18      12.519  14.316  88.814  1.00 81.04           C  
ATOM    217  H   LEU A  18       9.082  13.005  89.832  1.00 81.04           H  
ATOM    218  HA  LEU A  18      11.728  12.229  90.406  1.00 81.04           H  
ATOM    219  HB3 LEU A  18      11.815  14.536  91.522  1.00 81.04           H  
ATOM    220  HB2 LEU A  18      10.091  14.650  91.315  1.00 81.04           H  
ATOM    221  HG  LEU A  18      10.389  14.492  88.838  1.00 81.04           H  
ATOM    222 HD11 LEU A  18      10.405  16.732  88.800  1.00 81.04           H  
ATOM    223 HD12 LEU A  18      10.841  16.728  90.499  1.00 81.04           H  
ATOM    224 HD13 LEU A  18      12.091  16.836  89.281  1.00 81.04           H  
ATOM    225 HD21 LEU A  18      13.071  15.110  88.311  1.00 81.04           H  
ATOM    226 HD22 LEU A  18      13.198  13.868  89.540  1.00 81.04           H  
ATOM    227 HD23 LEU A  18      12.301  13.558  88.061  1.00 81.04           H  
ATOM    228  N   LYS A  19      12.039  11.734  92.853  1.00 84.54           N  
ATOM    229  CA  LYS A  19      12.221  11.136  94.182  1.00 84.54           C  
ATOM    230  C   LYS A  19      11.869  12.076  95.355  1.00 84.54           C  
ATOM    231  O   LYS A  19      11.431  11.593  96.398  1.00 84.54           O  
ATOM    232  CB  LYS A  19      13.659  10.583  94.271  1.00 84.54           C  
ATOM    233  CG  LYS A  19      13.922   9.673  95.484  1.00 84.54           C  
ATOM    234  CD  LYS A  19      15.290   8.980  95.408  1.00 84.54           C  
ATOM    235  CE  LYS A  19      15.507   7.984  96.558  1.00 84.54           C  
ATOM    236  NZ  LYS A  19      16.819   7.320  96.464  1.00 84.54           N1+
ATOM    237  H   LYS A  19      12.856  11.744  92.260  1.00 84.54           H  
ATOM    238  HA  LYS A  19      11.533  10.292  94.246  1.00 84.54           H  
ATOM    239  HB3 LYS A  19      14.381  11.401  94.253  1.00 84.54           H  
ATOM    240  HB2 LYS A  19      13.854   9.995  93.374  1.00 84.54           H  
ATOM    241  HG3 LYS A  19      13.136   8.918  95.545  1.00 84.54           H  
ATOM    242  HG2 LYS A  19      13.863  10.252  96.406  1.00 84.54           H  
ATOM    243  HD3 LYS A  19      16.073   9.740  95.422  1.00 84.54           H  
ATOM    244  HD2 LYS A  19      15.381   8.465  94.450  1.00 84.54           H  
ATOM    245  HE3 LYS A  19      14.729   7.220  96.545  1.00 84.54           H  
ATOM    246  HE2 LYS A  19      15.441   8.496  97.519  1.00 84.54           H  
ATOM    247  HZ1 LYS A  19      16.883   6.817  95.590  1.00 84.54           H  
ATOM    248  HZ2 LYS A  19      17.553   8.012  96.506  1.00 84.54           H  
ATOM    249  HZ3 LYS A  19      16.925   6.672  97.232  1.00 84.54           H  
ATOM    250  N   SER A  20      12.015  13.394  95.138  1.00 85.03           N  
ATOM    251  CA  SER A  20      11.629  14.463  96.061  1.00 85.03           C  
ATOM    252  C   SER A  20      10.105  14.697  96.174  1.00 85.03           C  
ATOM    253  O   SER A  20       9.683  15.332  97.139  1.00 85.03           O  
ATOM    254  CB  SER A  20      12.379  15.744  95.638  1.00 85.03           C  
ATOM    255  OG  SER A  20      11.914  16.253  94.401  1.00 85.03           O  
ATOM    256  H   SER A  20      12.376  13.706  94.248  1.00 85.03           H  
ATOM    257  HA  SER A  20      11.985  14.182  97.054  1.00 85.03           H  
ATOM    258  HB3 SER A  20      13.451  15.555  95.566  1.00 85.03           H  
ATOM    259  HB2 SER A  20      12.252  16.518  96.396  1.00 85.03           H  
ATOM    260  HG  SER A  20      11.074  16.695  94.548  1.00 85.03           H  
ATOM    261  N   THR A  21       9.321  14.203  95.200  1.00 84.77           N  
ATOM    262  CA  THR A  21       7.863  14.364  95.116  1.00 84.77           C  
ATOM    263  C   THR A  21       7.112  13.016  95.235  1.00 84.77           C  
ATOM    264  O   THR A  21       5.886  13.026  95.352  1.00 84.77           O  
ATOM    265  CB  THR A  21       7.457  15.047  93.777  1.00 84.77           C  
ATOM    266  CG2 THR A  21       8.227  16.342  93.476  1.00 84.77           C  
ATOM    267  OG1 THR A  21       7.548  14.188  92.655  1.00 84.77           O  
ATOM    268  H   THR A  21       9.747  13.679  94.448  1.00 84.77           H  
ATOM    269  HA  THR A  21       7.506  14.990  95.935  1.00 84.77           H  
ATOM    270  HB  THR A  21       6.404  15.320  93.857  1.00 84.77           H  
ATOM    271 HG21 THR A  21       7.824  16.839  92.593  1.00 84.77           H  
ATOM    272 HG22 THR A  21       8.155  17.042  94.309  1.00 84.77           H  
ATOM    273 HG23 THR A  21       9.283  16.151  93.289  1.00 84.77           H  
ATOM    274  HG1 THR A  21       8.447  13.853  92.594  1.00 84.77           H  
ATOM    275  N   MET A  22       7.849  11.892  95.222  1.00 88.54           N  
ATOM    276  CA  MET A  22       7.330  10.541  95.399  1.00 88.54           C  
ATOM    277  C   MET A  22       7.021  10.283  96.882  1.00 88.54           C  
ATOM    278  O   MET A  22       7.923  10.393  97.714  1.00 88.54           O  
ATOM    279  CB  MET A  22       8.367   9.543  94.835  1.00 88.54           C  
ATOM    280  CG  MET A  22       7.994   8.055  94.967  1.00 88.54           C  
ATOM    281  SD  MET A  22       6.573   7.532  93.969  1.00 88.54           S  
ATOM    282  CE  MET A  22       7.397   7.121  92.411  1.00 88.54           C  
ATOM    283  H   MET A  22       8.852  11.963  95.122  1.00 88.54           H  
ATOM    284  HA  MET A  22       6.410  10.444  94.818  1.00 88.54           H  
ATOM    285  HB3 MET A  22       9.331   9.702  95.320  1.00 88.54           H  
ATOM    286  HB2 MET A  22       8.527   9.772  93.782  1.00 88.54           H  
ATOM    287  HG3 MET A  22       7.788   7.812  96.009  1.00 88.54           H  
ATOM    288  HG2 MET A  22       8.850   7.437  94.692  1.00 88.54           H  
ATOM    289  HE1 MET A  22       6.664   6.834  91.658  1.00 88.54           H  
ATOM    290  HE2 MET A  22       7.957   7.976  92.039  1.00 88.54           H  
ATOM    291  HE3 MET A  22       8.087   6.292  92.558  1.00 88.54           H  
ATOM    292  N   THR A  23       5.762   9.920  97.172  1.00 93.05           N  
ATOM    293  CA  THR A  23       5.317   9.513  98.506  1.00 93.05           C  
ATOM    294  C   THR A  23       5.521   7.986  98.692  1.00 93.05           C  
ATOM    295  O   THR A  23       5.551   7.269  97.689  1.00 93.05           O  
ATOM    296  CB  THR A  23       3.816   9.863  98.730  1.00 93.05           C  
ATOM    297  CG2 THR A  23       3.454  11.313  98.369  1.00 93.05           C  
ATOM    298  OG1 THR A  23       2.910   8.979  98.095  1.00 93.05           O  
ATOM    299  H   THR A  23       5.078   9.837  96.435  1.00 93.05           H  
ATOM    300  HA  THR A  23       5.903  10.071  99.235  1.00 93.05           H  
ATOM    301  HB  THR A  23       3.615   9.758  99.797  1.00 93.05           H  
ATOM    302 HG21 THR A  23       2.425  11.543  98.647  1.00 93.05           H  
ATOM    303 HG22 THR A  23       4.101  12.017  98.892  1.00 93.05           H  
ATOM    304 HG23 THR A  23       3.555  11.500  97.299  1.00 93.05           H  
ATOM    305  HG1 THR A  23       2.018   9.309  98.232  1.00 93.05           H  
ATOM    306  N   PRO A  24       5.612   7.497  99.954  1.00 94.79           N  
ATOM    307  CA  PRO A  24       5.646   6.046 100.246  1.00 94.79           C  
ATOM    308  C   PRO A  24       4.442   5.237  99.727  1.00 94.79           C  
ATOM    309  O   PRO A  24       4.626   4.083  99.345  1.00 94.79           O  
ATOM    310  CB  PRO A  24       5.747   5.971 101.779  1.00 94.79           C  
ATOM    311  CG  PRO A  24       6.350   7.301 102.191  1.00 94.79           C  
ATOM    312  CD  PRO A  24       5.751   8.276 101.187  1.00 94.79           C  
ATOM    313  HA  PRO A  24       6.563   5.650  99.806  1.00 94.79           H  
ATOM    314  HB3 PRO A  24       6.344   5.125 102.119  1.00 94.79           H  
ATOM    315  HB2 PRO A  24       4.757   5.875 102.230  1.00 94.79           H  
ATOM    316  HG3 PRO A  24       7.432   7.263 102.058  1.00 94.79           H  
ATOM    317  HG2 PRO A  24       6.148   7.568 103.229  1.00 94.79           H  
ATOM    318  HD2 PRO A  24       4.765   8.605 101.514  1.00 94.79           H  
ATOM    319  HD3 PRO A  24       6.397   9.148 101.093  1.00 94.79           H  
ATOM    320  N   GLU A  25       3.250   5.861  99.704  1.00 95.43           N  
ATOM    321  CA  GLU A  25       2.008   5.286  99.186  1.00 95.43           C  
ATOM    322  C   GLU A  25       2.039   5.082  97.660  1.00 95.43           C  
ATOM    323  O   GLU A  25       1.651   4.011  97.194  1.00 95.43           O  
ATOM    324  CB  GLU A  25       0.821   6.157  99.648  1.00 95.43           C  
ATOM    325  CG  GLU A  25      -0.571   5.676  99.167  1.00 95.43           C  
ATOM    326  CD  GLU A  25      -1.767   6.498  99.679  1.00 95.43           C  
ATOM    327  OE1 GLU A  25      -2.901   6.022  99.453  1.00 95.43           O  
ATOM    328  OE2 GLU A  25      -1.554   7.579 100.273  1.00 95.43           O1-
ATOM    329  H   GLU A  25       3.186   6.812 100.036  1.00 95.43           H  
ATOM    330  HA  GLU A  25       1.890   4.300  99.641  1.00 95.43           H  
ATOM    331  HB3 GLU A  25       0.984   7.184  99.320  1.00 95.43           H  
ATOM    332  HB2 GLU A  25       0.823   6.188 100.739  1.00 95.43           H  
ATOM    333  HG3 GLU A  25      -0.711   4.636  99.467  1.00 95.43           H  
ATOM    334  HG2 GLU A  25      -0.618   5.691  98.078  1.00 95.43           H  
ATOM    335  N   LYS A  26       2.534   6.094  96.923  1.00 92.68           N  
ATOM    336  CA  LYS A  26       2.764   6.027  95.478  1.00 92.68           C  
ATOM    337  C   LYS A  26       3.843   5.000  95.107  1.00 92.68           C  
ATOM    338  O   LYS A  26       3.622   4.221  94.185  1.00 92.68           O  
ATOM    339  CB  LYS A  26       3.143   7.414  94.926  1.00 92.68           C  
ATOM    340  CG  LYS A  26       1.974   8.404  94.830  1.00 92.68           C  
ATOM    341  CD  LYS A  26       2.432   9.756  94.263  1.00 92.68           C  
ATOM    342  CE  LYS A  26       1.277  10.756  94.105  1.00 92.68           C  
ATOM    343  NZ  LYS A  26       1.740  12.034  93.537  1.00 92.68           N1+
ATOM    344  H   LYS A  26       2.832   6.945  97.382  1.00 92.68           H  
ATOM    345  HA  LYS A  26       1.830   5.712  95.008  1.00 92.68           H  
ATOM    346  HB3 LYS A  26       3.539   7.295  93.915  1.00 92.68           H  
ATOM    347  HB2 LYS A  26       3.952   7.844  95.518  1.00 92.68           H  
ATOM    348  HG3 LYS A  26       1.521   8.546  95.811  1.00 92.68           H  
ATOM    349  HG2 LYS A  26       1.197   7.983  94.191  1.00 92.68           H  
ATOM    350  HD3 LYS A  26       2.914   9.593  93.297  1.00 92.68           H  
ATOM    351  HD2 LYS A  26       3.197  10.175  94.919  1.00 92.68           H  
ATOM    352  HE3 LYS A  26       0.810  10.949  95.072  1.00 92.68           H  
ATOM    353  HE2 LYS A  26       0.507  10.343  93.452  1.00 92.68           H  
ATOM    354  HZ1 LYS A  26       2.437  12.443  94.145  1.00 92.68           H  
ATOM    355  HZ2 LYS A  26       2.145  11.872  92.626  1.00 92.68           H  
ATOM    356  HZ3 LYS A  26       0.959  12.668  93.449  1.00 92.68           H  
ATOM    357  N   GLU A  27       4.967   5.000  95.844  1.00 94.62           N  
ATOM    358  CA  GLU A  27       6.093   4.085  95.652  1.00 94.62           C  
ATOM    359  C   GLU A  27       5.722   2.608  95.867  1.00 94.62           C  
ATOM    360  O   GLU A  27       6.160   1.767  95.084  1.00 94.62           O  
ATOM    361  CB  GLU A  27       7.279   4.553  96.520  1.00 94.62           C  
ATOM    362  CG  GLU A  27       8.535   3.651  96.463  1.00 94.62           C  
ATOM    363  CD  GLU A  27       9.824   4.283  97.019  1.00 94.62           C  
ATOM    364  OE1 GLU A  27      10.896   3.712  96.715  1.00 94.62           O  
ATOM    365  OE2 GLU A  27       9.743   5.313  97.726  1.00 94.62           O1-
ATOM    366  H   GLU A  27       5.075   5.684  96.583  1.00 94.62           H  
ATOM    367  HA  GLU A  27       6.401   4.183  94.609  1.00 94.62           H  
ATOM    368  HB3 GLU A  27       6.955   4.658  97.556  1.00 94.62           H  
ATOM    369  HB2 GLU A  27       7.549   5.554  96.190  1.00 94.62           H  
ATOM    370  HG3 GLU A  27       8.719   3.358  95.431  1.00 94.62           H  
ATOM    371  HG2 GLU A  27       8.352   2.728  97.014  1.00 94.62           H  
ATOM    372  N   ALA A  28       4.874   2.341  96.876  1.00 96.60           N  
ATOM    373  CA  ALA A  28       4.284   1.033  97.151  1.00 96.60           C  
ATOM    374  C   ALA A  28       3.288   0.577  96.070  1.00 96.60           C  
ATOM    375  O   ALA A  28       3.266  -0.611  95.758  1.00 96.60           O  
ATOM    376  CB  ALA A  28       3.608   1.061  98.530  1.00 96.60           C  
ATOM    377  H   ALA A  28       4.579   3.094  97.484  1.00 96.60           H  
ATOM    378  HA  ALA A  28       5.094   0.302  97.189  1.00 96.60           H  
ATOM    379  HB1 ALA A  28       3.153   0.099  98.768  1.00 96.60           H  
ATOM    380  HB2 ALA A  28       4.333   1.281  99.315  1.00 96.60           H  
ATOM    381  HB3 ALA A  28       2.826   1.821  98.579  1.00 96.60           H  
ATOM    382  N   ALA A  29       2.510   1.519  95.507  1.00 96.63           N  
ATOM    383  CA  ALA A  29       1.555   1.269  94.425  1.00 96.63           C  
ATOM    384  C   ALA A  29       2.240   0.979  93.078  1.00 96.63           C  
ATOM    385  O   ALA A  29       1.798   0.073  92.372  1.00 96.63           O  
ATOM    386  CB  ALA A  29       0.582   2.453  94.317  1.00 96.63           C  
ATOM    387  H   ALA A  29       2.575   2.475  95.830  1.00 96.63           H  
ATOM    388  HA  ALA A  29       0.971   0.388  94.696  1.00 96.63           H  
ATOM    389  HB1 ALA A  29      -0.195   2.256  93.578  1.00 96.63           H  
ATOM    390  HB2 ALA A  29       0.082   2.635  95.269  1.00 96.63           H  
ATOM    391  HB3 ALA A  29       1.090   3.373  94.029  1.00 96.63           H  
ATOM    392  N   TYR A  30       3.326   1.697  92.763  1.00 96.09           N  
ATOM    393  CA  TYR A  30       4.166   1.443  91.593  1.00 96.09           C  
ATOM    394  C   TYR A  30       4.931   0.121  91.732  1.00 96.09           C  
ATOM    395  O   TYR A  30       4.963  -0.665  90.785  1.00 96.09           O  
ATOM    396  CB  TYR A  30       5.150   2.614  91.369  1.00 96.09           C  
ATOM    397  CG  TYR A  30       4.590   3.658  90.422  1.00 96.09           C  
ATOM    398  CD1 TYR A  30       4.556   3.376  89.042  1.00 96.09           C  
ATOM    399  CD2 TYR A  30       4.073   4.880  90.897  1.00 96.09           C  
ATOM    400  CE1 TYR A  30       3.994   4.296  88.140  1.00 96.09           C  
ATOM    401  CE2 TYR A  30       3.503   5.799  89.995  1.00 96.09           C  
ATOM    402  CZ  TYR A  30       3.460   5.507  88.619  1.00 96.09           C  
ATOM    403  OH  TYR A  30       2.892   6.390  87.752  1.00 96.09           O  
ATOM    404  H   TYR A  30       3.556   2.489  93.358  1.00 96.09           H  
ATOM    405  HA  TYR A  30       3.523   1.339  90.716  1.00 96.09           H  
ATOM    406  HB3 TYR A  30       6.080   2.257  90.923  1.00 96.09           H  
ATOM    407  HB2 TYR A  30       5.441   3.075  92.315  1.00 96.09           H  
ATOM    408  HD1 TYR A  30       4.959   2.445  88.676  1.00 96.09           H  
ATOM    409  HD2 TYR A  30       4.097   5.119  91.948  1.00 96.09           H  
ATOM    410  HE1 TYR A  30       3.971   4.062  87.085  1.00 96.09           H  
ATOM    411  HE2 TYR A  30       3.081   6.721  90.366  1.00 96.09           H  
ATOM    412  HH  TYR A  30       2.535   5.941  86.984  1.00 96.09           H  
ATOM    413  N   SER A  31       5.479  -0.174  92.920  1.00 97.63           N  
ATOM    414  CA  SER A  31       6.157  -1.440  93.210  1.00 97.63           C  
ATOM    415  C   SER A  31       5.217  -2.654  93.120  1.00 97.63           C  
ATOM    416  O   SER A  31       5.642  -3.689  92.616  1.00 97.63           O  
ATOM    417  CB  SER A  31       6.830  -1.379  94.594  1.00 97.63           C  
ATOM    418  OG  SER A  31       7.966  -0.541  94.551  1.00 97.63           O  
ATOM    419  H   SER A  31       5.398   0.476  93.690  1.00 97.63           H  
ATOM    420  HA  SER A  31       6.935  -1.586  92.457  1.00 97.63           H  
ATOM    421  HB3 SER A  31       7.167  -2.370  94.903  1.00 97.63           H  
ATOM    422  HB2 SER A  31       6.137  -1.027  95.358  1.00 97.63           H  
ATOM    423  HG  SER A  31       7.666   0.373  94.580  1.00 97.63           H  
ATOM    424  N   ALA A  32       3.955  -2.494  93.561  1.00 98.54           N  
ATOM    425  CA  ALA A  32       2.900  -3.501  93.451  1.00 98.54           C  
ATOM    426  C   ALA A  32       2.462  -3.763  92.000  1.00 98.54           C  
ATOM    427  O   ALA A  32       2.204  -4.917  91.664  1.00 98.54           O  
ATOM    428  CB  ALA A  32       1.699  -3.086  94.315  1.00 98.54           C  
ATOM    429  H   ALA A  32       3.685  -1.617  93.986  1.00 98.54           H  
ATOM    430  HA  ALA A  32       3.291  -4.437  93.854  1.00 98.54           H  
ATOM    431  HB1 ALA A  32       0.891  -3.815  94.245  1.00 98.54           H  
ATOM    432  HB2 ALA A  32       1.980  -3.015  95.365  1.00 98.54           H  
ATOM    433  HB3 ALA A  32       1.300  -2.118  94.011  1.00 98.54           H  
ATOM    434  N   GLY A  33       2.427  -2.708  91.165  1.00 98.37           N  
ATOM    435  CA  GLY A  33       2.107  -2.790  89.739  1.00 98.37           C  
ATOM    436  C   GLY A  33       3.231  -3.482  88.950  1.00 98.37           C  
ATOM    437  O   GLY A  33       2.941  -4.239  88.024  1.00 98.37           O  
ATOM    438  H   GLY A  33       2.629  -1.787  91.532  1.00 98.37           H  
ATOM    439  HA3 GLY A  33       1.973  -1.779  89.352  1.00 98.37           H  
ATOM    440  HA2 GLY A  33       1.162  -3.317  89.593  1.00 98.37           H  
ATOM    441  N   LEU A  34       4.501  -3.259  89.343  1.00 98.67           N  
ATOM    442  CA  LEU A  34       5.674  -3.947  88.801  1.00 98.67           C  
ATOM    443  C   LEU A  34       5.706  -5.426  89.224  1.00 98.67           C  
ATOM    444  O   LEU A  34       5.903  -6.273  88.360  1.00 98.67           O  
ATOM    445  CB  LEU A  34       6.976  -3.220  89.217  1.00 98.67           C  
ATOM    446  CG  LEU A  34       7.180  -1.830  88.571  1.00 98.67           C  
ATOM    447  CD1 LEU A  34       8.248  -1.013  89.329  1.00 98.67           C  
ATOM    448  CD2 LEU A  34       7.452  -1.916  87.053  1.00 98.67           C  
ATOM    449  H   LEU A  34       4.676  -2.608  90.097  1.00 98.67           H  
ATOM    450  HA  LEU A  34       5.598  -3.924  87.712  1.00 98.67           H  
ATOM    451  HB3 LEU A  34       7.842  -3.840  88.977  1.00 98.67           H  
ATOM    452  HB2 LEU A  34       6.980  -3.116  90.303  1.00 98.67           H  
ATOM    453  HG  LEU A  34       6.253  -1.276  88.679  1.00 98.67           H  
ATOM    454 HD11 LEU A  34       8.920  -0.474  88.666  1.00 98.67           H  
ATOM    455 HD12 LEU A  34       7.778  -0.265  89.968  1.00 98.67           H  
ATOM    456 HD13 LEU A  34       8.866  -1.641  89.970  1.00 98.67           H  
ATOM    457 HD21 LEU A  34       8.392  -1.453  86.762  1.00 98.67           H  
ATOM    458 HD22 LEU A  34       7.498  -2.944  86.701  1.00 98.67           H  
ATOM    459 HD23 LEU A  34       6.664  -1.419  86.487  1.00 98.67           H  
ATOM    460  N   GLU A  35       5.465  -5.722  90.514  1.00 98.77           N  
ATOM    461  CA  GLU A  35       5.399  -7.085  91.059  1.00 98.77           C  
ATOM    462  C   GLU A  35       4.286  -7.956  90.447  1.00 98.77           C  
ATOM    463  O   GLU A  35       4.525  -9.144  90.233  1.00 98.77           O  
ATOM    464  CB  GLU A  35       5.277  -7.044  92.600  1.00 98.77           C  
ATOM    465  CG  GLU A  35       6.591  -6.702  93.344  1.00 98.77           C  
ATOM    466  CD  GLU A  35       7.647  -7.821  93.417  1.00 98.77           C  
ATOM    467  OE1 GLU A  35       8.762  -7.510  93.890  1.00 98.77           O  
ATOM    468  OE2 GLU A  35       7.349  -8.969  93.019  1.00 98.77           O1-
ATOM    469  H   GLU A  35       5.324  -4.973  91.180  1.00 98.77           H  
ATOM    470  HA  GLU A  35       6.342  -7.571  90.801  1.00 98.77           H  
ATOM    471  HB3 GLU A  35       4.862  -7.978  92.985  1.00 98.77           H  
ATOM    472  HB2 GLU A  35       4.538  -6.288  92.867  1.00 98.77           H  
ATOM    473  HG3 GLU A  35       6.346  -6.420  94.369  1.00 98.77           H  
ATOM    474  HG2 GLU A  35       7.050  -5.823  92.896  1.00 98.77           H  
ATOM    475  N   THR A  36       3.120  -7.356  90.150  1.00 98.85           N  
ATOM    476  CA  THR A  36       1.985  -8.015  89.494  1.00 98.85           C  
ATOM    477  C   THR A  36       2.308  -8.418  88.042  1.00 98.85           C  
ATOM    478  O   THR A  36       2.009  -9.546  87.654  1.00 98.85           O  
ATOM    479  CB  THR A  36       0.722  -7.106  89.484  1.00 98.85           C  
ATOM    480  CG2 THR A  36      -0.496  -7.639  88.704  1.00 98.85           C  
ATOM    481  OG1 THR A  36       0.304  -6.892  90.817  1.00 98.85           O  
ATOM    482  H   THR A  36       2.998  -6.376  90.371  1.00 98.85           H  
ATOM    483  HA  THR A  36       1.756  -8.925  90.053  1.00 98.85           H  
ATOM    484  HB  THR A  36       0.988  -6.128  89.077  1.00 98.85           H  
ATOM    485 HG21 THR A  36      -1.363  -6.994  88.849  1.00 98.85           H  
ATOM    486 HG22 THR A  36      -0.312  -7.677  87.630  1.00 98.85           H  
ATOM    487 HG23 THR A  36      -0.770  -8.641  89.034  1.00 98.85           H  
ATOM    488  HG1 THR A  36       0.957  -6.337  91.256  1.00 98.85           H  
ATOM    489  N   ALA A  37       2.939  -7.503  87.287  1.00 98.91           N  
ATOM    490  CA  ALA A  37       3.367  -7.726  85.908  1.00 98.91           C  
ATOM    491  C   ALA A  37       4.556  -8.684  85.771  1.00 98.91           C  
ATOM    492  O   ALA A  37       4.600  -9.463  84.820  1.00 98.91           O  
ATOM    493  CB  ALA A  37       3.696  -6.377  85.271  1.00 98.91           C  
ATOM    494  H   ALA A  37       3.152  -6.595  87.677  1.00 98.91           H  
ATOM    495  HA  ALA A  37       2.542  -8.184  85.369  1.00 98.91           H  
ATOM    496  HB1 ALA A  37       4.158  -6.515  84.293  1.00 98.91           H  
ATOM    497  HB2 ALA A  37       2.792  -5.781  85.141  1.00 98.91           H  
ATOM    498  HB3 ALA A  37       4.390  -5.800  85.884  1.00 98.91           H  
ATOM    499  N   LEU A  38       5.484  -8.619  86.735  1.00 98.90           N  
ATOM    500  CA  LEU A  38       6.651  -9.487  86.819  1.00 98.90           C  
ATOM    501  C   LEU A  38       6.249 -10.935  87.134  1.00 98.90           C  
ATOM    502  O   LEU A  38       6.765 -11.842  86.487  1.00 98.90           O  
ATOM    503  CB  LEU A  38       7.622  -8.897  87.862  1.00 98.90           C  
ATOM    504  CG  LEU A  38       8.976  -9.617  88.000  1.00 98.90           C  
ATOM    505  CD1 LEU A  38       9.766  -9.624  86.676  1.00 98.90           C  
ATOM    506  CD2 LEU A  38       9.772  -9.011  89.173  1.00 98.90           C  
ATOM    507  H   LEU A  38       5.393  -7.925  87.466  1.00 98.90           H  
ATOM    508  HA  LEU A  38       7.132  -9.476  85.840  1.00 98.90           H  
ATOM    509  HB3 LEU A  38       7.122  -8.878  88.831  1.00 98.90           H  
ATOM    510  HB2 LEU A  38       7.826  -7.856  87.611  1.00 98.90           H  
ATOM    511  HG  LEU A  38       8.783 -10.655  88.268  1.00 98.90           H  
ATOM    512 HD11 LEU A  38      10.814  -9.372  86.812  1.00 98.90           H  
ATOM    513 HD12 LEU A  38       9.732 -10.612  86.218  1.00 98.90           H  
ATOM    514 HD13 LEU A  38       9.368  -8.916  85.950  1.00 98.90           H  
ATOM    515 HD21 LEU A  38      10.205  -9.795  89.791  1.00 98.90           H  
ATOM    516 HD22 LEU A  38      10.581  -8.369  88.837  1.00 98.90           H  
ATOM    517 HD23 LEU A  38       9.147  -8.402  89.828  1.00 98.90           H  
ATOM    518  N   ALA A  39       5.298 -11.113  88.068  1.00 98.79           N  
ATOM    519  CA  ALA A  39       4.695 -12.399  88.415  1.00 98.79           C  
ATOM    520  C   ALA A  39       3.851 -13.006  87.282  1.00 98.79           C  
ATOM    521  O   ALA A  39       3.846 -14.227  87.153  1.00 98.79           O  
ATOM    522  CB  ALA A  39       3.846 -12.240  89.685  1.00 98.79           C  
ATOM    523  H   ALA A  39       4.919 -10.306  88.547  1.00 98.79           H  
ATOM    524  HA  ALA A  39       5.504 -13.098  88.635  1.00 98.79           H  
ATOM    525  HB1 ALA A  39       3.380 -13.184  89.971  1.00 98.79           H  
ATOM    526  HB2 ALA A  39       4.453 -11.912  90.528  1.00 98.79           H  
ATOM    527  HB3 ALA A  39       3.050 -11.507  89.545  1.00 98.79           H  
ATOM    528  N   ALA A  40       3.178 -12.160  86.479  1.00 98.92           N  
ATOM    529  CA  ALA A  40       2.355 -12.576  85.340  1.00 98.92           C  
ATOM    530  C   ALA A  40       3.161 -13.238  84.210  1.00 98.92           C  
ATOM    531  O   ALA A  40       2.693 -14.230  83.654  1.00 98.92           O  
ATOM    532  CB  ALA A  40       1.556 -11.376  84.805  1.00 98.92           C  
ATOM    533  H   ALA A  40       3.212 -11.167  86.663  1.00 98.92           H  
ATOM    534  HA  ALA A  40       1.638 -13.313  85.708  1.00 98.92           H  
ATOM    535  HB1 ALA A  40       0.915 -11.669  83.973  1.00 98.92           H  
ATOM    536  HB2 ALA A  40       0.912 -10.956  85.577  1.00 98.92           H  
ATOM    537  HB3 ALA A  40       2.209 -10.580  84.449  1.00 98.92           H  
ATOM    538  N   GLY A  41       4.357 -12.702  83.914  1.00 98.92           N  
ATOM    539  CA  GLY A  41       5.241 -13.242  82.885  1.00 98.92           C  
ATOM    540  C   GLY A  41       6.161 -14.340  83.437  1.00 98.92           C  
ATOM    541  O   GLY A  41       6.506 -15.256  82.694  1.00 98.92           O  
ATOM    542  H   GLY A  41       4.669 -11.880  84.413  1.00 98.92           H  
ATOM    543  HA3 GLY A  41       5.859 -12.435  82.497  1.00 98.92           H  
ATOM    544  HA2 GLY A  41       4.668 -13.631  82.043  1.00 98.92           H  
ATOM    545  N   GLU A  42       6.557 -14.269  84.721  1.00 98.68           N  
ATOM    546  CA  GLU A  42       7.445 -15.252  85.352  1.00 98.68           C  
ATOM    547  C   GLU A  42       6.733 -16.582  85.664  1.00 98.68           C  
ATOM    548  O   GLU A  42       7.371 -17.629  85.567  1.00 98.68           O  
ATOM    549  CB  GLU A  42       8.105 -14.633  86.601  1.00 98.68           C  
ATOM    550  CG  GLU A  42       9.228 -15.499  87.229  1.00 98.68           C  
ATOM    551  CD  GLU A  42       9.030 -15.979  88.675  1.00 98.68           C  
ATOM    552  OE1 GLU A  42      10.064 -16.324  89.287  1.00 98.68           O  
ATOM    553  OE2 GLU A  42       7.878 -16.001  89.163  1.00 98.68           O1-
ATOM    554  H   GLU A  42       6.268 -13.491  85.298  1.00 98.68           H  
ATOM    555  HA  GLU A  42       8.245 -15.472  84.642  1.00 98.68           H  
ATOM    556  HB3 GLU A  42       7.332 -14.358  87.319  1.00 98.68           H  
ATOM    557  HB2 GLU A  42       8.558 -13.685  86.315  1.00 98.68           H  
ATOM    558  HG3 GLU A  42      10.158 -14.929  87.182  1.00 98.68           H  
ATOM    559  HG2 GLU A  42       9.411 -16.379  86.616  1.00 98.68           H  
ATOM    560  N   ALA A  43       5.425 -16.527  85.981  1.00 98.62           N  
ATOM    561  CA  ALA A  43       4.569 -17.699  86.179  1.00 98.62           C  
ATOM    562  C   ALA A  43       4.446 -18.575  84.924  1.00 98.62           C  
ATOM    563  O   ALA A  43       4.451 -19.796  85.053  1.00 98.62           O  
ATOM    564  CB  ALA A  43       3.178 -17.255  86.656  1.00 98.62           C  
ATOM    565  H   ALA A  43       4.970 -15.627  86.062  1.00 98.62           H  
ATOM    566  HA  ALA A  43       5.022 -18.308  86.963  1.00 98.62           H  
ATOM    567  HB1 ALA A  43       2.506 -18.107  86.762  1.00 98.62           H  
ATOM    568  HB2 ALA A  43       3.238 -16.768  87.629  1.00 98.62           H  
ATOM    569  HB3 ALA A  43       2.720 -16.554  85.956  1.00 98.62           H  
ATOM    570  N   VAL A  44       4.396 -17.938  83.741  1.00 98.83           N  
ATOM    571  CA  VAL A  44       4.406 -18.599  82.436  1.00 98.83           C  
ATOM    572  C   VAL A  44       5.703 -19.404  82.208  1.00 98.83           C  
ATOM    573  O   VAL A  44       5.612 -20.582  81.872  1.00 98.83           O  
ATOM    574  CB  VAL A  44       4.219 -17.569  81.285  1.00 98.83           C  
ATOM    575  CG1 VAL A  44       4.478 -18.111  79.870  1.00 98.83           C  
ATOM    576  CG2 VAL A  44       2.822 -16.925  81.331  1.00 98.83           C  
ATOM    577  H   VAL A  44       4.401 -16.928  83.724  1.00 98.83           H  
ATOM    578  HA  VAL A  44       3.569 -19.300  82.415  1.00 98.83           H  
ATOM    579  HB  VAL A  44       4.935 -16.763  81.436  1.00 98.83           H  
ATOM    580 HG11 VAL A  44       4.250 -17.335  79.148  1.00 98.83           H  
ATOM    581 HG12 VAL A  44       5.518 -18.392  79.704  1.00 98.83           H  
ATOM    582 HG13 VAL A  44       3.845 -18.969  79.647  1.00 98.83           H  
ATOM    583 HG21 VAL A  44       2.722 -16.145  80.574  1.00 98.83           H  
ATOM    584 HG22 VAL A  44       2.041 -17.664  81.152  1.00 98.83           H  
ATOM    585 HG23 VAL A  44       2.623 -16.464  82.297  1.00 98.83           H  
ATOM    586  N   LEU A  45       6.866 -18.768  82.437  1.00 98.42           N  
ATOM    587  CA  LEU A  45       8.196 -19.370  82.287  1.00 98.42           C  
ATOM    588  C   LEU A  45       8.473 -20.514  83.275  1.00 98.42           C  
ATOM    589  O   LEU A  45       9.111 -21.497  82.892  1.00 98.42           O  
ATOM    590  CB  LEU A  45       9.276 -18.285  82.462  1.00 98.42           C  
ATOM    591  CG  LEU A  45       9.285 -17.198  81.374  1.00 98.42           C  
ATOM    592  CD1 LEU A  45      10.231 -16.044  81.752  1.00 98.42           C  
ATOM    593  CD2 LEU A  45       9.581 -17.766  79.970  1.00 98.42           C  
ATOM    594  H   LEU A  45       6.849 -17.800  82.727  1.00 98.42           H  
ATOM    595  HA  LEU A  45       8.258 -19.791  81.283  1.00 98.42           H  
ATOM    596  HB3 LEU A  45      10.253 -18.761  82.476  1.00 98.42           H  
ATOM    597  HB2 LEU A  45       9.155 -17.820  83.442  1.00 98.42           H  
ATOM    598  HG  LEU A  45       8.285 -16.772  81.356  1.00 98.42           H  
ATOM    599 HD11 LEU A  45       9.715 -15.092  81.637  1.00 98.42           H  
ATOM    600 HD12 LEU A  45      10.569 -16.105  82.787  1.00 98.42           H  
ATOM    601 HD13 LEU A  45      11.124 -16.015  81.130  1.00 98.42           H  
ATOM    602 HD21 LEU A  45      10.336 -17.195  79.430  1.00 98.42           H  
ATOM    603 HD22 LEU A  45       9.929 -18.797  80.014  1.00 98.42           H  
ATOM    604 HD23 LEU A  45       8.682 -17.766  79.355  1.00 98.42           H  
ATOM    605  N   ARG A  46       7.977 -20.367  84.514  1.00 96.52           N  
ATOM    606  CA  ARG A  46       8.057 -21.360  85.582  1.00 96.52           C  
ATOM    607  C   ARG A  46       7.293 -22.651  85.240  1.00 96.52           C  
ATOM    608  O   ARG A  46       7.817 -23.736  85.489  1.00 96.52           O  
ATOM    609  CB  ARG A  46       7.558 -20.714  86.890  1.00 96.52           C  
ATOM    610  CG  ARG A  46       7.667 -21.614  88.139  1.00 96.52           C  
ATOM    611  CD  ARG A  46       7.154 -20.960  89.434  1.00 96.52           C  
ATOM    612  NE  ARG A  46       5.724 -20.601  89.351  1.00 96.52           N  
ATOM    613  CZ  ARG A  46       5.127 -19.449  89.711  1.00 96.52           C  
ATOM    614  NH1 ARG A  46       5.806 -18.407  90.215  1.00 96.52           N  
ATOM    615  NH2 ARG A  46       3.802 -19.341  89.556  1.00 96.52           N1+
ATOM    616  H   ARG A  46       7.488 -19.512  84.746  1.00 96.52           H  
ATOM    617  HA  ARG A  46       9.108 -21.621  85.709  1.00 96.52           H  
ATOM    618  HB3 ARG A  46       6.522 -20.406  86.747  1.00 96.52           H  
ATOM    619  HB2 ARG A  46       8.120 -19.797  87.076  1.00 96.52           H  
ATOM    620  HG3 ARG A  46       8.732 -21.811  88.275  1.00 96.52           H  
ATOM    621  HG2 ARG A  46       7.205 -22.593  88.007  1.00 96.52           H  
ATOM    622  HD3 ARG A  46       7.808 -20.146  89.744  1.00 96.52           H  
ATOM    623  HD2 ARG A  46       7.207 -21.704  90.229  1.00 96.52           H  
ATOM    624  HE  ARG A  46       5.135 -21.321  88.952  1.00 96.52           H  
ATOM    625 HH12 ARG A  46       5.336 -17.547  90.454  1.00 96.52           H  
ATOM    626 HH11 ARG A  46       6.813 -18.447  90.289  1.00 96.52           H  
ATOM    627 HH22 ARG A  46       3.322 -18.492  89.817  1.00 96.52           H  
ATOM    628 HH21 ARG A  46       3.272 -20.104  89.157  1.00 96.52           H  
ATOM    629  N   ASP A  47       6.100 -22.497  84.641  1.00 97.37           N  
ATOM    630  CA  ASP A  47       5.225 -23.586  84.189  1.00 97.37           C  
ATOM    631  C   ASP A  47       5.644 -24.187  82.826  1.00 97.37           C  
ATOM    632  O   ASP A  47       4.993 -25.126  82.371  1.00 97.37           O  
ATOM    633  CB  ASP A  47       3.724 -23.182  84.185  1.00 97.37           C  
ATOM    634  CG  ASP A  47       3.136 -22.642  85.508  1.00 97.37           C  
ATOM    635  OD1 ASP A  47       3.754 -22.826  86.583  1.00 97.37           O  
ATOM    636  OD2 ASP A  47       2.000 -22.122  85.435  1.00 97.37           O1-
ATOM    637  H   ASP A  47       5.743 -21.563  84.489  1.00 97.37           H  
ATOM    638  HA  ASP A  47       5.328 -24.405  84.904  1.00 97.37           H  
ATOM    639  HB3 ASP A  47       3.114 -24.040  83.898  1.00 97.37           H  
ATOM    640  HB2 ASP A  47       3.569 -22.415  83.424  1.00 97.37           H  
ATOM    641  N   GLY A  48       6.730 -23.679  82.215  1.00 97.21           N  
ATOM    642  CA  GLY A  48       7.328 -24.233  80.999  1.00 97.21           C  
ATOM    643  C   GLY A  48       6.780 -23.604  79.709  1.00 97.21           C  
ATOM    644  O   GLY A  48       7.113 -24.089  78.628  1.00 97.21           O  
ATOM    645  H   GLY A  48       7.208 -22.899  82.642  1.00 97.21           H  
ATOM    646  HA3 GLY A  48       7.212 -25.317  80.960  1.00 97.21           H  
ATOM    647  HA2 GLY A  48       8.397 -24.033  81.035  1.00 97.21           H  
ATOM    648  N   GLY A  49       5.973 -22.534  79.805  1.00 98.57           N  
ATOM    649  CA  GLY A  49       5.481 -21.746  78.675  1.00 98.57           C  
ATOM    650  C   GLY A  49       6.610 -20.893  78.076  1.00 98.57           C  
ATOM    651  O   GLY A  49       7.623 -20.625  78.729  1.00 98.57           O  
ATOM    652  H   GLY A  49       5.753 -22.173  80.725  1.00 98.57           H  
ATOM    653  HA3 GLY A  49       4.681 -21.093  79.021  1.00 98.57           H  
ATOM    654  HA2 GLY A  49       5.055 -22.403  77.914  1.00 98.57           H  
ATOM    655  N   SER A  50       6.422 -20.474  76.814  1.00 98.82           N  
ATOM    656  CA  SER A  50       7.440 -19.783  76.021  1.00 98.82           C  
ATOM    657  C   SER A  50       7.720 -18.341  76.484  1.00 98.82           C  
ATOM    658  O   SER A  50       6.904 -17.736  77.180  1.00 98.82           O  
ATOM    659  CB  SER A  50       7.073 -19.867  74.521  1.00 98.82           C  
ATOM    660  OG  SER A  50       6.077 -18.940  74.134  1.00 98.82           O  
ATOM    661  H   SER A  50       5.552 -20.679  76.343  1.00 98.82           H  
ATOM    662  HA  SER A  50       8.355 -20.356  76.164  1.00 98.82           H  
ATOM    663  HB3 SER A  50       6.748 -20.875  74.259  1.00 98.82           H  
ATOM    664  HB2 SER A  50       7.958 -19.667  73.917  1.00 98.82           H  
ATOM    665  HG  SER A  50       5.228 -19.240  74.477  1.00 98.82           H  
ATOM    666  N   ALA A  51       8.870 -17.810  76.037  1.00 98.93           N  
ATOM    667  CA  ALA A  51       9.278 -16.417  76.219  1.00 98.93           C  
ATOM    668  C   ALA A  51       8.318 -15.416  75.557  1.00 98.93           C  
ATOM    669  O   ALA A  51       8.125 -14.332  76.102  1.00 98.93           O  
ATOM    670  CB  ALA A  51      10.702 -16.232  75.679  1.00 98.93           C  
ATOM    671  H   ALA A  51       9.503 -18.391  75.500  1.00 98.93           H  
ATOM    672  HA  ALA A  51       9.292 -16.209  77.290  1.00 98.93           H  
ATOM    673  HB1 ALA A  51      11.013 -15.189  75.727  1.00 98.93           H  
ATOM    674  HB2 ALA A  51      11.414 -16.813  76.263  1.00 98.93           H  
ATOM    675  HB3 ALA A  51      10.786 -16.552  74.639  1.00 98.93           H  
ATOM    676  N   LEU A  52       7.716 -15.810  74.420  1.00 98.96           N  
ATOM    677  CA  LEU A  52       6.716 -15.040  73.681  1.00 98.96           C  
ATOM    678  C   LEU A  52       5.403 -14.868  74.473  1.00 98.96           C  
ATOM    679  O   LEU A  52       4.848 -13.770  74.491  1.00 98.96           O  
ATOM    680  CB  LEU A  52       6.483 -15.720  72.313  1.00 98.96           C  
ATOM    681  CG  LEU A  52       5.733 -14.848  71.284  1.00 98.96           C  
ATOM    682  CD1 LEU A  52       6.557 -13.598  70.915  1.00 98.96           C  
ATOM    683  CD2 LEU A  52       5.342 -15.678  70.043  1.00 98.96           C  
ATOM    684  H   LEU A  52       7.924 -16.727  74.050  1.00 98.96           H  
ATOM    685  HA  LEU A  52       7.143 -14.052  73.513  1.00 98.96           H  
ATOM    686  HB3 LEU A  52       5.938 -16.652  72.471  1.00 98.96           H  
ATOM    687  HB2 LEU A  52       7.442 -16.011  71.882  1.00 98.96           H  
ATOM    688  HG  LEU A  52       4.798 -14.507  71.729  1.00 98.96           H  
ATOM    689 HD11 LEU A  52       6.376 -13.255  69.898  1.00 98.96           H  
ATOM    690 HD12 LEU A  52       6.315 -12.771  71.581  1.00 98.96           H  
ATOM    691 HD13 LEU A  52       7.628 -13.779  71.006  1.00 98.96           H  
ATOM    692 HD21 LEU A  52       4.262 -15.668  69.893  1.00 98.96           H  
ATOM    693 HD22 LEU A  52       5.800 -15.304  69.128  1.00 98.96           H  
ATOM    694 HD23 LEU A  52       5.642 -16.722  70.135  1.00 98.96           H  
ATOM    695  N   ASP A  53       4.971 -15.947  75.149  1.00 98.96           N  
ATOM    696  CA  ASP A  53       3.844 -15.978  76.088  1.00 98.96           C  
ATOM    697  C   ASP A  53       4.098 -15.127  77.345  1.00 98.96           C  
ATOM    698  O   ASP A  53       3.170 -14.477  77.827  1.00 98.96           O  
ATOM    699  CB  ASP A  53       3.469 -17.424  76.507  1.00 98.96           C  
ATOM    700  CG  ASP A  53       3.117 -18.401  75.376  1.00 98.96           C  
ATOM    701  OD1 ASP A  53       2.539 -17.954  74.362  1.00 98.96           O  
ATOM    702  OD2 ASP A  53       3.329 -19.615  75.591  1.00 98.96           O1-
ATOM    703  H   ASP A  53       5.492 -16.810  75.066  1.00 98.96           H  
ATOM    704  HA  ASP A  53       2.985 -15.532  75.589  1.00 98.96           H  
ATOM    705  HB3 ASP A  53       2.631 -17.410  77.206  1.00 98.96           H  
ATOM    706  HB2 ASP A  53       4.318 -17.863  77.030  1.00 98.96           H  
ATOM    707  N   ALA A  54       5.346 -15.148  77.843  1.00 98.97           N  
ATOM    708  CA  ALA A  54       5.778 -14.455  79.054  1.00 98.97           C  
ATOM    709  C   ALA A  54       5.796 -12.928  78.911  1.00 98.97           C  
ATOM    710  O   ALA A  54       5.294 -12.245  79.803  1.00 98.97           O  
ATOM    711  CB  ALA A  54       7.156 -14.984  79.458  1.00 98.97           C  
ATOM    712  H   ALA A  54       6.043 -15.725  77.392  1.00 98.97           H  
ATOM    713  HA  ALA A  54       5.075 -14.710  79.850  1.00 98.97           H  
ATOM    714  HB1 ALA A  54       7.510 -14.519  80.377  1.00 98.97           H  
ATOM    715  HB2 ALA A  54       7.103 -16.059  79.620  1.00 98.97           H  
ATOM    716  HB3 ALA A  54       7.906 -14.800  78.691  1.00 98.97           H  
ATOM    717  N   VAL A  55       6.335 -12.421  77.788  1.00 98.98           N  
ATOM    718  CA  VAL A  55       6.361 -10.988  77.488  1.00 98.98           C  
ATOM    719  C   VAL A  55       4.976 -10.415  77.129  1.00 98.98           C  
ATOM    720  O   VAL A  55       4.738  -9.243  77.417  1.00 98.98           O  
ATOM    721  CB  VAL A  55       7.357 -10.624  76.355  1.00 98.98           C  
ATOM    722  CG1 VAL A  55       8.797 -10.942  76.763  1.00 98.98           C  
ATOM    723  CG2 VAL A  55       7.033 -11.217  74.971  1.00 98.98           C  
ATOM    724  H   VAL A  55       6.745 -13.039  77.099  1.00 98.98           H  
ATOM    725  HA  VAL A  55       6.690 -10.476  78.393  1.00 98.98           H  
ATOM    726  HB  VAL A  55       7.335  -9.541  76.243  1.00 98.98           H  
ATOM    727 HG11 VAL A  55       9.491 -10.538  76.032  1.00 98.98           H  
ATOM    728 HG12 VAL A  55       9.039 -10.504  77.731  1.00 98.98           H  
ATOM    729 HG13 VAL A  55       8.971 -12.012  76.828  1.00 98.98           H  
ATOM    730 HG21 VAL A  55       7.787 -10.937  74.235  1.00 98.98           H  
ATOM    731 HG22 VAL A  55       7.009 -12.302  75.009  1.00 98.98           H  
ATOM    732 HG23 VAL A  55       6.071 -10.881  74.588  1.00 98.98           H  
ATOM    733  N   THR A  56       4.079 -11.250  76.569  1.00 98.97           N  
ATOM    734  CA  THR A  56       2.679 -10.893  76.331  1.00 98.97           C  
ATOM    735  C   THR A  56       1.925 -10.709  77.660  1.00 98.97           C  
ATOM    736  O   THR A  56       1.334  -9.651  77.854  1.00 98.97           O  
ATOM    737  CB  THR A  56       1.923 -11.953  75.485  1.00 98.97           C  
ATOM    738  CG2 THR A  56       0.432 -11.654  75.225  1.00 98.97           C  
ATOM    739  OG1 THR A  56       2.543 -12.065  74.224  1.00 98.97           O  
ATOM    740  H   THR A  56       4.345 -12.203  76.366  1.00 98.97           H  
ATOM    741  HA  THR A  56       2.659  -9.944  75.791  1.00 98.97           H  
ATOM    742  HB  THR A  56       2.003 -12.931  75.961  1.00 98.97           H  
ATOM    743 HG21 THR A  56       0.000 -12.382  74.538  1.00 98.97           H  
ATOM    744 HG22 THR A  56      -0.160 -11.693  76.140  1.00 98.97           H  
ATOM    745 HG23 THR A  56       0.300 -10.666  74.783  1.00 98.97           H  
ATOM    746  HG1 THR A  56       3.424 -12.435  74.343  1.00 98.97           H  
ATOM    747  N   ALA A  57       2.003 -11.712  78.554  1.00 98.97           N  
ATOM    748  CA  ALA A  57       1.366 -11.719  79.874  1.00 98.97           C  
ATOM    749  C   ALA A  57       1.843 -10.591  80.806  1.00 98.97           C  
ATOM    750  O   ALA A  57       1.019 -10.018  81.520  1.00 98.97           O  
ATOM    751  CB  ALA A  57       1.590 -13.091  80.530  1.00 98.97           C  
ATOM    752  H   ALA A  57       2.528 -12.545  78.319  1.00 98.97           H  
ATOM    753  HA  ALA A  57       0.294 -11.588  79.720  1.00 98.97           H  
ATOM    754  HB1 ALA A  57       1.118 -13.142  81.512  1.00 98.97           H  
ATOM    755  HB2 ALA A  57       1.165 -13.890  79.923  1.00 98.97           H  
ATOM    756  HB3 ALA A  57       2.651 -13.305  80.660  1.00 98.97           H  
ATOM    757  N   ALA A  58       3.148 -10.274  80.750  1.00 98.98           N  
ATOM    758  CA  ALA A  58       3.768  -9.185  81.499  1.00 98.98           C  
ATOM    759  C   ALA A  58       3.306  -7.795  81.037  1.00 98.98           C  
ATOM    760  O   ALA A  58       2.914  -6.995  81.885  1.00 98.98           O  
ATOM    761  CB  ALA A  58       5.294  -9.314  81.425  1.00 98.98           C  
ATOM    762  H   ALA A  58       3.762 -10.807  80.150  1.00 98.98           H  
ATOM    763  HA  ALA A  58       3.468  -9.293  82.541  1.00 98.98           H  
ATOM    764  HB1 ALA A  58       5.785  -8.458  81.886  1.00 98.98           H  
ATOM    765  HB2 ALA A  58       5.637 -10.204  81.950  1.00 98.98           H  
ATOM    766  HB3 ALA A  58       5.638  -9.383  80.393  1.00 98.98           H  
ATOM    767  N   VAL A  59       3.325  -7.543  79.715  1.00 98.97           N  
ATOM    768  CA  VAL A  59       2.866  -6.280  79.127  1.00 98.97           C  
ATOM    769  C   VAL A  59       1.338  -6.083  79.226  1.00 98.97           C  
ATOM    770  O   VAL A  59       0.914  -4.941  79.379  1.00 98.97           O  
ATOM    771  CB  VAL A  59       3.368  -6.093  77.663  1.00 98.97           C  
ATOM    772  CG1 VAL A  59       2.703  -4.957  76.860  1.00 98.97           C  
ATOM    773  CG2 VAL A  59       4.886  -5.856  77.659  1.00 98.97           C  
ATOM    774  H   VAL A  59       3.658  -8.245  79.069  1.00 98.97           H  
ATOM    775  HA  VAL A  59       3.312  -5.480  79.718  1.00 98.97           H  
ATOM    776  HB  VAL A  59       3.177  -7.019  77.118  1.00 98.97           H  
ATOM    777 HG11 VAL A  59       3.174  -4.831  75.884  1.00 98.97           H  
ATOM    778 HG12 VAL A  59       1.651  -5.156  76.677  1.00 98.97           H  
ATOM    779 HG13 VAL A  59       2.771  -4.004  77.382  1.00 98.97           H  
ATOM    780 HG21 VAL A  59       5.266  -5.718  76.648  1.00 98.97           H  
ATOM    781 HG22 VAL A  59       5.141  -4.963  78.229  1.00 98.97           H  
ATOM    782 HG23 VAL A  59       5.419  -6.694  78.100  1.00 98.97           H  
ATOM    783  N   CYS A  60       0.549  -7.174  79.220  1.00 98.96           N  
ATOM    784  CA  CYS A  60      -0.901  -7.149  79.456  1.00 98.96           C  
ATOM    785  C   CYS A  60      -1.267  -6.646  80.862  1.00 98.96           C  
ATOM    786  O   CYS A  60      -2.204  -5.861  80.988  1.00 98.96           O  
ATOM    787  CB  CYS A  60      -1.575  -8.508  79.196  1.00 98.96           C  
ATOM    788  SG  CYS A  60      -1.615  -8.850  77.418  1.00 98.96           S  
ATOM    789  H   CYS A  60       0.961  -8.085  79.073  1.00 98.96           H  
ATOM    790  HA  CYS A  60      -1.329  -6.433  78.760  1.00 98.96           H  
ATOM    791  HB3 CYS A  60      -2.606  -8.508  79.554  1.00 98.96           H  
ATOM    792  HB2 CYS A  60      -1.053  -9.314  79.713  1.00 98.96           H  
ATOM    793  HG  CYS A  60      -0.295  -9.032  77.293  1.00 98.96           H  
ATOM    794  N   ALA A  61      -0.498  -7.066  81.880  1.00 98.95           N  
ATOM    795  CA  ALA A  61      -0.644  -6.614  83.263  1.00 98.95           C  
ATOM    796  C   ALA A  61      -0.203  -5.154  83.483  1.00 98.95           C  
ATOM    797  O   ALA A  61      -0.824  -4.464  84.291  1.00 98.95           O  
ATOM    798  CB  ALA A  61       0.135  -7.574  84.167  1.00 98.95           C  
ATOM    799  H   ALA A  61       0.258  -7.713  81.699  1.00 98.95           H  
ATOM    800  HA  ALA A  61      -1.699  -6.679  83.535  1.00 98.95           H  
ATOM    801  HB1 ALA A  61       0.191  -7.212  85.194  1.00 98.95           H  
ATOM    802  HB2 ALA A  61      -0.333  -8.559  84.189  1.00 98.95           H  
ATOM    803  HB3 ALA A  61       1.149  -7.705  83.793  1.00 98.95           H  
ATOM    804  N   LEU A  62       0.819  -4.698  82.735  1.00 98.86           N  
ATOM    805  CA  LEU A  62       1.277  -3.304  82.704  1.00 98.86           C  
ATOM    806  C   LEU A  62       0.261  -2.369  82.017  1.00 98.86           C  
ATOM    807  O   LEU A  62       0.100  -1.233  82.462  1.00 98.86           O  
ATOM    808  CB  LEU A  62       2.639  -3.222  81.983  1.00 98.86           C  
ATOM    809  CG  LEU A  62       3.825  -3.851  82.743  1.00 98.86           C  
ATOM    810  CD1 LEU A  62       4.997  -4.220  81.805  1.00 98.86           C  
ATOM    811  CD2 LEU A  62       4.275  -2.984  83.940  1.00 98.86           C  
ATOM    812  H   LEU A  62       1.287  -5.332  82.103  1.00 98.86           H  
ATOM    813  HA  LEU A  62       1.400  -2.959  83.733  1.00 98.86           H  
ATOM    814  HB3 LEU A  62       2.874  -2.182  81.794  1.00 98.86           H  
ATOM    815  HB2 LEU A  62       2.539  -3.687  81.004  1.00 98.86           H  
ATOM    816  HG  LEU A  62       3.463  -4.791  83.142  1.00 98.86           H  
ATOM    817 HD11 LEU A  62       5.162  -5.298  81.799  1.00 98.86           H  
ATOM    818 HD12 LEU A  62       4.816  -3.921  80.773  1.00 98.86           H  
ATOM    819 HD13 LEU A  62       5.939  -3.766  82.104  1.00 98.86           H  
ATOM    820 HD21 LEU A  62       5.352  -2.819  83.971  1.00 98.86           H  
ATOM    821 HD22 LEU A  62       3.810  -1.999  83.920  1.00 98.86           H  
ATOM    822 HD23 LEU A  62       3.998  -3.451  84.886  1.00 98.86           H  
ATOM    823  N   GLU A  63      -0.410  -2.871  80.966  1.00 98.82           N  
ATOM    824  CA  GLU A  63      -1.474  -2.191  80.227  1.00 98.82           C  
ATOM    825  C   GLU A  63      -2.762  -2.006  81.042  1.00 98.82           C  
ATOM    826  O   GLU A  63      -3.370  -0.945  80.950  1.00 98.82           O  
ATOM    827  CB  GLU A  63      -1.772  -2.955  78.924  1.00 98.82           C  
ATOM    828  CG  GLU A  63      -0.741  -2.697  77.803  1.00 98.82           C  
ATOM    829  CD  GLU A  63      -0.825  -3.671  76.618  1.00 98.82           C  
ATOM    830  OE1 GLU A  63      -0.344  -3.289  75.534  1.00 98.82           O  
ATOM    831  OE2 GLU A  63      -1.359  -4.786  76.778  1.00 98.82           O1-
ATOM    832  H   GLU A  63      -0.186  -3.803  80.643  1.00 98.82           H  
ATOM    833  HA  GLU A  63      -1.107  -1.200  79.966  1.00 98.82           H  
ATOM    834  HB3 GLU A  63      -2.769  -2.717  78.550  1.00 98.82           H  
ATOM    835  HB2 GLU A  63      -1.804  -4.016  79.170  1.00 98.82           H  
ATOM    836  HG3 GLU A  63       0.273  -2.739  78.200  1.00 98.82           H  
ATOM    837  HG2 GLU A  63      -0.873  -1.678  77.435  1.00 98.82           H  
ATOM    838  N   ASP A  64      -3.157  -3.024  81.824  1.00 98.78           N  
ATOM    839  CA  ASP A  64      -4.363  -2.996  82.662  1.00 98.78           C  
ATOM    840  C   ASP A  64      -4.204  -2.160  83.947  1.00 98.78           C  
ATOM    841  O   ASP A  64      -5.220  -1.817  84.552  1.00 98.78           O  
ATOM    842  CB  ASP A  64      -4.890  -4.416  82.999  1.00 98.78           C  
ATOM    843  CG  ASP A  64      -5.266  -5.306  81.798  1.00 98.78           C  
ATOM    844  OD1 ASP A  64      -5.514  -4.766  80.697  1.00 98.78           O  
ATOM    845  OD2 ASP A  64      -5.427  -6.524  82.033  1.00 98.78           O1-
ATOM    846  H   ASP A  64      -2.625  -3.885  81.831  1.00 98.78           H  
ATOM    847  HA  ASP A  64      -5.145  -2.489  82.092  1.00 98.78           H  
ATOM    848  HB3 ASP A  64      -5.778  -4.341  83.630  1.00 98.78           H  
ATOM    849  HB2 ASP A  64      -4.132  -4.946  83.580  1.00 98.78           H  
ATOM    850  N   GLU A  65      -2.958  -1.838  84.333  1.00 97.86           N  
ATOM    851  CA  GLU A  65      -2.624  -1.032  85.505  1.00 97.86           C  
ATOM    852  C   GLU A  65      -2.621   0.476  85.137  1.00 97.86           C  
ATOM    853  O   GLU A  65      -1.766   0.874  84.343  1.00 97.86           O  
ATOM    854  CB  GLU A  65      -1.252  -1.526  86.025  1.00 97.86           C  
ATOM    855  CG  GLU A  65      -0.628  -0.718  87.186  1.00 97.86           C  
ATOM    856  CD  GLU A  65      -1.529  -0.595  88.421  1.00 97.86           C  
ATOM    857  OE1 GLU A  65      -1.865   0.557  88.770  1.00 97.86           O  
ATOM    858  OE2 GLU A  65      -1.874  -1.652  88.994  1.00 97.86           O1-
ATOM    859  H   GLU A  65      -2.175  -2.150  83.776  1.00 97.86           H  
ATOM    860  HA  GLU A  65      -3.351  -1.266  86.278  1.00 97.86           H  
ATOM    861  HB3 GLU A  65      -0.543  -1.563  85.199  1.00 97.86           H  
ATOM    862  HB2 GLU A  65      -1.357  -2.563  86.347  1.00 97.86           H  
ATOM    863  HG3 GLU A  65      -0.331   0.269  86.830  1.00 97.86           H  
ATOM    864  HG2 GLU A  65       0.292  -1.206  87.503  1.00 97.86           H  
ATOM    865  N   PRO A  66      -3.555   1.290  85.698  1.00 96.96           N  
ATOM    866  CA  PRO A  66      -3.685   2.726  85.356  1.00 96.96           C  
ATOM    867  C   PRO A  66      -2.508   3.653  85.726  1.00 96.96           C  
ATOM    868  O   PRO A  66      -2.472   4.773  85.215  1.00 96.96           O  
ATOM    869  CB  PRO A  66      -4.981   3.167  86.062  1.00 96.96           C  
ATOM    870  CG  PRO A  66      -5.143   2.195  87.213  1.00 96.96           C  
ATOM    871  CD  PRO A  66      -4.607   0.893  86.640  1.00 96.96           C  
ATOM    872  HA  PRO A  66      -3.826   2.819  84.280  1.00 96.96           H  
ATOM    873  HB3 PRO A  66      -5.826   3.072  85.381  1.00 96.96           H  
ATOM    874  HB2 PRO A  66      -4.969   4.200  86.411  1.00 96.96           H  
ATOM    875  HG3 PRO A  66      -6.168   2.118  87.578  1.00 96.96           H  
ATOM    876  HG2 PRO A  66      -4.511   2.510  88.045  1.00 96.96           H  
ATOM    877  HD2 PRO A  66      -4.264   0.252  87.450  1.00 96.96           H  
ATOM    878  HD3 PRO A  66      -5.389   0.367  86.094  1.00 96.96           H  
ATOM    879  N   LEU A  67      -1.537   3.194  86.532  1.00 94.72           N  
ATOM    880  CA  LEU A  67      -0.332   3.945  86.897  1.00 94.72           C  
ATOM    881  C   LEU A  67       0.700   4.065  85.760  1.00 94.72           C  
ATOM    882  O   LEU A  67       1.585   4.922  85.846  1.00 94.72           O  
ATOM    883  CB  LEU A  67       0.386   3.217  88.056  1.00 94.72           C  
ATOM    884  CG  LEU A  67      -0.315   3.276  89.423  1.00 94.72           C  
ATOM    885  CD1 LEU A  67       0.371   2.305  90.392  1.00 94.72           C  
ATOM    886  CD2 LEU A  67      -0.323   4.691  90.021  1.00 94.72           C  
ATOM    887  H   LEU A  67      -1.629   2.262  86.909  1.00 94.72           H  
ATOM    888  HA  LEU A  67      -0.609   4.958  87.191  1.00 94.72           H  
ATOM    889  HB3 LEU A  67       1.385   3.629  88.192  1.00 94.72           H  
ATOM    890  HB2 LEU A  67       0.553   2.178  87.771  1.00 94.72           H  
ATOM    891  HG  LEU A  67      -1.352   2.962  89.304  1.00 94.72           H  
ATOM    892 HD11 LEU A  67      -0.181   2.238  91.327  1.00 94.72           H  
ATOM    893 HD12 LEU A  67       0.432   1.295  89.985  1.00 94.72           H  
ATOM    894 HD13 LEU A  67       1.387   2.629  90.621  1.00 94.72           H  
ATOM    895 HD21 LEU A  67      -0.782   4.695  91.011  1.00 94.72           H  
ATOM    896 HD22 LEU A  67       0.688   5.085  90.127  1.00 94.72           H  
ATOM    897 HD23 LEU A  67      -0.889   5.390  89.405  1.00 94.72           H  
ATOM    898  N   PHE A  68       0.627   3.219  84.728  1.00 96.24           N  
ATOM    899  CA  PHE A  68       1.609   3.150  83.649  1.00 96.24           C  
ATOM    900  C   PHE A  68       1.024   3.741  82.359  1.00 96.24           C  
ATOM    901  O   PHE A  68      -0.188   3.882  82.219  1.00 96.24           O  
ATOM    902  CB  PHE A  68       2.005   1.681  83.436  1.00 96.24           C  
ATOM    903  CG  PHE A  68       2.698   1.032  84.627  1.00 96.24           C  
ATOM    904  CD1 PHE A  68       3.850   1.611  85.203  1.00 96.24           C  
ATOM    905  CD2 PHE A  68       2.185  -0.163  85.164  1.00 96.24           C  
ATOM    906  CE1 PHE A  68       4.462   1.010  86.320  1.00 96.24           C  
ATOM    907  CE2 PHE A  68       2.801  -0.769  86.275  1.00 96.24           C  
ATOM    908  CZ  PHE A  68       3.931  -0.175  86.864  1.00 96.24           C  
ATOM    909  H   PHE A  68      -0.182   2.612  84.642  1.00 96.24           H  
ATOM    910  HA  PHE A  68       2.503   3.725  83.896  1.00 96.24           H  
ATOM    911  HB3 PHE A  68       2.695   1.630  82.600  1.00 96.24           H  
ATOM    912  HB2 PHE A  68       1.129   1.097  83.144  1.00 96.24           H  
ATOM    913  HD1 PHE A  68       4.272   2.518  84.795  1.00 96.24           H  
ATOM    914  HD2 PHE A  68       1.317  -0.617  84.713  1.00 96.24           H  
ATOM    915  HE1 PHE A  68       5.346   1.457  86.749  1.00 96.24           H  
ATOM    916  HE2 PHE A  68       2.404  -1.694  86.668  1.00 96.24           H  
ATOM    917  HZ  PHE A  68       4.391  -0.635  87.724  1.00 96.24           H  
ATOM    918  N   ASN A  69       1.895   4.166  81.436  1.00 96.21           N  
ATOM    919  CA  ASN A  69       1.522   4.779  80.160  1.00 96.21           C  
ATOM    920  C   ASN A  69       1.577   3.689  79.082  1.00 96.21           C  
ATOM    921  O   ASN A  69       2.564   3.563  78.355  1.00 96.21           O  
ATOM    922  CB  ASN A  69       2.515   5.927  79.856  1.00 96.21           C  
ATOM    923  CG  ASN A  69       2.315   6.581  78.483  1.00 96.21           C  
ATOM    924  ND2 ASN A  69       3.389   6.720  77.712  1.00 96.21           N  
ATOM    925  OD1 ASN A  69       1.194   6.901  78.100  1.00 96.21           O  
ATOM    926  H   ASN A  69       2.876   3.991  81.593  1.00 96.21           H  
ATOM    927  HA  ASN A  69       0.512   5.193  80.193  1.00 96.21           H  
ATOM    928  HB3 ASN A  69       3.542   5.582  79.962  1.00 96.21           H  
ATOM    929  HB2 ASN A  69       2.387   6.710  80.604  1.00 96.21           H  
ATOM    930 HD22 ASN A  69       3.355   7.273  76.857  1.00 96.21           H  
ATOM    931 HD21 ASN A  69       4.269   6.305  77.993  1.00 96.21           H  
ATOM    932  N   ALA A  70       0.499   2.915  78.999  1.00 97.81           N  
ATOM    933  CA  ALA A  70       0.158   1.930  77.984  1.00 97.81           C  
ATOM    934  C   ALA A  70      -1.205   1.382  78.399  1.00 97.81           C  
ATOM    935  O   ALA A  70      -1.454   1.235  79.589  1.00 97.81           O  
ATOM    936  CB  ALA A  70       1.179   0.785  77.925  1.00 97.81           C  
ATOM    937  H   ALA A  70      -0.201   2.992  79.735  1.00 97.81           H  
ATOM    938  HA  ALA A  70       0.085   2.426  77.015  1.00 97.81           H  
ATOM    939  HB1 ALA A  70       0.893   0.046  77.177  1.00 97.81           H  
ATOM    940  HB2 ALA A  70       2.174   1.138  77.658  1.00 97.81           H  
ATOM    941  HB3 ALA A  70       1.245   0.272  78.885  1.00 97.81           H  
ATOM    942  N   GLY A  71      -2.073   1.067  77.436  1.00 98.18           N  
ATOM    943  CA  GLY A  71      -3.411   0.504  77.648  1.00 98.18           C  
ATOM    944  C   GLY A  71      -4.286   1.507  78.416  1.00 98.18           C  
ATOM    945  O   GLY A  71      -4.408   2.668  78.025  1.00 98.18           O  
ATOM    946  H   GLY A  71      -1.789   1.218  76.479  1.00 98.18           H  
ATOM    947  HA3 GLY A  71      -3.329  -0.435  78.195  1.00 98.18           H  
ATOM    948  HA2 GLY A  71      -3.874   0.265  76.691  1.00 98.18           H  
ATOM    949  N   ARG A  72      -4.857   1.045  79.537  1.00 98.00           N  
ATOM    950  CA  ARG A  72      -5.439   1.879  80.583  1.00 98.00           C  
ATOM    951  C   ARG A  72      -4.363   2.732  81.275  1.00 98.00           C  
ATOM    952  O   ARG A  72      -3.359   2.188  81.734  1.00 98.00           O  
ATOM    953  CB  ARG A  72      -6.193   0.969  81.572  1.00 98.00           C  
ATOM    954  CG  ARG A  72      -6.784   1.692  82.791  1.00 98.00           C  
ATOM    955  CD  ARG A  72      -7.623   0.753  83.665  1.00 98.00           C  
ATOM    956  NE  ARG A  72      -8.397   1.484  84.682  1.00 98.00           N  
ATOM    957  CZ  ARG A  72      -8.916   0.988  85.821  1.00 98.00           C  
ATOM    958  NH1 ARG A  72      -8.743  -0.291  86.192  1.00 98.00           N  
ATOM    959  NH2 ARG A  72      -9.632   1.800  86.608  1.00 98.00           N1+
ATOM    960  H   ARG A  72      -4.674   0.088  79.809  1.00 98.00           H  
ATOM    961  HA  ARG A  72      -6.153   2.552  80.115  1.00 98.00           H  
ATOM    962  HB3 ARG A  72      -5.532   0.180  81.934  1.00 98.00           H  
ATOM    963  HB2 ARG A  72      -6.994   0.467  81.032  1.00 98.00           H  
ATOM    964  HG3 ARG A  72      -7.307   2.610  82.526  1.00 98.00           H  
ATOM    965  HG2 ARG A  72      -5.932   2.001  83.393  1.00 98.00           H  
ATOM    966  HD3 ARG A  72      -6.920   0.140  84.225  1.00 98.00           H  
ATOM    967  HD2 ARG A  72      -8.236   0.069  83.081  1.00 98.00           H  
ATOM    968  HE  ARG A  72      -8.598   2.446  84.448  1.00 98.00           H  
ATOM    969 HH12 ARG A  72      -9.140  -0.642  87.051  1.00 98.00           H  
ATOM    970 HH11 ARG A  72      -8.194  -0.910  85.612  1.00 98.00           H  
ATOM    971 HH22 ARG A  72     -10.034   1.457  87.468  1.00 98.00           H  
ATOM    972 HH21 ARG A  72      -9.782   2.763  86.344  1.00 98.00           H  
ATOM    973  N   GLY A  73      -4.545   4.056  81.308  1.00 95.83           N  
ATOM    974  CA  GLY A  73      -3.513   4.974  81.780  1.00 95.83           C  
ATOM    975  C   GLY A  73      -2.641   5.545  80.654  1.00 95.83           C  
ATOM    976  O   GLY A  73      -1.738   6.326  80.943  1.00 95.83           O  
ATOM    977  H   GLY A  73      -5.378   4.454  80.893  1.00 95.83           H  
ATOM    978  HA3 GLY A  73      -2.858   4.506  82.517  1.00 95.83           H  
ATOM    979  HA2 GLY A  73      -3.994   5.805  82.294  1.00 95.83           H  
ATOM    980  N   ALA A  74      -2.908   5.235  79.374  1.00 97.33           N  
ATOM    981  CA  ALA A  74      -2.258   5.872  78.224  1.00 97.33           C  
ATOM    982  C   ALA A  74      -2.501   7.397  78.204  1.00 97.33           C  
ATOM    983  O   ALA A  74      -3.623   7.850  78.452  1.00 97.33           O  
ATOM    984  CB  ALA A  74      -2.779   5.238  76.925  1.00 97.33           C  
ATOM    985  H   ALA A  74      -3.604   4.525  79.186  1.00 97.33           H  
ATOM    986  HA  ALA A  74      -1.185   5.684  78.297  1.00 97.33           H  
ATOM    987  HB1 ALA A  74      -2.354   5.726  76.047  1.00 97.33           H  
ATOM    988  HB2 ALA A  74      -2.517   4.182  76.871  1.00 97.33           H  
ATOM    989  HB3 ALA A  74      -3.865   5.315  76.849  1.00 97.33           H  
ATOM    990  N   VAL A  75      -1.452   8.182  77.934  1.00 96.31           N  
ATOM    991  CA  VAL A  75      -1.483   9.642  77.839  1.00 96.31           C  
ATOM    992  C   VAL A  75      -2.282  10.135  76.615  1.00 96.31           C  
ATOM    993  O   VAL A  75      -2.490   9.404  75.645  1.00 96.31           O  
ATOM    994  CB  VAL A  75      -0.030  10.186  77.778  1.00 96.31           C  
ATOM    995  CG1 VAL A  75       0.747   9.944  79.086  1.00 96.31           C  
ATOM    996  CG2 VAL A  75       0.763   9.693  76.552  1.00 96.31           C  
ATOM    997  H   VAL A  75      -0.551   7.735  77.788  1.00 96.31           H  
ATOM    998  HA  VAL A  75      -1.977  10.024  78.734  1.00 96.31           H  
ATOM    999  HB  VAL A  75      -0.093  11.268  77.671  1.00 96.31           H  
ATOM   1000 HG11 VAL A  75       1.819  10.093  78.954  1.00 96.31           H  
ATOM   1001 HG12 VAL A  75       0.424  10.634  79.863  1.00 96.31           H  
ATOM   1002 HG13 VAL A  75       0.614   8.933  79.469  1.00 96.31           H  
ATOM   1003 HG21 VAL A  75       1.821   9.932  76.640  1.00 96.31           H  
ATOM   1004 HG22 VAL A  75       0.693   8.618  76.411  1.00 96.31           H  
ATOM   1005 HG23 VAL A  75       0.402  10.149  75.629  1.00 96.31           H  
ATOM   1006  N   PHE A  76      -2.713  11.400  76.671  1.00 96.82           N  
ATOM   1007  CA  PHE A  76      -3.522  12.033  75.633  1.00 96.82           C  
ATOM   1008  C   PHE A  76      -2.652  12.870  74.678  1.00 96.82           C  
ATOM   1009  O   PHE A  76      -1.651  13.446  75.102  1.00 96.82           O  
ATOM   1010  CB  PHE A  76      -4.566  12.943  76.312  1.00 96.82           C  
ATOM   1011  CG  PHE A  76      -5.577  12.239  77.204  1.00 96.82           C  
ATOM   1012  CD1 PHE A  76      -6.751  11.691  76.650  1.00 96.82           C  
ATOM   1013  CD2 PHE A  76      -5.284  11.989  78.562  1.00 96.82           C  
ATOM   1014  CE1 PHE A  76      -7.634  10.977  77.450  1.00 96.82           C  
ATOM   1015  CE2 PHE A  76      -6.175  11.266  79.344  1.00 96.82           C  
ATOM   1016  CZ  PHE A  76      -7.344  10.764  78.791  1.00 96.82           C  
ATOM   1017  H   PHE A  76      -2.537  11.960  77.492  1.00 96.82           H  
ATOM   1018  HA  PHE A  76      -4.049  11.269  75.060  1.00 96.82           H  
ATOM   1019  HB3 PHE A  76      -5.124  13.485  75.547  1.00 96.82           H  
ATOM   1020  HB2 PHE A  76      -4.056  13.700  76.909  1.00 96.82           H  
ATOM   1021  HD1 PHE A  76      -6.964  11.816  75.600  1.00 96.82           H  
ATOM   1022  HD2 PHE A  76      -4.368  12.360  78.994  1.00 96.82           H  
ATOM   1023  HE1 PHE A  76      -8.536  10.566  77.022  1.00 96.82           H  
ATOM   1024  HE2 PHE A  76      -5.959  11.089  80.386  1.00 96.82           H  
ATOM   1025  HZ  PHE A  76      -8.024  10.195  79.406  1.00 96.82           H  
ATOM   1026  N   THR A  77      -3.110  12.979  73.420  1.00 96.80           N  
ATOM   1027  CA  THR A  77      -2.654  13.949  72.419  1.00 96.80           C  
ATOM   1028  C   THR A  77      -3.194  15.364  72.732  1.00 96.80           C  
ATOM   1029  O   THR A  77      -4.057  15.506  73.598  1.00 96.80           O  
ATOM   1030  CB  THR A  77      -3.165  13.553  70.999  1.00 96.80           C  
ATOM   1031  CG2 THR A  77      -2.808  12.126  70.572  1.00 96.80           C  
ATOM   1032  OG1 THR A  77      -4.556  13.763  70.811  1.00 96.80           O  
ATOM   1033  H   THR A  77      -3.933  12.450  73.155  1.00 96.80           H  
ATOM   1034  HA  THR A  77      -1.564  13.975  72.425  1.00 96.80           H  
ATOM   1035  HB  THR A  77      -2.680  14.210  70.277  1.00 96.80           H  
ATOM   1036 HG21 THR A  77      -3.096  11.959  69.536  1.00 96.80           H  
ATOM   1037 HG22 THR A  77      -1.738  11.958  70.644  1.00 96.80           H  
ATOM   1038 HG23 THR A  77      -3.298  11.366  71.177  1.00 96.80           H  
ATOM   1039  HG1 THR A  77      -4.814  13.346  69.984  1.00 96.80           H  
ATOM   1040  N   THR A  78      -2.717  16.382  71.990  1.00 95.09           N  
ATOM   1041  CA  THR A  78      -3.202  17.771  72.068  1.00 95.09           C  
ATOM   1042  C   THR A  78      -4.718  17.953  71.789  1.00 95.09           C  
ATOM   1043  O   THR A  78      -5.284  18.931  72.277  1.00 95.09           O  
ATOM   1044  CB  THR A  78      -2.435  18.720  71.102  1.00 95.09           C  
ATOM   1045  CG2 THR A  78      -0.914  18.712  71.293  1.00 95.09           C  
ATOM   1046  OG1 THR A  78      -2.728  18.469  69.739  1.00 95.09           O  
ATOM   1047  H   THR A  78      -1.997  16.199  71.303  1.00 95.09           H  
ATOM   1048  HA  THR A  78      -3.021  18.114  73.089  1.00 95.09           H  
ATOM   1049  HB  THR A  78      -2.770  19.740  71.300  1.00 95.09           H  
ATOM   1050 HG21 THR A  78      -0.438  19.471  70.672  1.00 95.09           H  
ATOM   1051 HG22 THR A  78      -0.650  18.921  72.330  1.00 95.09           H  
ATOM   1052 HG23 THR A  78      -0.482  17.753  71.020  1.00 95.09           H  
ATOM   1053  HG1 THR A  78      -2.313  17.643  69.481  1.00 95.09           H  
ATOM   1054  N   GLU A  79      -5.348  17.012  71.059  1.00 96.50           N  
ATOM   1055  CA  GLU A  79      -6.792  16.979  70.794  1.00 96.50           C  
ATOM   1056  C   GLU A  79      -7.627  16.298  71.899  1.00 96.50           C  
ATOM   1057  O   GLU A  79      -8.851  16.259  71.766  1.00 96.50           O  
ATOM   1058  CB  GLU A  79      -7.051  16.324  69.419  1.00 96.50           C  
ATOM   1059  CG  GLU A  79      -6.612  17.214  68.235  1.00 96.50           C  
ATOM   1060  CD  GLU A  79      -6.942  16.664  66.835  1.00 96.50           C  
ATOM   1061  OE1 GLU A  79      -6.717  17.428  65.871  1.00 96.50           O  
ATOM   1062  OE2 GLU A  79      -7.390  15.500  66.725  1.00 96.50           O1-
ATOM   1063  H   GLU A  79      -4.818  16.230  70.701  1.00 96.50           H  
ATOM   1064  HA  GLU A  79      -7.160  18.005  70.741  1.00 96.50           H  
ATOM   1065  HB3 GLU A  79      -8.110  16.084  69.308  1.00 96.50           H  
ATOM   1066  HB2 GLU A  79      -6.524  15.370  69.370  1.00 96.50           H  
ATOM   1067  HG3 GLU A  79      -5.539  17.397  68.291  1.00 96.50           H  
ATOM   1068  HG2 GLU A  79      -7.090  18.190  68.331  1.00 96.50           H  
ATOM   1069  N   GLY A  80      -6.987  15.777  72.961  1.00 97.35           N  
ATOM   1070  CA  GLY A  80      -7.672  15.092  74.061  1.00 97.35           C  
ATOM   1071  C   GLY A  80      -8.039  13.642  73.705  1.00 97.35           C  
ATOM   1072  O   GLY A  80      -8.925  13.075  74.343  1.00 97.35           O  
ATOM   1073  H   GLY A  80      -5.980  15.849  73.020  1.00 97.35           H  
ATOM   1074  HA3 GLY A  80      -8.568  15.641  74.357  1.00 97.35           H  
ATOM   1075  HA2 GLY A  80      -7.016  15.075  74.928  1.00 97.35           H  
ATOM   1076  N   LYS A  81      -7.377  13.053  72.696  1.00 97.52           N  
ATOM   1077  CA  LYS A  81      -7.584  11.680  72.235  1.00 97.52           C  
ATOM   1078  C   LYS A  81      -6.425  10.800  72.715  1.00 97.52           C  
ATOM   1079  O   LYS A  81      -5.289  11.266  72.747  1.00 97.52           O  
ATOM   1080  CB  LYS A  81      -7.631  11.678  70.693  1.00 97.52           C  
ATOM   1081  CG  LYS A  81      -8.805  12.483  70.108  1.00 97.52           C  
ATOM   1082  CD  LYS A  81      -8.765  12.546  68.576  1.00 97.52           C  
ATOM   1083  CE  LYS A  81      -9.942  13.344  67.993  1.00 97.52           C  
ATOM   1084  NZ  LYS A  81      -9.845  13.469  66.529  1.00 97.52           N1+
ATOM   1085  H   LYS A  81      -6.653  13.570  72.217  1.00 97.52           H  
ATOM   1086  HA  LYS A  81      -8.523  11.276  72.618  1.00 97.52           H  
ATOM   1087  HB3 LYS A  81      -7.702  10.650  70.332  1.00 97.52           H  
ATOM   1088  HB2 LYS A  81      -6.694  12.070  70.296  1.00 97.52           H  
ATOM   1089  HG3 LYS A  81      -8.793  13.501  70.499  1.00 97.52           H  
ATOM   1090  HG2 LYS A  81      -9.747  12.040  70.436  1.00 97.52           H  
ATOM   1091  HD3 LYS A  81      -8.767  11.532  68.172  1.00 97.52           H  
ATOM   1092  HD2 LYS A  81      -7.821  12.997  68.265  1.00 97.52           H  
ATOM   1093  HE3 LYS A  81      -9.966  14.347  68.421  1.00 97.52           H  
ATOM   1094  HE2 LYS A  81     -10.888  12.862  68.246  1.00 97.52           H  
ATOM   1095  HZ1 LYS A  81      -8.997  13.977  66.305  1.00 97.52           H  
ATOM   1096  HZ2 LYS A  81      -9.813  12.554  66.103  1.00 97.52           H  
ATOM   1097  HZ3 LYS A  81     -10.638  13.984  66.176  1.00 97.52           H  
ATOM   1098  N   GLN A  82      -6.719   9.532  73.032  1.00 98.15           N  
ATOM   1099  CA  GLN A  82      -5.707   8.509  73.297  1.00 98.15           C  
ATOM   1100  C   GLN A  82      -5.363   7.763  72.004  1.00 98.15           C  
ATOM   1101  O   GLN A  82      -6.264   7.395  71.250  1.00 98.15           O  
ATOM   1102  CB  GLN A  82      -6.213   7.553  74.392  1.00 98.15           C  
ATOM   1103  CG  GLN A  82      -6.042   8.154  75.797  1.00 98.15           C  
ATOM   1104  CD  GLN A  82      -6.897   7.464  76.860  1.00 98.15           C  
ATOM   1105  NE2 GLN A  82      -6.320   7.223  78.036  1.00 98.15           N  
ATOM   1106  OE1 GLN A  82      -8.076   7.192  76.642  1.00 98.15           O  
ATOM   1107  H   GLN A  82      -7.673   9.207  72.979  1.00 98.15           H  
ATOM   1108  HA  GLN A  82      -4.793   8.979  73.669  1.00 98.15           H  
ATOM   1109  HB3 GLN A  82      -5.679   6.602  74.354  1.00 98.15           H  
ATOM   1110  HB2 GLN A  82      -7.260   7.323  74.193  1.00 98.15           H  
ATOM   1111  HG3 GLN A  82      -6.339   9.199  75.778  1.00 98.15           H  
ATOM   1112  HG2 GLN A  82      -4.989   8.141  76.083  1.00 98.15           H  
ATOM   1113 HE22 GLN A  82      -6.837   6.773  78.779  1.00 98.15           H  
ATOM   1114 HE21 GLN A  82      -5.357   7.494  78.200  1.00 98.15           H  
ATOM   1115  N   GLU A  83      -4.071   7.590  71.727  1.00 98.18           N  
ATOM   1116  CA  GLU A  83      -3.523   6.880  70.578  1.00 98.18           C  
ATOM   1117  C   GLU A  83      -2.435   5.980  71.155  1.00 98.18           C  
ATOM   1118  O   GLU A  83      -1.515   6.495  71.793  1.00 98.18           O  
ATOM   1119  CB  GLU A  83      -2.917   7.890  69.584  1.00 98.18           C  
ATOM   1120  CG  GLU A  83      -3.936   8.770  68.834  1.00 98.18           C  
ATOM   1121  CD  GLU A  83      -3.277   9.763  67.873  1.00 98.18           C  
ATOM   1122  OE1 GLU A  83      -2.032   9.884  67.897  1.00 98.18           O  
ATOM   1123  OE2 GLU A  83      -4.034  10.434  67.141  1.00 98.18           O1-
ATOM   1124  H   GLU A  83      -3.385   7.892  72.407  1.00 98.18           H  
ATOM   1125  HA  GLU A  83      -4.280   6.269  70.081  1.00 98.18           H  
ATOM   1126  HB3 GLU A  83      -2.326   7.343  68.849  1.00 98.18           H  
ATOM   1127  HB2 GLU A  83      -2.215   8.529  70.119  1.00 98.18           H  
ATOM   1128  HG3 GLU A  83      -4.542   9.335  69.543  1.00 98.18           H  
ATOM   1129  HG2 GLU A  83      -4.623   8.138  68.269  1.00 98.18           H  
ATOM   1130  N   MET A  84      -2.547   4.665  70.977  1.00 98.42           N  
ATOM   1131  CA  MET A  84      -1.649   3.680  71.561  1.00 98.42           C  
ATOM   1132  C   MET A  84      -0.863   2.991  70.440  1.00 98.42           C  
ATOM   1133  O   MET A  84      -1.396   2.760  69.352  1.00 98.42           O  
ATOM   1134  CB  MET A  84      -2.486   2.660  72.356  1.00 98.42           C  
ATOM   1135  CG  MET A  84      -3.217   3.279  73.559  1.00 98.42           C  
ATOM   1136  SD  MET A  84      -4.252   2.128  74.503  1.00 98.42           S  
ATOM   1137  CE  MET A  84      -5.630   1.853  73.356  1.00 98.42           C  
ATOM   1138  H   MET A  84      -3.280   4.291  70.373  1.00 98.42           H  
ATOM   1139  HA  MET A  84      -0.939   4.158  72.234  1.00 98.42           H  
ATOM   1140  HB3 MET A  84      -1.836   1.857  72.710  1.00 98.42           H  
ATOM   1141  HB2 MET A  84      -3.215   2.199  71.697  1.00 98.42           H  
ATOM   1142  HG3 MET A  84      -3.848   4.111  73.244  1.00 98.42           H  
ATOM   1143  HG2 MET A  84      -2.478   3.699  74.243  1.00 98.42           H  
ATOM   1144  HE1 MET A  84      -6.365   1.190  73.811  1.00 98.42           H  
ATOM   1145  HE2 MET A  84      -6.119   2.798  73.123  1.00 98.42           H  
ATOM   1146  HE3 MET A  84      -5.284   1.394  72.430  1.00 98.42           H  
ATOM   1147  N   ASP A  85       0.402   2.659  70.712  1.00 98.86           N  
ATOM   1148  CA  ASP A  85       1.273   1.883  69.830  1.00 98.86           C  
ATOM   1149  C   ASP A  85       1.766   0.661  70.609  1.00 98.86           C  
ATOM   1150  O   ASP A  85       1.947   0.744  71.826  1.00 98.86           O  
ATOM   1151  CB  ASP A  85       2.505   2.672  69.314  1.00 98.86           C  
ATOM   1152  CG  ASP A  85       2.330   4.095  68.774  1.00 98.86           C  
ATOM   1153  OD1 ASP A  85       1.192   4.490  68.448  1.00 98.86           O  
ATOM   1154  OD2 ASP A  85       3.376   4.768  68.651  1.00 98.86           O1-
ATOM   1155  H   ASP A  85       0.732   2.797  71.664  1.00 98.86           H  
ATOM   1156  HA  ASP A  85       0.698   1.530  68.974  1.00 98.86           H  
ATOM   1157  HB3 ASP A  85       2.947   2.077  68.518  1.00 98.86           H  
ATOM   1158  HB2 ASP A  85       3.259   2.730  70.095  1.00 98.86           H  
ATOM   1159  N   ALA A  86       2.041  -0.449  69.918  1.00 98.97           N  
ATOM   1160  CA  ALA A  86       2.584  -1.670  70.501  1.00 98.97           C  
ATOM   1161  C   ALA A  86       3.412  -2.473  69.502  1.00 98.97           C  
ATOM   1162  O   ALA A  86       3.214  -2.360  68.292  1.00 98.97           O  
ATOM   1163  CB  ALA A  86       1.480  -2.498  71.166  1.00 98.97           C  
ATOM   1164  H   ALA A  86       1.920  -0.433  68.905  1.00 98.97           H  
ATOM   1165  HA  ALA A  86       3.288  -1.374  71.276  1.00 98.97           H  
ATOM   1166  HB1 ALA A  86       1.874  -3.426  71.580  1.00 98.97           H  
ATOM   1167  HB2 ALA A  86       1.028  -1.944  71.987  1.00 98.97           H  
ATOM   1168  HB3 ALA A  86       0.700  -2.748  70.448  1.00 98.97           H  
ATOM   1169  N   ALA A  87       4.310  -3.310  70.027  1.00 98.97           N  
ATOM   1170  CA  ALA A  87       5.153  -4.246  69.302  1.00 98.97           C  
ATOM   1171  C   ALA A  87       5.350  -5.529  70.098  1.00 98.97           C  
ATOM   1172  O   ALA A  87       5.315  -5.520  71.332  1.00 98.97           O  
ATOM   1173  CB  ALA A  87       6.495  -3.608  68.938  1.00 98.97           C  
ATOM   1174  H   ALA A  87       4.390  -3.352  71.043  1.00 98.97           H  
ATOM   1175  HA  ALA A  87       4.645  -4.527  68.379  1.00 98.97           H  
ATOM   1176  HB1 ALA A  87       7.181  -4.335  68.500  1.00 98.97           H  
ATOM   1177  HB2 ALA A  87       6.360  -2.822  68.205  1.00 98.97           H  
ATOM   1178  HB3 ALA A  87       6.985  -3.185  69.815  1.00 98.97           H  
ATOM   1179  N   ILE A  88       5.621  -6.612  69.374  1.00 98.97           N  
ATOM   1180  CA  ILE A  88       6.073  -7.887  69.901  1.00 98.97           C  
ATOM   1181  C   ILE A  88       6.928  -8.574  68.826  1.00 98.97           C  
ATOM   1182  O   ILE A  88       6.582  -8.518  67.644  1.00 98.97           O  
ATOM   1183  CB  ILE A  88       4.888  -8.793  70.348  1.00 98.97           C  
ATOM   1184  CG1 ILE A  88       5.362 -10.052  71.105  1.00 98.97           C  
ATOM   1185  CG2 ILE A  88       3.933  -9.179  69.202  1.00 98.97           C  
ATOM   1186  CD1 ILE A  88       4.236 -10.803  71.825  1.00 98.97           C  
ATOM   1187  H   ILE A  88       5.636  -6.535  68.365  1.00 98.97           H  
ATOM   1188  HA  ILE A  88       6.711  -7.678  70.757  1.00 98.97           H  
ATOM   1189  HB  ILE A  88       4.303  -8.205  71.056  1.00 98.97           H  
ATOM   1190 HG13 ILE A  88       6.111  -9.776  71.846  1.00 98.97           H  
ATOM   1191 HG12 ILE A  88       5.857 -10.733  70.413  1.00 98.97           H  
ATOM   1192 HG21 ILE A  88       3.054  -9.677  69.601  1.00 98.97           H  
ATOM   1193 HG22 ILE A  88       3.584  -8.302  68.659  1.00 98.97           H  
ATOM   1194 HG23 ILE A  88       4.393  -9.858  68.485  1.00 98.97           H  
ATOM   1195 HD11 ILE A  88       4.636 -11.385  72.655  1.00 98.97           H  
ATOM   1196 HD12 ILE A  88       3.487 -10.122  72.231  1.00 98.97           H  
ATOM   1197 HD13 ILE A  88       3.731 -11.497  71.152  1.00 98.97           H  
ATOM   1198  N   MET A  89       8.034  -9.193  69.261  1.00 98.97           N  
ATOM   1199  CA  MET A  89       8.985  -9.880  68.395  1.00 98.97           C  
ATOM   1200  C   MET A  89       9.476 -11.155  69.087  1.00 98.97           C  
ATOM   1201  O   MET A  89       9.835 -11.117  70.264  1.00 98.97           O  
ATOM   1202  CB  MET A  89      10.123  -8.914  68.000  1.00 98.97           C  
ATOM   1203  CG  MET A  89      11.099  -9.458  66.942  1.00 98.97           C  
ATOM   1204  SD  MET A  89      12.110  -8.154  66.186  1.00 98.97           S  
ATOM   1205  CE  MET A  89      12.935  -9.077  64.867  1.00 98.97           C  
ATOM   1206  H   MET A  89       8.254  -9.194  70.250  1.00 98.97           H  
ATOM   1207  HA  MET A  89       8.466 -10.176  67.484  1.00 98.97           H  
ATOM   1208  HB3 MET A  89      10.686  -8.629  68.890  1.00 98.97           H  
ATOM   1209  HB2 MET A  89       9.687  -7.992  67.617  1.00 98.97           H  
ATOM   1210  HG3 MET A  89      10.548  -9.976  66.161  1.00 98.97           H  
ATOM   1211  HG2 MET A  89      11.766 -10.203  67.370  1.00 98.97           H  
ATOM   1212  HE1 MET A  89      13.711  -8.463  64.412  1.00 98.97           H  
ATOM   1213  HE2 MET A  89      13.393  -9.984  65.256  1.00 98.97           H  
ATOM   1214  HE3 MET A  89      12.220  -9.354  64.095  1.00 98.97           H  
ATOM   1215  N   ASP A  90       9.483 -12.250  68.317  1.00 98.93           N  
ATOM   1216  CA  ASP A  90       9.928 -13.582  68.708  1.00 98.93           C  
ATOM   1217  C   ASP A  90      11.319 -13.800  68.095  1.00 98.93           C  
ATOM   1218  O   ASP A  90      11.489 -13.589  66.895  1.00 98.93           O  
ATOM   1219  CB  ASP A  90       8.914 -14.634  68.194  1.00 98.93           C  
ATOM   1220  CG  ASP A  90       9.081 -16.084  68.678  1.00 98.93           C  
ATOM   1221  OD1 ASP A  90       9.899 -16.347  69.588  1.00 98.93           O  
ATOM   1222  OD2 ASP A  90       8.309 -16.921  68.163  1.00 98.93           O1-
ATOM   1223  H   ASP A  90       9.168 -12.171  67.357  1.00 98.93           H  
ATOM   1224  HA  ASP A  90       9.993 -13.641  69.797  1.00 98.93           H  
ATOM   1225  HB3 ASP A  90       8.911 -14.629  67.102  1.00 98.93           H  
ATOM   1226  HB2 ASP A  90       7.910 -14.309  68.462  1.00 98.93           H  
ATOM   1227  N   GLY A  91      12.285 -14.215  68.927  1.00 98.86           N  
ATOM   1228  CA  GLY A  91      13.688 -14.334  68.540  1.00 98.86           C  
ATOM   1229  C   GLY A  91      14.024 -15.643  67.811  1.00 98.86           C  
ATOM   1230  O   GLY A  91      15.118 -15.731  67.252  1.00 98.86           O  
ATOM   1231  H   GLY A  91      12.064 -14.404  69.897  1.00 98.86           H  
ATOM   1232  HA3 GLY A  91      14.307 -14.259  69.434  1.00 98.86           H  
ATOM   1233  HA2 GLY A  91      13.955 -13.499  67.895  1.00 98.86           H  
ATOM   1234  N   ARG A  92      13.123 -16.645  67.806  1.00 98.24           N  
ATOM   1235  CA  ARG A  92      13.315 -17.947  67.146  1.00 98.24           C  
ATOM   1236  C   ARG A  92      13.526 -17.865  65.625  1.00 98.24           C  
ATOM   1237  O   ARG A  92      14.231 -18.707  65.070  1.00 98.24           O  
ATOM   1238  CB  ARG A  92      12.109 -18.865  67.440  1.00 98.24           C  
ATOM   1239  CG  ARG A  92      12.041 -19.332  68.902  1.00 98.24           C  
ATOM   1240  CD  ARG A  92      10.927 -20.359  69.187  1.00 98.24           C  
ATOM   1241  NE  ARG A  92       9.585 -19.756  69.245  1.00 98.24           N  
ATOM   1242  CZ  ARG A  92       8.459 -20.309  69.734  1.00 98.24           C  
ATOM   1243  NH1 ARG A  92       8.432 -21.550  70.247  1.00 98.24           N  
ATOM   1244  NH2 ARG A  92       7.331 -19.591  69.710  1.00 98.24           N1+
ATOM   1245  H   ARG A  92      12.243 -16.516  68.287  1.00 98.24           H  
ATOM   1246  HA  ARG A  92      14.212 -18.407  67.558  1.00 98.24           H  
ATOM   1247  HB3 ARG A  92      12.180 -19.757  66.816  1.00 98.24           H  
ATOM   1248  HB2 ARG A  92      11.180 -18.370  67.150  1.00 98.24           H  
ATOM   1249  HG3 ARG A  92      11.860 -18.443  69.506  1.00 98.24           H  
ATOM   1250  HG2 ARG A  92      13.002 -19.722  69.236  1.00 98.24           H  
ATOM   1251  HD3 ARG A  92      11.158 -20.981  70.048  1.00 98.24           H  
ATOM   1252  HD2 ARG A  92      10.869 -21.041  68.338  1.00 98.24           H  
ATOM   1253  HE  ARG A  92       9.519 -18.805  68.897  1.00 98.24           H  
ATOM   1254 HH12 ARG A  92       7.576 -21.939  70.612  1.00 98.24           H  
ATOM   1255 HH11 ARG A  92       9.280 -22.097  70.284  1.00 98.24           H  
ATOM   1256 HH22 ARG A  92       6.466 -19.962  70.075  1.00 98.24           H  
ATOM   1257 HH21 ARG A  92       7.347 -18.658  69.312  1.00 98.24           H  
ATOM   1258  N   ASP A  93      12.898 -16.867  64.993  1.00 97.75           N  
ATOM   1259  CA  ASP A  93      12.789 -16.724  63.541  1.00 97.75           C  
ATOM   1260  C   ASP A  93      12.655 -15.247  63.121  1.00 97.75           C  
ATOM   1261  O   ASP A  93      12.475 -14.985  61.932  1.00 97.75           O  
ATOM   1262  CB  ASP A  93      11.643 -17.595  62.942  1.00 97.75           C  
ATOM   1263  CG  ASP A  93      10.215 -17.422  63.509  1.00 97.75           C  
ATOM   1264  OD1 ASP A  93      10.023 -16.719  64.527  1.00 97.75           O  
ATOM   1265  OD2 ASP A  93       9.308 -18.041  62.913  1.00 97.75           O1-
ATOM   1266  H   ASP A  93      12.306 -16.252  65.533  1.00 97.75           H  
ATOM   1267  HA  ASP A  93      13.728 -17.061  63.098  1.00 97.75           H  
ATOM   1268  HB3 ASP A  93      11.907 -18.642  63.102  1.00 97.75           H  
ATOM   1269  HB2 ASP A  93      11.613 -17.476  61.858  1.00 97.75           H  
ATOM   1270  N   ARG A  94      12.718 -14.315  64.093  1.00 98.04           N  
ATOM   1271  CA  ARG A  94      12.466 -12.879  63.941  1.00 98.04           C  
ATOM   1272  C   ARG A  94      11.004 -12.555  63.551  1.00 98.04           C  
ATOM   1273  O   ARG A  94      10.776 -11.483  62.993  1.00 98.04           O  
ATOM   1274  CB  ARG A  94      13.491 -12.202  62.993  1.00 98.04           C  
ATOM   1275  CG  ARG A  94      14.975 -12.351  63.383  1.00 98.04           C  
ATOM   1276  CD  ARG A  94      15.859 -11.818  62.246  1.00 98.04           C  
ATOM   1277  NE  ARG A  94      17.301 -11.746  62.546  1.00 98.04           N  
ATOM   1278  CZ  ARG A  94      18.039 -10.632  62.717  1.00 98.04           C  
ATOM   1279  NH1 ARG A  94      17.491  -9.423  62.883  1.00 98.04           N  
ATOM   1280  NH2 ARG A  94      19.372 -10.720  62.704  1.00 98.04           N1+
ATOM   1281  H   ARG A  94      12.884 -14.617  65.042  1.00 98.04           H  
ATOM   1282  HA  ARG A  94      12.616 -12.437  64.925  1.00 98.04           H  
ATOM   1283  HB3 ARG A  94      13.287 -11.133  62.942  1.00 98.04           H  
ATOM   1284  HB2 ARG A  94      13.346 -12.565  61.975  1.00 98.04           H  
ATOM   1285  HG3 ARG A  94      15.169 -13.420  63.479  1.00 98.04           H  
ATOM   1286  HG2 ARG A  94      15.219 -11.905  64.349  1.00 98.04           H  
ATOM   1287  HD3 ARG A  94      15.457 -10.925  61.767  1.00 98.04           H  
ATOM   1288  HD2 ARG A  94      15.824 -12.586  61.477  1.00 98.04           H  
ATOM   1289  HE  ARG A  94      17.787 -12.632  62.536  1.00 98.04           H  
ATOM   1290 HH12 ARG A  94      18.070  -8.604  62.991  1.00 98.04           H  
ATOM   1291 HH11 ARG A  94      16.485  -9.313  62.860  1.00 98.04           H  
ATOM   1292 HH22 ARG A  94      19.945  -9.894  62.801  1.00 98.04           H  
ATOM   1293 HH21 ARG A  94      19.822 -11.626  62.668  1.00 98.04           H  
ATOM   1294  N   SER A  95      10.028 -13.440  63.853  1.00 98.61           N  
ATOM   1295  CA  SER A  95       8.598 -13.172  63.637  1.00 98.61           C  
ATOM   1296  C   SER A  95       8.139 -11.969  64.466  1.00 98.61           C  
ATOM   1297  O   SER A  95       8.384 -11.947  65.670  1.00 98.61           O  
ATOM   1298  CB  SER A  95       7.725 -14.400  63.960  1.00 98.61           C  
ATOM   1299  OG  SER A  95       7.677 -15.270  62.848  1.00 98.61           O  
ATOM   1300  H   SER A  95      10.258 -14.315  64.305  1.00 98.61           H  
ATOM   1301  HA  SER A  95       8.460 -12.923  62.584  1.00 98.61           H  
ATOM   1302  HB3 SER A  95       6.695 -14.103  64.161  1.00 98.61           H  
ATOM   1303  HB2 SER A  95       8.071 -14.923  64.851  1.00 98.61           H  
ATOM   1304  HG  SER A  95       8.308 -15.985  62.995  1.00 98.61           H  
ATOM   1305  N   THR A  96       7.530 -10.984  63.791  1.00 98.86           N  
ATOM   1306  CA  THR A  96       7.219  -9.684  64.373  1.00 98.86           C  
ATOM   1307  C   THR A  96       5.826  -9.218  63.938  1.00 98.86           C  
ATOM   1308  O   THR A  96       5.425  -9.470  62.802  1.00 98.86           O  
ATOM   1309  CB  THR A  96       8.224  -8.600  63.900  1.00 98.86           C  
ATOM   1310  CG2 THR A  96       8.135  -7.285  64.685  1.00 98.86           C  
ATOM   1311  OG1 THR A  96       9.554  -9.043  64.045  1.00 98.86           O  
ATOM   1312  H   THR A  96       7.322 -11.088  62.809  1.00 98.86           H  
ATOM   1313  HA  THR A  96       7.232  -9.745  65.462  1.00 98.86           H  
ATOM   1314  HB  THR A  96       8.088  -8.395  62.838  1.00 98.86           H  
ATOM   1315 HG21 THR A  96       8.972  -6.647  64.421  1.00 98.86           H  
ATOM   1316 HG22 THR A  96       7.217  -6.738  64.477  1.00 98.86           H  
ATOM   1317 HG23 THR A  96       8.188  -7.457  65.760  1.00 98.86           H  
ATOM   1318  HG1 THR A  96       9.671  -9.859  63.549  1.00 98.86           H  
ATOM   1319  N   GLY A  97       5.140  -8.515  64.846  1.00 98.95           N  
ATOM   1320  CA  GLY A  97       3.913  -7.799  64.540  1.00 98.95           C  
ATOM   1321  C   GLY A  97       3.864  -6.575  65.451  1.00 98.95           C  
ATOM   1322  O   GLY A  97       4.279  -6.632  66.609  1.00 98.95           O  
ATOM   1323  H   GLY A  97       5.529  -8.369  65.769  1.00 98.95           H  
ATOM   1324  HA3 GLY A  97       3.046  -8.428  64.711  1.00 98.95           H  
ATOM   1325  HA2 GLY A  97       3.891  -7.490  63.496  1.00 98.95           H  
ATOM   1326  N   THR A  98       3.341  -5.468  64.910  1.00 98.97           N  
ATOM   1327  CA  THR A  98       3.253  -4.171  65.570  1.00 98.97           C  
ATOM   1328  C   THR A  98       1.987  -3.428  65.109  1.00 98.97           C  
ATOM   1329  O   THR A  98       1.441  -3.729  64.045  1.00 98.97           O  
ATOM   1330  CB  THR A  98       4.506  -3.274  65.305  1.00 98.97           C  
ATOM   1331  CG2 THR A  98       5.872  -3.967  65.422  1.00 98.97           C  
ATOM   1332  OG1 THR A  98       4.471  -2.544  64.094  1.00 98.97           O  
ATOM   1333  H   THR A  98       3.029  -5.482  63.949  1.00 98.97           H  
ATOM   1334  HA  THR A  98       3.144  -4.328  66.642  1.00 98.97           H  
ATOM   1335  HB  THR A  98       4.495  -2.509  66.077  1.00 98.97           H  
ATOM   1336 HG21 THR A  98       6.682  -3.239  65.426  1.00 98.97           H  
ATOM   1337 HG22 THR A  98       5.951  -4.542  66.342  1.00 98.97           H  
ATOM   1338 HG23 THR A  98       6.045  -4.647  64.588  1.00 98.97           H  
ATOM   1339  HG1 THR A  98       5.268  -2.007  64.044  1.00 98.97           H  
ATOM   1340  N   VAL A  99       1.508  -2.492  65.933  1.00 98.96           N  
ATOM   1341  CA  VAL A  99       0.407  -1.584  65.644  1.00 98.96           C  
ATOM   1342  C   VAL A  99       0.779  -0.182  66.132  1.00 98.96           C  
ATOM   1343  O   VAL A  99       1.453  -0.055  67.156  1.00 98.96           O  
ATOM   1344  CB  VAL A  99      -0.955  -2.116  66.172  1.00 98.96           C  
ATOM   1345  CG1 VAL A  99      -1.437  -3.358  65.408  1.00 98.96           C  
ATOM   1346  CG2 VAL A  99      -0.970  -2.378  67.692  1.00 98.96           C  
ATOM   1347  H   VAL A  99       2.039  -2.277  66.775  1.00 98.96           H  
ATOM   1348  HA  VAL A  99       0.352  -1.496  64.563  1.00 98.96           H  
ATOM   1349  HB  VAL A  99      -1.688  -1.334  65.969  1.00 98.96           H  
ATOM   1350 HG11 VAL A  99      -2.476  -3.575  65.637  1.00 98.96           H  
ATOM   1351 HG12 VAL A  99      -1.369  -3.207  64.331  1.00 98.96           H  
ATOM   1352 HG13 VAL A  99      -0.847  -4.239  65.658  1.00 98.96           H  
ATOM   1353 HG21 VAL A  99      -1.954  -2.708  68.026  1.00 98.96           H  
ATOM   1354 HG22 VAL A  99      -0.257  -3.153  67.970  1.00 98.96           H  
ATOM   1355 HG23 VAL A  99      -0.721  -1.482  68.261  1.00 98.96           H  
ATOM   1356  N   ALA A 100       0.345   0.860  65.415  1.00 98.91           N  
ATOM   1357  CA  ALA A 100       0.656   2.257  65.697  1.00 98.91           C  
ATOM   1358  C   ALA A 100      -0.586   3.133  65.537  1.00 98.91           C  
ATOM   1359  O   ALA A 100      -1.351   2.961  64.589  1.00 98.91           O  
ATOM   1360  CB  ALA A 100       1.821   2.732  64.818  1.00 98.91           C  
ATOM   1361  H   ALA A 100      -0.240   0.684  64.607  1.00 98.91           H  
ATOM   1362  HA  ALA A 100       0.975   2.344  66.736  1.00 98.91           H  
ATOM   1363  HB1 ALA A 100       2.101   3.753  65.074  1.00 98.91           H  
ATOM   1364  HB2 ALA A 100       2.699   2.102  64.947  1.00 98.91           H  
ATOM   1365  HB3 ALA A 100       1.562   2.720  63.760  1.00 98.91           H  
ATOM   1366  N   GLY A 101      -0.770   4.077  66.464  1.00 98.57           N  
ATOM   1367  CA  GLY A 101      -1.812   5.101  66.473  1.00 98.57           C  
ATOM   1368  C   GLY A 101      -3.228   4.590  66.763  1.00 98.57           C  
ATOM   1369  O   GLY A 101      -4.178   5.368  66.705  1.00 98.57           O  
ATOM   1370  H   GLY A 101      -0.111   4.113  67.239  1.00 98.57           H  
ATOM   1371  HA3 GLY A 101      -1.820   5.622  65.517  1.00 98.57           H  
ATOM   1372  HA2 GLY A 101      -1.552   5.841  67.229  1.00 98.57           H  
ATOM   1373  N   ILE A 102      -3.381   3.293  67.042  1.00 98.68           N  
ATOM   1374  CA  ILE A 102      -4.658   2.609  67.251  1.00 98.68           C  
ATOM   1375  C   ILE A 102      -5.286   2.924  68.624  1.00 98.68           C  
ATOM   1376  O   ILE A 102      -4.581   3.299  69.561  1.00 98.68           O  
ATOM   1377  CB  ILE A 102      -4.520   1.065  67.069  1.00 98.68           C  
ATOM   1378  CG1 ILE A 102      -3.523   0.335  68.007  1.00 98.68           C  
ATOM   1379  CG2 ILE A 102      -4.197   0.732  65.598  1.00 98.68           C  
ATOM   1380  CD1 ILE A 102      -4.014   0.068  69.440  1.00 98.68           C  
ATOM   1381  H   ILE A 102      -2.551   2.729  67.162  1.00 98.68           H  
ATOM   1382  HA  ILE A 102      -5.354   2.972  66.492  1.00 98.68           H  
ATOM   1383  HB  ILE A 102      -5.499   0.634  67.259  1.00 98.68           H  
ATOM   1384 HG13 ILE A 102      -2.566   0.855  68.023  1.00 98.68           H  
ATOM   1385 HG12 ILE A 102      -3.306  -0.640  67.575  1.00 98.68           H  
ATOM   1386 HG21 ILE A 102      -4.233  -0.343  65.420  1.00 98.68           H  
ATOM   1387 HG22 ILE A 102      -4.915   1.192  64.919  1.00 98.68           H  
ATOM   1388 HG23 ILE A 102      -3.202   1.077  65.316  1.00 98.68           H  
ATOM   1389 HD11 ILE A 102      -3.733  -0.934  69.766  1.00 98.68           H  
ATOM   1390 HD12 ILE A 102      -3.570   0.773  70.142  1.00 98.68           H  
ATOM   1391 HD13 ILE A 102      -5.097   0.145  69.524  1.00 98.68           H  
ATOM   1392  N   PHE A 103      -6.613   2.753  68.709  1.00 98.48           N  
ATOM   1393  CA  PHE A 103      -7.394   2.949  69.927  1.00 98.48           C  
ATOM   1394  C   PHE A 103      -8.610   2.015  69.915  1.00 98.48           C  
ATOM   1395  O   PHE A 103      -9.234   1.846  68.867  1.00 98.48           O  
ATOM   1396  CB  PHE A 103      -7.781   4.441  70.079  1.00 98.48           C  
ATOM   1397  CG  PHE A 103      -8.662   4.763  71.278  1.00 98.48           C  
ATOM   1398  CD1 PHE A 103     -10.067   4.660  71.186  1.00 98.48           C  
ATOM   1399  CD2 PHE A 103      -8.076   4.964  72.544  1.00 98.48           C  
ATOM   1400  CE1 PHE A 103     -10.849   4.792  72.325  1.00 98.48           C  
ATOM   1401  CE2 PHE A 103      -8.875   5.099  73.671  1.00 98.48           C  
ATOM   1402  CZ  PHE A 103     -10.256   5.021  73.561  1.00 98.48           C  
ATOM   1403  H   PHE A 103      -7.134   2.443  67.901  1.00 98.48           H  
ATOM   1404  HA  PHE A 103      -6.780   2.662  70.783  1.00 98.48           H  
ATOM   1405  HB3 PHE A 103      -8.287   4.785  69.176  1.00 98.48           H  
ATOM   1406  HB2 PHE A 103      -6.872   5.038  70.157  1.00 98.48           H  
ATOM   1407  HD1 PHE A 103     -10.535   4.452  70.236  1.00 98.48           H  
ATOM   1408  HD2 PHE A 103      -7.002   5.013  72.635  1.00 98.48           H  
ATOM   1409  HE1 PHE A 103     -11.921   4.702  72.246  1.00 98.48           H  
ATOM   1410  HE2 PHE A 103      -8.422   5.254  74.639  1.00 98.48           H  
ATOM   1411  HZ  PHE A 103     -10.867   5.123  74.443  1.00 98.48           H  
ATOM   1412  N   GLY A 104      -8.941   1.460  71.092  1.00 96.64           N  
ATOM   1413  CA  GLY A 104     -10.096   0.588  71.277  1.00 96.64           C  
ATOM   1414  C   GLY A 104      -9.718  -0.715  72.001  1.00 96.64           C  
ATOM   1415  O   GLY A 104     -10.440  -1.050  72.936  1.00 96.64           O  
ATOM   1416  H   GLY A 104      -8.386   1.662  71.911  1.00 96.64           H  
ATOM   1417  HA3 GLY A 104     -10.576   0.325  70.334  1.00 96.64           H  
ATOM   1418  HA2 GLY A 104     -10.838   1.129  71.865  1.00 96.64           H  
ATOM   1419  N   PRO A 105      -8.639  -1.453  71.631  1.00 98.59           N  
ATOM   1420  CA  PRO A 105      -8.200  -2.662  72.356  1.00 98.59           C  
ATOM   1421  C   PRO A 105      -7.762  -2.367  73.797  1.00 98.59           C  
ATOM   1422  O   PRO A 105      -6.972  -1.445  74.004  1.00 98.59           O  
ATOM   1423  CB  PRO A 105      -7.011  -3.197  71.531  1.00 98.59           C  
ATOM   1424  CG  PRO A 105      -7.169  -2.585  70.155  1.00 98.59           C  
ATOM   1425  CD  PRO A 105      -7.817  -1.241  70.443  1.00 98.59           C  
ATOM   1426  HA  PRO A 105      -9.019  -3.384  72.334  1.00 98.59           H  
ATOM   1427  HB3 PRO A 105      -6.985  -4.287  71.493  1.00 98.59           H  
ATOM   1428  HB2 PRO A 105      -6.056  -2.870  71.949  1.00 98.59           H  
ATOM   1429  HG3 PRO A 105      -7.837  -3.203  69.558  1.00 98.59           H  
ATOM   1430  HG2 PRO A 105      -6.224  -2.494  69.621  1.00 98.59           H  
ATOM   1431  HD2 PRO A 105      -7.054  -0.499  70.677  1.00 98.59           H  
ATOM   1432  HD3 PRO A 105      -8.396  -0.894  69.589  1.00 98.59           H  
ATOM   1433  N   LYS A 106      -8.256  -3.179  74.747  1.00 98.81           N  
ATOM   1434  CA  LYS A 106      -7.804  -3.220  76.145  1.00 98.81           C  
ATOM   1435  C   LYS A 106      -6.291  -3.460  76.274  1.00 98.81           C  
ATOM   1436  O   LYS A 106      -5.646  -2.838  77.119  1.00 98.81           O  
ATOM   1437  CB  LYS A 106      -8.609  -4.308  76.889  1.00 98.81           C  
ATOM   1438  CG  LYS A 106      -8.146  -4.626  78.323  1.00 98.81           C  
ATOM   1439  CD  LYS A 106      -9.140  -5.543  79.040  1.00 98.81           C  
ATOM   1440  CE  LYS A 106      -8.627  -6.074  80.386  1.00 98.81           C  
ATOM   1441  NZ  LYS A 106      -9.649  -6.878  81.074  1.00 98.81           N1+
ATOM   1442  H   LYS A 106      -8.930  -3.888  74.484  1.00 98.81           H  
ATOM   1443  HA  LYS A 106      -8.034  -2.254  76.597  1.00 98.81           H  
ATOM   1444  HB3 LYS A 106      -8.581  -5.235  76.314  1.00 98.81           H  
ATOM   1445  HB2 LYS A 106      -9.652  -4.010  76.919  1.00 98.81           H  
ATOM   1446  HG3 LYS A 106      -8.018  -3.705  78.888  1.00 98.81           H  
ATOM   1447  HG2 LYS A 106      -7.172  -5.114  78.303  1.00 98.81           H  
ATOM   1448  HD3 LYS A 106      -9.369  -6.383  78.384  1.00 98.81           H  
ATOM   1449  HD2 LYS A 106     -10.072  -4.995  79.189  1.00 98.81           H  
ATOM   1450  HE3 LYS A 106      -8.341  -5.254  81.042  1.00 98.81           H  
ATOM   1451  HE2 LYS A 106      -7.741  -6.690  80.230  1.00 98.81           H  
ATOM   1452  HZ1 LYS A 106      -9.935  -7.641  80.475  1.00 98.81           H  
ATOM   1453  HZ2 LYS A 106      -9.273  -7.240  81.938  1.00 98.81           H  
ATOM   1454  HZ3 LYS A 106     -10.456  -6.301  81.266  1.00 98.81           H  
ATOM   1455  N   ASN A 107      -5.779  -4.349  75.409  1.00 98.91           N  
ATOM   1456  CA  ASN A 107      -4.381  -4.743  75.336  1.00 98.91           C  
ATOM   1457  C   ASN A 107      -3.895  -4.551  73.887  1.00 98.91           C  
ATOM   1458  O   ASN A 107      -4.051  -5.472  73.083  1.00 98.91           O  
ATOM   1459  CB  ASN A 107      -4.236  -6.221  75.785  1.00 98.91           C  
ATOM   1460  CG  ASN A 107      -4.669  -6.485  77.230  1.00 98.91           C  
ATOM   1461  ND2 ASN A 107      -3.985  -5.867  78.192  1.00 98.91           N  
ATOM   1462  OD1 ASN A 107      -5.614  -7.236  77.468  1.00 98.91           O  
ATOM   1463  H   ASN A 107      -6.393  -4.790  74.740  1.00 98.91           H  
ATOM   1464  HA  ASN A 107      -3.784  -4.121  76.000  1.00 98.91           H  
ATOM   1465  HB3 ASN A 107      -3.201  -6.547  75.680  1.00 98.91           H  
ATOM   1466  HB2 ASN A 107      -4.825  -6.865  75.134  1.00 98.91           H  
ATOM   1467 HD22 ASN A 107      -4.270  -5.946  79.161  1.00 98.91           H  
ATOM   1468 HD21 ASN A 107      -3.196  -5.279  77.955  1.00 98.91           H  
ATOM   1469  N   PRO A 108      -3.300  -3.378  73.566  1.00 98.93           N  
ATOM   1470  CA  PRO A 108      -2.569  -3.159  72.300  1.00 98.93           C  
ATOM   1471  C   PRO A 108      -1.504  -4.207  71.908  1.00 98.93           C  
ATOM   1472  O   PRO A 108      -1.308  -4.409  70.710  1.00 98.93           O  
ATOM   1473  CB  PRO A 108      -1.956  -1.763  72.479  1.00 98.93           C  
ATOM   1474  CG  PRO A 108      -2.936  -1.037  73.381  1.00 98.93           C  
ATOM   1475  CD  PRO A 108      -3.408  -2.130  74.331  1.00 98.93           C  
ATOM   1476  HA  PRO A 108      -3.321  -3.117  71.509  1.00 98.93           H  
ATOM   1477  HB3 PRO A 108      -1.792  -1.242  71.534  1.00 98.93           H  
ATOM   1478  HB2 PRO A 108      -0.997  -1.833  72.992  1.00 98.93           H  
ATOM   1479  HG3 PRO A 108      -3.778  -0.677  72.788  1.00 98.93           H  
ATOM   1480  HG2 PRO A 108      -2.493  -0.187  73.898  1.00 98.93           H  
ATOM   1481  HD2 PRO A 108      -2.769  -2.168  75.209  1.00 98.93           H  
ATOM   1482  HD3 PRO A 108      -4.423  -1.928  74.669  1.00 98.93           H  
ATOM   1483  N   VAL A 109      -0.863  -4.874  72.889  1.00 98.97           N  
ATOM   1484  CA  VAL A 109       0.113  -5.947  72.656  1.00 98.97           C  
ATOM   1485  C   VAL A 109      -0.520  -7.248  72.112  1.00 98.97           C  
ATOM   1486  O   VAL A 109       0.154  -7.963  71.372  1.00 98.97           O  
ATOM   1487  CB  VAL A 109       0.933  -6.279  73.938  1.00 98.97           C  
ATOM   1488  CG1 VAL A 109       0.199  -7.157  74.974  1.00 98.97           C  
ATOM   1489  CG2 VAL A 109       2.297  -6.914  73.618  1.00 98.97           C  
ATOM   1490  H   VAL A 109      -1.029  -4.625  73.856  1.00 98.97           H  
ATOM   1491  HA  VAL A 109       0.810  -5.583  71.900  1.00 98.97           H  
ATOM   1492  HB  VAL A 109       1.143  -5.326  74.421  1.00 98.97           H  
ATOM   1493 HG11 VAL A 109       0.720  -7.162  75.931  1.00 98.97           H  
ATOM   1494 HG12 VAL A 109      -0.813  -6.798  75.150  1.00 98.97           H  
ATOM   1495 HG13 VAL A 109       0.125  -8.196  74.650  1.00 98.97           H  
ATOM   1496 HG21 VAL A 109       2.843  -7.112  74.539  1.00 98.97           H  
ATOM   1497 HG22 VAL A 109       2.198  -7.863  73.091  1.00 98.97           H  
ATOM   1498 HG23 VAL A 109       2.909  -6.251  73.005  1.00 98.97           H  
ATOM   1499  N   LYS A 110      -1.798  -7.515  72.448  1.00 98.96           N  
ATOM   1500  CA  LYS A 110      -2.575  -8.616  71.870  1.00 98.96           C  
ATOM   1501  C   LYS A 110      -2.934  -8.356  70.398  1.00 98.96           C  
ATOM   1502  O   LYS A 110      -2.988  -9.316  69.632  1.00 98.96           O  
ATOM   1503  CB  LYS A 110      -3.857  -8.889  72.683  1.00 98.96           C  
ATOM   1504  CG  LYS A 110      -3.623  -9.472  74.085  1.00 98.96           C  
ATOM   1505  CD  LYS A 110      -4.950  -9.836  74.774  1.00 98.96           C  
ATOM   1506  CE  LYS A 110      -4.766 -10.353  76.209  1.00 98.96           C  
ATOM   1507  NZ  LYS A 110      -6.056 -10.576  76.883  1.00 98.96           N1+
ATOM   1508  H   LYS A 110      -2.300  -6.879  73.053  1.00 98.96           H  
ATOM   1509  HA  LYS A 110      -1.959  -9.516  71.907  1.00 98.96           H  
ATOM   1510  HB3 LYS A 110      -4.460  -9.613  72.134  1.00 98.96           H  
ATOM   1511  HB2 LYS A 110      -4.468  -7.989  72.748  1.00 98.96           H  
ATOM   1512  HG3 LYS A 110      -3.072  -8.754  74.693  1.00 98.96           H  
ATOM   1513  HG2 LYS A 110      -2.993 -10.360  74.015  1.00 98.96           H  
ATOM   1514  HD3 LYS A 110      -5.458 -10.597  74.179  1.00 98.96           H  
ATOM   1515  HD2 LYS A 110      -5.610  -8.968  74.772  1.00 98.96           H  
ATOM   1516  HE3 LYS A 110      -4.216  -9.626  76.801  1.00 98.96           H  
ATOM   1517  HE2 LYS A 110      -4.191 -11.280  76.210  1.00 98.96           H  
ATOM   1518  HZ1 LYS A 110      -6.552  -9.698  76.945  1.00 98.96           H  
ATOM   1519  HZ2 LYS A 110      -6.607 -11.242  76.360  1.00 98.96           H  
ATOM   1520  HZ3 LYS A 110      -5.893 -10.929  77.815  1.00 98.96           H  
ATOM   1521  N   LEU A 111      -3.146  -7.079  70.027  1.00 98.96           N  
ATOM   1522  CA  LEU A 111      -3.380  -6.654  68.646  1.00 98.96           C  
ATOM   1523  C   LEU A 111      -2.082  -6.668  67.816  1.00 98.96           C  
ATOM   1524  O   LEU A 111      -2.134  -7.053  66.650  1.00 98.96           O  
ATOM   1525  CB  LEU A 111      -4.070  -5.270  68.635  1.00 98.96           C  
ATOM   1526  CG  LEU A 111      -4.671  -4.863  67.267  1.00 98.96           C  
ATOM   1527  CD1 LEU A 111      -5.861  -5.751  66.851  1.00 98.96           C  
ATOM   1528  CD2 LEU A 111      -5.026  -3.365  67.220  1.00 98.96           C  
ATOM   1529  H   LEU A 111      -3.083  -6.344  70.717  1.00 98.96           H  
ATOM   1530  HA  LEU A 111      -4.060  -7.380  68.198  1.00 98.96           H  
ATOM   1531  HB3 LEU A 111      -3.347  -4.520  68.956  1.00 98.96           H  
ATOM   1532  HB2 LEU A 111      -4.866  -5.248  69.382  1.00 98.96           H  
ATOM   1533  HG  LEU A 111      -3.896  -5.011  66.518  1.00 98.96           H  
ATOM   1534 HD11 LEU A 111      -6.771  -5.179  66.673  1.00 98.96           H  
ATOM   1535 HD12 LEU A 111      -5.635  -6.287  65.929  1.00 98.96           H  
ATOM   1536 HD13 LEU A 111      -6.104  -6.495  67.605  1.00 98.96           H  
ATOM   1537 HD21 LEU A 111      -4.734  -2.922  66.268  1.00 98.96           H  
ATOM   1538 HD22 LEU A 111      -6.095  -3.199  67.341  1.00 98.96           H  
ATOM   1539 HD23 LEU A 111      -4.521  -2.799  68.003  1.00 98.96           H  
ATOM   1540  N   ALA A 112      -0.941  -6.310  68.433  1.00 98.97           N  
ATOM   1541  CA  ALA A 112       0.399  -6.457  67.857  1.00 98.97           C  
ATOM   1542  C   ALA A 112       0.774  -7.931  67.616  1.00 98.97           C  
ATOM   1543  O   ALA A 112       1.342  -8.245  66.574  1.00 98.97           O  
ATOM   1544  CB  ALA A 112       1.428  -5.771  68.768  1.00 98.97           C  
ATOM   1545  H   ALA A 112      -0.980  -5.966  69.384  1.00 98.97           H  
ATOM   1546  HA  ALA A 112       0.409  -5.947  66.891  1.00 98.97           H  
ATOM   1547  HB1 ALA A 112       2.430  -5.833  68.347  1.00 98.97           H  
ATOM   1548  HB2 ALA A 112       1.197  -4.715  68.904  1.00 98.97           H  
ATOM   1549  HB3 ALA A 112       1.467  -6.233  69.754  1.00 98.97           H  
ATOM   1550  N   ARG A 113       0.395  -8.817  68.552  1.00 98.96           N  
ATOM   1551  CA  ARG A 113       0.537 -10.268  68.429  1.00 98.96           C  
ATOM   1552  C   ARG A 113      -0.389 -10.883  67.362  1.00 98.96           C  
ATOM   1553  O   ARG A 113      -0.010 -11.882  66.752  1.00 98.96           O  
ATOM   1554  CB  ARG A 113       0.365 -10.907  69.824  1.00 98.96           C  
ATOM   1555  CG  ARG A 113       0.498 -12.436  69.821  1.00 98.96           C  
ATOM   1556  CD  ARG A 113       0.697 -13.050  71.210  1.00 98.96           C  
ATOM   1557  NE  ARG A 113       1.010 -14.478  71.078  1.00 98.96           N  
ATOM   1558  CZ  ARG A 113       1.366 -15.353  72.028  1.00 98.96           C  
ATOM   1559  NH1 ARG A 113       1.478 -15.005  73.315  1.00 98.96           N  
ATOM   1560  NH2 ARG A 113       1.618 -16.615  71.666  1.00 98.96           N1+
ATOM   1561  H   ARG A 113      -0.042  -8.484  69.401  1.00 98.96           H  
ATOM   1562  HA  ARG A 113       1.554 -10.474  68.094  1.00 98.96           H  
ATOM   1563  HB3 ARG A 113      -0.609 -10.643  70.237  1.00 98.96           H  
ATOM   1564  HB2 ARG A 113       1.102 -10.482  70.505  1.00 98.96           H  
ATOM   1565  HG3 ARG A 113       1.269 -12.777  69.131  1.00 98.96           H  
ATOM   1566  HG2 ARG A 113      -0.443 -12.821  69.425  1.00 98.96           H  
ATOM   1567  HD3 ARG A 113      -0.251 -13.013  71.748  1.00 98.96           H  
ATOM   1568  HD2 ARG A 113       1.427 -12.500  71.803  1.00 98.96           H  
ATOM   1569  HE  ARG A 113       0.930 -14.844  70.134  1.00 98.96           H  
ATOM   1570 HH12 ARG A 113       1.744 -15.702  73.999  1.00 98.96           H  
ATOM   1571 HH11 ARG A 113       1.343 -14.043  73.596  1.00 98.96           H  
ATOM   1572 HH22 ARG A 113       1.898 -17.296  72.363  1.00 98.96           H  
ATOM   1573 HH21 ARG A 113       1.548 -16.886  70.692  1.00 98.96           H  
ATOM   1574  N   LEU A 114      -1.558 -10.265  67.125  1.00 98.88           N  
ATOM   1575  CA  LEU A 114      -2.496 -10.666  66.078  1.00 98.88           C  
ATOM   1576  C   LEU A 114      -1.947 -10.382  64.666  1.00 98.88           C  
ATOM   1577  O   LEU A 114      -2.143 -11.213  63.781  1.00 98.88           O  
ATOM   1578  CB  LEU A 114      -3.855  -9.974  66.315  1.00 98.88           C  
ATOM   1579  CG  LEU A 114      -5.037 -10.572  65.528  1.00 98.88           C  
ATOM   1580  CD1 LEU A 114      -5.483 -11.924  66.110  1.00 98.88           C  
ATOM   1581  CD2 LEU A 114      -6.212  -9.585  65.442  1.00 98.88           C  
ATOM   1582  H   LEU A 114      -1.818  -9.459  67.675  1.00 98.88           H  
ATOM   1583  HA  LEU A 114      -2.626 -11.744  66.171  1.00 98.88           H  
ATOM   1584  HB3 LEU A 114      -3.750  -8.921  66.057  1.00 98.88           H  
ATOM   1585  HB2 LEU A 114      -4.109  -9.993  67.375  1.00 98.88           H  
ATOM   1586  HG  LEU A 114      -4.714 -10.745  64.503  1.00 98.88           H  
ATOM   1587 HD11 LEU A 114      -6.245 -12.384  65.481  1.00 98.88           H  
ATOM   1588 HD12 LEU A 114      -4.660 -12.633  66.183  1.00 98.88           H  
ATOM   1589 HD13 LEU A 114      -5.899 -11.804  67.111  1.00 98.88           H  
ATOM   1590 HD21 LEU A 114      -6.503  -9.421  64.405  1.00 98.88           H  
ATOM   1591 HD22 LEU A 114      -7.086  -9.955  65.970  1.00 98.88           H  
ATOM   1592 HD23 LEU A 114      -5.975  -8.612  65.869  1.00 98.88           H  
ATOM   1593  N   VAL A 115      -1.233  -9.252  64.493  1.00 98.87           N  
ATOM   1594  CA  VAL A 115      -0.517  -8.900  63.260  1.00 98.87           C  
ATOM   1595  C   VAL A 115       0.580  -9.929  62.912  1.00 98.87           C  
ATOM   1596  O   VAL A 115       0.688 -10.314  61.750  1.00 98.87           O  
ATOM   1597  CB  VAL A 115       0.112  -7.472  63.333  1.00 98.87           C  
ATOM   1598  CG1 VAL A 115       1.075  -7.109  62.184  1.00 98.87           C  
ATOM   1599  CG2 VAL A 115      -0.975  -6.392  63.409  1.00 98.87           C  
ATOM   1600  H   VAL A 115      -1.125  -8.611  65.267  1.00 98.87           H  
ATOM   1601  HA  VAL A 115      -1.246  -8.906  62.448  1.00 98.87           H  
ATOM   1602  HB  VAL A 115       0.687  -7.398  64.254  1.00 98.87           H  
ATOM   1603 HG11 VAL A 115       1.384  -6.065  62.241  1.00 98.87           H  
ATOM   1604 HG12 VAL A 115       1.986  -7.703  62.212  1.00 98.87           H  
ATOM   1605 HG13 VAL A 115       0.606  -7.260  61.211  1.00 98.87           H  
ATOM   1606 HG21 VAL A 115      -0.541  -5.397  63.493  1.00 98.87           H  
ATOM   1607 HG22 VAL A 115      -1.601  -6.408  62.518  1.00 98.87           H  
ATOM   1608 HG23 VAL A 115      -1.621  -6.529  64.271  1.00 98.87           H  
ATOM   1609  N   MET A 116       1.328 -10.385  63.932  1.00 98.82           N  
ATOM   1610  CA  MET A 116       2.396 -11.379  63.820  1.00 98.82           C  
ATOM   1611  C   MET A 116       1.905 -12.762  63.353  1.00 98.82           C  
ATOM   1612  O   MET A 116       2.563 -13.378  62.516  1.00 98.82           O  
ATOM   1613  CB  MET A 116       3.111 -11.476  65.186  1.00 98.82           C  
ATOM   1614  CG  MET A 116       4.321 -12.425  65.242  1.00 98.82           C  
ATOM   1615  SD  MET A 116       5.208 -12.386  66.824  1.00 98.82           S  
ATOM   1616  CE  MET A 116       3.997 -13.227  67.876  1.00 98.82           C  
ATOM   1617  H   MET A 116       1.159 -10.023  64.860  1.00 98.82           H  
ATOM   1618  HA  MET A 116       3.111 -11.009  63.083  1.00 98.82           H  
ATOM   1619  HB3 MET A 116       2.386 -11.796  65.930  1.00 98.82           H  
ATOM   1620  HB2 MET A 116       3.428 -10.491  65.517  1.00 98.82           H  
ATOM   1621  HG3 MET A 116       5.023 -12.163  64.452  1.00 98.82           H  
ATOM   1622  HG2 MET A 116       4.017 -13.456  65.057  1.00 98.82           H  
ATOM   1623  HE1 MET A 116       4.314 -13.208  68.917  1.00 98.82           H  
ATOM   1624  HE2 MET A 116       3.034 -12.730  67.818  1.00 98.82           H  
ATOM   1625  HE3 MET A 116       3.874 -14.265  67.565  1.00 98.82           H  
ATOM   1626  N   GLU A 117       0.790 -13.230  63.940  1.00 98.44           N  
ATOM   1627  CA  GLU A 117       0.339 -14.619  63.852  1.00 98.44           C  
ATOM   1628  C   GLU A 117      -0.734 -14.888  62.786  1.00 98.44           C  
ATOM   1629  O   GLU A 117      -0.815 -16.029  62.333  1.00 98.44           O  
ATOM   1630  CB  GLU A 117      -0.163 -15.062  65.241  1.00 98.44           C  
ATOM   1631  CG  GLU A 117       0.977 -15.154  66.280  1.00 98.44           C  
ATOM   1632  CD  GLU A 117       0.547 -15.626  67.676  1.00 98.44           C  
ATOM   1633  OE1 GLU A 117       1.433 -16.163  68.377  1.00 98.44           O  
ATOM   1634  OE2 GLU A 117      -0.630 -15.430  68.053  1.00 98.44           O1-
ATOM   1635  H   GLU A 117       0.315 -12.654  64.622  1.00 98.44           H  
ATOM   1636  HA  GLU A 117       1.188 -15.256  63.595  1.00 98.44           H  
ATOM   1637  HB3 GLU A 117      -0.664 -16.028  65.170  1.00 98.44           H  
ATOM   1638  HB2 GLU A 117      -0.919 -14.354  65.586  1.00 98.44           H  
ATOM   1639  HG3 GLU A 117       1.456 -14.182  66.397  1.00 98.44           H  
ATOM   1640  HG2 GLU A 117       1.748 -15.827  65.901  1.00 98.44           H  
ATOM   1641  N   THR A 118      -1.544 -13.878  62.422  1.00 97.35           N  
ATOM   1642  CA  THR A 118      -2.720 -14.057  61.557  1.00 97.35           C  
ATOM   1643  C   THR A 118      -2.657 -13.253  60.242  1.00 97.35           C  
ATOM   1644  O   THR A 118      -3.510 -13.483  59.384  1.00 97.35           O  
ATOM   1645  CB  THR A 118      -4.044 -13.712  62.301  1.00 97.35           C  
ATOM   1646  CG2 THR A 118      -4.144 -14.317  63.711  1.00 97.35           C  
ATOM   1647  OG1 THR A 118      -4.332 -12.326  62.353  1.00 97.35           O  
ATOM   1648  H   THR A 118      -1.429 -12.965  62.840  1.00 97.35           H  
ATOM   1649  HA  THR A 118      -2.800 -15.101  61.246  1.00 97.35           H  
ATOM   1650  HB  THR A 118      -4.859 -14.151  61.722  1.00 97.35           H  
ATOM   1651 HG21 THR A 118      -5.136 -14.159  64.133  1.00 97.35           H  
ATOM   1652 HG22 THR A 118      -3.968 -15.393  63.686  1.00 97.35           H  
ATOM   1653 HG23 THR A 118      -3.418 -13.876  64.394  1.00 97.35           H  
ATOM   1654  HG1 THR A 118      -3.661 -11.898  62.895  1.00 97.35           H  
ATOM   1655  N   THR A 119      -1.663 -12.362  60.085  1.00 95.98           N  
ATOM   1656  CA  THR A 119      -1.436 -11.588  58.861  1.00 95.98           C  
ATOM   1657  C   THR A 119       0.009 -11.827  58.361  1.00 95.98           C  
ATOM   1658  O   THR A 119       0.891 -12.084  59.184  1.00 95.98           O  
ATOM   1659  CB  THR A 119      -1.691 -10.057  59.071  1.00 95.98           C  
ATOM   1660  CG2 THR A 119      -2.881  -9.712  59.983  1.00 95.98           C  
ATOM   1661  OG1 THR A 119      -0.560  -9.284  59.428  1.00 95.98           O  
ATOM   1662  H   THR A 119      -0.975 -12.241  60.816  1.00 95.98           H  
ATOM   1663  HA  THR A 119      -2.127 -11.935  58.093  1.00 95.98           H  
ATOM   1664  HB  THR A 119      -1.968  -9.661  58.094  1.00 95.98           H  
ATOM   1665 HG21 THR A 119      -3.052  -8.636  60.015  1.00 95.98           H  
ATOM   1666 HG22 THR A 119      -3.798 -10.180  59.623  1.00 95.98           H  
ATOM   1667 HG23 THR A 119      -2.718 -10.049  61.007  1.00 95.98           H  
ATOM   1668  HG1 THR A 119      -0.186  -9.637  60.244  1.00 95.98           H  
ATOM   1669  N   PRO A 120       0.250 -11.703  57.033  1.00 93.33           N  
ATOM   1670  CA  PRO A 120       1.613 -11.767  56.470  1.00 93.33           C  
ATOM   1671  C   PRO A 120       2.446 -10.479  56.668  1.00 93.33           C  
ATOM   1672  O   PRO A 120       3.537 -10.395  56.105  1.00 93.33           O  
ATOM   1673  CB  PRO A 120       1.349 -12.061  54.984  1.00 93.33           C  
ATOM   1674  CG  PRO A 120       0.047 -11.334  54.689  1.00 93.33           C  
ATOM   1675  CD  PRO A 120      -0.751 -11.521  55.975  1.00 93.33           C  
ATOM   1676  HA  PRO A 120       2.176 -12.593  56.908  1.00 93.33           H  
ATOM   1677  HB3 PRO A 120       1.210 -13.134  54.848  1.00 93.33           H  
ATOM   1678  HB2 PRO A 120       2.155 -11.754  54.316  1.00 93.33           H  
ATOM   1679  HG3 PRO A 120      -0.468 -11.703  53.802  1.00 93.33           H  
ATOM   1680  HG2 PRO A 120       0.253 -10.275  54.540  1.00 93.33           H  
ATOM   1681  HD2 PRO A 120      -1.410 -10.670  56.146  1.00 93.33           H  
ATOM   1682  HD3 PRO A 120      -1.360 -12.423  55.910  1.00 93.33           H  
ATOM   1683  N   HIS A 121       1.919  -9.505  57.432  1.00 96.95           N  
ATOM   1684  CA  HIS A 121       2.498  -8.181  57.638  1.00 96.95           C  
ATOM   1685  C   HIS A 121       3.116  -8.039  59.036  1.00 96.95           C  
ATOM   1686  O   HIS A 121       2.758  -8.783  59.949  1.00 96.95           O  
ATOM   1687  CB  HIS A 121       1.416  -7.114  57.374  1.00 96.95           C  
ATOM   1688  CG  HIS A 121       0.753  -7.228  56.019  1.00 96.95           C  
ATOM   1689  CD2 HIS A 121      -0.570  -7.185  55.643  1.00 96.95           C  
ATOM   1690  ND1 HIS A 121       1.462  -7.451  54.849  1.00 96.95           N  
ATOM   1691  CE1 HIS A 121       0.573  -7.528  53.855  1.00 96.95           C  
ATOM   1692  NE2 HIS A 121      -0.682  -7.367  54.261  1.00 96.95           N  
ATOM   1693  H   HIS A 121       1.034  -9.661  57.895  1.00 96.95           H  
ATOM   1694  HA  HIS A 121       3.288  -8.030  56.913  1.00 96.95           H  
ATOM   1695  HB3 HIS A 121       1.849  -6.115  57.448  1.00 96.95           H  
ATOM   1696  HB2 HIS A 121       0.640  -7.164  58.139  1.00 96.95           H  
ATOM   1697  HD2 HIS A 121      -1.443  -7.037  56.259  1.00 96.95           H  
ATOM   1698  HD1 HIS A 121       2.466  -7.538  54.766  1.00 96.95           H  
ATOM   1699  HE1 HIS A 121       0.848  -7.695  52.824  1.00 96.95           H  
ATOM   1700  N   VAL A 122       4.044  -7.076  59.158  1.00 98.69           N  
ATOM   1701  CA  VAL A 122       4.780  -6.760  60.387  1.00 98.69           C  
ATOM   1702  C   VAL A 122       4.273  -5.468  61.058  1.00 98.69           C  
ATOM   1703  O   VAL A 122       4.512  -5.301  62.252  1.00 98.69           O  
ATOM   1704  CB  VAL A 122       6.311  -6.647  60.096  1.00 98.69           C  
ATOM   1705  CG1 VAL A 122       7.175  -5.962  61.173  1.00 98.69           C  
ATOM   1706  CG2 VAL A 122       6.906  -8.036  59.815  1.00 98.69           C  
ATOM   1707  H   VAL A 122       4.284  -6.524  58.346  1.00 98.69           H  
ATOM   1708  HA  VAL A 122       4.635  -7.561  61.114  1.00 98.69           H  
ATOM   1709  HB  VAL A 122       6.432  -6.057  59.187  1.00 98.69           H  
ATOM   1710 HG11 VAL A 122       8.236  -6.098  60.965  1.00 98.69           H  
ATOM   1711 HG12 VAL A 122       6.995  -4.887  61.222  1.00 98.69           H  
ATOM   1712 HG13 VAL A 122       6.981  -6.382  62.158  1.00 98.69           H  
ATOM   1713 HG21 VAL A 122       7.927  -7.955  59.442  1.00 98.69           H  
ATOM   1714 HG22 VAL A 122       6.930  -8.643  60.719  1.00 98.69           H  
ATOM   1715 HG23 VAL A 122       6.330  -8.589  59.075  1.00 98.69           H  
ATOM   1716  N   CYS A 123       3.564  -4.596  60.324  1.00 98.88           N  
ATOM   1717  CA  CYS A 123       3.021  -3.353  60.868  1.00 98.88           C  
ATOM   1718  C   CYS A 123       1.688  -3.028  60.188  1.00 98.88           C  
ATOM   1719  O   CYS A 123       1.619  -3.011  58.958  1.00 98.88           O  
ATOM   1720  CB  CYS A 123       4.042  -2.199  60.804  1.00 98.88           C  
ATOM   1721  SG  CYS A 123       3.415  -0.680  61.589  1.00 98.88           S  
ATOM   1722  H   CYS A 123       3.371  -4.781  59.350  1.00 98.88           H  
ATOM   1723  HA  CYS A 123       2.799  -3.517  61.922  1.00 98.88           H  
ATOM   1724  HB3 CYS A 123       4.329  -1.989  59.774  1.00 98.88           H  
ATOM   1725  HB2 CYS A 123       4.951  -2.495  61.324  1.00 98.88           H  
ATOM   1726  HG  CYS A 123       3.455  -1.153  62.840  1.00 98.88           H  
ATOM   1727  N   MET A 124       0.666  -2.776  61.021  1.00 98.85           N  
ATOM   1728  CA  MET A 124      -0.690  -2.426  60.612  1.00 98.85           C  
ATOM   1729  C   MET A 124      -1.183  -1.224  61.431  1.00 98.85           C  
ATOM   1730  O   MET A 124      -1.004  -1.205  62.645  1.00 98.85           O  
ATOM   1731  CB  MET A 124      -1.626  -3.627  60.841  1.00 98.85           C  
ATOM   1732  CG  MET A 124      -1.368  -4.861  59.959  1.00 98.85           C  
ATOM   1733  SD  MET A 124      -1.584  -4.626  58.173  1.00 98.85           S  
ATOM   1734  CE  MET A 124      -3.338  -4.176  58.094  1.00 98.85           C  
ATOM   1735  H   MET A 124       0.821  -2.812  62.019  1.00 98.85           H  
ATOM   1736  HA  MET A 124      -0.706  -2.159  59.557  1.00 98.85           H  
ATOM   1737  HB3 MET A 124      -2.646  -3.293  60.677  1.00 98.85           H  
ATOM   1738  HB2 MET A 124      -1.580  -3.926  61.888  1.00 98.85           H  
ATOM   1739  HG3 MET A 124      -2.039  -5.664  60.264  1.00 98.85           H  
ATOM   1740  HG2 MET A 124      -0.359  -5.236  60.128  1.00 98.85           H  
ATOM   1741  HE1 MET A 124      -3.640  -4.062  57.054  1.00 98.85           H  
ATOM   1742  HE2 MET A 124      -3.957  -4.946  58.555  1.00 98.85           H  
ATOM   1743  HE3 MET A 124      -3.522  -3.227  58.595  1.00 98.85           H  
ATOM   1744  N   ILE A 125      -1.837  -0.265  60.762  1.00 98.83           N  
ATOM   1745  CA  ILE A 125      -2.440   0.922  61.376  1.00 98.83           C  
ATOM   1746  C   ILE A 125      -3.921   1.040  60.956  1.00 98.83           C  
ATOM   1747  O   ILE A 125      -4.385   0.278  60.107  1.00 98.83           O  
ATOM   1748  CB  ILE A 125      -1.659   2.220  60.985  1.00 98.83           C  
ATOM   1749  CG1 ILE A 125      -1.735   2.628  59.490  1.00 98.83           C  
ATOM   1750  CG2 ILE A 125      -0.195   2.134  61.459  1.00 98.83           C  
ATOM   1751  CD1 ILE A 125      -1.140   4.008  59.177  1.00 98.83           C  
ATOM   1752  H   ILE A 125      -1.944  -0.344  59.759  1.00 98.83           H  
ATOM   1753  HA  ILE A 125      -2.439   0.831  62.464  1.00 98.83           H  
ATOM   1754  HB  ILE A 125      -2.106   3.034  61.558  1.00 98.83           H  
ATOM   1755 HG13 ILE A 125      -2.762   2.618  59.126  1.00 98.83           H  
ATOM   1756 HG12 ILE A 125      -1.199   1.896  58.893  1.00 98.83           H  
ATOM   1757 HG21 ILE A 125       0.306   3.100  61.400  1.00 98.83           H  
ATOM   1758 HG22 ILE A 125      -0.139   1.799  62.494  1.00 98.83           H  
ATOM   1759 HG23 ILE A 125       0.379   1.427  60.861  1.00 98.83           H  
ATOM   1760 HD11 ILE A 125      -1.508   4.378  58.221  1.00 98.83           H  
ATOM   1761 HD12 ILE A 125      -1.412   4.741  59.932  1.00 98.83           H  
ATOM   1762 HD13 ILE A 125      -0.052   3.969  59.117  1.00 98.83           H  
ATOM   1763  N   GLY A 126      -4.642   1.998  61.561  1.00 97.25           N  
ATOM   1764  CA  GLY A 126      -6.008   2.360  61.176  1.00 97.25           C  
ATOM   1765  C   GLY A 126      -7.062   1.325  61.607  1.00 97.25           C  
ATOM   1766  O   GLY A 126      -6.801   0.435  62.418  1.00 97.25           O  
ATOM   1767  H   GLY A 126      -4.207   2.565  62.274  1.00 97.25           H  
ATOM   1768  HA3 GLY A 126      -6.058   2.507  60.095  1.00 97.25           H  
ATOM   1769  HA2 GLY A 126      -6.253   3.317  61.637  1.00 97.25           H  
ATOM   1770  N   ASP A 127      -8.279   1.497  61.068  1.00 97.20           N  
ATOM   1771  CA  ASP A 127      -9.505   0.783  61.452  1.00 97.20           C  
ATOM   1772  C   ASP A 127      -9.582  -0.684  60.994  1.00 97.20           C  
ATOM   1773  O   ASP A 127     -10.369  -1.432  61.574  1.00 97.20           O  
ATOM   1774  CB  ASP A 127     -10.787   1.522  60.985  1.00 97.20           C  
ATOM   1775  CG  ASP A 127     -10.923   2.997  61.407  1.00 97.20           C  
ATOM   1776  OD1 ASP A 127     -10.347   3.379  62.451  1.00 97.20           O  
ATOM   1777  OD2 ASP A 127     -11.734   3.687  60.752  1.00 97.20           O1-
ATOM   1778  H   ASP A 127      -8.417   2.258  60.419  1.00 97.20           H  
ATOM   1779  HA  ASP A 127      -9.524   0.753  62.542  1.00 97.20           H  
ATOM   1780  HB3 ASP A 127     -11.669   1.005  61.368  1.00 97.20           H  
ATOM   1781  HB2 ASP A 127     -10.844   1.481  59.895  1.00 97.20           H  
ATOM   1782  N   HIS A 128      -8.801  -1.079  59.973  1.00 97.40           N  
ATOM   1783  CA  HIS A 128      -8.831  -2.432  59.413  1.00 97.40           C  
ATOM   1784  C   HIS A 128      -8.275  -3.493  60.379  1.00 97.40           C  
ATOM   1785  O   HIS A 128      -8.910  -4.534  60.536  1.00 97.40           O  
ATOM   1786  CB  HIS A 128      -8.118  -2.442  58.050  1.00 97.40           C  
ATOM   1787  CG  HIS A 128      -8.192  -3.749  57.295  1.00 97.40           C  
ATOM   1788  CD2 HIS A 128      -9.112  -4.230  56.388  1.00 97.40           C  
ATOM   1789  ND1 HIS A 128      -7.237  -4.744  57.418  1.00 97.40           N  
ATOM   1790  CE1 HIS A 128      -7.623  -5.759  56.641  1.00 97.40           C  
ATOM   1791  NE2 HIS A 128      -8.750  -5.517  55.983  1.00 97.40           N  
ATOM   1792  H   HIS A 128      -8.175  -0.418  59.536  1.00 97.40           H  
ATOM   1793  HA  HIS A 128      -9.878  -2.681  59.228  1.00 97.40           H  
ATOM   1794  HB3 HIS A 128      -7.072  -2.174  58.193  1.00 97.40           H  
ATOM   1795  HB2 HIS A 128      -8.550  -1.668  57.416  1.00 97.40           H  
ATOM   1796  HD2 HIS A 128     -10.006  -3.757  56.008  1.00 97.40           H  
ATOM   1797  HD1 HIS A 128      -6.414  -4.714  58.001  1.00 97.40           H  
ATOM   1798  HE1 HIS A 128      -7.069  -6.682  56.556  1.00 97.40           H  
ATOM   1799  N   ILE A 129      -7.140  -3.199  61.040  1.00 98.15           N  
ATOM   1800  CA  ILE A 129      -6.565  -4.067  62.072  1.00 98.15           C  
ATOM   1801  C   ILE A 129      -7.366  -4.052  63.391  1.00 98.15           C  
ATOM   1802  O   ILE A 129      -7.386  -5.072  64.078  1.00 98.15           O  
ATOM   1803  CB  ILE A 129      -5.066  -3.751  62.343  1.00 98.15           C  
ATOM   1804  CG1 ILE A 129      -4.360  -4.732  63.313  1.00 98.15           C  
ATOM   1805  CG2 ILE A 129      -4.812  -2.301  62.801  1.00 98.15           C  
ATOM   1806  CD1 ILE A 129      -4.454  -6.213  62.914  1.00 98.15           C  
ATOM   1807  H   ILE A 129      -6.671  -2.320  60.872  1.00 98.15           H  
ATOM   1808  HA  ILE A 129      -6.615  -5.083  61.678  1.00 98.15           H  
ATOM   1809  HB  ILE A 129      -4.577  -3.874  61.379  1.00 98.15           H  
ATOM   1810 HG13 ILE A 129      -4.748  -4.603  64.322  1.00 98.15           H  
ATOM   1811 HG12 ILE A 129      -3.305  -4.468  63.382  1.00 98.15           H  
ATOM   1812 HG21 ILE A 129      -3.745  -2.107  62.920  1.00 98.15           H  
ATOM   1813 HG22 ILE A 129      -5.183  -1.587  62.069  1.00 98.15           H  
ATOM   1814 HG23 ILE A 129      -5.288  -2.082  63.757  1.00 98.15           H  
ATOM   1815 HD11 ILE A 129      -3.805  -6.826  63.537  1.00 98.15           H  
ATOM   1816 HD12 ILE A 129      -5.460  -6.604  63.045  1.00 98.15           H  
ATOM   1817 HD13 ILE A 129      -4.162  -6.364  61.874  1.00 98.15           H  
ATOM   1818  N   LEU A 130      -8.070  -2.944  63.689  1.00 98.65           N  
ATOM   1819  CA  LEU A 130      -9.026  -2.864  64.797  1.00 98.65           C  
ATOM   1820  C   LEU A 130     -10.227  -3.800  64.581  1.00 98.65           C  
ATOM   1821  O   LEU A 130     -10.636  -4.463  65.530  1.00 98.65           O  
ATOM   1822  CB  LEU A 130      -9.502  -1.409  65.007  1.00 98.65           C  
ATOM   1823  CG  LEU A 130      -8.392  -0.420  65.423  1.00 98.65           C  
ATOM   1824  CD1 LEU A 130      -8.877   1.043  65.336  1.00 98.65           C  
ATOM   1825  CD2 LEU A 130      -7.806  -0.771  66.803  1.00 98.65           C  
ATOM   1826  H   LEU A 130      -8.015  -2.137  63.082  1.00 98.65           H  
ATOM   1827  HA  LEU A 130      -8.514  -3.203  65.699  1.00 98.65           H  
ATOM   1828  HB3 LEU A 130     -10.286  -1.387  65.765  1.00 98.65           H  
ATOM   1829  HB2 LEU A 130      -9.973  -1.055  64.092  1.00 98.65           H  
ATOM   1830  HG  LEU A 130      -7.577  -0.513  64.705  1.00 98.65           H  
ATOM   1831 HD11 LEU A 130      -8.317   1.589  64.576  1.00 98.65           H  
ATOM   1832 HD12 LEU A 130      -9.931   1.111  65.065  1.00 98.65           H  
ATOM   1833 HD13 LEU A 130      -8.755   1.593  66.268  1.00 98.65           H  
ATOM   1834 HD21 LEU A 130      -7.769   0.080  67.480  1.00 98.65           H  
ATOM   1835 HD22 LEU A 130      -8.376  -1.551  67.307  1.00 98.65           H  
ATOM   1836 HD23 LEU A 130      -6.787  -1.136  66.694  1.00 98.65           H  
ATOM   1837  N   GLU A 131     -10.730  -3.877  63.335  1.00 98.31           N  
ATOM   1838  CA  GLU A 131     -11.815  -4.771  62.931  1.00 98.31           C  
ATOM   1839  C   GLU A 131     -11.412  -6.258  62.940  1.00 98.31           C  
ATOM   1840  O   GLU A 131     -12.228  -7.088  63.340  1.00 98.31           O  
ATOM   1841  CB  GLU A 131     -12.384  -4.303  61.571  1.00 98.31           C  
ATOM   1842  CG  GLU A 131     -13.570  -5.126  61.008  1.00 98.31           C  
ATOM   1843  CD  GLU A 131     -14.861  -5.115  61.849  1.00 98.31           C  
ATOM   1844  OE1 GLU A 131     -15.683  -6.027  61.617  1.00 98.31           O  
ATOM   1845  OE2 GLU A 131     -15.031  -4.208  62.694  1.00 98.31           O1-
ATOM   1846  H   GLU A 131     -10.345  -3.290  62.607  1.00 98.31           H  
ATOM   1847  HA  GLU A 131     -12.596  -4.664  63.685  1.00 98.31           H  
ATOM   1848  HB3 GLU A 131     -11.584  -4.310  60.831  1.00 98.31           H  
ATOM   1849  HB2 GLU A 131     -12.681  -3.256  61.648  1.00 98.31           H  
ATOM   1850  HG3 GLU A 131     -13.258  -6.157  60.839  1.00 98.31           H  
ATOM   1851  HG2 GLU A 131     -13.825  -4.733  60.023  1.00 98.31           H  
ATOM   1852  N   LEU A 132     -10.153  -6.562  62.573  1.00 97.93           N  
ATOM   1853  CA  LEU A 132      -9.548  -7.890  62.731  1.00 97.93           C  
ATOM   1854  C   LEU A 132      -9.382  -8.291  64.210  1.00 97.93           C  
ATOM   1855  O   LEU A 132      -9.459  -9.481  64.507  1.00 97.93           O  
ATOM   1856  CB  LEU A 132      -8.183  -7.947  62.009  1.00 97.93           C  
ATOM   1857  CG  LEU A 132      -8.247  -7.894  60.467  1.00 97.93           C  
ATOM   1858  CD1 LEU A 132      -6.844  -7.636  59.872  1.00 97.93           C  
ATOM   1859  CD2 LEU A 132      -8.926  -9.146  59.869  1.00 97.93           C  
ATOM   1860  H   LEU A 132      -9.544  -5.829  62.234  1.00 97.93           H  
ATOM   1861  HA  LEU A 132     -10.219  -8.618  62.274  1.00 97.93           H  
ATOM   1862  HB3 LEU A 132      -7.646  -8.853  62.296  1.00 97.93           H  
ATOM   1863  HB2 LEU A 132      -7.576  -7.120  62.371  1.00 97.93           H  
ATOM   1864  HG  LEU A 132      -8.866  -7.044  60.182  1.00 97.93           H  
ATOM   1865 HD11 LEU A 132      -6.595  -8.306  59.049  1.00 97.93           H  
ATOM   1866 HD12 LEU A 132      -6.775  -6.619  59.487  1.00 97.93           H  
ATOM   1867 HD13 LEU A 132      -6.057  -7.746  60.619  1.00 97.93           H  
ATOM   1868 HD21 LEU A 132      -8.328  -9.628  59.096  1.00 97.93           H  
ATOM   1869 HD22 LEU A 132      -9.125  -9.905  60.626  1.00 97.93           H  
ATOM   1870 HD23 LEU A 132      -9.882  -8.885  59.415  1.00 97.93           H  
ATOM   1871  N   GLY A 133      -9.194  -7.303  65.105  1.00 98.72           N  
ATOM   1872  CA  GLY A 133      -9.121  -7.481  66.555  1.00 98.72           C  
ATOM   1873  C   GLY A 133     -10.480  -7.897  67.135  1.00 98.72           C  
ATOM   1874  O   GLY A 133     -10.529  -8.807  67.961  1.00 98.72           O  
ATOM   1875  H   GLY A 133      -9.120  -6.353  64.767  1.00 98.72           H  
ATOM   1876  HA3 GLY A 133      -8.821  -6.538  67.012  1.00 98.72           H  
ATOM   1877  HA2 GLY A 133      -8.362  -8.218  66.812  1.00 98.72           H  
ATOM   1878  N   ARG A 134     -11.574  -7.261  66.679  1.00 98.43           N  
ATOM   1879  CA  ARG A 134     -12.954  -7.589  67.060  1.00 98.43           C  
ATOM   1880  C   ARG A 134     -13.383  -8.984  66.569  1.00 98.43           C  
ATOM   1881  O   ARG A 134     -14.016  -9.714  67.330  1.00 98.43           O  
ATOM   1882  CB  ARG A 134     -13.922  -6.506  66.537  1.00 98.43           C  
ATOM   1883  CG  ARG A 134     -13.632  -5.095  67.079  1.00 98.43           C  
ATOM   1884  CD  ARG A 134     -14.558  -4.023  66.483  1.00 98.43           C  
ATOM   1885  NE  ARG A 134     -14.077  -2.661  66.784  1.00 98.43           N  
ATOM   1886  CZ  ARG A 134     -13.624  -1.733  65.918  1.00 98.43           C  
ATOM   1887  NH1 ARG A 134     -13.606  -1.926  64.590  1.00 98.43           N  
ATOM   1888  NH2 ARG A 134     -13.173  -0.568  66.400  1.00 98.43           N1+
ATOM   1889  H   ARG A 134     -11.464  -6.517  66.003  1.00 98.43           H  
ATOM   1890  HA  ARG A 134     -13.004  -7.592  68.151  1.00 98.43           H  
ATOM   1891  HB3 ARG A 134     -14.947  -6.775  66.798  1.00 98.43           H  
ATOM   1892  HB2 ARG A 134     -13.886  -6.483  65.447  1.00 98.43           H  
ATOM   1893  HG3 ARG A 134     -12.587  -4.811  66.999  1.00 98.43           H  
ATOM   1894  HG2 ARG A 134     -13.834  -5.151  68.150  1.00 98.43           H  
ATOM   1895  HD3 ARG A 134     -15.508  -4.076  67.015  1.00 98.43           H  
ATOM   1896  HD2 ARG A 134     -14.798  -4.209  65.438  1.00 98.43           H  
ATOM   1897  HE  ARG A 134     -14.053  -2.434  67.768  1.00 98.43           H  
ATOM   1898 HH12 ARG A 134     -13.256  -1.214  63.966  1.00 98.43           H  
ATOM   1899 HH11 ARG A 134     -13.986  -2.779  64.194  1.00 98.43           H  
ATOM   1900 HH22 ARG A 134     -12.833   0.146  65.772  1.00 98.43           H  
ATOM   1901 HH21 ARG A 134     -13.176  -0.389  67.393  1.00 98.43           H  
ATOM   1902  N   LYS A 135     -12.988  -9.338  65.332  1.00 98.26           N  
ATOM   1903  CA  LYS A 135     -13.190 -10.655  64.719  1.00 98.26           C  
ATOM   1904  C   LYS A 135     -12.407 -11.788  65.408  1.00 98.26           C  
ATOM   1905  O   LYS A 135     -12.897 -12.916  65.434  1.00 98.26           O  
ATOM   1906  CB  LYS A 135     -12.829 -10.572  63.222  1.00 98.26           C  
ATOM   1907  CG  LYS A 135     -13.897  -9.856  62.379  1.00 98.26           C  
ATOM   1908  CD  LYS A 135     -13.405  -9.520  60.963  1.00 98.26           C  
ATOM   1909  CE  LYS A 135     -14.554  -9.090  60.038  1.00 98.26           C  
ATOM   1910  NZ  LYS A 135     -14.061  -8.512  58.776  1.00 98.26           N1+
ATOM   1911  H   LYS A 135     -12.487  -8.664  64.768  1.00 98.26           H  
ATOM   1912  HA  LYS A 135     -14.251 -10.897  64.806  1.00 98.26           H  
ATOM   1913  HB3 LYS A 135     -12.708 -11.575  62.811  1.00 98.26           H  
ATOM   1914  HB2 LYS A 135     -11.861 -10.085  63.108  1.00 98.26           H  
ATOM   1915  HG3 LYS A 135     -14.218  -8.938  62.872  1.00 98.26           H  
ATOM   1916  HG2 LYS A 135     -14.782 -10.491  62.319  1.00 98.26           H  
ATOM   1917  HD3 LYS A 135     -12.889 -10.382  60.538  1.00 98.26           H  
ATOM   1918  HD2 LYS A 135     -12.662  -8.724  61.035  1.00 98.26           H  
ATOM   1919  HE3 LYS A 135     -15.178  -8.348  60.530  1.00 98.26           H  
ATOM   1920  HE2 LYS A 135     -15.198  -9.942  59.816  1.00 98.26           H  
ATOM   1921  HZ1 LYS A 135     -13.500  -9.194  58.284  1.00 98.26           H  
ATOM   1922  HZ2 LYS A 135     -14.847  -8.243  58.201  1.00 98.26           H  
ATOM   1923  HZ3 LYS A 135     -13.502  -7.696  58.978  1.00 98.26           H  
ATOM   1924  N   ALA A 136     -11.229 -11.466  65.970  1.00 98.48           N  
ATOM   1925  CA  ALA A 136     -10.385 -12.385  66.737  1.00 98.48           C  
ATOM   1926  C   ALA A 136     -10.843 -12.590  68.193  1.00 98.48           C  
ATOM   1927  O   ALA A 136     -10.286 -13.457  68.867  1.00 98.48           O  
ATOM   1928  CB  ALA A 136      -8.945 -11.867  66.704  1.00 98.48           C  
ATOM   1929  H   ALA A 136     -10.884 -10.520  65.884  1.00 98.48           H  
ATOM   1930  HA  ALA A 136     -10.402 -13.362  66.251  1.00 98.48           H  
ATOM   1931  HB1 ALA A 136      -8.269 -12.531  67.243  1.00 98.48           H  
ATOM   1932  HB2 ALA A 136      -8.585 -11.801  65.677  1.00 98.48           H  
ATOM   1933  HB3 ALA A 136      -8.868 -10.877  67.154  1.00 98.48           H  
ATOM   1934  N   GLY A 137     -11.838 -11.813  68.653  1.00 98.37           N  
ATOM   1935  CA  GLY A 137     -12.421 -11.943  69.985  1.00 98.37           C  
ATOM   1936  C   GLY A 137     -11.630 -11.178  71.058  1.00 98.37           C  
ATOM   1937  O   GLY A 137     -11.820 -11.463  72.240  1.00 98.37           O  
ATOM   1938  H   GLY A 137     -12.250 -11.124  68.039  1.00 98.37           H  
ATOM   1939  HA3 GLY A 137     -12.507 -12.993  70.269  1.00 98.37           H  
ATOM   1940  HA2 GLY A 137     -13.434 -11.543  69.954  1.00 98.37           H  
ATOM   1941  N   LEU A 138     -10.766 -10.216  70.677  1.00 98.73           N  
ATOM   1942  CA  LEU A 138     -10.093  -9.305  71.611  1.00 98.73           C  
ATOM   1943  C   LEU A 138     -11.108  -8.349  72.261  1.00 98.73           C  
ATOM   1944  O   LEU A 138     -12.094  -7.981  71.621  1.00 98.73           O  
ATOM   1945  CB  LEU A 138      -8.988  -8.500  70.889  1.00 98.73           C  
ATOM   1946  CG  LEU A 138      -7.896  -9.346  70.195  1.00 98.73           C  
ATOM   1947  CD1 LEU A 138      -6.857  -8.439  69.509  1.00 98.73           C  
ATOM   1948  CD2 LEU A 138      -7.225 -10.356  71.145  1.00 98.73           C  
ATOM   1949  H   LEU A 138     -10.650 -10.011  69.694  1.00 98.73           H  
ATOM   1950  HA  LEU A 138      -9.638  -9.905  72.401  1.00 98.73           H  
ATOM   1951  HB3 LEU A 138      -8.506  -7.841  71.613  1.00 98.73           H  
ATOM   1952  HB2 LEU A 138      -9.447  -7.838  70.155  1.00 98.73           H  
ATOM   1953  HG  LEU A 138      -8.376  -9.921  69.403  1.00 98.73           H  
ATOM   1954 HD11 LEU A 138      -6.678  -8.760  68.483  1.00 98.73           H  
ATOM   1955 HD12 LEU A 138      -7.186  -7.400  69.475  1.00 98.73           H  
ATOM   1956 HD13 LEU A 138      -5.897  -8.449  70.024  1.00 98.73           H  
ATOM   1957 HD21 LEU A 138      -6.188 -10.549  70.870  1.00 98.73           H  
ATOM   1958 HD22 LEU A 138      -7.233 -10.009  72.180  1.00 98.73           H  
ATOM   1959 HD23 LEU A 138      -7.742 -11.315  71.112  1.00 98.73           H  
ATOM   1960  N   GLU A 139     -10.850  -7.977  73.525  1.00 98.68           N  
ATOM   1961  CA  GLU A 139     -11.736  -7.123  74.313  1.00 98.68           C  
ATOM   1962  C   GLU A 139     -11.573  -5.644  73.916  1.00 98.68           C  
ATOM   1963  O   GLU A 139     -10.456  -5.125  73.942  1.00 98.68           O  
ATOM   1964  CB  GLU A 139     -11.480  -7.390  75.812  1.00 98.68           C  
ATOM   1965  CG  GLU A 139     -12.443  -6.646  76.769  1.00 98.68           C  
ATOM   1966  CD  GLU A 139     -12.260  -6.956  78.265  1.00 98.68           C  
ATOM   1967  OE1 GLU A 139     -12.760  -6.138  79.069  1.00 98.68           O  
ATOM   1968  OE2 GLU A 139     -11.622  -7.978  78.604  1.00 98.68           O1-
ATOM   1969  H   GLU A 139     -10.019  -8.311  73.990  1.00 98.68           H  
ATOM   1970  HA  GLU A 139     -12.765  -7.427  74.107  1.00 98.68           H  
ATOM   1971  HB3 GLU A 139     -10.450  -7.126  76.059  1.00 98.68           H  
ATOM   1972  HB2 GLU A 139     -11.564  -8.465  75.982  1.00 98.68           H  
ATOM   1973  HG3 GLU A 139     -13.472  -6.893  76.505  1.00 98.68           H  
ATOM   1974  HG2 GLU A 139     -12.348  -5.571  76.632  1.00 98.68           H  
ATOM   1975  N   PHE A 140     -12.706  -5.009  73.575  1.00 98.63           N  
ATOM   1976  CA  PHE A 140     -12.828  -3.594  73.224  1.00 98.63           C  
ATOM   1977  C   PHE A 140     -13.748  -2.896  74.249  1.00 98.63           C  
ATOM   1978  O   PHE A 140     -14.950  -2.802  73.993  1.00 98.63           O  
ATOM   1979  CB  PHE A 140     -13.363  -3.444  71.774  1.00 98.63           C  
ATOM   1980  CG  PHE A 140     -12.328  -3.537  70.663  1.00 98.63           C  
ATOM   1981  CD1 PHE A 140     -11.929  -2.380  69.960  1.00 98.63           C  
ATOM   1982  CD2 PHE A 140     -11.703  -4.764  70.364  1.00 98.63           C  
ATOM   1983  CE1 PHE A 140     -10.961  -2.468  68.967  1.00 98.63           C  
ATOM   1984  CE2 PHE A 140     -10.729  -4.831  69.377  1.00 98.63           C  
ATOM   1985  CZ  PHE A 140     -10.366  -3.688  68.677  1.00 98.63           C  
ATOM   1986  H   PHE A 140     -13.573  -5.526  73.582  1.00 98.63           H  
ATOM   1987  HA  PHE A 140     -11.855  -3.111  73.244  1.00 98.63           H  
ATOM   1988  HB3 PHE A 140     -13.869  -2.484  71.657  1.00 98.63           H  
ATOM   1989  HB2 PHE A 140     -14.129  -4.198  71.585  1.00 98.63           H  
ATOM   1990  HD1 PHE A 140     -12.376  -1.424  70.187  1.00 98.63           H  
ATOM   1991  HD2 PHE A 140     -11.982  -5.653  70.901  1.00 98.63           H  
ATOM   1992  HE1 PHE A 140     -10.664  -1.582  68.425  1.00 98.63           H  
ATOM   1993  HE2 PHE A 140     -10.254  -5.773  69.154  1.00 98.63           H  
ATOM   1994  HZ  PHE A 140      -9.609  -3.748  67.910  1.00 98.63           H  
ATOM   1995  N   PRO A 141     -13.201  -2.446  75.405  1.00 98.38           N  
ATOM   1996  CA  PRO A 141     -14.004  -1.753  76.430  1.00 98.38           C  
ATOM   1997  C   PRO A 141     -14.336  -0.294  76.029  1.00 98.38           C  
ATOM   1998  O   PRO A 141     -13.746   0.216  75.073  1.00 98.38           O  
ATOM   1999  CB  PRO A 141     -13.105  -1.845  77.678  1.00 98.38           C  
ATOM   2000  CG  PRO A 141     -11.691  -1.823  77.137  1.00 98.38           C  
ATOM   2001  CD  PRO A 141     -11.805  -2.584  75.824  1.00 98.38           C  
ATOM   2002  HA  PRO A 141     -14.935  -2.295  76.606  1.00 98.38           H  
ATOM   2003  HB3 PRO A 141     -13.288  -2.793  78.187  1.00 98.38           H  
ATOM   2004  HB2 PRO A 141     -13.262  -1.049  78.406  1.00 98.38           H  
ATOM   2005  HG3 PRO A 141     -10.957  -2.246  77.822  1.00 98.38           H  
ATOM   2006  HG2 PRO A 141     -11.409  -0.790  76.940  1.00 98.38           H  
ATOM   2007  HD2 PRO A 141     -11.090  -2.204  75.099  1.00 98.38           H  
ATOM   2008  HD3 PRO A 141     -11.602  -3.637  75.983  1.00 98.38           H  
ATOM   2009  N   PRO A 142     -15.249   0.372  76.777  1.00 97.87           N  
ATOM   2010  CA  PRO A 142     -15.583   1.795  76.548  1.00 97.87           C  
ATOM   2011  C   PRO A 142     -14.399   2.752  76.788  1.00 97.87           C  
ATOM   2012  O   PRO A 142     -13.443   2.383  77.469  1.00 97.87           O  
ATOM   2013  CB  PRO A 142     -16.738   2.058  77.531  1.00 97.87           C  
ATOM   2014  CG  PRO A 142     -16.548   1.036  78.639  1.00 97.87           C  
ATOM   2015  CD  PRO A 142     -16.036  -0.181  77.883  1.00 97.87           C  
ATOM   2016  HA  PRO A 142     -15.932   1.932  75.523  1.00 97.87           H  
ATOM   2017  HB3 PRO A 142     -17.687   1.875  77.025  1.00 97.87           H  
ATOM   2018  HB2 PRO A 142     -16.771   3.079  77.915  1.00 97.87           H  
ATOM   2019  HG3 PRO A 142     -17.455   0.842  79.211  1.00 97.87           H  
ATOM   2020  HG2 PRO A 142     -15.780   1.388  79.330  1.00 97.87           H  
ATOM   2021  HD2 PRO A 142     -15.484  -0.841  78.551  1.00 97.87           H  
ATOM   2022  HD3 PRO A 142     -16.868  -0.749  77.463  1.00 97.87           H  
ATOM   2023  N   ARG A 143     -14.496   3.973  76.231  1.00 96.63           N  
ATOM   2024  CA  ARG A 143     -13.489   5.040  76.347  1.00 96.63           C  
ATOM   2025  C   ARG A 143     -13.100   5.402  77.794  1.00 96.63           C  
ATOM   2026  O   ARG A 143     -11.943   5.744  78.038  1.00 96.63           O  
ATOM   2027  CB  ARG A 143     -13.976   6.309  75.619  1.00 96.63           C  
ATOM   2028  CG  ARG A 143     -14.241   6.119  74.112  1.00 96.63           C  
ATOM   2029  CD  ARG A 143     -14.614   7.422  73.377  1.00 96.63           C  
ATOM   2030  NE  ARG A 143     -13.486   8.372  73.287  1.00 96.63           N  
ATOM   2031  CZ  ARG A 143     -12.555   8.460  72.317  1.00 96.63           C  
ATOM   2032  NH1 ARG A 143     -12.576   7.674  71.230  1.00 96.63           N  
ATOM   2033  NH2 ARG A 143     -11.574   9.363  72.444  1.00 96.63           N1+
ATOM   2034  H   ARG A 143     -15.318   4.202  75.691  1.00 96.63           H  
ATOM   2035  HA  ARG A 143     -12.588   4.683  75.850  1.00 96.63           H  
ATOM   2036  HB3 ARG A 143     -13.226   7.090  75.748  1.00 96.63           H  
ATOM   2037  HB2 ARG A 143     -14.882   6.682  76.099  1.00 96.63           H  
ATOM   2038  HG3 ARG A 143     -14.976   5.342  73.903  1.00 96.63           H  
ATOM   2039  HG2 ARG A 143     -13.304   5.752  73.694  1.00 96.63           H  
ATOM   2040  HD3 ARG A 143     -15.346   7.952  73.988  1.00 96.63           H  
ATOM   2041  HD2 ARG A 143     -15.111   7.235  72.425  1.00 96.63           H  
ATOM   2042  HE  ARG A 143     -13.389   8.987  74.082  1.00 96.63           H  
ATOM   2043 HH12 ARG A 143     -11.861   7.752  70.522  1.00 96.63           H  
ATOM   2044 HH11 ARG A 143     -13.314   6.994  71.117  1.00 96.63           H  
ATOM   2045 HH22 ARG A 143     -10.863   9.448  71.732  1.00 96.63           H  
ATOM   2046 HH21 ARG A 143     -11.535   9.969  73.251  1.00 96.63           H  
ATOM   2047  N   ASP A 144     -14.070   5.290  78.716  1.00 97.22           N  
ATOM   2048  CA  ASP A 144     -13.938   5.587  80.145  1.00 97.22           C  
ATOM   2049  C   ASP A 144     -13.065   4.574  80.913  1.00 97.22           C  
ATOM   2050  O   ASP A 144     -12.557   4.936  81.974  1.00 97.22           O  
ATOM   2051  CB  ASP A 144     -15.310   5.757  80.846  1.00 97.22           C  
ATOM   2052  CG  ASP A 144     -16.301   6.747  80.199  1.00 97.22           C  
ATOM   2053  OD1 ASP A 144     -15.864   7.640  79.437  1.00 97.22           O  
ATOM   2054  OD2 ASP A 144     -17.492   6.660  80.570  1.00 97.22           O1-
ATOM   2055  H   ASP A 144     -14.993   5.012  78.417  1.00 97.22           H  
ATOM   2056  HA  ASP A 144     -13.420   6.545  80.216  1.00 97.22           H  
ATOM   2057  HB3 ASP A 144     -15.153   6.093  81.872  1.00 97.22           H  
ATOM   2058  HB2 ASP A 144     -15.803   4.784  80.903  1.00 97.22           H  
ATOM   2059  N   TYR A 145     -12.865   3.357  80.366  1.00 98.35           N  
ATOM   2060  CA  TYR A 145     -11.891   2.381  80.870  1.00 98.35           C  
ATOM   2061  C   TYR A 145     -10.450   2.902  80.749  1.00 98.35           C  
ATOM   2062  O   TYR A 145      -9.686   2.777  81.704  1.00 98.35           O  
ATOM   2063  CB  TYR A 145     -12.059   1.019  80.152  1.00 98.35           C  
ATOM   2064  CG  TYR A 145     -10.999  -0.027  80.475  1.00 98.35           C  
ATOM   2065  CD1 TYR A 145      -9.900  -0.219  79.608  1.00 98.35           C  
ATOM   2066  CD2 TYR A 145     -11.091  -0.783  81.661  1.00 98.35           C  
ATOM   2067  CE1 TYR A 145      -8.889  -1.142  79.936  1.00 98.35           C  
ATOM   2068  CE2 TYR A 145     -10.079  -1.706  81.990  1.00 98.35           C  
ATOM   2069  CZ  TYR A 145      -8.969  -1.874  81.138  1.00 98.35           C  
ATOM   2070  OH  TYR A 145      -7.968  -2.728  81.496  1.00 98.35           O  
ATOM   2071  H   TYR A 145     -13.314   3.127  79.490  1.00 98.35           H  
ATOM   2072  HA  TYR A 145     -12.101   2.226  81.930  1.00 98.35           H  
ATOM   2073  HB3 TYR A 145     -12.025   1.168  79.074  1.00 98.35           H  
ATOM   2074  HB2 TYR A 145     -13.045   0.605  80.366  1.00 98.35           H  
ATOM   2075  HD1 TYR A 145      -9.818   0.358  78.699  1.00 98.35           H  
ATOM   2076  HD2 TYR A 145     -11.925  -0.641  82.331  1.00 98.35           H  
ATOM   2077  HE1 TYR A 145      -8.043  -1.266  79.276  1.00 98.35           H  
ATOM   2078  HE2 TYR A 145     -10.143  -2.267  82.910  1.00 98.35           H  
ATOM   2079  HH  TYR A 145      -7.262  -2.806  80.848  1.00 98.35           H  
ATOM   2080  N   PHE A 146     -10.125   3.476  79.578  1.00 98.26           N  
ATOM   2081  CA  PHE A 146      -8.801   4.005  79.260  1.00 98.26           C  
ATOM   2082  C   PHE A 146      -8.480   5.313  79.996  1.00 98.26           C  
ATOM   2083  O   PHE A 146      -7.310   5.552  80.299  1.00 98.26           O  
ATOM   2084  CB  PHE A 146      -8.659   4.195  77.739  1.00 98.26           C  
ATOM   2085  CG  PHE A 146      -8.818   2.921  76.937  1.00 98.26           C  
ATOM   2086  CD1 PHE A 146      -7.773   1.978  76.907  1.00 98.26           C  
ATOM   2087  CD2 PHE A 146     -10.061   2.592  76.359  1.00 98.26           C  
ATOM   2088  CE1 PHE A 146      -7.956   0.759  76.272  1.00 98.26           C  
ATOM   2089  CE2 PHE A 146     -10.222   1.375  75.715  1.00 98.26           C  
ATOM   2090  CZ  PHE A 146      -9.175   0.464  75.677  1.00 98.26           C  
ATOM   2091  H   PHE A 146     -10.820   3.548  78.849  1.00 98.26           H  
ATOM   2092  HA  PHE A 146      -8.075   3.261  79.575  1.00 98.26           H  
ATOM   2093  HB3 PHE A 146      -7.671   4.600  77.516  1.00 98.26           H  
ATOM   2094  HB2 PHE A 146      -9.381   4.929  77.377  1.00 98.26           H  
ATOM   2095  HD1 PHE A 146      -6.833   2.200  77.385  1.00 98.26           H  
ATOM   2096  HD2 PHE A 146     -10.889   3.281  76.418  1.00 98.26           H  
ATOM   2097  HE1 PHE A 146      -7.151   0.039  76.249  1.00 98.26           H  
ATOM   2098  HE2 PHE A 146     -11.171   1.125  75.263  1.00 98.26           H  
ATOM   2099  HZ  PHE A 146      -9.320  -0.490  75.198  1.00 98.26           H  
ATOM   2100  N   PHE A 147      -9.521   6.122  80.263  1.00 97.73           N  
ATOM   2101  CA  PHE A 147      -9.440   7.404  80.957  1.00 97.73           C  
ATOM   2102  C   PHE A 147      -8.939   7.255  82.403  1.00 97.73           C  
ATOM   2103  O   PHE A 147      -9.412   6.384  83.134  1.00 97.73           O  
ATOM   2104  CB  PHE A 147     -10.825   8.094  80.912  1.00 97.73           C  
ATOM   2105  CG  PHE A 147     -10.896   9.477  81.546  1.00 97.73           C  
ATOM   2106  CD1 PHE A 147     -11.149   9.628  82.928  1.00 97.73           C  
ATOM   2107  CD2 PHE A 147     -10.539  10.615  80.792  1.00 97.73           C  
ATOM   2108  CE1 PHE A 147     -11.083  10.886  83.516  1.00 97.73           C  
ATOM   2109  CE2 PHE A 147     -10.490  11.863  81.396  1.00 97.73           C  
ATOM   2110  CZ  PHE A 147     -10.758  11.999  82.752  1.00 97.73           C  
ATOM   2111  H   PHE A 147     -10.446   5.835  79.977  1.00 97.73           H  
ATOM   2112  HA  PHE A 147      -8.733   8.025  80.402  1.00 97.73           H  
ATOM   2113  HB3 PHE A 147     -11.566   7.459  81.399  1.00 97.73           H  
ATOM   2114  HB2 PHE A 147     -11.147   8.184  79.873  1.00 97.73           H  
ATOM   2115  HD1 PHE A 147     -11.381   8.765  83.535  1.00 97.73           H  
ATOM   2116  HD2 PHE A 147     -10.309  10.520  79.741  1.00 97.73           H  
ATOM   2117  HE1 PHE A 147     -11.276  10.998  84.573  1.00 97.73           H  
ATOM   2118  HE2 PHE A 147     -10.235  12.731  80.808  1.00 97.73           H  
ATOM   2119  HZ  PHE A 147     -10.706  12.973  83.215  1.00 97.73           H  
ATOM   2120  N   THR A 148      -8.033   8.161  82.786  1.00 96.44           N  
ATOM   2121  CA  THR A 148      -7.643   8.420  84.167  1.00 96.44           C  
ATOM   2122  C   THR A 148      -7.491   9.944  84.313  1.00 96.44           C  
ATOM   2123  O   THR A 148      -7.034  10.612  83.379  1.00 96.44           O  
ATOM   2124  CB  THR A 148      -6.310   7.719  84.558  1.00 96.44           C  
ATOM   2125  CG2 THR A 148      -6.314   6.196  84.356  1.00 96.44           C  
ATOM   2126  OG1 THR A 148      -5.189   8.258  83.888  1.00 96.44           O  
ATOM   2127  H   THR A 148      -7.707   8.847  82.119  1.00 96.44           H  
ATOM   2128  HA  THR A 148      -8.434   8.088  84.842  1.00 96.44           H  
ATOM   2129  HB  THR A 148      -6.139   7.901  85.620  1.00 96.44           H  
ATOM   2130 HG21 THR A 148      -5.367   5.760  84.674  1.00 96.44           H  
ATOM   2131 HG22 THR A 148      -7.107   5.724  84.937  1.00 96.44           H  
ATOM   2132 HG23 THR A 148      -6.460   5.922  83.311  1.00 96.44           H  
ATOM   2133  HG1 THR A 148      -5.256   8.026  82.958  1.00 96.44           H  
ATOM   2134  N   GLN A 149      -7.901  10.467  85.480  1.00 96.78           N  
ATOM   2135  CA  GLN A 149      -7.925  11.902  85.767  1.00 96.78           C  
ATOM   2136  C   GLN A 149      -6.515  12.520  85.840  1.00 96.78           C  
ATOM   2137  O   GLN A 149      -6.352  13.658  85.412  1.00 96.78           O  
ATOM   2138  CB  GLN A 149      -8.730  12.147  87.064  1.00 96.78           C  
ATOM   2139  CG  GLN A 149      -9.063  13.627  87.363  1.00 96.78           C  
ATOM   2140  CD  GLN A 149      -9.992  14.253  86.316  1.00 96.78           C  
ATOM   2141  NE2 GLN A 149      -9.655  15.445  85.827  1.00 96.78           N  
ATOM   2142  OE1 GLN A 149     -11.017  13.673  85.965  1.00 96.78           O  
ATOM   2143  H   GLN A 149      -8.274   9.863  86.199  1.00 96.78           H  
ATOM   2144  HA  GLN A 149      -8.448  12.378  84.935  1.00 96.78           H  
ATOM   2145  HB3 GLN A 149      -8.185  11.730  87.912  1.00 96.78           H  
ATOM   2146  HB2 GLN A 149      -9.664  11.585  87.017  1.00 96.78           H  
ATOM   2147  HG3 GLN A 149      -8.151  14.217  87.458  1.00 96.78           H  
ATOM   2148  HG2 GLN A 149      -9.565  13.693  88.328  1.00 96.78           H  
ATOM   2149 HE22 GLN A 149     -10.250  15.901  85.152  1.00 96.78           H  
ATOM   2150 HE21 GLN A 149      -8.794  15.903  86.112  1.00 96.78           H  
ATOM   2151  N   ALA A 150      -5.526  11.752  86.334  1.00 92.37           N  
ATOM   2152  CA  ALA A 150      -4.124  12.160  86.447  1.00 92.37           C  
ATOM   2153  C   ALA A 150      -3.447  12.450  85.095  1.00 92.37           C  
ATOM   2154  O   ALA A 150      -2.690  13.415  85.005  1.00 92.37           O  
ATOM   2155  CB  ALA A 150      -3.350  11.081  87.218  1.00 92.37           C  
ATOM   2156  H   ALA A 150      -5.743  10.820  86.655  1.00 92.37           H  
ATOM   2157  HA  ALA A 150      -4.098  13.082  87.033  1.00 92.37           H  
ATOM   2158  HB1 ALA A 150      -2.302  11.358  87.340  1.00 92.37           H  
ATOM   2159  HB2 ALA A 150      -3.767  10.938  88.215  1.00 92.37           H  
ATOM   2160  HB3 ALA A 150      -3.382  10.120  86.703  1.00 92.37           H  
ATOM   2161  N   ARG A 151      -3.767  11.665  84.059  1.00 94.79           N  
ATOM   2162  CA  ARG A 151      -3.263  11.862  82.703  1.00 94.79           C  
ATOM   2163  C   ARG A 151      -3.995  13.017  82.006  1.00 94.79           C  
ATOM   2164  O   ARG A 151      -3.393  13.720  81.194  1.00 94.79           O  
ATOM   2165  CB  ARG A 151      -3.502  10.573  81.895  1.00 94.79           C  
ATOM   2166  CG  ARG A 151      -2.705   9.366  82.410  1.00 94.79           C  
ATOM   2167  CD  ARG A 151      -1.202   9.458  82.153  1.00 94.79           C  
ATOM   2168  NE  ARG A 151      -0.563   8.195  82.511  1.00 94.79           N  
ATOM   2169  CZ  ARG A 151       0.275   7.928  83.518  1.00 94.79           C  
ATOM   2170  NH1 ARG A 151       0.719   8.879  84.347  1.00 94.79           N  
ATOM   2171  NH2 ARG A 151       0.648   6.662  83.691  1.00 94.79           N1+
ATOM   2172  H   ARG A 151      -4.432  10.917  84.215  1.00 94.79           H  
ATOM   2173  HA  ARG A 151      -2.200  12.103  82.732  1.00 94.79           H  
ATOM   2174  HB3 ARG A 151      -3.270  10.733  80.841  1.00 94.79           H  
ATOM   2175  HB2 ARG A 151      -4.562  10.318  81.931  1.00 94.79           H  
ATOM   2176  HG3 ARG A 151      -3.091   8.467  81.927  1.00 94.79           H  
ATOM   2177  HG2 ARG A 151      -2.866   9.224  83.479  1.00 94.79           H  
ATOM   2178  HD3 ARG A 151      -0.744  10.296  82.677  1.00 94.79           H  
ATOM   2179  HD2 ARG A 151      -1.050   9.608  81.089  1.00 94.79           H  
ATOM   2180  HE  ARG A 151      -0.867   7.417  81.925  1.00 94.79           H  
ATOM   2181 HH12 ARG A 151       1.347   8.655  85.106  1.00 94.79           H  
ATOM   2182 HH11 ARG A 151       0.432   9.837  84.226  1.00 94.79           H  
ATOM   2183 HH22 ARG A 151       1.228   6.376  84.471  1.00 94.79           H  
ATOM   2184 HH21 ARG A 151       0.253   5.935  83.106  1.00 94.79           H  
ATOM   2185  N   TRP A 152      -5.274  13.232  82.339  1.00 96.70           N  
ATOM   2186  CA  TRP A 152      -6.078  14.334  81.813  1.00 96.70           C  
ATOM   2187  C   TRP A 152      -5.628  15.698  82.368  1.00 96.70           C  
ATOM   2188  O   TRP A 152      -5.538  16.652  81.599  1.00 96.70           O  
ATOM   2189  CB  TRP A 152      -7.565  14.052  82.090  1.00 96.70           C  
ATOM   2190  CG  TRP A 152      -8.541  14.996  81.454  1.00 96.70           C  
ATOM   2191  CD1 TRP A 152      -9.221  15.981  82.083  1.00 96.70           C  
ATOM   2192  CD2 TRP A 152      -8.912  15.090  80.046  1.00 96.70           C  
ATOM   2193  CE2 TRP A 152      -9.878  16.130  79.900  1.00 96.70           C  
ATOM   2194  CE3 TRP A 152      -8.534  14.395  78.874  1.00 96.70           C  
ATOM   2195  NE1 TRP A 152     -10.023  16.641  81.174  1.00 96.70           N  
ATOM   2196  CZ2 TRP A 152     -10.451  16.454  78.656  1.00 96.70           C  
ATOM   2197  CZ3 TRP A 152      -9.094  14.715  77.621  1.00 96.70           C  
ATOM   2198  CH2 TRP A 152     -10.053  15.740  77.510  1.00 96.70           C  
ATOM   2199  H   TRP A 152      -5.713  12.659  83.046  1.00 96.70           H  
ATOM   2200  HA  TRP A 152      -5.941  14.353  80.730  1.00 96.70           H  
ATOM   2201  HB3 TRP A 152      -7.756  14.024  83.164  1.00 96.70           H  
ATOM   2202  HB2 TRP A 152      -7.808  13.055  81.721  1.00 96.70           H  
ATOM   2203  HD1 TRP A 152      -9.142  16.199  83.138  1.00 96.70           H  
ATOM   2204  HE3 TRP A 152      -7.801  13.607  78.941  1.00 96.70           H  
ATOM   2205  HE1 TRP A 152     -10.622  17.410  81.435  1.00 96.70           H  
ATOM   2206  HZ2 TRP A 152     -11.178  17.249  78.579  1.00 96.70           H  
ATOM   2207  HZ3 TRP A 152      -8.785  14.167  76.744  1.00 96.70           H  
ATOM   2208  HH2 TRP A 152     -10.478  15.981  76.547  1.00 96.70           H  
ATOM   2209  N   ASP A 153      -5.306  15.752  83.673  1.00 94.99           N  
ATOM   2210  CA  ASP A 153      -4.708  16.912  84.344  1.00 94.99           C  
ATOM   2211  C   ASP A 153      -3.302  17.223  83.812  1.00 94.99           C  
ATOM   2212  O   ASP A 153      -3.018  18.391  83.559  1.00 94.99           O  
ATOM   2213  CB  ASP A 153      -4.662  16.777  85.889  1.00 94.99           C  
ATOM   2214  CG  ASP A 153      -6.014  16.590  86.601  1.00 94.99           C  
ATOM   2215  OD1 ASP A 153      -7.056  16.997  86.039  1.00 94.99           O  
ATOM   2216  OD2 ASP A 153      -5.973  16.145  87.769  1.00 94.99           O1-
ATOM   2217  H   ASP A 153      -5.452  14.936  84.253  1.00 94.99           H  
ATOM   2218  HA  ASP A 153      -5.329  17.777  84.101  1.00 94.99           H  
ATOM   2219  HB3 ASP A 153      -4.188  17.660  86.320  1.00 94.99           H  
ATOM   2220  HB2 ASP A 153      -4.034  15.923  86.150  1.00 94.99           H  
ATOM   2221  N   ALA A 154      -2.476  16.181  83.602  1.00 92.91           N  
ATOM   2222  CA  ALA A 154      -1.132  16.287  83.029  1.00 92.91           C  
ATOM   2223  C   ALA A 154      -1.111  16.874  81.608  1.00 92.91           C  
ATOM   2224  O   ALA A 154      -0.195  17.635  81.300  1.00 92.91           O  
ATOM   2225  CB  ALA A 154      -0.446  14.914  83.057  1.00 92.91           C  
ATOM   2226  H   ALA A 154      -2.781  15.250  83.854  1.00 92.91           H  
ATOM   2227  HA  ALA A 154      -0.561  16.962  83.671  1.00 92.91           H  
ATOM   2228  HB1 ALA A 154       0.564  14.968  82.651  1.00 92.91           H  
ATOM   2229  HB2 ALA A 154      -0.365  14.538  84.077  1.00 92.91           H  
ATOM   2230  HB3 ALA A 154      -0.998  14.178  82.472  1.00 92.91           H  
ATOM   2231  N   LEU A 155      -2.134  16.551  80.793  1.00 95.18           N  
ATOM   2232  CA  LEU A 155      -2.365  17.142  79.474  1.00 95.18           C  
ATOM   2233  C   LEU A 155      -2.636  18.654  79.555  1.00 95.18           C  
ATOM   2234  O   LEU A 155      -2.017  19.407  78.807  1.00 95.18           O  
ATOM   2235  CB  LEU A 155      -3.504  16.380  78.753  1.00 95.18           C  
ATOM   2236  CG  LEU A 155      -3.947  16.971  77.393  1.00 95.18           C  
ATOM   2237  CD1 LEU A 155      -2.813  16.911  76.355  1.00 95.18           C  
ATOM   2238  CD2 LEU A 155      -5.240  16.311  76.883  1.00 95.18           C  
ATOM   2239  H   LEU A 155      -2.841  15.908  81.122  1.00 95.18           H  
ATOM   2240  HA  LEU A 155      -1.453  17.010  78.892  1.00 95.18           H  
ATOM   2241  HB3 LEU A 155      -4.373  16.356  79.406  1.00 95.18           H  
ATOM   2242  HB2 LEU A 155      -3.211  15.338  78.619  1.00 95.18           H  
ATOM   2243  HG  LEU A 155      -4.207  18.020  77.529  1.00 95.18           H  
ATOM   2244 HD11 LEU A 155      -3.178  17.151  75.358  1.00 95.18           H  
ATOM   2245 HD12 LEU A 155      -2.030  17.634  76.581  1.00 95.18           H  
ATOM   2246 HD13 LEU A 155      -2.355  15.923  76.318  1.00 95.18           H  
ATOM   2247 HD21 LEU A 155      -6.033  17.049  76.758  1.00 95.18           H  
ATOM   2248 HD22 LEU A 155      -5.091  15.835  75.917  1.00 95.18           H  
ATOM   2249 HD23 LEU A 155      -5.616  15.548  77.566  1.00 95.18           H  
ATOM   2250  N   HIS A 156      -3.544  19.063  80.456  1.00 95.12           N  
ATOM   2251  CA  HIS A 156      -3.935  20.461  80.648  1.00 95.12           C  
ATOM   2252  C   HIS A 156      -2.813  21.338  81.230  1.00 95.12           C  
ATOM   2253  O   HIS A 156      -2.707  22.496  80.828  1.00 95.12           O  
ATOM   2254  CB  HIS A 156      -5.235  20.543  81.471  1.00 95.12           C  
ATOM   2255  CG  HIS A 156      -6.469  20.168  80.683  1.00 95.12           C  
ATOM   2256  CD2 HIS A 156      -7.566  20.908  80.296  1.00 95.12           C  
ATOM   2257  ND1 HIS A 156      -6.670  18.908  80.148  1.00 95.12           N  
ATOM   2258  CE1 HIS A 156      -7.818  18.942  79.470  1.00 95.12           C  
ATOM   2259  NE2 HIS A 156      -8.422  20.122  79.520  1.00 95.12           N  
ATOM   2260  H   HIS A 156      -3.994  18.386  81.057  1.00 95.12           H  
ATOM   2261  HA  HIS A 156      -4.151  20.879  79.662  1.00 95.12           H  
ATOM   2262  HB3 HIS A 156      -5.382  21.558  81.844  1.00 95.12           H  
ATOM   2263  HB2 HIS A 156      -5.172  19.903  82.352  1.00 95.12           H  
ATOM   2264  HD2 HIS A 156      -7.796  21.943  80.501  1.00 95.12           H  
ATOM   2265  HD1 HIS A 156      -6.066  18.105  80.260  1.00 95.12           H  
ATOM   2266  HE1 HIS A 156      -8.208  18.094  78.928  1.00 95.12           H  
ATOM   2267  N   ASP A 157      -1.966  20.760  82.099  1.00 92.74           N  
ATOM   2268  CA  ASP A 157      -0.738  21.379  82.610  1.00 92.74           C  
ATOM   2269  C   ASP A 157       0.321  21.564  81.510  1.00 92.74           C  
ATOM   2270  O   ASP A 157       0.935  22.626  81.456  1.00 92.74           O  
ATOM   2271  CB  ASP A 157      -0.116  20.616  83.809  1.00 92.74           C  
ATOM   2272  CG  ASP A 157      -1.012  20.427  85.048  1.00 92.74           C  
ATOM   2273  OD1 ASP A 157      -1.973  21.208  85.230  1.00 92.74           O  
ATOM   2274  OD2 ASP A 157      -0.637  19.564  85.872  1.00 92.74           O1-
ATOM   2275  H   ASP A 157      -2.153  19.819  82.419  1.00 92.74           H  
ATOM   2276  HA  ASP A 157      -1.003  22.380  82.957  1.00 92.74           H  
ATOM   2277  HB3 ASP A 157       0.787  21.132  84.140  1.00 92.74           H  
ATOM   2278  HB2 ASP A 157       0.192  19.623  83.475  1.00 92.74           H  
ATOM   2279  N   THR A 158       0.494  20.554  80.638  1.00 91.15           N  
ATOM   2280  CA  THR A 158       1.431  20.588  79.509  1.00 91.15           C  
ATOM   2281  C   THR A 158       1.023  21.613  78.430  1.00 91.15           C  
ATOM   2282  O   THR A 158       1.895  22.319  77.927  1.00 91.15           O  
ATOM   2283  CB  THR A 158       1.575  19.189  78.845  1.00 91.15           C  
ATOM   2284  CG2 THR A 158       2.418  19.129  77.556  1.00 91.15           C  
ATOM   2285  OG1 THR A 158       2.167  18.306  79.776  1.00 91.15           O  
ATOM   2286  H   THR A 158      -0.050  19.708  80.746  1.00 91.15           H  
ATOM   2287  HA  THR A 158       2.407  20.887  79.897  1.00 91.15           H  
ATOM   2288  HB  THR A 158       0.585  18.791  78.620  1.00 91.15           H  
ATOM   2289 HG21 THR A 158       2.573  18.097  77.242  1.00 91.15           H  
ATOM   2290 HG22 THR A 158       1.931  19.641  76.726  1.00 91.15           H  
ATOM   2291 HG23 THR A 158       3.399  19.581  77.706  1.00 91.15           H  
ATOM   2292  HG1 THR A 158       1.547  18.168  80.499  1.00 91.15           H  
ATOM   2293  N   LEU A 159      -0.284  21.708  78.127  1.00 93.12           N  
ATOM   2294  CA  LEU A 159      -0.848  22.691  77.199  1.00 93.12           C  
ATOM   2295  C   LEU A 159      -0.794  24.130  77.748  1.00 93.12           C  
ATOM   2296  O   LEU A 159      -0.575  25.050  76.959  1.00 93.12           O  
ATOM   2297  CB  LEU A 159      -2.294  22.290  76.825  1.00 93.12           C  
ATOM   2298  CG  LEU A 159      -2.405  21.056  75.897  1.00 93.12           C  
ATOM   2299  CD1 LEU A 159      -3.871  20.599  75.760  1.00 93.12           C  
ATOM   2300  CD2 LEU A 159      -1.749  21.275  74.518  1.00 93.12           C  
ATOM   2301  H   LEU A 159      -0.945  21.085  78.574  1.00 93.12           H  
ATOM   2302  HA  LEU A 159      -0.237  22.680  76.295  1.00 93.12           H  
ATOM   2303  HB3 LEU A 159      -2.793  23.128  76.334  1.00 93.12           H  
ATOM   2304  HB2 LEU A 159      -2.853  22.114  77.746  1.00 93.12           H  
ATOM   2305  HG  LEU A 159      -1.870  20.236  76.376  1.00 93.12           H  
ATOM   2306 HD11 LEU A 159      -3.936  19.514  75.705  1.00 93.12           H  
ATOM   2307 HD12 LEU A 159      -4.480  20.916  76.608  1.00 93.12           H  
ATOM   2308 HD13 LEU A 159      -4.342  20.997  74.861  1.00 93.12           H  
ATOM   2309 HD21 LEU A 159      -2.384  20.937  73.698  1.00 93.12           H  
ATOM   2310 HD22 LEU A 159      -1.520  22.325  74.334  1.00 93.12           H  
ATOM   2311 HD23 LEU A 159      -0.814  20.718  74.444  1.00 93.12           H  
ATOM   2312  N   ALA A 160      -0.945  24.298  79.075  1.00 93.43           N  
ATOM   2313  CA  ALA A 160      -0.812  25.581  79.771  1.00 93.43           C  
ATOM   2314  C   ALA A 160       0.638  26.098  79.823  1.00 93.43           C  
ATOM   2315  O   ALA A 160       0.840  27.308  79.728  1.00 93.43           O  
ATOM   2316  CB  ALA A 160      -1.398  25.461  81.186  1.00 93.43           C  
ATOM   2317  H   ALA A 160      -1.145  23.497  79.659  1.00 93.43           H  
ATOM   2318  HA  ALA A 160      -1.405  26.320  79.228  1.00 93.43           H  
ATOM   2319  HB1 ALA A 160      -1.305  26.399  81.734  1.00 93.43           H  
ATOM   2320  HB2 ALA A 160      -2.458  25.211  81.150  1.00 93.43           H  
ATOM   2321  HB3 ALA A 160      -0.894  24.687  81.766  1.00 93.43           H  
ATOM   2322  N   MET A 161       1.612  25.178  79.940  1.00 90.53           N  
ATOM   2323  CA  MET A 161       3.051  25.461  79.878  1.00 90.53           C  
ATOM   2324  C   MET A 161       3.545  25.796  78.458  1.00 90.53           C  
ATOM   2325  O   MET A 161       4.545  26.502  78.332  1.00 90.53           O  
ATOM   2326  CB  MET A 161       3.832  24.262  80.451  1.00 90.53           C  
ATOM   2327  CG  MET A 161       3.743  24.145  81.979  1.00 90.53           C  
ATOM   2328  SD  MET A 161       4.391  22.580  82.623  1.00 90.53           S  
ATOM   2329  CE  MET A 161       4.070  22.824  84.389  1.00 90.53           C  
ATOM   2330  H   MET A 161       1.358  24.205  80.050  1.00 90.53           H  
ATOM   2331  HA  MET A 161       3.258  26.335  80.499  1.00 90.53           H  
ATOM   2332  HB3 MET A 161       4.888  24.348  80.187  1.00 90.53           H  
ATOM   2333  HB2 MET A 161       3.488  23.336  79.988  1.00 90.53           H  
ATOM   2334  HG3 MET A 161       2.713  24.254  82.315  1.00 90.53           H  
ATOM   2335  HG2 MET A 161       4.299  24.962  82.439  1.00 90.53           H  
ATOM   2336  HE1 MET A 161       4.407  21.956  84.955  1.00 90.53           H  
ATOM   2337  HE2 MET A 161       4.598  23.704  84.755  1.00 90.53           H  
ATOM   2338  HE3 MET A 161       3.003  22.958  84.566  1.00 90.53           H  
ATOM   2339  N   LYS A 162       2.835  25.312  77.420  1.00 87.15           N  
ATOM   2340  CA  LYS A 162       3.114  25.562  76.001  1.00 87.15           C  
ATOM   2341  C   LYS A 162       2.381  26.838  75.637  1.00 87.15           C  
ATOM   2342  O   LYS A 162       2.574  27.422  74.572  1.00 87.15           O  
ATOM   2343  CB  LYS A 162       2.620  24.371  75.144  1.00 87.15           C  
ATOM   2344  CG  LYS A 162       3.565  23.158  75.183  1.00 87.15           C  
ATOM   2345  CD  LYS A 162       3.004  21.951  74.418  1.00 87.15           C  
ATOM   2346  CE  LYS A 162       3.978  20.763  74.416  1.00 87.15           C  
ATOM   2347  NZ  LYS A 162       3.452  19.623  73.645  1.00 87.15           N1+
ATOM   2348  H   LYS A 162       2.032  24.729  77.612  1.00 87.15           H  
ATOM   2349  HA  LYS A 162       4.185  25.707  75.834  1.00 87.15           H  
ATOM   2350  HXT LYS A 162       1.658  27.210  76.366  1.00 87.15           H  
ATOM   2351  HB3 LYS A 162       2.514  24.671  74.099  1.00 87.15           H  
ATOM   2352  HB2 LYS A 162       1.622  24.066  75.465  1.00 87.15           H  
ATOM   2353  HG3 LYS A 162       3.771  22.877  76.215  1.00 87.15           H  
ATOM   2354  HG2 LYS A 162       4.525  23.445  74.753  1.00 87.15           H  
ATOM   2355  HD3 LYS A 162       2.777  22.250  73.393  1.00 87.15           H  
ATOM   2356  HD2 LYS A 162       2.055  21.652  74.868  1.00 87.15           H  
ATOM   2357  HE3 LYS A 162       4.177  20.436  75.436  1.00 87.15           H  
ATOM   2358  HE2 LYS A 162       4.933  21.061  73.982  1.00 87.15           H  
ATOM   2359  HZ1 LYS A 162       3.298  19.901  72.687  1.00 87.15           H  
ATOM   2360  HZ2 LYS A 162       4.116  18.862  73.669  1.00 87.15           H  
ATOM   2361  HZ3 LYS A 162       2.578  19.311  74.045  1.00 87.15           H  
ATOM   2362  N   THR A 177       5.332   4.348  78.463  1.00 96.55           N  
ATOM   2363  CA  THR A 177       5.757   3.120  77.759  1.00 96.55           C  
ATOM   2364  C   THR A 177       5.951   2.032  78.803  1.00 96.55           C  
ATOM   2365  O   THR A 177       6.418   2.337  79.898  1.00 96.55           O  
ATOM   2366  CB  THR A 177       7.040   3.370  76.953  1.00 96.55           C  
ATOM   2367  CG2 THR A 177       7.527   2.221  76.057  1.00 96.55           C  
ATOM   2368  OG1 THR A 177       6.657   4.467  76.169  1.00 96.55           O  
ATOM   2369  H2  THR A 177       4.340   4.144  78.601  1.00 96.55           H  
ATOM   2370  HA  THR A 177       4.947   2.836  77.091  1.00 96.55           H  
ATOM   2371  HB  THR A 177       7.849   3.676  77.619  1.00 96.55           H  
ATOM   2372 HG21 THR A 177       8.367   2.538  75.438  1.00 96.55           H  
ATOM   2373 HG22 THR A 177       7.868   1.372  76.650  1.00 96.55           H  
ATOM   2374 HG23 THR A 177       6.748   1.855  75.391  1.00 96.55           H  
ATOM   2375  HG1 THR A 177       6.249   5.027  76.829  1.00 96.55           H  
ATOM   2376  H   THR A 177       5.771   4.184  79.368  1.00  0.00           H  
ATOM   2377  N   VAL A 178       5.590   0.803  78.457  1.00 98.71           N  
ATOM   2378  CA  VAL A 178       5.775  -0.396  79.249  1.00 98.71           C  
ATOM   2379  C   VAL A 178       6.483  -1.421  78.357  1.00 98.71           C  
ATOM   2380  O   VAL A 178       6.323  -1.403  77.132  1.00 98.71           O  
ATOM   2381  CB  VAL A 178       4.431  -0.872  79.856  1.00 98.71           C  
ATOM   2382  CG1 VAL A 178       3.688   0.262  80.582  1.00 98.71           C  
ATOM   2383  CG2 VAL A 178       3.502  -1.574  78.852  1.00 98.71           C  
ATOM   2384  H   VAL A 178       5.220   0.660  77.517  1.00 98.71           H  
ATOM   2385  HA  VAL A 178       6.449  -0.161  80.073  1.00 98.71           H  
ATOM   2386  HB  VAL A 178       4.698  -1.606  80.615  1.00 98.71           H  
ATOM   2387 HG11 VAL A 178       2.791  -0.099  81.083  1.00 98.71           H  
ATOM   2388 HG12 VAL A 178       4.335   0.723  81.328  1.00 98.71           H  
ATOM   2389 HG13 VAL A 178       3.367   1.046  79.896  1.00 98.71           H  
ATOM   2390 HG21 VAL A 178       2.534  -1.816  79.294  1.00 98.71           H  
ATOM   2391 HG22 VAL A 178       3.328  -0.949  77.979  1.00 98.71           H  
ATOM   2392 HG23 VAL A 178       3.940  -2.509  78.508  1.00 98.71           H  
ATOM   2393  N   GLY A 179       7.271  -2.303  78.965  1.00 98.92           N  
ATOM   2394  CA  GLY A 179       8.072  -3.281  78.258  1.00 98.92           C  
ATOM   2395  C   GLY A 179       8.228  -4.557  79.065  1.00 98.92           C  
ATOM   2396  O   GLY A 179       8.162  -4.532  80.296  1.00 98.92           O  
ATOM   2397  H   GLY A 179       7.350  -2.286  79.979  1.00 98.92           H  
ATOM   2398  HA3 GLY A 179       9.062  -2.859  78.097  1.00 98.92           H  
ATOM   2399  HA2 GLY A 179       7.650  -3.519  77.283  1.00 98.92           H  
ATOM   2400  N   ALA A 180       8.486  -5.659  78.359  1.00 98.98           N  
ATOM   2401  CA  ALA A 180       8.949  -6.926  78.898  1.00 98.98           C  
ATOM   2402  C   ALA A 180       9.902  -7.581  77.900  1.00 98.98           C  
ATOM   2403  O   ALA A 180       9.686  -7.492  76.693  1.00 98.98           O  
ATOM   2404  CB  ALA A 180       7.757  -7.841  79.206  1.00 98.98           C  
ATOM   2405  H   ALA A 180       8.523  -5.581  77.350  1.00 98.98           H  
ATOM   2406  HA  ALA A 180       9.495  -6.734  79.817  1.00 98.98           H  
ATOM   2407  HB1 ALA A 180       8.085  -8.764  79.687  1.00 98.98           H  
ATOM   2408  HB2 ALA A 180       7.047  -7.357  79.877  1.00 98.98           H  
ATOM   2409  HB3 ALA A 180       7.222  -8.113  78.296  1.00 98.98           H  
ATOM   2410  N   VAL A 181      10.921  -8.258  78.437  1.00 98.98           N  
ATOM   2411  CA  VAL A 181      11.814  -9.144  77.701  1.00 98.98           C  
ATOM   2412  C   VAL A 181      11.986 -10.415  78.538  1.00 98.98           C  
ATOM   2413  O   VAL A 181      12.128 -10.316  79.755  1.00 98.98           O  
ATOM   2414  CB  VAL A 181      13.207  -8.513  77.432  1.00 98.98           C  
ATOM   2415  CG1 VAL A 181      13.122  -7.326  76.465  1.00 98.98           C  
ATOM   2416  CG2 VAL A 181      14.022  -8.157  78.692  1.00 98.98           C  
ATOM   2417  H   VAL A 181      11.027  -8.277  79.444  1.00 98.98           H  
ATOM   2418  HA  VAL A 181      11.364  -9.417  76.749  1.00 98.98           H  
ATOM   2419  HB  VAL A 181      13.786  -9.257  76.889  1.00 98.98           H  
ATOM   2420 HG11 VAL A 181      14.110  -6.915  76.264  1.00 98.98           H  
ATOM   2421 HG12 VAL A 181      12.692  -7.629  75.511  1.00 98.98           H  
ATOM   2422 HG13 VAL A 181      12.502  -6.526  76.865  1.00 98.98           H  
ATOM   2423 HG21 VAL A 181      14.913  -7.590  78.437  1.00 98.98           H  
ATOM   2424 HG22 VAL A 181      13.438  -7.550  79.383  1.00 98.98           H  
ATOM   2425 HG23 VAL A 181      14.360  -9.043  79.229  1.00 98.98           H  
ATOM   2426  N   ALA A 182      11.955 -11.581  77.879  1.00 98.97           N  
ATOM   2427  CA  ALA A 182      12.059 -12.877  78.544  1.00 98.97           C  
ATOM   2428  C   ALA A 182      12.929 -13.842  77.740  1.00 98.97           C  
ATOM   2429  O   ALA A 182      13.065 -13.690  76.528  1.00 98.97           O  
ATOM   2430  CB  ALA A 182      10.654 -13.458  78.773  1.00 98.97           C  
ATOM   2431  H   ALA A 182      11.855 -11.597  76.872  1.00 98.97           H  
ATOM   2432  HA  ALA A 182      12.544 -12.750  79.509  1.00 98.97           H  
ATOM   2433  HB1 ALA A 182      10.700 -14.384  79.345  1.00 98.97           H  
ATOM   2434  HB2 ALA A 182      10.022 -12.764  79.329  1.00 98.97           H  
ATOM   2435  HB3 ALA A 182      10.158 -13.685  77.830  1.00 98.97           H  
ATOM   2436  N   CYS A 183      13.478 -14.822  78.466  1.00 98.85           N  
ATOM   2437  CA  CYS A 183      14.189 -15.989  77.971  1.00 98.85           C  
ATOM   2438  C   CYS A 183      13.574 -17.203  78.681  1.00 98.85           C  
ATOM   2439  O   CYS A 183      13.442 -17.173  79.904  1.00 98.85           O  
ATOM   2440  CB  CYS A 183      15.710 -15.872  78.209  1.00 98.85           C  
ATOM   2441  SG  CYS A 183      16.621 -17.343  77.653  1.00 98.85           S  
ATOM   2442  H   CYS A 183      13.310 -14.828  79.466  1.00 98.85           H  
ATOM   2443  HA  CYS A 183      14.015 -16.078  76.902  1.00 98.85           H  
ATOM   2444  HB3 CYS A 183      15.922 -15.714  79.267  1.00 98.85           H  
ATOM   2445  HB2 CYS A 183      16.100 -15.007  77.675  1.00 98.85           H  
ATOM   2446  HG  CYS A 183      16.096 -18.188  78.546  1.00 98.85           H  
ATOM   2447  N   ASP A 184      13.199 -18.237  77.913  1.00 98.53           N  
ATOM   2448  CA  ASP A 184      12.568 -19.456  78.432  1.00 98.53           C  
ATOM   2449  C   ASP A 184      13.616 -20.544  78.756  1.00 98.53           C  
ATOM   2450  O   ASP A 184      14.822 -20.305  78.653  1.00 98.53           O  
ATOM   2451  CB  ASP A 184      11.405 -19.944  77.515  1.00 98.53           C  
ATOM   2452  CG  ASP A 184      11.724 -20.219  76.033  1.00 98.53           C  
ATOM   2453  OD1 ASP A 184      12.876 -20.592  75.733  1.00 98.53           O1-
ATOM   2454  OD2 ASP A 184      10.770 -20.198  75.226  1.00 98.53           O  
ATOM   2455  H   ASP A 184      13.349 -18.203  76.913  1.00 98.53           H  
ATOM   2456  HA  ASP A 184      12.109 -19.225  79.394  1.00 98.53           H  
ATOM   2457  HB3 ASP A 184      10.636 -19.173  77.542  1.00 98.53           H  
ATOM   2458  HB2 ASP A 184      10.923 -20.827  77.937  1.00 98.53           H  
ATOM   2459  N   ARG A 185      13.119 -21.730  79.138  1.00 96.84           N  
ATOM   2460  CA  ARG A 185      13.914 -22.920  79.448  1.00 96.84           C  
ATOM   2461  C   ARG A 185      14.607 -23.557  78.225  1.00 96.84           C  
ATOM   2462  O   ARG A 185      15.590 -24.271  78.420  1.00 96.84           O  
ATOM   2463  CB  ARG A 185      13.021 -23.962  80.150  1.00 96.84           C  
ATOM   2464  CG  ARG A 185      12.384 -23.476  81.465  1.00 96.84           C  
ATOM   2465  CD  ARG A 185      11.453 -24.539  82.070  1.00 96.84           C  
ATOM   2466  NE  ARG A 185      11.017 -24.189  83.432  1.00 96.84           N  
ATOM   2467  CZ  ARG A 185      11.645 -24.512  84.579  1.00 96.84           C  
ATOM   2468  NH1 ARG A 185      12.771 -25.240  84.593  1.00 96.84           N  
ATOM   2469  NH2 ARG A 185      11.132 -24.090  85.741  1.00 96.84           N1+
ATOM   2470  H   ARG A 185      12.117 -21.845  79.193  1.00 96.84           H  
ATOM   2471  HA  ARG A 185      14.699 -22.617  80.144  1.00 96.84           H  
ATOM   2472  HB3 ARG A 185      13.617 -24.849  80.373  1.00 96.84           H  
ATOM   2473  HB2 ARG A 185      12.235 -24.289  79.467  1.00 96.84           H  
ATOM   2474  HG3 ARG A 185      11.766 -22.611  81.218  1.00 96.84           H  
ATOM   2475  HG2 ARG A 185      13.126 -23.119  82.182  1.00 96.84           H  
ATOM   2476  HD3 ARG A 185      11.845 -25.552  81.977  1.00 96.84           H  
ATOM   2477  HD2 ARG A 185      10.531 -24.531  81.493  1.00 96.84           H  
ATOM   2478  HE  ARG A 185      10.200 -23.594  83.486  1.00 96.84           H  
ATOM   2479 HH12 ARG A 185      13.287 -25.358  85.456  1.00 96.84           H  
ATOM   2480 HH11 ARG A 185      13.177 -25.560  83.727  1.00 96.84           H  
ATOM   2481 HH22 ARG A 185      11.619 -24.279  86.606  1.00 96.84           H  
ATOM   2482 HH21 ARG A 185      10.253 -23.594  85.763  1.00 96.84           H  
ATOM   2483  N   GLU A 186      14.110 -23.293  77.004  1.00 96.94           N  
ATOM   2484  CA  GLU A 186      14.713 -23.749  75.746  1.00 96.94           C  
ATOM   2485  C   GLU A 186      15.842 -22.818  75.253  1.00 96.94           C  
ATOM   2486  O   GLU A 186      16.622 -23.237  74.398  1.00 96.94           O  
ATOM   2487  CB  GLU A 186      13.623 -23.896  74.663  1.00 96.94           C  
ATOM   2488  CG  GLU A 186      12.467 -24.853  75.040  1.00 96.94           C  
ATOM   2489  CD  GLU A 186      11.397 -25.069  73.953  1.00 96.94           C  
ATOM   2490  OE1 GLU A 186      10.456 -25.837  74.251  1.00 96.94           O1-
ATOM   2491  OE2 GLU A 186      11.512 -24.488  72.849  1.00 96.94           O  
ATOM   2492  H   GLU A 186      13.307 -22.686  76.910  1.00 96.94           H  
ATOM   2493  HA  GLU A 186      15.154 -24.735  75.904  1.00 96.94           H  
ATOM   2494  HB3 GLU A 186      14.088 -24.240  73.737  1.00 96.94           H  
ATOM   2495  HB2 GLU A 186      13.210 -22.914  74.444  1.00 96.94           H  
ATOM   2496  HG3 GLU A 186      11.959 -24.480  75.931  1.00 96.94           H  
ATOM   2497  HG2 GLU A 186      12.882 -25.825  75.308  1.00 96.94           H  
ATOM   2498  N   GLY A 187      15.924 -21.592  75.800  1.00 97.31           N  
ATOM   2499  CA  GLY A 187      16.920 -20.585  75.435  1.00 97.31           C  
ATOM   2500  C   GLY A 187      16.414 -19.616  74.359  1.00 97.31           C  
ATOM   2501  O   GLY A 187      17.214 -18.842  73.838  1.00 97.31           O  
ATOM   2502  H   GLY A 187      15.235 -21.318  76.488  1.00 97.31           H  
ATOM   2503  HA3 GLY A 187      17.834 -21.047  75.070  1.00 97.31           H  
ATOM   2504  HA2 GLY A 187      17.184 -20.018  76.327  1.00 97.31           H  
ATOM   2505  N   ASN A 188      15.115 -19.648  74.018  1.00 98.75           N  
ATOM   2506  CA  ASN A 188      14.488 -18.712  73.085  1.00 98.75           C  
ATOM   2507  C   ASN A 188      14.209 -17.387  73.797  1.00 98.75           C  
ATOM   2508  O   ASN A 188      13.673 -17.418  74.904  1.00 98.75           O  
ATOM   2509  CB  ASN A 188      13.151 -19.245  72.521  1.00 98.75           C  
ATOM   2510  CG  ASN A 188      13.190 -20.696  72.041  1.00 98.75           C  
ATOM   2511  ND2 ASN A 188      12.216 -21.492  72.483  1.00 98.75           N  
ATOM   2512  OD1 ASN A 188      14.067 -21.083  71.272  1.00 98.75           O  
ATOM   2513  H   ASN A 188      14.485 -20.278  74.500  1.00 98.75           H  
ATOM   2514  HA  ASN A 188      15.160 -18.502  72.259  1.00 98.75           H  
ATOM   2515  HB3 ASN A 188      12.829 -18.614  71.693  1.00 98.75           H  
ATOM   2516  HB2 ASN A 188      12.367 -19.159  73.273  1.00 98.75           H  
ATOM   2517 HD22 ASN A 188      12.186 -22.473  72.232  1.00 98.75           H  
ATOM   2518 HD21 ASN A 188      11.541 -21.141  73.150  1.00 98.75           H  
ATOM   2519  N   VAL A 189      14.531 -16.264  73.139  1.00 98.94           N  
ATOM   2520  CA  VAL A 189      14.235 -14.927  73.647  1.00 98.94           C  
ATOM   2521  C   VAL A 189      13.042 -14.313  72.894  1.00 98.94           C  
ATOM   2522  O   VAL A 189      12.741 -14.717  71.771  1.00 98.94           O  
ATOM   2523  CB  VAL A 189      15.453 -13.969  73.522  1.00 98.94           C  
ATOM   2524  CG1 VAL A 189      16.677 -14.501  74.280  1.00 98.94           C  
ATOM   2525  CG2 VAL A 189      15.836 -13.563  72.089  1.00 98.94           C  
ATOM   2526  H   VAL A 189      14.940 -16.317  72.215  1.00 98.94           H  
ATOM   2527  HA  VAL A 189      13.973 -14.990  74.699  1.00 98.94           H  
ATOM   2528  HB  VAL A 189      15.183 -13.050  74.041  1.00 98.94           H  
ATOM   2529 HG11 VAL A 189      17.480 -13.765  74.272  1.00 98.94           H  
ATOM   2530 HG12 VAL A 189      16.435 -14.714  75.321  1.00 98.94           H  
ATOM   2531 HG13 VAL A 189      17.062 -15.417  73.830  1.00 98.94           H  
ATOM   2532 HG21 VAL A 189      16.742 -12.959  72.092  1.00 98.94           H  
ATOM   2533 HG22 VAL A 189      16.019 -14.438  71.470  1.00 98.94           H  
ATOM   2534 HG23 VAL A 189      15.065 -12.968  71.604  1.00 98.94           H  
ATOM   2535  N   ALA A 190      12.405 -13.325  73.533  1.00 98.97           N  
ATOM   2536  CA  ALA A 190      11.335 -12.516  72.960  1.00 98.97           C  
ATOM   2537  C   ALA A 190      11.268 -11.170  73.687  1.00 98.97           C  
ATOM   2538  O   ALA A 190      11.727 -11.065  74.826  1.00 98.97           O  
ATOM   2539  CB  ALA A 190       9.996 -13.262  73.060  1.00 98.97           C  
ATOM   2540  H   ALA A 190      12.697 -13.064  74.466  1.00 98.97           H  
ATOM   2541  HA  ALA A 190      11.563 -12.325  71.911  1.00 98.97           H  
ATOM   2542  HB1 ALA A 190       9.188 -12.686  72.607  1.00 98.97           H  
ATOM   2543  HB2 ALA A 190      10.031 -14.226  72.553  1.00 98.97           H  
ATOM   2544  HB3 ALA A 190       9.730 -13.437  74.101  1.00 98.97           H  
ATOM   2545  N   ALA A 191      10.676 -10.176  73.011  1.00 98.98           N  
ATOM   2546  CA  ALA A 191      10.416  -8.842  73.541  1.00 98.98           C  
ATOM   2547  C   ALA A 191       8.983  -8.424  73.219  1.00 98.98           C  
ATOM   2548  O   ALA A 191       8.470  -8.778  72.160  1.00 98.98           O  
ATOM   2549  CB  ALA A 191      11.386  -7.837  72.906  1.00 98.98           C  
ATOM   2550  H   ALA A 191      10.317 -10.355  72.081  1.00 98.98           H  
ATOM   2551  HA  ALA A 191      10.549  -8.828  74.622  1.00 98.98           H  
ATOM   2552  HB1 ALA A 191      11.201  -6.828  73.276  1.00 98.98           H  
ATOM   2553  HB2 ALA A 191      12.420  -8.078  73.141  1.00 98.98           H  
ATOM   2554  HB3 ALA A 191      11.286  -7.814  71.820  1.00 98.98           H  
ATOM   2555  N   ALA A 192       8.401  -7.615  74.113  1.00 98.98           N  
ATOM   2556  CA  ALA A 192       7.152  -6.891  73.907  1.00 98.98           C  
ATOM   2557  C   ALA A 192       7.295  -5.476  74.471  1.00 98.98           C  
ATOM   2558  O   ALA A 192       7.992  -5.277  75.466  1.00 98.98           O  
ATOM   2559  CB  ALA A 192       5.988  -7.634  74.567  1.00 98.98           C  
ATOM   2560  H   ALA A 192       8.895  -7.385  74.968  1.00 98.98           H  
ATOM   2561  HA  ALA A 192       6.951  -6.808  72.840  1.00 98.98           H  
ATOM   2562  HB1 ALA A 192       5.060  -7.086  74.423  1.00 98.98           H  
ATOM   2563  HB2 ALA A 192       5.852  -8.623  74.132  1.00 98.98           H  
ATOM   2564  HB3 ALA A 192       6.141  -7.744  75.639  1.00 98.98           H  
ATOM   2565  N   THR A 193       6.621  -4.520  73.833  1.00 98.97           N  
ATOM   2566  CA  THR A 193       6.664  -3.101  74.162  1.00 98.97           C  
ATOM   2567  C   THR A 193       5.272  -2.528  73.839  1.00 98.97           C  
ATOM   2568  O   THR A 193       4.665  -2.921  72.839  1.00 98.97           O  
ATOM   2569  CB  THR A 193       7.837  -2.387  73.417  1.00 98.97           C  
ATOM   2570  CG2 THR A 193       8.147  -1.000  73.999  1.00 98.97           C  
ATOM   2571  OG1 THR A 193       9.064  -3.111  73.438  1.00 98.97           O  
ATOM   2572  H   THR A 193       6.054  -4.767  73.024  1.00 98.97           H  
ATOM   2573  HA  THR A 193       6.821  -3.007  75.235  1.00 98.97           H  
ATOM   2574  HB  THR A 193       7.565  -2.275  72.366  1.00 98.97           H  
ATOM   2575 HG21 THR A 193       8.922  -0.492  73.425  1.00 98.97           H  
ATOM   2576 HG22 THR A 193       7.265  -0.361  73.994  1.00 98.97           H  
ATOM   2577 HG23 THR A 193       8.487  -1.064  75.033  1.00 98.97           H  
ATOM   2578  HG1 THR A 193       9.387  -3.140  74.345  1.00 98.97           H  
ATOM   2579  N   SER A 194       4.756  -1.609  74.658  1.00 98.91           N  
ATOM   2580  CA  SER A 194       3.505  -0.904  74.445  1.00 98.91           C  
ATOM   2581  C   SER A 194       3.619   0.514  75.010  1.00 98.91           C  
ATOM   2582  O   SER A 194       4.367   0.722  75.965  1.00 98.91           O  
ATOM   2583  CB  SER A 194       2.349  -1.755  74.981  1.00 98.91           C  
ATOM   2584  OG  SER A 194       1.114  -1.147  74.705  1.00 98.91           O  
ATOM   2585  H   SER A 194       5.291  -1.313  75.474  1.00 98.91           H  
ATOM   2586  HA  SER A 194       3.358  -0.787  73.374  1.00 98.91           H  
ATOM   2587  HB3 SER A 194       2.441  -1.905  76.057  1.00 98.91           H  
ATOM   2588  HB2 SER A 194       2.354  -2.742  74.517  1.00 98.91           H  
ATOM   2589  HG  SER A 194       0.439  -1.752  75.000  1.00 98.91           H  
ATOM   2590  N   THR A 195       2.917   1.489  74.423  1.00 98.53           N  
ATOM   2591  CA  THR A 195       2.972   2.890  74.783  1.00 98.53           C  
ATOM   2592  C   THR A 195       1.655   3.617  74.474  1.00 98.53           C  
ATOM   2593  O   THR A 195       0.910   3.216  73.578  1.00 98.53           O  
ATOM   2594  CB  THR A 195       4.225   3.522  74.129  1.00 98.53           C  
ATOM   2595  CG2 THR A 195       4.159   3.673  72.605  1.00 98.53           C  
ATOM   2596  OG1 THR A 195       4.459   4.795  74.668  1.00 98.53           O  
ATOM   2597  H   THR A 195       2.306   1.246  73.643  1.00 98.53           H  
ATOM   2598  HA  THR A 195       3.082   2.937  75.866  1.00 98.53           H  
ATOM   2599  HB  THR A 195       5.099   2.917  74.366  1.00 98.53           H  
ATOM   2600 HG21 THR A 195       5.088   4.086  72.213  1.00 98.53           H  
ATOM   2601 HG22 THR A 195       4.006   2.700  72.147  1.00 98.53           H  
ATOM   2602 HG23 THR A 195       3.345   4.324  72.286  1.00 98.53           H  
ATOM   2603  HG1 THR A 195       5.294   4.718  75.146  1.00 98.53           H  
ATOM   2604  N   GLY A 196       1.428   4.740  75.165  1.00 97.18           N  
ATOM   2605  CA  GLY A 196       0.535   5.822  74.750  1.00 97.18           C  
ATOM   2606  C   GLY A 196       1.298   6.967  74.057  1.00 97.18           C  
ATOM   2607  O   GLY A 196       0.696   7.953  73.635  1.00 97.18           O  
ATOM   2608  H   GLY A 196       2.094   4.964  75.895  1.00 97.18           H  
ATOM   2609  HA3 GLY A 196       0.043   6.227  75.634  1.00 97.18           H  
ATOM   2610  HA2 GLY A 196      -0.255   5.466  74.089  1.00 97.18           H  
ATOM   2611  N   GLY A 197       2.631   6.877  73.947  1.00 94.20           N  
ATOM   2612  CA  GLY A 197       3.496   7.933  73.441  1.00 94.20           C  
ATOM   2613  C   GLY A 197       3.789   8.978  74.523  1.00 94.20           C  
ATOM   2614  O   GLY A 197       4.026   8.621  75.678  1.00 94.20           O  
ATOM   2615  H   GLY A 197       3.106   6.042  74.289  1.00 94.20           H  
ATOM   2616  HA3 GLY A 197       3.061   8.391  72.553  1.00 94.20           H  
ATOM   2617  HA2 GLY A 197       4.439   7.481  73.138  1.00 94.20           H  
ATOM   2618  N   TRP A 198       3.810  10.260  74.141  1.00 89.90           N  
ATOM   2619  CA  TRP A 198       4.082  11.407  75.005  1.00 89.90           C  
ATOM   2620  C   TRP A 198       2.788  12.193  75.263  1.00 89.90           C  
ATOM   2621  O   TRP A 198       1.911  12.262  74.400  1.00 89.90           O  
ATOM   2622  CB  TRP A 198       5.041  12.364  74.271  1.00 89.90           C  
ATOM   2623  CG  TRP A 198       6.447  11.916  74.014  1.00 89.90           C  
ATOM   2624  CD1 TRP A 198       7.067  10.827  74.527  1.00 89.90           C  
ATOM   2625  CD2 TRP A 198       7.440  12.588  73.186  1.00 89.90           C  
ATOM   2626  CE2 TRP A 198       8.675  11.884  73.300  1.00 89.90           C  
ATOM   2627  CE3 TRP A 198       7.427  13.741  72.364  1.00 89.90           C  
ATOM   2628  NE1 TRP A 198       8.380  10.805  74.105  1.00 89.90           N  
ATOM   2629  CZ2 TRP A 198       9.845  12.327  72.666  1.00 89.90           C  
ATOM   2630  CZ3 TRP A 198       8.594  14.186  71.708  1.00 89.90           C  
ATOM   2631  CH2 TRP A 198       9.805  13.488  71.871  1.00 89.90           C  
ATOM   2632  H   TRP A 198       3.491  10.481  73.213  1.00 89.90           H  
ATOM   2633  HA  TRP A 198       4.513  11.097  75.958  1.00 89.90           H  
ATOM   2634  HB3 TRP A 198       5.126  13.296  74.832  1.00 89.90           H  
ATOM   2635  HB2 TRP A 198       4.624  12.645  73.307  1.00 89.90           H  
ATOM   2636  HD1 TRP A 198       6.603  10.108  75.189  1.00 89.90           H  
ATOM   2637  HE3 TRP A 198       6.508  14.297  72.255  1.00 89.90           H  
ATOM   2638  HE1 TRP A 198       9.025  10.068  74.363  1.00 89.90           H  
ATOM   2639  HZ2 TRP A 198      10.763  11.779  72.779  1.00 89.90           H  
ATOM   2640  HZ3 TRP A 198       8.567  15.072  71.090  1.00 89.90           H  
ATOM   2641  HH2 TRP A 198      10.701  13.831  71.371  1.00 89.90           H  
ATOM   2642  N   THR A 199       2.691  12.829  76.436  1.00 92.89           N  
ATOM   2643  CA  THR A 199       1.570  13.675  76.845  1.00 92.89           C  
ATOM   2644  C   THR A 199       1.641  14.992  76.048  1.00 92.89           C  
ATOM   2645  O   THR A 199       2.684  15.643  75.992  1.00 92.89           O  
ATOM   2646  CB  THR A 199       1.675  13.990  78.368  1.00 92.89           C  
ATOM   2647  CG2 THR A 199       0.391  14.612  78.936  1.00 92.89           C  
ATOM   2648  OG1 THR A 199       1.941  12.829  79.143  1.00 92.89           O  
ATOM   2649  H   THR A 199       3.445  12.751  77.102  1.00 92.89           H  
ATOM   2650  HA  THR A 199       0.636  13.155  76.623  1.00 92.89           H  
ATOM   2651  HB  THR A 199       2.501  14.682  78.546  1.00 92.89           H  
ATOM   2652 HG21 THR A 199       0.493  14.812  80.003  1.00 92.89           H  
ATOM   2653 HG22 THR A 199       0.183  15.566  78.453  1.00 92.89           H  
ATOM   2654 HG23 THR A 199      -0.477  13.968  78.796  1.00 92.89           H  
ATOM   2655  HG1 THR A 199       1.366  12.130  78.866  1.00 92.89           H  
ATOM   2656  N   GLY A 200       0.528  15.368  75.414  1.00 92.66           N  
ATOM   2657  CA  GLY A 200       0.422  16.503  74.504  1.00 92.66           C  
ATOM   2658  C   GLY A 200       1.190  16.274  73.192  1.00 92.66           C  
ATOM   2659  O   GLY A 200       1.639  17.255  72.602  1.00 92.66           O  
ATOM   2660  H   GLY A 200      -0.281  14.763  75.488  1.00 92.66           H  
ATOM   2661  HA3 GLY A 200       0.773  17.413  74.993  1.00 92.66           H  
ATOM   2662  HA2 GLY A 200      -0.631  16.659  74.266  1.00 92.66           H  
ATOM   2663  N   LYS A 201       1.350  15.020  72.727  1.00 92.99           N  
ATOM   2664  CA  LYS A 201       1.902  14.722  71.400  1.00 92.99           C  
ATOM   2665  C   LYS A 201       0.947  15.194  70.289  1.00 92.99           C  
ATOM   2666  O   LYS A 201      -0.272  15.288  70.499  1.00 92.99           O  
ATOM   2667  CB  LYS A 201       2.207  13.207  71.242  1.00 92.99           C  
ATOM   2668  CG  LYS A 201       1.005  12.236  71.162  1.00 92.99           C  
ATOM   2669  CD  LYS A 201       1.426  10.760  71.002  1.00 92.99           C  
ATOM   2670  CE  LYS A 201       0.242   9.792  70.815  1.00 92.99           C  
ATOM   2671  NZ  LYS A 201       0.692   8.416  70.540  1.00 92.99           N1+
ATOM   2672  H   LYS A 201       1.035  14.244  73.295  1.00 92.99           H  
ATOM   2673  HA  LYS A 201       2.841  15.271  71.301  1.00 92.99           H  
ATOM   2674  HB3 LYS A 201       2.860  12.897  72.053  1.00 92.99           H  
ATOM   2675  HB2 LYS A 201       2.799  13.085  70.335  1.00 92.99           H  
ATOM   2676  HG3 LYS A 201       0.389  12.507  70.304  1.00 92.99           H  
ATOM   2677  HG2 LYS A 201       0.380  12.345  72.049  1.00 92.99           H  
ATOM   2678  HD3 LYS A 201       2.002  10.454  71.874  1.00 92.99           H  
ATOM   2679  HD2 LYS A 201       2.082  10.666  70.138  1.00 92.99           H  
ATOM   2680  HE3 LYS A 201      -0.374  10.114  69.976  1.00 92.99           H  
ATOM   2681  HE2 LYS A 201      -0.392   9.783  71.702  1.00 92.99           H  
ATOM   2682  HZ1 LYS A 201       1.242   8.391  69.691  1.00 92.99           H  
ATOM   2683  HZ2 LYS A 201       1.232   8.075  71.322  1.00 92.99           H  
ATOM   2684  HZ3 LYS A 201      -0.116   7.817  70.429  1.00 92.99           H  
ATOM   2685  N   LEU A 202       1.488  15.450  69.091  1.00 95.56           N  
ATOM   2686  CA  LEU A 202       0.682  15.737  67.903  1.00 95.56           C  
ATOM   2687  C   LEU A 202      -0.121  14.480  67.487  1.00 95.56           C  
ATOM   2688  O   LEU A 202       0.455  13.393  67.504  1.00 95.56           O  
ATOM   2689  CB  LEU A 202       1.604  16.182  66.746  1.00 95.56           C  
ATOM   2690  CG  LEU A 202       2.309  17.543  66.946  1.00 95.56           C  
ATOM   2691  CD1 LEU A 202       3.200  17.878  65.729  1.00 95.56           C  
ATOM   2692  CD2 LEU A 202       1.327  18.691  67.270  1.00 95.56           C  
ATOM   2693  H   LEU A 202       2.486  15.376  68.956  1.00 95.56           H  
ATOM   2694  HA  LEU A 202       0.028  16.561  68.171  1.00 95.56           H  
ATOM   2695  HB3 LEU A 202       1.007  16.248  65.835  1.00 95.56           H  
ATOM   2696  HB2 LEU A 202       2.353  15.410  66.561  1.00 95.56           H  
ATOM   2697  HG  LEU A 202       2.976  17.441  67.803  1.00 95.56           H  
ATOM   2698 HD11 LEU A 202       4.226  18.069  66.042  1.00 95.56           H  
ATOM   2699 HD12 LEU A 202       3.230  17.062  65.007  1.00 95.56           H  
ATOM   2700 HD13 LEU A 202       2.858  18.758  65.185  1.00 95.56           H  
ATOM   2701 HD21 LEU A 202       1.599  19.627  66.784  1.00 95.56           H  
ATOM   2702 HD22 LEU A 202       0.307  18.460  66.963  1.00 95.56           H  
ATOM   2703 HD23 LEU A 202       1.307  18.887  68.343  1.00 95.56           H  
ATOM   2704  N   PRO A 203      -1.421  14.628  67.138  1.00 97.63           N  
ATOM   2705  CA  PRO A 203      -2.237  13.540  66.563  1.00 97.63           C  
ATOM   2706  C   PRO A 203      -1.574  12.816  65.378  1.00 97.63           C  
ATOM   2707  O   PRO A 203      -1.101  13.465  64.446  1.00 97.63           O  
ATOM   2708  CB  PRO A 203      -3.538  14.238  66.139  1.00 97.63           C  
ATOM   2709  CG  PRO A 203      -3.641  15.447  67.044  1.00 97.63           C  
ATOM   2710  CD  PRO A 203      -2.199  15.856  67.274  1.00 97.63           C  
ATOM   2711  HA  PRO A 203      -2.449  12.836  67.370  1.00 97.63           H  
ATOM   2712  HB3 PRO A 203      -4.410  13.588  66.220  1.00 97.63           H  
ATOM   2713  HB2 PRO A 203      -3.479  14.577  65.106  1.00 97.63           H  
ATOM   2714  HG3 PRO A 203      -4.099  15.157  67.991  1.00 97.63           H  
ATOM   2715  HG2 PRO A 203      -4.225  16.254  66.607  1.00 97.63           H  
ATOM   2716  HD2 PRO A 203      -1.870  16.571  66.520  1.00 97.63           H  
ATOM   2717  HD3 PRO A 203      -2.102  16.310  68.259  1.00 97.63           H  
ATOM   2718  N   GLY A 204      -1.514  11.484  65.478  1.00 98.36           N  
ATOM   2719  CA  GLY A 204      -0.900  10.603  64.497  1.00 98.36           C  
ATOM   2720  C   GLY A 204       0.618  10.464  64.683  1.00 98.36           C  
ATOM   2721  O   GLY A 204       1.249   9.824  63.849  1.00 98.36           O  
ATOM   2722  H   GLY A 204      -1.917  11.031  66.293  1.00 98.36           H  
ATOM   2723  HA3 GLY A 204      -1.121  10.956  63.494  1.00 98.36           H  
ATOM   2724  HA2 GLY A 204      -1.353   9.616  64.592  1.00 98.36           H  
ATOM   2725  N   ARG A 205       1.231  11.028  65.738  1.00 98.10           N  
ATOM   2726  CA  ARG A 205       2.650  10.826  66.038  1.00 98.10           C  
ATOM   2727  C   ARG A 205       2.871   9.391  66.538  1.00 98.10           C  
ATOM   2728  O   ARG A 205       2.293   8.982  67.550  1.00 98.10           O  
ATOM   2729  CB  ARG A 205       3.114  11.838  67.109  1.00 98.10           C  
ATOM   2730  CG  ARG A 205       4.591  11.709  67.547  1.00 98.10           C  
ATOM   2731  CD  ARG A 205       4.808  10.889  68.829  1.00 98.10           C  
ATOM   2732  NE  ARG A 205       6.221  10.780  69.214  1.00 98.10           N  
ATOM   2733  CZ  ARG A 205       6.691   9.930  70.140  1.00 98.10           C  
ATOM   2734  NH1 ARG A 205       5.881   9.092  70.796  1.00 98.10           N  
ATOM   2735  NH2 ARG A 205       7.993   9.903  70.416  1.00 98.10           N1+
ATOM   2736  H   ARG A 205       0.683  11.590  66.377  1.00 98.10           H  
ATOM   2737  HA  ARG A 205       3.230  10.988  65.128  1.00 98.10           H  
ATOM   2738  HB3 ARG A 205       2.466  11.792  67.984  1.00 98.10           H  
ATOM   2739  HB2 ARG A 205       2.976  12.838  66.697  1.00 98.10           H  
ATOM   2740  HG3 ARG A 205       4.941  12.710  67.762  1.00 98.10           H  
ATOM   2741  HG2 ARG A 205       5.212  11.340  66.728  1.00 98.10           H  
ATOM   2742  HD3 ARG A 205       4.428   9.878  68.706  1.00 98.10           H  
ATOM   2743  HD2 ARG A 205       4.268  11.337  69.661  1.00 98.10           H  
ATOM   2744  HE  ARG A 205       6.891  11.366  68.725  1.00 98.10           H  
ATOM   2745 HH12 ARG A 205       6.280   8.400  71.430  1.00 98.10           H  
ATOM   2746 HH11 ARG A 205       4.901   9.044  70.572  1.00 98.10           H  
ATOM   2747 HH22 ARG A 205       8.354   9.276  71.130  1.00 98.10           H  
ATOM   2748 HH21 ARG A 205       8.649  10.531  69.953  1.00 98.10           H  
ATOM   2749  N   VAL A 206       3.753   8.669  65.848  1.00 98.66           N  
ATOM   2750  CA  VAL A 206       4.169   7.305  66.143  1.00 98.66           C  
ATOM   2751  C   VAL A 206       5.470   7.380  66.975  1.00 98.66           C  
ATOM   2752  O   VAL A 206       6.297   8.272  66.771  1.00 98.66           O  
ATOM   2753  CB  VAL A 206       4.408   6.596  64.780  1.00 98.66           C  
ATOM   2754  CG1 VAL A 206       4.920   5.153  64.907  1.00 98.66           C  
ATOM   2755  CG2 VAL A 206       3.142   6.610  63.899  1.00 98.66           C  
ATOM   2756  H   VAL A 206       4.234   9.124  65.080  1.00 98.66           H  
ATOM   2757  HA  VAL A 206       3.394   6.781  66.707  1.00 98.66           H  
ATOM   2758  HB  VAL A 206       5.171   7.154  64.245  1.00 98.66           H  
ATOM   2759 HG11 VAL A 206       5.003   4.672  63.932  1.00 98.66           H  
ATOM   2760 HG12 VAL A 206       5.909   5.109  65.361  1.00 98.66           H  
ATOM   2761 HG13 VAL A 206       4.240   4.562  65.516  1.00 98.66           H  
ATOM   2762 HG21 VAL A 206       3.302   6.057  62.974  1.00 98.66           H  
ATOM   2763 HG22 VAL A 206       2.291   6.159  64.412  1.00 98.66           H  
ATOM   2764 HG23 VAL A 206       2.857   7.622  63.613  1.00 98.66           H  
ATOM   2765  N   GLY A 207       5.630   6.461  67.933  1.00 97.83           N  
ATOM   2766  CA  GLY A 207       6.799   6.328  68.799  1.00 97.83           C  
ATOM   2767  C   GLY A 207       7.845   5.345  68.260  1.00 97.83           C  
ATOM   2768  O   GLY A 207       7.758   4.882  67.124  1.00 97.83           O  
ATOM   2769  H   GLY A 207       4.896   5.768  68.042  1.00 97.83           H  
ATOM   2770  HA3 GLY A 207       6.449   5.969  69.766  1.00 97.83           H  
ATOM   2771  HA2 GLY A 207       7.273   7.297  68.968  1.00 97.83           H  
ATOM   2772  N   ASP A 208       8.831   4.992  69.097  1.00 98.36           N  
ATOM   2773  CA  ASP A 208       9.897   4.023  68.790  1.00 98.36           C  
ATOM   2774  C   ASP A 208       9.395   2.573  68.903  1.00 98.36           C  
ATOM   2775  O   ASP A 208       9.882   1.686  68.205  1.00 98.36           O  
ATOM   2776  CB  ASP A 208      11.074   4.211  69.791  1.00 98.36           C  
ATOM   2777  CG  ASP A 208      10.798   4.088  71.302  1.00 98.36           C  
ATOM   2778  OD1 ASP A 208       9.616   4.106  71.715  1.00 98.36           O1-
ATOM   2779  OD2 ASP A 208      11.794   4.022  72.050  1.00 98.36           O  
ATOM   2780  H   ASP A 208       8.837   5.389  70.027  1.00 98.36           H  
ATOM   2781  HA  ASP A 208      10.250   4.175  67.770  1.00 98.36           H  
ATOM   2782  HB3 ASP A 208      11.509   5.191  69.625  1.00 98.36           H  
ATOM   2783  HB2 ASP A 208      11.867   3.503  69.543  1.00 98.36           H  
ATOM   2784  N   THR A 209       8.436   2.351  69.804  1.00 98.64           N  
ATOM   2785  CA  THR A 209       7.745   1.107  70.138  1.00 98.64           C  
ATOM   2786  C   THR A 209       7.362   0.243  68.908  1.00 98.64           C  
ATOM   2787  O   THR A 209       7.876  -0.869  68.797  1.00 98.64           O  
ATOM   2788  CB  THR A 209       6.599   1.427  71.142  1.00 98.64           C  
ATOM   2789  CG2 THR A 209       5.581   0.296  71.343  1.00 98.64           C  
ATOM   2790  OG1 THR A 209       7.128   1.708  72.429  1.00 98.64           O  
ATOM   2791  H   THR A 209       8.220   3.156  70.372  1.00 98.64           H  
ATOM   2792  HA  THR A 209       8.475   0.498  70.677  1.00 98.64           H  
ATOM   2793  HB  THR A 209       6.062   2.318  70.819  1.00 98.64           H  
ATOM   2794 HG21 THR A 209       4.875   0.539  72.136  1.00 98.64           H  
ATOM   2795 HG22 THR A 209       4.996   0.122  70.441  1.00 98.64           H  
ATOM   2796 HG23 THR A 209       6.070  -0.639  71.609  1.00 98.64           H  
ATOM   2797  HG1 THR A 209       7.777   2.399  72.378  1.00 98.64           H  
ATOM   2798  N   PRO A 210       6.523   0.728  67.963  1.00 98.89           N  
ATOM   2799  CA  PRO A 210       6.056  -0.063  66.817  1.00 98.89           C  
ATOM   2800  C   PRO A 210       7.049  -0.164  65.644  1.00 98.89           C  
ATOM   2801  O   PRO A 210       6.651  -0.654  64.586  1.00 98.89           O  
ATOM   2802  CB  PRO A 210       4.773   0.647  66.374  1.00 98.89           C  
ATOM   2803  CG  PRO A 210       5.066   2.104  66.665  1.00 98.89           C  
ATOM   2804  CD  PRO A 210       5.881   2.044  67.953  1.00 98.89           C  
ATOM   2805  HA  PRO A 210       5.807  -1.071  67.134  1.00 98.89           H  
ATOM   2806  HB3 PRO A 210       3.947   0.305  66.996  1.00 98.89           H  
ATOM   2807  HB2 PRO A 210       4.487   0.468  65.336  1.00 98.89           H  
ATOM   2808  HG3 PRO A 210       4.168   2.711  66.758  1.00 98.89           H  
ATOM   2809  HG2 PRO A 210       5.674   2.525  65.862  1.00 98.89           H  
ATOM   2810  HD2 PRO A 210       6.599   2.854  67.988  1.00 98.89           H  
ATOM   2811  HD3 PRO A 210       5.217   2.136  68.808  1.00 98.89           H  
ATOM   2812  N   MET A 211       8.302   0.289  65.796  1.00 98.75           N  
ATOM   2813  CA  MET A 211       9.356   0.184  64.790  1.00 98.75           C  
ATOM   2814  C   MET A 211      10.373  -0.873  65.271  1.00 98.75           C  
ATOM   2815  O   MET A 211      11.190  -0.569  66.148  1.00 98.75           O  
ATOM   2816  CB  MET A 211      10.038   1.560  64.638  1.00 98.75           C  
ATOM   2817  CG  MET A 211       9.131   2.594  63.960  1.00 98.75           C  
ATOM   2818  SD  MET A 211      10.029   4.050  63.374  1.00 98.75           S  
ATOM   2819  CE  MET A 211       8.732   4.841  62.390  1.00 98.75           C  
ATOM   2820  H   MET A 211       8.600   0.616  66.708  1.00 98.75           H  
ATOM   2821  HA  MET A 211       8.962  -0.086  63.811  1.00 98.75           H  
ATOM   2822  HB3 MET A 211      10.935   1.437  64.028  1.00 98.75           H  
ATOM   2823  HB2 MET A 211      10.375   1.948  65.598  1.00 98.75           H  
ATOM   2824  HG3 MET A 211       8.341   2.913  64.641  1.00 98.75           H  
ATOM   2825  HG2 MET A 211       8.639   2.140  63.100  1.00 98.75           H  
ATOM   2826  HE1 MET A 211       9.139   5.708  61.872  1.00 98.75           H  
ATOM   2827  HE2 MET A 211       8.337   4.156  61.640  1.00 98.75           H  
ATOM   2828  HE3 MET A 211       7.910   5.166  63.030  1.00 98.75           H  
ATOM   2829  N   PRO A 212      10.313  -2.127  64.762  1.00 98.74           N  
ATOM   2830  CA  PRO A 212      11.301  -3.183  65.049  1.00 98.74           C  
ATOM   2831  C   PRO A 212      12.744  -2.750  64.743  1.00 98.74           C  
ATOM   2832  O   PRO A 212      13.039  -2.325  63.626  1.00 98.74           O  
ATOM   2833  CB  PRO A 212      10.851  -4.375  64.187  1.00 98.74           C  
ATOM   2834  CG  PRO A 212       9.378  -4.110  63.934  1.00 98.74           C  
ATOM   2835  CD  PRO A 212       9.330  -2.604  63.794  1.00 98.74           C  
ATOM   2836  HA  PRO A 212      11.187  -3.449  66.101  1.00 98.74           H  
ATOM   2837  HB3 PRO A 212      11.020  -5.332  64.680  1.00 98.74           H  
ATOM   2838  HB2 PRO A 212      11.389  -4.400  63.238  1.00 98.74           H  
ATOM   2839  HG3 PRO A 212       8.804  -4.397  64.816  1.00 98.74           H  
ATOM   2840  HG2 PRO A 212       8.969  -4.643  63.078  1.00 98.74           H  
ATOM   2841  HD2 PRO A 212       9.644  -2.295  62.798  1.00 98.74           H  
ATOM   2842  HD3 PRO A 212       8.318  -2.250  63.965  1.00 98.74           H  
ATOM   2843  N   GLY A 213      13.587  -2.842  65.776  1.00 98.82           N  
ATOM   2844  CA  GLY A 213      14.975  -2.411  65.773  1.00 98.82           C  
ATOM   2845  C   GLY A 213      15.171  -1.106  66.552  1.00 98.82           C  
ATOM   2846  O   GLY A 213      16.319  -0.766  66.812  1.00 98.82           O  
ATOM   2847  H   GLY A 213      13.235  -3.208  66.654  1.00 98.82           H  
ATOM   2848  HA3 GLY A 213      15.355  -2.270  64.763  1.00 98.82           H  
ATOM   2849  HA2 GLY A 213      15.569  -3.194  66.244  1.00 98.82           H  
ATOM   2850  N   ALA A 214      14.107  -0.348  66.857  1.00 98.78           N  
ATOM   2851  CA  ALA A 214      14.186   0.919  67.578  1.00 98.78           C  
ATOM   2852  C   ALA A 214      13.839   0.642  69.044  1.00 98.78           C  
ATOM   2853  O   ALA A 214      14.747   0.441  69.850  1.00 98.78           O  
ATOM   2854  CB  ALA A 214      13.227   1.951  66.955  1.00 98.78           C  
ATOM   2855  H   ALA A 214      13.188  -0.665  66.562  1.00 98.78           H  
ATOM   2856  HA  ALA A 214      15.195   1.331  67.544  1.00 98.78           H  
ATOM   2857  HB1 ALA A 214      13.265   2.895  67.498  1.00 98.78           H  
ATOM   2858  HB2 ALA A 214      13.502   2.156  65.920  1.00 98.78           H  
ATOM   2859  HB3 ALA A 214      12.193   1.618  66.953  1.00 98.78           H  
ATOM   2860  N   GLY A 215      12.545   0.592  69.386  1.00 98.57           N  
ATOM   2861  CA  GLY A 215      12.063   0.408  70.754  1.00 98.57           C  
ATOM   2862  C   GLY A 215      11.811  -1.052  71.144  1.00 98.57           C  
ATOM   2863  O   GLY A 215      11.558  -1.314  72.317  1.00 98.57           O  
ATOM   2864  H   GLY A 215      11.844   0.741  68.667  1.00 98.57           H  
ATOM   2865  HA3 GLY A 215      11.123   0.949  70.863  1.00 98.57           H  
ATOM   2866  HA2 GLY A 215      12.752   0.856  71.473  1.00 98.57           H  
ATOM   2867  N   ASN A 216      11.872  -1.989  70.187  1.00 98.94           N  
ATOM   2868  CA  ASN A 216      11.570  -3.415  70.341  1.00 98.94           C  
ATOM   2869  C   ASN A 216      12.479  -4.211  69.392  1.00 98.94           C  
ATOM   2870  O   ASN A 216      12.723  -3.750  68.273  1.00 98.94           O  
ATOM   2871  CB  ASN A 216      10.064  -3.648  70.077  1.00 98.94           C  
ATOM   2872  CG  ASN A 216       9.610  -5.061  70.436  1.00 98.94           C  
ATOM   2873  ND2 ASN A 216       9.173  -5.272  71.667  1.00 98.94           N  
ATOM   2874  OD1 ASN A 216       9.633  -5.965  69.611  1.00 98.94           O  
ATOM   2875  H   ASN A 216      12.143  -1.698  69.259  1.00 98.94           H  
ATOM   2876  HA  ASN A 216      11.799  -3.710  71.366  1.00 98.94           H  
ATOM   2877  HB3 ASN A 216       9.831  -3.462  69.027  1.00 98.94           H  
ATOM   2878  HB2 ASN A 216       9.468  -2.934  70.646  1.00 98.94           H  
ATOM   2879 HD22 ASN A 216       8.879  -6.201  71.920  1.00 98.94           H  
ATOM   2880 HD21 ASN A 216       9.154  -4.497  72.343  1.00 98.94           H  
ATOM   2881  N   PHE A 217      12.991  -5.374  69.817  1.00 98.96           N  
ATOM   2882  CA  PHE A 217      13.834  -6.274  69.022  1.00 98.96           C  
ATOM   2883  C   PHE A 217      13.916  -7.651  69.706  1.00 98.96           C  
ATOM   2884  O   PHE A 217      13.847  -7.702  70.932  1.00 98.96           O  
ATOM   2885  CB  PHE A 217      15.235  -5.640  68.812  1.00 98.96           C  
ATOM   2886  CG  PHE A 217      16.181  -6.440  67.932  1.00 98.96           C  
ATOM   2887  CD1 PHE A 217      17.046  -7.402  68.496  1.00 98.96           C  
ATOM   2888  CD2 PHE A 217      16.063  -6.364  66.528  1.00 98.96           C  
ATOM   2889  CE1 PHE A 217      17.788  -8.236  67.671  1.00 98.96           C  
ATOM   2890  CE2 PHE A 217      16.834  -7.190  65.721  1.00 98.96           C  
ATOM   2891  CZ  PHE A 217      17.692  -8.122  66.291  1.00 98.96           C  
ATOM   2892  H   PHE A 217      12.815  -5.670  70.769  1.00 98.96           H  
ATOM   2893  HA  PHE A 217      13.360  -6.407  68.050  1.00 98.96           H  
ATOM   2894  HB3 PHE A 217      15.714  -5.469  69.778  1.00 98.96           H  
ATOM   2895  HB2 PHE A 217      15.134  -4.655  68.355  1.00 98.96           H  
ATOM   2896  HD1 PHE A 217      17.115  -7.511  69.569  1.00 98.96           H  
ATOM   2897  HD2 PHE A 217      15.370  -5.669  66.076  1.00 98.96           H  
ATOM   2898  HE1 PHE A 217      18.441  -8.978  68.108  1.00 98.96           H  
ATOM   2899  HE2 PHE A 217      16.748  -7.116  64.647  1.00 98.96           H  
ATOM   2900  HZ  PHE A 217      18.280  -8.775  65.663  1.00 98.96           H  
ATOM   2901  N   ALA A 218      14.117  -8.729  68.923  1.00 98.97           N  
ATOM   2902  CA  ALA A 218      14.446 -10.061  69.438  1.00 98.97           C  
ATOM   2903  C   ALA A 218      15.137 -10.943  68.391  1.00 98.97           C  
ATOM   2904  O   ALA A 218      14.727 -10.958  67.231  1.00 98.97           O  
ATOM   2905  CB  ALA A 218      13.214 -10.757  70.045  1.00 98.97           C  
ATOM   2906  H   ALA A 218      14.161  -8.623  67.919  1.00 98.97           H  
ATOM   2907  HA  ALA A 218      15.181  -9.932  70.223  1.00 98.97           H  
ATOM   2908  HB1 ALA A 218      13.483 -11.718  70.480  1.00 98.97           H  
ATOM   2909  HB2 ALA A 218      12.761 -10.162  70.837  1.00 98.97           H  
ATOM   2910  HB3 ALA A 218      12.450 -10.952  69.297  1.00 98.97           H  
ATOM   2911  N   GLU A 219      16.151 -11.693  68.855  1.00 98.73           N  
ATOM   2912  CA  GLU A 219      16.902 -12.698  68.104  1.00 98.73           C  
ATOM   2913  C   GLU A 219      17.642 -13.597  69.110  1.00 98.73           C  
ATOM   2914  O   GLU A 219      18.318 -13.071  69.994  1.00 98.73           O  
ATOM   2915  CB  GLU A 219      17.893 -12.023  67.133  1.00 98.73           C  
ATOM   2916  CG  GLU A 219      18.643 -13.028  66.219  1.00 98.73           C  
ATOM   2917  CD  GLU A 219      19.910 -12.501  65.535  1.00 98.73           C  
ATOM   2918  OE1 GLU A 219      20.344 -13.169  64.571  1.00 98.73           O1-
ATOM   2919  OE2 GLU A 219      20.449 -11.460  65.969  1.00 98.73           O  
ATOM   2920  H   GLU A 219      16.435 -11.588  69.820  1.00 98.73           H  
ATOM   2921  HA  GLU A 219      16.205 -13.303  67.525  1.00 98.73           H  
ATOM   2922  HB3 GLU A 219      18.589 -11.435  67.730  1.00 98.73           H  
ATOM   2923  HB2 GLU A 219      17.369 -11.305  66.502  1.00 98.73           H  
ATOM   2924  HG3 GLU A 219      17.949 -13.390  65.458  1.00 98.73           H  
ATOM   2925  HG2 GLU A 219      18.954 -13.908  66.776  1.00 98.73           H  
ATOM   2926  N   ASN A 220      17.540 -14.927  68.939  1.00 98.62           N  
ATOM   2927  CA  ASN A 220      18.200 -15.936  69.785  1.00 98.62           C  
ATOM   2928  C   ASN A 220      19.738 -15.905  69.719  1.00 98.62           C  
ATOM   2929  O   ASN A 220      20.371 -16.228  70.722  1.00 98.62           O  
ATOM   2930  CB  ASN A 220      17.700 -17.351  69.404  1.00 98.62           C  
ATOM   2931  CG  ASN A 220      16.269 -17.678  69.839  1.00 98.62           C  
ATOM   2932  ND2 ASN A 220      15.868 -18.937  69.652  1.00 98.62           N  
ATOM   2933  OD1 ASN A 220      15.537 -16.831  70.347  1.00 98.62           O  
ATOM   2934  H   ASN A 220      16.950 -15.287  68.200  1.00 98.62           H  
ATOM   2935  HA  ASN A 220      17.892 -15.714  70.808  1.00 98.62           H  
ATOM   2936  HB3 ASN A 220      18.333 -18.097  69.889  1.00 98.62           H  
ATOM   2937  HB2 ASN A 220      17.800 -17.515  68.330  1.00 98.62           H  
ATOM   2938 HD22 ASN A 220      14.948 -19.230  69.949  1.00 98.62           H  
ATOM   2939 HD21 ASN A 220      16.489 -19.617  69.237  1.00 98.62           H  
ATOM   2940  N   ALA A 221      20.319 -15.524  68.568  1.00 98.34           N  
ATOM   2941  CA  ALA A 221      21.772 -15.455  68.377  1.00 98.34           C  
ATOM   2942  C   ALA A 221      22.448 -14.255  69.070  1.00 98.34           C  
ATOM   2943  O   ALA A 221      23.676 -14.248  69.158  1.00 98.34           O  
ATOM   2944  CB  ALA A 221      22.084 -15.457  66.874  1.00 98.34           C  
ATOM   2945  H   ALA A 221      19.747 -15.270  67.776  1.00 98.34           H  
ATOM   2946  HA  ALA A 221      22.209 -16.361  68.801  1.00 98.34           H  
ATOM   2947  HB1 ALA A 221      23.153 -15.576  66.694  1.00 98.34           H  
ATOM   2948  HB2 ALA A 221      21.575 -16.274  66.362  1.00 98.34           H  
ATOM   2949  HB3 ALA A 221      21.779 -14.525  66.406  1.00 98.34           H  
ATOM   2950  N   THR A 222      21.657 -13.277  69.543  1.00 98.67           N  
ATOM   2951  CA  THR A 222      22.130 -12.085  70.243  1.00 98.67           C  
ATOM   2952  C   THR A 222      21.259 -11.878  71.501  1.00 98.67           C  
ATOM   2953  O   THR A 222      21.586 -12.463  72.533  1.00 98.67           O  
ATOM   2954  CB  THR A 222      22.149 -10.832  69.315  1.00 98.67           C  
ATOM   2955  CG2 THR A 222      23.123 -10.976  68.137  1.00 98.67           C  
ATOM   2956  OG1 THR A 222      20.880 -10.514  68.774  1.00 98.67           O  
ATOM   2957  H   THR A 222      20.654 -13.359  69.447  1.00 98.67           H  
ATOM   2958  HA  THR A 222      23.148 -12.244  70.604  1.00 98.67           H  
ATOM   2959  HB  THR A 222      22.466  -9.970  69.905  1.00 98.67           H  
ATOM   2960 HG21 THR A 222      23.061 -10.111  67.480  1.00 98.67           H  
ATOM   2961 HG22 THR A 222      24.153 -11.060  68.485  1.00 98.67           H  
ATOM   2962 HG23 THR A 222      22.904 -11.850  67.524  1.00 98.67           H  
ATOM   2963  HG1 THR A 222      20.753 -11.026  67.967  1.00 98.67           H  
ATOM   2964  N   CYS A 223      20.196 -11.062  71.422  1.00 98.90           N  
ATOM   2965  CA  CYS A 223      19.364 -10.669  72.552  1.00 98.90           C  
ATOM   2966  C   CYS A 223      17.979 -10.182  72.100  1.00 98.90           C  
ATOM   2967  O   CYS A 223      17.782  -9.824  70.938  1.00 98.90           O  
ATOM   2968  CB  CYS A 223      20.081  -9.614  73.432  1.00 98.90           C  
ATOM   2969  SG  CYS A 223      20.246  -8.009  72.589  1.00 98.90           S  
ATOM   2970  H   CYS A 223      19.974 -10.627  70.535  1.00 98.90           H  
ATOM   2971  HA  CYS A 223      19.187 -11.564  73.148  1.00 98.90           H  
ATOM   2972  HB3 CYS A 223      21.064  -9.965  73.743  1.00 98.90           H  
ATOM   2973  HB2 CYS A 223      19.518  -9.441  74.348  1.00 98.90           H  
ATOM   2974  HG  CYS A 223      20.930  -7.407  73.566  1.00 98.90           H  
ATOM   2975  N   ALA A 224      17.070 -10.136  73.084  1.00 98.97           N  
ATOM   2976  CA  ALA A 224      15.829  -9.375  73.057  1.00 98.97           C  
ATOM   2977  C   ALA A 224      16.008  -8.069  73.832  1.00 98.97           C  
ATOM   2978  O   ALA A 224      16.716  -8.063  74.836  1.00 98.97           O  
ATOM   2979  CB  ALA A 224      14.702 -10.227  73.653  1.00 98.97           C  
ATOM   2980  H   ALA A 224      17.336 -10.478  74.000  1.00 98.97           H  
ATOM   2981  HA  ALA A 224      15.580  -9.102  72.042  1.00 98.97           H  
ATOM   2982  HB1 ALA A 224      13.822  -9.626  73.870  1.00 98.97           H  
ATOM   2983  HB2 ALA A 224      14.399 -11.009  72.957  1.00 98.97           H  
ATOM   2984  HB3 ALA A 224      15.005 -10.705  74.583  1.00 98.97           H  
ATOM   2985  N   VAL A 225      15.370  -6.994  73.339  1.00 98.98           N  
ATOM   2986  CA  VAL A 225      15.437  -5.647  73.905  1.00 98.98           C  
ATOM   2987  C   VAL A 225      14.037  -5.004  73.864  1.00 98.98           C  
ATOM   2988  O   VAL A 225      13.317  -5.179  72.881  1.00 98.98           O  
ATOM   2989  CB  VAL A 225      16.400  -4.712  73.104  1.00 98.98           C  
ATOM   2990  CG1 VAL A 225      16.550  -3.312  73.740  1.00 98.98           C  
ATOM   2991  CG2 VAL A 225      17.799  -5.322  72.901  1.00 98.98           C  
ATOM   2992  H   VAL A 225      14.794  -7.095  72.512  1.00 98.98           H  
ATOM   2993  HA  VAL A 225      15.770  -5.702  74.940  1.00 98.98           H  
ATOM   2994  HB  VAL A 225      15.987  -4.563  72.105  1.00 98.98           H  
ATOM   2995 HG11 VAL A 225      17.299  -2.716  73.226  1.00 98.98           H  
ATOM   2996 HG12 VAL A 225      15.627  -2.734  73.705  1.00 98.98           H  
ATOM   2997 HG13 VAL A 225      16.860  -3.390  74.782  1.00 98.98           H  
ATOM   2998 HG21 VAL A 225      18.465  -4.626  72.391  1.00 98.98           H  
ATOM   2999 HG22 VAL A 225      18.262  -5.587  73.851  1.00 98.98           H  
ATOM   3000 HG23 VAL A 225      17.756  -6.220  72.285  1.00 98.98           H  
ATOM   3001  N   SER A 226      13.700  -4.234  74.900  1.00 98.96           N  
ATOM   3002  CA  SER A 226      12.591  -3.308  74.938  1.00 98.96           C  
ATOM   3003  C   SER A 226      13.154  -1.983  75.476  1.00 98.96           C  
ATOM   3004  O   SER A 226      13.948  -1.999  76.421  1.00 98.96           O  
ATOM   3005  CB  SER A 226      11.453  -3.935  75.764  1.00 98.96           C  
ATOM   3006  OG  SER A 226      10.350  -3.063  75.864  1.00 98.96           O  
ATOM   3007  H   SER A 226      14.378  -4.131  75.652  1.00 98.96           H  
ATOM   3008  HA  SER A 226      12.223  -3.137  73.926  1.00 98.96           H  
ATOM   3009  HB3 SER A 226      11.792  -4.187  76.768  1.00 98.96           H  
ATOM   3010  HB2 SER A 226      11.118  -4.865  75.299  1.00 98.96           H  
ATOM   3011  HG  SER A 226      10.604  -2.312  76.386  1.00 98.96           H  
ATOM   3012  N   GLY A 227      12.757  -0.846  74.893  1.00 98.58           N  
ATOM   3013  CA  GLY A 227      13.230   0.496  75.238  1.00 98.58           C  
ATOM   3014  C   GLY A 227      12.163   1.375  75.902  1.00 98.58           C  
ATOM   3015  O   GLY A 227      10.971   1.058  75.878  1.00 98.58           O  
ATOM   3016  H   GLY A 227      12.108  -0.919  74.111  1.00 98.58           H  
ATOM   3017  HA3 GLY A 227      13.553   0.989  74.321  1.00 98.58           H  
ATOM   3018  HA2 GLY A 227      14.102   0.455  75.889  1.00 98.58           H  
ATOM   3019  N   THR A 228      12.604   2.484  76.504  1.00 97.71           N  
ATOM   3020  CA  THR A 228      11.811   3.581  77.023  1.00 97.71           C  
ATOM   3021  C   THR A 228      12.710   4.830  77.034  1.00 97.71           C  
ATOM   3022  O   THR A 228      13.875   4.740  77.420  1.00 97.71           O  
ATOM   3023  CB  THR A 228      11.151   3.185  78.370  1.00 97.71           C  
ATOM   3024  CG2 THR A 228      12.135   2.636  79.421  1.00 97.71           C  
ATOM   3025  OG1 THR A 228      10.475   4.291  78.936  1.00 97.71           O  
ATOM   3026  H   THR A 228      13.608   2.629  76.595  1.00 97.71           H  
ATOM   3027  HA  THR A 228      11.015   3.769  76.299  1.00 97.71           H  
ATOM   3028  HB  THR A 228      10.393   2.428  78.170  1.00 97.71           H  
ATOM   3029 HG21 THR A 228      11.633   2.378  80.352  1.00 97.71           H  
ATOM   3030 HG22 THR A 228      12.624   1.726  79.073  1.00 97.71           H  
ATOM   3031 HG23 THR A 228      12.927   3.346  79.646  1.00 97.71           H  
ATOM   3032  HG1 THR A 228       9.984   4.723  78.232  1.00 97.71           H  
ATOM   3033  N   GLY A 229      12.190   5.993  76.630  1.00 95.17           N  
ATOM   3034  CA  GLY A 229      12.943   7.235  76.561  1.00 95.17           C  
ATOM   3035  C   GLY A 229      12.433   8.180  75.476  1.00 95.17           C  
ATOM   3036  O   GLY A 229      11.288   8.093  75.032  1.00 95.17           O  
ATOM   3037  H   GLY A 229      11.201   6.043  76.402  1.00 95.17           H  
ATOM   3038  HA3 GLY A 229      13.988   7.018  76.336  1.00 95.17           H  
ATOM   3039  HA2 GLY A 229      12.898   7.733  77.529  1.00 95.17           H  
ATOM   3040  N   HIS A 230      13.296   9.103  75.044  1.00 94.11           N  
ATOM   3041  CA  HIS A 230      13.074  10.027  73.932  1.00 94.11           C  
ATOM   3042  C   HIS A 230      13.140   9.233  72.613  1.00 94.11           C  
ATOM   3043  O   HIS A 230      14.200   9.100  71.999  1.00 94.11           O  
ATOM   3044  CB  HIS A 230      14.160  11.123  73.997  1.00 94.11           C  
ATOM   3045  CG  HIS A 230      14.121  12.223  72.956  1.00 94.11           C  
ATOM   3046  CD2 HIS A 230      13.336  12.459  71.848  1.00 94.11           C  
ATOM   3047  ND1 HIS A 230      15.026  13.268  72.980  1.00 94.11           N  
ATOM   3048  CE1 HIS A 230      14.767  14.067  71.947  1.00 94.11           C  
ATOM   3049  NE2 HIS A 230      13.749  13.632  71.213  1.00 94.11           N  
ATOM   3050  H   HIS A 230      14.191   9.132  75.520  1.00 94.11           H  
ATOM   3051  HA  HIS A 230      12.093  10.490  74.041  1.00 94.11           H  
ATOM   3052  HB3 HIS A 230      15.141  10.659  73.946  1.00 94.11           H  
ATOM   3053  HB2 HIS A 230      14.111  11.609  74.972  1.00 94.11           H  
ATOM   3054  HD2 HIS A 230      12.520  11.881  71.442  1.00 94.11           H  
ATOM   3055  HD1 HIS A 230      15.819  13.363  73.627  1.00 94.11           H  
ATOM   3056  HE1 HIS A 230      15.339  14.957  71.719  1.00 94.11           H  
ATOM   3057  N   GLY A 231      11.992   8.671  72.210  1.00 96.19           N  
ATOM   3058  CA  GLY A 231      11.856   7.654  71.170  1.00 96.19           C  
ATOM   3059  C   GLY A 231      12.412   8.030  69.798  1.00 96.19           C  
ATOM   3060  O   GLY A 231      12.944   7.170  69.108  1.00 96.19           O  
ATOM   3061  H   GLY A 231      11.207   8.758  72.843  1.00 96.19           H  
ATOM   3062  HA3 GLY A 231      10.809   7.393  71.039  1.00 96.19           H  
ATOM   3063  HA2 GLY A 231      12.348   6.749  71.526  1.00 96.19           H  
ATOM   3064  N   GLU A 232      12.382   9.313  69.424  1.00 97.03           N  
ATOM   3065  CA  GLU A 232      12.961   9.837  68.190  1.00 97.03           C  
ATOM   3066  C   GLU A 232      14.471   9.544  68.103  1.00 97.03           C  
ATOM   3067  O   GLU A 232      14.951   9.181  67.034  1.00 97.03           O  
ATOM   3068  CB  GLU A 232      12.689  11.354  68.077  1.00 97.03           C  
ATOM   3069  CG  GLU A 232      11.263  11.741  67.611  1.00 97.03           C  
ATOM   3070  CD  GLU A 232      10.146  11.628  68.649  1.00 97.03           C  
ATOM   3071  OE1 GLU A 232      10.447  11.294  69.812  1.00 97.03           O1-
ATOM   3072  OE2 GLU A 232       8.978  11.863  68.268  1.00 97.03           O  
ATOM   3073  H   GLU A 232      11.881   9.973  70.006  1.00 97.03           H  
ATOM   3074  HA  GLU A 232      12.492   9.331  67.346  1.00 97.03           H  
ATOM   3075  HB3 GLU A 232      13.378  11.773  67.342  1.00 97.03           H  
ATOM   3076  HB2 GLU A 232      12.941  11.863  69.008  1.00 97.03           H  
ATOM   3077  HG3 GLU A 232      10.983  11.152  66.741  1.00 97.03           H  
ATOM   3078  HG2 GLU A 232      11.290  12.781  67.287  1.00 97.03           H  
ATOM   3079  N   VAL A 233      15.210   9.609  69.219  1.00 97.47           N  
ATOM   3080  CA  VAL A 233      16.632   9.261  69.265  1.00 97.47           C  
ATOM   3081  C   VAL A 233      16.794   7.728  69.187  1.00 97.47           C  
ATOM   3082  O   VAL A 233      17.697   7.245  68.511  1.00 97.47           O  
ATOM   3083  CB  VAL A 233      17.291   9.835  70.551  1.00 97.47           C  
ATOM   3084  CG1 VAL A 233      18.828   9.720  70.521  1.00 97.47           C  
ATOM   3085  CG2 VAL A 233      16.926  11.315  70.765  1.00 97.47           C  
ATOM   3086  H   VAL A 233      14.749   9.821  70.097  1.00 97.47           H  
ATOM   3087  HA  VAL A 233      17.125   9.707  68.400  1.00 97.47           H  
ATOM   3088  HB  VAL A 233      16.927   9.274  71.414  1.00 97.47           H  
ATOM   3089 HG11 VAL A 233      19.283  10.123  71.426  1.00 97.47           H  
ATOM   3090 HG12 VAL A 233      19.165   8.692  70.421  1.00 97.47           H  
ATOM   3091 HG13 VAL A 233      19.247  10.282  69.686  1.00 97.47           H  
ATOM   3092 HG21 VAL A 233      17.429  11.733  71.636  1.00 97.47           H  
ATOM   3093 HG22 VAL A 233      17.214  11.924  69.907  1.00 97.47           H  
ATOM   3094 HG23 VAL A 233      15.858  11.453  70.922  1.00 97.47           H  
ATOM   3095  N   PHE A 234      15.883   6.959  69.798  1.00 98.41           N  
ATOM   3096  CA  PHE A 234      15.874   5.493  69.757  1.00 98.41           C  
ATOM   3097  C   PHE A 234      15.553   4.958  68.348  1.00 98.41           C  
ATOM   3098  O   PHE A 234      16.047   3.889  67.995  1.00 98.41           O  
ATOM   3099  CB  PHE A 234      14.866   4.916  70.778  1.00 98.41           C  
ATOM   3100  CG  PHE A 234      15.279   4.959  72.248  1.00 98.41           C  
ATOM   3101  CD1 PHE A 234      15.640   6.170  72.883  1.00 98.41           C  
ATOM   3102  CD2 PHE A 234      15.273   3.765  73.003  1.00 98.41           C  
ATOM   3103  CE1 PHE A 234      15.999   6.186  74.245  1.00 98.41           C  
ATOM   3104  CE2 PHE A 234      15.628   3.781  74.366  1.00 98.41           C  
ATOM   3105  CZ  PHE A 234      15.992   4.990  74.987  1.00 98.41           C  
ATOM   3106  H   PHE A 234      15.119   7.422  70.272  1.00 98.41           H  
ATOM   3107  HA  PHE A 234      16.867   5.125  70.012  1.00 98.41           H  
ATOM   3108  HB3 PHE A 234      14.678   3.870  70.528  1.00 98.41           H  
ATOM   3109  HB2 PHE A 234      13.898   5.396  70.675  1.00 98.41           H  
ATOM   3110  HD1 PHE A 234      15.650   7.099  72.341  1.00 98.41           H  
ATOM   3111  HD2 PHE A 234      14.988   2.828  72.545  1.00 98.41           H  
ATOM   3112  HE1 PHE A 234      16.283   7.112  74.723  1.00 98.41           H  
ATOM   3113  HE2 PHE A 234      15.622   2.867  74.939  1.00 98.41           H  
ATOM   3114  HZ  PHE A 234      16.262   4.996  76.033  1.00 98.41           H  
ATOM   3115  N   ILE A 235      14.789   5.706  67.534  1.00 98.77           N  
ATOM   3116  CA  ILE A 235      14.564   5.442  66.111  1.00 98.77           C  
ATOM   3117  C   ILE A 235      15.819   5.844  65.310  1.00 98.77           C  
ATOM   3118  O   ILE A 235      16.315   5.028  64.543  1.00 98.77           O  
ATOM   3119  CB  ILE A 235      13.308   6.208  65.591  1.00 98.77           C  
ATOM   3120  CG1 ILE A 235      12.008   5.745  66.282  1.00 98.77           C  
ATOM   3121  CG2 ILE A 235      13.134   6.056  64.066  1.00 98.77           C  
ATOM   3122  CD1 ILE A 235      10.842   6.737  66.129  1.00 98.77           C  
ATOM   3123  H   ILE A 235      14.327   6.512  67.942  1.00 98.77           H  
ATOM   3124  HA  ILE A 235      14.409   4.373  65.963  1.00 98.77           H  
ATOM   3125  HB  ILE A 235      13.444   7.269  65.807  1.00 98.77           H  
ATOM   3126 HG13 ILE A 235      12.180   5.589  67.344  1.00 98.77           H  
ATOM   3127 HG12 ILE A 235      11.712   4.769  65.895  1.00 98.77           H  
ATOM   3128 HG21 ILE A 235      12.188   6.455  63.709  1.00 98.77           H  
ATOM   3129 HG22 ILE A 235      13.918   6.580  63.520  1.00 98.77           H  
ATOM   3130 HG23 ILE A 235      13.170   5.006  63.771  1.00 98.77           H  
ATOM   3131 HD11 ILE A 235       9.975   6.401  66.692  1.00 98.77           H  
ATOM   3132 HD12 ILE A 235      11.104   7.725  66.502  1.00 98.77           H  
ATOM   3133 HD13 ILE A 235      10.518   6.841  65.094  1.00 98.77           H  
ATOM   3134  N   LYS A 236      16.353   7.065  65.493  1.00 98.65           N  
ATOM   3135  CA  LYS A 236      17.514   7.587  64.762  1.00 98.65           C  
ATOM   3136  C   LYS A 236      18.783   6.738  64.943  1.00 98.65           C  
ATOM   3137  O   LYS A 236      19.488   6.507  63.962  1.00 98.65           O  
ATOM   3138  CB  LYS A 236      17.791   9.040  65.192  1.00 98.65           C  
ATOM   3139  CG  LYS A 236      16.784  10.065  64.646  1.00 98.65           C  
ATOM   3140  CD  LYS A 236      17.061  11.473  65.199  1.00 98.65           C  
ATOM   3141  CE  LYS A 236      16.053  12.521  64.707  1.00 98.65           C  
ATOM   3142  NZ  LYS A 236      16.424  13.883  65.132  1.00 98.65           N1+
ATOM   3143  H   LYS A 236      15.951   7.688  66.182  1.00 98.65           H  
ATOM   3144  HA  LYS A 236      17.261   7.581  63.699  1.00 98.65           H  
ATOM   3145  HB3 LYS A 236      18.779   9.342  64.840  1.00 98.65           H  
ATOM   3146  HB2 LYS A 236      17.836   9.096  66.280  1.00 98.65           H  
ATOM   3147  HG3 LYS A 236      15.763   9.766  64.865  1.00 98.65           H  
ATOM   3148  HG2 LYS A 236      16.837  10.069  63.560  1.00 98.65           H  
ATOM   3149  HD3 LYS A 236      18.075  11.770  64.925  1.00 98.65           H  
ATOM   3150  HD2 LYS A 236      17.042  11.436  66.290  1.00 98.65           H  
ATOM   3151  HE3 LYS A 236      15.064  12.299  65.104  1.00 98.65           H  
ATOM   3152  HE2 LYS A 236      15.981  12.499  63.620  1.00 98.65           H  
ATOM   3153  HZ1 LYS A 236      17.330  14.123  64.752  1.00 98.65           H  
ATOM   3154  HZ2 LYS A 236      15.737  14.543  64.798  1.00 98.65           H  
ATOM   3155  HZ3 LYS A 236      16.464  13.925  66.140  1.00 98.65           H  
ATOM   3156  N   TYR A 237      19.029   6.289  66.185  1.00 98.76           N  
ATOM   3157  CA  TYR A 237      20.162   5.443  66.566  1.00 98.76           C  
ATOM   3158  C   TYR A 237      19.851   3.940  66.510  1.00 98.76           C  
ATOM   3159  O   TYR A 237      20.792   3.157  66.642  1.00 98.76           O  
ATOM   3160  CB  TYR A 237      20.683   5.879  67.950  1.00 98.76           C  
ATOM   3161  CG  TYR A 237      21.483   7.168  67.890  1.00 98.76           C  
ATOM   3162  CD1 TYR A 237      22.889   7.112  67.792  1.00 98.76           C  
ATOM   3163  CD2 TYR A 237      20.833   8.420  67.861  1.00 98.76           C  
ATOM   3164  CE1 TYR A 237      23.636   8.295  67.636  1.00 98.76           C  
ATOM   3165  CE2 TYR A 237      21.577   9.602  67.694  1.00 98.76           C  
ATOM   3166  CZ  TYR A 237      22.976   9.537  67.559  1.00 98.76           C  
ATOM   3167  OH  TYR A 237      23.683  10.673  67.299  1.00 98.76           O  
ATOM   3168  H   TYR A 237      18.401   6.547  66.935  1.00 98.76           H  
ATOM   3169  HA  TYR A 237      20.972   5.604  65.859  1.00 98.76           H  
ATOM   3170  HB3 TYR A 237      21.342   5.114  68.365  1.00 98.76           H  
ATOM   3171  HB2 TYR A 237      19.863   5.972  68.661  1.00 98.76           H  
ATOM   3172  HD1 TYR A 237      23.398   6.160  67.804  1.00 98.76           H  
ATOM   3173  HD2 TYR A 237      19.760   8.482  67.923  1.00 98.76           H  
ATOM   3174  HE1 TYR A 237      24.710   8.240  67.536  1.00 98.76           H  
ATOM   3175  HE2 TYR A 237      21.069  10.554  67.637  1.00 98.76           H  
ATOM   3176  HH  TYR A 237      24.633  10.537  67.281  1.00 98.76           H  
ATOM   3177  N   THR A 238      18.571   3.569  66.298  1.00 98.75           N  
ATOM   3178  CA  THR A 238      18.049   2.201  66.159  1.00 98.75           C  
ATOM   3179  C   THR A 238      18.500   1.292  67.328  1.00 98.75           C  
ATOM   3180  O   THR A 238      19.193   0.297  67.121  1.00 98.75           O  
ATOM   3181  CB  THR A 238      18.379   1.572  64.768  1.00 98.75           C  
ATOM   3182  CG2 THR A 238      17.917   2.448  63.595  1.00 98.75           C  
ATOM   3183  OG1 THR A 238      19.744   1.248  64.569  1.00 98.75           O  
ATOM   3184  H   THR A 238      17.879   4.296  66.187  1.00 98.75           H  
ATOM   3185  HA  THR A 238      16.963   2.280  66.229  1.00 98.75           H  
ATOM   3186  HB  THR A 238      17.836   0.628  64.694  1.00 98.75           H  
ATOM   3187 HG21 THR A 238      18.152   1.980  62.644  1.00 98.75           H  
ATOM   3188 HG22 THR A 238      16.839   2.600  63.627  1.00 98.75           H  
ATOM   3189 HG23 THR A 238      18.399   3.426  63.600  1.00 98.75           H  
ATOM   3190  HG1 THR A 238      20.021   0.679  65.294  1.00 98.75           H  
ATOM   3191  N   ALA A 239      18.138   1.700  68.554  1.00 98.86           N  
ATOM   3192  CA  ALA A 239      18.636   1.182  69.829  1.00 98.86           C  
ATOM   3193  C   ALA A 239      18.597  -0.350  69.980  1.00 98.86           C  
ATOM   3194  O   ALA A 239      19.625  -0.953  70.287  1.00 98.86           O  
ATOM   3195  CB  ALA A 239      17.915   1.881  70.992  1.00 98.86           C  
ATOM   3196  H   ALA A 239      17.531   2.510  68.578  1.00 98.86           H  
ATOM   3197  HA  ALA A 239      19.688   1.468  69.875  1.00 98.86           H  
ATOM   3198  HB1 ALA A 239      18.296   1.535  71.954  1.00 98.86           H  
ATOM   3199  HB2 ALA A 239      18.061   2.960  70.957  1.00 98.86           H  
ATOM   3200  HB3 ALA A 239      16.842   1.689  70.975  1.00 98.86           H  
ATOM   3201  N   GLY A 240      17.439  -0.985  69.745  1.00 98.91           N  
ATOM   3202  CA  GLY A 240      17.245  -2.425  69.941  1.00 98.91           C  
ATOM   3203  C   GLY A 240      18.094  -3.278  68.984  1.00 98.91           C  
ATOM   3204  O   GLY A 240      18.690  -4.265  69.417  1.00 98.91           O  
ATOM   3205  H   GLY A 240      16.633  -0.453  69.445  1.00 98.91           H  
ATOM   3206  HA3 GLY A 240      16.192  -2.662  69.788  1.00 98.91           H  
ATOM   3207  HA2 GLY A 240      17.486  -2.688  70.969  1.00 98.91           H  
ATOM   3208  N   ALA A 241      18.167  -2.881  67.702  1.00 98.87           N  
ATOM   3209  CA  ALA A 241      18.974  -3.534  66.671  1.00 98.87           C  
ATOM   3210  C   ALA A 241      20.476  -3.262  66.812  1.00 98.87           C  
ATOM   3211  O   ALA A 241      21.265  -4.129  66.441  1.00 98.87           O  
ATOM   3212  CB  ALA A 241      18.493  -3.093  65.283  1.00 98.87           C  
ATOM   3213  H   ALA A 241      17.663  -2.051  67.414  1.00 98.87           H  
ATOM   3214  HA  ALA A 241      18.826  -4.613  66.750  1.00 98.87           H  
ATOM   3215  HB1 ALA A 241      19.153  -3.456  64.494  1.00 98.87           H  
ATOM   3216  HB2 ALA A 241      17.507  -3.501  65.079  1.00 98.87           H  
ATOM   3217  HB3 ALA A 241      18.438  -2.007  65.197  1.00 98.87           H  
ATOM   3218  N   GLU A 242      20.844  -2.082  67.342  1.00 98.92           N  
ATOM   3219  CA  GLU A 242      22.229  -1.682  67.567  1.00 98.92           C  
ATOM   3220  C   GLU A 242      22.899  -2.470  68.701  1.00 98.92           C  
ATOM   3221  O   GLU A 242      24.041  -2.883  68.525  1.00 98.92           O  
ATOM   3222  CB  GLU A 242      22.330  -0.144  67.730  1.00 98.92           C  
ATOM   3223  CG  GLU A 242      23.716   0.431  68.123  1.00 98.92           C  
ATOM   3224  CD  GLU A 242      24.880   0.214  67.143  1.00 98.92           C  
ATOM   3225  OE1 GLU A 242      26.008   0.584  67.537  1.00 98.92           O1-
ATOM   3226  OE2 GLU A 242      24.662  -0.314  66.029  1.00 98.92           O  
ATOM   3227  H   GLU A 242      20.136  -1.406  67.598  1.00 98.92           H  
ATOM   3228  HA  GLU A 242      22.762  -1.950  66.655  1.00 98.92           H  
ATOM   3229  HB3 GLU A 242      21.605   0.180  68.478  1.00 98.92           H  
ATOM   3230  HB2 GLU A 242      22.011   0.329  66.800  1.00 98.92           H  
ATOM   3231  HG3 GLU A 242      24.022   0.011  69.078  1.00 98.92           H  
ATOM   3232  HG2 GLU A 242      23.614   1.504  68.287  1.00 98.92           H  
ATOM   3233  N   ILE A 243      22.173  -2.726  69.804  1.00 98.96           N  
ATOM   3234  CA  ILE A 243      22.635  -3.572  70.913  1.00 98.96           C  
ATOM   3235  C   ILE A 243      22.931  -5.011  70.447  1.00 98.96           C  
ATOM   3236  O   ILE A 243      23.985  -5.549  70.782  1.00 98.96           O  
ATOM   3237  CB  ILE A 243      21.618  -3.600  72.096  1.00 98.96           C  
ATOM   3238  CG1 ILE A 243      21.507  -2.191  72.714  1.00 98.96           C  
ATOM   3239  CG2 ILE A 243      21.939  -4.638  73.202  1.00 98.96           C  
ATOM   3240  CD1 ILE A 243      20.275  -1.948  73.593  1.00 98.96           C  
ATOM   3241  H   ILE A 243      21.236  -2.352  69.884  1.00 98.96           H  
ATOM   3242  HA  ILE A 243      23.571  -3.144  71.278  1.00 98.96           H  
ATOM   3243  HB  ILE A 243      20.640  -3.852  71.682  1.00 98.96           H  
ATOM   3244 HG13 ILE A 243      21.463  -1.451  71.923  1.00 98.96           H  
ATOM   3245 HG12 ILE A 243      22.421  -1.956  73.253  1.00 98.96           H  
ATOM   3246 HG21 ILE A 243      21.204  -4.622  74.005  1.00 98.96           H  
ATOM   3247 HG22 ILE A 243      21.946  -5.660  72.829  1.00 98.96           H  
ATOM   3248 HG23 ILE A 243      22.914  -4.448  73.647  1.00 98.96           H  
ATOM   3249 HD11 ILE A 243      20.376  -1.009  74.137  1.00 98.96           H  
ATOM   3250 HD12 ILE A 243      19.379  -1.872  72.978  1.00 98.96           H  
ATOM   3251 HD13 ILE A 243      20.116  -2.738  74.324  1.00 98.96           H  
ATOM   3252  N   ALA A 244      22.033  -5.564  69.616  1.00 98.93           N  
ATOM   3253  CA  ALA A 244      22.207  -6.852  68.955  1.00 98.93           C  
ATOM   3254  C   ALA A 244      23.394  -6.886  67.974  1.00 98.93           C  
ATOM   3255  O   ALA A 244      24.139  -7.862  67.983  1.00 98.93           O  
ATOM   3256  CB  ALA A 244      20.894  -7.222  68.260  1.00 98.93           C  
ATOM   3257  H   ALA A 244      21.193  -5.053  69.383  1.00 98.93           H  
ATOM   3258  HA  ALA A 244      22.399  -7.596  69.731  1.00 98.93           H  
ATOM   3259  HB1 ALA A 244      20.989  -8.142  67.687  1.00 98.93           H  
ATOM   3260  HB2 ALA A 244      20.108  -7.373  69.000  1.00 98.93           H  
ATOM   3261  HB3 ALA A 244      20.559  -6.442  67.576  1.00 98.93           H  
ATOM   3262  N   ALA A 245      23.575  -5.817  67.179  1.00 98.91           N  
ATOM   3263  CA  ALA A 245      24.660  -5.687  66.204  1.00 98.91           C  
ATOM   3264  C   ALA A 245      26.057  -5.550  66.827  1.00 98.91           C  
ATOM   3265  O   ALA A 245      27.007  -6.078  66.254  1.00 98.91           O  
ATOM   3266  CB  ALA A 245      24.365  -4.526  65.246  1.00 98.91           C  
ATOM   3267  H   ALA A 245      22.919  -5.047  67.221  1.00 98.91           H  
ATOM   3268  HA  ALA A 245      24.676  -6.604  65.616  1.00 98.91           H  
ATOM   3269  HB1 ALA A 245      25.112  -4.486  64.454  1.00 98.91           H  
ATOM   3270  HB2 ALA A 245      23.395  -4.647  64.764  1.00 98.91           H  
ATOM   3271  HB3 ALA A 245      24.368  -3.564  65.760  1.00 98.91           H  
ATOM   3272  N   ARG A 246      26.161  -4.898  67.997  1.00 98.87           N  
ATOM   3273  CA  ARG A 246      27.394  -4.820  68.783  1.00 98.87           C  
ATOM   3274  C   ARG A 246      27.807  -6.185  69.359  1.00 98.87           C  
ATOM   3275  O   ARG A 246      28.995  -6.495  69.338  1.00 98.87           O  
ATOM   3276  CB  ARG A 246      27.245  -3.786  69.909  1.00 98.87           C  
ATOM   3277  CG  ARG A 246      27.108  -2.337  69.407  1.00 98.87           C  
ATOM   3278  CD  ARG A 246      26.964  -1.305  70.539  1.00 98.87           C  
ATOM   3279  NE  ARG A 246      28.251  -1.079  71.215  1.00 98.87           N  
ATOM   3280  CZ  ARG A 246      29.188  -0.179  70.870  1.00 98.87           C  
ATOM   3281  NH1 ARG A 246      28.985   0.733  69.905  1.00 98.87           N  
ATOM   3282  NH2 ARG A 246      30.366  -0.211  71.503  1.00 98.87           N1+
ATOM   3283  H   ARG A 246      25.341  -4.463  68.401  1.00 98.87           H  
ATOM   3284  HA  ARG A 246      28.199  -4.490  68.122  1.00 98.87           H  
ATOM   3285  HB3 ARG A 246      28.115  -3.847  70.563  1.00 98.87           H  
ATOM   3286  HB2 ARG A 246      26.383  -4.042  70.526  1.00 98.87           H  
ATOM   3287  HG3 ARG A 246      26.340  -2.199  68.653  1.00 98.87           H  
ATOM   3288  HG2 ARG A 246      28.039  -2.133  68.878  1.00 98.87           H  
ATOM   3289  HD3 ARG A 246      26.334  -1.735  71.317  1.00 98.87           H  
ATOM   3290  HD2 ARG A 246      26.456  -0.394  70.220  1.00 98.87           H  
ATOM   3291  HE  ARG A 246      28.495  -1.761  71.925  1.00 98.87           H  
ATOM   3292 HH12 ARG A 246      29.695   1.414  69.679  1.00 98.87           H  
ATOM   3293 HH11 ARG A 246      28.085   0.786  69.445  1.00 98.87           H  
ATOM   3294 HH22 ARG A 246      31.078   0.477  71.306  1.00 98.87           H  
ATOM   3295 HH21 ARG A 246      30.554  -0.935  72.188  1.00 98.87           H  
ATOM   3296  N   MET A 247      26.836  -6.998  69.810  1.00 98.88           N  
ATOM   3297  CA  MET A 247      27.084  -8.372  70.260  1.00 98.88           C  
ATOM   3298  C   MET A 247      27.527  -9.304  69.118  1.00 98.88           C  
ATOM   3299  O   MET A 247      28.394 -10.148  69.341  1.00 98.88           O  
ATOM   3300  CB  MET A 247      25.834  -8.944  70.956  1.00 98.88           C  
ATOM   3301  CG  MET A 247      25.454  -8.225  72.257  1.00 98.88           C  
ATOM   3302  SD  MET A 247      23.847  -8.722  72.925  1.00 98.88           S  
ATOM   3303  CE  MET A 247      24.230 -10.400  73.490  1.00 98.88           C  
ATOM   3304  H   MET A 247      25.874  -6.690  69.804  1.00 98.88           H  
ATOM   3305  HA  MET A 247      27.898  -8.339  70.985  1.00 98.88           H  
ATOM   3306  HB3 MET A 247      26.010  -9.996  71.187  1.00 98.88           H  
ATOM   3307  HB2 MET A 247      24.984  -8.929  70.273  1.00 98.88           H  
ATOM   3308  HG3 MET A 247      25.425  -7.151  72.099  1.00 98.88           H  
ATOM   3309  HG2 MET A 247      26.212  -8.393  73.020  1.00 98.88           H  
ATOM   3310  HE1 MET A 247      23.378 -10.817  74.025  1.00 98.88           H  
ATOM   3311  HE2 MET A 247      24.453 -11.051  72.645  1.00 98.88           H  
ATOM   3312  HE3 MET A 247      25.087 -10.391  74.163  1.00 98.88           H  
ATOM   3313  N   ARG A 248      26.930  -9.127  67.927  1.00 98.44           N  
ATOM   3314  CA  ARG A 248      27.151  -9.970  66.753  1.00 98.44           C  
ATOM   3315  C   ARG A 248      28.489  -9.696  66.042  1.00 98.44           C  
ATOM   3316  O   ARG A 248      29.087 -10.640  65.526  1.00 98.44           O  
ATOM   3317  CB  ARG A 248      25.958  -9.795  65.787  1.00 98.44           C  
ATOM   3318  CG  ARG A 248      25.734 -10.987  64.830  1.00 98.44           C  
ATOM   3319  CD  ARG A 248      24.631 -10.791  63.769  1.00 98.44           C  
ATOM   3320  NE  ARG A 248      23.339 -10.343  64.331  1.00 98.44           N  
ATOM   3321  CZ  ARG A 248      22.846  -9.089  64.303  1.00 98.44           C  
ATOM   3322  NH1 ARG A 248      23.478  -8.094  63.672  1.00 98.44           N  
ATOM   3323  NH2 ARG A 248      21.689  -8.816  64.914  1.00 98.44           N1+
ATOM   3324  H   ARG A 248      26.219  -8.413  67.834  1.00 98.44           H  
ATOM   3325  HA  ARG A 248      27.154 -11.005  67.102  1.00 98.44           H  
ATOM   3326  HB3 ARG A 248      26.054  -8.863  65.227  1.00 98.44           H  
ATOM   3327  HB2 ARG A 248      25.053  -9.689  66.381  1.00 98.44           H  
ATOM   3328  HG3 ARG A 248      25.608 -11.932  65.362  1.00 98.44           H  
ATOM   3329  HG2 ARG A 248      26.666 -11.090  64.273  1.00 98.44           H  
ATOM   3330  HD3 ARG A 248      24.389 -11.781  63.381  1.00 98.44           H  
ATOM   3331  HD2 ARG A 248      24.978 -10.226  62.903  1.00 98.44           H  
ATOM   3332  HE  ARG A 248      22.800 -11.050  64.815  1.00 98.44           H  
ATOM   3333 HH12 ARG A 248      23.073  -7.171  63.601  1.00 98.44           H  
ATOM   3334 HH11 ARG A 248      24.331  -8.282  63.166  1.00 98.44           H  
ATOM   3335 HH22 ARG A 248      21.320  -7.876  64.927  1.00 98.44           H  
ATOM   3336 HH21 ARG A 248      21.190  -9.559  65.395  1.00 98.44           H  
ATOM   3337  N   HIS A 249      28.912  -8.419  66.004  1.00 98.63           N  
ATOM   3338  CA  HIS A 249      30.033  -7.950  65.184  1.00 98.63           C  
ATOM   3339  C   HIS A 249      31.293  -7.613  65.993  1.00 98.63           C  
ATOM   3340  O   HIS A 249      32.386  -7.897  65.504  1.00 98.63           O  
ATOM   3341  CB  HIS A 249      29.594  -6.725  64.362  1.00 98.63           C  
ATOM   3342  CG  HIS A 249      28.428  -6.940  63.425  1.00 98.63           C  
ATOM   3343  CD2 HIS A 249      27.449  -6.040  63.058  1.00 98.63           C  
ATOM   3344  ND1 HIS A 249      28.183  -8.158  62.778  1.00 98.63           N  
ATOM   3345  CE1 HIS A 249      27.069  -7.958  62.088  1.00 98.63           C  
ATOM   3346  NE2 HIS A 249      26.590  -6.721  62.219  1.00 98.63           N  
ATOM   3347  H   HIS A 249      28.354  -7.702  66.447  1.00 98.63           H  
ATOM   3348  HA  HIS A 249      30.321  -8.727  64.472  1.00 98.63           H  
ATOM   3349  HB3 HIS A 249      30.435  -6.354  63.780  1.00 98.63           H  
ATOM   3350  HB2 HIS A 249      29.321  -5.917  65.040  1.00 98.63           H  
ATOM   3351  HD2 HIS A 249      27.291  -5.007  63.330  1.00 98.63           H  
ATOM   3352  HE1 HIS A 249      26.598  -8.717  61.482  1.00 98.63           H  
ATOM   3353  HE2 HIS A 249      25.749  -6.359  61.783  1.00 98.63           H  
ATOM   3354  N   ARG A 250      31.139  -7.026  67.195  1.00 97.84           N  
ATOM   3355  CA  ARG A 250      32.263  -6.715  68.090  1.00 97.84           C  
ATOM   3356  C   ARG A 250      32.605  -7.882  69.032  1.00 97.84           C  
ATOM   3357  O   ARG A 250      33.703  -7.891  69.587  1.00 97.84           O  
ATOM   3358  CB  ARG A 250      31.984  -5.447  68.929  1.00 97.84           C  
ATOM   3359  CG  ARG A 250      31.504  -4.218  68.133  1.00 97.84           C  
ATOM   3360  CD  ARG A 250      31.180  -3.002  69.019  1.00 97.84           C  
ATOM   3361  NE  ARG A 250      32.372  -2.417  69.658  1.00 97.84           N  
ATOM   3362  CZ  ARG A 250      33.067  -1.325  69.293  1.00 97.84           C  
ATOM   3363  NH1 ARG A 250      32.745  -0.598  68.211  1.00 97.84           N  
ATOM   3364  NH2 ARG A 250      34.111  -0.952  70.044  1.00 97.84           N1+
ATOM   3365  H   ARG A 250      30.215  -6.819  67.547  1.00 97.84           H  
ATOM   3366  HA  ARG A 250      33.148  -6.508  67.485  1.00 97.84           H  
ATOM   3367  HB3 ARG A 250      32.893  -5.187  69.473  1.00 97.84           H  
ATOM   3368  HB2 ARG A 250      31.251  -5.669  69.701  1.00 97.84           H  
ATOM   3369  HG3 ARG A 250      30.640  -4.439  67.507  1.00 97.84           H  
ATOM   3370  HG2 ARG A 250      32.314  -3.955  67.452  1.00 97.84           H  
ATOM   3371  HD3 ARG A 250      30.583  -3.355  69.860  1.00 97.84           H  
ATOM   3372  HD2 ARG A 250      30.544  -2.275  68.515  1.00 97.84           H  
ATOM   3373  HE  ARG A 250      32.654  -2.883  70.511  1.00 97.84           H  
ATOM   3374 HH12 ARG A 250      33.287   0.213  67.954  1.00 97.84           H  
ATOM   3375 HH11 ARG A 250      31.968  -0.879  67.627  1.00 97.84           H  
ATOM   3376 HH22 ARG A 250      34.659  -0.140  69.798  1.00 97.84           H  
ATOM   3377 HH21 ARG A 250      34.359  -1.484  70.867  1.00 97.84           H  
ATOM   3378  N   GLY A 251      31.662  -8.824  69.221  1.00 98.17           N  
ATOM   3379  CA  GLY A 251      31.795  -9.941  70.154  1.00 98.17           C  
ATOM   3380  C   GLY A 251      31.524  -9.522  71.610  1.00 98.17           C  
ATOM   3381  O   GLY A 251      31.860 -10.284  72.515  1.00 98.17           O  
ATOM   3382  H   GLY A 251      30.786  -8.749  68.723  1.00 98.17           H  
ATOM   3383  HA3 GLY A 251      32.789 -10.386  70.078  1.00 98.17           H  
ATOM   3384  HA2 GLY A 251      31.081 -10.716  69.875  1.00 98.17           H  
ATOM   3385  N   GLU A 252      30.938  -8.331  71.842  1.00 98.69           N  
ATOM   3386  CA  GLU A 252      30.576  -7.816  73.166  1.00 98.69           C  
ATOM   3387  C   GLU A 252      29.515  -8.666  73.879  1.00 98.69           C  
ATOM   3388  O   GLU A 252      28.672  -9.289  73.233  1.00 98.69           O  
ATOM   3389  CB  GLU A 252      30.090  -6.354  73.051  1.00 98.69           C  
ATOM   3390  CG  GLU A 252      31.245  -5.346  72.870  1.00 98.69           C  
ATOM   3391  CD  GLU A 252      30.833  -3.864  72.840  1.00 98.69           C  
ATOM   3392  OE1 GLU A 252      31.766  -3.031  72.796  1.00 98.69           O1-
ATOM   3393  OE2 GLU A 252      29.620  -3.559  72.852  1.00 98.69           O  
ATOM   3394  H   GLU A 252      30.685  -7.747  71.058  1.00 98.69           H  
ATOM   3395  HA  GLU A 252      31.476  -7.836  73.784  1.00 98.69           H  
ATOM   3396  HB3 GLU A 252      29.509  -6.079  73.933  1.00 98.69           H  
ATOM   3397  HB2 GLU A 252      29.401  -6.269  72.208  1.00 98.69           H  
ATOM   3398  HG3 GLU A 252      31.794  -5.574  71.957  1.00 98.69           H  
ATOM   3399  HG2 GLU A 252      31.953  -5.475  73.690  1.00 98.69           H  
ATOM   3400  N   THR A 253      29.558  -8.616  75.218  1.00 98.74           N  
ATOM   3401  CA  THR A 253      28.504  -9.126  76.091  1.00 98.74           C  
ATOM   3402  C   THR A 253      27.252  -8.224  76.023  1.00 98.74           C  
ATOM   3403  O   THR A 253      27.327  -7.077  75.575  1.00 98.74           O  
ATOM   3404  CB  THR A 253      28.980  -9.197  77.571  1.00 98.74           C  
ATOM   3405  CG2 THR A 253      30.278  -9.998  77.760  1.00 98.74           C  
ATOM   3406  OG1 THR A 253      29.126  -7.923  78.172  1.00 98.74           O  
ATOM   3407  H   THR A 253      30.291  -8.085  75.669  1.00 98.74           H  
ATOM   3408  HA  THR A 253      28.228 -10.129  75.760  1.00 98.74           H  
ATOM   3409  HB  THR A 253      28.208  -9.711  78.147  1.00 98.74           H  
ATOM   3410 HG21 THR A 253      30.535 -10.082  78.816  1.00 98.74           H  
ATOM   3411 HG22 THR A 253      30.172 -11.009  77.367  1.00 98.74           H  
ATOM   3412 HG23 THR A 253      31.124  -9.533  77.253  1.00 98.74           H  
ATOM   3413  HG1 THR A 253      29.922  -7.516  77.819  1.00 98.74           H  
ATOM   3414  N   LEU A 254      26.124  -8.775  76.496  1.00 98.82           N  
ATOM   3415  CA  LEU A 254      24.838  -8.092  76.621  1.00 98.82           C  
ATOM   3416  C   LEU A 254      24.910  -6.793  77.449  1.00 98.82           C  
ATOM   3417  O   LEU A 254      24.341  -5.789  77.025  1.00 98.82           O  
ATOM   3418  CB  LEU A 254      23.823  -9.108  77.190  1.00 98.82           C  
ATOM   3419  CG  LEU A 254      22.423  -8.552  77.517  1.00 98.82           C  
ATOM   3420  CD1 LEU A 254      21.699  -7.993  76.274  1.00 98.82           C  
ATOM   3421  CD2 LEU A 254      21.590  -9.590  78.278  1.00 98.82           C  
ATOM   3422  H   LEU A 254      26.144  -9.728  76.829  1.00 98.82           H  
ATOM   3423  HA  LEU A 254      24.526  -7.811  75.615  1.00 98.82           H  
ATOM   3424  HB3 LEU A 254      24.243  -9.532  78.105  1.00 98.82           H  
ATOM   3425  HB2 LEU A 254      23.721  -9.946  76.498  1.00 98.82           H  
ATOM   3426  HG  LEU A 254      22.553  -7.736  78.220  1.00 98.82           H  
ATOM   3427 HD11 LEU A 254      20.682  -8.366  76.177  1.00 98.82           H  
ATOM   3428 HD12 LEU A 254      21.640  -6.905  76.321  1.00 98.82           H  
ATOM   3429 HD13 LEU A 254      22.217  -8.247  75.351  1.00 98.82           H  
ATOM   3430 HD21 LEU A 254      20.724  -9.899  77.706  1.00 98.82           H  
ATOM   3431 HD22 LEU A 254      22.156 -10.494  78.504  1.00 98.82           H  
ATOM   3432 HD23 LEU A 254      21.229  -9.186  79.224  1.00 98.82           H  
ATOM   3433  N   GLU A 255      25.633  -6.839  78.582  1.00 98.82           N  
ATOM   3434  CA  GLU A 255      25.880  -5.707  79.477  1.00 98.82           C  
ATOM   3435  C   GLU A 255      26.644  -4.558  78.794  1.00 98.82           C  
ATOM   3436  O   GLU A 255      26.203  -3.415  78.884  1.00 98.82           O  
ATOM   3437  CB  GLU A 255      26.589  -6.223  80.754  1.00 98.82           C  
ATOM   3438  CG  GLU A 255      27.030  -5.151  81.782  1.00 98.82           C  
ATOM   3439  CD  GLU A 255      25.879  -4.341  82.399  1.00 98.82           C  
ATOM   3440  OE1 GLU A 255      26.001  -3.096  82.416  1.00 98.82           O1-
ATOM   3441  OE2 GLU A 255      24.902  -4.971  82.862  1.00 98.82           O  
ATOM   3442  H   GLU A 255      26.077  -7.708  78.844  1.00 98.82           H  
ATOM   3443  HA  GLU A 255      24.903  -5.315  79.768  1.00 98.82           H  
ATOM   3444  HB3 GLU A 255      27.470  -6.796  80.462  1.00 98.82           H  
ATOM   3445  HB2 GLU A 255      25.937  -6.944  81.250  1.00 98.82           H  
ATOM   3446  HG3 GLU A 255      27.769  -4.482  81.338  1.00 98.82           H  
ATOM   3447  HG2 GLU A 255      27.550  -5.649  82.602  1.00 98.82           H  
ATOM   3448  N   GLN A 256      27.752  -4.893  78.108  1.00 98.87           N  
ATOM   3449  CA  GLN A 256      28.599  -3.958  77.361  1.00 98.87           C  
ATOM   3450  C   GLN A 256      27.858  -3.223  76.234  1.00 98.87           C  
ATOM   3451  O   GLN A 256      27.975  -2.003  76.136  1.00 98.87           O  
ATOM   3452  CB  GLN A 256      29.828  -4.701  76.799  1.00 98.87           C  
ATOM   3453  CG  GLN A 256      30.875  -5.058  77.871  1.00 98.87           C  
ATOM   3454  CD  GLN A 256      31.969  -5.983  77.329  1.00 98.87           C  
ATOM   3455  NE2 GLN A 256      33.218  -5.752  77.734  1.00 98.87           N  
ATOM   3456  OE1 GLN A 256      31.688  -6.918  76.581  1.00 98.87           O  
ATOM   3457  H   GLN A 256      28.031  -5.865  78.074  1.00 98.87           H  
ATOM   3458  HA  GLN A 256      28.947  -3.199  78.065  1.00 98.87           H  
ATOM   3459  HB3 GLN A 256      30.316  -4.094  76.034  1.00 98.87           H  
ATOM   3460  HB2 GLN A 256      29.485  -5.601  76.288  1.00 98.87           H  
ATOM   3461  HG3 GLN A 256      30.401  -5.561  78.714  1.00 98.87           H  
ATOM   3462  HG2 GLN A 256      31.319  -4.145  78.267  1.00 98.87           H  
ATOM   3463 HE22 GLN A 256      33.969  -6.345  77.411  1.00 98.87           H  
ATOM   3464 HE21 GLN A 256      33.424  -4.987  78.359  1.00 98.87           H  
ATOM   3465  N   ALA A 257      27.102  -3.984  75.426  1.00 98.94           N  
ATOM   3466  CA  ALA A 257      26.337  -3.478  74.291  1.00 98.94           C  
ATOM   3467  C   ALA A 257      25.137  -2.609  74.698  1.00 98.94           C  
ATOM   3468  O   ALA A 257      24.959  -1.540  74.115  1.00 98.94           O  
ATOM   3469  CB  ALA A 257      25.898  -4.662  73.424  1.00 98.94           C  
ATOM   3470  H   ALA A 257      27.067  -4.984  75.576  1.00 98.94           H  
ATOM   3471  HA  ALA A 257      27.001  -2.855  73.689  1.00 98.94           H  
ATOM   3472  HB1 ALA A 257      25.298  -4.317  72.585  1.00 98.94           H  
ATOM   3473  HB2 ALA A 257      26.760  -5.191  73.017  1.00 98.94           H  
ATOM   3474  HB3 ALA A 257      25.302  -5.380  73.990  1.00 98.94           H  
ATOM   3475  N   ALA A 258      24.356  -3.067  75.694  1.00 98.94           N  
ATOM   3476  CA  ALA A 258      23.181  -2.366  76.220  1.00 98.94           C  
ATOM   3477  C   ALA A 258      23.528  -1.051  76.928  1.00 98.94           C  
ATOM   3478  O   ALA A 258      22.849  -0.051  76.696  1.00 98.94           O  
ATOM   3479  CB  ALA A 258      22.387  -3.296  77.147  1.00 98.94           C  
ATOM   3480  H   ALA A 258      24.569  -3.957  76.125  1.00 98.94           H  
ATOM   3481  HA  ALA A 258      22.530  -2.120  75.387  1.00 98.94           H  
ATOM   3482  HB1 ALA A 258      21.470  -2.819  77.495  1.00 98.94           H  
ATOM   3483  HB2 ALA A 258      22.097  -4.211  76.629  1.00 98.94           H  
ATOM   3484  HB3 ALA A 258      22.972  -3.575  78.024  1.00 98.94           H  
ATOM   3485  N   ARG A 259      24.588  -1.075  77.755  1.00 98.84           N  
ATOM   3486  CA  ARG A 259      25.083   0.089  78.485  1.00 98.84           C  
ATOM   3487  C   ARG A 259      25.717   1.139  77.558  1.00 98.84           C  
ATOM   3488  O   ARG A 259      25.468   2.320  77.776  1.00 98.84           O  
ATOM   3489  CB  ARG A 259      26.043  -0.364  79.602  1.00 98.84           C  
ATOM   3490  CG  ARG A 259      26.543   0.773  80.519  1.00 98.84           C  
ATOM   3491  CD  ARG A 259      27.576   0.327  81.571  1.00 98.84           C  
ATOM   3492  NE  ARG A 259      28.859  -0.086  80.971  1.00 98.84           N  
ATOM   3493  CZ  ARG A 259      29.830   0.706  80.474  1.00 98.84           C  
ATOM   3494  NH1 ARG A 259      29.754   2.046  80.506  1.00 98.84           N  
ATOM   3495  NH2 ARG A 259      30.907   0.133  79.923  1.00 98.84           N1+
ATOM   3496  H   ARG A 259      25.092  -1.941  77.901  1.00 98.84           H  
ATOM   3497  HA  ARG A 259      24.221   0.557  78.967  1.00 98.84           H  
ATOM   3498  HB3 ARG A 259      26.897  -0.866  79.145  1.00 98.84           H  
ATOM   3499  HB2 ARG A 259      25.544  -1.112  80.219  1.00 98.84           H  
ATOM   3500  HG3 ARG A 259      25.717   1.300  80.998  1.00 98.84           H  
ATOM   3501  HG2 ARG A 259      27.026   1.517  79.886  1.00 98.84           H  
ATOM   3502  HD3 ARG A 259      27.199  -0.572  82.058  1.00 98.84           H  
ATOM   3503  HD2 ARG A 259      27.697   1.065  82.365  1.00 98.84           H  
ATOM   3504  HE  ARG A 259      28.973  -1.086  80.881  1.00 98.84           H  
ATOM   3505 HH12 ARG A 259      30.482   2.619  80.102  1.00 98.84           H  
ATOM   3506 HH11 ARG A 259      28.946   2.494  80.913  1.00 98.84           H  
ATOM   3507 HH22 ARG A 259      31.647   0.702  79.537  1.00 98.84           H  
ATOM   3508 HH21 ARG A 259      30.988  -0.873  79.884  1.00 98.84           H  
ATOM   3509  N   HIS A 260      26.491   0.719  76.538  1.00 98.87           N  
ATOM   3510  CA  HIS A 260      27.096   1.646  75.575  1.00 98.87           C  
ATOM   3511  C   HIS A 260      26.045   2.384  74.732  1.00 98.87           C  
ATOM   3512  O   HIS A 260      26.189   3.585  74.515  1.00 98.87           O  
ATOM   3513  CB  HIS A 260      28.136   0.932  74.689  1.00 98.87           C  
ATOM   3514  CG  HIS A 260      29.007   1.861  73.872  1.00 98.87           C  
ATOM   3515  CD2 HIS A 260      30.334   2.209  74.008  1.00 98.87           C  
ATOM   3516  ND1 HIS A 260      28.557   2.564  72.763  1.00 98.87           N  
ATOM   3517  CE1 HIS A 260      29.584   3.283  72.305  1.00 98.87           C  
ATOM   3518  NE2 HIS A 260      30.699   3.109  73.004  1.00 98.87           N  
ATOM   3519  H   HIS A 260      26.673  -0.267  76.402  1.00 98.87           H  
ATOM   3520  HA  HIS A 260      27.636   2.389  76.164  1.00 98.87           H  
ATOM   3521  HB3 HIS A 260      27.647   0.221  74.020  1.00 98.87           H  
ATOM   3522  HB2 HIS A 260      28.804   0.346  75.319  1.00 98.87           H  
ATOM   3523  HD2 HIS A 260      31.049   1.881  74.747  1.00 98.87           H  
ATOM   3524  HD1 HIS A 260      27.621   2.557  72.378  1.00 98.87           H  
ATOM   3525  HE1 HIS A 260      29.521   3.933  71.446  1.00 98.87           H  
ATOM   3526  N   VAL A 261      24.998   1.666  74.297  1.00 98.91           N  
ATOM   3527  CA  VAL A 261      23.901   2.245  73.529  1.00 98.91           C  
ATOM   3528  C   VAL A 261      23.073   3.253  74.345  1.00 98.91           C  
ATOM   3529  O   VAL A 261      22.835   4.346  73.842  1.00 98.91           O  
ATOM   3530  CB  VAL A 261      23.011   1.150  72.884  1.00 98.91           C  
ATOM   3531  CG1 VAL A 261      21.638   1.624  72.363  1.00 98.91           C  
ATOM   3532  CG2 VAL A 261      23.791   0.487  71.737  1.00 98.91           C  
ATOM   3533  H   VAL A 261      24.939   0.678  74.502  1.00 98.91           H  
ATOM   3534  HA  VAL A 261      24.358   2.809  72.717  1.00 98.91           H  
ATOM   3535  HB  VAL A 261      22.820   0.382  73.635  1.00 98.91           H  
ATOM   3536 HG11 VAL A 261      21.149   0.848  71.776  1.00 98.91           H  
ATOM   3537 HG12 VAL A 261      20.962   1.860  73.184  1.00 98.91           H  
ATOM   3538 HG13 VAL A 261      21.732   2.504  71.727  1.00 98.91           H  
ATOM   3539 HG21 VAL A 261      23.240  -0.331  71.280  1.00 98.91           H  
ATOM   3540 HG22 VAL A 261      24.001   1.217  70.957  1.00 98.91           H  
ATOM   3541 HG23 VAL A 261      24.746   0.088  72.073  1.00 98.91           H  
ATOM   3542  N   VAL A 262      22.712   2.912  75.592  1.00 98.68           N  
ATOM   3543  CA  VAL A 262      21.971   3.804  76.486  1.00 98.68           C  
ATOM   3544  C   VAL A 262      22.786   5.030  76.948  1.00 98.68           C  
ATOM   3545  O   VAL A 262      22.280   6.145  76.849  1.00 98.68           O  
ATOM   3546  CB  VAL A 262      21.402   3.035  77.714  1.00 98.68           C  
ATOM   3547  CG1 VAL A 262      20.954   3.904  78.908  1.00 98.68           C  
ATOM   3548  CG2 VAL A 262      20.229   2.140  77.279  1.00 98.68           C  
ATOM   3549  H   VAL A 262      22.950   1.998  75.956  1.00 98.68           H  
ATOM   3550  HA  VAL A 262      21.121   4.190  75.920  1.00 98.68           H  
ATOM   3551  HB  VAL A 262      22.186   2.375  78.091  1.00 98.68           H  
ATOM   3552 HG11 VAL A 262      20.518   3.276  79.680  1.00 98.68           H  
ATOM   3553 HG12 VAL A 262      21.783   4.430  79.382  1.00 98.68           H  
ATOM   3554 HG13 VAL A 262      20.205   4.640  78.613  1.00 98.68           H  
ATOM   3555 HG21 VAL A 262      19.812   1.601  78.128  1.00 98.68           H  
ATOM   3556 HG22 VAL A 262      19.422   2.731  76.844  1.00 98.68           H  
ATOM   3557 HG23 VAL A 262      20.536   1.403  76.538  1.00 98.68           H  
ATOM   3558  N   MET A 263      24.009   4.815  77.456  1.00 98.33           N  
ATOM   3559  CA  MET A 263      24.810   5.865  78.091  1.00 98.33           C  
ATOM   3560  C   MET A 263      25.542   6.776  77.091  1.00 98.33           C  
ATOM   3561  O   MET A 263      25.674   7.965  77.381  1.00 98.33           O  
ATOM   3562  CB  MET A 263      25.805   5.244  79.096  1.00 98.33           C  
ATOM   3563  CG  MET A 263      25.162   4.375  80.195  1.00 98.33           C  
ATOM   3564  SD  MET A 263      24.091   5.244  81.370  1.00 98.33           S  
ATOM   3565  CE  MET A 263      23.489   3.817  82.310  1.00 98.33           C  
ATOM   3566  H   MET A 263      24.387   3.876  77.494  1.00 98.33           H  
ATOM   3567  HA  MET A 263      24.133   6.505  78.661  1.00 98.33           H  
ATOM   3568  HB3 MET A 263      26.377   6.040  79.575  1.00 98.33           H  
ATOM   3569  HB2 MET A 263      26.542   4.645  78.558  1.00 98.33           H  
ATOM   3570  HG3 MET A 263      25.953   3.889  80.766  1.00 98.33           H  
ATOM   3571  HG2 MET A 263      24.571   3.573  79.757  1.00 98.33           H  
ATOM   3572  HE1 MET A 263      22.913   4.151  83.172  1.00 98.33           H  
ATOM   3573  HE2 MET A 263      22.850   3.193  81.685  1.00 98.33           H  
ATOM   3574  HE3 MET A 263      24.323   3.214  82.669  1.00 98.33           H  
ATOM   3575  N   GLU A 264      26.006   6.220  75.957  1.00 98.58           N  
ATOM   3576  CA  GLU A 264      26.859   6.930  75.001  1.00 98.58           C  
ATOM   3577  C   GLU A 264      26.066   7.320  73.743  1.00 98.58           C  
ATOM   3578  O   GLU A 264      25.930   8.512  73.476  1.00 98.58           O  
ATOM   3579  CB  GLU A 264      28.133   6.109  74.657  1.00 98.58           C  
ATOM   3580  CG  GLU A 264      28.799   5.328  75.821  1.00 98.58           C  
ATOM   3581  CD  GLU A 264      29.335   6.130  77.020  1.00 98.58           C  
ATOM   3582  OE1 GLU A 264      29.674   5.462  78.022  1.00 98.58           O1-
ATOM   3583  OE2 GLU A 264      29.416   7.376  76.941  1.00 98.58           O  
ATOM   3584  H   GLU A 264      25.853   5.238  75.773  1.00 98.58           H  
ATOM   3585  HA  GLU A 264      27.207   7.859  75.450  1.00 98.58           H  
ATOM   3586  HB3 GLU A 264      28.875   6.791  74.237  1.00 98.58           H  
ATOM   3587  HB2 GLU A 264      27.930   5.405  73.851  1.00 98.58           H  
ATOM   3588  HG3 GLU A 264      29.635   4.757  75.415  1.00 98.58           H  
ATOM   3589  HG2 GLU A 264      28.098   4.587  76.201  1.00 98.58           H  
ATOM   3590  N   ASP A 265      25.560   6.328  72.987  1.00 98.32           N  
ATOM   3591  CA  ASP A 265      24.909   6.535  71.682  1.00 98.32           C  
ATOM   3592  C   ASP A 265      23.587   7.318  71.774  1.00 98.32           C  
ATOM   3593  O   ASP A 265      23.363   8.210  70.958  1.00 98.32           O  
ATOM   3594  CB  ASP A 265      24.720   5.227  70.868  1.00 98.32           C  
ATOM   3595  CG  ASP A 265      25.988   4.375  70.657  1.00 98.32           C  
ATOM   3596  OD1 ASP A 265      27.102   4.944  70.650  1.00 98.32           O1-
ATOM   3597  OD2 ASP A 265      25.820   3.170  70.367  1.00 98.32           O  
ATOM   3598  H   ASP A 265      25.705   5.367  73.267  1.00 98.32           H  
ATOM   3599  HA  ASP A 265      25.584   7.170  71.104  1.00 98.32           H  
ATOM   3600  HB3 ASP A 265      24.338   5.473  69.876  1.00 98.32           H  
ATOM   3601  HB2 ASP A 265      23.961   4.607  71.346  1.00 98.32           H  
ATOM   3602  N   LEU A 266      22.764   7.004  72.785  1.00 97.76           N  
ATOM   3603  CA  LEU A 266      21.536   7.729  73.099  1.00 97.76           C  
ATOM   3604  C   LEU A 266      21.837   8.914  74.032  1.00 97.76           C  
ATOM   3605  O   LEU A 266      21.422  10.027  73.720  1.00 97.76           O  
ATOM   3606  CB  LEU A 266      20.502   6.767  73.731  1.00 97.76           C  
ATOM   3607  CG  LEU A 266      20.026   5.607  72.825  1.00 97.76           C  
ATOM   3608  CD1 LEU A 266      19.188   4.591  73.624  1.00 97.76           C  
ATOM   3609  CD2 LEU A 266      19.265   6.104  71.590  1.00 97.76           C  
ATOM   3610  H   LEU A 266      22.995   6.228  73.391  1.00 97.76           H  
ATOM   3611  HA  LEU A 266      21.108   8.139  72.184  1.00 97.76           H  
ATOM   3612  HB3 LEU A 266      19.626   7.330  74.049  1.00 97.76           H  
ATOM   3613  HB2 LEU A 266      20.926   6.344  74.640  1.00 97.76           H  
ATOM   3614  HG  LEU A 266      20.895   5.073  72.446  1.00 97.76           H  
ATOM   3615 HD11 LEU A 266      18.247   4.352  73.127  1.00 97.76           H  
ATOM   3616 HD12 LEU A 266      19.729   3.655  73.753  1.00 97.76           H  
ATOM   3617 HD13 LEU A 266      18.942   4.956  74.622  1.00 97.76           H  
ATOM   3618 HD21 LEU A 266      18.832   5.273  71.037  1.00 97.76           H  
ATOM   3619 HD22 LEU A 266      18.459   6.785  71.864  1.00 97.76           H  
ATOM   3620 HD23 LEU A 266      19.933   6.622  70.903  1.00 97.76           H  
ATOM   3621  N   GLY A 267      22.547   8.660  75.146  1.00 96.54           N  
ATOM   3622  CA  GLY A 267      22.698   9.584  76.275  1.00 96.54           C  
ATOM   3623  C   GLY A 267      23.446  10.890  75.955  1.00 96.54           C  
ATOM   3624  O   GLY A 267      23.133  11.911  76.568  1.00 96.54           O  
ATOM   3625  H   GLY A 267      22.873   7.716  75.304  1.00 96.54           H  
ATOM   3626  HA3 GLY A 267      23.222   9.068  77.079  1.00 96.54           H  
ATOM   3627  HA2 GLY A 267      21.706   9.828  76.660  1.00 96.54           H  
ATOM   3628  N   ARG A 268      24.392  10.886  74.998  1.00 96.97           N  
ATOM   3629  CA  ARG A 268      25.101  12.093  74.541  1.00 96.97           C  
ATOM   3630  C   ARG A 268      24.291  12.930  73.530  1.00 96.97           C  
ATOM   3631  O   ARG A 268      24.689  14.061  73.254  1.00 96.97           O  
ATOM   3632  CB  ARG A 268      26.455  11.706  73.908  1.00 96.97           C  
ATOM   3633  CG  ARG A 268      27.440  11.000  74.856  1.00 96.97           C  
ATOM   3634  CD  ARG A 268      28.698  10.530  74.106  1.00 96.97           C  
ATOM   3635  NE  ARG A 268      29.707   9.954  75.012  1.00 96.97           N  
ATOM   3636  CZ  ARG A 268      31.049  10.015  74.915  1.00 96.97           C  
ATOM   3637  NH1 ARG A 268      31.673  10.688  73.936  1.00 96.97           N  
ATOM   3638  NH2 ARG A 268      31.786   9.371  75.828  1.00 96.97           N1+
ATOM   3639  H   ARG A 268      24.623  10.023  74.523  1.00 96.97           H  
ATOM   3640  HA  ARG A 268      25.304  12.733  75.402  1.00 96.97           H  
ATOM   3641  HB3 ARG A 268      26.946  12.606  73.535  1.00 96.97           H  
ATOM   3642  HB2 ARG A 268      26.279  11.083  73.030  1.00 96.97           H  
ATOM   3643  HG3 ARG A 268      26.932  10.125  75.258  1.00 96.97           H  
ATOM   3644  HG2 ARG A 268      27.692  11.616  75.721  1.00 96.97           H  
ATOM   3645  HD3 ARG A 268      29.083  11.312  73.451  1.00 96.97           H  
ATOM   3646  HD2 ARG A 268      28.418   9.701  73.456  1.00 96.97           H  
ATOM   3647  HE  ARG A 268      29.332   9.375  75.756  1.00 96.97           H  
ATOM   3648 HH12 ARG A 268      32.681  10.710  73.886  1.00 96.97           H  
ATOM   3649 HH11 ARG A 268      31.130  11.175  73.238  1.00 96.97           H  
ATOM   3650 HH22 ARG A 268      32.794   9.391  75.794  1.00 96.97           H  
ATOM   3651 HH21 ARG A 268      31.324   8.812  76.536  1.00 96.97           H  
ATOM   3652  N   ASN A 269      23.209  12.360  72.974  1.00 96.77           N  
ATOM   3653  CA  ASN A 269      22.451  12.904  71.841  1.00 96.77           C  
ATOM   3654  C   ASN A 269      20.975  13.135  72.218  1.00 96.77           C  
ATOM   3655  O   ASN A 269      20.097  12.976  71.371  1.00 96.77           O  
ATOM   3656  CB  ASN A 269      22.634  11.964  70.622  1.00 96.77           C  
ATOM   3657  CG  ASN A 269      24.099  11.878  70.175  1.00 96.77           C  
ATOM   3658  ND2 ASN A 269      24.739  10.724  70.370  1.00 96.77           N  
ATOM   3659  OD1 ASN A 269      24.648  12.848  69.658  1.00 96.77           O  
ATOM   3660  H   ASN A 269      22.925  11.440  73.284  1.00 96.77           H  
ATOM   3661  HA  ASN A 269      22.838  13.888  71.569  1.00 96.77           H  
ATOM   3662  HB3 ASN A 269      22.063  12.334  69.769  1.00 96.77           H  
ATOM   3663  HB2 ASN A 269      22.246  10.968  70.843  1.00 96.77           H  
ATOM   3664 HD22 ASN A 269      25.707  10.631  70.101  1.00 96.77           H  
ATOM   3665 HD21 ASN A 269      24.254   9.926  70.763  1.00 96.77           H  
ATOM   3666  N   ASP A 270      20.740  13.525  73.486  1.00 91.46           N  
ATOM   3667  CA  ASP A 270      19.446  13.887  74.087  1.00 91.46           C  
ATOM   3668  C   ASP A 270      18.464  12.694  74.218  1.00 91.46           C  
ATOM   3669  O   ASP A 270      17.276  12.900  74.462  1.00 91.46           O  
ATOM   3670  CB  ASP A 270      18.803  15.121  73.383  1.00 91.46           C  
ATOM   3671  CG  ASP A 270      17.750  15.923  74.175  1.00 91.46           C  
ATOM   3672  OD1 ASP A 270      17.774  15.888  75.426  1.00 91.46           O1-
ATOM   3673  OD2 ASP A 270      16.999  16.665  73.504  1.00 91.46           O  
ATOM   3674  H   ASP A 270      21.534  13.619  74.104  1.00 91.46           H  
ATOM   3675  HA  ASP A 270      19.706  14.161  75.109  1.00 91.46           H  
ATOM   3676  HB3 ASP A 270      18.364  14.804  72.435  1.00 91.46           H  
ATOM   3677  HB2 ASP A 270      19.594  15.819  73.103  1.00 91.46           H  
ATOM   3678  N   GLY A 271      18.970  11.458  74.079  1.00 93.45           N  
ATOM   3679  CA  GLY A 271      18.210  10.213  74.145  1.00 93.45           C  
ATOM   3680  C   GLY A 271      18.037   9.776  75.600  1.00 93.45           C  
ATOM   3681  O   GLY A 271      18.492   8.694  75.970  1.00 93.45           O  
ATOM   3682  H   GLY A 271      19.960  11.359  73.895  1.00 93.45           H  
ATOM   3683  HA3 GLY A 271      18.739   9.441  73.590  1.00 93.45           H  
ATOM   3684  HA2 GLY A 271      17.238  10.328  73.669  1.00 93.45           H  
ATOM   3685  N   SER A 272      17.407  10.619  76.421  1.00 94.09           N  
ATOM   3686  CA  SER A 272      17.102  10.371  77.826  1.00 94.09           C  
ATOM   3687  C   SER A 272      16.190   9.139  77.987  1.00 94.09           C  
ATOM   3688  O   SER A 272      15.120   9.115  77.375  1.00 94.09           O  
ATOM   3689  CB  SER A 272      16.460  11.648  78.426  1.00 94.09           C  
ATOM   3690  OG  SER A 272      15.229  12.023  77.815  1.00 94.09           O  
ATOM   3691  H   SER A 272      17.060  11.488  76.028  1.00 94.09           H  
ATOM   3692  HA  SER A 272      18.049  10.204  78.330  1.00 94.09           H  
ATOM   3693  HB3 SER A 272      17.156  12.485  78.358  1.00 94.09           H  
ATOM   3694  HB2 SER A 272      16.279  11.490  79.491  1.00 94.09           H  
ATOM   3695  HG  SER A 272      14.676  11.249  77.788  1.00 94.09           H  
ATOM   3696  N   GLY A 273      16.588   8.147  78.793  1.00 95.54           N  
ATOM   3697  CA  GLY A 273      15.836   6.919  79.030  1.00 95.54           C  
ATOM   3698  C   GLY A 273      16.743   5.712  79.271  1.00 95.54           C  
ATOM   3699  O   GLY A 273      17.834   5.853  79.828  1.00 95.54           O  
ATOM   3700  H   GLY A 273      17.509   8.204  79.229  1.00 95.54           H  
ATOM   3701  HA3 GLY A 273      15.185   6.706  78.189  1.00 95.54           H  
ATOM   3702  HA2 GLY A 273      15.203   7.059  79.904  1.00 95.54           H  
ATOM   3703  N   GLY A 274      16.281   4.519  78.889  1.00 97.50           N  
ATOM   3704  CA  GLY A 274      16.958   3.254  79.130  1.00 97.50           C  
ATOM   3705  C   GLY A 274      16.388   2.113  78.292  1.00 97.50           C  
ATOM   3706  O   GLY A 274      15.487   2.309  77.472  1.00 97.50           O  
ATOM   3707  H   GLY A 274      15.399   4.459  78.376  1.00 97.50           H  
ATOM   3708  HA3 GLY A 274      16.840   2.991  80.180  1.00 97.50           H  
ATOM   3709  HA2 GLY A 274      18.023   3.344  78.920  1.00 97.50           H  
ATOM   3710  N   VAL A 275      16.921   0.911  78.517  1.00 98.81           N  
ATOM   3711  CA  VAL A 275      16.441  -0.344  77.956  1.00 98.81           C  
ATOM   3712  C   VAL A 275      16.415  -1.401  79.061  1.00 98.81           C  
ATOM   3713  O   VAL A 275      17.143  -1.304  80.051  1.00 98.81           O  
ATOM   3714  CB  VAL A 275      17.257  -0.796  76.703  1.00 98.81           C  
ATOM   3715  CG1 VAL A 275      17.300   0.246  75.570  1.00 98.81           C  
ATOM   3716  CG2 VAL A 275      18.681  -1.295  77.021  1.00 98.81           C  
ATOM   3717  H   VAL A 275      17.588   0.811  79.280  1.00 98.81           H  
ATOM   3718  HA  VAL A 275      15.401  -0.206  77.658  1.00 98.81           H  
ATOM   3719  HB  VAL A 275      16.722  -1.656  76.299  1.00 98.81           H  
ATOM   3720 HG11 VAL A 275      17.783  -0.160  74.680  1.00 98.81           H  
ATOM   3721 HG12 VAL A 275      16.298   0.554  75.280  1.00 98.81           H  
ATOM   3722 HG13 VAL A 275      17.849   1.140  75.862  1.00 98.81           H  
ATOM   3723 HG21 VAL A 275      19.187  -1.635  76.122  1.00 98.81           H  
ATOM   3724 HG22 VAL A 275      19.286  -0.505  77.456  1.00 98.81           H  
ATOM   3725 HG23 VAL A 275      18.683  -2.136  77.715  1.00 98.81           H  
ATOM   3726  N   ILE A 276      15.646  -2.460  78.832  1.00 98.96           N  
ATOM   3727  CA  ILE A 276      15.855  -3.772  79.434  1.00 98.96           C  
ATOM   3728  C   ILE A 276      16.251  -4.730  78.298  1.00 98.96           C  
ATOM   3729  O   ILE A 276      15.804  -4.537  77.164  1.00 98.96           O  
ATOM   3730  CB  ILE A 276      14.560  -4.292  80.120  1.00 98.96           C  
ATOM   3731  CG1 ILE A 276      13.381  -4.523  79.139  1.00 98.96           C  
ATOM   3732  CG2 ILE A 276      14.185  -3.365  81.293  1.00 98.96           C  
ATOM   3733  CD1 ILE A 276      12.062  -4.931  79.793  1.00 98.96           C  
ATOM   3734  H   ILE A 276      15.048  -2.458  78.015  1.00 98.96           H  
ATOM   3735  HA  ILE A 276      16.666  -3.745  80.162  1.00 98.96           H  
ATOM   3736  HB  ILE A 276      14.800  -5.260  80.563  1.00 98.96           H  
ATOM   3737 HG13 ILE A 276      13.636  -5.301  78.424  1.00 98.96           H  
ATOM   3738 HG12 ILE A 276      13.217  -3.631  78.542  1.00 98.96           H  
ATOM   3739 HG21 ILE A 276      13.402  -3.798  81.915  1.00 98.96           H  
ATOM   3740 HG22 ILE A 276      15.045  -3.182  81.936  1.00 98.96           H  
ATOM   3741 HG23 ILE A 276      13.840  -2.391  80.949  1.00 98.96           H  
ATOM   3742 HD11 ILE A 276      11.366  -5.304  79.045  1.00 98.96           H  
ATOM   3743 HD12 ILE A 276      12.228  -5.716  80.523  1.00 98.96           H  
ATOM   3744 HD13 ILE A 276      11.583  -4.092  80.294  1.00 98.96           H  
ATOM   3745  N   ALA A 277      17.072  -5.743  78.611  1.00 98.97           N  
ATOM   3746  CA  ALA A 277      17.502  -6.737  77.630  1.00 98.97           C  
ATOM   3747  C   ALA A 277      17.884  -8.071  78.286  1.00 98.97           C  
ATOM   3748  O   ALA A 277      18.294  -8.092  79.448  1.00 98.97           O  
ATOM   3749  CB  ALA A 277      18.635  -6.164  76.758  1.00 98.97           C  
ATOM   3750  H   ALA A 277      17.434  -5.846  79.550  1.00 98.97           H  
ATOM   3751  HA  ALA A 277      16.642  -6.943  76.995  1.00 98.97           H  
ATOM   3752  HB1 ALA A 277      18.921  -6.865  75.975  1.00 98.97           H  
ATOM   3753  HB2 ALA A 277      18.329  -5.244  76.262  1.00 98.97           H  
ATOM   3754  HB3 ALA A 277      19.523  -5.937  77.346  1.00 98.97           H  
ATOM   3755  N   VAL A 278      17.731  -9.155  77.507  1.00 98.93           N  
ATOM   3756  CA  VAL A 278      18.011 -10.536  77.904  1.00 98.93           C  
ATOM   3757  C   VAL A 278      18.535 -11.333  76.695  1.00 98.93           C  
ATOM   3758  O   VAL A 278      17.997 -11.184  75.598  1.00 98.93           O  
ATOM   3759  CB  VAL A 278      16.747 -11.233  78.487  1.00 98.93           C  
ATOM   3760  CG1 VAL A 278      15.625 -11.463  77.462  1.00 98.93           C  
ATOM   3761  CG2 VAL A 278      17.065 -12.564  79.194  1.00 98.93           C  
ATOM   3762  H   VAL A 278      17.397  -9.035  76.559  1.00 98.93           H  
ATOM   3763  HA  VAL A 278      18.779 -10.518  78.671  1.00 98.93           H  
ATOM   3764  HB  VAL A 278      16.342 -10.555  79.237  1.00 98.93           H  
ATOM   3765 HG11 VAL A 278      14.687 -11.652  77.976  1.00 98.93           H  
ATOM   3766 HG12 VAL A 278      15.488 -10.589  76.831  1.00 98.93           H  
ATOM   3767 HG13 VAL A 278      15.824 -12.315  76.811  1.00 98.93           H  
ATOM   3768 HG21 VAL A 278      16.169 -12.985  79.652  1.00 98.93           H  
ATOM   3769 HG22 VAL A 278      17.454 -13.307  78.503  1.00 98.93           H  
ATOM   3770 HG23 VAL A 278      17.806 -12.436  79.981  1.00 98.93           H  
ATOM   3771  N   ASP A 279      19.564 -12.167  76.918  1.00 98.50           N  
ATOM   3772  CA  ASP A 279      20.154 -13.045  75.901  1.00 98.50           C  
ATOM   3773  C   ASP A 279      19.636 -14.487  76.070  1.00 98.50           C  
ATOM   3774  O   ASP A 279      18.923 -14.787  77.029  1.00 98.50           O  
ATOM   3775  CB  ASP A 279      21.709 -12.948  75.855  1.00 98.50           C  
ATOM   3776  CG  ASP A 279      22.525 -13.329  77.105  1.00 98.50           C  
ATOM   3777  OD1 ASP A 279      21.961 -13.924  78.047  1.00 98.50           O1-
ATOM   3778  OD2 ASP A 279      23.751 -13.081  77.072  1.00 98.50           O  
ATOM   3779  H   ASP A 279      19.951 -12.251  77.849  1.00 98.50           H  
ATOM   3780  HA  ASP A 279      19.812 -12.734  74.916  1.00 98.50           H  
ATOM   3781  HB3 ASP A 279      21.957 -11.908  75.634  1.00 98.50           H  
ATOM   3782  HB2 ASP A 279      22.090 -13.517  75.006  1.00 98.50           H  
ATOM   3783  N   ALA A 280      20.020 -15.365  75.129  1.00 96.45           N  
ATOM   3784  CA  ALA A 280      19.662 -16.787  75.113  1.00 96.45           C  
ATOM   3785  C   ALA A 280      20.266 -17.643  76.248  1.00 96.45           C  
ATOM   3786  O   ALA A 280      19.879 -18.804  76.373  1.00 96.45           O  
ATOM   3787  CB  ALA A 280      20.023 -17.360  73.736  1.00 96.45           C  
ATOM   3788  H   ALA A 280      20.600 -15.047  74.366  1.00 96.45           H  
ATOM   3789  HA  ALA A 280      18.579 -16.856  75.227  1.00 96.45           H  
ATOM   3790  HB1 ALA A 280      19.893 -18.442  73.694  1.00 96.45           H  
ATOM   3791  HB2 ALA A 280      19.372 -16.933  72.975  1.00 96.45           H  
ATOM   3792  HB3 ALA A 280      21.056 -17.139  73.463  1.00 96.45           H  
ATOM   3793  N   LYS A 281      21.180 -17.071  77.050  1.00 94.92           N  
ATOM   3794  CA  LYS A 281      21.782 -17.699  78.230  1.00 94.92           C  
ATOM   3795  C   LYS A 281      21.042 -17.336  79.534  1.00 94.92           C  
ATOM   3796  O   LYS A 281      21.306 -17.970  80.555  1.00 94.92           O  
ATOM   3797  CB  LYS A 281      23.266 -17.284  78.320  1.00 94.92           C  
ATOM   3798  CG  LYS A 281      24.103 -17.702  77.098  1.00 94.92           C  
ATOM   3799  CD  LYS A 281      25.556 -17.218  77.194  1.00 94.92           C  
ATOM   3800  CE  LYS A 281      26.377 -17.593  75.949  1.00 94.92           C  
ATOM   3801  NZ  LYS A 281      27.760 -17.092  76.036  1.00 94.92           N1+
ATOM   3802  H   LYS A 281      21.439 -16.106  76.890  1.00 94.92           H  
ATOM   3803  HA  LYS A 281      21.741 -18.785  78.129  1.00 94.92           H  
ATOM   3804  HB3 LYS A 281      23.714 -17.721  79.214  1.00 94.92           H  
ATOM   3805  HB2 LYS A 281      23.336 -16.205  78.447  1.00 94.92           H  
ATOM   3806  HG3 LYS A 281      23.660 -17.298  76.187  1.00 94.92           H  
ATOM   3807  HG2 LYS A 281      24.080 -18.788  76.996  1.00 94.92           H  
ATOM   3808  HD3 LYS A 281      26.017 -17.643  78.087  1.00 94.92           H  
ATOM   3809  HD2 LYS A 281      25.561 -16.135  77.330  1.00 94.92           H  
ATOM   3810  HE3 LYS A 281      25.915 -17.176  75.054  1.00 94.92           H  
ATOM   3811  HE2 LYS A 281      26.402 -18.676  75.824  1.00 94.92           H  
ATOM   3812  HZ1 LYS A 281      28.215 -17.491  76.845  1.00 94.92           H  
ATOM   3813  HZ2 LYS A 281      28.267 -17.353  75.203  1.00 94.92           H  
ATOM   3814  HZ3 LYS A 281      27.750 -16.085  76.119  1.00 94.92           H  
ATOM   3815  N   GLY A 282      20.131 -16.347  79.484  1.00 96.72           N  
ATOM   3816  CA  GLY A 282      19.317 -15.916  80.619  1.00 96.72           C  
ATOM   3817  C   GLY A 282      19.978 -14.798  81.443  1.00 96.72           C  
ATOM   3818  O   GLY A 282      19.467 -14.481  82.515  1.00 96.72           O  
ATOM   3819  H   GLY A 282      19.970 -15.870  78.607  1.00 96.72           H  
ATOM   3820  HA3 GLY A 282      19.069 -16.757  81.269  1.00 96.72           H  
ATOM   3821  HA2 GLY A 282      18.373 -15.538  80.226  1.00 96.72           H  
ATOM   3822  N   ASN A 283      21.079 -14.181  80.973  1.00 97.40           N  
ATOM   3823  CA  ASN A 283      21.673 -12.986  81.593  1.00 97.40           C  
ATOM   3824  C   ASN A 283      20.759 -11.774  81.356  1.00 97.40           C  
ATOM   3825  O   ASN A 283      20.283 -11.608  80.235  1.00 97.40           O  
ATOM   3826  CB  ASN A 283      23.076 -12.680  81.013  1.00 97.40           C  
ATOM   3827  CG  ASN A 283      24.069 -13.841  81.120  1.00 97.40           C  
ATOM   3828  ND2 ASN A 283      24.665 -14.238  79.995  1.00 97.40           N  
ATOM   3829  OD1 ASN A 283      24.309 -14.361  82.207  1.00 97.40           O  
ATOM   3830  H   ASN A 283      21.453 -14.444  80.070  1.00 97.40           H  
ATOM   3831  HA  ASN A 283      21.765 -13.141  82.671  1.00 97.40           H  
ATOM   3832  HB3 ASN A 283      23.509 -11.831  81.543  1.00 97.40           H  
ATOM   3833  HB2 ASN A 283      22.999 -12.366  79.973  1.00 97.40           H  
ATOM   3834 HD22 ASN A 283      25.337 -14.990  80.017  1.00 97.40           H  
ATOM   3835 HD21 ASN A 283      24.422 -13.809  79.109  1.00 97.40           H  
ATOM   3836  N   LEU A 284      20.545 -10.957  82.399  1.00 98.32           N  
ATOM   3837  CA  LEU A 284      19.726  -9.743  82.342  1.00 98.32           C  
ATOM   3838  C   LEU A 284      20.609  -8.493  82.477  1.00 98.32           C  
ATOM   3839  O   LEU A 284      21.662  -8.541  83.114  1.00 98.32           O  
ATOM   3840  CB  LEU A 284      18.686  -9.769  83.489  1.00 98.32           C  
ATOM   3841  CG  LEU A 284      17.507 -10.749  83.302  1.00 98.32           C  
ATOM   3842  CD1 LEU A 284      16.665 -10.854  84.585  1.00 98.32           C  
ATOM   3843  CD2 LEU A 284      16.609 -10.402  82.100  1.00 98.32           C  
ATOM   3844  H   LEU A 284      20.993 -11.147  83.283  1.00 98.32           H  
ATOM   3845  HA  LEU A 284      19.213  -9.677  81.383  1.00 98.32           H  
ATOM   3846  HB3 LEU A 284      18.261  -8.775  83.624  1.00 98.32           H  
ATOM   3847  HB2 LEU A 284      19.205  -9.991  84.424  1.00 98.32           H  
ATOM   3848  HG  LEU A 284      17.941 -11.734  83.123  1.00 98.32           H  
ATOM   3849 HD11 LEU A 284      16.141 -11.807  84.629  1.00 98.32           H  
ATOM   3850 HD12 LEU A 284      17.271 -10.764  85.486  1.00 98.32           H  
ATOM   3851 HD13 LEU A 284      15.907 -10.074  84.622  1.00 98.32           H  
ATOM   3852 HD21 LEU A 284      16.500 -11.269  81.455  1.00 98.32           H  
ATOM   3853 HD22 LEU A 284      15.601 -10.126  82.400  1.00 98.32           H  
ATOM   3854 HD23 LEU A 284      16.992  -9.576  81.502  1.00 98.32           H  
ATOM   3855  N   THR A 285      20.117  -7.382  81.910  1.00 98.74           N  
ATOM   3856  CA  THR A 285      20.695  -6.046  82.038  1.00 98.74           C  
ATOM   3857  C   THR A 285      19.552  -5.016  81.919  1.00 98.74           C  
ATOM   3858  O   THR A 285      18.645  -5.217  81.109  1.00 98.74           O  
ATOM   3859  CB  THR A 285      21.795  -5.797  80.962  1.00 98.74           C  
ATOM   3860  CG2 THR A 285      21.285  -5.717  79.514  1.00 98.74           C  
ATOM   3861  OG1 THR A 285      22.482  -4.588  81.202  1.00 98.74           O  
ATOM   3862  H   THR A 285      19.255  -7.430  81.384  1.00 98.74           H  
ATOM   3863  HA  THR A 285      21.137  -5.947  83.032  1.00 98.74           H  
ATOM   3864  HB  THR A 285      22.533  -6.599  81.024  1.00 98.74           H  
ATOM   3865 HG21 THR A 285      22.120  -5.635  78.821  1.00 98.74           H  
ATOM   3866 HG22 THR A 285      20.720  -6.611  79.251  1.00 98.74           H  
ATOM   3867 HG23 THR A 285      20.646  -4.851  79.343  1.00 98.74           H  
ATOM   3868  HG1 THR A 285      23.126  -4.729  81.907  1.00 98.74           H  
ATOM   3869  N   LEU A 286      19.584  -3.962  82.755  1.00 98.54           N  
ATOM   3870  CA  LEU A 286      18.529  -2.943  82.837  1.00 98.54           C  
ATOM   3871  C   LEU A 286      19.116  -1.508  82.929  1.00 98.54           C  
ATOM   3872  O   LEU A 286      18.802  -0.809  83.895  1.00 98.54           O  
ATOM   3873  CB  LEU A 286      17.550  -3.254  84.012  1.00 98.54           C  
ATOM   3874  CG  LEU A 286      16.760  -4.588  83.953  1.00 98.54           C  
ATOM   3875  CD1 LEU A 286      17.576  -5.797  84.460  1.00 98.54           C  
ATOM   3876  CD2 LEU A 286      15.435  -4.479  84.731  1.00 98.54           C  
ATOM   3877  H   LEU A 286      20.361  -3.853  83.391  1.00 98.54           H  
ATOM   3878  HA  LEU A 286      17.941  -2.949  81.921  1.00 98.54           H  
ATOM   3879  HB3 LEU A 286      16.807  -2.455  84.006  1.00 98.54           H  
ATOM   3880  HB2 LEU A 286      18.060  -3.172  84.973  1.00 98.54           H  
ATOM   3881  HG  LEU A 286      16.498  -4.782  82.912  1.00 98.54           H  
ATOM   3882 HD11 LEU A 286      17.672  -6.546  83.675  1.00 98.54           H  
ATOM   3883 HD12 LEU A 286      18.582  -5.517  84.772  1.00 98.54           H  
ATOM   3884 HD13 LEU A 286      17.114  -6.289  85.317  1.00 98.54           H  
ATOM   3885 HD21 LEU A 286      15.045  -5.456  85.013  1.00 98.54           H  
ATOM   3886 HD22 LEU A 286      15.551  -3.899  85.647  1.00 98.54           H  
ATOM   3887 HD23 LEU A 286      14.663  -4.000  84.130  1.00 98.54           H  
ATOM   3888  N   PRO A 287      19.978  -1.077  81.972  1.00 98.55           N  
ATOM   3889  CA  PRO A 287      20.619   0.252  82.025  1.00 98.55           C  
ATOM   3890  C   PRO A 287      19.651   1.399  81.681  1.00 98.55           C  
ATOM   3891  O   PRO A 287      18.829   1.255  80.776  1.00 98.55           O  
ATOM   3892  CB  PRO A 287      21.750   0.142  80.989  1.00 98.55           C  
ATOM   3893  CG  PRO A 287      21.211  -0.818  79.946  1.00 98.55           C  
ATOM   3894  CD  PRO A 287      20.399  -1.805  80.773  1.00 98.55           C  
ATOM   3895  HA  PRO A 287      21.048   0.429  83.014  1.00 98.55           H  
ATOM   3896  HB3 PRO A 287      22.634  -0.290  81.462  1.00 98.55           H  
ATOM   3897  HB2 PRO A 287      22.048   1.098  80.556  1.00 98.55           H  
ATOM   3898  HG3 PRO A 287      21.994  -1.296  79.359  1.00 98.55           H  
ATOM   3899  HG2 PRO A 287      20.557  -0.280  79.264  1.00 98.55           H  
ATOM   3900  HD2 PRO A 287      19.574  -2.236  80.206  1.00 98.55           H  
ATOM   3901  HD3 PRO A 287      21.058  -2.606  81.083  1.00 98.55           H  
ATOM   3902  N   PHE A 288      19.793   2.525  82.395  1.00 97.47           N  
ATOM   3903  CA  PHE A 288      19.034   3.752  82.160  1.00 97.47           C  
ATOM   3904  C   PHE A 288      19.884   4.957  82.591  1.00 97.47           C  
ATOM   3905  O   PHE A 288      20.450   4.953  83.686  1.00 97.47           O  
ATOM   3906  CB  PHE A 288      17.644   3.673  82.837  1.00 97.47           C  
ATOM   3907  CG  PHE A 288      17.633   3.653  84.353  1.00 97.47           C  
ATOM   3908  CD1 PHE A 288      17.924   2.462  85.048  1.00 97.47           C  
ATOM   3909  CD2 PHE A 288      17.496   4.853  85.076  1.00 97.47           C  
ATOM   3910  CE1 PHE A 288      18.029   2.472  86.431  1.00 97.47           C  
ATOM   3911  CE2 PHE A 288      17.603   4.843  86.457  1.00 97.47           C  
ATOM   3912  CZ  PHE A 288      17.861   3.658  87.134  1.00 97.47           C  
ATOM   3913  H   PHE A 288      20.484   2.574  83.130  1.00 97.47           H  
ATOM   3914  HA  PHE A 288      18.868   3.846  81.088  1.00 97.47           H  
ATOM   3915  HB3 PHE A 288      17.121   2.781  82.490  1.00 97.47           H  
ATOM   3916  HB2 PHE A 288      17.034   4.514  82.503  1.00 97.47           H  
ATOM   3917  HD1 PHE A 288      18.074   1.542  84.506  1.00 97.47           H  
ATOM   3918  HD2 PHE A 288      17.315   5.782  84.557  1.00 97.47           H  
ATOM   3919  HE1 PHE A 288      18.252   1.558  86.958  1.00 97.47           H  
ATOM   3920  HE2 PHE A 288      17.496   5.768  87.002  1.00 97.47           H  
ATOM   3921  HZ  PHE A 288      17.946   3.659  88.209  1.00 97.47           H  
ATOM   3922  N   ASN A 289      19.958   5.962  81.705  1.00 95.44           N  
ATOM   3923  CA  ASN A 289      20.712   7.205  81.900  1.00 95.44           C  
ATOM   3924  C   ASN A 289      19.927   8.269  82.701  1.00 95.44           C  
ATOM   3925  O   ASN A 289      20.552   9.174  83.252  1.00 95.44           O  
ATOM   3926  CB  ASN A 289      21.227   7.720  80.526  1.00 95.44           C  
ATOM   3927  CG  ASN A 289      20.145   8.089  79.499  1.00 95.44           C  
ATOM   3928  ND2 ASN A 289      20.334   7.730  78.230  1.00 95.44           N  
ATOM   3929  OD1 ASN A 289      19.145   8.709  79.842  1.00 95.44           O  
ATOM   3930  H   ASN A 289      19.434   5.897  80.842  1.00 95.44           H  
ATOM   3931  HA  ASN A 289      21.598   6.964  82.491  1.00 95.44           H  
ATOM   3932  HB3 ASN A 289      21.880   6.965  80.085  1.00 95.44           H  
ATOM   3933  HB2 ASN A 289      21.853   8.601  80.677  1.00 95.44           H  
ATOM   3934 HD22 ASN A 289      19.647   7.974  77.527  1.00 95.44           H  
ATOM   3935 HD21 ASN A 289      21.160   7.216  77.946  1.00 95.44           H  
ATOM   3936  N   SER A 290      18.597   8.124  82.765  1.00 91.91           N  
ATOM   3937  CA  SER A 290      17.610   8.965  83.438  1.00 91.91           C  
ATOM   3938  C   SER A 290      17.688   8.871  84.978  1.00 91.91           C  
ATOM   3939  O   SER A 290      18.385   8.018  85.525  1.00 91.91           O  
ATOM   3940  CB  SER A 290      16.213   8.559  82.875  1.00 91.91           C  
ATOM   3941  OG  SER A 290      15.900   7.169  82.919  1.00 91.91           O  
ATOM   3942  H   SER A 290      18.205   7.311  82.310  1.00 91.91           H  
ATOM   3943  HA  SER A 290      17.812  10.002  83.166  1.00 91.91           H  
ATOM   3944  HB3 SER A 290      16.161   8.864  81.829  1.00 91.91           H  
ATOM   3945  HB2 SER A 290      15.417   9.109  83.380  1.00 91.91           H  
ATOM   3946  HG  SER A 290      15.417   6.959  83.723  1.00 91.91           H  
ATOM   3947  N   GLU A 291      16.981   9.764  85.695  1.00 89.31           N  
ATOM   3948  CA  GLU A 291      16.888   9.769  87.164  1.00 89.31           C  
ATOM   3949  C   GLU A 291      16.300   8.486  87.777  1.00 89.31           C  
ATOM   3950  O   GLU A 291      16.723   8.090  88.865  1.00 89.31           O  
ATOM   3951  CB  GLU A 291      16.077  11.002  87.627  1.00 89.31           C  
ATOM   3952  CG  GLU A 291      16.800  12.350  87.414  1.00 89.31           C  
ATOM   3953  CD  GLU A 291      18.066  12.541  88.269  1.00 89.31           C  
ATOM   3954  OE1 GLU A 291      19.017  13.154  87.738  1.00 89.31           O1-
ATOM   3955  OE2 GLU A 291      18.074  12.080  89.433  1.00 89.31           O  
ATOM   3956  H   GLU A 291      16.453  10.481  85.220  1.00 89.31           H  
ATOM   3957  HA  GLU A 291      17.906   9.846  87.549  1.00 89.31           H  
ATOM   3958  HB3 GLU A 291      15.781  10.899  88.673  1.00 89.31           H  
ATOM   3959  HB2 GLU A 291      15.137  11.033  87.074  1.00 89.31           H  
ATOM   3960  HG3 GLU A 291      16.115  13.162  87.660  1.00 89.31           H  
ATOM   3961  HG2 GLU A 291      17.043  12.475  86.357  1.00 89.31           H  
ATOM   3962  N   GLY A 292      15.361   7.847  87.082  1.00 93.02           N  
ATOM   3963  CA  GLY A 292      14.746   6.595  87.472  1.00 93.02           C  
ATOM   3964  C   GLY A 292      14.309   5.810  86.239  1.00 93.02           C  
ATOM   3965  O   GLY A 292      14.384   6.301  85.109  1.00 93.02           O  
ATOM   3966  H   GLY A 292      15.078   8.202  86.180  1.00 93.02           H  
ATOM   3967  HA3 GLY A 292      13.887   6.796  88.111  1.00 93.02           H  
ATOM   3968  HA2 GLY A 292      15.441   5.982  88.043  1.00 93.02           H  
ATOM   3969  N   MET A 293      13.854   4.584  86.490  1.00 96.39           N  
ATOM   3970  CA  MET A 293      13.147   3.698  85.585  1.00 96.39           C  
ATOM   3971  C   MET A 293      12.366   2.733  86.469  1.00 96.39           C  
ATOM   3972  O   MET A 293      12.977   2.016  87.266  1.00 96.39           O  
ATOM   3973  CB  MET A 293      14.103   3.006  84.583  1.00 96.39           C  
ATOM   3974  CG  MET A 293      13.384   2.119  83.548  1.00 96.39           C  
ATOM   3975  SD  MET A 293      14.412   1.539  82.169  1.00 96.39           S  
ATOM   3976  CE  MET A 293      15.371   0.211  82.946  1.00 96.39           C  
ATOM   3977  H   MET A 293      13.802   4.316  87.472  1.00 96.39           H  
ATOM   3978  HA  MET A 293      12.425   4.301  85.044  1.00 96.39           H  
ATOM   3979  HB3 MET A 293      14.849   2.421  85.120  1.00 96.39           H  
ATOM   3980  HB2 MET A 293      14.657   3.774  84.042  1.00 96.39           H  
ATOM   3981  HG3 MET A 293      12.572   2.689  83.100  1.00 96.39           H  
ATOM   3982  HG2 MET A 293      12.917   1.257  84.026  1.00 96.39           H  
ATOM   3983  HE1 MET A 293      16.073  -0.210  82.226  1.00 96.39           H  
ATOM   3984  HE2 MET A 293      15.943   0.590  83.792  1.00 96.39           H  
ATOM   3985  HE3 MET A 293      14.714  -0.588  83.289  1.00 96.39           H  
ATOM   3986  N   TYR A 294      11.035   2.687  86.306  1.00 96.89           N  
ATOM   3987  CA  TYR A 294      10.163   1.700  86.938  1.00 96.89           C  
ATOM   3988  C   TYR A 294      10.503   0.362  86.273  1.00 96.89           C  
ATOM   3989  O   TYR A 294      10.314   0.233  85.063  1.00 96.89           O  
ATOM   3990  CB  TYR A 294       8.675   2.020  86.640  1.00 96.89           C  
ATOM   3991  CG  TYR A 294       8.110   3.322  87.182  1.00 96.89           C  
ATOM   3992  CD1 TYR A 294       8.130   3.592  88.564  1.00 96.89           C  
ATOM   3993  CD2 TYR A 294       7.529   4.261  86.303  1.00 96.89           C  
ATOM   3994  CE1 TYR A 294       7.632   4.813  89.060  1.00 96.89           C  
ATOM   3995  CE2 TYR A 294       6.993   5.463  86.803  1.00 96.89           C  
ATOM   3996  CZ  TYR A 294       7.061   5.749  88.180  1.00 96.89           C  
ATOM   3997  OH  TYR A 294       6.573   6.928  88.663  1.00 96.89           O  
ATOM   3998  H   TYR A 294      10.627   3.255  85.567  1.00 96.89           H  
ATOM   3999  HA  TYR A 294      10.346   1.658  88.013  1.00 96.89           H  
ATOM   4000  HB3 TYR A 294       8.048   1.217  87.031  1.00 96.89           H  
ATOM   4001  HB2 TYR A 294       8.515   2.016  85.562  1.00 96.89           H  
ATOM   4002  HD1 TYR A 294       8.541   2.869  89.246  1.00 96.89           H  
ATOM   4003  HD2 TYR A 294       7.486   4.070  85.240  1.00 96.89           H  
ATOM   4004  HE1 TYR A 294       7.670   5.027  90.117  1.00 96.89           H  
ATOM   4005  HE2 TYR A 294       6.555   6.174  86.115  1.00 96.89           H  
ATOM   4006  HH  TYR A 294       5.675   7.057  88.376  1.00 96.89           H  
ATOM   4007  N   ARG A 295      11.041  -0.599  87.022  1.00 98.44           N  
ATOM   4008  CA  ARG A 295      11.594  -1.845  86.502  1.00 98.44           C  
ATOM   4009  C   ARG A 295      11.435  -2.993  87.499  1.00 98.44           C  
ATOM   4010  O   ARG A 295      11.351  -2.768  88.706  1.00 98.44           O  
ATOM   4011  CB  ARG A 295      13.058  -1.621  86.047  1.00 98.44           C  
ATOM   4012  CG  ARG A 295      14.079  -1.426  87.184  1.00 98.44           C  
ATOM   4013  CD  ARG A 295      15.414  -0.857  86.677  1.00 98.44           C  
ATOM   4014  NE  ARG A 295      16.406  -0.720  87.758  1.00 98.44           N  
ATOM   4015  CZ  ARG A 295      16.501   0.271  88.668  1.00 98.44           C  
ATOM   4016  NH1 ARG A 295      15.639   1.297  88.713  1.00 98.44           N  
ATOM   4017  NH2 ARG A 295      17.492   0.232  89.567  1.00 98.44           N1+
ATOM   4018  H   ARG A 295      11.098  -0.467  88.024  1.00 98.44           H  
ATOM   4019  HA  ARG A 295      11.006  -2.128  85.635  1.00 98.44           H  
ATOM   4020  HB3 ARG A 295      13.098  -0.767  85.371  1.00 98.44           H  
ATOM   4021  HB2 ARG A 295      13.371  -2.474  85.446  1.00 98.44           H  
ATOM   4022  HG3 ARG A 295      14.245  -2.369  87.706  1.00 98.44           H  
ATOM   4023  HG2 ARG A 295      13.662  -0.743  87.923  1.00 98.44           H  
ATOM   4024  HD3 ARG A 295      15.256   0.118  86.215  1.00 98.44           H  
ATOM   4025  HD2 ARG A 295      15.824  -1.495  85.897  1.00 98.44           H  
ATOM   4026  HE  ARG A 295      17.070  -1.478  87.821  1.00 98.44           H  
ATOM   4027 HH12 ARG A 295      15.742   2.021  89.411  1.00 98.44           H  
ATOM   4028 HH11 ARG A 295      14.868   1.348  88.058  1.00 98.44           H  
ATOM   4029 HH22 ARG A 295      17.571   0.964  90.262  1.00 98.44           H  
ATOM   4030 HH21 ARG A 295      18.160  -0.525  89.567  1.00 98.44           H  
ATOM   4031  N   GLY A 296      11.417  -4.207  86.938  1.00 98.73           N  
ATOM   4032  CA  GLY A 296      11.400  -5.462  87.669  1.00 98.73           C  
ATOM   4033  C   GLY A 296      12.313  -6.444  86.936  1.00 98.73           C  
ATOM   4034  O   GLY A 296      12.560  -6.307  85.737  1.00 98.73           O  
ATOM   4035  H   GLY A 296      11.502  -4.282  85.933  1.00 98.73           H  
ATOM   4036  HA3 GLY A 296      10.385  -5.858  87.706  1.00 98.73           H  
ATOM   4037  HA2 GLY A 296      11.754  -5.335  88.688  1.00 98.73           H  
ATOM   4038  N   TRP A 297      12.788  -7.455  87.673  1.00 98.84           N  
ATOM   4039  CA  TRP A 297      13.556  -8.583  87.157  1.00 98.84           C  
ATOM   4040  C   TRP A 297      13.292  -9.819  88.025  1.00 98.84           C  
ATOM   4041  O   TRP A 297      12.987  -9.683  89.209  1.00 98.84           O  
ATOM   4042  CB  TRP A 297      15.057  -8.233  87.076  1.00 98.84           C  
ATOM   4043  CG  TRP A 297      15.765  -7.986  88.374  1.00 98.84           C  
ATOM   4044  CD1 TRP A 297      16.456  -8.914  89.076  1.00 98.84           C  
ATOM   4045  CD2 TRP A 297      15.786  -6.772  89.183  1.00 98.84           C  
ATOM   4046  CE2 TRP A 297      16.524  -7.039  90.376  1.00 98.84           C  
ATOM   4047  CE3 TRP A 297      15.248  -5.470  89.036  1.00 98.84           C  
ATOM   4048  NE1 TRP A 297      16.915  -8.357  90.250  1.00 98.84           N  
ATOM   4049  CZ2 TRP A 297      16.715  -6.066  91.372  1.00 98.84           C  
ATOM   4050  CZ3 TRP A 297      15.425  -4.490  90.033  1.00 98.84           C  
ATOM   4051  CH2 TRP A 297      16.157  -4.786  91.200  1.00 98.84           C  
ATOM   4052  H   TRP A 297      12.569  -7.498  88.661  1.00 98.84           H  
ATOM   4053  HA  TRP A 297      13.195  -8.805  86.157  1.00 98.84           H  
ATOM   4054  HB3 TRP A 297      15.196  -7.359  86.441  1.00 98.84           H  
ATOM   4055  HB2 TRP A 297      15.584  -9.043  86.575  1.00 98.84           H  
ATOM   4056  HD1 TRP A 297      16.609  -9.936  88.760  1.00 98.84           H  
ATOM   4057  HE3 TRP A 297      14.686  -5.224  88.148  1.00 98.84           H  
ATOM   4058  HE1 TRP A 297      17.466  -8.886  90.920  1.00 98.84           H  
ATOM   4059  HZ2 TRP A 297      17.274  -6.304  92.266  1.00 98.84           H  
ATOM   4060  HZ3 TRP A 297      14.992  -3.510  89.902  1.00 98.84           H  
ATOM   4061  HH2 TRP A 297      16.285  -4.032  91.962  1.00 98.84           H  
ATOM   4062  N   ALA A 298      13.426 -10.998  87.405  1.00 98.51           N  
ATOM   4063  CA  ALA A 298      13.278 -12.301  88.038  1.00 98.51           C  
ATOM   4064  C   ALA A 298      13.978 -13.357  87.180  1.00 98.51           C  
ATOM   4065  O   ALA A 298      13.781 -13.384  85.966  1.00 98.51           O  
ATOM   4066  CB  ALA A 298      11.790 -12.637  88.237  1.00 98.51           C  
ATOM   4067  H   ALA A 298      13.644 -11.017  86.416  1.00 98.51           H  
ATOM   4068  HA  ALA A 298      13.754 -12.269  89.017  1.00 98.51           H  
ATOM   4069  HB1 ALA A 298      11.671 -13.609  88.717  1.00 98.51           H  
ATOM   4070  HB2 ALA A 298      11.300 -11.900  88.871  1.00 98.51           H  
ATOM   4071  HB3 ALA A 298      11.252 -12.665  87.291  1.00 98.51           H  
ATOM   4072  N   ARG A 299      14.763 -14.222  87.834  1.00 97.15           N  
ATOM   4073  CA  ARG A 299      15.405 -15.389  87.235  1.00 97.15           C  
ATOM   4074  C   ARG A 299      15.161 -16.617  88.117  1.00 97.15           C  
ATOM   4075  O   ARG A 299      14.887 -16.482  89.311  1.00 97.15           O  
ATOM   4076  CB  ARG A 299      16.921 -15.156  87.078  1.00 97.15           C  
ATOM   4077  CG  ARG A 299      17.314 -13.980  86.169  1.00 97.15           C  
ATOM   4078  CD  ARG A 299      18.749 -14.079  85.617  1.00 97.15           C  
ATOM   4079  NE  ARG A 299      19.775 -14.099  86.674  1.00 97.15           N  
ATOM   4080  CZ  ARG A 299      20.382 -13.060  87.274  1.00 97.15           C  
ATOM   4081  NH1 ARG A 299      20.129 -11.786  86.935  1.00 97.15           N  
ATOM   4082  NH2 ARG A 299      21.260 -13.318  88.249  1.00 97.15           N1+
ATOM   4083  H   ARG A 299      14.893 -14.119  88.832  1.00 97.15           H  
ATOM   4084  HA  ARG A 299      14.969 -15.603  86.259  1.00 97.15           H  
ATOM   4085  HB3 ARG A 299      17.382 -16.067  86.694  1.00 97.15           H  
ATOM   4086  HB2 ARG A 299      17.349 -14.980  88.063  1.00 97.15           H  
ATOM   4087  HG3 ARG A 299      17.188 -13.047  86.719  1.00 97.15           H  
ATOM   4088  HG2 ARG A 299      16.626 -13.926  85.327  1.00 97.15           H  
ATOM   4089  HD3 ARG A 299      18.941 -13.273  84.909  1.00 97.15           H  
ATOM   4090  HD2 ARG A 299      18.850 -15.004  85.050  1.00 97.15           H  
ATOM   4091  HE  ARG A 299      19.980 -15.018  87.049  1.00 97.15           H  
ATOM   4092 HH12 ARG A 299      20.538 -11.030  87.468  1.00 97.15           H  
ATOM   4093 HH11 ARG A 299      19.465 -11.580  86.205  1.00 97.15           H  
ATOM   4094 HH22 ARG A 299      21.671 -12.560  88.777  1.00 97.15           H  
ATOM   4095 HH21 ARG A 299      21.432 -14.274  88.533  1.00 97.15           H  
ATOM   4096  N   GLU A 300      15.309 -17.800  87.500  1.00 93.58           N  
ATOM   4097  CA  GLU A 300      15.149 -19.107  88.139  1.00 93.58           C  
ATOM   4098  C   GLU A 300      16.160 -19.401  89.270  1.00 93.58           C  
ATOM   4099  O   GLU A 300      15.834 -20.181  90.165  1.00 93.58           O  
ATOM   4100  CB  GLU A 300      15.145 -20.189  87.038  1.00 93.58           C  
ATOM   4101  CG  GLU A 300      14.940 -21.634  87.553  1.00 93.58           C  
ATOM   4102  CD  GLU A 300      14.691 -22.706  86.482  1.00 93.58           C  
ATOM   4103  OE1 GLU A 300      14.628 -23.886  86.892  1.00 93.58           O1-
ATOM   4104  OE2 GLU A 300      14.556 -22.363  85.287  1.00 93.58           O  
ATOM   4105  H   GLU A 300      15.528 -17.818  86.513  1.00 93.58           H  
ATOM   4106  HA  GLU A 300      14.159 -19.110  88.600  1.00 93.58           H  
ATOM   4107  HB3 GLU A 300      16.078 -20.138  86.477  1.00 93.58           H  
ATOM   4108  HB2 GLU A 300      14.361 -19.934  86.327  1.00 93.58           H  
ATOM   4109  HG3 GLU A 300      14.091 -21.650  88.239  1.00 93.58           H  
ATOM   4110  HG2 GLU A 300      15.812 -21.945  88.130  1.00 93.58           H  
ATOM   4111  N   ASP A 301      17.342 -18.755  89.238  1.00 89.33           N  
ATOM   4112  CA  ASP A 301      18.388 -18.870  90.267  1.00 89.33           C  
ATOM   4113  C   ASP A 301      18.035 -18.190  91.610  1.00 89.33           C  
ATOM   4114  O   ASP A 301      18.721 -18.450  92.599  1.00 89.33           O  
ATOM   4115  CB  ASP A 301      19.791 -18.451  89.749  1.00 89.33           C  
ATOM   4116  CG  ASP A 301      19.942 -17.070  89.081  1.00 89.33           C  
ATOM   4117  OD1 ASP A 301      19.207 -16.132  89.458  1.00 89.33           O1-
ATOM   4118  OD2 ASP A 301      20.907 -16.932  88.297  1.00 89.33           O  
ATOM   4119  H   ASP A 301      17.528 -18.103  88.490  1.00 89.33           H  
ATOM   4120  HA  ASP A 301      18.466 -19.934  90.498  1.00 89.33           H  
ATOM   4121  HB3 ASP A 301      20.094 -19.200  89.020  1.00 89.33           H  
ATOM   4122  HB2 ASP A 301      20.523 -18.521  90.555  1.00 89.33           H  
ATOM   4123  N   GLY A 302      16.972 -17.368  91.629  1.00 88.51           N  
ATOM   4124  CA  GLY A 302      16.423 -16.749  92.830  1.00 88.51           C  
ATOM   4125  C   GLY A 302      16.692 -15.239  92.896  1.00 88.51           C  
ATOM   4126  O   GLY A 302      16.181 -14.608  93.821  1.00 88.51           O  
ATOM   4127  H   GLY A 302      16.468 -17.207  90.767  1.00 88.51           H  
ATOM   4128  HA3 GLY A 302      16.799 -17.218  93.740  1.00 88.51           H  
ATOM   4129  HA2 GLY A 302      15.344 -16.906  92.824  1.00 88.51           H  
ATOM   4130  N   ASP A 303      17.446 -14.644  91.946  1.00 92.29           N  
ATOM   4131  CA  ASP A 303      17.619 -13.189  91.856  1.00 92.29           C  
ATOM   4132  C   ASP A 303      16.318 -12.561  91.326  1.00 92.29           C  
ATOM   4133  O   ASP A 303      15.977 -12.764  90.161  1.00 92.29           O  
ATOM   4134  CB  ASP A 303      18.850 -12.770  91.007  1.00 92.29           C  
ATOM   4135  CG  ASP A 303      19.187 -11.259  90.965  1.00 92.29           C  
ATOM   4136  OD1 ASP A 303      18.705 -10.495  91.833  1.00 92.29           O1-
ATOM   4137  OD2 ASP A 303      20.030 -10.896  90.116  1.00 92.29           O  
ATOM   4138  H   ASP A 303      17.860 -15.196  91.206  1.00 92.29           H  
ATOM   4139  HA  ASP A 303      17.795 -12.825  92.870  1.00 92.29           H  
ATOM   4140  HB3 ASP A 303      18.727 -13.139  89.987  1.00 92.29           H  
ATOM   4141  HB2 ASP A 303      19.727 -13.296  91.387  1.00 92.29           H  
ATOM   4142  N   ARG A 304      15.636 -11.818  92.207  1.00 96.41           N  
ATOM   4143  CA  ARG A 304      14.396 -11.109  91.925  1.00 96.41           C  
ATOM   4144  C   ARG A 304      14.385  -9.783  92.695  1.00 96.41           C  
ATOM   4145  O   ARG A 304      14.896  -9.717  93.814  1.00 96.41           O  
ATOM   4146  CB  ARG A 304      13.188 -12.015  92.279  1.00 96.41           C  
ATOM   4147  CG  ARG A 304      11.803 -11.357  92.102  1.00 96.41           C  
ATOM   4148  CD  ARG A 304      10.629 -12.254  92.518  1.00 96.41           C  
ATOM   4149  NE  ARG A 304       9.331 -11.653  92.158  1.00 96.41           N  
ATOM   4150  CZ  ARG A 304       8.541 -11.968  91.114  1.00 96.41           C  
ATOM   4151  NH1 ARG A 304       8.857 -12.936  90.246  1.00 96.41           N  
ATOM   4152  NH2 ARG A 304       7.399 -11.296  90.936  1.00 96.41           N1+
ATOM   4153  H   ARG A 304      16.003 -11.694  93.140  1.00 96.41           H  
ATOM   4154  HA  ARG A 304      14.371 -10.872  90.863  1.00 96.41           H  
ATOM   4155  HB3 ARG A 304      13.283 -12.352  93.313  1.00 96.41           H  
ATOM   4156  HB2 ARG A 304      13.230 -12.916  91.665  1.00 96.41           H  
ATOM   4157  HG3 ARG A 304      11.669 -10.951  91.101  1.00 96.41           H  
ATOM   4158  HG2 ARG A 304      11.772 -10.503  92.779  1.00 96.41           H  
ATOM   4159  HD3 ARG A 304      10.604 -12.279  93.608  1.00 96.41           H  
ATOM   4160  HD2 ARG A 304      10.756 -13.290  92.204  1.00 96.41           H  
ATOM   4161  HE  ARG A 304       9.030 -10.885  92.747  1.00 96.41           H  
ATOM   4162 HH12 ARG A 304       8.231 -13.188  89.494  1.00 96.41           H  
ATOM   4163 HH11 ARG A 304       9.701 -13.476  90.377  1.00 96.41           H  
ATOM   4164 HH22 ARG A 304       6.782 -11.510  90.166  1.00 96.41           H  
ATOM   4165 HH21 ARG A 304       7.158 -10.542  91.573  1.00 96.41           H  
ATOM   4166  N   GLY A 305      13.740  -8.772  92.100  1.00 97.47           N  
ATOM   4167  CA  GLY A 305      13.472  -7.512  92.773  1.00 97.47           C  
ATOM   4168  C   GLY A 305      12.702  -6.585  91.834  1.00 97.47           C  
ATOM   4169  O   GLY A 305      12.551  -6.855  90.641  1.00 97.47           O  
ATOM   4170  H   GLY A 305      13.355  -8.889  91.172  1.00 97.47           H  
ATOM   4171  HA3 GLY A 305      14.409  -7.035  93.065  1.00 97.47           H  
ATOM   4172  HA2 GLY A 305      12.886  -7.689  93.677  1.00 97.47           H  
ATOM   4173  N   VAL A 306      12.247  -5.463  92.404  1.00 98.01           N  
ATOM   4174  CA  VAL A 306      11.715  -4.305  91.691  1.00 98.01           C  
ATOM   4175  C   VAL A 306      12.368  -3.034  92.258  1.00 98.01           C  
ATOM   4176  O   VAL A 306      12.759  -3.006  93.427  1.00 98.01           O  
ATOM   4177  CB  VAL A 306      10.166  -4.181  91.794  1.00 98.01           C  
ATOM   4178  CG1 VAL A 306       9.448  -5.324  91.058  1.00 98.01           C  
ATOM   4179  CG2 VAL A 306       9.615  -4.003  93.224  1.00 98.01           C  
ATOM   4180  H   VAL A 306      12.397  -5.316  93.392  1.00 98.01           H  
ATOM   4181  HA  VAL A 306      12.006  -4.365  90.644  1.00 98.01           H  
ATOM   4182  HB  VAL A 306       9.885  -3.276  91.255  1.00 98.01           H  
ATOM   4183 HG11 VAL A 306       8.367  -5.196  91.088  1.00 98.01           H  
ATOM   4184 HG12 VAL A 306       9.736  -5.359  90.009  1.00 98.01           H  
ATOM   4185 HG13 VAL A 306       9.678  -6.295  91.496  1.00 98.01           H  
ATOM   4186 HG21 VAL A 306       8.527  -3.950  93.218  1.00 98.01           H  
ATOM   4187 HG22 VAL A 306       9.900  -4.836  93.867  1.00 98.01           H  
ATOM   4188 HG23 VAL A 306       9.970  -3.084  93.690  1.00 98.01           H  
ATOM   4189  N   ALA A 307      12.488  -2.012  91.401  1.00 97.00           N  
ATOM   4190  CA  ALA A 307      13.142  -0.746  91.715  1.00 97.00           C  
ATOM   4191  C   ALA A 307      12.578   0.378  90.842  1.00 97.00           C  
ATOM   4192  O   ALA A 307      11.994   0.112  89.790  1.00 97.00           O  
ATOM   4193  CB  ALA A 307      14.661  -0.896  91.520  1.00 97.00           C  
ATOM   4194  H   ALA A 307      12.121  -2.099  90.461  1.00 97.00           H  
ATOM   4195  HA  ALA A 307      12.938  -0.486  92.756  1.00 97.00           H  
ATOM   4196  HB1 ALA A 307      15.183   0.036  91.740  1.00 97.00           H  
ATOM   4197  HB2 ALA A 307      15.071  -1.660  92.181  1.00 97.00           H  
ATOM   4198  HB3 ALA A 307      14.901  -1.179  90.495  1.00 97.00           H  
ATOM   4199  N   ILE A 308      12.775   1.621  91.307  1.00 95.52           N  
ATOM   4200  CA  ILE A 308      12.302   2.831  90.635  1.00 95.52           C  
ATOM   4201  C   ILE A 308      13.469   3.789  90.333  1.00 95.52           C  
ATOM   4202  O   ILE A 308      13.447   4.412  89.277  1.00 95.52           O  
ATOM   4203  CB  ILE A 308      11.221   3.587  91.473  1.00 95.52           C  
ATOM   4204  CG1 ILE A 308      10.040   2.641  91.816  1.00 95.52           C  
ATOM   4205  CG2 ILE A 308      10.722   4.874  90.772  1.00 95.52           C  
ATOM   4206  CD1 ILE A 308       8.888   3.287  92.598  1.00 95.52           C  
ATOM   4207  H   ILE A 308      13.244   1.752  92.191  1.00 95.52           H  
ATOM   4208  HA  ILE A 308      11.855   2.578  89.671  1.00 95.52           H  
ATOM   4209  HB  ILE A 308      11.671   3.888  92.421  1.00 95.52           H  
ATOM   4210 HG13 ILE A 308      10.401   1.799  92.407  1.00 95.52           H  
ATOM   4211 HG12 ILE A 308       9.648   2.200  90.902  1.00 95.52           H  
ATOM   4212 HG21 ILE A 308       9.931   5.371  91.331  1.00 95.52           H  
ATOM   4213 HG22 ILE A 308      11.509   5.617  90.657  1.00 95.52           H  
ATOM   4214 HG23 ILE A 308      10.340   4.655  89.776  1.00 95.52           H  
ATOM   4215 HD11 ILE A 308       8.361   2.543  93.196  1.00 95.52           H  
ATOM   4216 HD12 ILE A 308       9.248   4.064  93.274  1.00 95.52           H  
ATOM   4217 HD13 ILE A 308       8.158   3.737  91.927  1.00 95.52           H  
ATOM   4218  N   TYR A 309      14.465   3.886  91.230  1.00 93.81           N  
ATOM   4219  CA  TYR A 309      15.568   4.851  91.134  1.00 93.81           C  
ATOM   4220  C   TYR A 309      16.931   4.151  91.065  1.00 93.81           C  
ATOM   4221  O   TYR A 309      17.021   2.940  91.275  1.00 93.81           O  
ATOM   4222  CB  TYR A 309      15.505   5.802  92.350  1.00 93.81           C  
ATOM   4223  CG  TYR A 309      14.193   6.555  92.462  1.00 93.81           C  
ATOM   4224  CD1 TYR A 309      13.853   7.518  91.490  1.00 93.81           C  
ATOM   4225  CD2 TYR A 309      13.291   6.258  93.506  1.00 93.81           C  
ATOM   4226  CE1 TYR A 309      12.605   8.164  91.546  1.00 93.81           C  
ATOM   4227  CE2 TYR A 309      12.045   6.908  93.564  1.00 93.81           C  
ATOM   4228  CZ  TYR A 309      11.700   7.852  92.579  1.00 93.81           C  
ATOM   4229  OH  TYR A 309      10.484   8.456  92.624  1.00 93.81           O  
ATOM   4230  H   TYR A 309      14.439   3.331  92.072  1.00 93.81           H  
ATOM   4231  HA  TYR A 309      15.481   5.452  90.230  1.00 93.81           H  
ATOM   4232  HB3 TYR A 309      16.304   6.543  92.295  1.00 93.81           H  
ATOM   4233  HB2 TYR A 309      15.677   5.243  93.271  1.00 93.81           H  
ATOM   4234  HD1 TYR A 309      14.537   7.747  90.685  1.00 93.81           H  
ATOM   4235  HD2 TYR A 309      13.539   5.517  94.252  1.00 93.81           H  
ATOM   4236  HE1 TYR A 309      12.344   8.889  90.789  1.00 93.81           H  
ATOM   4237  HE2 TYR A 309      11.349   6.669  94.356  1.00 93.81           H  
ATOM   4238  HH  TYR A 309      10.325   9.042  91.875  1.00 93.81           H  
ATOM   4239  N   LYS A 310      17.973   4.952  90.785  1.00 86.64           N  
ATOM   4240  CA  LYS A 310      19.383   4.566  90.885  1.00 86.64           C  
ATOM   4241  C   LYS A 310      19.785   4.244  92.336  1.00 86.64           C  
ATOM   4242  O   LYS A 310      19.322   4.911  93.263  1.00 86.64           O  
ATOM   4243  CB  LYS A 310      20.260   5.705  90.321  1.00 86.64           C  
ATOM   4244  CG  LYS A 310      20.208   5.795  88.790  1.00 86.64           C  
ATOM   4245  CD  LYS A 310      20.971   6.995  88.216  1.00 86.64           C  
ATOM   4246  CE  LYS A 310      21.200   6.863  86.700  1.00 86.64           C  
ATOM   4247  NZ  LYS A 310      21.646   8.134  86.103  1.00 86.64           N1+
ATOM   4248  H   LYS A 310      17.804   5.931  90.600  1.00 86.64           H  
ATOM   4249  HA  LYS A 310      19.529   3.671  90.277  1.00 86.64           H  
ATOM   4250  HB3 LYS A 310      21.302   5.542  90.604  1.00 86.64           H  
ATOM   4251  HB2 LYS A 310      19.971   6.657  90.769  1.00 86.64           H  
ATOM   4252  HG3 LYS A 310      19.169   5.872  88.477  1.00 86.64           H  
ATOM   4253  HG2 LYS A 310      20.595   4.869  88.361  1.00 86.64           H  
ATOM   4254  HD3 LYS A 310      21.927   7.109  88.728  1.00 86.64           H  
ATOM   4255  HD2 LYS A 310      20.398   7.900  88.431  1.00 86.64           H  
ATOM   4256  HE3 LYS A 310      20.286   6.545  86.202  1.00 86.64           H  
ATOM   4257  HE2 LYS A 310      21.943   6.092  86.497  1.00 86.64           H  
ATOM   4258  HZ1 LYS A 310      21.778   8.014  85.108  1.00 86.64           H  
ATOM   4259  HZ2 LYS A 310      20.937   8.839  86.252  1.00 86.64           H  
ATOM   4260  HZ3 LYS A 310      22.512   8.431  86.528  1.00 86.64           H  
ATOM   4261  N   GLY A 311      20.662   3.238  92.492  1.00 69.07           N  
ATOM   4262  CA  GLY A 311      21.137   2.734  93.791  1.00 69.07           C  
ATOM   4263  C   GLY A 311      22.202   3.636  94.461  1.00 69.07           C  
ATOM   4264  O   GLY A 311      22.715   4.588  93.623  1.00 69.07           O1-
ATOM   4265  OXT GLY A 311      22.544   3.473  95.613  1.00 69.07           O  
ATOM   4266  H   GLY A 311      20.963   2.724  91.675  1.00 69.07           H  
ATOM   4267  HA3 GLY A 311      21.580   1.750  93.637  1.00 69.07           H  
ATOM   4268  HA2 GLY A 311      20.298   2.594  94.476  1.00 69.07           H  
TER    4269      GLY A 311
ATOM   4270  N   LYS B   4      35.612  17.072  47.990  1.00 68.21           N1+
ATOM   4271  CA  LYS B   4      35.308  15.647  47.596  1.00 68.21           C  
ATOM   4272  C   LYS B   4      34.485  15.657  46.276  1.00 68.21           C  
ATOM   4273  O   LYS B   4      33.920  16.671  45.848  1.00 68.21           O  
ATOM   4274  CB  LYS B   4      34.576  14.874  48.726  1.00 68.21           C  
ATOM   4275  CG  LYS B   4      35.421  14.614  49.988  1.00 68.21           C  
ATOM   4276  CD  LYS B   4      34.567  14.067  51.138  1.00 68.21           C  
ATOM   4277  CE  LYS B   4      35.395  13.564  52.330  1.00 68.21           C  
ATOM   4278  NZ  LYS B   4      34.536  13.068  53.420  1.00 68.21           N1+
ATOM   4279  H1  LYS B   4      36.212  17.070  48.802  1.00 68.21           H  
ATOM   4280  H2  LYS B   4      36.071  17.540  47.222  1.00 68.21           H  
ATOM   4281  H3  LYS B   4      34.740  17.536  48.214  1.00 68.21           H  
ATOM   4282  HA  LYS B   4      36.291  15.217  47.398  1.00 68.21           H  
ATOM   4283  HB3 LYS B   4      34.241  13.902  48.358  1.00 68.21           H  
ATOM   4284  HB2 LYS B   4      33.664  15.404  49.009  1.00 68.21           H  
ATOM   4285  HG3 LYS B   4      35.914  15.527  50.321  1.00 68.21           H  
ATOM   4286  HG2 LYS B   4      36.215  13.905  49.747  1.00 68.21           H  
ATOM   4287  HD3 LYS B   4      33.921  13.274  50.761  1.00 68.21           H  
ATOM   4288  HD2 LYS B   4      33.910  14.871  51.470  1.00 68.21           H  
ATOM   4289  HE3 LYS B   4      36.027  14.363  52.718  1.00 68.21           H  
ATOM   4290  HE2 LYS B   4      36.054  12.755  52.013  1.00 68.21           H  
ATOM   4291  HZ1 LYS B   4      33.947  12.324  53.068  1.00 68.21           H  
ATOM   4292  HZ2 LYS B   4      35.108  12.718  54.176  1.00 68.21           H  
ATOM   4293  HZ3 LYS B   4      33.953  13.820  53.760  1.00 68.21           H  
ATOM   4294  N   ARG B   5      34.424  14.467  45.653  1.00 90.56           N  
ATOM   4295  CA  ARG B   5      33.563  14.183  44.507  1.00 90.56           C  
ATOM   4296  C   ARG B   5      32.154  13.836  44.995  1.00 90.56           C  
ATOM   4297  O   ARG B   5      32.020  13.068  45.950  1.00 90.56           O  
ATOM   4298  CB  ARG B   5      34.136  13.007  43.689  1.00 90.56           C  
ATOM   4299  CG  ARG B   5      35.429  13.357  42.938  1.00 90.56           C  
ATOM   4300  CD  ARG B   5      35.931  12.198  42.060  1.00 90.56           C  
ATOM   4301  NE  ARG B   5      37.243  12.500  41.459  1.00 90.56           N  
ATOM   4302  CZ  ARG B   5      38.156  11.629  40.988  1.00 90.56           C  
ATOM   4303  NH1 ARG B   5      37.972  10.300  41.023  1.00 90.56           N  
ATOM   4304  NH2 ARG B   5      39.292  12.108  40.464  1.00 90.56           N1+
ATOM   4305  H   ARG B   5      34.899  13.669  46.051  1.00 90.56           H  
ATOM   4306  HA  ARG B   5      33.515  15.060  43.866  1.00 90.56           H  
ATOM   4307  HB3 ARG B   5      33.397  12.680  42.956  1.00 90.56           H  
ATOM   4308  HB2 ARG B   5      34.306  12.147  44.341  1.00 90.56           H  
ATOM   4309  HG3 ARG B   5      36.211  13.730  43.601  1.00 90.56           H  
ATOM   4310  HG2 ARG B   5      35.171  14.187  42.278  1.00 90.56           H  
ATOM   4311  HD3 ARG B   5      35.257  12.107  41.207  1.00 90.56           H  
ATOM   4312  HD2 ARG B   5      35.893  11.245  42.588  1.00 90.56           H  
ATOM   4313  HE  ARG B   5      37.451  13.485  41.376  1.00 90.56           H  
ATOM   4314 HH12 ARG B   5      38.672   9.670  40.661  1.00 90.56           H  
ATOM   4315 HH11 ARG B   5      37.108   9.918  41.384  1.00 90.56           H  
ATOM   4316 HH22 ARG B   5      39.992  11.478  40.100  1.00 90.56           H  
ATOM   4317 HH21 ARG B   5      39.456  13.103  40.419  1.00 90.56           H  
ATOM   4318  N   TYR B   6      31.134  14.365  44.297  1.00 97.62           N  
ATOM   4319  CA  TYR B   6      29.749  13.951  44.509  1.00 97.62           C  
ATOM   4320  C   TYR B   6      29.483  12.565  43.896  1.00 97.62           C  
ATOM   4321  O   TYR B   6      30.163  12.150  42.954  1.00 97.62           O  
ATOM   4322  CB  TYR B   6      28.760  15.031  44.006  1.00 97.62           C  
ATOM   4323  CG  TYR B   6      28.598  15.225  42.501  1.00 97.62           C  
ATOM   4324  CD1 TYR B   6      29.138  16.370  41.880  1.00 97.62           C  
ATOM   4325  CD2 TYR B   6      27.880  14.291  41.720  1.00 97.62           C  
ATOM   4326  CE1 TYR B   6      29.002  16.556  40.491  1.00 97.62           C  
ATOM   4327  CE2 TYR B   6      27.758  14.468  40.329  1.00 97.62           C  
ATOM   4328  CZ  TYR B   6      28.316  15.604  39.713  1.00 97.62           C  
ATOM   4329  OH  TYR B   6      28.193  15.790  38.366  1.00 97.62           O  
ATOM   4330  H   TYR B   6      31.314  14.992  43.523  1.00 97.62           H  
ATOM   4331  HA  TYR B   6      29.600  13.870  45.587  1.00 97.62           H  
ATOM   4332  HB3 TYR B   6      29.002  15.989  44.470  1.00 97.62           H  
ATOM   4333  HB2 TYR B   6      27.773  14.774  44.391  1.00 97.62           H  
ATOM   4334  HD1 TYR B   6      29.672  17.106  42.465  1.00 97.62           H  
ATOM   4335  HD2 TYR B   6      27.431  13.422  42.178  1.00 97.62           H  
ATOM   4336  HE1 TYR B   6      29.437  17.425  40.020  1.00 97.62           H  
ATOM   4337  HE2 TYR B   6      27.239  13.728  39.740  1.00 97.62           H  
ATOM   4338  HH  TYR B   6      27.660  15.119  37.926  1.00 97.62           H  
ATOM   4339  N   ALA B   7      28.448  11.908  44.431  1.00 98.75           N  
ATOM   4340  CA  ALA B   7      27.927  10.639  43.949  1.00 98.75           C  
ATOM   4341  C   ALA B   7      26.430  10.561  44.248  1.00 98.75           C  
ATOM   4342  O   ALA B   7      25.958  11.180  45.198  1.00 98.75           O  
ATOM   4343  CB  ALA B   7      28.693   9.489  44.611  1.00 98.75           C  
ATOM   4344  H   ALA B   7      27.934  12.329  45.196  1.00 98.75           H  
ATOM   4345  HA  ALA B   7      28.054  10.584  42.868  1.00 98.75           H  
ATOM   4346  HB1 ALA B   7      28.315   8.520  44.288  1.00 98.75           H  
ATOM   4347  HB2 ALA B   7      29.749   9.535  44.347  1.00 98.75           H  
ATOM   4348  HB3 ALA B   7      28.618   9.529  45.698  1.00 98.75           H  
ATOM   4349  N   ILE B   8      25.713   9.785  43.431  1.00 98.93           N  
ATOM   4350  CA  ILE B   8      24.282   9.555  43.569  1.00 98.93           C  
ATOM   4351  C   ILE B   8      23.893   8.252  42.868  1.00 98.93           C  
ATOM   4352  O   ILE B   8      24.395   7.961  41.785  1.00 98.93           O  
ATOM   4353  CB  ILE B   8      23.414  10.747  43.049  1.00 98.93           C  
ATOM   4354  CG1 ILE B   8      21.885  10.503  43.150  1.00 98.93           C  
ATOM   4355  CG2 ILE B   8      23.789  11.209  41.626  1.00 98.93           C  
ATOM   4356  CD1 ILE B   8      21.031  11.768  42.996  1.00 98.93           C  
ATOM   4357  H   ILE B   8      26.155   9.335  42.640  1.00 98.93           H  
ATOM   4358  HA  ILE B   8      24.087   9.419  44.630  1.00 98.93           H  
ATOM   4359  HB  ILE B   8      23.631  11.575  43.720  1.00 98.93           H  
ATOM   4360 HG13 ILE B   8      21.646  10.056  44.112  1.00 98.93           H  
ATOM   4361 HG12 ILE B   8      21.569   9.781  42.395  1.00 98.93           H  
ATOM   4362 HG21 ILE B   8      23.212  12.085  41.335  1.00 98.93           H  
ATOM   4363 HG22 ILE B   8      24.840  11.492  41.556  1.00 98.93           H  
ATOM   4364 HG23 ILE B   8      23.603  10.429  40.891  1.00 98.93           H  
ATOM   4365 HD11 ILE B   8      20.093  11.672  43.542  1.00 98.93           H  
ATOM   4366 HD12 ILE B   8      21.543  12.652  43.376  1.00 98.93           H  
ATOM   4367 HD13 ILE B   8      20.787  11.945  41.948  1.00 98.93           H  
ATOM   4368  N   ALA B   9      22.983   7.513  43.510  1.00 98.96           N  
ATOM   4369  CA  ALA B   9      22.276   6.376  42.944  1.00 98.96           C  
ATOM   4370  C   ALA B   9      20.778   6.539  43.210  1.00 98.96           C  
ATOM   4371  O   ALA B   9      20.384   7.248  44.136  1.00 98.96           O  
ATOM   4372  CB  ALA B   9      22.825   5.066  43.533  1.00 98.96           C  
ATOM   4373  H   ALA B   9      22.631   7.836  44.404  1.00 98.96           H  
ATOM   4374  HA  ALA B   9      22.405   6.366  41.865  1.00 98.96           H  
ATOM   4375  HB1 ALA B   9      22.218   4.209  43.236  1.00 98.96           H  
ATOM   4376  HB2 ALA B   9      23.839   4.876  43.181  1.00 98.96           H  
ATOM   4377  HB3 ALA B   9      22.850   5.090  44.622  1.00 98.96           H  
ATOM   4378  N   ILE B  10      19.974   5.859  42.384  1.00 98.95           N  
ATOM   4379  CA  ILE B  10      18.520   5.797  42.498  1.00 98.95           C  
ATOM   4380  C   ILE B  10      18.033   4.365  42.229  1.00 98.95           C  
ATOM   4381  O   ILE B  10      18.773   3.561  41.656  1.00 98.95           O  
ATOM   4382  CB  ILE B  10      17.812   6.769  41.505  1.00 98.95           C  
ATOM   4383  CG1 ILE B  10      18.058   6.454  40.011  1.00 98.95           C  
ATOM   4384  CG2 ILE B  10      18.128   8.243  41.821  1.00 98.95           C  
ATOM   4385  CD1 ILE B  10      17.072   7.150  39.076  1.00 98.95           C  
ATOM   4386  H   ILE B  10      20.380   5.295  41.648  1.00 98.95           H  
ATOM   4387  HA  ILE B  10      18.218   6.037  43.514  1.00 98.95           H  
ATOM   4388  HB  ILE B  10      16.740   6.661  41.678  1.00 98.95           H  
ATOM   4389 HG13 ILE B  10      17.973   5.389  39.806  1.00 98.95           H  
ATOM   4390 HG12 ILE B  10      19.078   6.728  39.739  1.00 98.95           H  
ATOM   4391 HG21 ILE B  10      17.498   8.919  41.242  1.00 98.95           H  
ATOM   4392 HG22 ILE B  10      17.955   8.461  42.874  1.00 98.95           H  
ATOM   4393 HG23 ILE B  10      19.166   8.491  41.598  1.00 98.95           H  
ATOM   4394 HD11 ILE B  10      17.179   6.747  38.072  1.00 98.95           H  
ATOM   4395 HD12 ILE B  10      16.039   6.998  39.391  1.00 98.95           H  
ATOM   4396 HD13 ILE B  10      17.258   8.221  39.028  1.00 98.95           H  
ATOM   4397  N   HIS B  11      16.773   4.098  42.606  1.00 98.72           N  
ATOM   4398  CA  HIS B  11      16.035   2.925  42.156  1.00 98.72           C  
ATOM   4399  C   HIS B  11      14.562   3.265  41.897  1.00 98.72           C  
ATOM   4400  O   HIS B  11      14.002   4.144  42.550  1.00 98.72           O  
ATOM   4401  CB  HIS B  11      16.251   1.700  43.083  1.00 98.72           C  
ATOM   4402  CG  HIS B  11      15.780   1.808  44.514  1.00 98.72           C  
ATOM   4403  CD2 HIS B  11      16.521   1.738  45.674  1.00 98.72           C  
ATOM   4404  ND1 HIS B  11      14.434   1.945  44.862  1.00 98.72           N  
ATOM   4405  CE1 HIS B  11      14.424   1.996  46.186  1.00 98.72           C  
ATOM   4406  NE2 HIS B  11      15.635   1.885  46.723  1.00 98.72           N  
ATOM   4407  H   HIS B  11      16.231   4.802  43.093  1.00 98.72           H  
ATOM   4408  HA  HIS B  11      16.434   2.675  41.180  1.00 98.72           H  
ATOM   4409  HB3 HIS B  11      17.311   1.443  43.094  1.00 98.72           H  
ATOM   4410  HB2 HIS B  11      15.751   0.831  42.654  1.00 98.72           H  
ATOM   4411  HD2 HIS B  11      17.573   1.591  45.838  1.00 98.72           H  
ATOM   4412  HE1 HIS B  11      13.526   2.112  46.773  1.00 98.72           H  
ATOM   4413  HE2 HIS B  11      15.857   1.896  47.708  1.00 98.72           H  
ATOM   4414  N   GLY B  12      13.976   2.534  40.939  1.00 97.09           N  
ATOM   4415  CA  GLY B  12      12.554   2.550  40.609  1.00 97.09           C  
ATOM   4416  C   GLY B  12      11.842   1.311  41.184  1.00 97.09           C  
ATOM   4417  O   GLY B  12      10.622   1.212  41.050  1.00 97.09           O  
ATOM   4418  H   GLY B  12      14.541   1.849  40.452  1.00 97.09           H  
ATOM   4419  HA3 GLY B  12      12.457   2.539  39.525  1.00 97.09           H  
ATOM   4420  HA2 GLY B  12      12.065   3.459  40.962  1.00 97.09           H  
ATOM   4421  N   GLY B  13      12.589   0.384  41.810  1.00 94.07           N  
ATOM   4422  CA  GLY B  13      12.074  -0.792  42.503  1.00 94.07           C  
ATOM   4423  C   GLY B  13      12.726  -2.073  41.974  1.00 94.07           C  
ATOM   4424  O   GLY B  13      13.045  -2.188  40.790  1.00 94.07           O  
ATOM   4425  H   GLY B  13      13.585   0.535  41.875  1.00 94.07           H  
ATOM   4426  HA3 GLY B  13      10.989  -0.882  42.437  1.00 94.07           H  
ATOM   4427  HA2 GLY B  13      12.328  -0.675  43.552  1.00 94.07           H  
ATOM   4428  N   ALA B  14      12.878  -3.049  42.886  1.00 87.45           N  
ATOM   4429  CA  ALA B  14      13.411  -4.393  42.639  1.00 87.45           C  
ATOM   4430  C   ALA B  14      12.368  -5.407  42.124  1.00 87.45           C  
ATOM   4431  O   ALA B  14      12.725  -6.563  41.895  1.00 87.45           O  
ATOM   4432  CB  ALA B  14      14.100  -4.894  43.917  1.00 87.45           C  
ATOM   4433  H   ALA B  14      12.602  -2.863  43.842  1.00 87.45           H  
ATOM   4434  HA  ALA B  14      14.180  -4.333  41.875  1.00 87.45           H  
ATOM   4435  HB1 ALA B  14      14.478  -5.908  43.796  1.00 87.45           H  
ATOM   4436  HB2 ALA B  14      14.960  -4.271  44.161  1.00 87.45           H  
ATOM   4437  HB3 ALA B  14      13.421  -4.882  44.771  1.00 87.45           H  
ATOM   4438  N   GLY B  15      11.112  -4.965  41.939  1.00 75.97           N  
ATOM   4439  CA  GLY B  15      10.019  -5.757  41.382  1.00 75.97           C  
ATOM   4440  C   GLY B  15       9.825  -5.349  39.919  1.00 75.97           C  
ATOM   4441  O   GLY B  15       8.797  -4.762  39.583  1.00 75.97           O  
ATOM   4442  H   GLY B  15      10.906  -4.000  42.150  1.00 75.97           H  
ATOM   4443  HA3 GLY B  15       9.110  -5.554  41.948  1.00 75.97           H  
ATOM   4444  HA2 GLY B  15      10.205  -6.830  41.449  1.00 75.97           H  
ATOM   4445  N   THR B  16      10.816  -5.643  39.061  1.00 72.91           N  
ATOM   4446  CA  THR B  16      10.775  -5.353  37.627  1.00 72.91           C  
ATOM   4447  C   THR B  16       9.862  -6.325  36.858  1.00 72.91           C  
ATOM   4448  O   THR B  16       9.705  -7.481  37.255  1.00 72.91           O  
ATOM   4449  CB  THR B  16      12.190  -5.442  36.985  1.00 72.91           C  
ATOM   4450  CG2 THR B  16      13.197  -4.472  37.611  1.00 72.91           C  
ATOM   4451  OG1 THR B  16      12.727  -6.754  37.021  1.00 72.91           O  
ATOM   4452  H   THR B  16      11.641  -6.124  39.392  1.00 72.91           H  
ATOM   4453  HA  THR B  16      10.390  -4.344  37.493  1.00 72.91           H  
ATOM   4454  HB  THR B  16      12.111  -5.176  35.930  1.00 72.91           H  
ATOM   4455 HG21 THR B  16      14.174  -4.561  37.138  1.00 72.91           H  
ATOM   4456 HG22 THR B  16      12.875  -3.442  37.487  1.00 72.91           H  
ATOM   4457 HG23 THR B  16      13.316  -4.651  38.679  1.00 72.91           H  
ATOM   4458  HG1 THR B  16      12.134  -7.341  36.544  1.00 72.91           H  
ATOM   4459  N   ILE B  17       9.344  -5.833  35.719  1.00 77.03           N  
ATOM   4460  CA  ILE B  17       8.742  -6.634  34.649  1.00 77.03           C  
ATOM   4461  C   ILE B  17       9.783  -7.635  34.102  1.00 77.03           C  
ATOM   4462  O   ILE B  17      10.932  -7.243  33.896  1.00 77.03           O  
ATOM   4463  CB  ILE B  17       8.246  -5.709  33.491  1.00 77.03           C  
ATOM   4464  CG1 ILE B  17       7.068  -4.826  33.963  1.00 77.03           C  
ATOM   4465  CG2 ILE B  17       7.861  -6.439  32.182  1.00 77.03           C  
ATOM   4466  CD1 ILE B  17       6.674  -3.727  32.964  1.00 77.03           C  
ATOM   4467  H   ILE B  17       9.506  -4.861  35.492  1.00 77.03           H  
ATOM   4468  HA  ILE B  17       7.896  -7.185  35.064  1.00 77.03           H  
ATOM   4469  HB  ILE B  17       9.066  -5.034  33.247  1.00 77.03           H  
ATOM   4470 HG13 ILE B  17       7.307  -4.349  34.913  1.00 77.03           H  
ATOM   4471 HG12 ILE B  17       6.201  -5.457  34.160  1.00 77.03           H  
ATOM   4472 HG21 ILE B  17       7.518  -5.745  31.416  1.00 77.03           H  
ATOM   4473 HG22 ILE B  17       8.698  -6.974  31.737  1.00 77.03           H  
ATOM   4474 HG23 ILE B  17       7.057  -7.151  32.362  1.00 77.03           H  
ATOM   4475 HD11 ILE B  17       6.293  -2.849  33.484  1.00 77.03           H  
ATOM   4476 HD12 ILE B  17       7.522  -3.413  32.356  1.00 77.03           H  
ATOM   4477 HD13 ILE B  17       5.890  -4.073  32.289  1.00 77.03           H  
ATOM   4478  N   LEU B  18       9.370  -8.899  33.905  1.00 81.12           N  
ATOM   4479  CA  LEU B  18      10.228  -9.992  33.429  1.00 81.12           C  
ATOM   4480  C   LEU B  18      10.817  -9.695  32.041  1.00 81.12           C  
ATOM   4481  O   LEU B  18      10.106  -9.163  31.190  1.00 81.12           O  
ATOM   4482  CB  LEU B  18       9.418 -11.307  33.390  1.00 81.12           C  
ATOM   4483  CG  LEU B  18       8.959 -11.826  34.772  1.00 81.12           C  
ATOM   4484  CD1 LEU B  18       8.004 -13.030  34.616  1.00 81.12           C  
ATOM   4485  CD2 LEU B  18      10.146 -12.139  35.709  1.00 81.12           C  
ATOM   4486  H   LEU B  18       8.411  -9.144  34.102  1.00 81.12           H  
ATOM   4487  HA  LEU B  18      11.057 -10.090  34.132  1.00 81.12           H  
ATOM   4488  HB3 LEU B  18      10.008 -12.088  32.907  1.00 81.12           H  
ATOM   4489  HB2 LEU B  18       8.545 -11.161  32.752  1.00 81.12           H  
ATOM   4490  HG  LEU B  18       8.375 -11.035  35.245  1.00 81.12           H  
ATOM   4491 HD11 LEU B  18       7.068 -12.852  35.145  1.00 81.12           H  
ATOM   4492 HD12 LEU B  18       7.751 -13.220  33.572  1.00 81.12           H  
ATOM   4493 HD13 LEU B  18       8.426 -13.956  35.007  1.00 81.12           H  
ATOM   4494 HD21 LEU B  18      10.016 -13.071  36.259  1.00 81.12           H  
ATOM   4495 HD22 LEU B  18      11.088 -12.220  35.166  1.00 81.12           H  
ATOM   4496 HD23 LEU B  18      10.266 -11.349  36.452  1.00 81.12           H  
ATOM   4497  N   LYS B  19      12.097 -10.048  31.844  1.00 84.33           N  
ATOM   4498  CA  LYS B  19      12.870  -9.760  30.629  1.00 84.33           C  
ATOM   4499  C   LYS B  19      12.294 -10.395  29.345  1.00 84.33           C  
ATOM   4500  O   LYS B  19      12.443  -9.813  28.272  1.00 84.33           O  
ATOM   4501  CB  LYS B  19      14.339 -10.161  30.883  1.00 84.33           C  
ATOM   4502  CG  LYS B  19      15.333  -9.662  29.821  1.00 84.33           C  
ATOM   4503  CD  LYS B  19      16.793  -9.902  30.232  1.00 84.33           C  
ATOM   4504  CE  LYS B  19      17.791  -9.304  29.228  1.00 84.33           C  
ATOM   4505  NZ  LYS B  19      19.186  -9.532  29.644  1.00 84.33           N1+
ATOM   4506  H   LYS B  19      12.608 -10.490  32.594  1.00 84.33           H  
ATOM   4507  HA  LYS B  19      12.838  -8.681  30.481  1.00 84.33           H  
ATOM   4508  HB3 LYS B  19      14.421 -11.244  30.996  1.00 84.33           H  
ATOM   4509  HB2 LYS B  19      14.645  -9.739  31.841  1.00 84.33           H  
ATOM   4510  HG3 LYS B  19      15.174  -8.597  29.650  1.00 84.33           H  
ATOM   4511  HG2 LYS B  19      15.142 -10.158  28.868  1.00 84.33           H  
ATOM   4512  HD3 LYS B  19      16.962 -10.976  30.328  1.00 84.33           H  
ATOM   4513  HD2 LYS B  19      16.963  -9.476  31.222  1.00 84.33           H  
ATOM   4514  HE3 LYS B  19      17.628  -8.229  29.132  1.00 84.33           H  
ATOM   4515  HE2 LYS B  19      17.642  -9.741  28.241  1.00 84.33           H  
ATOM   4516  HZ1 LYS B  19      19.346  -9.105  30.546  1.00 84.33           H  
ATOM   4517  HZ2 LYS B  19      19.362 -10.525  29.707  1.00 84.33           H  
ATOM   4518  HZ3 LYS B  19      19.812  -9.123  28.965  1.00 84.33           H  
ATOM   4519  N   SER B  20      11.606 -11.539  29.493  1.00 84.77           N  
ATOM   4520  CA  SER B  20      10.877 -12.243  28.435  1.00 84.77           C  
ATOM   4521  C   SER B  20       9.568 -11.552  27.987  1.00 84.77           C  
ATOM   4522  O   SER B  20       9.073 -11.883  26.911  1.00 84.77           O  
ATOM   4523  CB  SER B  20      10.631 -13.689  28.914  1.00 84.77           C  
ATOM   4524  OG  SER B  20       9.706 -13.749  29.986  1.00 84.77           O  
ATOM   4525  H   SER B  20      11.525 -11.947  30.413  1.00 84.77           H  
ATOM   4526  HA  SER B  20      11.531 -12.289  27.562  1.00 84.77           H  
ATOM   4527  HB3 SER B  20      11.567 -14.156  29.224  1.00 84.77           H  
ATOM   4528  HB2 SER B  20      10.242 -14.293  28.093  1.00 84.77           H  
ATOM   4529  HG  SER B  20       8.821 -13.625  29.634  1.00 84.77           H  
ATOM   4530  N   THR B  21       9.033 -10.634  28.809  1.00 84.59           N  
ATOM   4531  CA  THR B  21       7.780  -9.906  28.574  1.00 84.59           C  
ATOM   4532  C   THR B  21       8.007  -8.388  28.375  1.00 84.59           C  
ATOM   4533  O   THR B  21       7.065  -7.689  27.997  1.00 84.59           O  
ATOM   4534  CB  THR B  21       6.788 -10.113  29.757  1.00 84.59           C  
ATOM   4535  CG2 THR B  21       6.579 -11.584  30.149  1.00 84.59           C  
ATOM   4536  OG1 THR B  21       7.125  -9.372  30.915  1.00 84.59           O  
ATOM   4537  H   THR B  21       9.513 -10.410  29.670  1.00 84.59           H  
ATOM   4538  HA  THR B  21       7.298 -10.269  27.664  1.00 84.59           H  
ATOM   4539  HB  THR B  21       5.817  -9.734  29.436  1.00 84.59           H  
ATOM   4540 HG21 THR B  21       5.794 -11.680  30.900  1.00 84.59           H  
ATOM   4541 HG22 THR B  21       6.282 -12.180  29.285  1.00 84.59           H  
ATOM   4542 HG23 THR B  21       7.484 -12.025  30.565  1.00 84.59           H  
ATOM   4543  HG1 THR B  21       8.017  -9.606  31.184  1.00 84.59           H  
ATOM   4544  N   MET B  22       9.239  -7.909  28.616  1.00 88.41           N  
ATOM   4545  CA  MET B  22       9.658  -6.524  28.427  1.00 88.41           C  
ATOM   4546  C   MET B  22       9.873  -6.232  26.934  1.00 88.41           C  
ATOM   4547  O   MET B  22      10.695  -6.898  26.302  1.00 88.41           O  
ATOM   4548  CB  MET B  22      10.936  -6.285  29.261  1.00 88.41           C  
ATOM   4549  CG  MET B  22      11.543  -4.875  29.154  1.00 88.41           C  
ATOM   4550  SD  MET B  22      10.526  -3.549  29.860  1.00 88.41           S  
ATOM   4551  CE  MET B  22      11.073  -3.597  31.584  1.00 88.41           C  
ATOM   4552  H   MET B  22       9.962  -8.544  28.921  1.00 88.41           H  
ATOM   4553  HA  MET B  22       8.872  -5.870  28.811  1.00 88.41           H  
ATOM   4554  HB3 MET B  22      11.700  -7.011  28.979  1.00 88.41           H  
ATOM   4555  HB2 MET B  22      10.708  -6.491  30.307  1.00 88.41           H  
ATOM   4556  HG3 MET B  22      11.744  -4.632  28.112  1.00 88.41           H  
ATOM   4557  HG2 MET B  22      12.516  -4.856  29.645  1.00 88.41           H  
ATOM   4558  HE1 MET B  22      10.524  -2.864  32.175  1.00 88.41           H  
ATOM   4559  HE2 MET B  22      10.904  -4.584  32.010  1.00 88.41           H  
ATOM   4560  HE3 MET B  22      12.136  -3.368  31.648  1.00 88.41           H  
ATOM   4561  N   THR B  23       9.154  -5.225  26.416  1.00 92.90           N  
ATOM   4562  CA  THR B  23       9.321  -4.719  25.052  1.00 92.90           C  
ATOM   4563  C   THR B  23      10.414  -3.618  25.024  1.00 92.90           C  
ATOM   4564  O   THR B  23      10.643  -2.988  26.060  1.00 92.90           O  
ATOM   4565  CB  THR B  23       7.987  -4.134  24.500  1.00 92.90           C  
ATOM   4566  CG2 THR B  23       6.780  -5.070  24.670  1.00 92.90           C  
ATOM   4567  OG1 THR B  23       7.662  -2.851  25.002  1.00 92.90           O  
ATOM   4568  H   THR B  23       8.508  -4.714  27.000  1.00 92.90           H  
ATOM   4569  HA  THR B  23       9.605  -5.560  24.421  1.00 92.90           H  
ATOM   4570  HB  THR B  23       8.116  -3.995  23.427  1.00 92.90           H  
ATOM   4571 HG21 THR B  23       5.898  -4.669  24.171  1.00 92.90           H  
ATOM   4572 HG22 THR B  23       6.984  -6.051  24.238  1.00 92.90           H  
ATOM   4573 HG23 THR B  23       6.526  -5.217  25.720  1.00 92.90           H  
ATOM   4574  HG1 THR B  23       6.797  -2.603  24.664  1.00 92.90           H  
ATOM   4575  N   PRO B  24      11.042  -3.362  23.849  1.00 94.71           N  
ATOM   4576  CA  PRO B  24      11.979  -2.230  23.676  1.00 94.71           C  
ATOM   4577  C   PRO B  24      11.399  -0.836  23.984  1.00 94.71           C  
ATOM   4578  O   PRO B  24      12.137   0.014  24.479  1.00 94.71           O  
ATOM   4579  CB  PRO B  24      12.428  -2.332  22.208  1.00 94.71           C  
ATOM   4580  CG  PRO B  24      12.209  -3.787  21.838  1.00 94.71           C  
ATOM   4581  CD  PRO B  24      10.957  -4.157  22.622  1.00 94.71           C  
ATOM   4582  HA  PRO B  24      12.835  -2.416  24.327  1.00 94.71           H  
ATOM   4583  HB3 PRO B  24      13.463  -2.021  22.063  1.00 94.71           H  
ATOM   4584  HB2 PRO B  24      11.805  -1.706  21.566  1.00 94.71           H  
ATOM   4585  HG3 PRO B  24      13.051  -4.381  22.199  1.00 94.71           H  
ATOM   4586  HG2 PRO B  24      12.115  -3.955  20.765  1.00 94.71           H  
ATOM   4587  HD2 PRO B  24      10.061  -3.869  22.070  1.00 94.71           H  
ATOM   4588  HD3 PRO B  24      10.934  -5.233  22.787  1.00 94.71           H  
ATOM   4589  N   GLU B  25      10.096  -0.641  23.709  1.00 95.32           N  
ATOM   4590  CA  GLU B  25       9.351   0.587  23.990  1.00 95.32           C  
ATOM   4591  C   GLU B  25       9.170   0.841  25.498  1.00 95.32           C  
ATOM   4592  O   GLU B  25       9.394   1.966  25.944  1.00 95.32           O  
ATOM   4593  CB  GLU B  25       8.011   0.547  23.226  1.00 95.32           C  
ATOM   4594  CG  GLU B  25       7.103   1.785  23.432  1.00 95.32           C  
ATOM   4595  CD  GLU B  25       5.796   1.787  22.619  1.00 95.32           C  
ATOM   4596  OE1 GLU B  25       5.141   2.852  22.631  1.00 95.32           O  
ATOM   4597  OE2 GLU B  25       5.455   0.748  22.009  1.00 95.32           O1-
ATOM   4598  H   GLU B  25       9.561  -1.394  23.304  1.00 95.32           H  
ATOM   4599  HA  GLU B  25       9.933   1.420  23.590  1.00 95.32           H  
ATOM   4600  HB3 GLU B  25       7.467  -0.356  23.509  1.00 95.32           H  
ATOM   4601  HB2 GLU B  25       8.227   0.444  22.161  1.00 95.32           H  
ATOM   4602  HG3 GLU B  25       7.667   2.685  23.184  1.00 95.32           H  
ATOM   4603  HG2 GLU B  25       6.824   1.875  24.482  1.00 95.32           H  
ATOM   4604  N   LYS B  26       8.809  -0.215  26.252  1.00 92.61           N  
ATOM   4605  CA  LYS B  26       8.726  -0.195  27.713  1.00 92.61           C  
ATOM   4606  C   LYS B  26      10.093   0.033  28.372  1.00 92.61           C  
ATOM   4607  O   LYS B  26      10.181   0.861  29.274  1.00 92.61           O  
ATOM   4608  CB  LYS B  26       8.095  -1.499  28.240  1.00 92.61           C  
ATOM   4609  CG  LYS B  26       6.579  -1.603  28.030  1.00 92.61           C  
ATOM   4610  CD  LYS B  26       6.024  -2.918  28.599  1.00 92.61           C  
ATOM   4611  CE  LYS B  26       4.499  -3.029  28.460  1.00 92.61           C  
ATOM   4612  NZ  LYS B  26       3.992  -4.287  29.037  1.00 92.61           N1+
ATOM   4613  H   LYS B  26       8.642  -1.109  25.809  1.00 92.61           H  
ATOM   4614  HA  LYS B  26       8.079   0.639  27.996  1.00 92.61           H  
ATOM   4615  HB3 LYS B  26       8.270  -1.565  29.315  1.00 92.61           H  
ATOM   4616  HB2 LYS B  26       8.597  -2.362  27.799  1.00 92.61           H  
ATOM   4617  HG3 LYS B  26       6.340  -1.526  26.970  1.00 92.61           H  
ATOM   4618  HG2 LYS B  26       6.089  -0.759  28.517  1.00 92.61           H  
ATOM   4619  HD3 LYS B  26       6.307  -2.999  29.651  1.00 92.61           H  
ATOM   4620  HD2 LYS B  26       6.505  -3.755  28.089  1.00 92.61           H  
ATOM   4621  HE3 LYS B  26       4.212  -2.984  27.409  1.00 92.61           H  
ATOM   4622  HE2 LYS B  26       4.012  -2.194  28.964  1.00 92.61           H  
ATOM   4623  HZ1 LYS B  26       4.415  -5.073  28.563  1.00 92.61           H  
ATOM   4624  HZ2 LYS B  26       4.223  -4.325  30.019  1.00 92.61           H  
ATOM   4625  HZ3 LYS B  26       2.989  -4.329  28.927  1.00 92.61           H  
ATOM   4626  N   GLU B  27      11.129  -0.679  27.894  1.00 94.52           N  
ATOM   4627  CA  GLU B  27      12.504  -0.584  28.384  1.00 94.52           C  
ATOM   4628  C   GLU B  27      13.125   0.811  28.196  1.00 94.52           C  
ATOM   4629  O   GLU B  27      13.802   1.286  29.106  1.00 94.52           O  
ATOM   4630  CB  GLU B  27      13.342  -1.721  27.764  1.00 94.52           C  
ATOM   4631  CG  GLU B  27      14.842  -1.721  28.145  1.00 94.52           C  
ATOM   4632  CD  GLU B  27      15.588  -3.041  27.880  1.00 94.52           C  
ATOM   4633  OE1 GLU B  27      16.689  -3.180  28.458  1.00 94.52           O  
ATOM   4634  OE2 GLU B  27      15.071  -3.893  27.122  1.00 94.52           O1-
ATOM   4635  H   GLU B  27      10.969  -1.349  27.152  1.00 94.52           H  
ATOM   4636  HA  GLU B  27      12.466  -0.766  29.460  1.00 94.52           H  
ATOM   4637  HB3 GLU B  27      13.243  -1.701  26.678  1.00 94.52           H  
ATOM   4638  HB2 GLU B  27      12.898  -2.661  28.085  1.00 94.52           H  
ATOM   4639  HG3 GLU B  27      14.943  -1.480  29.201  1.00 94.52           H  
ATOM   4640  HG2 GLU B  27      15.358  -0.928  27.602  1.00 94.52           H  
ATOM   4641  N   ALA B  28      12.828   1.453  27.053  1.00 96.52           N  
ATOM   4642  CA  ALA B  28      13.190   2.837  26.750  1.00 96.52           C  
ATOM   4643  C   ALA B  28      12.450   3.862  27.627  1.00 96.52           C  
ATOM   4644  O   ALA B  28      13.063   4.856  28.010  1.00 96.52           O  
ATOM   4645  CB  ALA B  28      12.933   3.114  25.262  1.00 96.52           C  
ATOM   4646  H   ALA B  28      12.283   0.976  26.347  1.00 96.52           H  
ATOM   4647  HA  ALA B  28      14.260   2.950  26.934  1.00 96.52           H  
ATOM   4648  HB1 ALA B  28      13.190   4.141  25.000  1.00 96.52           H  
ATOM   4649  HB2 ALA B  28      13.536   2.458  24.633  1.00 96.52           H  
ATOM   4650  HB3 ALA B  28      11.887   2.954  24.998  1.00 96.52           H  
ATOM   4651  N   ALA B  29      11.170   3.596  27.946  1.00 96.56           N  
ATOM   4652  CA  ALA B  29      10.341   4.433  28.817  1.00 96.56           C  
ATOM   4653  C   ALA B  29      10.761   4.360  30.295  1.00 96.56           C  
ATOM   4654  O   ALA B  29      10.797   5.399  30.954  1.00 96.56           O  
ATOM   4655  CB  ALA B  29       8.863   4.055  28.634  1.00 96.56           C  
ATOM   4656  H   ALA B  29      10.729   2.764  27.578  1.00 96.56           H  
ATOM   4657  HA  ALA B  29      10.458   5.468  28.490  1.00 96.56           H  
ATOM   4658  HB1 ALA B  29       8.215   4.720  29.205  1.00 96.56           H  
ATOM   4659  HB2 ALA B  29       8.566   4.136  27.588  1.00 96.56           H  
ATOM   4660  HB3 ALA B  29       8.660   3.034  28.958  1.00 96.56           H  
ATOM   4661  N   TYR B  30      11.112   3.152  30.777  1.00 96.01           N  
ATOM   4662  CA  TYR B  30      11.693   2.921  32.102  1.00 96.01           C  
ATOM   4663  C   TYR B  30      13.090   3.541  32.246  1.00 96.01           C  
ATOM   4664  O   TYR B  30      13.349   4.158  33.276  1.00 96.01           O  
ATOM   4665  CB  TYR B  30      11.714   1.410  32.435  1.00 96.01           C  
ATOM   4666  CG  TYR B  30      10.418   0.890  33.031  1.00 96.01           C  
ATOM   4667  CD1 TYR B  30      10.036   1.314  34.320  1.00 96.01           C  
ATOM   4668  CD2 TYR B  30       9.597  -0.014  32.328  1.00 96.01           C  
ATOM   4669  CE1 TYR B  30       8.837   0.856  34.895  1.00 96.01           C  
ATOM   4670  CE2 TYR B  30       8.378  -0.444  32.886  1.00 96.01           C  
ATOM   4671  CZ  TYR B  30       7.994  -0.005  34.168  1.00 96.01           C  
ATOM   4672  OH  TYR B  30       6.808  -0.408  34.707  1.00 96.01           O  
ATOM   4673  H   TYR B  30      11.019   2.338  30.182  1.00 96.01           H  
ATOM   4674  HA  TYR B  30      11.048   3.427  32.823  1.00 96.01           H  
ATOM   4675  HB3 TYR B  30      12.477   1.209  33.189  1.00 96.01           H  
ATOM   4676  HB2 TYR B  30      12.006   0.822  31.563  1.00 96.01           H  
ATOM   4677  HD1 TYR B  30      10.667   1.995  34.870  1.00 96.01           H  
ATOM   4678  HD2 TYR B  30       9.891  -0.381  31.358  1.00 96.01           H  
ATOM   4679  HE1 TYR B  30       8.561   1.189  35.884  1.00 96.01           H  
ATOM   4680  HE2 TYR B  30       7.739  -1.107  32.324  1.00 96.01           H  
ATOM   4681  HH  TYR B  30       6.622   0.015  35.550  1.00 96.01           H  
ATOM   4682  N   SER B  31      13.938   3.409  31.211  1.00 97.58           N  
ATOM   4683  CA  SER B  31      15.271   4.016  31.159  1.00 97.58           C  
ATOM   4684  C   SER B  31      15.225   5.553  31.132  1.00 97.58           C  
ATOM   4685  O   SER B  31      16.053   6.175  31.790  1.00 97.58           O  
ATOM   4686  CB  SER B  31      16.055   3.478  29.948  1.00 97.58           C  
ATOM   4687  OG  SER B  31      16.447   2.139  30.172  1.00 97.58           O  
ATOM   4688  H   SER B  31      13.657   2.878  30.397  1.00 97.58           H  
ATOM   4689  HA  SER B  31      15.806   3.731  32.067  1.00 97.58           H  
ATOM   4690  HB3 SER B  31      16.964   4.060  29.786  1.00 97.58           H  
ATOM   4691  HB2 SER B  31      15.468   3.545  29.032  1.00 97.58           H  
ATOM   4692  HG  SER B  31      15.685   1.573  30.015  1.00 97.58           H  
ATOM   4693  N   ALA B  32      14.238   6.131  30.424  1.00 98.53           N  
ATOM   4694  CA  ALA B  32      13.977   7.571  30.378  1.00 98.53           C  
ATOM   4695  C   ALA B  32      13.482   8.139  31.719  1.00 98.53           C  
ATOM   4696  O   ALA B  32      13.883   9.247  32.071  1.00 98.53           O  
ATOM   4697  CB  ALA B  32      12.976   7.877  29.255  1.00 98.53           C  
ATOM   4698  H   ALA B  32      13.604   5.552  29.889  1.00 98.53           H  
ATOM   4699  HA  ALA B  32      14.916   8.070  30.131  1.00 98.53           H  
ATOM   4700  HB1 ALA B  32      12.755   8.944  29.202  1.00 98.53           H  
ATOM   4701  HB2 ALA B  32      13.375   7.581  28.284  1.00 98.53           H  
ATOM   4702  HB3 ALA B  32      12.033   7.350  29.401  1.00 98.53           H  
ATOM   4703  N   GLY B  33      12.663   7.365  32.453  1.00 98.36           N  
ATOM   4704  CA  GLY B  33      12.161   7.717  33.784  1.00 98.36           C  
ATOM   4705  C   GLY B  33      13.282   7.670  34.836  1.00 98.36           C  
ATOM   4706  O   GLY B  33      13.306   8.518  35.728  1.00 98.36           O  
ATOM   4707  H   GLY B  33      12.360   6.477  32.076  1.00 98.36           H  
ATOM   4708  HA3 GLY B  33      11.383   7.007  34.063  1.00 98.36           H  
ATOM   4709  HA2 GLY B  33      11.701   8.707  33.765  1.00 98.36           H  
ATOM   4710  N   LEU B  34      14.223   6.715  34.706  1.00 98.66           N  
ATOM   4711  CA  LEU B  34      15.430   6.618  35.530  1.00 98.66           C  
ATOM   4712  C   LEU B  34      16.412   7.763  35.229  1.00 98.66           C  
ATOM   4713  O   LEU B  34      16.883   8.388  36.173  1.00 98.66           O  
ATOM   4714  CB  LEU B  34      16.110   5.239  35.348  1.00 98.66           C  
ATOM   4715  CG  LEU B  34      15.318   4.041  35.924  1.00 98.66           C  
ATOM   4716  CD1 LEU B  34      15.837   2.703  35.357  1.00 98.66           C  
ATOM   4717  CD2 LEU B  34      15.257   4.058  37.468  1.00 98.66           C  
ATOM   4718  H   LEU B  34      14.136   6.033  33.964  1.00 98.66           H  
ATOM   4719  HA  LEU B  34      15.127   6.719  36.574  1.00 98.66           H  
ATOM   4720  HB3 LEU B  34      17.100   5.247  35.807  1.00 98.66           H  
ATOM   4721  HB2 LEU B  34      16.281   5.077  34.283  1.00 98.66           H  
ATOM   4722  HG  LEU B  34      14.292   4.128  35.582  1.00 98.66           H  
ATOM   4723 HD11 LEU B  34      15.904   1.920  36.108  1.00 98.66           H  
ATOM   4724 HD12 LEU B  34      15.169   2.330  34.580  1.00 98.66           H  
ATOM   4725 HD13 LEU B  34      16.826   2.803  34.911  1.00 98.66           H  
ATOM   4726 HD21 LEU B  34      15.656   3.153  37.919  1.00 98.66           H  
ATOM   4727 HD22 LEU B  34      15.821   4.885  37.892  1.00 98.66           H  
ATOM   4728 HD23 LEU B  34      14.228   4.160  37.815  1.00 98.66           H  
ATOM   4729  N   GLU B  35      16.670   8.057  33.942  1.00 98.77           N  
ATOM   4730  CA  GLU B  35      17.529   9.161  33.495  1.00 98.77           C  
ATOM   4731  C   GLU B  35      17.038  10.556  33.922  1.00 98.77           C  
ATOM   4732  O   GLU B  35      17.874  11.391  34.265  1.00 98.77           O  
ATOM   4733  CB  GLU B  35      17.732   9.099  31.962  1.00 98.77           C  
ATOM   4734  CG  GLU B  35      18.710   7.998  31.483  1.00 98.77           C  
ATOM   4735  CD  GLU B  35      20.210   8.271  31.703  1.00 98.77           C  
ATOM   4736  OE1 GLU B  35      20.995   7.332  31.447  1.00 98.77           O  
ATOM   4737  OE2 GLU B  35      20.573   9.397  32.110  1.00 98.77           O1-
ATOM   4738  H   GLU B  35      16.259   7.491  33.209  1.00 98.77           H  
ATOM   4739  HA  GLU B  35      18.499   9.019  33.976  1.00 98.77           H  
ATOM   4740  HB3 GLU B  35      18.040  10.069  31.569  1.00 98.77           H  
ATOM   4741  HB2 GLU B  35      16.765   8.911  31.495  1.00 98.77           H  
ATOM   4742  HG3 GLU B  35      18.562   7.845  30.413  1.00 98.77           H  
ATOM   4743  HG2 GLU B  35      18.461   7.051  31.956  1.00 98.77           H  
ATOM   4744  N   THR B  36      15.709  10.771  33.933  1.00 98.85           N  
ATOM   4745  CA  THR B  36      15.069  12.010  34.387  1.00 98.85           C  
ATOM   4746  C   THR B  36      15.244  12.233  35.902  1.00 98.85           C  
ATOM   4747  O   THR B  36      15.597  13.341  36.304  1.00 98.85           O  
ATOM   4748  CB  THR B  36      13.548  12.023  34.059  1.00 98.85           C  
ATOM   4749  CG2 THR B  36      12.744  13.221  34.604  1.00 98.85           C  
ATOM   4750  OG1 THR B  36      13.386  12.014  32.655  1.00 98.85           O  
ATOM   4751  H   THR B  36      15.088  10.035  33.624  1.00 98.85           H  
ATOM   4752  HA  THR B  36      15.544  12.844  33.867  1.00 98.85           H  
ATOM   4753  HB  THR B  36      13.092  11.106  34.434  1.00 98.85           H  
ATOM   4754 HG21 THR B  36      11.721  13.205  34.228  1.00 98.85           H  
ATOM   4755 HG22 THR B  36      12.678  13.211  35.691  1.00 98.85           H  
ATOM   4756 HG23 THR B  36      13.193  14.168  34.303  1.00 98.85           H  
ATOM   4757  HG1 THR B  36      13.664  11.154  32.321  1.00 98.85           H  
ATOM   4758  N   ALA B  37      15.034  11.172  36.701  1.00 98.91           N  
ATOM   4759  CA  ALA B  37      15.208  11.188  38.152  1.00 98.91           C  
ATOM   4760  C   ALA B  37      16.670  11.278  38.604  1.00 98.91           C  
ATOM   4761  O   ALA B  37      16.957  11.937  39.602  1.00 98.91           O  
ATOM   4762  CB  ALA B  37      14.534   9.949  38.748  1.00 98.91           C  
ATOM   4763  H   ALA B  37      14.747  10.291  36.296  1.00 98.91           H  
ATOM   4764  HA  ALA B  37      14.719  12.079  38.537  1.00 98.91           H  
ATOM   4765  HB1 ALA B  37      14.768   9.852  39.808  1.00 98.91           H  
ATOM   4766  HB2 ALA B  37      13.450  10.008  38.646  1.00 98.91           H  
ATOM   4767  HB3 ALA B  37      14.864   9.035  38.253  1.00 98.91           H  
ATOM   4768  N   LEU B  38      17.568  10.634  37.846  1.00 98.90           N  
ATOM   4769  CA  LEU B  38      19.006  10.653  38.070  1.00 98.90           C  
ATOM   4770  C   LEU B  38      19.600  12.040  37.783  1.00 98.90           C  
ATOM   4771  O   LEU B  38      20.398  12.516  38.585  1.00 98.90           O  
ATOM   4772  CB  LEU B  38      19.647   9.542  37.215  1.00 98.90           C  
ATOM   4773  CG  LEU B  38      21.157   9.325  37.421  1.00 98.90           C  
ATOM   4774  CD1 LEU B  38      21.494   8.951  38.880  1.00 98.90           C  
ATOM   4775  CD2 LEU B  38      21.681   8.297  36.400  1.00 98.90           C  
ATOM   4776  H   LEU B  38      17.248  10.083  37.059  1.00 98.90           H  
ATOM   4777  HA  LEU B  38      19.172  10.429  39.126  1.00 98.90           H  
ATOM   4778  HB3 LEU B  38      19.453   9.757  36.163  1.00 98.90           H  
ATOM   4779  HB2 LEU B  38      19.147   8.596  37.425  1.00 98.90           H  
ATOM   4780  HG  LEU B  38      21.670  10.262  37.201  1.00 98.90           H  
ATOM   4781 HD11 LEU B  38      22.209   8.137  38.948  1.00 98.90           H  
ATOM   4782 HD12 LEU B  38      21.929   9.803  39.401  1.00 98.90           H  
ATOM   4783 HD13 LEU B  38      20.614   8.641  39.442  1.00 98.90           H  
ATOM   4784 HD21 LEU B  38      22.610   8.641  35.950  1.00 98.90           H  
ATOM   4785 HD22 LEU B  38      21.869   7.326  36.849  1.00 98.90           H  
ATOM   4786 HD23 LEU B  38      20.979   8.128  35.582  1.00 98.90           H  
ATOM   4787  N   ALA B  39      19.158  12.675  36.682  1.00 98.79           N  
ATOM   4788  CA  ALA B  39      19.516  14.042  36.304  1.00 98.79           C  
ATOM   4789  C   ALA B  39      18.973  15.108  37.269  1.00 98.79           C  
ATOM   4790  O   ALA B  39      19.657  16.107  37.476  1.00 98.79           O  
ATOM   4791  CB  ALA B  39      19.030  14.322  34.874  1.00 98.79           C  
ATOM   4792  H   ALA B  39      18.492  12.212  36.077  1.00 98.79           H  
ATOM   4793  HA  ALA B  39      20.606  14.115  36.309  1.00 98.79           H  
ATOM   4794  HB1 ALA B  39      19.280  15.336  34.562  1.00 98.79           H  
ATOM   4795  HB2 ALA B  39      19.492  13.642  34.158  1.00 98.79           H  
ATOM   4796  HB3 ALA B  39      17.948  14.206  34.789  1.00 98.79           H  
ATOM   4797  N   ALA B  40      17.783  14.874  37.854  1.00 98.92           N  
ATOM   4798  CA  ALA B  40      17.142  15.771  38.819  1.00 98.92           C  
ATOM   4799  C   ALA B  40      17.927  15.921  40.133  1.00 98.92           C  
ATOM   4800  O   ALA B  40      18.020  17.037  40.641  1.00 98.92           O  
ATOM   4801  CB  ALA B  40      15.706  15.297  39.096  1.00 98.92           C  
ATOM   4802  H   ALA B  40      17.268  14.038  37.615  1.00 98.92           H  
ATOM   4803  HA  ALA B  40      17.082  16.759  38.357  1.00 98.92           H  
ATOM   4804  HB1 ALA B  40      15.200  15.963  39.797  1.00 98.92           H  
ATOM   4805  HB2 ALA B  40      15.113  15.279  38.182  1.00 98.92           H  
ATOM   4806  HB3 ALA B  40      15.685  14.295  39.525  1.00 98.92           H  
ATOM   4807  N   GLY B  41      18.494  14.812  40.637  1.00 98.92           N  
ATOM   4808  CA  GLY B  41      19.291  14.809  41.861  1.00 98.92           C  
ATOM   4809  C   GLY B  41      20.769  15.116  41.583  1.00 98.92           C  
ATOM   4810  O   GLY B  41      21.425  15.707  42.439  1.00 98.92           O  
ATOM   4811  H   GLY B  41      18.366  13.929  40.163  1.00 98.92           H  
ATOM   4812  HA3 GLY B  41      19.220  13.826  42.320  1.00 98.92           H  
ATOM   4813  HA2 GLY B  41      18.897  15.523  42.586  1.00 98.92           H  
ATOM   4814  N   GLU B  42      21.301  14.734  40.408  1.00 98.67           N  
ATOM   4815  CA  GLU B  42      22.702  14.962  40.037  1.00 98.67           C  
ATOM   4816  C   GLU B  42      22.990  16.431  39.678  1.00 98.67           C  
ATOM   4817  O   GLU B  42      24.082  16.910  39.983  1.00 98.67           O  
ATOM   4818  CB  GLU B  42      23.109  13.990  38.910  1.00 98.67           C  
ATOM   4819  CG  GLU B  42      24.621  13.999  38.567  1.00 98.67           C  
ATOM   4820  CD  GLU B  42      25.028  14.450  37.155  1.00 98.67           C  
ATOM   4821  OE1 GLU B  42      26.178  14.125  36.785  1.00 98.67           O  
ATOM   4822  OE2 GLU B  42      24.216  15.096  36.456  1.00 98.67           O1-
ATOM   4823  H   GLU B  42      20.735  14.233  39.736  1.00 98.67           H  
ATOM   4824  HA  GLU B  42      23.314  14.717  40.908  1.00 98.67           H  
ATOM   4825  HB3 GLU B  42      22.477  14.162  38.039  1.00 98.67           H  
ATOM   4826  HB2 GLU B  42      22.861  12.977  39.226  1.00 98.67           H  
ATOM   4827  HG3 GLU B  42      25.009  12.992  38.726  1.00 98.67           H  
ATOM   4828  HG2 GLU B  42      25.162  14.621  39.278  1.00 98.67           H  
ATOM   4829  N   ALA B  43      22.000  17.130  39.091  1.00 98.61           N  
ATOM   4830  CA  ALA B  43      22.055  18.565  38.800  1.00 98.61           C  
ATOM   4831  C   ALA B  43      22.204  19.431  40.059  1.00 98.61           C  
ATOM   4832  O   ALA B  43      22.951  20.405  40.021  1.00 98.61           O  
ATOM   4833  CB  ALA B  43      20.807  18.983  38.010  1.00 98.61           C  
ATOM   4834  H   ALA B  43      21.136  16.664  38.852  1.00 98.61           H  
ATOM   4835  HA  ALA B  43      22.931  18.739  38.173  1.00 98.61           H  
ATOM   4836  HB1 ALA B  43      20.799  20.058  37.821  1.00 98.61           H  
ATOM   4837  HB2 ALA B  43      20.773  18.485  37.042  1.00 98.61           H  
ATOM   4838  HB3 ALA B  43      19.891  18.734  38.548  1.00 98.61           H  
ATOM   4839  N   VAL B  44      21.542  19.026  41.157  1.00 98.83           N  
ATOM   4840  CA  VAL B  44      21.660  19.646  42.477  1.00 98.83           C  
ATOM   4841  C   VAL B  44      23.097  19.556  43.031  1.00 98.83           C  
ATOM   4842  O   VAL B  44      23.642  20.585  43.423  1.00 98.83           O  
ATOM   4843  CB  VAL B  44      20.666  19.003  43.488  1.00 98.83           C  
ATOM   4844  CG1 VAL B  44      20.888  19.383  44.961  1.00 98.83           C  
ATOM   4845  CG2 VAL B  44      19.206  19.303  43.105  1.00 98.83           C  
ATOM   4846  H   VAL B  44      20.953  18.208  41.104  1.00 98.83           H  
ATOM   4847  HA  VAL B  44      21.409  20.703  42.368  1.00 98.83           H  
ATOM   4848  HB  VAL B  44      20.783  17.923  43.434  1.00 98.83           H  
ATOM   4849 HG11 VAL B  44      20.101  18.942  45.562  1.00 98.83           H  
ATOM   4850 HG12 VAL B  44      21.831  19.009  45.361  1.00 98.83           H  
ATOM   4851 HG13 VAL B  44      20.852  20.463  45.107  1.00 98.83           H  
ATOM   4852 HG21 VAL B  44      18.511  18.782  43.764  1.00 98.83           H  
ATOM   4853 HG22 VAL B  44      18.992  20.370  43.171  1.00 98.83           H  
ATOM   4854 HG23 VAL B  44      18.984  18.986  42.087  1.00 98.83           H  
ATOM   4855  N   LEU B  45      23.688  18.347  43.008  1.00 98.41           N  
ATOM   4856  CA  LEU B  45      25.050  18.069  43.478  1.00 98.41           C  
ATOM   4857  C   LEU B  45      26.143  18.764  42.651  1.00 98.41           C  
ATOM   4858  O   LEU B  45      27.138  19.211  43.225  1.00 98.41           O  
ATOM   4859  CB  LEU B  45      25.300  16.549  43.464  1.00 98.41           C  
ATOM   4860  CG  LEU B  45      24.442  15.741  44.453  1.00 98.41           C  
ATOM   4861  CD1 LEU B  45      24.589  14.229  44.207  1.00 98.41           C  
ATOM   4862  CD2 LEU B  45      24.708  16.128  45.923  1.00 98.41           C  
ATOM   4863  H   LEU B  45      23.172  17.554  42.653  1.00 98.41           H  
ATOM   4864  HA  LEU B  45      25.132  18.445  44.498  1.00 98.41           H  
ATOM   4865  HB3 LEU B  45      26.347  16.363  43.691  1.00 98.41           H  
ATOM   4866  HB2 LEU B  45      25.142  16.174  42.451  1.00 98.41           H  
ATOM   4867  HG  LEU B  45      23.405  15.983  44.229  1.00 98.41           H  
ATOM   4868 HD11 LEU B  45      23.604  13.769  44.145  1.00 98.41           H  
ATOM   4869 HD12 LEU B  45      25.108  14.007  43.275  1.00 98.41           H  
ATOM   4870 HD13 LEU B  45      25.140  13.729  45.002  1.00 98.41           H  
ATOM   4871 HD21 LEU B  45      24.852  15.263  46.571  1.00 98.41           H  
ATOM   4872 HD22 LEU B  45      25.593  16.756  46.024  1.00 98.41           H  
ATOM   4873 HD23 LEU B  45      23.873  16.696  46.330  1.00 98.41           H  
ATOM   4874  N   ARG B  46      25.928  18.850  41.328  1.00 96.44           N  
ATOM   4875  CA  ARG B  46      26.794  19.534  40.371  1.00 96.44           C  
ATOM   4876  C   ARG B  46      26.875  21.048  40.632  1.00 96.44           C  
ATOM   4877  O   ARG B  46      27.972  21.604  40.576  1.00 96.44           O  
ATOM   4878  CB  ARG B  46      26.300  19.213  38.947  1.00 96.44           C  
ATOM   4879  CG  ARG B  46      27.172  19.791  37.813  1.00 96.44           C  
ATOM   4880  CD  ARG B  46      26.655  19.478  36.398  1.00 96.44           C  
ATOM   4881  NE  ARG B  46      25.309  20.038  36.158  1.00 96.44           N  
ATOM   4882  CZ  ARG B  46      24.242  19.441  35.594  1.00 96.44           C  
ATOM   4883  NH1 ARG B  46      24.268  18.172  35.158  1.00 96.44           N  
ATOM   4884  NH2 ARG B  46      23.110  20.144  35.467  1.00 96.44           N1+
ATOM   4885  H   ARG B  46      25.093  18.429  40.941  1.00 96.44           H  
ATOM   4886  HA  ARG B  46      27.797  19.124  40.486  1.00 96.44           H  
ATOM   4887  HB3 ARG B  46      25.277  19.578  38.848  1.00 96.44           H  
ATOM   4888  HB2 ARG B  46      26.244  18.130  38.820  1.00 96.44           H  
ATOM   4889  HG3 ARG B  46      28.151  19.320  37.914  1.00 96.44           H  
ATOM   4890  HG2 ARG B  46      27.354  20.862  37.913  1.00 96.44           H  
ATOM   4891  HD3 ARG B  46      26.746  18.415  36.179  1.00 96.44           H  
ATOM   4892  HD2 ARG B  46      27.300  19.987  35.682  1.00 96.44           H  
ATOM   4893  HE  ARG B  46      25.187  20.987  36.485  1.00 96.44           H  
ATOM   4894 HH12 ARG B  46      23.446  17.742  34.761  1.00 96.44           H  
ATOM   4895 HH11 ARG B  46      25.094  17.606  35.294  1.00 96.44           H  
ATOM   4896 HH22 ARG B  46      22.292  19.727  35.048  1.00 96.44           H  
ATOM   4897 HH21 ARG B  46      23.060  21.094  35.809  1.00 96.44           H  
ATOM   4898  N   ASP B  47      25.724  21.661  40.959  1.00 97.33           N  
ATOM   4899  CA  ASP B  47      25.579  23.083  41.290  1.00 97.33           C  
ATOM   4900  C   ASP B  47      25.970  23.419  42.749  1.00 97.33           C  
ATOM   4901  O   ASP B  47      25.905  24.590  43.122  1.00 97.33           O  
ATOM   4902  CB  ASP B  47      24.166  23.634  40.947  1.00 97.33           C  
ATOM   4903  CG  ASP B  47      23.669  23.443  39.497  1.00 97.33           C  
ATOM   4904  OD1 ASP B  47      24.492  23.170  38.591  1.00 97.33           O  
ATOM   4905  OD2 ASP B  47      22.459  23.685  39.294  1.00 97.33           O1-
ATOM   4906  H   ASP B  47      24.867  21.123  40.970  1.00 97.33           H  
ATOM   4907  HA  ASP B  47      26.290  23.636  40.672  1.00 97.33           H  
ATOM   4908  HB3 ASP B  47      24.133  24.706  41.149  1.00 97.33           H  
ATOM   4909  HB2 ASP B  47      23.436  23.164  41.608  1.00 97.33           H  
ATOM   4910  N   GLY B  48      26.400  22.417  43.538  1.00 97.17           N  
ATOM   4911  CA  GLY B  48      26.936  22.600  44.888  1.00 97.17           C  
ATOM   4912  C   GLY B  48      25.868  22.498  45.987  1.00 97.17           C  
ATOM   4913  O   GLY B  48      26.183  22.769  47.145  1.00 97.17           O  
ATOM   4914  H   GLY B  48      26.413  21.477  43.167  1.00 97.17           H  
ATOM   4915  HA3 GLY B  48      27.466  23.550  44.976  1.00 97.17           H  
ATOM   4916  HA2 GLY B  48      27.667  21.815  45.064  1.00 97.17           H  
ATOM   4917  N   GLY B  49      24.631  22.094  45.649  1.00 98.55           N  
ATOM   4918  CA  GLY B  49      23.547  21.820  46.594  1.00 98.55           C  
ATOM   4919  C   GLY B  49      23.810  20.512  47.355  1.00 98.55           C  
ATOM   4920  O   GLY B  49      24.586  19.660  46.913  1.00 98.55           O  
ATOM   4921  H   GLY B  49      24.442  21.868  44.681  1.00 98.55           H  
ATOM   4922  HA3 GLY B  49      22.612  21.734  46.043  1.00 98.55           H  
ATOM   4923  HA2 GLY B  49      23.436  22.652  47.291  1.00 98.55           H  
ATOM   4924  N   SER B  50      23.153  20.368  48.518  1.00 98.81           N  
ATOM   4925  CA  SER B  50      23.381  19.268  49.456  1.00 98.81           C  
ATOM   4926  C   SER B  50      22.854  17.907  48.965  1.00 98.81           C  
ATOM   4927  O   SER B  50      22.006  17.849  48.074  1.00 98.81           O  
ATOM   4928  CB  SER B  50      22.830  19.655  50.848  1.00 98.81           C  
ATOM   4929  OG  SER B  50      21.425  19.519  50.953  1.00 98.81           O  
ATOM   4930  H   SER B  50      22.492  21.075  48.810  1.00 98.81           H  
ATOM   4931  HA  SER B  50      24.463  19.187  49.548  1.00 98.81           H  
ATOM   4932  HB3 SER B  50      23.113  20.676  51.107  1.00 98.81           H  
ATOM   4933  HB2 SER B  50      23.277  19.014  51.609  1.00 98.81           H  
ATOM   4934  HG  SER B  50      21.010  20.235  50.461  1.00 98.81           H  
ATOM   4935  N   ALA B  51      23.351  16.836  49.604  1.00 98.93           N  
ATOM   4936  CA  ALA B  51      22.894  15.459  49.416  1.00 98.93           C
[truncated: 293,593 more chars]
