# Supplementary material for: The effects of nature‐inspired amino acid substitutions on structural and biochemical properties of the E. coli L‐asparaginase EcAIII
Source: Protein Sci. 2023 Jun 1;32(6):e4647. doi: 10.1002/pro.4647 (PMC10204187; doi:10.1002/pro.4647)
Supplement: Supplementary file 5 — DATA S2. Supporting Information. [file PRO-32-e4647-s005.zip › docking_results_orthologs_EcAIII_PDB_files/orthologs_W/InducedFit_NZ_CP010803_1_539_post_ref_rec.pdb]

TITLE     InducedFit_NZ_CP010803.1_539_post_ref_rec
REMARK   4      COMPLIES WITH FORMAT V. 3.0, 1-DEC-2006
REMARK 888
REMARK 888 WRITTEN BY MAESTRO (A PRODUCT OF SCHRODINGER, LLC)
ATOM      1  N   MET A   1      16.596 -26.005  85.491  1.00 62.78           N1+
ATOM      2  CA  MET A   1      16.219 -25.232  84.251  1.00 62.78           C  
ATOM      3  C   MET A   1      16.487 -23.725  84.527  1.00 62.78           C  
ATOM      4  O   MET A   1      16.407 -23.247  85.664  1.00 62.78           O  
ATOM      5  CB  MET A   1      14.745 -25.500  83.851  1.00 62.78           C  
ATOM      6  CG  MET A   1      14.478 -26.906  83.279  1.00 62.78           C  
ATOM      7  SD  MET A   1      12.756 -27.454  83.427  1.00 62.78           S  
ATOM      8  CE  MET A   1      12.650 -28.567  82.003  1.00 62.78           C  
ATOM      9  H1  MET A   1      16.439 -26.989  85.328  1.00 62.78           H  
ATOM     10  H2  MET A   1      17.572 -25.845  85.699  1.00 62.78           H  
ATOM     11  H3  MET A   1      16.021 -25.688  86.259  1.00 62.78           H  
ATOM     12  HA  MET A   1      16.903 -25.596  83.482  1.00 62.78           H  
ATOM     13  HB3 MET A   1      14.458 -24.791  83.073  1.00 62.78           H  
ATOM     14  HB2 MET A   1      14.072 -25.298  84.687  1.00 62.78           H  
ATOM     15  HG3 MET A   1      15.095 -27.658  83.770  1.00 62.78           H  
ATOM     16  HG2 MET A   1      14.764 -26.920  82.227  1.00 62.78           H  
ATOM     17  HE1 MET A   1      11.658 -29.017  81.951  1.00 62.78           H  
ATOM     18  HE2 MET A   1      12.827 -28.019  81.077  1.00 62.78           H  
ATOM     19  HE3 MET A   1      13.389 -29.364  82.084  1.00 62.78           H  
ATOM     20  N   ARG A   2      16.809 -22.997  83.444  1.00 89.94           N  
ATOM     21  CA  ARG A   2      17.113 -21.567  83.465  1.00 89.94           C  
ATOM     22  C   ARG A   2      16.132 -20.823  82.558  1.00 89.94           C  
ATOM     23  O   ARG A   2      16.139 -21.040  81.349  1.00 89.94           O  
ATOM     24  CB  ARG A   2      18.548 -21.305  82.960  1.00 89.94           C  
ATOM     25  CG  ARG A   2      19.663 -21.788  83.897  1.00 89.94           C  
ATOM     26  CD  ARG A   2      21.048 -21.421  83.338  1.00 89.94           C  
ATOM     27  NE  ARG A   2      22.130 -21.667  84.306  1.00 89.94           N  
ATOM     28  CZ  ARG A   2      23.441 -21.406  84.129  1.00 89.94           C  
ATOM     29  NH1 ARG A   2      23.918 -20.872  82.993  1.00 89.94           N  
ATOM     30  NH2 ARG A   2      24.295 -21.686  85.121  1.00 89.94           N1+
ATOM     31  H   ARG A   2      16.840 -23.434  82.533  1.00 89.94           H  
ATOM     32  HA  ARG A   2      17.031 -21.157  84.473  1.00 89.94           H  
ATOM     33  HB3 ARG A   2      18.677 -20.229  82.826  1.00 89.94           H  
ATOM     34  HB2 ARG A   2      18.687 -21.747  81.971  1.00 89.94           H  
ATOM     35  HG3 ARG A   2      19.586 -22.876  83.934  1.00 89.94           H  
ATOM     36  HG2 ARG A   2      19.528 -21.435  84.920  1.00 89.94           H  
ATOM     37  HD3 ARG A   2      21.072 -20.413  82.922  1.00 89.94           H  
ATOM     38  HD2 ARG A   2      21.263 -22.102  82.513  1.00 89.94           H  
ATOM     39  HE  ARG A   2      21.841 -22.064  85.188  1.00 89.94           H  
ATOM     40 HH12 ARG A   2      24.904 -20.682  82.884  1.00 89.94           H  
ATOM     41 HH11 ARG A   2      23.286 -20.638  82.240  1.00 89.94           H  
ATOM     42 HH22 ARG A   2      25.282 -21.496  85.014  1.00 89.94           H  
ATOM     43 HH21 ARG A   2      23.963 -22.082  85.988  1.00 89.94           H  
ATOM     44  N   TYR A   3      15.377 -19.902  83.164  1.00 98.30           N  
ATOM     45  CA  TYR A   3      14.677 -18.823  82.480  1.00 98.30           C  
ATOM     46  C   TYR A   3      15.087 -17.500  83.145  1.00 98.30           C  
ATOM     47  O   TYR A   3      15.615 -17.493  84.261  1.00 98.30           O  
ATOM     48  CB  TYR A   3      13.145 -19.069  82.513  1.00 98.30           C  
ATOM     49  CG  TYR A   3      12.480 -19.073  83.884  1.00 98.30           C  
ATOM     50  CD1 TYR A   3      12.093 -20.294  84.475  1.00 98.30           C  
ATOM     51  CD2 TYR A   3      12.241 -17.863  84.571  1.00 98.30           C  
ATOM     52  CE1 TYR A   3      11.516 -20.306  85.759  1.00 98.30           C  
ATOM     53  CE2 TYR A   3      11.693 -17.876  85.865  1.00 98.30           C  
ATOM     54  CZ  TYR A   3      11.335 -19.099  86.462  1.00 98.30           C  
ATOM     55  OH  TYR A   3      10.840 -19.118  87.732  1.00 98.30           O  
ATOM     56  H   TYR A   3      15.445 -19.791  84.166  1.00 98.30           H  
ATOM     57  HA  TYR A   3      14.998 -18.773  81.437  1.00 98.30           H  
ATOM     58  HB3 TYR A   3      12.924 -20.010  82.008  1.00 98.30           H  
ATOM     59  HB2 TYR A   3      12.643 -18.305  81.918  1.00 98.30           H  
ATOM     60  HD1 TYR A   3      12.254 -21.226  83.954  1.00 98.30           H  
ATOM     61  HD2 TYR A   3      12.507 -16.916  84.124  1.00 98.30           H  
ATOM     62  HE1 TYR A   3      11.236 -21.244  86.215  1.00 98.30           H  
ATOM     63  HE2 TYR A   3      11.566 -16.947  86.401  1.00 98.30           H  
ATOM     64  HH  TYR A   3      10.752 -18.240  88.122  1.00 98.30           H  
ATOM     65  N   SER A   4      14.777 -16.399  82.456  1.00 98.86           N  
ATOM     66  CA  SER A   4      14.886 -15.047  82.983  1.00 98.86           C  
ATOM     67  C   SER A   4      13.823 -14.154  82.338  1.00 98.86           C  
ATOM     68  O   SER A   4      13.395 -14.404  81.212  1.00 98.86           O  
ATOM     69  CB  SER A   4      16.330 -14.525  82.833  1.00 98.86           C  
ATOM     70  OG  SER A   4      16.675 -14.265  81.493  1.00 98.86           O  
ATOM     71  H   SER A   4      14.353 -16.480  81.539  1.00 98.86           H  
ATOM     72  HA  SER A   4      14.650 -15.087  84.046  1.00 98.86           H  
ATOM     73  HB3 SER A   4      17.050 -15.224  83.259  1.00 98.86           H  
ATOM     74  HB2 SER A   4      16.439 -13.593  83.383  1.00 98.86           H  
ATOM     75  HG  SER A   4      16.202 -13.482  81.200  1.00 98.86           H  
ATOM     76  N   LEU A   5      13.419 -13.125  83.086  1.00 98.95           N  
ATOM     77  CA  LEU A   5      12.419 -12.143  82.695  1.00 98.95           C  
ATOM     78  C   LEU A   5      12.835 -10.793  83.278  1.00 98.95           C  
ATOM     79  O   LEU A   5      13.315 -10.737  84.409  1.00 98.95           O  
ATOM     80  CB  LEU A   5      11.031 -12.614  83.194  1.00 98.95           C  
ATOM     81  CG  LEU A   5       9.854 -11.618  83.051  1.00 98.95           C  
ATOM     82  CD1 LEU A   5       9.494 -11.328  81.580  1.00 98.95           C  
ATOM     83  CD2 LEU A   5       8.639 -12.125  83.839  1.00 98.95           C  
ATOM     84  H   LEU A   5      13.805 -13.000  84.014  1.00 98.95           H  
ATOM     85  HA  LEU A   5      12.403 -12.056  81.609  1.00 98.95           H  
ATOM     86  HB3 LEU A   5      11.126 -12.873  84.249  1.00 98.95           H  
ATOM     87  HB2 LEU A   5      10.773 -13.546  82.693  1.00 98.95           H  
ATOM     88  HG  LEU A   5      10.129 -10.670  83.510  1.00 98.95           H  
ATOM     89 HD11 LEU A   5       8.477 -11.634  81.332  1.00 98.95           H  
ATOM     90 HD12 LEU A   5       9.576 -10.264  81.361  1.00 98.95           H  
ATOM     91 HD13 LEU A   5      10.158 -11.850  80.894  1.00 98.95           H  
ATOM     92 HD21 LEU A   5       7.722 -11.607  83.557  1.00 98.95           H  
ATOM     93 HD22 LEU A   5       8.490 -13.193  83.683  1.00 98.95           H  
ATOM     94 HD23 LEU A   5       8.787 -11.970  84.907  1.00 98.95           H  
ATOM     95  N   ALA A   6      12.592  -9.732  82.504  1.00 98.97           N  
ATOM     96  CA  ALA A   6      12.688  -8.349  82.943  1.00 98.97           C  
ATOM     97  C   ALA A   6      11.511  -7.562  82.379  1.00 98.97           C  
ATOM     98  O   ALA A   6      10.984  -7.921  81.327  1.00 98.97           O  
ATOM     99  CB  ALA A   6      14.034  -7.755  82.517  1.00 98.97           C  
ATOM    100  H   ALA A   6      12.211  -9.868  81.576  1.00 98.97           H  
ATOM    101  HA  ALA A   6      12.609  -8.303  84.026  1.00 98.97           H  
ATOM    102  HB1 ALA A   6      14.110  -6.700  82.783  1.00 98.97           H  
ATOM    103  HB2 ALA A   6      14.839  -8.282  83.020  1.00 98.97           H  
ATOM    104  HB3 ALA A   6      14.198  -7.842  81.444  1.00 98.97           H  
ATOM    105  N   VAL A   7      11.131  -6.502  83.101  1.00 98.97           N  
ATOM    106  CA  VAL A   7      10.040  -5.598  82.754  1.00 98.97           C  
ATOM    107  C   VAL A   7      10.461  -4.145  83.014  1.00 98.97           C  
ATOM    108  O   VAL A   7      11.377  -3.901  83.803  1.00 98.97           O  
ATOM    109  CB  VAL A   7       8.756  -5.897  83.587  1.00 98.97           C  
ATOM    110  CG1 VAL A   7       8.168  -7.280  83.259  1.00 98.97           C  
ATOM    111  CG2 VAL A   7       8.917  -5.711  85.112  1.00 98.97           C  
ATOM    112  H   VAL A   7      11.634  -6.273  83.950  1.00 98.97           H  
ATOM    113  HA  VAL A   7       9.817  -5.684  81.694  1.00 98.97           H  
ATOM    114  HB  VAL A   7       7.993  -5.181  83.274  1.00 98.97           H  
ATOM    115 HG11 VAL A   7       7.233  -7.451  83.791  1.00 98.97           H  
ATOM    116 HG12 VAL A   7       7.963  -7.372  82.193  1.00 98.97           H  
ATOM    117 HG13 VAL A   7       8.848  -8.085  83.534  1.00 98.97           H  
ATOM    118 HG21 VAL A   7       7.987  -5.934  85.633  1.00 98.97           H  
ATOM    119 HG22 VAL A   7       9.686  -6.369  85.513  1.00 98.97           H  
ATOM    120 HG23 VAL A   7       9.189  -4.690  85.379  1.00 98.97           H  
ATOM    121  N   HIS A   8       9.767  -3.199  82.378  1.00 98.78           N  
ATOM    122  CA  HIS A   8       9.792  -1.785  82.715  1.00 98.78           C  
ATOM    123  C   HIS A   8       8.376  -1.215  82.669  1.00 98.78           C  
ATOM    124  O   HIS A   8       7.510  -1.711  81.946  1.00 98.78           O  
ATOM    125  CB  HIS A   8      10.871  -0.964  81.963  1.00 98.78           C  
ATOM    126  CG  HIS A   8      10.696  -0.793  80.473  1.00 98.78           C  
ATOM    127  CD2 HIS A   8      11.589  -1.093  79.468  1.00 98.78           C  
ATOM    128  ND1 HIS A   8       9.559  -0.213  79.898  1.00 98.78           N  
ATOM    129  CE1 HIS A   8       9.764  -0.283  78.588  1.00 98.78           C  
ATOM    130  NE2 HIS A   8      10.943  -0.810  78.280  1.00 98.78           N  
ATOM    131  H   HIS A   8       9.033  -3.481  81.731  1.00 98.78           H  
ATOM    132  HA  HIS A   8      10.054  -1.739  83.767  1.00 98.78           H  
ATOM    133  HB3 HIS A   8      11.850  -1.405  82.149  1.00 98.78           H  
ATOM    134  HB2 HIS A   8      10.922   0.041  82.380  1.00 98.78           H  
ATOM    135  HD2 HIS A   8      12.590  -1.488  79.506  1.00 98.78           H  
ATOM    136  HE1 HIS A   8       9.051   0.039  77.845  1.00 98.78           H  
ATOM    137  HE2 HIS A   8      11.265  -1.002  77.336  1.00 98.78           H  
ATOM    138  N   GLY A   9       8.161  -0.170  83.468  1.00 97.26           N  
ATOM    139  CA  GLY A   9       6.966   0.664  83.484  1.00 97.26           C  
ATOM    140  C   GLY A   9       7.271   2.065  82.942  1.00 97.26           C  
ATOM    141  O   GLY A   9       6.521   3.000  83.213  1.00 97.26           O  
ATOM    142  H   GLY A   9       8.963   0.167  83.994  1.00 97.26           H  
ATOM    143  HA3 GLY A   9       6.619   0.748  84.511  1.00 97.26           H  
ATOM    144  HA2 GLY A   9       6.151   0.227  82.907  1.00 97.26           H  
ATOM    145  N   GLY A  10       8.395   2.210  82.228  1.00 94.63           N  
ATOM    146  CA  GLY A  10       8.861   3.436  81.602  1.00 94.63           C  
ATOM    147  C   GLY A  10      10.053   4.077  82.324  1.00 94.63           C  
ATOM    148  O   GLY A  10      10.179   4.006  83.552  1.00 94.63           O  
ATOM    149  H   GLY A  10       8.895   1.367  81.984  1.00 94.63           H  
ATOM    150  HA3 GLY A  10       8.059   4.172  81.522  1.00 94.63           H  
ATOM    151  HA2 GLY A  10       9.132   3.169  80.584  1.00 94.63           H  
ATOM    152  N   ALA A  11      10.933   4.717  81.544  1.00 91.67           N  
ATOM    153  CA  ALA A  11      12.016   5.586  82.003  1.00 91.67           C  
ATOM    154  C   ALA A  11      11.498   7.028  82.116  1.00 91.67           C  
ATOM    155  O   ALA A  11      10.557   7.412  81.421  1.00 91.67           O  
ATOM    156  CB  ALA A  11      13.156   5.570  80.972  1.00 91.67           C  
ATOM    157  H   ALA A  11      10.739   4.722  80.543  1.00 91.67           H  
ATOM    158  HA  ALA A  11      12.398   5.262  82.965  1.00 91.67           H  
ATOM    159  HB1 ALA A  11      13.936   6.288  81.229  1.00 91.67           H  
ATOM    160  HB2 ALA A  11      13.635   4.592  80.939  1.00 91.67           H  
ATOM    161  HB3 ALA A  11      12.800   5.808  79.968  1.00 91.67           H  
ATOM    162  N   GLY A  12      12.125   7.835  82.980  1.00 79.98           N  
ATOM    163  CA  GLY A  12      11.723   9.221  83.223  1.00 79.98           C  
ATOM    164  C   GLY A  12      10.615   9.308  84.277  1.00 79.98           C  
ATOM    165  O   GLY A  12       9.565   9.904  84.051  1.00 79.98           O  
ATOM    166  H   GLY A  12      12.891   7.447  83.520  1.00 79.98           H  
ATOM    167  HA3 GLY A  12      11.392   9.702  82.300  1.00 79.98           H  
ATOM    168  HA2 GLY A  12      12.586   9.786  83.575  1.00 79.98           H  
ATOM    169  N   THR A  13      10.857   8.664  85.418  1.00 72.74           N  
ATOM    170  CA  THR A  13       9.970   8.517  86.577  1.00 72.74           C  
ATOM    171  C   THR A  13       9.673   9.851  87.292  1.00 72.74           C  
ATOM    172  O   THR A  13      10.420  10.820  87.142  1.00 72.74           O  
ATOM    173  CB  THR A  13      10.625   7.579  87.636  1.00 72.74           C  
ATOM    174  CG2 THR A  13      10.984   6.196  87.084  1.00 72.74           C  
ATOM    175  OG1 THR A  13      11.774   8.146  88.244  1.00 72.74           O  
ATOM    176  H   THR A  13      11.734   8.168  85.491  1.00 72.74           H  
ATOM    177  HA  THR A  13       9.030   8.083  86.233  1.00 72.74           H  
ATOM    178  HB  THR A  13       9.916   7.415  88.450  1.00 72.74           H  
ATOM    179 HG21 THR A  13      11.593   5.627  87.785  1.00 72.74           H  
ATOM    180 HG22 THR A  13      10.092   5.615  86.879  1.00 72.74           H  
ATOM    181 HG23 THR A  13      11.529   6.265  86.147  1.00 72.74           H  
ATOM    182  HG1 THR A  13      11.509   8.938  88.721  1.00 72.74           H  
ATOM    183  N   ILE A  14       8.625   9.829  88.134  1.00 72.41           N  
ATOM    184  CA  ILE A  14       8.361  10.852  89.147  1.00 72.41           C  
ATOM    185  C   ILE A  14       9.561  10.963  90.108  1.00 72.41           C  
ATOM    186  O   ILE A  14      10.030   9.938  90.610  1.00 72.41           O  
ATOM    187  CB  ILE A  14       7.073  10.524  89.964  1.00 72.41           C  
ATOM    188  CG1 ILE A  14       5.829  10.597  89.050  1.00 72.41           C  
ATOM    189  CG2 ILE A  14       6.861  11.396  91.228  1.00 72.41           C  
ATOM    190  CD1 ILE A  14       4.552  10.049  89.697  1.00 72.41           C  
ATOM    191  H   ILE A  14       8.053   8.997  88.190  1.00 72.41           H  
ATOM    192  HA  ILE A  14       8.222  11.806  88.633  1.00 72.41           H  
ATOM    193  HB  ILE A  14       7.158   9.491  90.302  1.00 72.41           H  
ATOM    194 HG13 ILE A  14       6.000  10.044  88.127  1.00 72.41           H  
ATOM    195 HG12 ILE A  14       5.662  11.632  88.749  1.00 72.41           H  
ATOM    196 HG21 ILE A  14       5.930  11.150  91.738  1.00 72.41           H  
ATOM    197 HG22 ILE A  14       7.644  11.251  91.970  1.00 72.41           H  
ATOM    198 HG23 ILE A  14       6.828  12.456  90.976  1.00 72.41           H  
ATOM    199 HD11 ILE A  14       3.854   9.694  88.939  1.00 72.41           H  
ATOM    200 HD12 ILE A  14       4.767   9.218  90.368  1.00 72.41           H  
ATOM    201 HD13 ILE A  14       4.049  10.826  90.272  1.00 72.41           H  
ATOM    202  N   LEU A  15      10.034  12.206  90.307  1.00 77.22           N  
ATOM    203  CA  LEU A  15      11.189  12.562  91.136  1.00 77.22           C  
ATOM    204  C   LEU A  15      11.058  12.019  92.566  1.00 77.22           C  
ATOM    205  O   LEU A  15       9.951  11.989  93.101  1.00 77.22           O  
ATOM    206  CB  LEU A  15      11.335  14.102  91.169  1.00 77.22           C  
ATOM    207  CG  LEU A  15      11.630  14.761  89.802  1.00 77.22           C  
ATOM    208  CD1 LEU A  15      11.562  16.300  89.909  1.00 77.22           C  
ATOM    209  CD2 LEU A  15      12.961  14.273  89.186  1.00 77.22           C  
ATOM    210  H   LEU A  15       9.584  12.978  89.837  1.00 77.22           H  
ATOM    211  HA  LEU A  15      12.073  12.114  90.680  1.00 77.22           H  
ATOM    212  HB3 LEU A  15      12.128  14.379  91.866  1.00 77.22           H  
ATOM    213  HB2 LEU A  15      10.418  14.528  91.581  1.00 77.22           H  
ATOM    214  HG  LEU A  15      10.835  14.471  89.114  1.00 77.22           H  
ATOM    215 HD11 LEU A  15      10.854  16.707  89.187  1.00 77.22           H  
ATOM    216 HD12 LEU A  15      11.235  16.628  90.897  1.00 77.22           H  
ATOM    217 HD13 LEU A  15      12.524  16.779  89.725  1.00 77.22           H  
ATOM    218 HD21 LEU A  15      13.551  15.082  88.757  1.00 77.22           H  
ATOM    219 HD22 LEU A  15      13.594  13.773  89.920  1.00 77.22           H  
ATOM    220 HD23 LEU A  15      12.773  13.560  88.382  1.00 77.22           H  
ATOM    221  N   LYS A  16      12.189  11.603  93.156  1.00 81.78           N  
ATOM    222  CA  LYS A  16      12.245  10.998  94.491  1.00 81.78           C  
ATOM    223  C   LYS A  16      11.771  11.939  95.620  1.00 81.78           C  
ATOM    224  O   LYS A  16      11.230  11.457  96.614  1.00 81.78           O  
ATOM    225  CB  LYS A  16      13.668  10.451  94.719  1.00 81.78           C  
ATOM    226  CG  LYS A  16      13.798   9.513  95.930  1.00 81.78           C  
ATOM    227  CD  LYS A  16      15.157   8.801  95.971  1.00 81.78           C  
ATOM    228  CE  LYS A  16      15.246   7.780  97.115  1.00 81.78           C  
ATOM    229  NZ  LYS A  16      16.548   7.090  97.129  1.00 81.78           N1+
ATOM    230  H   LYS A  16      13.065  11.661  92.656  1.00 81.78           H  
ATOM    231  HA  LYS A  16      11.556  10.152  94.485  1.00 81.78           H  
ATOM    232  HB3 LYS A  16      14.384  11.270  94.794  1.00 81.78           H  
ATOM    233  HB2 LYS A  16      13.957   9.882  93.834  1.00 81.78           H  
ATOM    234  HG3 LYS A  16      13.001   8.769  95.898  1.00 81.78           H  
ATOM    235  HG2 LYS A  16      13.657  10.075  96.854  1.00 81.78           H  
ATOM    236  HD3 LYS A  16      15.947   9.547  96.075  1.00 81.78           H  
ATOM    237  HD2 LYS A  16      15.331   8.303  95.016  1.00 81.78           H  
ATOM    238  HE3 LYS A  16      14.458   7.032  97.013  1.00 81.78           H  
ATOM    239  HE2 LYS A  16      15.100   8.274  98.076  1.00 81.78           H  
ATOM    240  HZ1 LYS A  16      17.288   7.766  97.253  1.00 81.78           H  
ATOM    241  HZ2 LYS A  16      16.569   6.425  97.889  1.00 81.78           H  
ATOM    242  HZ3 LYS A  16      16.682   6.603  96.254  1.00 81.78           H  
ATOM    243  N   SER A  17      11.926  13.257  95.410  1.00 81.98           N  
ATOM    244  CA  SER A  17      11.407  14.329  96.259  1.00 81.98           C  
ATOM    245  C   SER A  17       9.876  14.524  96.178  1.00 81.98           C  
ATOM    246  O   SER A  17       9.307  15.082  97.115  1.00 81.98           O  
ATOM    247  CB  SER A  17      12.171  15.624  95.908  1.00 81.98           C  
ATOM    248  OG  SER A  17      11.843  16.108  94.617  1.00 81.98           O  
ATOM    249  H   SER A  17      12.379  13.565  94.561  1.00 81.98           H  
ATOM    250  HA  SER A  17      11.646  14.072  97.293  1.00 81.98           H  
ATOM    251  HB3 SER A  17      13.248  15.462  95.965  1.00 81.98           H  
ATOM    252  HB2 SER A  17      11.937  16.404  96.633  1.00 81.98           H  
ATOM    253  HG  SER A  17      10.970  16.508  94.655  1.00 81.98           H  
ATOM    254  N   LYS A  18       9.247  14.080  95.075  1.00 83.37           N  
ATOM    255  CA  LYS A  18       7.805  14.183  94.821  1.00 83.37           C  
ATOM    256  C   LYS A  18       7.051  12.868  95.088  1.00 83.37           C  
ATOM    257  O   LYS A  18       5.825  12.904  95.197  1.00 83.37           O  
ATOM    258  CB  LYS A  18       7.579  14.630  93.360  1.00 83.37           C  
ATOM    259  CG  LYS A  18       8.037  16.070  93.077  1.00 83.37           C  
ATOM    260  CD  LYS A  18       7.645  16.540  91.669  1.00 83.37           C  
ATOM    261  CE  LYS A  18       8.020  18.009  91.415  1.00 83.37           C  
ATOM    262  NZ  LYS A  18       7.578  18.466  90.085  1.00 83.37           N1+
ATOM    263  H   LYS A  18       9.783  13.609  94.358  1.00 83.37           H  
ATOM    264  HA  LYS A  18       7.367  14.937  95.478  1.00 83.37           H  
ATOM    265  HB3 LYS A  18       6.513  14.571  93.134  1.00 83.37           H  
ATOM    266  HB2 LYS A  18       8.070  13.941  92.671  1.00 83.37           H  
ATOM    267  HG3 LYS A  18       9.118  16.144  93.198  1.00 83.37           H  
ATOM    268  HG2 LYS A  18       7.599  16.740  93.818  1.00 83.37           H  
ATOM    269  HD3 LYS A  18       6.572  16.402  91.531  1.00 83.37           H  
ATOM    270  HD2 LYS A  18       8.134  15.900  90.932  1.00 83.37           H  
ATOM    271  HE3 LYS A  18       9.100  18.142  91.494  1.00 83.37           H  
ATOM    272  HE2 LYS A  18       7.561  18.650  92.169  1.00 83.37           H  
ATOM    273  HZ1 LYS A  18       6.575  18.379  90.013  1.00 83.37           H  
ATOM    274  HZ2 LYS A  18       7.838  19.434  89.957  1.00 83.37           H  
ATOM    275  HZ3 LYS A  18       8.016  17.904  89.369  1.00 83.37           H  
ATOM    276  N   MET A  19       7.774  11.739  95.171  1.00 88.26           N  
ATOM    277  CA  MET A  19       7.209  10.411  95.391  1.00 88.26           C  
ATOM    278  C   MET A  19       6.887  10.192  96.879  1.00 88.26           C  
ATOM    279  O   MET A  19       7.759  10.400  97.723  1.00 88.26           O  
ATOM    280  CB  MET A  19       8.207   9.362  94.860  1.00 88.26           C  
ATOM    281  CG  MET A  19       7.661   7.924  94.842  1.00 88.26           C  
ATOM    282  SD  MET A  19       6.456   7.573  93.533  1.00 88.26           S  
ATOM    283  CE  MET A  19       7.589   7.289  92.148  1.00 88.26           C  
ATOM    284  H   MET A  19       8.778  11.783  95.071  1.00 88.26           H  
ATOM    285  HA  MET A  19       6.289  10.331  94.808  1.00 88.26           H  
ATOM    286  HB3 MET A  19       9.128   9.390  95.446  1.00 88.26           H  
ATOM    287  HB2 MET A  19       8.499   9.637  93.846  1.00 88.26           H  
ATOM    288  HG3 MET A  19       7.188   7.699  95.794  1.00 88.26           H  
ATOM    289  HG2 MET A  19       8.483   7.214  94.749  1.00 88.26           H  
ATOM    290  HE1 MET A  19       7.025   7.093  91.239  1.00 88.26           H  
ATOM    291  HE2 MET A  19       8.217   8.162  91.977  1.00 88.26           H  
ATOM    292  HE3 MET A  19       8.229   6.431  92.349  1.00 88.26           H  
ATOM    293  N   THR A  20       5.655   9.735  97.155  1.00 92.44           N  
ATOM    294  CA  THR A  20       5.201   9.329  98.488  1.00 92.44           C  
ATOM    295  C   THR A  20       5.420   7.804  98.675  1.00 92.44           C  
ATOM    296  O   THR A  20       5.405   7.088  97.672  1.00 92.44           O  
ATOM    297  CB  THR A  20       3.695   9.679  98.697  1.00 92.44           C  
ATOM    298  CG2 THR A  20       3.299  11.081  98.206  1.00 92.44           C  
ATOM    299  OG1 THR A  20       2.774   8.721  98.205  1.00 92.44           O  
ATOM    300  H   THR A  20       4.998   9.581  96.405  1.00 92.44           H  
ATOM    301  HA  THR A  20       5.776   9.896  99.217  1.00 92.44           H  
ATOM    302  HB  THR A  20       3.534   9.689  99.776  1.00 92.44           H  
ATOM    303 HG21 THR A  20       2.275  11.321  98.495  1.00 92.44           H  
ATOM    304 HG22 THR A  20       3.949  11.844  98.637  1.00 92.44           H  
ATOM    305 HG23 THR A  20       3.361  11.163  97.121  1.00 92.44           H  
ATOM    306  HG1 THR A  20       2.507   8.165  98.945  1.00 92.44           H  
ATOM    307  N   PRO A  21       5.604   7.316  99.929  1.00 94.86           N  
ATOM    308  CA  PRO A  21       5.800   5.874 100.212  1.00 94.86           C  
ATOM    309  C   PRO A  21       4.716   4.919  99.675  1.00 94.86           C  
ATOM    310  O   PRO A  21       5.060   3.842  99.191  1.00 94.86           O  
ATOM    311  CB  PRO A  21       5.890   5.802 101.745  1.00 94.86           C  
ATOM    312  CG  PRO A  21       6.388   7.172 102.161  1.00 94.86           C  
ATOM    313  CD  PRO A  21       5.715   8.103 101.161  1.00 94.86           C  
ATOM    314  HA  PRO A  21       6.764   5.595  99.782  1.00 94.86           H  
ATOM    315  HB3 PRO A  21       6.545   5.002 102.091  1.00 94.86           H  
ATOM    316  HB2 PRO A  21       4.905   5.635 102.186  1.00 94.86           H  
ATOM    317  HG3 PRO A  21       7.470   7.217 102.027  1.00 94.86           H  
ATOM    318  HG2 PRO A  21       6.166   7.420 103.199  1.00 94.86           H  
ATOM    319  HD2 PRO A  21       4.715   8.373 101.500  1.00 94.86           H  
ATOM    320  HD3 PRO A  21       6.306   9.013 101.061  1.00 94.86           H  
ATOM    321  N   GLU A  22       3.443   5.344  99.751  1.00 95.60           N  
ATOM    322  CA  GLU A  22       2.275   4.610  99.260  1.00 95.60           C  
ATOM    323  C   GLU A  22       2.262   4.488  97.729  1.00 95.60           C  
ATOM    324  O   GLU A  22       1.928   3.420  97.219  1.00 95.60           O  
ATOM    325  CB  GLU A  22       0.962   5.274  99.740  1.00 95.60           C  
ATOM    326  CG  GLU A  22       0.857   5.533 101.265  1.00 95.60           C  
ATOM    327  CD  GLU A  22       1.447   6.855 101.794  1.00 95.60           C  
ATOM    328  OE1 GLU A  22       1.405   7.021 103.032  1.00 95.60           O  
ATOM    329  OE2 GLU A  22       1.934   7.678 100.986  1.00 95.60           O1-
ATOM    330  H   GLU A  22       3.242   6.235 100.187  1.00 95.60           H  
ATOM    331  HA  GLU A  22       2.321   3.603  99.679  1.00 95.60           H  
ATOM    332  HB3 GLU A  22       0.139   4.612  99.468  1.00 95.60           H  
ATOM    333  HB2 GLU A  22       0.765   6.189  99.179  1.00 95.60           H  
ATOM    334  HG3 GLU A  22       1.305   4.699 101.808  1.00 95.60           H  
ATOM    335  HG2 GLU A  22      -0.199   5.530 101.537  1.00 95.60           H  
ATOM    336  N   LYS A  23       2.637   5.576  97.033  1.00 92.81           N  
ATOM    337  CA  LYS A  23       2.704   5.632  95.575  1.00 92.81           C  
ATOM    338  C   LYS A  23       3.907   4.850  95.020  1.00 92.81           C  
ATOM    339  O   LYS A  23       3.760   4.203  93.985  1.00 92.81           O  
ATOM    340  CB  LYS A  23       2.692   7.105  95.118  1.00 92.81           C  
ATOM    341  CG  LYS A  23       2.474   7.270  93.604  1.00 92.81           C  
ATOM    342  CD  LYS A  23       2.217   8.725  93.190  1.00 92.81           C  
ATOM    343  CE  LYS A  23       1.733   8.835  91.735  1.00 92.81           C  
ATOM    344  NZ  LYS A  23       1.401  10.224  91.374  1.00 92.81           N1+
ATOM    345  H   LYS A  23       2.909   6.416  97.525  1.00 92.81           H  
ATOM    346  HA  LYS A  23       1.800   5.158  95.188  1.00 92.81           H  
ATOM    347  HB3 LYS A  23       3.605   7.615  95.430  1.00 92.81           H  
ATOM    348  HB2 LYS A  23       1.872   7.610  95.631  1.00 92.81           H  
ATOM    349  HG3 LYS A  23       1.628   6.653  93.297  1.00 92.81           H  
ATOM    350  HG2 LYS A  23       3.339   6.889  93.065  1.00 92.81           H  
ATOM    351  HD3 LYS A  23       3.138   9.297  93.318  1.00 92.81           H  
ATOM    352  HD2 LYS A  23       1.483   9.171  93.863  1.00 92.81           H  
ATOM    353  HE3 LYS A  23       0.841   8.224  91.588  1.00 92.81           H  
ATOM    354  HE2 LYS A  23       2.492   8.458  91.050  1.00 92.81           H  
ATOM    355  HZ1 LYS A  23       2.220  10.805  91.479  1.00 92.81           H  
ATOM    356  HZ2 LYS A  23       1.086  10.257  90.415  1.00 92.81           H  
ATOM    357  HZ3 LYS A  23       0.668  10.565  91.980  1.00 92.81           H  
ATOM    358  N   GLU A  24       5.045   4.880  95.738  1.00 95.32           N  
ATOM    359  CA  GLU A  24       6.249   4.106  95.433  1.00 95.32           C  
ATOM    360  C   GLU A  24       5.986   2.593  95.537  1.00 95.32           C  
ATOM    361  O   GLU A  24       6.350   1.855  94.623  1.00 95.32           O  
ATOM    362  CB  GLU A  24       7.398   4.541  96.369  1.00 95.32           C  
ATOM    363  CG  GLU A  24       8.776   4.017  95.911  1.00 95.32           C  
ATOM    364  CD  GLU A  24       9.981   4.397  96.783  1.00 95.32           C  
ATOM    365  OE1 GLU A  24      11.052   3.802  96.525  1.00 95.32           O  
ATOM    366  OE2 GLU A  24       9.842   5.267  97.672  1.00 95.32           O1-
ATOM    367  H   GLU A  24       5.087   5.453  96.571  1.00 95.32           H  
ATOM    368  HA  GLU A  24       6.532   4.338  94.405  1.00 95.32           H  
ATOM    369  HB3 GLU A  24       7.199   4.193  97.384  1.00 95.32           H  
ATOM    370  HB2 GLU A  24       7.423   5.626  96.439  1.00 95.32           H  
ATOM    371  HG3 GLU A  24       8.970   4.418  94.919  1.00 95.32           H  
ATOM    372  HG2 GLU A  24       8.750   2.933  95.814  1.00 95.32           H  
ATOM    373  N   ALA A  25       5.310   2.180  96.625  1.00 97.27           N  
ATOM    374  CA  ALA A  25       4.866   0.809  96.873  1.00 97.27           C  
ATOM    375  C   ALA A  25       3.831   0.301  95.855  1.00 97.27           C  
ATOM    376  O   ALA A  25       3.842  -0.891  95.554  1.00 97.27           O  
ATOM    377  CB  ALA A  25       4.311   0.713  98.302  1.00 97.27           C  
ATOM    378  H   ALA A  25       5.060   2.857  97.333  1.00 97.27           H  
ATOM    379  HA  ALA A  25       5.742   0.162  96.806  1.00 97.27           H  
ATOM    380  HB1 ALA A  25       3.980  -0.300  98.533  1.00 97.27           H  
ATOM    381  HB2 ALA A  25       5.073   0.981  99.035  1.00 97.27           H  
ATOM    382  HB3 ALA A  25       3.462   1.382  98.449  1.00 97.27           H  
ATOM    383  N   ALA A  26       2.987   1.206  95.326  1.00 97.15           N  
ATOM    384  CA  ALA A  26       2.015   0.919  94.271  1.00 97.15           C  
ATOM    385  C   ALA A  26       2.673   0.703  92.896  1.00 97.15           C  
ATOM    386  O   ALA A  26       2.213  -0.167  92.156  1.00 97.15           O  
ATOM    387  CB  ALA A  26       0.965   2.038  94.220  1.00 97.15           C  
ATOM    388  H   ALA A  26       3.026   2.164  95.646  1.00 97.15           H  
ATOM    389  HA  ALA A  26       1.497  -0.004  94.539  1.00 97.15           H  
ATOM    390  HB1 ALA A  26       0.170   1.797  93.515  1.00 97.15           H  
ATOM    391  HB2 ALA A  26       0.496   2.179  95.194  1.00 97.15           H  
ATOM    392  HB3 ALA A  26       1.399   2.991  93.920  1.00 97.15           H  
ATOM    393  N   TYR A  27       3.754   1.452  92.597  1.00 96.68           N  
ATOM    394  CA  TYR A  27       4.603   1.239  91.420  1.00 96.68           C  
ATOM    395  C   TYR A  27       5.357  -0.097  91.481  1.00 96.68           C  
ATOM    396  O   TYR A  27       5.326  -0.827  90.493  1.00 96.68           O  
ATOM    397  CB  TYR A  27       5.583   2.418  91.217  1.00 96.68           C  
ATOM    398  CG  TYR A  27       4.993   3.638  90.534  1.00 96.68           C  
ATOM    399  CD1 TYR A  27       4.501   3.527  89.218  1.00 96.68           C  
ATOM    400  CD2 TYR A  27       4.971   4.891  91.177  1.00 96.68           C  
ATOM    401  CE1 TYR A  27       3.985   4.653  88.552  1.00 96.68           C  
ATOM    402  CE2 TYR A  27       4.428   6.014  90.522  1.00 96.68           C  
ATOM    403  CZ  TYR A  27       3.925   5.894  89.212  1.00 96.68           C  
ATOM    404  OH  TYR A  27       3.389   6.976  88.578  1.00 96.68           O  
ATOM    405  H   TYR A  27       4.056   2.169  93.243  1.00 96.68           H  
ATOM    406  HA  TYR A  27       3.938   1.187  90.556  1.00 96.68           H  
ATOM    407  HB3 TYR A  27       6.403   2.100  90.571  1.00 96.68           H  
ATOM    408  HB2 TYR A  27       6.049   2.700  92.160  1.00 96.68           H  
ATOM    409  HD1 TYR A  27       4.523   2.574  88.718  1.00 96.68           H  
ATOM    410  HD2 TYR A  27       5.374   5.000  92.172  1.00 96.68           H  
ATOM    411  HE1 TYR A  27       3.623   4.553  87.539  1.00 96.68           H  
ATOM    412  HE2 TYR A  27       4.409   6.969  91.023  1.00 96.68           H  
ATOM    413  HH  TYR A  27       3.073   6.768  87.695  1.00 96.68           H  
ATOM    414  N   HIS A  28       5.968  -0.418  92.638  1.00 98.10           N  
ATOM    415  CA  HIS A  28       6.615  -1.709  92.896  1.00 98.10           C  
ATOM    416  C   HIS A  28       5.647  -2.904  92.810  1.00 98.10           C  
ATOM    417  O   HIS A  28       6.048  -3.952  92.312  1.00 98.10           O  
ATOM    418  CB  HIS A  28       7.315  -1.705  94.270  1.00 98.10           C  
ATOM    419  CG  HIS A  28       8.550  -0.849  94.397  1.00 98.10           C  
ATOM    420  CD2 HIS A  28       8.831   0.116  95.342  1.00 98.10           C  
ATOM    421  ND1 HIS A  28       9.660  -0.989  93.556  1.00 98.10           N  
ATOM    422  CE1 HIS A  28      10.550  -0.123  94.021  1.00 98.10           C  
ATOM    423  NE2 HIS A  28      10.109   0.570  95.070  1.00 98.10           N  
ATOM    424  H   HIS A  28       5.964   0.244  93.404  1.00 98.10           H  
ATOM    425  HA  HIS A  28       7.374  -1.863  92.126  1.00 98.10           H  
ATOM    426  HB3 HIS A  28       7.632  -2.717  94.515  1.00 98.10           H  
ATOM    427  HB2 HIS A  28       6.608  -1.411  95.047  1.00 98.10           H  
ATOM    428  HD2 HIS A  28       8.246   0.502  96.163  1.00 98.10           H  
ATOM    429  HE1 HIS A  28      11.527   0.018  93.589  1.00 98.10           H  
ATOM    430  HE2 HIS A  28      10.612   1.289  95.574  1.00 98.10           H  
ATOM    431  N   ALA A  29       4.394  -2.723  93.264  1.00 98.68           N  
ATOM    432  CA  ALA A  29       3.335  -3.729  93.189  1.00 98.68           C  
ATOM    433  C   ALA A  29       2.835  -3.982  91.756  1.00 98.68           C  
ATOM    434  O   ALA A  29       2.510  -5.125  91.441  1.00 98.68           O  
ATOM    435  CB  ALA A  29       2.179  -3.324  94.113  1.00 98.68           C  
ATOM    436  H   ALA A  29       4.139  -1.837  93.681  1.00 98.68           H  
ATOM    437  HA  ALA A  29       3.743  -4.669  93.563  1.00 98.68           H  
ATOM    438  HB1 ALA A  29       1.404  -4.089  94.130  1.00 98.68           H  
ATOM    439  HB2 ALA A  29       2.523  -3.198  95.140  1.00 98.68           H  
ATOM    440  HB3 ALA A  29       1.720  -2.387  93.797  1.00 98.68           H  
ATOM    441  N   GLY A  30       2.821  -2.937  90.910  1.00 98.56           N  
ATOM    442  CA  GLY A  30       2.475  -3.030  89.490  1.00 98.56           C  
ATOM    443  C   GLY A  30       3.588  -3.730  88.691  1.00 98.56           C  
ATOM    444  O   GLY A  30       3.285  -4.471  87.756  1.00 98.56           O  
ATOM    445  H   GLY A  30       3.085  -2.023  91.253  1.00 98.56           H  
ATOM    446  HA3 GLY A  30       2.335  -2.023  89.097  1.00 98.56           H  
ATOM    447  HA2 GLY A  30       1.530  -3.559  89.362  1.00 98.56           H  
ATOM    448  N   LEU A  31       4.860  -3.530  89.084  1.00 98.82           N  
ATOM    449  CA  LEU A  31       6.030  -4.215  88.528  1.00 98.82           C  
ATOM    450  C   LEU A  31       6.090  -5.694  88.948  1.00 98.82           C  
ATOM    451  O   LEU A  31       6.493  -6.514  88.127  1.00 98.82           O  
ATOM    452  CB  LEU A  31       7.326  -3.477  88.937  1.00 98.82           C  
ATOM    453  CG  LEU A  31       7.492  -2.073  88.314  1.00 98.82           C  
ATOM    454  CD1 LEU A  31       8.514  -1.226  89.101  1.00 98.82           C  
ATOM    455  CD2 LEU A  31       7.791  -2.130  86.800  1.00 98.82           C  
ATOM    456  H   LEU A  31       5.044  -2.890  89.845  1.00 98.82           H  
ATOM    457  HA  LEU A  31       5.944  -4.196  87.440  1.00 98.82           H  
ATOM    458  HB3 LEU A  31       8.201  -4.077  88.679  1.00 98.82           H  
ATOM    459  HB2 LEU A  31       7.340  -3.388  90.023  1.00 98.82           H  
ATOM    460  HG  LEU A  31       6.542  -1.557  88.412  1.00 98.82           H  
ATOM    461 HD11 LEU A  31       9.160  -0.639  88.454  1.00 98.82           H  
ATOM    462 HD12 LEU A  31       8.007  -0.516  89.754  1.00 98.82           H  
ATOM    463 HD13 LEU A  31       9.157  -1.840  89.732  1.00 98.82           H  
ATOM    464 HD21 LEU A  31       7.065  -1.541  86.239  1.00 98.82           H  
ATOM    465 HD22 LEU A  31       8.779  -1.747  86.551  1.00 98.82           H  
ATOM    466 HD23 LEU A  31       7.745  -3.146  86.412  1.00 98.82           H  
ATOM    467  N   ARG A  32       5.655  -6.024  90.181  1.00 98.83           N  
ATOM    468  CA  ARG A  32       5.516  -7.407  90.647  1.00 98.83           C  
ATOM    469  C   ARG A  32       4.392  -8.160  89.920  1.00 98.83           C  
ATOM    470  O   ARG A  32       4.631  -9.305  89.555  1.00 98.83           O  
ATOM    471  CB  ARG A  32       5.322  -7.486  92.174  1.00 98.83           C  
ATOM    472  CG  ARG A  32       6.624  -7.276  92.970  1.00 98.83           C  
ATOM    473  CD  ARG A  32       6.470  -7.503  94.485  1.00 98.83           C  
ATOM    474  NE  ARG A  32       5.711  -6.428  95.154  1.00 98.83           N  
ATOM    475  CZ  ARG A  32       6.213  -5.349  95.785  1.00 98.83           C  
ATOM    476  NH1 ARG A  32       7.533  -5.132  95.888  1.00 98.83           N  
ATOM    477  NH2 ARG A  32       5.367  -4.464  96.329  1.00 98.83           N1+
ATOM    478  H   ARG A  32       5.362  -5.298  90.821  1.00 98.83           H  
ATOM    479  HA  ARG A  32       6.443  -7.932  90.407  1.00 98.83           H  
ATOM    480  HB3 ARG A  32       4.954  -8.481  92.428  1.00 98.83           H  
ATOM    481  HB2 ARG A  32       4.544  -6.791  92.494  1.00 98.83           H  
ATOM    482  HG3 ARG A  32       6.928  -6.245  92.810  1.00 98.83           H  
ATOM    483  HG2 ARG A  32       7.445  -7.881  92.585  1.00 98.83           H  
ATOM    484  HD3 ARG A  32       7.420  -7.744  94.964  1.00 98.83           H  
ATOM    485  HD2 ARG A  32       5.846  -8.385  94.631  1.00 98.83           H  
ATOM    486  HE  ARG A  32       4.707  -6.521  95.098  1.00 98.83           H  
ATOM    487 HH12 ARG A  32       7.891  -4.321  96.370  1.00 98.83           H  
ATOM    488 HH11 ARG A  32       8.183  -5.778  95.461  1.00 98.83           H  
ATOM    489 HH22 ARG A  32       5.717  -3.646  96.806  1.00 98.83           H  
ATOM    490 HH21 ARG A  32       4.369  -4.606  96.269  1.00 98.83           H  
ATOM    491  N   ARG A  33       3.230  -7.527  89.666  1.00 98.89           N  
ATOM    492  CA  ARG A  33       2.143  -8.125  88.875  1.00 98.89           C  
ATOM    493  C   ARG A  33       2.544  -8.421  87.416  1.00 98.89           C  
ATOM    494  O   ARG A  33       2.077  -9.419  86.868  1.00 98.89           O  
ATOM    495  CB  ARG A  33       0.880  -7.238  88.924  1.00 98.89           C  
ATOM    496  CG  ARG A  33       0.118  -7.350  90.258  1.00 98.89           C  
ATOM    497  CD  ARG A  33      -1.202  -6.554  90.303  1.00 98.89           C  
ATOM    498  NE  ARG A  33      -1.016  -5.099  90.461  1.00 98.89           N  
ATOM    499  CZ  ARG A  33      -0.931  -4.421  91.624  1.00 98.89           C  
ATOM    500  NH1 ARG A  33      -0.973  -5.039  92.814  1.00 98.89           N  
ATOM    501  NH2 ARG A  33      -0.810  -3.089  91.595  1.00 98.89           N1+
ATOM    502  H   ARG A  33       3.084  -6.584  90.003  1.00 98.89           H  
ATOM    503  HA  ARG A  33       1.897  -9.090  89.323  1.00 98.89           H  
ATOM    504  HB3 ARG A  33       0.194  -7.554  88.137  1.00 98.89           H  
ATOM    505  HB2 ARG A  33       1.134  -6.201  88.701  1.00 98.89           H  
ATOM    506  HG3 ARG A  33       0.784  -6.970  91.032  1.00 98.89           H  
ATOM    507  HG2 ARG A  33      -0.068  -8.390  90.531  1.00 98.89           H  
ATOM    508  HD3 ARG A  33      -1.918  -6.981  91.005  1.00 98.89           H  
ATOM    509  HD2 ARG A  33      -1.676  -6.640  89.325  1.00 98.89           H  
ATOM    510  HE  ARG A  33      -0.963  -4.566  89.603  1.00 98.89           H  
ATOM    511 HH12 ARG A  33      -0.926  -4.510  93.673  1.00 98.89           H  
ATOM    512 HH11 ARG A  33      -1.057  -6.044  92.853  1.00 98.89           H  
ATOM    513 HH22 ARG A  33      -0.736  -2.552  92.446  1.00 98.89           H  
ATOM    514 HH21 ARG A  33      -0.856  -2.598  90.707  1.00 98.89           H  
ATOM    515  N   ALA A  34       3.432  -7.593  86.839  1.00 98.95           N  
ATOM    516  CA  ALA A  34       4.033  -7.811  85.524  1.00 98.95           C  
ATOM    517  C   ALA A  34       5.012  -8.995  85.505  1.00 98.95           C  
ATOM    518  O   ALA A  34       4.969  -9.796  84.572  1.00 98.95           O  
ATOM    519  CB  ALA A  34       4.728  -6.521  85.082  1.00 98.95           C  
ATOM    520  H   ALA A  34       3.758  -6.785  87.350  1.00 98.95           H  
ATOM    521  HA  ALA A  34       3.237  -8.027  84.815  1.00 98.95           H  
ATOM    522  HB1 ALA A  34       5.017  -6.571  84.032  1.00 98.95           H  
ATOM    523  HB2 ALA A  34       4.059  -5.671  85.210  1.00 98.95           H  
ATOM    524  HB3 ALA A  34       5.624  -6.315  85.664  1.00 98.95           H  
ATOM    525  N   LEU A  35       5.852  -9.096  86.548  1.00 98.93           N  
ATOM    526  CA  LEU A  35       6.814 -10.182  86.731  1.00 98.93           C  
ATOM    527  C   LEU A  35       6.129 -11.526  87.011  1.00 98.93           C  
ATOM    528  O   LEU A  35       6.500 -12.503  86.375  1.00 98.93           O  
ATOM    529  CB  LEU A  35       7.823  -9.812  87.838  1.00 98.93           C  
ATOM    530  CG  LEU A  35       8.820  -8.714  87.408  1.00 98.93           C  
ATOM    531  CD1 LEU A  35       9.491  -8.035  88.616  1.00 98.93           C  
ATOM    532  CD2 LEU A  35       9.860  -9.231  86.402  1.00 98.93           C  
ATOM    533  H   LEU A  35       5.833  -8.391  87.272  1.00 98.93           H  
ATOM    534  HA  LEU A  35       7.354 -10.296  85.792  1.00 98.93           H  
ATOM    535  HB3 LEU A  35       8.386 -10.693  88.154  1.00 98.93           H  
ATOM    536  HB2 LEU A  35       7.265  -9.490  88.717  1.00 98.93           H  
ATOM    537  HG  LEU A  35       8.254  -7.936  86.899  1.00 98.93           H  
ATOM    538 HD11 LEU A  35       9.445  -6.952  88.511  1.00 98.93           H  
ATOM    539 HD12 LEU A  35       9.000  -8.279  89.557  1.00 98.93           H  
ATOM    540 HD13 LEU A  35      10.540  -8.316  88.714  1.00 98.93           H  
ATOM    541 HD21 LEU A  35      10.658  -8.506  86.263  1.00 98.93           H  
ATOM    542 HD22 LEU A  35      10.308 -10.167  86.732  1.00 98.93           H  
ATOM    543 HD23 LEU A  35       9.417  -9.396  85.422  1.00 98.93           H  
ATOM    544  N   GLU A  36       5.120 -11.545  87.898  1.00 98.85           N  
ATOM    545  CA  GLU A  36       4.294 -12.710  88.232  1.00 98.85           C  
ATOM    546  C   GLU A  36       3.522 -13.281  87.030  1.00 98.85           C  
ATOM    547  O   GLU A  36       3.463 -14.502  86.893  1.00 98.85           O  
ATOM    548  CB  GLU A  36       3.320 -12.337  89.369  1.00 98.85           C  
ATOM    549  CG  GLU A  36       4.010 -12.139  90.741  1.00 98.85           C  
ATOM    550  CD  GLU A  36       3.175 -11.405  91.808  1.00 98.85           C  
ATOM    551  OE1 GLU A  36       3.769 -11.110  92.869  1.00 98.85           O  
ATOM    552  OE2 GLU A  36       1.975 -11.133  91.572  1.00 98.85           O1-
ATOM    553  H   GLU A  36       4.885 -10.691  88.391  1.00 98.85           H  
ATOM    554  HA  GLU A  36       4.961 -13.496  88.591  1.00 98.85           H  
ATOM    555  HB3 GLU A  36       2.545 -13.099  89.469  1.00 98.85           H  
ATOM    556  HB2 GLU A  36       2.800 -11.422  89.079  1.00 98.85           H  
ATOM    557  HG3 GLU A  36       4.950 -11.601  90.617  1.00 98.85           H  
ATOM    558  HG2 GLU A  36       4.286 -13.116  91.139  1.00 98.85           H  
ATOM    559  N   ALA A  37       2.970 -12.396  86.178  1.00 98.94           N  
ATOM    560  CA  ALA A  37       2.224 -12.761  84.972  1.00 98.94           C  
ATOM    561  C   ALA A  37       3.084 -13.447  83.898  1.00 98.94           C  
ATOM    562  O   ALA A  37       2.621 -14.416  83.297  1.00 98.94           O  
ATOM    563  CB  ALA A  37       1.532 -11.515  84.399  1.00 98.94           C  
ATOM    564  H   ALA A  37       3.053 -11.407  86.368  1.00 98.94           H  
ATOM    565  HA  ALA A  37       1.445 -13.467  85.268  1.00 98.94           H  
ATOM    566  HB1 ALA A  37       0.979 -11.753  83.490  1.00 98.94           H  
ATOM    567  HB2 ALA A  37       0.818 -11.101  85.111  1.00 98.94           H  
ATOM    568  HB3 ALA A  37       2.250 -10.730  84.156  1.00 98.94           H  
ATOM    569  N   GLY A  38       4.318 -12.953  83.694  1.00 98.94           N  
ATOM    570  CA  GLY A  38       5.248 -13.512  82.715  1.00 98.94           C  
ATOM    571  C   GLY A  38       6.037 -14.699  83.287  1.00 98.94           C  
ATOM    572  O   GLY A  38       6.403 -15.591  82.526  1.00 98.94           O  
ATOM    573  H   GLY A  38       4.629 -12.151  84.226  1.00 98.94           H  
ATOM    574  HA3 GLY A  38       5.951 -12.738  82.411  1.00 98.94           H  
ATOM    575  HA2 GLY A  38       4.715 -13.826  81.817  1.00 98.94           H  
ATOM    576  N   GLU A  39       6.301 -14.726  84.606  1.00 98.74           N  
ATOM    577  CA  GLU A  39       7.054 -15.793  85.269  1.00 98.74           C  
ATOM    578  C   GLU A  39       6.227 -17.075  85.435  1.00 98.74           C  
ATOM    579  O   GLU A  39       6.804 -18.153  85.331  1.00 98.74           O  
ATOM    580  CB  GLU A  39       7.618 -15.304  86.619  1.00 98.74           C  
ATOM    581  CG  GLU A  39       8.528 -16.334  87.325  1.00 98.74           C  
ATOM    582  CD  GLU A  39       9.067 -15.921  88.699  1.00 98.74           C  
ATOM    583  OE1 GLU A  39      10.096 -16.517  89.085  1.00 98.74           O  
ATOM    584  OE2 GLU A  39       8.432 -15.080  89.373  1.00 98.74           O1-
ATOM    585  H   GLU A  39       6.009 -13.956  85.194  1.00 98.74           H  
ATOM    586  HA  GLU A  39       7.909 -16.036  84.634  1.00 98.74           H  
ATOM    587  HB3 GLU A  39       6.788 -15.022  87.269  1.00 98.74           H  
ATOM    588  HB2 GLU A  39       8.204 -14.400  86.449  1.00 98.74           H  
ATOM    589  HG3 GLU A  39       9.360 -16.565  86.662  1.00 98.74           H  
ATOM    590  HG2 GLU A  39       7.998 -17.270  87.483  1.00 98.74           H  
ATOM    591  N   ALA A  40       4.905 -16.948  85.657  1.00 98.73           N  
ATOM    592  CA  ALA A  40       3.964 -18.071  85.733  1.00 98.73           C  
ATOM    593  C   ALA A  40       3.930 -18.915  84.447  1.00 98.73           C  
ATOM    594  O   ALA A  40       3.857 -20.139  84.534  1.00 98.73           O  
ATOM    595  CB  ALA A  40       2.562 -17.542  86.070  1.00 98.73           C  
ATOM    596  H   ALA A  40       4.503 -16.025  85.753  1.00 98.73           H  
ATOM    597  HA  ALA A  40       4.289 -18.721  86.547  1.00 98.73           H  
ATOM    598  HB1 ALA A  40       1.829 -18.349  86.092  1.00 98.73           H  
ATOM    599  HB2 ALA A  40       2.550 -17.069  87.052  1.00 98.73           H  
ATOM    600  HB3 ALA A  40       2.224 -16.805  85.341  1.00 98.73           H  
ATOM    601  N   VAL A  41       4.062 -18.240  83.293  1.00 98.83           N  
ATOM    602  CA  VAL A  41       4.228 -18.847  81.976  1.00 98.83           C  
ATOM    603  C   VAL A  41       5.555 -19.628  81.865  1.00 98.83           C  
ATOM    604  O   VAL A  41       5.522 -20.793  81.473  1.00 98.83           O  
ATOM    605  CB  VAL A  41       4.169 -17.761  80.865  1.00 98.83           C  
ATOM    606  CG1 VAL A  41       4.570 -18.237  79.461  1.00 98.83           C  
ATOM    607  CG2 VAL A  41       2.783 -17.092  80.801  1.00 98.83           C  
ATOM    608  H   VAL A  41       4.122 -17.233  83.321  1.00 98.83           H  
ATOM    609  HA  VAL A  41       3.406 -19.550  81.823  1.00 98.83           H  
ATOM    610  HB  VAL A  41       4.875 -16.975  81.126  1.00 98.83           H  
ATOM    611 HG11 VAL A  41       4.476 -17.405  78.775  1.00 98.83           H  
ATOM    612 HG12 VAL A  41       5.606 -18.570  79.396  1.00 98.83           H  
ATOM    613 HG13 VAL A  41       3.922 -19.039  79.108  1.00 98.83           H  
ATOM    614 HG21 VAL A  41       2.762 -16.298  80.053  1.00 98.83           H  
ATOM    615 HG22 VAL A  41       2.008 -17.814  80.542  1.00 98.83           H  
ATOM    616 HG23 VAL A  41       2.510 -16.640  81.753  1.00 98.83           H  
ATOM    617  N   LEU A  42       6.680 -18.986  82.232  1.00 98.69           N  
ATOM    618  CA  LEU A  42       8.027 -19.569  82.175  1.00 98.69           C  
ATOM    619  C   LEU A  42       8.228 -20.751  83.142  1.00 98.69           C  
ATOM    620  O   LEU A  42       8.900 -21.707  82.761  1.00 98.69           O  
ATOM    621  CB  LEU A  42       9.094 -18.479  82.427  1.00 98.69           C  
ATOM    622  CG  LEU A  42       9.178 -17.390  81.335  1.00 98.69           C  
ATOM    623  CD1 LEU A  42      10.093 -16.226  81.768  1.00 98.69           C  
ATOM    624  CD2 LEU A  42       9.568 -17.956  79.953  1.00 98.69           C  
ATOM    625  H   LEU A  42       6.622 -18.030  82.553  1.00 98.69           H  
ATOM    626  HA  LEU A  42       8.161 -19.967  81.168  1.00 98.69           H  
ATOM    627  HB3 LEU A  42      10.074 -18.947  82.514  1.00 98.69           H  
ATOM    628  HB2 LEU A  42       8.899 -18.015  83.396  1.00 98.69           H  
ATOM    629  HG  LEU A  42       8.180 -16.970  81.241  1.00 98.69           H  
ATOM    630 HD11 LEU A  42       9.591 -15.271  81.613  1.00 98.69           H  
ATOM    631 HD12 LEU A  42      10.356 -16.280  82.824  1.00 98.69           H  
ATOM    632 HD13 LEU A  42      11.030 -16.196  81.211  1.00 98.69           H  
ATOM    633 HD21 LEU A  42      10.321 -17.351  79.447  1.00 98.69           H  
ATOM    634 HD22 LEU A  42       9.964 -18.970  80.026  1.00 98.69           H  
ATOM    635 HD23 LEU A  42       8.702 -17.999  79.292  1.00 98.69           H  
ATOM    636  N   LYS A  43       7.612 -20.687  84.337  1.00 96.74           N  
ATOM    637  CA  LYS A  43       7.562 -21.753  85.345  1.00 96.74           C  
ATOM    638  C   LYS A  43       6.881 -23.040  84.854  1.00 96.74           C  
ATOM    639  O   LYS A  43       7.339 -24.124  85.214  1.00 96.74           O  
ATOM    640  CB  LYS A  43       6.858 -21.233  86.617  1.00 96.74           C  
ATOM    641  CG  LYS A  43       7.782 -20.435  87.546  1.00 96.74           C  
ATOM    642  CD  LYS A  43       7.026 -19.771  88.709  1.00 96.74           C  
ATOM    643  CE  LYS A  43       7.970 -19.322  89.836  1.00 96.74           C  
ATOM    644  NZ  LYS A  43       7.318 -18.398  90.781  1.00 96.74           N1+
ATOM    645  H   LYS A  43       7.102 -19.845  84.573  1.00 96.74           H  
ATOM    646  HA  LYS A  43       8.594 -22.006  85.594  1.00 96.74           H  
ATOM    647  HB3 LYS A  43       6.480 -22.074  87.202  1.00 96.74           H  
ATOM    648  HB2 LYS A  43       5.978 -20.648  86.345  1.00 96.74           H  
ATOM    649  HG3 LYS A  43       8.309 -19.672  86.974  1.00 96.74           H  
ATOM    650  HG2 LYS A  43       8.549 -21.103  87.940  1.00 96.74           H  
ATOM    651  HD3 LYS A  43       6.281 -20.461  89.108  1.00 96.74           H  
ATOM    652  HD2 LYS A  43       6.469 -18.918  88.317  1.00 96.74           H  
ATOM    653  HE3 LYS A  43       8.837 -18.819  89.420  1.00 96.74           H  
ATOM    654  HE2 LYS A  43       8.346 -20.190  90.381  1.00 96.74           H  
ATOM    655  HZ1 LYS A  43       7.025 -17.566  90.287  1.00 96.74           H  
ATOM    656  HZ2 LYS A  43       6.517 -18.844  91.203  1.00 96.74           H  
ATOM    657  HZ3 LYS A  43       7.978 -18.134  91.499  1.00 96.74           H  
ATOM    658  N   ASP A  44       5.830 -22.896  84.031  1.00 96.66           N  
ATOM    659  CA  ASP A  44       5.105 -24.003  83.397  1.00 96.66           C  
ATOM    660  C   ASP A  44       5.771 -24.487  82.092  1.00 96.66           C  
ATOM    661  O   ASP A  44       5.367 -25.529  81.576  1.00 96.66           O  
ATOM    662  CB  ASP A  44       3.608 -23.669  83.161  1.00 96.66           C  
ATOM    663  CG  ASP A  44       2.783 -23.288  84.408  1.00 96.66           C  
ATOM    664  OD1 ASP A  44       3.212 -23.598  85.544  1.00 96.66           O  
ATOM    665  OD2 ASP A  44       1.660 -22.782  84.195  1.00 96.66           O1-
ATOM    666  H   ASP A  44       5.498 -21.967  83.808  1.00 96.66           H  
ATOM    667  HA  ASP A  44       5.138 -24.861  84.072  1.00 96.66           H  
ATOM    668  HB3 ASP A  44       3.109 -24.520  82.696  1.00 96.66           H  
ATOM    669  HB2 ASP A  44       3.539 -22.838  82.456  1.00 96.66           H  
ATOM    670  N   GLY A  45       6.788 -23.761  81.597  1.00 97.47           N  
ATOM    671  CA  GLY A  45       7.549 -24.120  80.402  1.00 97.47           C  
ATOM    672  C   GLY A  45       6.930 -23.563  79.114  1.00 97.47           C  
ATOM    673  O   GLY A  45       7.261 -24.053  78.035  1.00 97.47           O  
ATOM    674  H   GLY A  45       7.060 -22.912  82.074  1.00 97.47           H  
ATOM    675  HA3 GLY A  45       7.688 -25.200  80.323  1.00 97.47           H  
ATOM    676  HA2 GLY A  45       8.535 -23.672  80.493  1.00 97.47           H  
ATOM    677  N   GLY A  46       6.070 -22.534  79.215  1.00 98.55           N  
ATOM    678  CA  GLY A  46       5.565 -21.757  78.084  1.00 98.55           C  
ATOM    679  C   GLY A  46       6.679 -20.873  77.500  1.00 98.55           C  
ATOM    680  O   GLY A  46       7.695 -20.614  78.151  1.00 98.55           O  
ATOM    681  H   GLY A  46       5.843 -22.178  80.135  1.00 98.55           H  
ATOM    682  HA3 GLY A  46       4.744 -21.127  78.426  1.00 98.55           H  
ATOM    683  HA2 GLY A  46       5.165 -22.422  77.317  1.00 98.55           H  
ATOM    684  N   ALA A  47       6.470 -20.417  76.255  1.00 98.84           N  
ATOM    685  CA  ALA A  47       7.453 -19.676  75.464  1.00 98.84           C  
ATOM    686  C   ALA A  47       7.806 -18.296  76.042  1.00 98.84           C  
ATOM    687  O   ALA A  47       7.019 -17.713  76.789  1.00 98.84           O  
ATOM    688  CB  ALA A  47       6.927 -19.535  74.025  1.00 98.84           C  
ATOM    689  H   ALA A  47       5.592 -20.616  75.794  1.00 98.84           H  
ATOM    690  HA  ALA A  47       8.356 -20.284  75.439  1.00 98.84           H  
ATOM    691  HB1 ALA A  47       7.684 -19.106  73.368  1.00 98.84           H  
ATOM    692  HB2 ALA A  47       6.651 -20.505  73.610  1.00 98.84           H  
ATOM    693  HB3 ALA A  47       6.048 -18.892  73.979  1.00 98.84           H  
ATOM    694  N   ALA A  48       8.973 -17.777  75.628  1.00 98.95           N  
ATOM    695  CA  ALA A  48       9.419 -16.410  75.903  1.00 98.95           C  
ATOM    696  C   ALA A  48       8.462 -15.353  75.328  1.00 98.95           C  
ATOM    697  O   ALA A  48       8.234 -14.340  75.984  1.00 98.95           O  
ATOM    698  CB  ALA A  48      10.842 -16.215  75.355  1.00 98.95           C  
ATOM    699  H   ALA A  48       9.589 -18.341  75.056  1.00 98.95           H  
ATOM    700  HA  ALA A  48       9.452 -16.282  76.987  1.00 98.95           H  
ATOM    701  HB1 ALA A  48      11.192 -15.194  75.506  1.00 98.95           H  
ATOM    702  HB2 ALA A  48      11.546 -16.877  75.859  1.00 98.95           H  
ATOM    703  HB3 ALA A  48      10.896 -16.427  74.286  1.00 98.95           H  
ATOM    704  N   LEU A  49       7.892 -15.637  74.142  1.00 98.97           N  
ATOM    705  CA  LEU A  49       6.877 -14.831  73.461  1.00 98.97           C  
ATOM    706  C   LEU A  49       5.564 -14.726  74.260  1.00 98.97           C  
ATOM    707  O   LEU A  49       4.992 -13.640  74.332  1.00 98.97           O  
ATOM    708  CB  LEU A  49       6.659 -15.416  72.047  1.00 98.97           C  
ATOM    709  CG  LEU A  49       5.729 -14.604  71.115  1.00 98.97           C  
ATOM    710  CD1 LEU A  49       6.285 -13.189  70.826  1.00 98.97           C  
ATOM    711  CD2 LEU A  49       5.420 -15.403  69.829  1.00 98.97           C  
ATOM    712  H   LEU A  49       8.147 -16.498  73.679  1.00 98.97           H  
ATOM    713  HA  LEU A  49       7.285 -13.828  73.359  1.00 98.97           H  
ATOM    714  HB3 LEU A  49       6.261 -16.428  72.153  1.00 98.97           H  
ATOM    715  HB2 LEU A  49       7.626 -15.530  71.552  1.00 98.97           H  
ATOM    716  HG  LEU A  49       4.771 -14.477  71.620  1.00 98.97           H  
ATOM    717 HD11 LEU A  49       5.658 -12.426  71.292  1.00 98.97           H  
ATOM    718 HD12 LEU A  49       7.295 -13.056  71.211  1.00 98.97           H  
ATOM    719 HD13 LEU A  49       6.337 -12.955  69.764  1.00 98.97           H  
ATOM    720 HD21 LEU A  49       4.344 -15.511  69.690  1.00 98.97           H  
ATOM    721 HD22 LEU A  49       5.818 -14.934  68.930  1.00 98.97           H  
ATOM    722 HD23 LEU A  49       5.840 -16.409  69.861  1.00 98.97           H  
ATOM    723  N   ASP A  50       5.145 -15.844  74.879  1.00 98.97           N  
ATOM    724  CA  ASP A  50       4.001 -15.930  75.794  1.00 98.97           C  
ATOM    725  C   ASP A  50       4.219 -15.118  77.083  1.00 98.97           C  
ATOM    726  O   ASP A  50       3.283 -14.467  77.546  1.00 98.97           O  
ATOM    727  CB  ASP A  50       3.631 -17.396  76.150  1.00 98.97           C  
ATOM    728  CG  ASP A  50       3.331 -18.354  74.986  1.00 98.97           C  
ATOM    729  OD1 ASP A  50       2.933 -17.877  73.902  1.00 98.97           O  
ATOM    730  OD2 ASP A  50       3.394 -19.578  75.239  1.00 98.97           O1-
ATOM    731  H   ASP A  50       5.680 -16.693  74.769  1.00 98.97           H  
ATOM    732  HA  ASP A  50       3.146 -15.480  75.294  1.00 98.97           H  
ATOM    733  HB3 ASP A  50       2.775 -17.412  76.826  1.00 98.97           H  
ATOM    734  HB2 ASP A  50       4.470 -17.845  76.677  1.00 98.97           H  
ATOM    735  N   ALA A  51       5.450 -15.167  77.621  1.00 98.98           N  
ATOM    736  CA  ALA A  51       5.848 -14.524  78.870  1.00 98.98           C  
ATOM    737  C   ALA A  51       5.884 -12.992  78.788  1.00 98.98           C  
ATOM    738  O   ALA A  51       5.360 -12.339  79.688  1.00 98.98           O  
ATOM    739  CB  ALA A  51       7.209 -15.081  79.303  1.00 98.98           C  
ATOM    740  H   ALA A  51       6.156 -15.736  77.174  1.00 98.98           H  
ATOM    741  HA  ALA A  51       5.116 -14.803  79.631  1.00 98.98           H  
ATOM    742  HB1 ALA A  51       7.522 -14.665  80.261  1.00 98.98           H  
ATOM    743  HB2 ALA A  51       7.152 -16.163  79.409  1.00 98.98           H  
ATOM    744  HB3 ALA A  51       7.992 -14.861  78.578  1.00 98.98           H  
ATOM    745  N   VAL A  52       6.470 -12.447  77.707  1.00 98.98           N  
ATOM    746  CA  VAL A  52       6.538 -11.002  77.467  1.00 98.98           C  
ATOM    747  C   VAL A  52       5.174 -10.376  77.124  1.00 98.98           C  
ATOM    748  O   VAL A  52       4.933  -9.236  77.515  1.00 98.98           O  
ATOM    749  CB  VAL A  52       7.542 -10.626  76.346  1.00 98.98           C  
ATOM    750  CG1 VAL A  52       8.970 -10.988  76.749  1.00 98.98           C  
ATOM    751  CG2 VAL A  52       7.218 -11.193  74.951  1.00 98.98           C  
ATOM    752  H   VAL A  52       6.896 -13.043  77.010  1.00 98.98           H  
ATOM    753  HA  VAL A  52       6.880 -10.539  78.394  1.00 98.98           H  
ATOM    754  HB  VAL A  52       7.540  -9.540  76.254  1.00 98.98           H  
ATOM    755 HG11 VAL A  52       9.677 -10.601  76.020  1.00 98.98           H  
ATOM    756 HG12 VAL A  52       9.223 -10.569  77.722  1.00 98.98           H  
ATOM    757 HG13 VAL A  52       9.108 -12.064  76.801  1.00 98.98           H  
ATOM    758 HG21 VAL A  52       7.985 -10.922  74.226  1.00 98.98           H  
ATOM    759 HG22 VAL A  52       7.175 -12.275  74.980  1.00 98.98           H  
ATOM    760 HG23 VAL A  52       6.266 -10.840  74.559  1.00 98.98           H  
ATOM    761  N   THR A  53       4.301 -11.139  76.444  1.00 98.98           N  
ATOM    762  CA  THR A  53       2.936 -10.726  76.124  1.00 98.98           C  
ATOM    763  C   THR A  53       2.062 -10.637  77.391  1.00 98.98           C  
ATOM    764  O   THR A  53       1.372  -9.634  77.561  1.00 98.98           O  
ATOM    765  CB  THR A  53       2.270 -11.696  75.113  1.00 98.98           C  
ATOM    766  CG2 THR A  53       0.810 -11.379  74.759  1.00 98.98           C  
ATOM    767  OG1 THR A  53       2.992 -11.671  73.898  1.00 98.98           O  
ATOM    768  H   THR A  53       4.568 -12.072  76.162  1.00 98.98           H  
ATOM    769  HA  THR A  53       2.979  -9.732  75.672  1.00 98.98           H  
ATOM    770  HB  THR A  53       2.323 -12.716  75.498  1.00 98.98           H  
ATOM    771 HG21 THR A  53       0.430 -12.060  73.998  1.00 98.98           H  
ATOM    772 HG22 THR A  53       0.147 -11.468  75.620  1.00 98.98           H  
ATOM    773 HG23 THR A  53       0.726 -10.366  74.366  1.00 98.98           H  
ATOM    774  HG1 THR A  53       3.841 -12.104  74.036  1.00 98.98           H  
ATOM    775  N   ALA A  54       2.150 -11.653  78.271  1.00 98.97           N  
ATOM    776  CA  ALA A  54       1.455 -11.713  79.559  1.00 98.97           C  
ATOM    777  C   ALA A  54       1.918 -10.640  80.560  1.00 98.97           C  
ATOM    778  O   ALA A  54       1.079 -10.076  81.262  1.00 98.97           O  
ATOM    779  CB  ALA A  54       1.627 -13.117  80.160  1.00 98.97           C  
ATOM    780  H   ALA A  54       2.744 -12.444  78.057  1.00 98.97           H  
ATOM    781  HA  ALA A  54       0.391 -11.555  79.370  1.00 98.97           H  
ATOM    782  HB1 ALA A  54       1.113 -13.205  81.118  1.00 98.97           H  
ATOM    783  HB2 ALA A  54       1.216 -13.880  79.499  1.00 98.97           H  
ATOM    784  HB3 ALA A  54       2.679 -13.357  80.327  1.00 98.97           H  
ATOM    785  N   ALA A  55       3.232 -10.358  80.580  1.00 98.98           N  
ATOM    786  CA  ALA A  55       3.846  -9.322  81.408  1.00 98.98           C  
ATOM    787  C   ALA A  55       3.423  -7.901  81.008  1.00 98.98           C  
ATOM    788  O   ALA A  55       3.092  -7.113  81.892  1.00 98.98           O  
ATOM    789  CB  ALA A  55       5.373  -9.475  81.369  1.00 98.98           C  
ATOM    790  H   ALA A  55       3.861 -10.883  79.987  1.00 98.98           H  
ATOM    791  HA  ALA A  55       3.514  -9.483  82.434  1.00 98.98           H  
ATOM    792  HB1 ALA A  55       5.865  -8.685  81.937  1.00 98.98           H  
ATOM    793  HB2 ALA A  55       5.682 -10.425  81.803  1.00 98.98           H  
ATOM    794  HB3 ALA A  55       5.750  -9.440  80.347  1.00 98.98           H  
ATOM    795  N   VAL A  56       3.399  -7.615  79.693  1.00 98.98           N  
ATOM    796  CA  VAL A  56       2.939  -6.338  79.142  1.00 98.98           C  
ATOM    797  C   VAL A  56       1.412  -6.141  79.265  1.00 98.98           C  
ATOM    798  O   VAL A  56       0.997  -5.000  79.447  1.00 98.98           O  
ATOM    799  CB  VAL A  56       3.425  -6.126  77.676  1.00 98.98           C  
ATOM    800  CG1 VAL A  56       2.736  -4.993  76.891  1.00 98.98           C  
ATOM    801  CG2 VAL A  56       4.939  -5.867  77.655  1.00 98.98           C  
ATOM    802  H   VAL A  56       3.694  -8.312  79.021  1.00 98.98           H  
ATOM    803  HA  VAL A  56       3.395  -5.553  79.746  1.00 98.98           H  
ATOM    804  HB  VAL A  56       3.243  -7.050  77.125  1.00 98.98           H  
ATOM    805 HG11 VAL A  56       3.190  -4.855  75.910  1.00 98.98           H  
ATOM    806 HG12 VAL A  56       1.683  -5.204  76.728  1.00 98.98           H  
ATOM    807 HG13 VAL A  56       2.798  -4.043  77.418  1.00 98.98           H  
ATOM    808 HG21 VAL A  56       5.309  -5.746  76.638  1.00 98.98           H  
ATOM    809 HG22 VAL A  56       5.186  -4.959  78.205  1.00 98.98           H  
ATOM    810 HG23 VAL A  56       5.490  -6.686  78.110  1.00 98.98           H  
ATOM    811  N   CYS A  57       0.613  -7.226  79.246  1.00 98.96           N  
ATOM    812  CA  CYS A  57      -0.833  -7.188  79.512  1.00 98.96           C  
ATOM    813  C   CYS A  57      -1.163  -6.694  80.932  1.00 98.96           C  
ATOM    814  O   CYS A  57      -2.083  -5.893  81.085  1.00 98.96           O  
ATOM    815  CB  CYS A  57      -1.535  -8.537  79.262  1.00 98.96           C  
ATOM    816  SG  CYS A  57      -1.697  -8.857  77.487  1.00 98.96           S  
ATOM    817  H   CYS A  57       1.014  -8.139  79.076  1.00 98.96           H  
ATOM    818  HA  CYS A  57      -1.266  -6.460  78.829  1.00 98.96           H  
ATOM    819  HB3 CYS A  57      -2.544  -8.535  79.680  1.00 98.96           H  
ATOM    820  HB2 CYS A  57      -0.997  -9.359  79.733  1.00 98.96           H  
ATOM    821  HG  CYS A  57      -0.390  -9.043  77.267  1.00 98.96           H  
ATOM    822  N   ALA A  58      -0.382  -7.141  81.931  1.00 98.95           N  
ATOM    823  CA  ALA A  58      -0.497  -6.706  83.323  1.00 98.95           C  
ATOM    824  C   ALA A  58      -0.050  -5.249  83.555  1.00 98.95           C  
ATOM    825  O   ALA A  58      -0.631  -4.583  84.411  1.00 98.95           O  
ATOM    826  CB  ALA A  58       0.289  -7.681  84.209  1.00 98.95           C  
ATOM    827  H   ALA A  58       0.357  -7.800  81.728  1.00 98.95           H  
ATOM    828  HA  ALA A  58      -1.549  -6.770  83.611  1.00 98.95           H  
ATOM    829  HB1 ALA A  58       0.339  -7.340  85.245  1.00 98.95           H  
ATOM    830  HB2 ALA A  58      -0.174  -8.668  84.211  1.00 98.95           H  
ATOM    831  HB3 ALA A  58       1.306  -7.802  83.843  1.00 98.95           H  
ATOM    832  N   LEU A  59       0.931  -4.770  82.770  1.00 98.87           N  
ATOM    833  CA  LEU A  59       1.389  -3.375  82.761  1.00 98.87           C  
ATOM    834  C   LEU A  59       0.381  -2.426  82.084  1.00 98.87           C  
ATOM    835  O   LEU A  59       0.267  -1.277  82.508  1.00 98.87           O  
ATOM    836  CB  LEU A  59       2.749  -3.284  82.040  1.00 98.87           C  
ATOM    837  CG  LEU A  59       3.929  -3.946  82.779  1.00 98.87           C  
ATOM    838  CD1 LEU A  59       5.098  -4.280  81.827  1.00 98.87           C  
ATOM    839  CD2 LEU A  59       4.397  -3.101  83.982  1.00 98.87           C  
ATOM    840  H   LEU A  59       1.366  -5.384  82.095  1.00 98.87           H  
ATOM    841  HA  LEU A  59       1.515  -3.043  83.793  1.00 98.87           H  
ATOM    842  HB3 LEU A  59       2.989  -2.238  81.881  1.00 98.87           H  
ATOM    843  HB2 LEU A  59       2.643  -3.720  81.047  1.00 98.87           H  
ATOM    844  HG  LEU A  59       3.571  -4.897  83.162  1.00 98.87           H  
ATOM    845 HD11 LEU A  59       5.286  -5.354  81.802  1.00 98.87           H  
ATOM    846 HD12 LEU A  59       4.905  -3.969  80.800  1.00 98.87           H  
ATOM    847 HD13 LEU A  59       6.030  -3.807  82.128  1.00 98.87           H  
ATOM    848 HD21 LEU A  59       5.448  -3.269  84.223  1.00 98.87           H  
ATOM    849 HD22 LEU A  59       4.276  -2.034  83.796  1.00 98.87           H  
ATOM    850 HD23 LEU A  59       3.824  -3.345  84.876  1.00 98.87           H  
ATOM    851  N   GLU A  60      -0.329  -2.925  81.058  1.00 98.76           N  
ATOM    852  CA  GLU A  60      -1.379  -2.214  80.329  1.00 98.76           C  
ATOM    853  C   GLU A  60      -2.658  -2.016  81.150  1.00 98.76           C  
ATOM    854  O   GLU A  60      -3.240  -0.940  81.081  1.00 98.76           O  
ATOM    855  CB  GLU A  60      -1.696  -2.957  79.023  1.00 98.76           C  
ATOM    856  CG  GLU A  60      -0.655  -2.704  77.912  1.00 98.76           C  
ATOM    857  CD  GLU A  60      -0.758  -3.657  76.715  1.00 98.76           C  
ATOM    858  OE1 GLU A  60      -0.222  -3.283  75.654  1.00 98.76           O  
ATOM    859  OE2 GLU A  60      -1.361  -4.742  76.843  1.00 98.76           O1-
ATOM    860  H   GLU A  60      -0.143  -3.868  80.745  1.00 98.76           H  
ATOM    861  HA  GLU A  60      -0.995  -1.227  80.078  1.00 98.76           H  
ATOM    862  HB3 GLU A  60      -2.687  -2.692  78.650  1.00 98.76           H  
ATOM    863  HB2 GLU A  60      -1.750  -4.019  79.258  1.00 98.76           H  
ATOM    864  HG3 GLU A  60       0.356  -2.776  78.312  1.00 98.76           H  
ATOM    865  HG2 GLU A  60      -0.764  -1.678  77.560  1.00 98.76           H  
ATOM    866  N   ASP A  61      -3.068  -3.038  81.918  1.00 98.60           N  
ATOM    867  CA  ASP A  61      -4.245  -2.984  82.795  1.00 98.60           C  
ATOM    868  C   ASP A  61      -4.022  -2.138  84.064  1.00 98.60           C  
ATOM    869  O   ASP A  61      -5.006  -1.764  84.703  1.00 98.60           O  
ATOM    870  CB  ASP A  61      -4.776  -4.393  83.167  1.00 98.60           C  
ATOM    871  CG  ASP A  61      -5.196  -5.292  81.989  1.00 98.60           C  
ATOM    872  OD1 ASP A  61      -5.494  -4.760  80.896  1.00 98.60           O  
ATOM    873  OD2 ASP A  61      -5.342  -6.509  82.239  1.00 98.60           O1-
ATOM    874  H   ASP A  61      -2.558  -3.911  81.904  1.00 98.60           H  
ATOM    875  HA  ASP A  61      -5.038  -2.470  82.247  1.00 98.60           H  
ATOM    876  HB3 ASP A  61      -5.642  -4.300  83.825  1.00 98.60           H  
ATOM    877  HB2 ASP A  61      -4.005  -4.923  83.731  1.00 98.60           H  
ATOM    878  N   GLU A  62      -2.755  -1.841  84.396  1.00 97.22           N  
ATOM    879  CA  GLU A  62      -2.353  -1.034  85.542  1.00 97.22           C  
ATOM    880  C   GLU A  62      -2.406   0.473  85.182  1.00 97.22           C  
ATOM    881  O   GLU A  62      -1.630   0.891  84.320  1.00 97.22           O  
ATOM    882  CB  GLU A  62      -0.929  -1.490  85.940  1.00 97.22           C  
ATOM    883  CG  GLU A  62      -0.309  -0.745  87.143  1.00 97.22           C  
ATOM    884  CD  GLU A  62      -1.106  -0.881  88.447  1.00 97.22           C  
ATOM    885  OE1 GLU A  62      -1.232   0.145  89.149  1.00 97.22           O  
ATOM    886  OE2 GLU A  62      -1.576  -2.004  88.735  1.00 97.22           O1-
ATOM    887  H   GLU A  62      -2.004  -2.176  83.809  1.00 97.22           H  
ATOM    888  HA  GLU A  62      -3.019  -1.289  86.363  1.00 97.22           H  
ATOM    889  HB3 GLU A  62      -0.264  -1.385  85.086  1.00 97.22           H  
ATOM    890  HB2 GLU A  62      -0.940  -2.559  86.153  1.00 97.22           H  
ATOM    891  HG3 GLU A  62      -0.163   0.306  86.891  1.00 97.22           H  
ATOM    892  HG2 GLU A  62       0.685  -1.145  87.334  1.00 97.22           H  
ATOM    893  N   PRO A  63      -3.299   1.267  85.829  1.00 96.27           N  
ATOM    894  CA  PRO A  63      -3.490   2.696  85.496  1.00 96.27           C  
ATOM    895  C   PRO A  63      -2.321   3.644  85.840  1.00 96.27           C  
ATOM    896  O   PRO A  63      -2.331   4.779  85.363  1.00 96.27           O  
ATOM    897  CB  PRO A  63      -4.768   3.083  86.262  1.00 96.27           C  
ATOM    898  CG  PRO A  63      -4.788   2.151  87.458  1.00 96.27           C  
ATOM    899  CD  PRO A  63      -4.220   0.856  86.893  1.00 96.27           C  
ATOM    900  HA  PRO A  63      -3.677   2.796  84.427  1.00 96.27           H  
ATOM    901  HB3 PRO A  63      -5.643   2.896  85.641  1.00 96.27           H  
ATOM    902  HB2 PRO A  63      -4.806   4.130  86.563  1.00 96.27           H  
ATOM    903  HG3 PRO A  63      -5.777   2.032  87.902  1.00 96.27           H  
ATOM    904  HG2 PRO A  63      -4.117   2.536  88.228  1.00 96.27           H  
ATOM    905  HD2 PRO A  63      -3.740   0.284  87.686  1.00 96.27           H  
ATOM    906  HD3 PRO A  63      -5.016   0.249  86.462  1.00 96.27           H  
ATOM    907  N   LEU A  64      -1.344   3.184  86.642  1.00 94.55           N  
ATOM    908  CA  LEU A  64      -0.143   3.944  86.999  1.00 94.55           C  
ATOM    909  C   LEU A  64       0.846   4.133  85.833  1.00 94.55           C  
ATOM    910  O   LEU A  64       1.617   5.093  85.873  1.00 94.55           O  
ATOM    911  CB  LEU A  64       0.575   3.246  88.176  1.00 94.55           C  
ATOM    912  CG  LEU A  64      -0.092   3.427  89.555  1.00 94.55           C  
ATOM    913  CD1 LEU A  64       0.616   2.552  90.610  1.00 94.55           C  
ATOM    914  CD2 LEU A  64      -0.157   4.908  89.990  1.00 94.55           C  
ATOM    915  H   LEU A  64      -1.406   2.248  87.018  1.00 94.55           H  
ATOM    916  HA  LEU A  64      -0.455   4.943  87.305  1.00 94.55           H  
ATOM    917  HB3 LEU A  64       1.592   3.618  88.261  1.00 94.55           H  
ATOM    918  HB2 LEU A  64       0.680   2.185  87.949  1.00 94.55           H  
ATOM    919  HG  LEU A  64      -1.116   3.061  89.475  1.00 94.55           H  
ATOM    920 HD11 LEU A  64      -0.107   1.946  91.154  1.00 94.55           H  
ATOM    921 HD12 LEU A  64       1.331   1.862  90.160  1.00 94.55           H  
ATOM    922 HD13 LEU A  64       1.172   3.139  91.342  1.00 94.55           H  
ATOM    923 HD21 LEU A  64       0.117   5.053  91.035  1.00 94.55           H  
ATOM    924 HD22 LEU A  64       0.509   5.537  89.398  1.00 94.55           H  
ATOM    925 HD23 LEU A  64      -1.168   5.298  89.871  1.00 94.55           H  
ATOM    926  N   PHE A  65       0.822   3.229  84.839  1.00 96.18           N  
ATOM    927  CA  PHE A  65       1.777   3.205  83.732  1.00 96.18           C  
ATOM    928  C   PHE A  65       1.160   3.730  82.427  1.00 96.18           C  
ATOM    929  O   PHE A  65      -0.059   3.700  82.255  1.00 96.18           O  
ATOM    930  CB  PHE A  65       2.284   1.766  83.543  1.00 96.18           C  
ATOM    931  CG  PHE A  65       2.999   1.158  84.738  1.00 96.18           C  
ATOM    932  CD1 PHE A  65       4.087   1.821  85.345  1.00 96.18           C  
ATOM    933  CD2 PHE A  65       2.618  -0.112  85.216  1.00 96.18           C  
ATOM    934  CE1 PHE A  65       4.736   1.240  86.426  1.00 96.18           C  
ATOM    935  CE2 PHE A  65       3.275  -0.671  86.303  1.00 96.18           C  
ATOM    936  CZ  PHE A  65       4.320   0.008  86.913  1.00 96.18           C  
ATOM    937  H   PHE A  65       0.135   2.487  84.849  1.00 96.18           H  
ATOM    938  HA  PHE A  65       2.634   3.841  83.961  1.00 96.18           H  
ATOM    939  HB3 PHE A  65       2.988   1.762  82.718  1.00 96.18           H  
ATOM    940  HB2 PHE A  65       1.455   1.120  83.250  1.00 96.18           H  
ATOM    941  HD1 PHE A  65       4.424   2.779  84.975  1.00 96.18           H  
ATOM    942  HD2 PHE A  65       1.814  -0.652  84.741  1.00 96.18           H  
ATOM    943  HE1 PHE A  65       5.570   1.749  86.886  1.00 96.18           H  
ATOM    944  HE2 PHE A  65       2.973  -1.640  86.670  1.00 96.18           H  
ATOM    945  HZ  PHE A  65       4.814  -0.428  87.765  1.00 96.18           H  
ATOM    946  N   ASN A  66       2.006   4.226  81.514  1.00 95.82           N  
ATOM    947  CA  ASN A  66       1.615   4.761  80.210  1.00 95.82           C  
ATOM    948  C   ASN A  66       1.675   3.628  79.172  1.00 95.82           C  
ATOM    949  O   ASN A  66       2.667   3.477  78.456  1.00 95.82           O  
ATOM    950  CB  ASN A  66       2.610   5.887  79.831  1.00 95.82           C  
ATOM    951  CG  ASN A  66       2.389   6.476  78.431  1.00 95.82           C  
ATOM    952  ND2 ASN A  66       3.432   6.503  77.607  1.00 95.82           N  
ATOM    953  OD1 ASN A  66       1.275   6.847  78.076  1.00 95.82           O  
ATOM    954  H   ASN A  66       2.994   4.155  81.702  1.00 95.82           H  
ATOM    955  HA  ASN A  66       0.605   5.171  80.242  1.00 95.82           H  
ATOM    956  HB3 ASN A  66       3.637   5.537  79.928  1.00 95.82           H  
ATOM    957  HB2 ASN A  66       2.505   6.706  80.543  1.00 95.82           H  
ATOM    958 HD22 ASN A  66       3.394   7.000  76.724  1.00 95.82           H  
ATOM    959 HD21 ASN A  66       4.294   6.028  77.854  1.00 95.82           H  
ATOM    960  N   ALA A  67       0.586   2.869  79.087  1.00 97.65           N  
ATOM    961  CA  ALA A  67       0.237   1.899  78.058  1.00 97.65           C  
ATOM    962  C   ALA A  67      -1.133   1.358  78.459  1.00 97.65           C  
ATOM    963  O   ALA A  67      -1.370   1.163  79.643  1.00 97.65           O  
ATOM    964  CB  ALA A  67       1.244   0.744  77.985  1.00 97.65           C  
ATOM    965  H   ALA A  67      -0.110   2.950  79.826  1.00 97.65           H  
ATOM    966  HA  ALA A  67       0.174   2.409  77.095  1.00 97.65           H  
ATOM    967  HB1 ALA A  67       0.953   0.019  77.226  1.00 97.65           H  
ATOM    968  HB2 ALA A  67       2.245   1.086  77.731  1.00 97.65           H  
ATOM    969  HB3 ALA A  67       1.295   0.218  78.939  1.00 97.65           H  
ATOM    970  N   GLY A  68      -2.024   1.099  77.498  1.00 97.88           N  
ATOM    971  CA  GLY A  68      -3.362   0.544  77.727  1.00 97.88           C  
ATOM    972  C   GLY A  68      -4.199   1.532  78.552  1.00 97.88           C  
ATOM    973  O   GLY A  68      -4.348   2.694  78.175  1.00 97.88           O  
ATOM    974  H   GLY A  68      -1.763   1.274  76.539  1.00 97.88           H  
ATOM    975  HA3 GLY A  68      -3.279  -0.416  78.237  1.00 97.88           H  
ATOM    976  HA2 GLY A  68      -3.853   0.354  76.774  1.00 97.88           H  
ATOM    977  N   ARG A  69      -4.711   1.057  79.697  1.00 97.54           N  
ATOM    978  CA  ARG A  69      -5.280   1.874  80.766  1.00 97.54           C  
ATOM    979  C   ARG A  69      -4.208   2.762  81.417  1.00 97.54           C  
ATOM    980  O   ARG A  69      -3.171   2.249  81.836  1.00 97.54           O  
ATOM    981  CB  ARG A  69      -5.951   0.948  81.798  1.00 97.54           C  
ATOM    982  CG  ARG A  69      -6.687   1.697  82.917  1.00 97.54           C  
ATOM    983  CD  ARG A  69      -7.394   0.748  83.891  1.00 97.54           C  
ATOM    984  NE  ARG A  69      -8.333   1.464  84.768  1.00 97.54           N  
ATOM    985  CZ  ARG A  69      -8.967   0.973  85.849  1.00 97.54           C  
ATOM    986  NH1 ARG A  69      -8.777  -0.284  86.279  1.00 97.54           N  
ATOM    987  NH2 ARG A  69      -9.816   1.767  86.513  1.00 97.54           N1+
ATOM    988  H   ARG A  69      -4.503   0.102  79.958  1.00 97.54           H  
ATOM    989  HA  ARG A  69      -6.042   2.512  80.323  1.00 97.54           H  
ATOM    990  HB3 ARG A  69      -5.215   0.280  82.246  1.00 97.54           H  
ATOM    991  HB2 ARG A  69      -6.662   0.309  81.279  1.00 97.54           H  
ATOM    992  HG3 ARG A  69      -7.344   2.473  82.529  1.00 97.54           H  
ATOM    993  HG2 ARG A  69      -5.920   2.222  83.485  1.00 97.54           H  
ATOM    994  HD3 ARG A  69      -6.632   0.363  84.568  1.00 97.54           H  
ATOM    995  HD2 ARG A  69      -7.837  -0.117  83.397  1.00 97.54           H  
ATOM    996  HE  ARG A  69      -8.551   2.407  84.477  1.00 97.54           H  
ATOM    997 HH12 ARG A  69      -9.264  -0.635  87.090  1.00 97.54           H  
ATOM    998 HH11 ARG A  69      -8.134  -0.889  85.786  1.00 97.54           H  
ATOM    999 HH22 ARG A  69     -10.308   1.426  87.326  1.00 97.54           H  
ATOM   1000 HH21 ARG A  69      -9.981   2.713  86.199  1.00 97.54           H  
ATOM   1001  N   GLY A  70      -4.491   4.070  81.505  1.00 95.35           N  
ATOM   1002  CA  GLY A  70      -3.540   5.049  82.025  1.00 95.35           C  
ATOM   1003  C   GLY A  70      -2.598   5.572  80.931  1.00 95.35           C  
ATOM   1004  O   GLY A  70      -1.617   6.230  81.269  1.00 95.35           O  
ATOM   1005  H   GLY A  70      -5.373   4.421  81.157  1.00 95.35           H  
ATOM   1006  HA3 GLY A  70      -2.949   4.630  82.839  1.00 95.35           H  
ATOM   1007  HA2 GLY A  70      -4.093   5.892  82.437  1.00 95.35           H  
ATOM   1008  N   ALA A  71      -2.884   5.311  79.641  1.00 97.09           N  
ATOM   1009  CA  ALA A  71      -2.200   5.921  78.498  1.00 97.09           C  
ATOM   1010  C   ALA A  71      -2.379   7.449  78.476  1.00 97.09           C  
ATOM   1011  O   ALA A  71      -3.460   7.944  78.798  1.00 97.09           O  
ATOM   1012  CB  ALA A  71      -2.746   5.303  77.200  1.00 97.09           C  
ATOM   1013  H   ALA A  71      -3.677   4.727  79.420  1.00 97.09           H  
ATOM   1014  HA  ALA A  71      -1.136   5.691  78.572  1.00 97.09           H  
ATOM   1015  HB1 ALA A  71      -2.384   5.831  76.317  1.00 97.09           H  
ATOM   1016  HB2 ALA A  71      -2.435   4.262  77.104  1.00 97.09           H  
ATOM   1017  HB3 ALA A  71      -3.836   5.332  77.169  1.00 97.09           H  
ATOM   1018  N   VAL A  72      -1.324   8.180  78.103  1.00 96.11           N  
ATOM   1019  CA  VAL A  72      -1.337   9.625  77.907  1.00 96.11           C  
ATOM   1020  C   VAL A  72      -2.176  10.021  76.678  1.00 96.11           C  
ATOM   1021  O   VAL A  72      -2.332   9.259  75.721  1.00 96.11           O  
ATOM   1022  CB  VAL A  72       0.116  10.148  77.743  1.00 96.11           C  
ATOM   1023  CG1 VAL A  72       0.952   9.980  79.026  1.00 96.11           C  
ATOM   1024  CG2 VAL A  72       0.842   9.581  76.507  1.00 96.11           C  
ATOM   1025  H   VAL A  72      -0.455   7.696  77.894  1.00 96.11           H  
ATOM   1026  HA  VAL A  72      -1.789  10.082  78.789  1.00 96.11           H  
ATOM   1027  HB  VAL A  72       0.052  11.222  77.579  1.00 96.11           H  
ATOM   1028 HG11 VAL A  72       2.001  10.222  78.854  1.00 96.11           H  
ATOM   1029 HG12 VAL A  72       0.599  10.645  79.812  1.00 96.11           H  
ATOM   1030 HG13 VAL A  72       0.915   8.965  79.417  1.00 96.11           H  
ATOM   1031 HG21 VAL A  72       1.919   9.701  76.580  1.00 96.11           H  
ATOM   1032 HG22 VAL A  72       0.651   8.521  76.360  1.00 96.11           H  
ATOM   1033 HG23 VAL A  72       0.519  10.080  75.592  1.00 96.11           H  
ATOM   1034  N   PHE A  73      -2.698  11.244  76.719  1.00 96.31           N  
ATOM   1035  CA  PHE A  73      -3.496  11.845  75.657  1.00 96.31           C  
ATOM   1036  C   PHE A  73      -2.604  12.599  74.657  1.00 96.31           C  
ATOM   1037  O   PHE A  73      -1.579  13.162  75.046  1.00 96.31           O  
ATOM   1038  CB  PHE A  73      -4.501  12.827  76.294  1.00 96.31           C  
ATOM   1039  CG  PHE A  73      -5.505  12.214  77.256  1.00 96.31           C  
ATOM   1040  CD1 PHE A  73      -6.710  11.665  76.772  1.00 96.31           C  
ATOM   1041  CD2 PHE A  73      -5.177  12.042  78.619  1.00 96.31           C  
ATOM   1042  CE1 PHE A  73      -7.577  11.012  77.638  1.00 96.31           C  
ATOM   1043  CE2 PHE A  73      -6.055  11.382  79.468  1.00 96.31           C  
ATOM   1044  CZ  PHE A  73      -7.248  10.869  78.979  1.00 96.31           C  
ATOM   1045  H   PHE A  73      -2.577  11.807  77.549  1.00 96.31           H  
ATOM   1046  HA  PHE A  73      -4.053  11.068  75.128  1.00 96.31           H  
ATOM   1047  HB3 PHE A  73      -5.064  13.329  75.506  1.00 96.31           H  
ATOM   1048  HB2 PHE A  73      -3.955  13.609  76.824  1.00 96.31           H  
ATOM   1049  HD1 PHE A  73      -6.956  11.737  75.724  1.00 96.31           H  
ATOM   1050  HD2 PHE A  73      -4.241  12.419  79.003  1.00 96.31           H  
ATOM   1051  HE1 PHE A  73      -8.500  10.595  77.262  1.00 96.31           H  
ATOM   1052  HE2 PHE A  73      -5.808  11.257  80.511  1.00 96.31           H  
ATOM   1053  HZ  PHE A  73      -7.915  10.344  79.645  1.00 96.31           H  
ATOM   1054  N   THR A  74      -3.076  12.670  73.402  1.00 95.94           N  
ATOM   1055  CA  THR A  74      -2.638  13.636  72.390  1.00 95.94           C  
ATOM   1056  C   THR A  74      -3.140  15.056  72.744  1.00 95.94           C  
ATOM   1057  O   THR A  74      -4.005  15.206  73.610  1.00 95.94           O  
ATOM   1058  CB  THR A  74      -3.202  13.272  70.980  1.00 95.94           C  
ATOM   1059  CG2 THR A  74      -2.844  11.854  70.509  1.00 95.94           C  
ATOM   1060  OG1 THR A  74      -4.605  13.445  70.879  1.00 95.94           O  
ATOM   1061  H   THR A  74      -3.916  12.156  73.167  1.00 95.94           H  
ATOM   1062  HA  THR A  74      -1.548  13.645  72.359  1.00 95.94           H  
ATOM   1063  HB  THR A  74      -2.772  13.957  70.249  1.00 95.94           H  
ATOM   1064 HG21 THR A  74      -3.282  11.646  69.533  1.00 95.94           H  
ATOM   1065 HG22 THR A  74      -1.768  11.747  70.410  1.00 95.94           H  
ATOM   1066 HG23 THR A  74      -3.189  11.081  71.194  1.00 95.94           H  
ATOM   1067  HG1 THR A  74      -5.027  12.692  71.305  1.00 95.94           H  
ATOM   1068  N   ASP A  75      -2.621  16.069  72.031  1.00 93.26           N  
ATOM   1069  CA  ASP A  75      -3.042  17.478  72.109  1.00 93.26           C  
ATOM   1070  C   ASP A  75      -4.543  17.721  71.823  1.00 93.26           C  
ATOM   1071  O   ASP A  75      -5.082  18.718  72.301  1.00 93.26           O  
ATOM   1072  CB  ASP A  75      -2.155  18.445  71.269  1.00 93.26           C  
ATOM   1073  CG  ASP A  75      -1.740  18.028  69.841  1.00 93.26           C  
ATOM   1074  OD1 ASP A  75      -2.392  17.145  69.239  1.00 93.26           O  
ATOM   1075  OD2 ASP A  75      -0.826  18.703  69.318  1.00 93.26           O1-
ATOM   1076  H   ASP A  75      -1.924  15.867  71.325  1.00 93.26           H  
ATOM   1077  HA  ASP A  75      -2.892  17.763  73.152  1.00 93.26           H  
ATOM   1078  HB3 ASP A  75      -1.243  18.638  71.836  1.00 93.26           H  
ATOM   1079  HB2 ASP A  75      -2.645  19.417  71.189  1.00 93.26           H  
ATOM   1080  N   HIS A  76      -5.188  16.798  71.086  1.00 94.37           N  
ATOM   1081  CA  HIS A  76      -6.619  16.802  70.769  1.00 94.37           C  
ATOM   1082  C   HIS A  76      -7.523  16.210  71.873  1.00 94.37           C  
ATOM   1083  O   HIS A  76      -8.742  16.227  71.700  1.00 94.37           O  
ATOM   1084  CB  HIS A  76      -6.842  16.088  69.416  1.00 94.37           C  
ATOM   1085  CG  HIS A  76      -6.419  16.892  68.210  1.00 94.37           C  
ATOM   1086  CD2 HIS A  76      -7.157  17.490  67.212  1.00 94.37           C  
ATOM   1087  ND1 HIS A  76      -5.098  17.175  67.908  1.00 94.37           N  
ATOM   1088  CE1 HIS A  76      -5.092  17.902  66.789  1.00 94.37           C  
ATOM   1089  NE2 HIS A  76      -6.307  18.133  66.309  1.00 94.37           N  
ATOM   1090  H   HIS A  76      -4.666  16.006  70.739  1.00 94.37           H  
ATOM   1091  HA  HIS A  76      -6.947  17.837  70.651  1.00 94.37           H  
ATOM   1092  HB3 HIS A  76      -7.896  15.844  69.276  1.00 94.37           H  
ATOM   1093  HB2 HIS A  76      -6.314  15.134  69.400  1.00 94.37           H  
ATOM   1094  HD2 HIS A  76      -8.228  17.510  67.075  1.00 94.37           H  
ATOM   1095  HD1 HIS A  76      -4.281  16.917  68.450  1.00 94.37           H  
ATOM   1096  HE1 HIS A  76      -4.187  18.272  66.328  1.00 94.37           H  
ATOM   1097  N   GLY A  77      -6.946  15.716  72.983  1.00 96.19           N  
ATOM   1098  CA  GLY A  77      -7.704  15.180  74.118  1.00 96.19           C  
ATOM   1099  C   GLY A  77      -8.110  13.711  73.927  1.00 96.19           C  
ATOM   1100  O   GLY A  77      -8.974  13.234  74.661  1.00 96.19           O  
ATOM   1101  H   GLY A  77      -5.938  15.733  73.069  1.00 96.19           H  
ATOM   1102  HA3 GLY A  77      -8.593  15.785  74.310  1.00 96.19           H  
ATOM   1103  HA2 GLY A  77      -7.091  15.246  75.013  1.00 96.19           H  
ATOM   1104  N   GLU A  78      -7.507  13.002  72.959  1.00 96.60           N  
ATOM   1105  CA  GLU A  78      -7.773  11.596  72.651  1.00 96.60           C  
ATOM   1106  C   GLU A  78      -6.500  10.766  72.833  1.00 96.60           C  
ATOM   1107  O   GLU A  78      -5.412  11.244  72.520  1.00 96.60           O  
ATOM   1108  CB  GLU A  78      -8.286  11.484  71.203  1.00 96.60           C  
ATOM   1109  CG  GLU A  78      -9.663  12.155  71.001  1.00 96.60           C  
ATOM   1110  CD  GLU A  78     -10.271  11.978  69.602  1.00 96.60           C  
ATOM   1111  OE1 GLU A  78     -11.518  12.045  69.524  1.00 96.60           O  
ATOM   1112  OE2 GLU A  78      -9.506  11.785  68.630  1.00 96.60           O1-
ATOM   1113  H   GLU A  78      -6.811  13.456  72.384  1.00 96.60           H  
ATOM   1114  HA  GLU A  78      -8.534  11.189  73.321  1.00 96.60           H  
ATOM   1115  HB3 GLU A  78      -8.352  10.432  70.919  1.00 96.60           H  
ATOM   1116  HB2 GLU A  78      -7.555  11.934  70.527  1.00 96.60           H  
ATOM   1117  HG3 GLU A  78      -9.584  13.227  71.190  1.00 96.60           H  
ATOM   1118  HG2 GLU A  78     -10.359  11.764  71.745  1.00 96.60           H  
ATOM   1119  N   GLN A  79      -6.662   9.525  73.310  1.00 97.65           N  
ATOM   1120  CA  GLN A  79      -5.579   8.552  73.449  1.00 97.65           C  
ATOM   1121  C   GLN A  79      -5.303   7.831  72.125  1.00 97.65           C  
ATOM   1122  O   GLN A  79      -6.241   7.498  71.401  1.00 97.65           O  
ATOM   1123  CB  GLN A  79      -5.948   7.557  74.564  1.00 97.65           C  
ATOM   1124  CG  GLN A  79      -5.778   8.177  75.965  1.00 97.65           C  
ATOM   1125  CD  GLN A  79      -6.727   7.600  77.015  1.00 97.65           C  
ATOM   1126  NE2 GLN A  79      -6.221   7.390  78.229  1.00 97.65           N  
ATOM   1127  OE1 GLN A  79      -7.911   7.394  76.756  1.00 97.65           O  
ATOM   1128  H   GLN A  79      -7.588   9.191  73.536  1.00 97.65           H  
ATOM   1129  HA  GLN A  79      -4.666   9.073  73.749  1.00 97.65           H  
ATOM   1130  HB3 GLN A  79      -5.328   6.660  74.506  1.00 97.65           H  
ATOM   1131  HB2 GLN A  79      -6.971   7.219  74.398  1.00 97.65           H  
ATOM   1132  HG3 GLN A  79      -5.979   9.244  75.923  1.00 97.65           H  
ATOM   1133  HG2 GLN A  79      -4.741   8.082  76.287  1.00 97.65           H  
ATOM   1134 HE22 GLN A  79      -6.798   7.015  78.969  1.00 97.65           H  
ATOM   1135 HE21 GLN A  79      -5.248   7.600  78.421  1.00 97.65           H  
ATOM   1136  N   GLU A  80      -4.027   7.583  71.817  1.00 97.60           N  
ATOM   1137  CA  GLU A  80      -3.560   6.797  70.680  1.00 97.60           C  
ATOM   1138  C   GLU A  80      -2.451   5.892  71.214  1.00 97.60           C  
ATOM   1139  O   GLU A  80      -1.466   6.402  71.752  1.00 97.60           O  
ATOM   1140  CB  GLU A  80      -3.026   7.720  69.568  1.00 97.60           C  
ATOM   1141  CG  GLU A  80      -4.097   8.571  68.858  1.00 97.60           C  
ATOM   1142  CD  GLU A  80      -3.511   9.414  67.724  1.00 97.60           C  
ATOM   1143  OE1 GLU A  80      -2.358   9.877  67.875  1.00 97.60           O  
ATOM   1144  OE2 GLU A  80      -4.236   9.621  66.729  1.00 97.60           O1-
ATOM   1145  H   GLU A  80      -3.309   7.835  72.482  1.00 97.60           H  
ATOM   1146  HA  GLU A  80      -4.365   6.174  70.283  1.00 97.60           H  
ATOM   1147  HB3 GLU A  80      -2.521   7.109  68.818  1.00 97.60           H  
ATOM   1148  HB2 GLU A  80      -2.257   8.371  69.985  1.00 97.60           H  
ATOM   1149  HG3 GLU A  80      -4.584   9.242  69.566  1.00 97.60           H  
ATOM   1150  HG2 GLU A  80      -4.877   7.922  68.455  1.00 97.60           H  
ATOM   1151  N   MET A  81      -2.614   4.575  71.087  1.00 98.34           N  
ATOM   1152  CA  MET A  81      -1.682   3.569  71.567  1.00 98.34           C  
ATOM   1153  C   MET A  81      -0.877   3.004  70.388  1.00 98.34           C  
ATOM   1154  O   MET A  81      -1.410   2.837  69.284  1.00 98.34           O  
ATOM   1155  CB  MET A  81      -2.476   2.422  72.231  1.00 98.34           C  
ATOM   1156  CG  MET A  81      -3.232   2.855  73.505  1.00 98.34           C  
ATOM   1157  SD  MET A  81      -4.982   3.295  73.284  1.00 98.34           S  
ATOM   1158  CE  MET A  81      -5.736   1.645  73.255  1.00 98.34           C  
ATOM   1159  H   MET A  81      -3.429   4.225  70.582  1.00 98.34           H  
ATOM   1160  HA  MET A  81      -0.999   4.006  72.293  1.00 98.34           H  
ATOM   1161  HB3 MET A  81      -1.758   1.651  72.516  1.00 98.34           H  
ATOM   1162  HB2 MET A  81      -3.155   1.946  71.521  1.00 98.34           H  
ATOM   1163  HG3 MET A  81      -2.723   3.705  73.963  1.00 98.34           H  
ATOM   1164  HG2 MET A  81      -3.191   2.063  74.251  1.00 98.34           H  
ATOM   1165  HE1 MET A  81      -6.821   1.728  73.224  1.00 98.34           H  
ATOM   1166  HE2 MET A  81      -5.405   1.080  72.384  1.00 98.34           H  
ATOM   1167  HE3 MET A  81      -5.473   1.087  74.154  1.00 98.34           H  
ATOM   1168  N   ASP A  82       0.396   2.684  70.650  1.00 98.83           N  
ATOM   1169  CA  ASP A  82       1.306   1.949  69.771  1.00 98.83           C  
ATOM   1170  C   ASP A  82       1.842   0.750  70.566  1.00 98.83           C  
ATOM   1171  O   ASP A  82       2.039   0.864  71.777  1.00 98.83           O  
ATOM   1172  CB  ASP A  82       2.503   2.797  69.264  1.00 98.83           C  
ATOM   1173  CG  ASP A  82       2.255   4.242  68.824  1.00 98.83           C  
ATOM   1174  OD1 ASP A  82       1.179   4.512  68.255  1.00 98.83           O  
ATOM   1175  OD2 ASP A  82       3.182   5.058  69.017  1.00 98.83           O1-
ATOM   1176  H   ASP A  82       0.717   2.799  71.609  1.00 98.83           H  
ATOM   1177  HA  ASP A  82       0.749   1.582  68.910  1.00 98.83           H  
ATOM   1178  HB3 ASP A  82       2.921   2.270  68.412  1.00 98.83           H  
ATOM   1179  HB2 ASP A  82       3.287   2.824  70.019  1.00 98.83           H  
ATOM   1180  N   ALA A  83       2.108  -0.385  69.913  1.00 98.97           N  
ATOM   1181  CA  ALA A  83       2.621  -1.602  70.541  1.00 98.97           C  
ATOM   1182  C   ALA A  83       3.319  -2.505  69.533  1.00 98.97           C  
ATOM   1183  O   ALA A  83       3.078  -2.408  68.329  1.00 98.97           O  
ATOM   1184  CB  ALA A  83       1.534  -2.345  71.327  1.00 98.97           C  
ATOM   1185  H   ALA A  83       1.971  -0.414  68.902  1.00 98.97           H  
ATOM   1186  HA  ALA A  83       3.389  -1.304  71.249  1.00 98.97           H  
ATOM   1187  HB1 ALA A  83       1.951  -3.190  71.875  1.00 98.97           H  
ATOM   1188  HB2 ALA A  83       1.061  -1.691  72.056  1.00 98.97           H  
ATOM   1189  HB3 ALA A  83       0.767  -2.732  70.660  1.00 98.97           H  
ATOM   1190  N   ALA A  84       4.156  -3.410  70.040  1.00 98.98           N  
ATOM   1191  CA  ALA A  84       4.941  -4.363  69.274  1.00 98.98           C  
ATOM   1192  C   ALA A  84       5.182  -5.637  70.081  1.00 98.98           C  
ATOM   1193  O   ALA A  84       5.260  -5.595  71.308  1.00 98.98           O  
ATOM   1194  CB  ALA A  84       6.281  -3.723  68.889  1.00 98.98           C  
ATOM   1195  H   ALA A  84       4.245  -3.483  71.047  1.00 98.98           H  
ATOM   1196  HA  ALA A  84       4.402  -4.634  68.369  1.00 98.98           H  
ATOM   1197  HB1 ALA A  84       6.963  -4.442  68.434  1.00 98.98           H  
ATOM   1198  HB2 ALA A  84       6.133  -2.923  68.170  1.00 98.98           H  
ATOM   1199  HB3 ALA A  84       6.771  -3.299  69.764  1.00 98.98           H  
ATOM   1200  N   VAL A  85       5.358  -6.736  69.340  1.00 98.98           N  
ATOM   1201  CA  VAL A  85       5.943  -7.983  69.810  1.00 98.98           C  
ATOM   1202  C   VAL A  85       6.948  -8.464  68.750  1.00 98.98           C  
ATOM   1203  O   VAL A  85       6.778  -8.175  67.563  1.00 98.98           O  
ATOM   1204  CB  VAL A  85       4.884  -9.099  70.047  1.00 98.98           C  
ATOM   1205  CG1 VAL A  85       3.939  -8.753  71.208  1.00 98.98           C  
ATOM   1206  CG2 VAL A  85       4.073  -9.514  68.805  1.00 98.98           C  
ATOM   1207  H   VAL A  85       5.236  -6.679  68.337  1.00 98.98           H  
ATOM   1208  HA  VAL A  85       6.492  -7.805  70.734  1.00 98.98           H  
ATOM   1209  HB  VAL A  85       5.431  -9.988  70.367  1.00 98.98           H  
ATOM   1210 HG11 VAL A  85       3.289  -9.594  71.453  1.00 98.98           H  
ATOM   1211 HG12 VAL A  85       4.498  -8.501  72.109  1.00 98.98           H  
ATOM   1212 HG13 VAL A  85       3.300  -7.905  70.962  1.00 98.98           H  
ATOM   1213 HG21 VAL A  85       3.399 -10.332  69.056  1.00 98.98           H  
ATOM   1214 HG22 VAL A  85       3.467  -8.690  68.431  1.00 98.98           H  
ATOM   1215 HG23 VAL A  85       4.702  -9.864  67.989  1.00 98.98           H  
ATOM   1216  N   MET A  86       7.971  -9.199  69.204  1.00 98.98           N  
ATOM   1217  CA  MET A  86       8.947  -9.851  68.340  1.00 98.98           C  
ATOM   1218  C   MET A  86       9.472 -11.117  69.022  1.00 98.98           C  
ATOM   1219  O   MET A  86       9.754 -11.096  70.219  1.00 98.98           O  
ATOM   1220  CB  MET A  86      10.067  -8.869  67.936  1.00 98.98           C  
ATOM   1221  CG  MET A  86      10.995  -9.398  66.829  1.00 98.98           C  
ATOM   1222  SD  MET A  86      12.202  -8.164  66.296  1.00 98.98           S  
ATOM   1223  CE  MET A  86      13.008  -9.023  64.927  1.00 98.98           C  
ATOM   1224  H   MET A  86       8.070  -9.374  70.197  1.00 98.98           H  
ATOM   1225  HA  MET A  86       8.418 -10.156  67.438  1.00 98.98           H  
ATOM   1226  HB3 MET A  86      10.662  -8.607  68.814  1.00 98.98           H  
ATOM   1227  HB2 MET A  86       9.624  -7.934  67.589  1.00 98.98           H  
ATOM   1228  HG3 MET A  86      10.411  -9.702  65.962  1.00 98.98           H  
ATOM   1229  HG2 MET A  86      11.535 -10.285  67.154  1.00 98.98           H  
ATOM   1230  HE1 MET A  86      13.895  -8.473  64.615  1.00 98.98           H  
ATOM   1231  HE2 MET A  86      13.309 -10.025  65.229  1.00 98.98           H  
ATOM   1232  HE3 MET A  86      12.330  -9.094  64.078  1.00 98.98           H  
ATOM   1233  N   ASP A  87       9.595 -12.183  68.224  1.00 98.94           N  
ATOM   1234  CA  ASP A  87      10.053 -13.509  68.618  1.00 98.94           C  
ATOM   1235  C   ASP A  87      11.415 -13.740  67.946  1.00 98.94           C  
ATOM   1236  O   ASP A  87      11.515 -13.618  66.727  1.00 98.94           O  
ATOM   1237  CB  ASP A  87       9.001 -14.557  68.182  1.00 98.94           C  
ATOM   1238  CG  ASP A  87       9.229 -16.019  68.597  1.00 98.94           C  
ATOM   1239  OD1 ASP A  87      10.088 -16.288  69.466  1.00 98.94           O  
ATOM   1240  OD2 ASP A  87       8.446 -16.855  68.098  1.00 98.94           O1-
ATOM   1241  H   ASP A  87       9.343 -12.092  67.247  1.00 98.94           H  
ATOM   1242  HA  ASP A  87      10.174 -13.555  69.702  1.00 98.94           H  
ATOM   1243  HB3 ASP A  87       8.867 -14.511  67.099  1.00 98.94           H  
ATOM   1244  HB2 ASP A  87       8.037 -14.252  68.589  1.00 98.94           H  
ATOM   1245  N   GLY A  88      12.436 -14.061  68.754  1.00 98.88           N  
ATOM   1246  CA  GLY A  88      13.828 -14.162  68.325  1.00 98.88           C  
ATOM   1247  C   GLY A  88      14.181 -15.496  67.652  1.00 98.88           C  
ATOM   1248  O   GLY A  88      15.275 -15.593  67.096  1.00 98.88           O  
ATOM   1249  H   GLY A  88      12.258 -14.199  69.742  1.00 98.88           H  
ATOM   1250  HA3 GLY A  88      14.469 -14.032  69.198  1.00 98.88           H  
ATOM   1251  HA2 GLY A  88      14.059 -13.351  67.634  1.00 98.88           H  
ATOM   1252  N   ARG A  89      13.292 -16.508  67.688  1.00 98.35           N  
ATOM   1253  CA  ARG A  89      13.483 -17.820  67.049  1.00 98.35           C  
ATOM   1254  C   ARG A  89      13.621 -17.754  65.518  1.00 98.35           C  
ATOM   1255  O   ARG A  89      14.337 -18.572  64.942  1.00 98.35           O  
ATOM   1256  CB  ARG A  89      12.315 -18.761  67.413  1.00 98.35           C  
ATOM   1257  CG  ARG A  89      12.285 -19.163  68.897  1.00 98.35           C  
ATOM   1258  CD  ARG A  89      11.196 -20.197  69.250  1.00 98.35           C  
ATOM   1259  NE  ARG A  89       9.838 -19.629  69.265  1.00 98.35           N  
ATOM   1260  CZ  ARG A  89       8.711 -20.216  69.710  1.00 98.35           C  
ATOM   1261  NH1 ARG A  89       8.698 -21.462  70.209  1.00 98.35           N  
ATOM   1262  NH2 ARG A  89       7.565 -19.527  69.652  1.00 98.35           N1+
ATOM   1263  H   ARG A  89      12.413 -16.372  68.170  1.00 98.35           H  
ATOM   1264  HA  ARG A  89      14.410 -18.251  67.427  1.00 98.35           H  
ATOM   1265  HB3 ARG A  89      12.401 -19.677  66.827  1.00 98.35           H  
ATOM   1266  HB2 ARG A  89      11.366 -18.307  67.122  1.00 98.35           H  
ATOM   1267  HG3 ARG A  89      12.096 -18.252  69.467  1.00 98.35           H  
ATOM   1268  HG2 ARG A  89      13.257 -19.519  69.232  1.00 98.35           H  
ATOM   1269  HD3 ARG A  89      11.434 -20.740  70.161  1.00 98.35           H  
ATOM   1270  HD2 ARG A  89      11.165 -20.943  68.455  1.00 98.35           H  
ATOM   1271  HE  ARG A  89       9.762 -18.674  68.931  1.00 98.35           H  
ATOM   1272 HH12 ARG A  89       7.839 -21.877  70.541  1.00 98.35           H  
ATOM   1273 HH11 ARG A  89       9.557 -21.989  70.265  1.00 98.35           H  
ATOM   1274 HH22 ARG A  89       6.697 -19.925  69.978  1.00 98.35           H  
ATOM   1275 HH21 ARG A  89       7.570 -18.593  69.256  1.00 98.35           H  
ATOM   1276  N   ASP A  90      12.924 -16.790  64.905  1.00 98.01           N  
ATOM   1277  CA  ASP A  90      12.779 -16.631  63.456  1.00 98.01           C  
ATOM   1278  C   ASP A  90      12.715 -15.145  63.050  1.00 98.01           C  
ATOM   1279  O   ASP A  90      12.551 -14.855  61.866  1.00 98.01           O  
ATOM   1280  CB  ASP A  90      11.590 -17.460  62.877  1.00 98.01           C  
ATOM   1281  CG  ASP A  90      10.266 -17.490  63.674  1.00 98.01           C  
ATOM   1282  OD1 ASP A  90      10.013 -16.566  64.481  1.00 98.01           O  
ATOM   1283  OD2 ASP A  90       9.455 -18.391  63.365  1.00 98.01           O1-
ATOM   1284  H   ASP A  90      12.330 -16.195  65.464  1.00 98.01           H  
ATOM   1285  HA  ASP A  90      13.691 -17.004  62.988  1.00 98.01           H  
ATOM   1286  HB3 ASP A  90      11.930 -18.490  62.761  1.00 98.01           H  
ATOM   1287  HB2 ASP A  90      11.351 -17.126  61.866  1.00 98.01           H  
ATOM   1288  N   ARG A  91      12.831 -14.233  64.033  1.00 98.54           N  
ATOM   1289  CA  ARG A  91      12.680 -12.781  63.916  1.00 98.54           C  
ATOM   1290  C   ARG A  91      11.264 -12.320  63.507  1.00 98.54           C  
ATOM   1291  O   ARG A  91      11.133 -11.176  63.080  1.00 98.54           O  
ATOM   1292  CB  ARG A  91      13.793 -12.140  63.046  1.00 98.54           C  
ATOM   1293  CG  ARG A  91      15.226 -12.456  63.509  1.00 98.54           C  
ATOM   1294  CD  ARG A  91      16.252 -11.496  62.883  1.00 98.54           C  
ATOM   1295  NE  ARG A  91      17.642 -11.921  63.125  1.00 98.54           N  
ATOM   1296  CZ  ARG A  91      18.764 -11.298  62.713  1.00 98.54           C  
ATOM   1297  NH1 ARG A  91      18.735 -10.137  62.043  1.00 98.54           N  
ATOM   1298  NH2 ARG A  91      19.951 -11.855  62.977  1.00 98.54           N1+
ATOM   1299  H   ARG A  91      12.975 -14.565  64.976  1.00 98.54           H  
ATOM   1300  HA  ARG A  91      12.822 -12.394  64.924  1.00 98.54           H  
ATOM   1301  HB3 ARG A  91      13.676 -11.056  63.053  1.00 98.54           H  
ATOM   1302  HB2 ARG A  91      13.678 -12.435  62.003  1.00 98.54           H  
ATOM   1303  HG3 ARG A  91      15.495 -13.504  63.366  1.00 98.54           H  
ATOM   1304  HG2 ARG A  91      15.237 -12.286  64.588  1.00 98.54           H  
ATOM   1305  HD3 ARG A  91      16.173 -10.546  63.413  1.00 98.54           H  
ATOM   1306  HD2 ARG A  91      16.039 -11.283  61.836  1.00 98.54           H  
ATOM   1307  HE  ARG A  91      17.750 -12.759  63.681  1.00 98.54           H  
ATOM   1308 HH12 ARG A  91      19.589  -9.690  61.740  1.00 98.54           H  
ATOM   1309 HH11 ARG A  91      17.847  -9.719  61.810  1.00 98.54           H  
ATOM   1310 HH22 ARG A  91      20.806 -11.417  62.666  1.00 98.54           H  
ATOM   1311 HH21 ARG A  91      20.001 -12.692  63.543  1.00 98.54           H  
ATOM   1312  N   LYS A  92      10.225 -13.170  63.655  1.00 98.84           N  
ATOM   1313  CA  LYS A  92       8.823 -12.797  63.413  1.00 98.84           C  
ATOM   1314  C   LYS A  92       8.366 -11.663  64.332  1.00 98.84           C  
ATOM   1315  O   LYS A  92       8.620 -11.722  65.532  1.00 98.84           O  
ATOM   1316  CB  LYS A  92       7.883 -14.005  63.576  1.00 98.84           C  
ATOM   1317  CG  LYS A  92       7.875 -14.937  62.358  1.00 98.84           C  
ATOM   1318  CD  LYS A  92       6.930 -16.128  62.560  1.00 98.84           C  
ATOM   1319  CE  LYS A  92       6.962 -17.109  61.379  1.00 98.84           C  
ATOM   1320  NZ  LYS A  92       6.232 -18.350  61.689  1.00 98.84           N1+
ATOM   1321  H   LYS A  92      10.382 -14.097  64.029  1.00 98.84           H  
ATOM   1322  HA  LYS A  92       8.749 -12.449  62.383  1.00 98.84           H  
ATOM   1323  HB3 LYS A  92       6.857 -13.651  63.702  1.00 98.84           H  
ATOM   1324  HB2 LYS A  92       8.120 -14.547  64.492  1.00 98.84           H  
ATOM   1325  HG3 LYS A  92       8.886 -15.295  62.166  1.00 98.84           H  
ATOM   1326  HG2 LYS A  92       7.573 -14.380  61.471  1.00 98.84           H  
ATOM   1327  HD3 LYS A  92       5.913 -15.759  62.701  1.00 98.84           H  
ATOM   1328  HD2 LYS A  92       7.195 -16.639  63.487  1.00 98.84           H  
ATOM   1329  HE3 LYS A  92       7.991 -17.376  61.136  1.00 98.84           H  
ATOM   1330  HE2 LYS A  92       6.533 -16.647  60.489  1.00 98.84           H  
ATOM   1331  HZ1 LYS A  92       5.269 -18.135  61.905  1.00 98.84           H  
ATOM   1332  HZ2 LYS A  92       6.272 -18.975  60.897  1.00 98.84           H  
ATOM   1333  HZ3 LYS A  92       6.668 -18.793  62.487  1.00 98.84           H  
ATOM   1334  N   ALA A  93       7.697 -10.670  63.734  1.00 98.96           N  
ATOM   1335  CA  ALA A  93       7.202  -9.486  64.417  1.00 98.96           C  
ATOM   1336  C   ALA A  93       5.789  -9.152  63.940  1.00 98.96           C  
ATOM   1337  O   ALA A  93       5.429  -9.439  62.798  1.00 98.96           O  
ATOM   1338  CB  ALA A  93       8.157  -8.314  64.141  1.00 98.96           C  
ATOM   1339  H   ALA A  93       7.499 -10.718  62.745  1.00 98.96           H  
ATOM   1340  HA  ALA A  93       7.154  -9.667  65.491  1.00 98.96           H  
ATOM   1341  HB1 ALA A  93       7.771  -7.386  64.563  1.00 98.96           H  
ATOM   1342  HB2 ALA A  93       9.139  -8.485  64.578  1.00 98.96           H  
ATOM   1343  HB3 ALA A  93       8.301  -8.158  63.071  1.00 98.96           H  
ATOM   1344  N   GLY A  94       5.033  -8.510  64.835  1.00 98.97           N  
ATOM   1345  CA  GLY A  94       3.771  -7.866  64.518  1.00 98.97           C  
ATOM   1346  C   GLY A  94       3.678  -6.666  65.447  1.00 98.97           C  
ATOM   1347  O   GLY A  94       4.051  -6.743  66.619  1.00 98.97           O  
ATOM   1348  H   GLY A  94       5.405  -8.329  65.759  1.00 98.97           H  
ATOM   1349  HA3 GLY A  94       2.921  -8.518  64.691  1.00 98.97           H  
ATOM   1350  HA2 GLY A  94       3.734  -7.552  63.475  1.00 98.97           H  
ATOM   1351  N   THR A  95       3.171  -5.555  64.908  1.00 98.97           N  
ATOM   1352  CA  THR A  95       3.098  -4.270  65.583  1.00 98.97           C  
ATOM   1353  C   THR A  95       1.830  -3.522  65.138  1.00 98.97           C  
ATOM   1354  O   THR A  95       1.298  -3.777  64.056  1.00 98.97           O  
ATOM   1355  CB  THR A  95       4.378  -3.400  65.346  1.00 98.97           C  
ATOM   1356  CG2 THR A  95       5.723  -4.148  65.408  1.00 98.97           C  
ATOM   1357  OG1 THR A  95       4.353  -2.594  64.187  1.00 98.97           O  
ATOM   1358  H   THR A  95       2.891  -5.549  63.936  1.00 98.97           H  
ATOM   1359  HA  THR A  95       2.984  -4.440  66.652  1.00 98.97           H  
ATOM   1360  HB  THR A  95       4.407  -2.681  66.161  1.00 98.97           H  
ATOM   1361 HG21 THR A  95       6.567  -3.462  65.417  1.00 98.97           H  
ATOM   1362 HG22 THR A  95       5.800  -4.753  66.309  1.00 98.97           H  
ATOM   1363 HG23 THR A  95       5.855  -4.811  64.552  1.00 98.97           H  
ATOM   1364  HG1 THR A  95       5.207  -2.159  64.107  1.00 98.97           H  
ATOM   1365  N   ILE A  96       1.377  -2.612  66.006  1.00 98.91           N  
ATOM   1366  CA  ILE A  96       0.286  -1.680  65.748  1.00 98.91           C  
ATOM   1367  C   ILE A  96       0.751  -0.269  66.119  1.00 98.91           C  
ATOM   1368  O   ILE A  96       1.470  -0.099  67.102  1.00 98.91           O  
ATOM   1369  CB  ILE A  96      -1.022  -2.031  66.517  1.00 98.91           C  
ATOM   1370  CG1 ILE A  96      -0.859  -2.249  68.047  1.00 98.91           C  
ATOM   1371  CG2 ILE A  96      -1.694  -3.251  65.859  1.00 98.91           C  
ATOM   1372  CD1 ILE A  96      -1.052  -0.995  68.915  1.00 98.91           C  
ATOM   1373  H   ILE A  96       1.879  -2.461  66.872  1.00 98.91           H  
ATOM   1374  HA  ILE A  96       0.068  -1.678  64.682  1.00 98.91           H  
ATOM   1375  HB  ILE A  96      -1.717  -1.203  66.376  1.00 98.91           H  
ATOM   1376 HG13 ILE A  96       0.100  -2.709  68.274  1.00 98.91           H  
ATOM   1377 HG12 ILE A  96      -1.600  -2.975  68.379  1.00 98.91           H  
ATOM   1378 HG21 ILE A  96      -2.665  -3.463  66.309  1.00 98.91           H  
ATOM   1379 HG22 ILE A  96      -1.861  -3.083  64.795  1.00 98.91           H  
ATOM   1380 HG23 ILE A  96      -1.083  -4.146  65.955  1.00 98.91           H  
ATOM   1381 HD11 ILE A  96      -0.356  -0.982  69.746  1.00 98.91           H  
ATOM   1382 HD12 ILE A  96      -0.912  -0.069  68.362  1.00 98.91           H  
ATOM   1383 HD13 ILE A  96      -2.044  -0.971  69.359  1.00 98.91           H  
ATOM   1384  N   ALA A  97       0.346   0.719  65.319  1.00 98.67           N  
ATOM   1385  CA  ALA A  97       0.746   2.110  65.434  1.00 98.67           C  
ATOM   1386  C   ALA A  97      -0.482   3.015  65.304  1.00 98.67           C  
ATOM   1387  O   ALA A  97      -1.220   2.913  64.323  1.00 98.67           O  
ATOM   1388  CB  ALA A  97       1.799   2.400  64.356  1.00 98.67           C  
ATOM   1389  H   ALA A  97      -0.213   0.478  64.507  1.00 98.67           H  
ATOM   1390  HA  ALA A  97       1.200   2.292  66.410  1.00 98.67           H  
ATOM   1391  HB1 ALA A  97       2.141   3.430  64.417  1.00 98.67           H  
ATOM   1392  HB2 ALA A  97       2.671   1.757  64.468  1.00 98.67           H  
ATOM   1393  HB3 ALA A  97       1.401   2.244  63.352  1.00 98.67           H  
ATOM   1394  N   SER A  98      -0.683   3.911  66.277  1.00 97.79           N  
ATOM   1395  CA  SER A  98      -1.614   5.025  66.276  1.00 97.79           C  
ATOM   1396  C   SER A  98      -3.080   4.550  66.267  1.00 97.79           C  
ATOM   1397  O   SER A  98      -3.874   5.011  65.444  1.00 97.79           O  
ATOM   1398  CB  SER A  98      -1.233   6.010  65.148  1.00 97.79           C  
ATOM   1399  OG  SER A  98      -1.970   7.202  65.255  1.00 97.79           O  
ATOM   1400  H   SER A  98      -0.047   3.896  67.071  1.00 97.79           H  
ATOM   1401  HA  SER A  98      -1.462   5.536  67.228  1.00 97.79           H  
ATOM   1402  HB3 SER A  98      -1.409   5.575  64.164  1.00 97.79           H  
ATOM   1403  HB2 SER A  98      -0.175   6.267  65.205  1.00 97.79           H  
ATOM   1404  HG  SER A  98      -2.889   6.972  65.160  1.00 97.79           H  
ATOM   1405  N   ILE A  99      -3.437   3.608  67.149  1.00 97.67           N  
ATOM   1406  CA  ILE A  99      -4.776   3.019  67.231  1.00 97.67           C  
ATOM   1407  C   ILE A  99      -5.383   3.223  68.629  1.00 97.67           C  
ATOM   1408  O   ILE A  99      -4.661   3.504  69.586  1.00 97.67           O  
ATOM   1409  CB  ILE A  99      -4.774   1.496  66.908  1.00 97.67           C  
ATOM   1410  CG1 ILE A  99      -3.993   0.591  67.891  1.00 97.67           C  
ATOM   1411  CG2 ILE A  99      -4.358   1.221  65.452  1.00 97.67           C  
ATOM   1412  CD1 ILE A  99      -4.421  -0.884  67.826  1.00 97.67           C  
ATOM   1413  H   ILE A  99      -2.793   3.350  67.886  1.00 97.67           H  
ATOM   1414  HA  ILE A  99      -5.450   3.517  66.530  1.00 97.67           H  
ATOM   1415  HB  ILE A  99      -5.815   1.188  66.969  1.00 97.67           H  
ATOM   1416 HG13 ILE A  99      -4.103   0.916  68.925  1.00 97.67           H  
ATOM   1417 HG12 ILE A  99      -2.931   0.681  67.670  1.00 97.67           H  
ATOM   1418 HG21 ILE A  99      -4.507   0.175  65.196  1.00 97.67           H  
ATOM   1419 HG22 ILE A  99      -4.946   1.817  64.753  1.00 97.67           H  
ATOM   1420 HG23 ILE A  99      -3.306   1.451  65.287  1.00 97.67           H  
ATOM   1421 HD11 ILE A  99      -4.118  -1.429  68.718  1.00 97.67           H  
ATOM   1422 HD12 ILE A  99      -5.502  -0.978  67.759  1.00 97.67           H  
ATOM   1423 HD13 ILE A  99      -3.991  -1.391  66.963  1.00 97.67           H  
ATOM   1424  N   PHE A 100      -6.710   3.060  68.719  1.00 98.29           N  
ATOM   1425  CA  PHE A 100      -7.471   3.210  69.953  1.00 98.29           C  
ATOM   1426  C   PHE A 100      -8.663   2.245  69.958  1.00 98.29           C  
ATOM   1427  O   PHE A 100      -9.318   2.087  68.928  1.00 98.29           O  
ATOM   1428  CB  PHE A 100      -7.878   4.691  70.121  1.00 98.29           C  
ATOM   1429  CG  PHE A 100      -8.783   4.987  71.303  1.00 98.29           C  
ATOM   1430  CD1 PHE A 100     -10.186   4.921  71.158  1.00 98.29           C  
ATOM   1431  CD2 PHE A 100      -8.231   5.135  72.592  1.00 98.29           C  
ATOM   1432  CE1 PHE A 100     -11.004   5.038  72.271  1.00 98.29           C  
ATOM   1433  CE2 PHE A 100      -9.066   5.265  73.691  1.00 98.29           C  
ATOM   1434  CZ  PHE A 100     -10.444   5.208  73.529  1.00 98.29           C  
ATOM   1435  H   PHE A 100      -7.247   2.818  67.898  1.00 98.29           H  
ATOM   1436  HA  PHE A 100      -6.836   2.932  70.797  1.00 98.29           H  
ATOM   1437  HB3 PHE A 100      -8.366   5.048  69.213  1.00 98.29           H  
ATOM   1438  HB2 PHE A 100      -6.975   5.292  70.229  1.00 98.29           H  
ATOM   1439  HD1 PHE A 100     -10.626   4.757  70.185  1.00 98.29           H  
ATOM   1440  HD2 PHE A 100      -7.159   5.147  72.728  1.00 98.29           H  
ATOM   1441  HE1 PHE A 100     -12.077   4.980  72.163  1.00 98.29           H  
ATOM   1442  HE2 PHE A 100      -8.643   5.389  74.678  1.00 98.29           H  
ATOM   1443  HZ  PHE A 100     -11.090   5.277  74.387  1.00 98.29           H  
ATOM   1444  N   GLY A 101      -8.937   1.653  71.131  1.00 98.45           N  
ATOM   1445  CA  GLY A 101     -10.068   0.755  71.341  1.00 98.45           C  
ATOM   1446  C   GLY A 101      -9.627  -0.544  72.032  1.00 98.45           C  
ATOM   1447  O   GLY A 101     -10.272  -0.890  73.020  1.00 98.45           O  
ATOM   1448  H   GLY A 101      -8.359   1.852  71.935  1.00 98.45           H  
ATOM   1449  HA3 GLY A 101     -10.574   0.497  70.411  1.00 98.45           H  
ATOM   1450  HA2 GLY A 101     -10.801   1.270  71.963  1.00 98.45           H  
ATOM   1451  N   PRO A 102      -8.573  -1.270  71.576  1.00 98.81           N  
ATOM   1452  CA  PRO A 102      -8.082  -2.488  72.251  1.00 98.81           C  
ATOM   1453  C   PRO A 102      -7.597  -2.225  73.683  1.00 98.81           C  
ATOM   1454  O   PRO A 102      -6.726  -1.376  73.879  1.00 98.81           O  
ATOM   1455  CB  PRO A 102      -6.943  -2.994  71.345  1.00 98.81           C  
ATOM   1456  CG  PRO A 102      -7.275  -2.433  69.978  1.00 98.81           C  
ATOM   1457  CD  PRO A 102      -7.863  -1.069  70.314  1.00 98.81           C  
ATOM   1458  HA  PRO A 102      -8.894  -3.218  72.245  1.00 98.81           H  
ATOM   1459  HB3 PRO A 102      -6.868  -4.081  71.335  1.00 98.81           H  
ATOM   1460  HB2 PRO A 102      -5.974  -2.605  71.665  1.00 98.81           H  
ATOM   1461  HG3 PRO A 102      -8.033  -3.058  69.506  1.00 98.81           H  
ATOM   1462  HG2 PRO A 102      -6.416  -2.394  69.311  1.00 98.81           H  
ATOM   1463  HD2 PRO A 102      -7.064  -0.341  70.468  1.00 98.81           H  
ATOM   1464  HD3 PRO A 102      -8.512  -0.708  69.519  1.00 98.81           H  
ATOM   1465  N   LYS A 103      -8.187  -2.959  74.642  1.00 98.73           N  
ATOM   1466  CA  LYS A 103      -7.841  -2.973  76.069  1.00 98.73           C  
ATOM   1467  C   LYS A 103      -6.348  -3.253  76.314  1.00 98.73           C  
ATOM   1468  O   LYS A 103      -5.747  -2.633  77.192  1.00 98.73           O  
ATOM   1469  CB  LYS A 103      -8.730  -4.026  76.771  1.00 98.73           C  
ATOM   1470  CG  LYS A 103      -8.470  -4.207  78.278  1.00 98.73           C  
ATOM   1471  CD  LYS A 103      -9.363  -5.284  78.897  1.00 98.73           C  
ATOM   1472  CE  LYS A 103      -9.079  -5.510  80.390  1.00 98.73           C  
ATOM   1473  NZ  LYS A 103      -9.900  -6.600  80.939  1.00 98.73           N1+
ATOM   1474  H   LYS A 103      -8.897  -3.627  74.370  1.00 98.73           H  
ATOM   1475  HA  LYS A 103      -8.079  -1.993  76.480  1.00 98.73           H  
ATOM   1476  HB3 LYS A 103      -8.589  -4.992  76.284  1.00 98.73           H  
ATOM   1477  HB2 LYS A 103      -9.778  -3.764  76.620  1.00 98.73           H  
ATOM   1478  HG3 LYS A 103      -8.643  -3.261  78.782  1.00 98.73           H  
ATOM   1479  HG2 LYS A 103      -7.431  -4.475  78.467  1.00 98.73           H  
ATOM   1480  HD3 LYS A 103      -9.224  -6.217  78.347  1.00 98.73           H  
ATOM   1481  HD2 LYS A 103     -10.404  -4.991  78.763  1.00 98.73           H  
ATOM   1482  HE3 LYS A 103      -9.280  -4.601  80.957  1.00 98.73           H  
ATOM   1483  HE2 LYS A 103      -8.030  -5.765  80.540  1.00 98.73           H  
ATOM   1484  HZ1 LYS A 103     -10.880  -6.380  80.817  1.00 98.73           H  
ATOM   1485  HZ2 LYS A 103      -9.699  -7.454  80.438  1.00 98.73           H  
ATOM   1486  HZ3 LYS A 103      -9.694  -6.725  81.920  1.00 98.73           H  
ATOM   1487  N   ASN A 104      -5.801  -4.171  75.500  1.00 98.90           N  
ATOM   1488  CA  ASN A 104      -4.412  -4.601  75.511  1.00 98.90           C  
ATOM   1489  C   ASN A 104      -3.851  -4.452  74.084  1.00 98.90           C  
ATOM   1490  O   ASN A 104      -3.984  -5.388  73.294  1.00 98.90           O  
ATOM   1491  CB  ASN A 104      -4.346  -6.069  76.003  1.00 98.90           C  
ATOM   1492  CG  ASN A 104      -4.788  -6.238  77.458  1.00 98.90           C  
ATOM   1493  ND2 ASN A 104      -3.949  -5.806  78.398  1.00 98.90           N  
ATOM   1494  OD1 ASN A 104      -5.880  -6.737  77.723  1.00 98.90           O  
ATOM   1495  H   ASN A 104      -6.387  -4.609  74.805  1.00 98.90           H  
ATOM   1496  HA  ASN A 104      -3.845  -3.983  76.206  1.00 98.90           H  
ATOM   1497  HB3 ASN A 104      -3.328  -6.451  75.913  1.00 98.90           H  
ATOM   1498  HB2 ASN A 104      -4.969  -6.704  75.373  1.00 98.90           H  
ATOM   1499 HD22 ASN A 104      -4.221  -5.832  79.373  1.00 98.90           H  
ATOM   1500 HD21 ASN A 104      -3.059  -5.400  78.138  1.00 98.90           H  
ATOM   1501  N   PRO A 105      -3.235  -3.287  73.767  1.00 98.90           N  
ATOM   1502  CA  PRO A 105      -2.511  -3.061  72.497  1.00 98.90           C  
ATOM   1503  C   PRO A 105      -1.459  -4.110  72.072  1.00 98.90           C  
ATOM   1504  O   PRO A 105      -1.269  -4.281  70.869  1.00 98.90           O  
ATOM   1505  CB  PRO A 105      -1.876  -1.677  72.690  1.00 98.90           C  
ATOM   1506  CG  PRO A 105      -2.835  -0.949  73.608  1.00 98.90           C  
ATOM   1507  CD  PRO A 105      -3.314  -2.046  74.547  1.00 98.90           C  
ATOM   1508  HA  PRO A 105      -3.269  -2.996  71.715  1.00 98.90           H  
ATOM   1509  HB3 PRO A 105      -1.716  -1.142  71.755  1.00 98.90           H  
ATOM   1510  HB2 PRO A 105      -0.912  -1.770  73.189  1.00 98.90           H  
ATOM   1511  HG3 PRO A 105      -3.677  -0.571  73.027  1.00 98.90           H  
ATOM   1512  HG2 PRO A 105      -2.376  -0.111  74.133  1.00 98.90           H  
ATOM   1513  HD2 PRO A 105      -2.666  -2.105  75.417  1.00 98.90           H  
ATOM   1514  HD3 PRO A 105      -4.319  -1.824  74.900  1.00 98.90           H  
ATOM   1515  N   VAL A 106      -0.816  -4.807  73.028  1.00 98.97           N  
ATOM   1516  CA  VAL A 106       0.152  -5.880  72.762  1.00 98.97           C  
ATOM   1517  C   VAL A 106      -0.491  -7.149  72.158  1.00 98.97           C  
ATOM   1518  O   VAL A 106       0.176  -7.850  71.399  1.00 98.97           O  
ATOM   1519  CB  VAL A 106       0.936  -6.274  74.047  1.00 98.97           C  
ATOM   1520  CG1 VAL A 106       0.138  -7.125  75.057  1.00 98.97           C  
ATOM   1521  CG2 VAL A 106       2.270  -6.975  73.744  1.00 98.97           C  
ATOM   1522  H   VAL A 106      -0.972  -4.582  74.003  1.00 98.97           H  
ATOM   1523  HA  VAL A 106       0.867  -5.493  72.034  1.00 98.97           H  
ATOM   1524  HB  VAL A 106       1.186  -5.336  74.537  1.00 98.97           H  
ATOM   1525 HG11 VAL A 106       0.636  -7.162  76.025  1.00 98.97           H  
ATOM   1526 HG12 VAL A 106      -0.862  -6.726  75.212  1.00 98.97           H  
ATOM   1527 HG13 VAL A 106       0.022  -8.154  74.721  1.00 98.97           H  
ATOM   1528 HG21 VAL A 106       2.820  -7.161  74.666  1.00 98.97           H  
ATOM   1529 HG22 VAL A 106       2.120  -7.940  73.262  1.00 98.97           H  
ATOM   1530 HG23 VAL A 106       2.903  -6.365  73.099  1.00 98.97           H  
ATOM   1531  N   LEU A 107      -1.775  -7.400  72.475  1.00 98.96           N  
ATOM   1532  CA  LEU A 107      -2.568  -8.477  71.884  1.00 98.96           C  
ATOM   1533  C   LEU A 107      -3.011  -8.134  70.451  1.00 98.96           C  
ATOM   1534  O   LEU A 107      -3.123  -9.049  69.638  1.00 98.96           O  
ATOM   1535  CB  LEU A 107      -3.795  -8.802  72.764  1.00 98.96           C  
ATOM   1536  CG  LEU A 107      -3.488  -9.266  74.202  1.00 98.96           C  
ATOM   1537  CD1 LEU A 107      -4.787  -9.501  75.000  1.00 98.96           C  
ATOM   1538  CD2 LEU A 107      -2.575 -10.503  74.238  1.00 98.96           C  
ATOM   1539  H   LEU A 107      -2.266  -6.774  73.100  1.00 98.96           H  
ATOM   1540  HA  LEU A 107      -1.942  -9.368  71.821  1.00 98.96           H  
ATOM   1541  HB3 LEU A 107      -4.358  -9.600  72.284  1.00 98.96           H  
ATOM   1542  HB2 LEU A 107      -4.455  -7.935  72.796  1.00 98.96           H  
ATOM   1543  HG  LEU A 107      -2.957  -8.454  74.700  1.00 98.96           H  
ATOM   1544 HD11 LEU A 107      -4.716  -9.061  75.995  1.00 98.96           H  
ATOM   1545 HD12 LEU A 107      -5.655  -9.057  74.511  1.00 98.96           H  
ATOM   1546 HD13 LEU A 107      -5.006 -10.561  75.130  1.00 98.96           H  
ATOM   1547 HD21 LEU A 107      -2.833 -11.192  75.042  1.00 98.96           H  
ATOM   1548 HD22 LEU A 107      -2.601 -11.066  73.304  1.00 98.96           H  
ATOM   1549 HD23 LEU A 107      -1.550 -10.186  74.405  1.00 98.96           H  
ATOM   1550  N   ALA A 108      -3.221  -6.836  70.159  1.00 98.95           N  
ATOM   1551  CA  ALA A 108      -3.481  -6.321  68.813  1.00 98.95           C  
ATOM   1552  C   ALA A 108      -2.223  -6.341  67.924  1.00 98.95           C  
ATOM   1553  O   ALA A 108      -2.343  -6.630  66.735  1.00 98.95           O  
ATOM   1554  CB  ALA A 108      -4.085  -4.911  68.908  1.00 98.95           C  
ATOM   1555  H   ALA A 108      -3.113  -6.144  70.887  1.00 98.95           H  
ATOM   1556  HA  ALA A 108      -4.226  -6.967  68.344  1.00 98.95           H  
ATOM   1557  HB1 ALA A 108      -4.305  -4.507  67.920  1.00 98.95           H  
ATOM   1558  HB2 ALA A 108      -5.019  -4.924  69.470  1.00 98.95           H  
ATOM   1559  HB3 ALA A 108      -3.415  -4.211  69.406  1.00 98.95           H  
ATOM   1560  N   ALA A 109      -1.042  -6.091  68.521  1.00 98.97           N  
ATOM   1561  CA  ALA A 109       0.272  -6.262  67.896  1.00 98.97           C  
ATOM   1562  C   ALA A 109       0.574  -7.734  67.569  1.00 98.97           C  
ATOM   1563  O   ALA A 109       1.027  -8.027  66.465  1.00 98.97           O  
ATOM   1564  CB  ALA A 109       1.353  -5.676  68.815  1.00 98.97           C  
ATOM   1565  H   ALA A 109      -1.034  -5.817  69.494  1.00 98.97           H  
ATOM   1566  HA  ALA A 109       0.285  -5.704  66.959  1.00 98.97           H  
ATOM   1567  HB1 ALA A 109       2.348  -5.827  68.402  1.00 98.97           H  
ATOM   1568  HB2 ALA A 109       1.216  -4.605  68.954  1.00 98.97           H  
ATOM   1569  HB3 ALA A 109       1.346  -6.139  69.800  1.00 98.97           H  
ATOM   1570  N   ARG A 110       0.272  -8.638  68.513  1.00 98.96           N  
ATOM   1571  CA  ARG A 110       0.409 -10.084  68.347  1.00 98.96           C  
ATOM   1572  C   ARG A 110      -0.584 -10.688  67.333  1.00 98.96           C  
ATOM   1573  O   ARG A 110      -0.235 -11.668  66.674  1.00 98.96           O  
ATOM   1574  CB  ARG A 110       0.347 -10.745  69.738  1.00 98.96           C  
ATOM   1575  CG  ARG A 110       0.465 -12.274  69.707  1.00 98.96           C  
ATOM   1576  CD  ARG A 110       0.695 -12.896  71.087  1.00 98.96           C  
ATOM   1577  NE  ARG A 110       0.954 -14.332  70.943  1.00 98.96           N  
ATOM   1578  CZ  ARG A 110       1.344 -15.212  71.875  1.00 98.96           C  
ATOM   1579  NH1 ARG A 110       1.546 -14.861  73.151  1.00 98.96           N  
ATOM   1580  NH2 ARG A 110       1.540 -16.480  71.501  1.00 98.96           N1+
ATOM   1581  H   ARG A 110      -0.077  -8.324  69.409  1.00 98.96           H  
ATOM   1582  HA  ARG A 110       1.401 -10.273  67.936  1.00 98.96           H  
ATOM   1583  HB3 ARG A 110      -0.588 -10.478  70.232  1.00 98.96           H  
ATOM   1584  HB2 ARG A 110       1.145 -10.332  70.357  1.00 98.96           H  
ATOM   1585  HG3 ARG A 110       1.216 -12.612  68.993  1.00 98.96           H  
ATOM   1586  HG2 ARG A 110      -0.490 -12.649  69.334  1.00 98.96           H  
ATOM   1587  HD3 ARG A 110      -0.230 -12.825  71.662  1.00 98.96           H  
ATOM   1588  HD2 ARG A 110       1.469 -12.373  71.649  1.00 98.96           H  
ATOM   1589  HE  ARG A 110       0.800 -14.701  70.011  1.00 98.96           H  
ATOM   1590 HH12 ARG A 110       1.849 -15.558  73.819  1.00 98.96           H  
ATOM   1591 HH11 ARG A 110       1.431 -13.900  73.438  1.00 98.96           H  
ATOM   1592 HH22 ARG A 110       1.874 -17.163  72.173  1.00 98.96           H  
ATOM   1593 HH21 ARG A 110       1.407 -16.748  70.534  1.00 98.96           H  
ATOM   1594  N   ALA A 111      -1.772 -10.076  67.186  1.00 98.93           N  
ATOM   1595  CA  ALA A 111      -2.764 -10.437  66.174  1.00 98.93           C  
ATOM   1596  C   ALA A 111      -2.291 -10.153  64.737  1.00 98.93           C  
ATOM   1597  O   ALA A 111      -2.635 -10.920  63.840  1.00 98.93           O  
ATOM   1598  CB  ALA A 111      -4.090  -9.722  66.468  1.00 98.93           C  
ATOM   1599  H   ALA A 111      -2.006  -9.293  67.782  1.00 98.93           H  
ATOM   1600  HA  ALA A 111      -2.937 -11.511  66.258  1.00 98.93           H  
ATOM   1601  HB1 ALA A 111      -4.850  -9.989  65.735  1.00 98.93           H  
ATOM   1602  HB2 ALA A 111      -4.475  -9.995  67.451  1.00 98.93           H  
ATOM   1603  HB3 ALA A 111      -3.983  -8.639  66.443  1.00 98.93           H  
ATOM   1604  N   VAL A 112      -1.482  -9.094  64.548  1.00 98.92           N  
ATOM   1605  CA  VAL A 112      -0.826  -8.771  63.278  1.00 98.92           C  
ATOM   1606  C   VAL A 112       0.268  -9.797  62.905  1.00 98.92           C  
ATOM   1607  O   VAL A 112       0.363 -10.151  61.732  1.00 98.92           O  
ATOM   1608  CB  VAL A 112      -0.245  -7.322  63.285  1.00 98.92           C  
ATOM   1609  CG1 VAL A 112       0.719  -6.977  62.130  1.00 98.92           C  
ATOM   1610  CG2 VAL A 112      -1.382  -6.285  63.323  1.00 98.92           C  
ATOM   1611  H   VAL A 112      -1.248  -8.501  65.333  1.00 98.92           H  
ATOM   1612  HA  VAL A 112      -1.586  -8.818  62.496  1.00 98.92           H  
ATOM   1613  HB  VAL A 112       0.324  -7.187  64.203  1.00 98.92           H  
ATOM   1614 HG11 VAL A 112       0.991  -5.922  62.146  1.00 98.92           H  
ATOM   1615 HG12 VAL A 112       1.652  -7.536  62.197  1.00 98.92           H  
ATOM   1616 HG13 VAL A 112       0.269  -7.187  61.159  1.00 98.92           H  
ATOM   1617 HG21 VAL A 112      -0.989  -5.270  63.381  1.00 98.92           H  
ATOM   1618 HG22 VAL A 112      -2.005  -6.353  62.432  1.00 98.92           H  
ATOM   1619 HG23 VAL A 112      -2.032  -6.429  64.183  1.00 98.92           H  
ATOM   1620  N   MET A 113       1.030 -10.291  63.898  1.00 98.88           N  
ATOM   1621  CA  MET A 113       2.081 -11.300  63.714  1.00 98.88           C  
ATOM   1622  C   MET A 113       1.539 -12.666  63.256  1.00 98.88           C  
ATOM   1623  O   MET A 113       2.130 -13.281  62.369  1.00 98.88           O  
ATOM   1624  CB  MET A 113       2.875 -11.457  65.032  1.00 98.88           C  
ATOM   1625  CG  MET A 113       4.093 -12.396  64.959  1.00 98.88           C  
ATOM   1626  SD  MET A 113       5.135 -12.385  66.444  1.00 98.88           S  
ATOM   1627  CE  MET A 113       3.943 -13.009  67.659  1.00 98.88           C  
ATOM   1628  H   MET A 113       0.885  -9.963  64.843  1.00 98.88           H  
ATOM   1629  HA  MET A 113       2.762 -10.928  62.946  1.00 98.88           H  
ATOM   1630  HB3 MET A 113       2.191 -11.829  65.791  1.00 98.88           H  
ATOM   1631  HB2 MET A 113       3.206 -10.495  65.409  1.00 98.88           H  
ATOM   1632  HG3 MET A 113       4.721 -12.116  64.112  1.00 98.88           H  
ATOM   1633  HG2 MET A 113       3.776 -13.424  64.785  1.00 98.88           H  
ATOM   1634  HE1 MET A 113       4.387 -13.041  68.650  1.00 98.88           H  
ATOM   1635  HE2 MET A 113       3.077 -12.356  67.721  1.00 98.88           H  
ATOM   1636  HE3 MET A 113       3.609 -14.012  67.393  1.00 98.88           H  
ATOM   1637  N   GLU A 114       0.463 -13.126  63.915  1.00 98.68           N  
ATOM   1638  CA  GLU A 114      -0.018 -14.506  63.845  1.00 98.68           C  
ATOM   1639  C   GLU A 114      -1.166 -14.732  62.852  1.00 98.68           C  
ATOM   1640  O   GLU A 114      -1.298 -15.857  62.371  1.00 98.68           O  
ATOM   1641  CB  GLU A 114      -0.433 -14.955  65.259  1.00 98.68           C  
ATOM   1642  CG  GLU A 114       0.770 -15.035  66.225  1.00 98.68           C  
ATOM   1643  CD  GLU A 114       0.439 -15.555  67.629  1.00 98.68           C  
ATOM   1644  OE1 GLU A 114       1.371 -16.112  68.248  1.00 98.68           O  
ATOM   1645  OE2 GLU A 114      -0.708 -15.367  68.093  1.00 98.68           O1-
ATOM   1646  H   GLU A 114       0.048 -12.552  64.637  1.00 98.68           H  
ATOM   1647  HA  GLU A 114       0.799 -15.155  63.521  1.00 98.68           H  
ATOM   1648  HB3 GLU A 114      -0.927 -15.928  65.214  1.00 98.68           H  
ATOM   1649  HB2 GLU A 114      -1.176 -14.258  65.651  1.00 98.68           H  
ATOM   1650  HG3 GLU A 114       1.223 -14.051  66.341  1.00 98.68           H  
ATOM   1651  HG2 GLU A 114       1.539 -15.672  65.783  1.00 98.68           H  
ATOM   1652  N   HIS A 115      -1.974 -13.695  62.573  1.00 97.96           N  
ATOM   1653  CA  HIS A 115      -3.182 -13.801  61.744  1.00 97.96           C  
ATOM   1654  C   HIS A 115      -3.093 -12.984  60.444  1.00 97.96           C  
ATOM   1655  O   HIS A 115      -4.075 -12.954  59.701  1.00 97.96           O  
ATOM   1656  CB  HIS A 115      -4.423 -13.423  62.581  1.00 97.96           C  
ATOM   1657  CG  HIS A 115      -4.525 -14.158  63.897  1.00 97.96           C  
ATOM   1658  CD2 HIS A 115      -4.571 -15.504  64.192  1.00 97.96           C  
ATOM   1659  ND1 HIS A 115      -4.567 -13.509  65.118  1.00 97.96           N  
ATOM   1660  CE1 HIS A 115      -4.626 -14.450  66.064  1.00 97.96           C  
ATOM   1661  NE2 HIS A 115      -4.634 -15.685  65.575  1.00 97.96           N  
ATOM   1662  H   HIS A 115      -1.810 -12.798  63.010  1.00 97.96           H  
ATOM   1663  HA  HIS A 115      -3.324 -14.835  61.424  1.00 97.96           H  
ATOM   1664  HB3 HIS A 115      -5.330 -13.643  62.017  1.00 97.96           H  
ATOM   1665  HB2 HIS A 115      -4.448 -12.350  62.770  1.00 97.96           H  
ATOM   1666  HD2 HIS A 115      -4.551 -16.350  63.521  1.00 97.96           H  
ATOM   1667  HD1 HIS A 115      -4.546 -12.511  65.265  1.00 97.96           H  
ATOM   1668  HE1 HIS A 115      -4.661 -14.229  67.121  1.00 97.96           H  
ATOM   1669  N   THR A 116      -1.932 -12.364  60.169  1.00 97.20           N  
ATOM   1670  CA  THR A 116      -1.644 -11.667  58.915  1.00 97.20           C  
ATOM   1671  C   THR A 116      -0.191 -11.934  58.477  1.00 97.20           C  
ATOM   1672  O   THR A 116       0.649 -12.296  59.302  1.00 97.20           O  
ATOM   1673  CB  THR A 116      -1.907 -10.125  58.989  1.00 97.20           C  
ATOM   1674  CG2 THR A 116      -3.113  -9.692  59.834  1.00 97.20           C  
ATOM   1675  OG1 THR A 116      -0.790  -9.322  59.320  1.00 97.20           O  
ATOM   1676  H   THR A 116      -1.159 -12.439  60.815  1.00 97.20           H  
ATOM   1677  HA  THR A 116      -2.278 -12.082  58.129  1.00 97.20           H  
ATOM   1678  HB  THR A 116      -2.147  -9.820  57.969  1.00 97.20           H  
ATOM   1679 HG21 THR A 116      -3.247  -8.615  59.772  1.00 97.20           H  
ATOM   1680 HG22 THR A 116      -4.033 -10.159  59.482  1.00 97.20           H  
ATOM   1681 HG23 THR A 116      -2.985  -9.947  60.886  1.00 97.20           H  
ATOM   1682  HG1 THR A 116      -0.449  -9.601  60.178  1.00 97.20           H  
ATOM   1683  N   VAL A 117       0.072 -11.713  57.179  1.00 94.55           N  
ATOM   1684  CA  VAL A 117       1.408 -11.770  56.577  1.00 94.55           C  
ATOM   1685  C   VAL A 117       2.241 -10.486  56.813  1.00 94.55           C  
ATOM   1686  O   VAL A 117       3.398 -10.451  56.397  1.00 94.55           O  
ATOM   1687  CB  VAL A 117       1.314 -12.024  55.042  1.00 94.55           C  
ATOM   1688  CG1 VAL A 117       0.629 -13.367  54.731  1.00 94.55           C  
ATOM   1689  CG2 VAL A 117       0.673 -10.876  54.232  1.00 94.55           C  
ATOM   1690  H   VAL A 117      -0.674 -11.426  56.563  1.00 94.55           H  
ATOM   1691  HA  VAL A 117       1.961 -12.597  57.027  1.00 94.55           H  
ATOM   1692  HB  VAL A 117       2.333 -12.131  54.667  1.00 94.55           H  
ATOM   1693 HG11 VAL A 117       0.661 -13.585  53.663  1.00 94.55           H  
ATOM   1694 HG12 VAL A 117       1.126 -14.189  55.246  1.00 94.55           H  
ATOM   1695 HG13 VAL A 117      -0.418 -13.367  55.035  1.00 94.55           H  
ATOM   1696 HG21 VAL A 117       0.586 -11.143  53.179  1.00 94.55           H  
ATOM   1697 HG22 VAL A 117      -0.326 -10.635  54.595  1.00 94.55           H  
ATOM   1698 HG23 VAL A 117       1.273  -9.968  54.275  1.00 94.55           H  
ATOM   1699  N   HIS A 118       1.644  -9.466  57.455  1.00 97.55           N  
ATOM   1700  CA  HIS A 118       2.230  -8.148  57.693  1.00 97.55           C  
ATOM   1701  C   HIS A 118       2.893  -8.046  59.073  1.00 97.55           C  
ATOM   1702  O   HIS A 118       2.555  -8.805  59.982  1.00 97.55           O  
ATOM   1703  CB  HIS A 118       1.138  -7.072  57.522  1.00 97.55           C  
ATOM   1704  CG  HIS A 118       0.398  -7.156  56.209  1.00 97.55           C  
ATOM   1705  CD2 HIS A 118      -0.940  -7.297  55.916  1.00 97.55           C  
ATOM   1706  ND1 HIS A 118       1.048  -7.150  54.987  1.00 97.55           N  
ATOM   1707  CE1 HIS A 118       0.113  -7.271  54.042  1.00 97.55           C  
ATOM   1708  NE2 HIS A 118      -1.116  -7.369  54.532  1.00 97.55           N  
ATOM   1709  H   HIS A 118       0.705  -9.588  57.808  1.00 97.55           H  
ATOM   1710  HA  HIS A 118       2.992  -7.973  56.941  1.00 97.55           H  
ATOM   1711  HB3 HIS A 118       1.579  -6.076  57.590  1.00 97.55           H  
ATOM   1712  HB2 HIS A 118       0.409  -7.133  58.331  1.00 97.55           H  
ATOM   1713  HD2 HIS A 118      -1.782  -7.359  56.591  1.00 97.55           H  
ATOM   1714  HD1 HIS A 118       2.047  -7.070  54.846  1.00 97.55           H  
ATOM   1715  HE1 HIS A 118       0.331  -7.292  52.985  1.00 97.55           H  
ATOM   1716  N   VAL A 119       3.824  -7.086  59.187  1.00 98.81           N  
ATOM   1717  CA  VAL A 119       4.575  -6.785  60.408  1.00 98.81           C  
ATOM   1718  C   VAL A 119       4.093  -5.480  61.081  1.00 98.81           C  
ATOM   1719  O   VAL A 119       4.351  -5.314  62.270  1.00 98.81           O  
ATOM   1720  CB  VAL A 119       6.105  -6.705  60.107  1.00 98.81           C  
ATOM   1721  CG1 VAL A 119       6.987  -6.110  61.225  1.00 98.81           C  
ATOM   1722  CG2 VAL A 119       6.662  -8.092  59.738  1.00 98.81           C  
ATOM   1723  H   VAL A 119       4.047  -6.521  58.380  1.00 98.81           H  
ATOM   1724  HA  VAL A 119       4.422  -7.582  61.138  1.00 98.81           H  
ATOM   1725  HB  VAL A 119       6.238  -6.071  59.230  1.00 98.81           H  
ATOM   1726 HG11 VAL A 119       8.044  -6.271  61.017  1.00 98.81           H  
ATOM   1727 HG12 VAL A 119       6.842  -5.035  61.331  1.00 98.81           H  
ATOM   1728 HG13 VAL A 119       6.771  -6.575  62.187  1.00 98.81           H  
ATOM   1729 HG21 VAL A 119       7.684  -8.017  59.369  1.00 98.81           H  
ATOM   1730 HG22 VAL A 119       6.672  -8.757  60.600  1.00 98.81           H  
ATOM   1731 HG23 VAL A 119       6.071  -8.578  58.964  1.00 98.81           H  
ATOM   1732  N   CYS A 120       3.383  -4.594  60.358  1.00 98.90           N  
ATOM   1733  CA  CYS A 120       2.881  -3.338  60.918  1.00 98.90           C  
ATOM   1734  C   CYS A 120       1.570  -2.928  60.236  1.00 98.90           C  
ATOM   1735  O   CYS A 120       1.500  -2.923  59.007  1.00 98.90           O  
ATOM   1736  CB  CYS A 120       3.945  -2.222  60.887  1.00 98.90           C  
ATOM   1737  SG  CYS A 120       3.394  -0.716  61.750  1.00 98.90           S  
ATOM   1738  H   CYS A 120       3.168  -4.773  59.388  1.00 98.90           H  
ATOM   1739  HA  CYS A 120       2.643  -3.516  61.965  1.00 98.90           H  
ATOM   1740  HB3 CYS A 120       4.220  -1.972  59.863  1.00 98.90           H  
ATOM   1741  HB2 CYS A 120       4.850  -2.576  61.376  1.00 98.90           H  
ATOM   1742  HG  CYS A 120       3.430  -1.249  62.977  1.00 98.90           H  
ATOM   1743  N   MET A 121       0.576  -2.576  61.068  1.00 98.81           N  
ATOM   1744  CA  MET A 121      -0.741  -2.088  60.664  1.00 98.81           C  
ATOM   1745  C   MET A 121      -1.107  -0.819  61.460  1.00 98.81           C  
ATOM   1746  O   MET A 121      -0.590  -0.601  62.556  1.00 98.81           O  
ATOM   1747  CB  MET A 121      -1.798  -3.194  60.892  1.00 98.81           C  
ATOM   1748  CG  MET A 121      -1.580  -4.498  60.101  1.00 98.81           C  
ATOM   1749  SD  MET A 121      -1.575  -4.373  58.290  1.00 98.81           S  
ATOM   1750  CE  MET A 121      -3.237  -3.724  57.975  1.00 98.81           C  
ATOM   1751  H   MET A 121       0.737  -2.605  62.066  1.00 98.81           H  
ATOM   1752  HA  MET A 121      -0.724  -1.825  59.608  1.00 98.81           H  
ATOM   1753  HB3 MET A 121      -2.787  -2.810  60.647  1.00 98.81           H  
ATOM   1754  HB2 MET A 121      -1.840  -3.438  61.955  1.00 98.81           H  
ATOM   1755  HG3 MET A 121      -2.360  -5.205  60.371  1.00 98.81           H  
ATOM   1756  HG2 MET A 121      -0.643  -4.964  60.404  1.00 98.81           H  
ATOM   1757  HE1 MET A 121      -3.393  -3.619  56.903  1.00 98.81           H  
ATOM   1758  HE2 MET A 121      -3.999  -4.394  58.372  1.00 98.81           H  
ATOM   1759  HE3 MET A 121      -3.364  -2.740  58.427  1.00 98.81           H  
ATOM   1760  N   THR A 122      -2.028  -0.022  60.901  1.00 98.57           N  
ATOM   1761  CA  THR A 122      -2.619   1.162  61.527  1.00 98.57           C  
ATOM   1762  C   THR A 122      -4.096   1.297  61.091  1.00 98.57           C  
ATOM   1763  O   THR A 122      -4.523   0.626  60.150  1.00 98.57           O  
ATOM   1764  CB  THR A 122      -1.813   2.459  61.186  1.00 98.57           C  
ATOM   1765  CG2 THR A 122      -1.798   2.877  59.704  1.00 98.57           C  
ATOM   1766  OG1 THR A 122      -2.302   3.586  61.890  1.00 98.57           O  
ATOM   1767  H   THR A 122      -2.391  -0.250  59.985  1.00 98.57           H  
ATOM   1768  HA  THR A 122      -2.625   1.022  62.610  1.00 98.57           H  
ATOM   1769  HB  THR A 122      -0.782   2.317  61.514  1.00 98.57           H  
ATOM   1770 HG21 THR A 122      -1.305   3.842  59.580  1.00 98.57           H  
ATOM   1771 HG22 THR A 122      -1.241   2.167  59.101  1.00 98.57           H  
ATOM   1772 HG23 THR A 122      -2.799   2.972  59.282  1.00 98.57           H  
ATOM   1773  HG1 THR A 122      -2.073   3.481  62.820  1.00 98.57           H  
ATOM   1774  N   GLY A 123      -4.851   2.167  61.780  1.00 96.33           N  
ATOM   1775  CA  GLY A 123      -6.200   2.575  61.388  1.00 96.33           C  
ATOM   1776  C   GLY A 123      -7.255   1.474  61.623  1.00 96.33           C  
ATOM   1777  O   GLY A 123      -7.025   0.571  62.429  1.00 96.33           O  
ATOM   1778  H   GLY A 123      -4.428   2.681  62.540  1.00 96.33           H  
ATOM   1779  HA3 GLY A 123      -6.172   2.869  60.338  1.00 96.33           H  
ATOM   1780  HA2 GLY A 123      -6.476   3.458  61.965  1.00 96.33           H  
ATOM   1781  N   PRO A 124      -8.427   1.561  60.948  1.00 96.34           N  
ATOM   1782  CA  PRO A 124      -9.578   0.655  61.154  1.00 96.34           C  
ATOM   1783  C   PRO A 124      -9.345  -0.850  60.933  1.00 96.34           C  
ATOM   1784  O   PRO A 124     -10.017  -1.645  61.587  1.00 96.34           O  
ATOM   1785  CB  PRO A 124     -10.651   1.189  60.189  1.00 96.34           C  
ATOM   1786  CG  PRO A 124     -10.303   2.653  60.000  1.00 96.34           C  
ATOM   1787  CD  PRO A 124      -8.781   2.648  60.031  1.00 96.34           C  
ATOM   1788  HA  PRO A 124      -9.917   0.807  62.181  1.00 96.34           H  
ATOM   1789  HB3 PRO A 124     -11.664   1.053  60.570  1.00 96.34           H  
ATOM   1790  HB2 PRO A 124     -10.592   0.681  59.225  1.00 96.34           H  
ATOM   1791  HG3 PRO A 124     -10.681   3.226  60.848  1.00 96.34           H  
ATOM   1792  HG2 PRO A 124     -10.717   3.086  59.089  1.00 96.34           H  
ATOM   1793  HD2 PRO A 124      -8.375   2.418  59.045  1.00 96.34           H  
ATOM   1794  HD3 PRO A 124      -8.407   3.625  60.339  1.00 96.34           H  
ATOM   1795  N   ASN A 125      -8.419  -1.222  60.032  1.00 96.78           N  
ATOM   1796  CA  ASN A 125      -8.117  -2.626  59.738  1.00 96.78           C  
ATOM   1797  C   ASN A 125      -7.276  -3.287  60.844  1.00 96.78           C  
ATOM   1798  O   ASN A 125      -7.481  -4.469  61.106  1.00 96.78           O  
ATOM   1799  CB  ASN A 125      -7.393  -2.753  58.384  1.00 96.78           C  
ATOM   1800  CG  ASN A 125      -7.620  -4.074  57.632  1.00 96.78           C  
ATOM   1801  ND2 ASN A 125      -6.965  -4.214  56.479  1.00 96.78           N  
ATOM   1802  OD1 ASN A 125      -8.365  -4.952  58.063  1.00 96.78           O  
ATOM   1803  H   ASN A 125      -7.896  -0.526  59.520  1.00 96.78           H  
ATOM   1804  HA  ASN A 125      -9.047  -3.197  59.709  1.00 96.78           H  
ATOM   1805  HB3 ASN A 125      -6.327  -2.575  58.519  1.00 96.78           H  
ATOM   1806  HB2 ASN A 125      -7.759  -1.974  57.713  1.00 96.78           H  
ATOM   1807 HD22 ASN A 125      -7.075  -5.055  55.931  1.00 96.78           H  
ATOM   1808 HD21 ASN A 125      -6.350  -3.478  56.156  1.00 96.78           H  
ATOM   1809  N   ALA A 126      -6.386  -2.519  61.500  1.00 98.30           N  
ATOM   1810  CA  ALA A 126      -5.633  -2.955  62.680  1.00 98.30           C  
ATOM   1811  C   ALA A 126      -6.543  -3.273  63.880  1.00 98.30           C  
ATOM   1812  O   ALA A 126      -6.241  -4.200  64.632  1.00 98.30           O  
ATOM   1813  CB  ALA A 126      -4.610  -1.876  63.056  1.00 98.30           C  
ATOM   1814  H   ALA A 126      -6.276  -1.549  61.236  1.00 98.30           H  
ATOM   1815  HA  ALA A 126      -5.089  -3.864  62.416  1.00 98.30           H  
ATOM   1816  HB1 ALA A 126      -3.996  -2.184  63.903  1.00 98.30           H  
ATOM   1817  HB2 ALA A 126      -3.942  -1.661  62.226  1.00 98.30           H  
ATOM   1818  HB3 ALA A 126      -5.101  -0.941  63.323  1.00 98.30           H  
ATOM   1819  N   LEU A 127      -7.661  -2.532  63.996  1.00 98.60           N  
ATOM   1820  CA  LEU A 127      -8.734  -2.795  64.954  1.00 98.60           C  
ATOM   1821  C   LEU A 127      -9.520  -4.062  64.594  1.00 98.60           C  
ATOM   1822  O   LEU A 127      -9.832  -4.833  65.496  1.00 98.60           O  
ATOM   1823  CB  LEU A 127      -9.700  -1.590  65.052  1.00 98.60           C  
ATOM   1824  CG  LEU A 127      -9.029  -0.238  65.363  1.00 98.60           C  
ATOM   1825  CD1 LEU A 127     -10.065   0.899  65.451  1.00 98.60           C  
ATOM   1826  CD2 LEU A 127      -8.137  -0.316  66.609  1.00 98.60           C  
ATOM   1827  H   LEU A 127      -7.827  -1.785  63.338  1.00 98.60           H  
ATOM   1828  HA  LEU A 127      -8.275  -2.965  65.930  1.00 98.60           H  
ATOM   1829  HB3 LEU A 127     -10.441  -1.798  65.826  1.00 98.60           H  
ATOM   1830  HB2 LEU A 127     -10.265  -1.492  64.126  1.00 98.60           H  
ATOM   1831  HG  LEU A 127      -8.381   0.008  64.524  1.00 98.60           H  
ATOM   1832 HD11 LEU A 127      -9.783   1.729  64.802  1.00 98.60           H  
ATOM   1833 HD12 LEU A 127     -11.058   0.572  65.140  1.00 98.60           H  
ATOM   1834 HD13 LEU A 127     -10.164   1.294  66.461  1.00 98.60           H  
ATOM   1835 HD21 LEU A 127      -8.104   0.622  67.161  1.00 98.60           H  
ATOM   1836 HD22 LEU A 127      -8.467  -1.095  67.295  1.00 98.60           H  
ATOM   1837 HD23 LEU A 127      -7.120  -0.556  66.307  1.00 98.60           H  
ATOM   1838  N   GLU A 128      -9.808  -4.265  63.297  1.00 98.34           N  
ATOM   1839  CA  GLU A 128     -10.556  -5.415  62.791  1.00 98.34           C  
ATOM   1840  C   GLU A 128      -9.781  -6.743  62.904  1.00 98.34           C  
ATOM   1841  O   GLU A 128     -10.397  -7.763  63.206  1.00 98.34           O  
ATOM   1842  CB  GLU A 128     -11.031  -5.114  61.351  1.00 98.34           C  
ATOM   1843  CG  GLU A 128     -11.948  -6.180  60.700  1.00 98.34           C  
ATOM   1844  CD  GLU A 128     -13.326  -6.385  61.358  1.00 98.34           C  
ATOM   1845  OE1 GLU A 128     -13.959  -7.402  61.002  1.00 98.34           O  
ATOM   1846  OE2 GLU A 128     -13.748  -5.543  62.183  1.00 98.34           O1-
ATOM   1847  H   GLU A 128      -9.527  -3.578  62.611  1.00 98.34           H  
ATOM   1848  HA  GLU A 128     -11.432  -5.511  63.432  1.00 98.34           H  
ATOM   1849  HB3 GLU A 128     -10.157  -4.993  60.712  1.00 98.34           H  
ATOM   1850  HB2 GLU A 128     -11.534  -4.146  61.328  1.00 98.34           H  
ATOM   1851  HG3 GLU A 128     -11.427  -7.136  60.652  1.00 98.34           H  
ATOM   1852  HG2 GLU A 128     -12.125  -5.892  59.664  1.00 98.34           H  
ATOM   1853  N   ILE A 129      -8.451  -6.696  62.713  1.00 98.53           N  
ATOM   1854  CA  ILE A 129      -7.520  -7.808  62.928  1.00 98.53           C  
ATOM   1855  C   ILE A 129      -7.464  -8.244  64.407  1.00 98.53           C  
ATOM   1856  O   ILE A 129      -7.473  -9.445  64.674  1.00 98.53           O  
ATOM   1857  CB  ILE A 129      -6.089  -7.456  62.407  1.00 98.53           C  
ATOM   1858  CG1 ILE A 129      -6.073  -7.417  60.860  1.00 98.53           C  
ATOM   1859  CG2 ILE A 129      -4.945  -8.362  62.925  1.00 98.53           C  
ATOM   1860  CD1 ILE A 129      -4.968  -6.528  60.269  1.00 98.53           C  
ATOM   1861  H   ILE A 129      -8.031  -5.820  62.428  1.00 98.53           H  
ATOM   1862  HA  ILE A 129      -7.893  -8.660  62.354  1.00 98.53           H  
ATOM   1863  HB  ILE A 129      -5.865  -6.445  62.752  1.00 98.53           H  
ATOM   1864 HG13 ILE A 129      -7.025  -7.044  60.482  1.00 98.53           H  
ATOM   1865 HG12 ILE A 129      -5.984  -8.429  60.463  1.00 98.53           H  
ATOM   1866 HG21 ILE A 129      -3.989  -8.113  62.467  1.00 98.53           H  
ATOM   1867 HG22 ILE A 129      -4.794  -8.255  63.998  1.00 98.53           H  
ATOM   1868 HG23 ILE A 129      -5.142  -9.413  62.713  1.00 98.53           H  
ATOM   1869 HD11 ILE A 129      -4.818  -6.747  59.212  1.00 98.53           H  
ATOM   1870 HD12 ILE A 129      -5.216  -5.471  60.350  1.00 98.53           H  
ATOM   1871 HD13 ILE A 129      -4.017  -6.674  60.776  1.00 98.53           H  
ATOM   1872  N   ALA A 130      -7.461  -7.265  65.329  1.00 98.80           N  
ATOM   1873  CA  ALA A 130      -7.542  -7.485  66.772  1.00 98.80           C  
ATOM   1874  C   ALA A 130      -8.911  -8.043  67.207  1.00 98.80           C  
ATOM   1875  O   ALA A 130      -8.953  -8.956  68.028  1.00 98.80           O  
ATOM   1876  CB  ALA A 130      -7.217  -6.171  67.499  1.00 98.80           C  
ATOM   1877  H   ALA A 130      -7.447  -6.300  65.027  1.00 98.80           H  
ATOM   1878  HA  ALA A 130      -6.776  -8.215  67.042  1.00 98.80           H  
ATOM   1879  HB1 ALA A 130      -7.131  -6.321  68.574  1.00 98.80           H  
ATOM   1880  HB2 ALA A 130      -6.269  -5.763  67.151  1.00 98.80           H  
ATOM   1881  HB3 ALA A 130      -7.981  -5.411  67.331  1.00 98.80           H  
ATOM   1882  N   ARG A 131      -9.999  -7.517  66.622  1.00 98.67           N  
ATOM   1883  CA  ARG A 131     -11.384  -7.913  66.893  1.00 98.67           C  
ATOM   1884  C   ARG A 131     -11.684  -9.364  66.463  1.00 98.67           C  
ATOM   1885  O   ARG A 131     -12.342 -10.086  67.210  1.00 98.67           O  
ATOM   1886  CB  ARG A 131     -12.317  -6.891  66.212  1.00 98.67           C  
ATOM   1887  CG  ARG A 131     -13.761  -6.859  66.743  1.00 98.67           C  
ATOM   1888  CD  ARG A 131     -14.678  -5.901  65.952  1.00 98.67           C  
ATOM   1889  NE  ARG A 131     -14.273  -4.484  66.050  1.00 98.67           N  
ATOM   1890  CZ  ARG A 131     -14.617  -3.578  66.986  1.00 98.67           C  
ATOM   1891  NH1 ARG A 131     -15.437  -3.877  68.005  1.00 98.67           N  
ATOM   1892  NH2 ARG A 131     -14.123  -2.337  66.894  1.00 98.67           N1+
ATOM   1893  H   ARG A 131      -9.881  -6.760  65.961  1.00 98.67           H  
ATOM   1894  HA  ARG A 131     -11.526  -7.841  67.973  1.00 98.67           H  
ATOM   1895  HB3 ARG A 131     -12.318  -7.050  65.132  1.00 98.67           H  
ATOM   1896  HB2 ARG A 131     -11.908  -5.896  66.369  1.00 98.67           H  
ATOM   1897  HG3 ARG A 131     -13.701  -6.512  67.777  1.00 98.67           H  
ATOM   1898  HG2 ARG A 131     -14.212  -7.850  66.793  1.00 98.67           H  
ATOM   1899  HD3 ARG A 131     -15.731  -6.061  66.184  1.00 98.67           H  
ATOM   1900  HD2 ARG A 131     -14.576  -6.139  64.893  1.00 98.67           H  
ATOM   1901  HE  ARG A 131     -13.641  -4.185  65.320  1.00 98.67           H  
ATOM   1902 HH12 ARG A 131     -15.679  -3.181  68.695  1.00 98.67           H  
ATOM   1903 HH11 ARG A 131     -15.818  -4.809  68.086  1.00 98.67           H  
ATOM   1904 HH22 ARG A 131     -14.360  -1.640  67.585  1.00 98.67           H  
ATOM   1905 HH21 ARG A 131     -13.507  -2.089  66.134  1.00 98.67           H  
ATOM   1906  N   LYS A 132     -11.136  -9.769  65.302  1.00 98.44           N  
ATOM   1907  CA  LYS A 132     -11.140 -11.140  64.781  1.00 98.44           C  
ATOM   1908  C   LYS A 132     -10.281 -12.117  65.602  1.00 98.44           C  
ATOM   1909  O   LYS A 132     -10.646 -13.288  65.701  1.00 98.44           O  
ATOM   1910  CB  LYS A 132     -10.674 -11.122  63.310  1.00 98.44           C  
ATOM   1911  CG  LYS A 132     -11.771 -10.680  62.330  1.00 98.44           C  
ATOM   1912  CD  LYS A 132     -11.228 -10.404  60.921  1.00 98.44           C  
ATOM   1913  CE  LYS A 132     -12.344 -10.347  59.866  1.00 98.44           C  
ATOM   1914  NZ  LYS A 132     -11.884  -9.736  58.607  1.00 98.44           N1+
ATOM   1915  H   LYS A 132     -10.632  -9.094  64.741  1.00 98.44           H  
ATOM   1916  HA  LYS A 132     -12.169 -11.504  64.816  1.00 98.44           H  
ATOM   1917  HB3 LYS A 132     -10.360 -12.122  63.006  1.00 98.44           H  
ATOM   1918  HB2 LYS A 132      -9.788 -10.492  63.211  1.00 98.44           H  
ATOM   1919  HG3 LYS A 132     -12.272  -9.785  62.702  1.00 98.44           H  
ATOM   1920  HG2 LYS A 132     -12.536 -11.458  62.285  1.00 98.44           H  
ATOM   1921  HD3 LYS A 132     -10.502 -11.172  60.647  1.00 98.44           H  
ATOM   1922  HD2 LYS A 132     -10.678  -9.462  60.944  1.00 98.44           H  
ATOM   1923  HE3 LYS A 132     -13.188  -9.769  60.235  1.00 98.44           H  
ATOM   1924  HE2 LYS A 132     -12.721 -11.350  59.664  1.00 98.44           H  
ATOM   1925  HZ1 LYS A 132     -11.112 -10.268  58.231  1.00 98.44           H  
ATOM   1926  HZ2 LYS A 132     -12.644  -9.725  57.942  1.00 98.44           H  
ATOM   1927  HZ3 LYS A 132     -11.587  -8.788  58.787  1.00 98.44           H  
ATOM   1928  N   ALA A 133      -9.177 -11.621  66.186  1.00 98.68           N  
ATOM   1929  CA  ALA A 133      -8.278 -12.377  67.061  1.00 98.68           C  
ATOM   1930  C   ALA A 133      -8.805 -12.561  68.499  1.00 98.68           C  
ATOM   1931  O   ALA A 133      -8.148 -13.243  69.284  1.00 98.68           O  
ATOM   1932  CB  ALA A 133      -6.904 -11.693  67.058  1.00 98.68           C  
ATOM   1933  H   ALA A 133      -8.938 -10.649  66.044  1.00 98.68           H  
ATOM   1934  HA  ALA A 133      -8.149 -13.376  66.642  1.00 98.68           H  
ATOM   1935  HB1 ALA A 133      -6.186 -12.221  67.685  1.00 98.68           H  
ATOM   1936  HB2 ALA A 133      -6.496 -11.667  66.048  1.00 98.68           H  
ATOM   1937  HB3 ALA A 133      -6.965 -10.666  67.414  1.00 98.68           H  
ATOM   1938  N   GLY A 134      -9.973 -11.974  68.820  1.00 98.57           N  
ATOM   1939  CA  GLY A 134     -10.641 -12.121  70.112  1.00 98.57           C  
ATOM   1940  C   GLY A 134     -10.097 -11.157  71.177  1.00 98.57           C  
ATOM   1941  O   GLY A 134     -10.390 -11.356  72.356  1.00 98.57           O  
ATOM   1942  H   GLY A 134     -10.453 -11.427  68.119  1.00 98.57           H  
ATOM   1943  HA3 GLY A 134     -10.561 -13.149  70.471  1.00 98.57           H  
ATOM   1944  HA2 GLY A 134     -11.703 -11.918  69.972  1.00 98.57           H  
ATOM   1945  N   VAL A 135      -9.320 -10.128  70.788  1.00 98.84           N  
ATOM   1946  CA  VAL A 135      -8.806  -9.086  71.681  1.00 98.84           C  
ATOM   1947  C   VAL A 135      -9.966  -8.205  72.178  1.00 98.84           C  
ATOM   1948  O   VAL A 135     -10.752  -7.724  71.359  1.00 98.84           O  
ATOM   1949  CB  VAL A 135      -7.774  -8.165  70.968  1.00 98.84           C  
ATOM   1950  CG1 VAL A 135      -7.192  -7.057  71.873  1.00 98.84           C  
ATOM   1951  CG2 VAL A 135      -6.632  -8.982  70.340  1.00 98.84           C  
ATOM   1952  H   VAL A 135      -9.120 -10.003  69.804  1.00 98.84           H  
ATOM   1953  HA  VAL A 135      -8.320  -9.570  72.531  1.00 98.84           H  
ATOM   1954  HB  VAL A 135      -8.280  -7.650  70.152  1.00 98.84           H  
ATOM   1955 HG11 VAL A 135      -6.382  -6.525  71.374  1.00 98.84           H  
ATOM   1956 HG12 VAL A 135      -7.941  -6.311  72.140  1.00 98.84           H  
ATOM   1957 HG13 VAL A 135      -6.793  -7.472  72.799  1.00 98.84           H  
ATOM   1958 HG21 VAL A 135      -5.885  -8.335  69.882  1.00 98.84           H  
ATOM   1959 HG22 VAL A 135      -6.144  -9.604  71.085  1.00 98.84           H  
ATOM   1960 HG23 VAL A 135      -6.989  -9.652  69.560  1.00 98.84           H  
ATOM   1961  N   GLU A 136     -10.049  -8.030  73.506  1.00 98.74           N  
ATOM   1962  CA  GLU A 136     -11.090  -7.250  74.172  1.00 98.74           C  
ATOM   1963  C   GLU A 136     -10.978  -5.751  73.847  1.00 98.74           C  
ATOM   1964  O   GLU A 136      -9.882  -5.196  73.909  1.00 98.74           O  
ATOM   1965  CB  GLU A 136     -11.044  -7.553  75.685  1.00 98.74           C  
ATOM   1966  CG  GLU A 136     -12.071  -6.773  76.545  1.00 98.74           C  
ATOM   1967  CD  GLU A 136     -12.151  -7.193  78.024  1.00 98.74           C  
ATOM   1968  OE1 GLU A 136     -12.904  -6.514  78.756  1.00 98.74           O  
ATOM   1969  OE2 GLU A 136     -11.454  -8.150  78.431  1.00 98.74           O1-
ATOM   1970  H   GLU A 136      -9.365  -8.463  74.109  1.00 98.74           H  
ATOM   1971  HA  GLU A 136     -12.051  -7.608  73.797  1.00 98.74           H  
ATOM   1972  HB3 GLU A 136     -10.038  -7.360  76.064  1.00 98.74           H  
ATOM   1973  HB2 GLU A 136     -11.213  -8.624  75.812  1.00 98.74           H  
ATOM   1974  HG3 GLU A 136     -13.065  -6.890  76.111  1.00 98.74           H  
ATOM   1975  HG2 GLU A 136     -11.844  -5.706  76.514  1.00 98.74           H  
ATOM   1976  N   PHE A 137     -12.125  -5.141  73.518  1.00 98.65           N  
ATOM   1977  CA  PHE A 137     -12.275  -3.707  73.278  1.00 98.65           C  
ATOM   1978  C   PHE A 137     -12.904  -3.020  74.497  1.00 98.65           C  
ATOM   1979  O   PHE A 137     -13.709  -3.632  75.200  1.00 98.65           O  
ATOM   1980  CB  PHE A 137     -13.111  -3.477  71.999  1.00 98.65           C  
ATOM   1981  CG  PHE A 137     -12.297  -3.497  70.716  1.00 98.65           C  
ATOM   1982  CD1 PHE A 137     -11.892  -2.285  70.119  1.00 98.65           C  
ATOM   1983  CD2 PHE A 137     -11.806  -4.713  70.196  1.00 98.65           C  
ATOM   1984  CE1 PHE A 137     -11.054  -2.299  69.012  1.00 98.65           C  
ATOM   1985  CE2 PHE A 137     -10.956  -4.707  69.099  1.00 98.65           C  
ATOM   1986  CZ  PHE A 137     -10.587  -3.505  68.508  1.00 98.65           C  
ATOM   1987  H   PHE A 137     -12.981  -5.676  73.507  1.00 98.65           H  
ATOM   1988  HA  PHE A 137     -11.294  -3.256  73.127  1.00 98.65           H  
ATOM   1989  HB3 PHE A 137     -13.636  -2.521  72.048  1.00 98.65           H  
ATOM   1990  HB2 PHE A 137     -13.893  -4.235  71.925  1.00 98.65           H  
ATOM   1991  HD1 PHE A 137     -12.228  -1.341  70.523  1.00 98.65           H  
ATOM   1992  HD2 PHE A 137     -12.079  -5.648  70.660  1.00 98.65           H  
ATOM   1993  HE1 PHE A 137     -10.747  -1.370  68.555  1.00 98.65           H  
ATOM   1994  HE2 PHE A 137     -10.573  -5.639  68.711  1.00 98.65           H  
ATOM   1995  HZ  PHE A 137      -9.914  -3.505  67.666  1.00 98.65           H  
ATOM   1996  N   ALA A 138     -12.528  -1.750  74.702  1.00 98.25           N  
ATOM   1997  CA  ALA A 138     -12.993  -0.907  75.799  1.00 98.25           C  
ATOM   1998  C   ALA A 138     -13.233   0.530  75.312  1.00 98.25           C  
ATOM   1999  O   ALA A 138     -12.726   0.926  74.260  1.00 98.25           O  
ATOM   2000  CB  ALA A 138     -11.957  -0.961  76.931  1.00 98.25           C  
ATOM   2001  H   ALA A 138     -11.865  -1.316  74.071  1.00 98.25           H  
ATOM   2002  HA  ALA A 138     -13.945  -1.285  76.176  1.00 98.25           H  
ATOM   2003  HB1 ALA A 138     -12.304  -0.404  77.800  1.00 98.25           H  
ATOM   2004  HB2 ALA A 138     -11.780  -1.987  77.258  1.00 98.25           H  
ATOM   2005  HB3 ALA A 138     -10.999  -0.543  76.622  1.00 98.25           H  
ATOM   2006  N   ASP A 139     -14.021   1.278  76.100  1.00 96.55           N  
ATOM   2007  CA  ASP A 139     -14.399   2.674  75.857  1.00 96.55           C  
ATOM   2008  C   ASP A 139     -13.355   3.658  76.425  1.00 96.55           C  
ATOM   2009  O   ASP A 139     -12.424   3.244  77.117  1.00 96.55           O  
ATOM   2010  CB  ASP A 139     -15.831   2.987  76.386  1.00 96.55           C  
ATOM   2011  CG  ASP A 139     -16.180   2.624  77.847  1.00 96.55           C  
ATOM   2012  OD1 ASP A 139     -15.263   2.371  78.661  1.00 96.55           O  
ATOM   2013  OD2 ASP A 139     -17.390   2.696  78.151  1.00 96.55           O1-
ATOM   2014  H   ASP A 139     -14.376   0.886  76.961  1.00 96.55           H  
ATOM   2015  HA  ASP A 139     -14.419   2.835  74.777  1.00 96.55           H  
ATOM   2016  HB3 ASP A 139     -16.536   2.448  75.751  1.00 96.55           H  
ATOM   2017  HB2 ASP A 139     -16.069   4.040  76.235  1.00 96.55           H  
ATOM   2018  N   LYS A 140     -13.562   4.958  76.147  1.00 96.85           N  
ATOM   2019  CA  LYS A 140     -12.769   6.075  76.673  1.00 96.85           C  
ATOM   2020  C   LYS A 140     -12.711   6.147  78.208  1.00 96.85           C  
ATOM   2021  O   LYS A 140     -11.659   6.510  78.729  1.00 96.85           O  
ATOM   2022  CB  LYS A 140     -13.282   7.408  76.084  1.00 96.85           C  
ATOM   2023  CG  LYS A 140     -12.978   7.582  74.585  1.00 96.85           C  
ATOM   2024  CD  LYS A 140     -13.426   8.944  74.030  1.00 96.85           C  
ATOM   2025  CE  LYS A 140     -13.042   9.129  72.550  1.00 96.85           C  
ATOM   2026  NZ  LYS A 140     -13.402  10.467  72.045  1.00 96.85           N1+
ATOM   2027  H   LYS A 140     -14.355   5.215  75.578  1.00 96.85           H  
ATOM   2028  HA  LYS A 140     -11.741   5.927  76.343  1.00 96.85           H  
ATOM   2029  HB3 LYS A 140     -12.807   8.236  76.613  1.00 96.85           H  
ATOM   2030  HB2 LYS A 140     -14.353   7.511  76.267  1.00 96.85           H  
ATOM   2031  HG3 LYS A 140     -13.449   6.781  74.013  1.00 96.85           H  
ATOM   2032  HG2 LYS A 140     -11.903   7.482  74.430  1.00 96.85           H  
ATOM   2033  HD3 LYS A 140     -12.978   9.738  74.631  1.00 96.85           H  
ATOM   2034  HD2 LYS A 140     -14.506   9.041  74.149  1.00 96.85           H  
ATOM   2035  HE3 LYS A 140     -13.534   8.375  71.934  1.00 96.85           H  
ATOM   2036  HE2 LYS A 140     -11.967   8.995  72.422  1.00 96.85           H  
ATOM   2037  HZ1 LYS A 140     -12.936  11.173  72.596  1.00 96.85           H  
ATOM   2038  HZ2 LYS A 140     -13.108  10.559  71.081  1.00 96.85           H  
ATOM   2039  HZ3 LYS A 140     -14.401  10.599  72.106  1.00 96.85           H  
ATOM   2040  N   ASP A 141     -13.805   5.774  78.897  1.00 97.30           N  
ATOM   2041  CA  ASP A 141     -13.919   5.793  80.362  1.00 97.30           C  
ATOM   2042  C   ASP A 141     -13.013   4.768  81.064  1.00 97.30           C  
ATOM   2043  O   ASP A 141     -12.517   5.073  82.150  1.00 97.30           O  
ATOM   2044  CB  ASP A 141     -15.377   5.647  80.868  1.00 97.30           C  
ATOM   2045  CG  ASP A 141     -16.401   6.673  80.344  1.00 97.30           C  
ATOM   2046  OD1 ASP A 141     -15.993   7.732  79.814  1.00 97.30           O  
ATOM   2047  OD2 ASP A 141     -17.604   6.423  80.578  1.00 97.30           O1-
ATOM   2048  H   ASP A 141     -14.630   5.475  78.397  1.00 97.30           H  
ATOM   2049  HA  ASP A 141     -13.565   6.774  80.686  1.00 97.30           H  
ATOM   2050  HB3 ASP A 141     -15.390   5.711  81.958  1.00 97.30           H  
ATOM   2051  HB2 ASP A 141     -15.747   4.653  80.607  1.00 97.30           H  
ATOM   2052  N   TYR A 142     -12.778   3.601  80.433  1.00 98.09           N  
ATOM   2053  CA  TYR A 142     -11.809   2.604  80.897  1.00 98.09           C  
ATOM   2054  C   TYR A 142     -10.369   3.142  80.859  1.00 98.09           C  
ATOM   2055  O   TYR A 142      -9.671   3.046  81.867  1.00 98.09           O  
ATOM   2056  CB  TYR A 142     -11.950   1.290  80.093  1.00 98.09           C  
ATOM   2057  CG  TYR A 142     -10.872   0.251  80.379  1.00 98.09           C  
ATOM   2058  CD1 TYR A 142      -9.774   0.104  79.504  1.00 98.09           C  
ATOM   2059  CD2 TYR A 142     -10.934  -0.526  81.554  1.00 98.09           C  
ATOM   2060  CE1 TYR A 142      -8.731  -0.788  79.817  1.00 98.09           C  
ATOM   2061  CE2 TYR A 142      -9.895  -1.426  81.862  1.00 98.09           C  
ATOM   2062  CZ  TYR A 142      -8.787  -1.549  81.002  1.00 98.09           C  
ATOM   2063  OH  TYR A 142      -7.769  -2.397  81.330  1.00 98.09           O  
ATOM   2064  H   TYR A 142     -13.249   3.402  79.560  1.00 98.09           H  
ATOM   2065  HA  TYR A 142     -12.050   2.379  81.937  1.00 98.09           H  
ATOM   2066  HB3 TYR A 142     -11.923   1.518  79.028  1.00 98.09           H  
ATOM   2067  HB2 TYR A 142     -12.929   0.846  80.276  1.00 98.09           H  
ATOM   2068  HD1 TYR A 142      -9.719   0.698  78.604  1.00 98.09           H  
ATOM   2069  HD2 TYR A 142     -11.767  -0.416  82.232  1.00 98.09           H  
ATOM   2070  HE1 TYR A 142      -7.885  -0.877  79.150  1.00 98.09           H  
ATOM   2071  HE2 TYR A 142      -9.941  -2.008  82.771  1.00 98.09           H  
ATOM   2072  HH  TYR A 142      -7.077  -2.462  80.666  1.00 98.09           H  
ATOM   2073  N   PHE A 143      -9.967   3.687  79.699  1.00 97.91           N  
ATOM   2074  CA  PHE A 143      -8.614   4.185  79.454  1.00 97.91           C  
ATOM   2075  C   PHE A 143      -8.274   5.473  80.221  1.00 97.91           C  
ATOM   2076  O   PHE A 143      -7.106   5.670  80.559  1.00 97.91           O  
ATOM   2077  CB  PHE A 143      -8.394   4.387  77.945  1.00 97.91           C  
ATOM   2078  CG  PHE A 143      -8.487   3.129  77.104  1.00 97.91           C  
ATOM   2079  CD1 PHE A 143      -7.582   2.069  77.304  1.00 97.91           C  
ATOM   2080  CD2 PHE A 143      -9.490   2.999  76.125  1.00 97.91           C  
ATOM   2081  CE1 PHE A 143      -7.673   0.921  76.532  1.00 97.91           C  
ATOM   2082  CE2 PHE A 143      -9.567   1.846  75.360  1.00 97.91           C  
ATOM   2083  CZ  PHE A 143      -8.666   0.812  75.568  1.00 97.91           C  
ATOM   2084  H   PHE A 143     -10.609   3.731  78.920  1.00 97.91           H  
ATOM   2085  HA  PHE A 143      -7.925   3.419  79.803  1.00 97.91           H  
ATOM   2086  HB3 PHE A 143      -7.403   4.807  77.772  1.00 97.91           H  
ATOM   2087  HB2 PHE A 143      -9.109   5.119  77.566  1.00 97.91           H  
ATOM   2088  HD1 PHE A 143      -6.828   2.147  78.066  1.00 97.91           H  
ATOM   2089  HD2 PHE A 143     -10.197   3.797  75.964  1.00 97.91           H  
ATOM   2090  HE1 PHE A 143      -6.974   0.111  76.685  1.00 97.91           H  
ATOM   2091  HE2 PHE A 143     -10.328   1.754  74.601  1.00 97.91           H  
ATOM   2092  HZ  PHE A 143      -8.748  -0.084  74.979  1.00 97.91           H  
ATOM   2093  N   PHE A 144      -9.293   6.314  80.471  1.00 97.44           N  
ATOM   2094  CA  PHE A 144      -9.198   7.585  81.185  1.00 97.44           C  
ATOM   2095  C   PHE A 144      -8.714   7.406  82.631  1.00 97.44           C  
ATOM   2096  O   PHE A 144      -9.227   6.551  83.354  1.00 97.44           O  
ATOM   2097  CB  PHE A 144     -10.565   8.312  81.129  1.00 97.44           C  
ATOM   2098  CG  PHE A 144     -10.654   9.663  81.828  1.00 97.44           C  
ATOM   2099  CD1 PHE A 144     -10.917   9.749  83.214  1.00 97.44           C  
ATOM   2100  CD2 PHE A 144     -10.326  10.841  81.124  1.00 97.44           C  
ATOM   2101  CE1 PHE A 144     -10.885  10.981  83.855  1.00 97.44           C  
ATOM   2102  CE2 PHE A 144     -10.313  12.064  81.780  1.00 97.44           C  
ATOM   2103  CZ  PHE A 144     -10.587  12.134  83.140  1.00 97.44           C  
ATOM   2104  H   PHE A 144     -10.217   6.073  80.138  1.00 97.44           H  
ATOM   2105  HA  PHE A 144      -8.470   8.197  80.649  1.00 97.44           H  
ATOM   2106  HB3 PHE A 144     -11.342   7.663  81.535  1.00 97.44           H  
ATOM   2107  HB2 PHE A 144     -10.830   8.482  80.086  1.00 97.44           H  
ATOM   2108  HD1 PHE A 144     -11.134   8.856  83.782  1.00 97.44           H  
ATOM   2109  HD2 PHE A 144     -10.099  10.800  80.069  1.00 97.44           H  
ATOM   2110  HE1 PHE A 144     -11.086  11.044  84.914  1.00 97.44           H  
ATOM   2111  HE2 PHE A 144     -10.083  12.964  81.230  1.00 97.44           H  
ATOM   2112  HZ  PHE A 144     -10.563  13.089  83.643  1.00 97.44           H  
ATOM   2113  N   THR A 145      -7.786   8.283  83.026  1.00 96.22           N  
ATOM   2114  CA  THR A 145      -7.419   8.541  84.411  1.00 96.22           C  
ATOM   2115  C   THR A 145      -7.257  10.065  84.549  1.00 96.22           C  
ATOM   2116  O   THR A 145      -6.796  10.725  83.613  1.00 96.22           O  
ATOM   2117  CB  THR A 145      -6.099   7.830  84.827  1.00 96.22           C  
ATOM   2118  CG2 THR A 145      -6.114   6.306  84.622  1.00 96.22           C  
ATOM   2119  OG1 THR A 145      -4.960   8.362  84.181  1.00 96.22           O  
ATOM   2120  H   THR A 145      -7.432   8.958  82.362  1.00 96.22           H  
ATOM   2121  HA  THR A 145      -8.225   8.220  85.075  1.00 96.22           H  
ATOM   2122  HB  THR A 145      -5.948   8.008  85.892  1.00 96.22           H  
ATOM   2123 HG21 THR A 145      -5.178   5.859  84.958  1.00 96.22           H  
ATOM   2124 HG22 THR A 145      -6.923   5.843  85.187  1.00 96.22           H  
ATOM   2125 HG23 THR A 145      -6.245   6.036  83.574  1.00 96.22           H  
ATOM   2126  HG1 THR A 145      -5.006   8.124  83.252  1.00 96.22           H  
ATOM   2127  N   GLN A 146      -7.668  10.596  85.713  1.00 96.71           N  
ATOM   2128  CA  GLN A 146      -7.684  12.033  85.993  1.00 96.71           C  
ATOM   2129  C   GLN A 146      -6.271  12.649  86.034  1.00 96.71           C  
ATOM   2130  O   GLN A 146      -6.113  13.786  85.601  1.00 96.71           O  
ATOM   2131  CB  GLN A 146      -8.462  12.283  87.305  1.00 96.71           C  
ATOM   2132  CG  GLN A 146      -8.803  13.762  87.595  1.00 96.71           C  
ATOM   2133  CD  GLN A 146      -9.773  14.359  86.571  1.00 96.71           C  
ATOM   2134  NE2 GLN A 146      -9.439  15.520  86.008  1.00 96.71           N  
ATOM   2135  OE1 GLN A 146     -10.825  13.784  86.300  1.00 96.71           O  
ATOM   2136  H   GLN A 146      -8.046   9.998  86.433  1.00 96.71           H  
ATOM   2137  HA  GLN A 146      -8.223  12.505  85.169  1.00 96.71           H  
ATOM   2138  HB3 GLN A 146      -7.894  11.880  88.145  1.00 96.71           H  
ATOM   2139  HB2 GLN A 146      -9.391  11.711  87.285  1.00 96.71           H  
ATOM   2140  HG3 GLN A 146      -7.896  14.364  87.653  1.00 96.71           H  
ATOM   2141  HG2 GLN A 146      -9.274  13.835  88.576  1.00 96.71           H  
ATOM   2142 HE22 GLN A 146     -10.059  15.953  85.340  1.00 96.71           H  
ATOM   2143 HE21 GLN A 146      -8.562  15.978  86.235  1.00 96.71           H  
ATOM   2144  N   ALA A 147      -5.274  11.877  86.505  1.00 92.32           N  
ATOM   2145  CA  ALA A 147      -3.866  12.272  86.573  1.00 92.32           C  
ATOM   2146  C   ALA A 147      -3.225  12.533  85.198  1.00 92.32           C  
ATOM   2147  O   ALA A 147      -2.476  13.500  85.067  1.00 92.32           O  
ATOM   2148  CB  ALA A 147      -3.082  11.199  87.341  1.00 92.32           C  
ATOM   2149  H   ALA A 147      -5.488  10.946  86.829  1.00 92.32           H  
ATOM   2150  HA  ALA A 147      -3.815  13.203  87.142  1.00 92.32           H  
ATOM   2151  HB1 ALA A 147      -2.028  11.466  87.429  1.00 92.32           H  
ATOM   2152  HB2 ALA A 147      -3.472  11.078  88.352  1.00 92.32           H  
ATOM   2153  HB3 ALA A 147      -3.139  10.229  86.845  1.00 92.32           H  
ATOM   2154  N   ARG A 148      -3.563  11.721  84.187  1.00 94.53           N  
ATOM   2155  CA  ARG A 148      -3.095  11.900  82.815  1.00 94.53           C  
ATOM   2156  C   ARG A 148      -3.833  13.052  82.125  1.00 94.53           C  
ATOM   2157  O   ARG A 148      -3.247  13.728  81.279  1.00 94.53           O  
ATOM   2158  CB  ARG A 148      -3.359  10.613  82.012  1.00 94.53           C  
ATOM   2159  CG  ARG A 148      -2.523   9.415  82.478  1.00 94.53           C  
ATOM   2160  CD  ARG A 148      -1.034   9.524  82.141  1.00 94.53           C  
ATOM   2161  NE  ARG A 148      -0.370   8.273  82.491  1.00 94.53           N  
ATOM   2162  CZ  ARG A 148       0.548   8.030  83.431  1.00 94.53           C  
ATOM   2163  NH1 ARG A 148       1.103   9.007  84.158  1.00 94.53           N  
ATOM   2164  NH2 ARG A 148       0.883   6.758  83.643  1.00 94.53           N1+
ATOM   2165  H   ARG A 148      -4.219  10.972  84.373  1.00 94.53           H  
ATOM   2166  HA  ARG A 148      -2.031  12.138  82.815  1.00 94.53           H  
ATOM   2167  HB3 ARG A 148      -3.174  10.780  80.949  1.00 94.53           H  
ATOM   2168  HB2 ARG A 148      -4.414  10.348  82.089  1.00 94.53           H  
ATOM   2169  HG3 ARG A 148      -2.923   8.514  82.010  1.00 94.53           H  
ATOM   2170  HG2 ARG A 148      -2.630   9.268  83.553  1.00 94.53           H  
ATOM   2171  HD3 ARG A 148      -0.562  10.371  82.637  1.00 94.53           H  
ATOM   2172  HD2 ARG A 148      -0.926   9.664  81.069  1.00 94.53           H  
ATOM   2173  HE  ARG A 148      -0.743   7.468  81.985  1.00 94.53           H  
ATOM   2174 HH12 ARG A 148       1.791   8.800  84.868  1.00 94.53           H  
ATOM   2175 HH11 ARG A 148       0.853   9.970  83.998  1.00 94.53           H  
ATOM   2176 HH22 ARG A 148       1.483   6.484  84.414  1.00 94.53           H  
ATOM   2177 HH21 ARG A 148       0.412   6.022  83.129  1.00 94.53           H  
ATOM   2178  N   TRP A 149      -5.097  13.294  82.495  1.00 96.33           N  
ATOM   2179  CA  TRP A 149      -5.883  14.411  81.975  1.00 96.33           C  
ATOM   2180  C   TRP A 149      -5.375  15.768  82.493  1.00 96.33           C  
ATOM   2181  O   TRP A 149      -5.233  16.688  81.693  1.00 96.33           O  
ATOM   2182  CB  TRP A 149      -7.375  14.194  82.279  1.00 96.33           C  
ATOM   2183  CG  TRP A 149      -8.297  15.211  81.673  1.00 96.33           C  
ATOM   2184  CD1 TRP A 149      -8.844  16.269  82.312  1.00 96.33           C  
ATOM   2185  CD2 TRP A 149      -8.704  15.333  80.276  1.00 96.33           C  
ATOM   2186  CE2 TRP A 149      -9.539  16.484  80.147  1.00 96.33           C  
ATOM   2187  CE3 TRP A 149      -8.449  14.589  79.101  1.00 96.33           C  
ATOM   2188  NE1 TRP A 149      -9.587  17.014  81.420  1.00 96.33           N  
ATOM   2189  CZ2 TRP A 149     -10.102  16.869  78.916  1.00 96.33           C  
ATOM   2190  CZ3 TRP A 149      -9.003  14.967  77.862  1.00 96.33           C  
ATOM   2191  CH2 TRP A 149      -9.830  16.103  77.767  1.00 96.33           C  
ATOM   2192  H   TRP A 149      -5.525  12.747  83.229  1.00 96.33           H  
ATOM   2193  HA  TRP A 149      -5.771  14.411  80.888  1.00 96.33           H  
ATOM   2194  HB3 TRP A 149      -7.549  14.160  83.355  1.00 96.33           H  
ATOM   2195  HB2 TRP A 149      -7.673  13.218  81.896  1.00 96.33           H  
ATOM   2196  HD1 TRP A 149      -8.703  16.487  83.361  1.00 96.33           H  
ATOM   2197  HE3 TRP A 149      -7.816  13.717  79.154  1.00 96.33           H  
ATOM   2198  HE1 TRP A 149     -10.087  17.849  81.692  1.00 96.33           H  
ATOM   2199  HZ2 TRP A 149     -10.728  17.747  78.852  1.00 96.33           H  
ATOM   2200  HZ3 TRP A 149      -8.789  14.380  76.982  1.00 96.33           H  
ATOM   2201  HH2 TRP A 149     -10.251  16.388  76.814  1.00 96.33           H  
ATOM   2202  N   ASP A 150      -5.073  15.858  83.800  1.00 94.96           N  
ATOM   2203  CA  ASP A 150      -4.478  17.038  84.444  1.00 94.96           C  
ATOM   2204  C   ASP A 150      -3.060  17.341  83.932  1.00 94.96           C  
ATOM   2205  O   ASP A 150      -2.727  18.515  83.772  1.00 94.96           O  
ATOM   2206  CB  ASP A 150      -4.472  16.950  85.991  1.00 94.96           C  
ATOM   2207  CG  ASP A 150      -5.843  16.782  86.673  1.00 94.96           C  
ATOM   2208  OD1 ASP A 150      -6.872  17.160  86.068  1.00 94.96           O  
ATOM   2209  OD2 ASP A 150      -5.831  16.384  87.858  1.00 94.96           O1-
ATOM   2210  H   ASP A 150      -5.251  15.068  84.407  1.00 94.96           H  
ATOM   2211  HA  ASP A 150      -5.092  17.896  84.160  1.00 94.96           H  
ATOM   2212  HB3 ASP A 150      -4.010  17.846  86.409  1.00 94.96           H  
ATOM   2213  HB2 ASP A 150      -3.850  16.104  86.293  1.00 94.96           H  
ATOM   2214  N   ALA A 151      -2.278  16.286  83.636  1.00 92.45           N  
ATOM   2215  CA  ALA A 151      -0.965  16.380  82.996  1.00 92.45           C  
ATOM   2216  C   ALA A 151      -1.038  16.942  81.566  1.00 92.45           C  
ATOM   2217  O   ALA A 151      -0.171  17.736  81.202  1.00 92.45           O  
ATOM   2218  CB  ALA A 151      -0.285  15.002  83.004  1.00 92.45           C  
ATOM   2219  H   ALA A 151      -2.616  15.352  83.824  1.00 92.45           H  
ATOM   2220  HA  ALA A 151      -0.355  17.061  83.591  1.00 92.45           H  
ATOM   2221  HB1 ALA A 151       0.705  15.048  82.550  1.00 92.45           H  
ATOM   2222  HB2 ALA A 151      -0.157  14.636  84.023  1.00 92.45           H  
ATOM   2223  HB3 ALA A 151      -0.867  14.262  82.455  1.00 92.45           H  
ATOM   2224  N   LEU A 152      -2.085  16.565  80.808  1.00 95.60           N  
ATOM   2225  CA  LEU A 152      -2.392  17.115  79.487  1.00 95.60           C  
ATOM   2226  C   LEU A 152      -2.747  18.611  79.550  1.00 95.60           C  
ATOM   2227  O   LEU A 152      -2.188  19.374  78.766  1.00 95.60           O  
ATOM   2228  CB  LEU A 152      -3.494  16.275  78.795  1.00 95.60           C  
ATOM   2229  CG  LEU A 152      -3.992  16.826  77.438  1.00 95.60           C  
ATOM   2230  CD1 LEU A 152      -2.882  16.799  76.375  1.00 95.60           C  
ATOM   2231  CD2 LEU A 152      -5.264  16.104  76.961  1.00 95.60           C  
ATOM   2232  H   LEU A 152      -2.752  15.902  81.179  1.00 95.60           H  
ATOM   2233  HA  LEU A 152      -1.486  17.025  78.886  1.00 95.60           H  
ATOM   2234  HB3 LEU A 152      -4.352  16.203  79.458  1.00 95.60           H  
ATOM   2235  HB2 LEU A 152      -3.141  15.250  78.666  1.00 95.60           H  
ATOM   2236  HG  LEU A 152      -4.297  17.863  77.563  1.00 95.60           H  
ATOM   2237 HD11 LEU A 152      -3.284  16.980  75.379  1.00 95.60           H  
ATOM   2238 HD12 LEU A 152      -2.139  17.574  76.559  1.00 95.60           H  
ATOM   2239 HD13 LEU A 152      -2.366  15.838  76.360  1.00 95.60           H  
ATOM   2240 HD21 LEU A 152      -6.095  16.803  76.860  1.00 95.60           H  
ATOM   2241 HD22 LEU A 152      -5.114  15.640  75.989  1.00 95.60           H  
ATOM   2242 HD23 LEU A 152      -5.583  15.323  77.651  1.00 95.60           H  
ATOM   2243  N   GLN A 153      -3.644  19.005  80.474  1.00 95.59           N  
ATOM   2244  CA  GLN A 153      -4.071  20.399  80.647  1.00 95.59           C  
ATOM   2245  C   GLN A 153      -2.923  21.338  81.055  1.00 95.59           C  
ATOM   2246  O   GLN A 153      -2.878  22.463  80.564  1.00 95.59           O  
ATOM   2247  CB  GLN A 153      -5.246  20.506  81.652  1.00 95.59           C  
ATOM   2248  CG  GLN A 153      -6.570  19.798  81.278  1.00 95.59           C  
ATOM   2249  CD  GLN A 153      -6.975  19.922  79.806  1.00 95.59           C  
ATOM   2250  NE2 GLN A 153      -7.181  18.789  79.132  1.00 95.59           N  
ATOM   2251  OE1 GLN A 153      -7.110  21.028  79.289  1.00 95.59           O  
ATOM   2252  H   GLN A 153      -4.073  18.320  81.083  1.00 95.59           H  
ATOM   2253  HA  GLN A 153      -4.404  20.754  79.670  1.00 95.59           H  
ATOM   2254  HB3 GLN A 153      -5.472  21.564  81.797  1.00 95.59           H  
ATOM   2255  HB2 GLN A 153      -4.925  20.143  82.630  1.00 95.59           H  
ATOM   2256  HG3 GLN A 153      -7.378  20.196  81.892  1.00 95.59           H  
ATOM   2257  HG2 GLN A 153      -6.510  18.746  81.538  1.00 95.59           H  
ATOM   2258 HE22 GLN A 153      -7.457  18.822  78.162  1.00 95.59           H  
ATOM   2259 HE21 GLN A 153      -7.074  17.895  79.589  1.00 95.59           H  
ATOM   2260  N   GLU A 154      -1.999  20.847  81.898  1.00 92.39           N  
ATOM   2261  CA  GLU A 154      -0.783  21.555  82.296  1.00 92.39           C  
ATOM   2262  C   GLU A 154       0.233  21.701  81.146  1.00 92.39           C  
ATOM   2263  O   GLU A 154       0.819  22.774  81.007  1.00 92.39           O  
ATOM   2264  CB  GLU A 154      -0.198  20.882  83.555  1.00 92.39           C  
ATOM   2265  CG  GLU A 154       1.114  21.515  84.081  1.00 92.39           C  
ATOM   2266  CD  GLU A 154       1.614  20.981  85.435  1.00 92.39           C  
ATOM   2267  OE1 GLU A 154       2.645  21.520  85.893  1.00 92.39           O  
ATOM   2268  OE2 GLU A 154       0.985  20.058  86.000  1.00 92.39           O1-
ATOM   2269  H   GLU A 154      -2.115  19.915  82.276  1.00 92.39           H  
ATOM   2270  HA  GLU A 154      -1.078  22.566  82.584  1.00 92.39           H  
ATOM   2271  HB3 GLU A 154      -0.037  19.821  83.358  1.00 92.39           H  
ATOM   2272  HB2 GLU A 154      -0.956  20.928  84.340  1.00 92.39           H  
ATOM   2273  HG3 GLU A 154       0.978  22.594  84.172  1.00 92.39           H  
ATOM   2274  HG2 GLU A 154       1.913  21.364  83.354  1.00 92.39           H  
ATOM   2275  N   THR A 155       0.393  20.648  80.324  1.00 91.55           N  
ATOM   2276  CA  THR A 155       1.263  20.645  79.141  1.00 91.55           C  
ATOM   2277  C   THR A 155       0.759  21.593  78.032  1.00 91.55           C  
ATOM   2278  O   THR A 155       1.580  22.275  77.421  1.00 91.55           O  
ATOM   2279  CB  THR A 155       1.416  19.218  78.544  1.00 91.55           C  
ATOM   2280  CG2 THR A 155       2.206  19.114  77.224  1.00 91.55           C  
ATOM   2281  OG1 THR A 155       2.071  18.397  79.491  1.00 91.55           O  
ATOM   2282  H   THR A 155      -0.124  19.797  80.502  1.00 91.55           H  
ATOM   2283  HA  THR A 155       2.249  20.995  79.455  1.00 91.55           H  
ATOM   2284  HB  THR A 155       0.428  18.785  78.383  1.00 91.55           H  
ATOM   2285 HG21 THR A 155       2.376  18.072  76.957  1.00 91.55           H  
ATOM   2286 HG22 THR A 155       1.672  19.569  76.390  1.00 91.55           H  
ATOM   2287 HG23 THR A 155       3.179  19.598  77.306  1.00 91.55           H  
ATOM   2288  HG1 THR A 155       1.486  18.276  80.246  1.00 91.55           H  
ATOM   2289  N   LEU A 156      -0.568  21.656  77.824  1.00 93.40           N  
ATOM   2290  CA  LEU A 156      -1.216  22.567  76.876  1.00 93.40           C  
ATOM   2291  C   LEU A 156      -1.116  24.046  77.301  1.00 93.40           C  
ATOM   2292  O   LEU A 156      -0.985  24.898  76.424  1.00 93.40           O  
ATOM   2293  CB  LEU A 156      -2.688  22.142  76.665  1.00 93.40           C  
ATOM   2294  CG  LEU A 156      -2.872  20.849  75.834  1.00 93.40           C  
ATOM   2295  CD1 LEU A 156      -4.332  20.366  75.886  1.00 93.40           C  
ATOM   2296  CD2 LEU A 156      -2.381  20.987  74.378  1.00 93.40           C  
ATOM   2297  H   LEU A 156      -1.184  21.052  78.354  1.00 93.40           H  
ATOM   2298  HA  LEU A 156      -0.687  22.482  75.926  1.00 93.40           H  
ATOM   2299  HB3 LEU A 156      -3.238  22.944  76.169  1.00 93.40           H  
ATOM   2300  HB2 LEU A 156      -3.160  22.026  77.643  1.00 93.40           H  
ATOM   2301  HG  LEU A 156      -2.271  20.069  76.300  1.00 93.40           H  
ATOM   2302 HD11 LEU A 156      -4.395  19.299  75.673  1.00 93.40           H  
ATOM   2303 HD12 LEU A 156      -4.781  20.530  76.866  1.00 93.40           H  
ATOM   2304 HD13 LEU A 156      -4.951  20.881  75.151  1.00 93.40           H  
ATOM   2305 HD21 LEU A 156      -3.123  20.637  73.660  1.00 93.40           H  
ATOM   2306 HD22 LEU A 156      -2.147  22.020  74.119  1.00 93.40           H  
ATOM   2307 HD23 LEU A 156      -1.479  20.396  74.217  1.00 93.40           H  
ATOM   2308  N   LYS A 157      -1.130  24.322  78.619  1.00 93.28           N  
ATOM   2309  CA  LYS A 157      -0.894  25.653  79.191  1.00 93.28           C  
ATOM   2310  C   LYS A 157       0.563  26.127  79.037  1.00 93.28           C  
ATOM   2311  O   LYS A 157       0.777  27.316  78.811  1.00 93.28           O  
ATOM   2312  CB  LYS A 157      -1.321  25.670  80.672  1.00 93.28           C  
ATOM   2313  CG  LYS A 157      -2.845  25.668  80.871  1.00 93.28           C  
ATOM   2314  CD  LYS A 157      -3.241  25.378  82.327  1.00 93.28           C  
ATOM   2315  CE  LYS A 157      -4.761  25.253  82.510  1.00 93.28           C  
ATOM   2316  NZ  LYS A 157      -5.118  24.940  83.906  1.00 93.28           N1+
ATOM   2317  H   LYS A 157      -1.259  23.570  79.281  1.00 93.28           H  
ATOM   2318  HA  LYS A 157      -1.524  26.362  78.649  1.00 93.28           H  
ATOM   2319  HB3 LYS A 157      -0.927  26.560  81.165  1.00 93.28           H  
ATOM   2320  HB2 LYS A 157      -0.871  24.821  81.188  1.00 93.28           H  
ATOM   2321  HG3 LYS A 157      -3.311  24.939  80.210  1.00 93.28           H  
ATOM   2322  HG2 LYS A 157      -3.247  26.636  80.571  1.00 93.28           H  
ATOM   2323  HD3 LYS A 157      -2.854  26.174  82.965  1.00 93.28           H  
ATOM   2324  HD2 LYS A 157      -2.754  24.458  82.655  1.00 93.28           H  
ATOM   2325  HE3 LYS A 157      -5.153  24.463  81.868  1.00 93.28           H  
ATOM   2326  HE2 LYS A 157      -5.256  26.180  82.219  1.00 93.28           H  
ATOM   2327  HZ1 LYS A 157      -4.788  25.675  84.514  1.00 93.28           H  
ATOM   2328  HZ2 LYS A 157      -6.122  24.860  83.989  1.00 93.28           H  
ATOM   2329  HZ3 LYS A 157      -4.690  24.065  84.175  1.00 93.28           H  
ATOM   2330  N   MET A 158       1.528  25.196  79.134  1.00 90.17           N  
ATOM   2331  CA  MET A 158       2.954  25.452  78.908  1.00 90.17           C  
ATOM   2332  C   MET A 158       3.281  25.701  77.425  1.00 90.17           C  
ATOM   2333  O   MET A 158       4.085  26.588  77.141  1.00 90.17           O  
ATOM   2334  CB  MET A 158       3.789  24.289  79.478  1.00 90.17           C  
ATOM   2335  CG  MET A 158       3.823  24.264  81.013  1.00 90.17           C  
ATOM   2336  SD  MET A 158       4.547  22.754  81.704  1.00 90.17           S  
ATOM   2337  CE  MET A 158       4.533  23.195  83.460  1.00 90.17           C  
ATOM   2338  H   MET A 158       1.276  24.239  79.343  1.00 90.17           H  
ATOM   2339  HA  MET A 158       3.227  26.360  79.449  1.00 90.17           H  
ATOM   2340  HB3 MET A 158       4.817  24.367  79.121  1.00 90.17           H  
ATOM   2341  HB2 MET A 158       3.416  23.336  79.101  1.00 90.17           H  
ATOM   2342  HG3 MET A 158       2.820  24.375  81.423  1.00 90.17           H  
ATOM   2343  HG2 MET A 158       4.397  25.117  81.375  1.00 90.17           H  
ATOM   2344  HE1 MET A 158       4.904  22.364  84.060  1.00 90.17           H  
ATOM   2345  HE2 MET A 158       5.166  24.064  83.642  1.00 90.17           H  
ATOM   2346  HE3 MET A 158       3.519  23.430  83.785  1.00 90.17           H  
ATOM   2347  N   LYS A 159       2.626  24.958  76.514  1.00 86.62           N  
ATOM   2348  CA  LYS A 159       2.714  25.157  75.063  1.00 86.62           C  
ATOM   2349  C   LYS A 159       2.085  26.477  74.584  1.00 86.62           C  
ATOM   2350  O   LYS A 159       2.602  27.068  73.636  1.00 86.62           O  
ATOM   2351  CB  LYS A 159       2.091  23.955  74.322  1.00 86.62           C  
ATOM   2352  CG  LYS A 159       2.992  22.710  74.302  1.00 86.62           C  
ATOM   2353  CD  LYS A 159       2.442  21.607  73.384  1.00 86.62           C  
ATOM   2354  CE  LYS A 159       3.421  20.433  73.230  1.00 86.62           C  
ATOM   2355  NZ  LYS A 159       2.986  19.494  72.181  1.00 86.62           N1+
ATOM   2356  H   LYS A 159       1.998  24.229  76.826  1.00 86.62           H  
ATOM   2357  HA  LYS A 159       3.774  25.203  74.807  1.00 86.62           H  
ATOM   2358  HB3 LYS A 159       1.920  24.240  73.282  1.00 86.62           H  
ATOM   2359  HB2 LYS A 159       1.108  23.717  74.731  1.00 86.62           H  
ATOM   2360  HG3 LYS A 159       3.122  22.321  75.312  1.00 86.62           H  
ATOM   2361  HG2 LYS A 159       3.987  22.996  73.958  1.00 86.62           H  
ATOM   2362  HD3 LYS A 159       2.216  22.037  72.407  1.00 86.62           H  
ATOM   2363  HD2 LYS A 159       1.494  21.247  73.787  1.00 86.62           H  
ATOM   2364  HE3 LYS A 159       3.529  19.898  74.174  1.00 86.62           H  
ATOM   2365  HE2 LYS A 159       4.408  20.803  72.954  1.00 86.62           H  
ATOM   2366  HZ1 LYS A 159       2.893  19.982  71.302  1.00 86.62           H  
ATOM   2367  HZ2 LYS A 159       3.668  18.756  72.084  1.00 86.62           H  
ATOM   2368  HZ3 LYS A 159       2.095  19.083  72.429  1.00 86.62           H  
ATOM   2369  N   ALA A 160       1.012  26.928  75.258  1.00 90.16           N  
ATOM   2370  CA  ALA A 160       0.345  28.208  75.007  1.00 90.16           C  
ATOM   2371  C   ALA A 160       1.164  29.438  75.448  1.00 90.16           C  
ATOM   2372  O   ALA A 160       0.887  30.536  74.968  1.00 90.16           O  
ATOM   2373  CB  ALA A 160      -1.027  28.196  75.699  1.00 90.16           C  
ATOM   2374  H   ALA A 160       0.629  26.370  76.009  1.00 90.16           H  
ATOM   2375  HA  ALA A 160       0.178  28.296  73.932  1.00 90.16           H  
ATOM   2376  HB1 ALA A 160      -1.569  29.127  75.524  1.00 90.16           H  
ATOM   2377  HB2 ALA A 160      -1.649  27.384  75.321  1.00 90.16           H  
ATOM   2378  HB3 ALA A 160      -0.931  28.067  76.777  1.00 90.16           H  
ATOM   2379  N   LYS A 161       2.159  29.233  76.332  1.00 91.01           N  
ATOM   2380  CA  LYS A 161       3.080  30.251  76.845  1.00 91.01           C  
ATOM   2381  C   LYS A 161       4.344  30.121  76.016  1.00 91.01           C  
ATOM   2382  O   LYS A 161       5.350  30.794  76.235  1.00 91.01           O  
ATOM   2383  CB  LYS A 161       3.352  30.000  78.348  1.00 91.01           C  
ATOM   2384  CG  LYS A 161       2.155  30.349  79.249  1.00 91.01           C  
ATOM   2385  CD  LYS A 161       2.380  29.929  80.708  1.00 91.01           C  
ATOM   2386  CE  LYS A 161       1.163  30.227  81.597  1.00 91.01           C  
ATOM   2387  NZ  LYS A 161       1.407  29.844  82.999  1.00 91.01           N1+
ATOM   2388  H   LYS A 161       2.309  28.296  76.680  1.00 91.01           H  
ATOM   2389  HA  LYS A 161       2.676  31.258  76.718  1.00 91.01           H  
ATOM   2390  HXT LYS A 161       4.321  29.393  75.202  1.00 91.01           H  
ATOM   2391  HB3 LYS A 161       4.207  30.589  78.685  1.00 91.01           H  
ATOM   2392  HB2 LYS A 161       3.631  28.956  78.506  1.00 91.01           H  
ATOM   2393  HG3 LYS A 161       1.251  29.876  78.867  1.00 91.01           H  
ATOM   2394  HG2 LYS A 161       1.972  31.424  79.202  1.00 91.01           H  
ATOM   2395  HD3 LYS A 161       3.261  30.445  81.095  1.00 91.01           H  
ATOM   2396  HD2 LYS A 161       2.609  28.862  80.741  1.00 91.01           H  
ATOM   2397  HE3 LYS A 161       0.290  29.684  81.233  1.00 91.01           H  
ATOM   2398  HE2 LYS A 161       0.921  31.289  81.563  1.00 91.01           H  
ATOM   2399  HZ1 LYS A 161       2.196  30.362  83.358  1.00 91.01           H  
ATOM   2400  HZ2 LYS A 161       0.589  30.052  83.554  1.00 91.01           H  
ATOM   2401  HZ3 LYS A 161       1.605  28.854  83.050  1.00 91.01           H  
ATOM   2402  N   THR A 174       5.508   4.363  78.320  1.00 94.59           N  
ATOM   2403  CA  THR A 174       5.806   3.067  77.671  1.00 94.59           C  
ATOM   2404  C   THR A 174       5.874   2.032  78.794  1.00 94.59           C  
ATOM   2405  O   THR A 174       6.241   2.399  79.910  1.00 94.59           O  
ATOM   2406  CB  THR A 174       7.122   3.102  76.854  1.00 94.59           C  
ATOM   2407  CG2 THR A 174       7.438   1.848  76.025  1.00 94.59           C  
ATOM   2408  OG1 THR A 174       7.016   4.167  75.941  1.00 94.59           O  
ATOM   2409  H2  THR A 174       4.532   4.187  78.563  1.00 94.59           H  
ATOM   2410  HA  THR A 174       4.970   2.836  77.019  1.00 94.59           H  
ATOM   2411  HB  THR A 174       7.960   3.302  77.522  1.00 94.59           H  
ATOM   2412 HG21 THR A 174       8.377   1.965  75.484  1.00 94.59           H  
ATOM   2413 HG22 THR A 174       7.533   0.962  76.645  1.00 94.59           H  
ATOM   2414 HG23 THR A 174       6.672   1.630  75.286  1.00 94.59           H  
ATOM   2415  HG1 THR A 174       6.986   4.946  76.488  1.00 94.59           H  
ATOM   2416  H   THR A 174       6.007   4.203  79.197  1.00  0.00           H  
ATOM   2417  N   VAL A 175       5.524   0.787  78.498  1.00 98.70           N  
ATOM   2418  CA  VAL A 175       5.744  -0.391  79.321  1.00 98.70           C  
ATOM   2419  C   VAL A 175       6.383  -1.449  78.421  1.00 98.70           C  
ATOM   2420  O   VAL A 175       6.204  -1.411  77.196  1.00 98.70           O  
ATOM   2421  CB  VAL A 175       4.429  -0.862  79.988  1.00 98.70           C  
ATOM   2422  CG1 VAL A 175       3.706   0.281  80.712  1.00 98.70           C  
ATOM   2423  CG2 VAL A 175       3.465  -1.606  79.042  1.00 98.70           C  
ATOM   2424  H   VAL A 175       5.208   0.598  77.546  1.00 98.70           H  
ATOM   2425  HA  VAL A 175       6.469  -0.145  80.100  1.00 98.70           H  
ATOM   2426  HB  VAL A 175       4.740  -1.570  80.755  1.00 98.70           H  
ATOM   2427 HG11 VAL A 175       2.855  -0.079  81.290  1.00 98.70           H  
ATOM   2428 HG12 VAL A 175       4.398   0.779  81.390  1.00 98.70           H  
ATOM   2429 HG13 VAL A 175       3.329   1.032  80.019  1.00 98.70           H  
ATOM   2430 HG21 VAL A 175       2.494  -1.783  79.505  1.00 98.70           H  
ATOM   2431 HG22 VAL A 175       3.305  -1.043  78.125  1.00 98.70           H  
ATOM   2432 HG23 VAL A 175       3.867  -2.579  78.764  1.00 98.70           H  
ATOM   2433  N   GLY A 176       7.102  -2.405  79.003  1.00 98.94           N  
ATOM   2434  CA  GLY A 176       7.780  -3.404  78.196  1.00 98.94           C  
ATOM   2435  C   GLY A 176       8.110  -4.634  79.025  1.00 98.94           C  
ATOM   2436  O   GLY A 176       8.017  -4.634  80.253  1.00 98.94           O  
ATOM   2437  H   GLY A 176       7.261  -2.411  80.003  1.00 98.94           H  
ATOM   2438  HA3 GLY A 176       8.703  -2.976  77.812  1.00 98.94           H  
ATOM   2439  HA2 GLY A 176       7.166  -3.710  77.348  1.00 98.94           H  
ATOM   2440  N   ALA A 177       8.522  -5.682  78.303  1.00 98.98           N  
ATOM   2441  CA  ALA A 177       9.009  -6.938  78.845  1.00 98.98           C  
ATOM   2442  C   ALA A 177       9.950  -7.601  77.837  1.00 98.98           C  
ATOM   2443  O   ALA A 177       9.721  -7.518  76.632  1.00 98.98           O  
ATOM   2444  CB  ALA A 177       7.837  -7.859  79.203  1.00 98.98           C  
ATOM   2445  H   ALA A 177       8.555  -5.605  77.293  1.00 98.98           H  
ATOM   2446  HA  ALA A 177       9.573  -6.713  79.744  1.00 98.98           H  
ATOM   2447  HB1 ALA A 177       8.189  -8.774  79.682  1.00 98.98           H  
ATOM   2448  HB2 ALA A 177       7.144  -7.375  79.892  1.00 98.98           H  
ATOM   2449  HB3 ALA A 177       7.277  -8.143  78.313  1.00 98.98           H  
ATOM   2450  N   VAL A 178      10.977  -8.274  78.365  1.00 98.99           N  
ATOM   2451  CA  VAL A 178      11.898  -9.123  77.617  1.00 98.99           C  
ATOM   2452  C   VAL A 178      12.107 -10.414  78.422  1.00 98.99           C  
ATOM   2453  O   VAL A 178      12.183 -10.353  79.649  1.00 98.99           O  
ATOM   2454  CB  VAL A 178      13.266  -8.435  77.358  1.00 98.99           C  
ATOM   2455  CG1 VAL A 178      13.137  -7.243  76.401  1.00 98.99           C  
ATOM   2456  CG2 VAL A 178      14.051  -8.035  78.622  1.00 98.99           C  
ATOM   2457  H   VAL A 178      11.090  -8.293  79.371  1.00 98.99           H  
ATOM   2458  HA  VAL A 178      11.462  -9.389  76.656  1.00 98.99           H  
ATOM   2459  HB  VAL A 178      13.880  -9.155  76.822  1.00 98.99           H  
ATOM   2460 HG11 VAL A 178      14.112  -6.802  76.204  1.00 98.99           H  
ATOM   2461 HG12 VAL A 178      12.712  -7.549  75.446  1.00 98.99           H  
ATOM   2462 HG13 VAL A 178      12.500  -6.463  76.814  1.00 98.99           H  
ATOM   2463 HG21 VAL A 178      14.963  -7.501  78.362  1.00 98.99           H  
ATOM   2464 HG22 VAL A 178      13.461  -7.379  79.261  1.00 98.99           H  
ATOM   2465 HG23 VAL A 178      14.351  -8.900  79.212  1.00 98.99           H  
ATOM   2466  N   ALA A 179      12.163 -11.559  77.723  1.00 98.98           N  
ATOM   2467  CA  ALA A 179      12.267 -12.875  78.350  1.00 98.98           C  
ATOM   2468  C   ALA A 179      13.227 -13.791  77.591  1.00 98.98           C  
ATOM   2469  O   ALA A 179      13.358 -13.681  76.373  1.00 98.98           O  
ATOM   2470  CB  ALA A 179      10.876 -13.528  78.430  1.00 98.98           C  
ATOM   2471  H   ALA A 179      12.106 -11.545  76.713  1.00 98.98           H  
ATOM   2472  HA  ALA A 179      12.657 -12.763  79.362  1.00 98.98           H  
ATOM   2473  HB1 ALA A 179      10.903 -14.439  79.029  1.00 98.98           H  
ATOM   2474  HB2 ALA A 179      10.143 -12.863  78.884  1.00 98.98           H  
ATOM   2475  HB3 ALA A 179      10.507 -13.798  77.441  1.00 98.98           H  
ATOM   2476  N   CYS A 180      13.822 -14.711  78.361  1.00 98.92           N  
ATOM   2477  CA  CYS A 180      14.547 -15.890  77.916  1.00 98.92           C  
ATOM   2478  C   CYS A 180      13.842 -17.086  78.575  1.00 98.92           C  
ATOM   2479  O   CYS A 180      13.718 -17.094  79.799  1.00 98.92           O  
ATOM   2480  CB  CYS A 180      16.036 -15.812  78.317  1.00 98.92           C  
ATOM   2481  SG  CYS A 180      16.963 -17.291  77.816  1.00 98.92           S  
ATOM   2482  H   CYS A 180      13.636 -14.689  79.356  1.00 98.92           H  
ATOM   2483  HA  CYS A 180      14.480 -15.977  76.834  1.00 98.92           H  
ATOM   2484  HB3 CYS A 180      16.135 -15.707  79.396  1.00 98.92           H  
ATOM   2485  HB2 CYS A 180      16.506 -14.936  77.872  1.00 98.92           H  
ATOM   2486  HG  CYS A 180      18.160 -16.856  78.223  1.00 98.92           H  
ATOM   2487  N   ASP A 181      13.383 -18.062  77.775  1.00 98.80           N  
ATOM   2488  CA  ASP A 181      12.691 -19.258  78.277  1.00 98.80           C  
ATOM   2489  C   ASP A 181      13.686 -20.374  78.665  1.00 98.80           C  
ATOM   2490  O   ASP A 181      14.901 -20.181  78.593  1.00 98.80           O  
ATOM   2491  CB  ASP A 181      11.545 -19.728  77.330  1.00 98.80           C  
ATOM   2492  CG  ASP A 181      11.901 -20.124  75.883  1.00 98.80           C  
ATOM   2493  OD1 ASP A 181      13.052 -20.535  75.633  1.00 98.80           O1-
ATOM   2494  OD2 ASP A 181      10.963 -20.148  75.058  1.00 98.80           O  
ATOM   2495  H   ASP A 181      13.533 -18.013  76.775  1.00 98.80           H  
ATOM   2496  HA  ASP A 181      12.199 -18.994  79.214  1.00 98.80           H  
ATOM   2497  HB3 ASP A 181      10.830 -18.907  77.270  1.00 98.80           H  
ATOM   2498  HB2 ASP A 181      10.985 -20.544  77.787  1.00 98.80           H  
ATOM   2499  N   LYS A 182      13.135 -21.534  79.056  1.00 97.48           N  
ATOM   2500  CA  LYS A 182      13.866 -22.753  79.415  1.00 97.48           C  
ATOM   2501  C   LYS A 182      14.715 -23.371  78.287  1.00 97.48           C  
ATOM   2502  O   LYS A 182      15.678 -24.074  78.592  1.00 97.48           O  
ATOM   2503  CB  LYS A 182      12.868 -23.784  79.967  1.00 97.48           C  
ATOM   2504  CG  LYS A 182      12.290 -23.397  81.338  1.00 97.48           C  
ATOM   2505  CD  LYS A 182      11.314 -24.460  81.851  1.00 97.48           C  
ATOM   2506  CE  LYS A 182      10.940 -24.283  83.329  1.00 97.48           C  
ATOM   2507  NZ  LYS A 182       9.835 -25.179  83.710  1.00 97.48           N1+
ATOM   2508  H   LYS A 182      12.129 -21.611  79.075  1.00 97.48           H  
ATOM   2509  HA  LYS A 182      14.552 -22.501  80.219  1.00 97.48           H  
ATOM   2510  HB3 LYS A 182      13.371 -24.747  80.080  1.00 97.48           H  
ATOM   2511  HB2 LYS A 182      12.064 -23.948  79.248  1.00 97.48           H  
ATOM   2512  HG3 LYS A 182      11.775 -22.437  81.275  1.00 97.48           H  
ATOM   2513  HG2 LYS A 182      13.102 -23.256  82.052  1.00 97.48           H  
ATOM   2514  HD3 LYS A 182      11.742 -25.449  81.690  1.00 97.48           H  
ATOM   2515  HD2 LYS A 182      10.421 -24.430  81.231  1.00 97.48           H  
ATOM   2516  HE3 LYS A 182      10.646 -23.257  83.536  1.00 97.48           H  
ATOM   2517  HE2 LYS A 182      11.801 -24.489  83.965  1.00 97.48           H  
ATOM   2518  HZ1 LYS A 182       9.591 -25.032  84.680  1.00 97.48           H  
ATOM   2519  HZ2 LYS A 182       9.026 -24.978  83.138  1.00 97.48           H  
ATOM   2520  HZ3 LYS A 182      10.112 -26.141  83.573  1.00 97.48           H  
ATOM   2521  N   ASP A 183      14.351 -23.097  77.024  1.00 97.09           N  
ATOM   2522  CA  ASP A 183      15.005 -23.610  75.815  1.00 97.09           C  
ATOM   2523  C   ASP A 183      16.052 -22.628  75.240  1.00 97.09           C  
ATOM   2524  O   ASP A 183      16.677 -22.956  74.231  1.00 97.09           O  
ATOM   2525  CB  ASP A 183      13.972 -23.994  74.722  1.00 97.09           C  
ATOM   2526  CG  ASP A 183      12.850 -24.971  75.125  1.00 97.09           C  
ATOM   2527  OD1 ASP A 183      13.038 -25.752  76.085  1.00 97.09           O1-
ATOM   2528  OD2 ASP A 183      11.852 -25.006  74.372  1.00 97.09           O  
ATOM   2529  H   ASP A 183      13.561 -22.486  76.860  1.00 97.09           H  
ATOM   2530  HA  ASP A 183      15.558 -24.516  76.070  1.00 97.09           H  
ATOM   2531  HB3 ASP A 183      14.482 -24.427  73.860  1.00 97.09           H  
ATOM   2532  HB2 ASP A 183      13.489 -23.079  74.385  1.00 97.09           H  
ATOM   2533  N   GLY A 184      16.243 -21.458  75.877  1.00 97.69           N  
ATOM   2534  CA  GLY A 184      17.225 -20.448  75.473  1.00 97.69           C  
ATOM   2535  C   GLY A 184      16.720 -19.534  74.343  1.00 97.69           C  
ATOM   2536  O   GLY A 184      17.527 -18.804  73.765  1.00 97.69           O  
ATOM   2537  H   GLY A 184      15.684 -21.248  76.694  1.00 97.69           H  
ATOM   2538  HA3 GLY A 184      18.159 -20.922  75.168  1.00 97.69           H  
ATOM   2539  HA2 GLY A 184      17.460 -19.832  76.341  1.00 97.69           H  
ATOM   2540  N   ASN A 185      15.415 -19.574  74.017  1.00 98.82           N  
ATOM   2541  CA  ASN A 185      14.776 -18.714  73.018  1.00 98.82           C  
ATOM   2542  C   ASN A 185      14.409 -17.362  73.637  1.00 98.82           C  
ATOM   2543  O   ASN A 185      14.035 -17.312  74.809  1.00 98.82           O  
ATOM   2544  CB  ASN A 185      13.491 -19.344  72.438  1.00 98.82           C  
ATOM   2545  CG  ASN A 185      13.656 -20.779  71.937  1.00 98.82           C  
ATOM   2546  ND2 ASN A 185      12.758 -21.669  72.363  1.00 98.82           N  
ATOM   2547  OD1 ASN A 185      14.556 -21.072  71.154  1.00 98.82           O  
ATOM   2548  H   ASN A 185      14.789 -20.170  74.547  1.00 98.82           H  
ATOM   2549  HA  ASN A 185      15.470 -18.520  72.203  1.00 98.82           H  
ATOM   2550  HB3 ASN A 185      13.135 -18.735  71.608  1.00 98.82           H  
ATOM   2551  HB2 ASN A 185      12.692 -19.317  73.176  1.00 98.82           H  
ATOM   2552 HD22 ASN A 185      12.817 -22.635  72.077  1.00 98.82           H  
ATOM   2553 HD21 ASN A 185      12.055 -21.395  73.038  1.00 98.82           H  
ATOM   2554  N   LEU A 186      14.499 -16.306  72.820  1.00 98.95           N  
ATOM   2555  CA  LEU A 186      14.290 -14.924  73.234  1.00 98.95           C  
ATOM   2556  C   LEU A 186      13.042 -14.326  72.585  1.00 98.95           C  
ATOM   2557  O   LEU A 186      12.610 -14.781  71.527  1.00 98.95           O  
ATOM   2558  CB  LEU A 186      15.539 -14.099  72.853  1.00 98.95           C  
ATOM   2559  CG  LEU A 186      16.841 -14.554  73.547  1.00 98.95           C  
ATOM   2560  CD1 LEU A 186      18.035 -13.708  73.075  1.00 98.95           C  
ATOM   2561  CD2 LEU A 186      16.706 -14.561  75.081  1.00 98.95           C  
ATOM   2562  H   LEU A 186      14.787 -16.438  71.858  1.00 98.95           H  
ATOM   2563  HA  LEU A 186      14.127 -14.884  74.308  1.00 98.95           H  
ATOM   2564  HB3 LEU A 186      15.369 -13.053  73.106  1.00 98.95           H  
ATOM   2565  HB2 LEU A 186      15.678 -14.130  71.771  1.00 98.95           H  
ATOM   2566  HG  LEU A 186      17.048 -15.579  73.235  1.00 98.95           H  
ATOM   2567 HD11 LEU A 186      18.806 -14.327  72.616  1.00 98.95           H  
ATOM   2568 HD12 LEU A 186      17.731 -12.961  72.345  1.00 98.95           H  
ATOM   2569 HD13 LEU A 186      18.502 -13.164  73.889  1.00 98.95           H  
ATOM   2570 HD21 LEU A 186      17.511 -14.038  75.585  1.00 98.95           H  
ATOM   2571 HD22 LEU A 186      15.796 -14.076  75.426  1.00 98.95           H  
ATOM   2572 HD23 LEU A 186      16.697 -15.585  75.451  1.00 98.95           H  
ATOM   2573  N   ALA A 187      12.513 -13.282  73.237  1.00 98.98           N  
ATOM   2574  CA  ALA A 187      11.405 -12.471  72.751  1.00 98.98           C  
ATOM   2575  C   ALA A 187      11.360 -11.142  73.509  1.00 98.98           C  
ATOM   2576  O   ALA A 187      11.843 -11.058  74.640  1.00 98.98           O  
ATOM   2577  CB  ALA A 187      10.078 -13.223  72.916  1.00 98.98           C  
ATOM   2578  H   ALA A 187      12.917 -12.984  74.115  1.00 98.98           H  
ATOM   2579  HA  ALA A 187      11.573 -12.262  71.694  1.00 98.98           H  
ATOM   2580  HB1 ALA A 187       9.247 -12.641  72.520  1.00 98.98           H  
ATOM   2581  HB2 ALA A 187      10.081 -14.181  72.395  1.00 98.98           H  
ATOM   2582  HB3 ALA A 187       9.878 -13.409  73.969  1.00 98.98           H  
ATOM   2583  N   ALA A 188      10.742 -10.144  72.866  1.00 98.99           N  
ATOM   2584  CA  ALA A 188      10.467  -8.825  73.423  1.00 98.99           C  
ATOM   2585  C   ALA A 188       9.018  -8.430  73.128  1.00 98.99           C  
ATOM   2586  O   ALA A 188       8.465  -8.824  72.101  1.00 98.99           O  
ATOM   2587  CB  ALA A 188      11.427  -7.799  72.804  1.00 98.99           C  
ATOM   2588  H   ALA A 188      10.357 -10.315  71.945  1.00 98.99           H  
ATOM   2589  HA  ALA A 188      10.607  -8.835  74.504  1.00 98.99           H  
ATOM   2590  HB1 ALA A 188      11.231  -6.796  73.187  1.00 98.99           H  
ATOM   2591  HB2 ALA A 188      12.462  -8.036  73.042  1.00 98.99           H  
ATOM   2592  HB3 ALA A 188      11.332  -7.764  71.718  1.00 98.99           H  
ATOM   2593  N   ALA A 189       8.456  -7.618  74.029  1.00 98.98           N  
ATOM   2594  CA  ALA A 189       7.189  -6.923  73.854  1.00 98.98           C  
ATOM   2595  C   ALA A 189       7.320  -5.515  74.431  1.00 98.98           C  
ATOM   2596  O   ALA A 189       8.034  -5.311  75.412  1.00 98.98           O  
ATOM   2597  CB  ALA A 189       6.051  -7.692  74.532  1.00 98.98           C  
ATOM   2598  H   ALA A 189       8.975  -7.362  74.860  1.00 98.98           H  
ATOM   2599  HA  ALA A 189       6.974  -6.833  72.790  1.00 98.98           H  
ATOM   2600  HB1 ALA A 189       5.106  -7.164  74.413  1.00 98.98           H  
ATOM   2601  HB2 ALA A 189       5.926  -8.679  74.091  1.00 98.98           H  
ATOM   2602  HB3 ALA A 189       6.228  -7.809  75.600  1.00 98.98           H  
ATOM   2603  N   THR A 190       6.641  -4.556  73.799  1.00 98.96           N  
ATOM   2604  CA  THR A 190       6.686  -3.131  74.121  1.00 98.96           C  
ATOM   2605  C   THR A 190       5.280  -2.569  73.829  1.00 98.96           C  
ATOM   2606  O   THR A 190       4.644  -2.981  72.854  1.00 98.96           O  
ATOM   2607  CB  THR A 190       7.822  -2.398  73.336  1.00 98.96           C  
ATOM   2608  CG2 THR A 190       8.107  -0.990  73.878  1.00 98.96           C  
ATOM   2609  OG1 THR A 190       9.082  -3.063  73.330  1.00 98.96           O  
ATOM   2610  H   THR A 190       6.074  -4.805  72.992  1.00 98.96           H  
ATOM   2611  HA  THR A 190       6.876  -3.022  75.189  1.00 98.96           H  
ATOM   2612  HB  THR A 190       7.512  -2.316  72.293  1.00 98.96           H  
ATOM   2613 HG21 THR A 190       8.864  -0.477  73.283  1.00 98.96           H  
ATOM   2614 HG22 THR A 190       7.214  -0.368  73.869  1.00 98.96           H  
ATOM   2615 HG23 THR A 190       8.467  -1.023  74.908  1.00 98.96           H  
ATOM   2616  HG1 THR A 190       9.353  -3.105  72.412  1.00 98.96           H  
ATOM   2617  N   SER A 191       4.786  -1.631  74.641  1.00 98.91           N  
ATOM   2618  CA  SER A 191       3.532  -0.929  74.438  1.00 98.91           C  
ATOM   2619  C   SER A 191       3.642   0.489  74.998  1.00 98.91           C  
ATOM   2620  O   SER A 191       4.337   0.686  75.993  1.00 98.91           O  
ATOM   2621  CB  SER A 191       2.391  -1.771  75.008  1.00 98.91           C  
ATOM   2622  OG  SER A 191       1.154  -1.155  74.760  1.00 98.91           O  
ATOM   2623  H   SER A 191       5.329  -1.334  75.452  1.00 98.91           H  
ATOM   2624  HA  SER A 191       3.366  -0.819  73.369  1.00 98.91           H  
ATOM   2625  HB3 SER A 191       2.512  -1.913  76.082  1.00 98.91           H  
ATOM   2626  HB2 SER A 191       2.379  -2.762  74.552  1.00 98.91           H  
ATOM   2627  HG  SER A 191       0.490  -1.754  75.090  1.00 98.91           H  
ATOM   2628  N   THR A 192       2.982   1.472  74.376  1.00 98.55           N  
ATOM   2629  CA  THR A 192       3.032   2.866  74.751  1.00 98.55           C  
ATOM   2630  C   THR A 192       1.730   3.605  74.412  1.00 98.55           C  
ATOM   2631  O   THR A 192       0.988   3.204  73.514  1.00 98.55           O  
ATOM   2632  CB  THR A 192       4.308   3.495  74.142  1.00 98.55           C  
ATOM   2633  CG2 THR A 192       4.267   3.735  72.627  1.00 98.55           C  
ATOM   2634  OG1 THR A 192       4.586   4.717  74.775  1.00 98.55           O  
ATOM   2635  H   THR A 192       2.415   1.243  73.560  1.00 98.55           H  
ATOM   2636  HA  THR A 192       3.104   2.902  75.838  1.00 98.55           H  
ATOM   2637  HB  THR A 192       5.158   2.847  74.342  1.00 98.55           H  
ATOM   2638 HG21 THR A 192       5.218   4.128  72.267  1.00 98.55           H  
ATOM   2639 HG22 THR A 192       4.080   2.796  72.109  1.00 98.55           H  
ATOM   2640 HG23 THR A 192       3.485   4.435  72.332  1.00 98.55           H  
ATOM   2641  HG1 THR A 192       5.420   4.569  75.234  1.00 98.55           H  
ATOM   2642  N   GLY A 193       1.517   4.742  75.083  1.00 97.31           N  
ATOM   2643  CA  GLY A 193       0.670   5.842  74.625  1.00 97.31           C  
ATOM   2644  C   GLY A 193       1.498   6.960  73.961  1.00 97.31           C  
ATOM   2645  O   GLY A 193       0.948   7.980  73.549  1.00 97.31           O  
ATOM   2646  H   GLY A 193       2.177   4.958  75.819  1.00 97.31           H  
ATOM   2647  HA3 GLY A 193       0.143   6.261  75.482  1.00 97.31           H  
ATOM   2648  HA2 GLY A 193      -0.094   5.502  73.925  1.00 97.31           H  
ATOM   2649  N   GLY A 194       2.829   6.812  73.876  1.00 94.92           N  
ATOM   2650  CA  GLY A 194       3.751   7.845  73.428  1.00 94.92           C  
ATOM   2651  C   GLY A 194       4.121   8.750  74.603  1.00 94.92           C  
ATOM   2652  O   GLY A 194       4.577   8.255  75.637  1.00 94.92           O  
ATOM   2653  H   GLY A 194       3.262   5.957  74.224  1.00 94.92           H  
ATOM   2654  HA3 GLY A 194       3.337   8.414  72.595  1.00 94.92           H  
ATOM   2655  HA2 GLY A 194       4.658   7.361  73.065  1.00 94.92           H  
ATOM   2656  N   TRP A 195       3.921  10.063  74.462  1.00 91.18           N  
ATOM   2657  CA  TRP A 195       4.173  11.071  75.486  1.00 91.18           C  
ATOM   2658  C   TRP A 195       3.076  12.145  75.474  1.00 91.18           C  
ATOM   2659  O   TRP A 195       2.350  12.289  74.489  1.00 91.18           O  
ATOM   2660  CB  TRP A 195       5.629  11.576  75.460  1.00 91.18           C  
ATOM   2661  CG  TRP A 195       6.232  12.007  74.153  1.00 91.18           C  
ATOM   2662  CD1 TRP A 195       7.114  11.285  73.424  1.00 91.18           C  
ATOM   2663  CD2 TRP A 195       6.105  13.288  73.462  1.00 91.18           C  
ATOM   2664  CE2 TRP A 195       7.016  13.299  72.361  1.00 91.18           C  
ATOM   2665  CE3 TRP A 195       5.342  14.461  73.673  1.00 91.18           C  
ATOM   2666  NE1 TRP A 195       7.563  12.035  72.355  1.00 91.18           N  
ATOM   2667  CZ2 TRP A 195       7.212  14.436  71.559  1.00 91.18           C  
ATOM   2668  CZ3 TRP A 195       5.502  15.597  72.853  1.00 91.18           C  
ATOM   2669  CH2 TRP A 195       6.449  15.592  71.810  1.00 91.18           C  
ATOM   2670  H   TRP A 195       3.438  10.407  73.643  1.00 91.18           H  
ATOM   2671  HA  TRP A 195       4.050  10.587  76.456  1.00 91.18           H  
ATOM   2672  HB3 TRP A 195       6.264  10.781  75.854  1.00 91.18           H  
ATOM   2673  HB2 TRP A 195       5.745  12.402  76.162  1.00 91.18           H  
ATOM   2674  HD1 TRP A 195       7.449  10.292  73.687  1.00 91.18           H  
ATOM   2675  HE3 TRP A 195       4.635  14.495  74.488  1.00 91.18           H  
ATOM   2676  HE1 TRP A 195       8.274  11.708  71.710  1.00 91.18           H  
ATOM   2677  HZ2 TRP A 195       7.935  14.422  70.756  1.00 91.18           H  
ATOM   2678  HZ3 TRP A 195       4.907  16.478  73.044  1.00 91.18           H  
ATOM   2679  HH2 TRP A 195       6.583  16.471  71.195  1.00 91.18           H  
ATOM   2680  N   THR A 196       2.908  12.841  76.603  1.00 92.76           N  
ATOM   2681  CA  THR A 196       1.769  13.703  76.918  1.00 92.76           C  
ATOM   2682  C   THR A 196       1.735  14.944  76.008  1.00 92.76           C  
ATOM   2683  O   THR A 196       2.733  15.640  75.833  1.00 92.76           O  
ATOM   2684  CB  THR A 196       1.855  14.138  78.411  1.00 92.76           C  
ATOM   2685  CG2 THR A 196       0.602  14.874  78.912  1.00 92.76           C  
ATOM   2686  OG1 THR A 196       2.024  13.016  79.271  1.00 92.76           O  
ATOM   2687  H   THR A 196       3.538  12.675  77.375  1.00 92.76           H  
ATOM   2688  HA  THR A 196       0.859  13.126  76.752  1.00 92.76           H  
ATOM   2689  HB  THR A 196       2.720  14.791  78.551  1.00 92.76           H  
ATOM   2690 HG21 THR A 196       0.694  15.115  79.970  1.00 92.76           H  
ATOM   2691 HG22 THR A 196       0.466  15.820  78.387  1.00 92.76           H  
ATOM   2692 HG23 THR A 196      -0.305  14.283  78.780  1.00 92.76           H  
ATOM   2693  HG1 THR A 196       1.326  12.398  79.113  1.00 92.76           H  
ATOM   2694  N   GLY A 197       0.554  15.214  75.448  1.00 92.97           N  
ATOM   2695  CA  GLY A 197       0.258  16.336  74.564  1.00 92.97           C  
ATOM   2696  C   GLY A 197       0.884  16.180  73.170  1.00 92.97           C  
ATOM   2697  O   GLY A 197       1.036  17.195  72.493  1.00 92.97           O  
ATOM   2698  H   GLY A 197      -0.201  14.562  75.616  1.00 92.97           H  
ATOM   2699  HA3 GLY A 197       0.590  17.271  75.019  1.00 92.97           H  
ATOM   2700  HA2 GLY A 197      -0.822  16.409  74.443  1.00 92.97           H  
ATOM   2701  N   LYS A 198       1.271  14.960  72.747  1.00 92.31           N  
ATOM   2702  CA  LYS A 198       1.835  14.677  71.420  1.00 92.31           C  
ATOM   2703  C   LYS A 198       0.883  15.090  70.280  1.00 92.31           C  
ATOM   2704  O   LYS A 198      -0.340  15.067  70.463  1.00 92.31           O  
ATOM   2705  CB  LYS A 198       2.234  13.179  71.288  1.00 92.31           C  
ATOM   2706  CG  LYS A 198       1.076  12.146  71.267  1.00 92.31           C  
ATOM   2707  CD  LYS A 198       1.534  10.697  70.989  1.00 92.31           C  
ATOM   2708  CE  LYS A 198       0.367   9.707  70.771  1.00 92.31           C  
ATOM   2709  NZ  LYS A 198       0.836   8.347  70.445  1.00 92.31           N1+
ATOM   2710  H   LYS A 198       1.182  14.184  73.388  1.00 92.31           H  
ATOM   2711  HA  LYS A 198       2.741  15.279  71.330  1.00 92.31           H  
ATOM   2712  HB3 LYS A 198       2.946  12.926  72.074  1.00 92.31           H  
ATOM   2713  HB2 LYS A 198       2.793  13.076  70.358  1.00 92.31           H  
ATOM   2714  HG3 LYS A 198       0.371  12.424  70.485  1.00 92.31           H  
ATOM   2715  HG2 LYS A 198       0.528  12.184  72.209  1.00 92.31           H  
ATOM   2716  HD3 LYS A 198       2.156  10.353  71.815  1.00 92.31           H  
ATOM   2717  HD2 LYS A 198       2.158  10.685  70.097  1.00 92.31           H  
ATOM   2718  HE3 LYS A 198      -0.264  10.041  69.947  1.00 92.31           H  
ATOM   2719  HE2 LYS A 198      -0.261   9.654  71.662  1.00 92.31           H  
ATOM   2720  HZ1 LYS A 198       1.354   8.350  69.576  1.00 92.31           H  
ATOM   2721  HZ2 LYS A 198       1.413   8.000  71.198  1.00 92.31           H  
ATOM   2722  HZ3 LYS A 198       0.038   7.734  70.350  1.00 92.31           H  
ATOM   2723  N   ALA A 199       1.440  15.395  69.097  1.00 94.82           N  
ATOM   2724  CA  ALA A 199       0.685  15.598  67.860  1.00 94.82           C  
ATOM   2725  C   ALA A 199      -0.153  14.356  67.518  1.00 94.82           C  
ATOM   2726  O   ALA A 199       0.365  13.244  67.604  1.00 94.82           O  
ATOM   2727  CB  ALA A 199       1.666  15.923  66.725  1.00 94.82           C  
ATOM   2728  H   ALA A 199       2.446  15.395  69.008  1.00 94.82           H  
ATOM   2729  HA  ALA A 199       0.023  16.452  67.994  1.00 94.82           H  
ATOM   2730  HB1 ALA A 199       1.144  16.122  65.791  1.00 94.82           H  
ATOM   2731  HB2 ALA A 199       2.256  16.808  66.960  1.00 94.82           H  
ATOM   2732  HB3 ALA A 199       2.355  15.098  66.546  1.00 94.82           H  
ATOM   2733  N   LYS A 200      -1.431  14.556  67.162  1.00 96.15           N  
ATOM   2734  CA  LYS A 200      -2.324  13.466  66.764  1.00 96.15           C  
ATOM   2735  C   LYS A 200      -1.798  12.770  65.494  1.00 96.15           C  
ATOM   2736  O   LYS A 200      -1.337  13.449  64.583  1.00 96.15           O  
ATOM   2737  CB  LYS A 200      -3.757  14.010  66.596  1.00 96.15           C  
ATOM   2738  CG  LYS A 200      -4.789  12.901  66.333  1.00 96.15           C  
ATOM   2739  CD  LYS A 200      -6.230  13.400  66.183  1.00 96.15           C  
ATOM   2740  CE  LYS A 200      -7.173  12.244  65.810  1.00 96.15           C  
ATOM   2741  NZ  LYS A 200      -8.570  12.689  65.678  1.00 96.15           N1+
ATOM   2742  H   LYS A 200      -1.819  15.489  67.167  1.00 96.15           H  
ATOM   2743  HA  LYS A 200      -2.331  12.738  67.578  1.00 96.15           H  
ATOM   2744  HB3 LYS A 200      -3.788  14.748  65.793  1.00 96.15           H  
ATOM   2745  HB2 LYS A 200      -4.045  14.534  67.509  1.00 96.15           H  
ATOM   2746  HG3 LYS A 200      -4.751  12.195  67.162  1.00 96.15           H  
ATOM   2747  HG2 LYS A 200      -4.522  12.342  65.437  1.00 96.15           H  
ATOM   2748  HD3 LYS A 200      -6.268  14.183  65.425  1.00 96.15           H  
ATOM   2749  HD2 LYS A 200      -6.551  13.857  67.121  1.00 96.15           H  
ATOM   2750  HE3 LYS A 200      -7.129  11.458  66.565  1.00 96.15           H  
ATOM   2751  HE2 LYS A 200      -6.862  11.796  64.865  1.00 96.15           H  
ATOM   2752  HZ1 LYS A 200      -8.897  13.016  66.579  1.00 96.15           H  
ATOM   2753  HZ2 LYS A 200      -8.636  13.431  64.997  1.00 96.15           H  
ATOM   2754  HZ3 LYS A 200      -9.143  11.909  65.393  1.00 96.15           H  
ATOM   2755  N   GLY A 201      -1.836  11.434  65.475  1.00 97.45           N  
ATOM   2756  CA  GLY A 201      -1.300  10.617  64.393  1.00 97.45           C  
ATOM   2757  C   GLY A 201       0.209  10.356  64.535  1.00 97.45           C  
ATOM   2758  O   GLY A 201       0.779   9.731  63.648  1.00 97.45           O  
ATOM   2759  H   GLY A 201      -2.221  10.928  66.266  1.00 97.45           H  
ATOM   2760  HA3 GLY A 201      -1.496  11.097  63.436  1.00 97.45           H  
ATOM   2761  HA2 GLY A 201      -1.829   9.666  64.377  1.00 97.45           H  
ATOM   2762  N   ARG A 202       0.891  10.825  65.591  1.00 98.04           N  
ATOM   2763  CA  ARG A 202       2.324  10.588  65.768  1.00 98.04           C  
ATOM   2764  C   ARG A 202       2.575   9.157  66.269  1.00 98.04           C  
ATOM   2765  O   ARG A 202       2.060   8.754  67.316  1.00 98.04           O  
ATOM   2766  CB  ARG A 202       2.889  11.595  66.783  1.00 98.04           C  
ATOM   2767  CG  ARG A 202       4.388  11.411  67.095  1.00 98.04           C  
ATOM   2768  CD  ARG A 202       4.610  10.892  68.520  1.00 98.04           C  
ATOM   2769  NE  ARG A 202       6.022  10.653  68.841  1.00 98.04           N  
ATOM   2770  CZ  ARG A 202       6.470   9.745  69.721  1.00 98.04           C  
ATOM   2771  NH1 ARG A 202       5.645   8.886  70.329  1.00 98.04           N  
ATOM   2772  NH2 ARG A 202       7.769   9.696  70.007  1.00 98.04           N1+
ATOM   2773  H   ARG A 202       0.398  11.345  66.304  1.00 98.04           H  
ATOM   2774  HA  ARG A 202       2.835  10.738  64.816  1.00 98.04           H  
ATOM   2775  HB3 ARG A 202       2.309  11.558  67.706  1.00 98.04           H  
ATOM   2776  HB2 ARG A 202       2.741  12.602  66.393  1.00 98.04           H  
ATOM   2777  HG3 ARG A 202       4.863  12.375  66.986  1.00 98.04           H  
ATOM   2778  HG2 ARG A 202       4.882  10.770  66.363  1.00 98.04           H  
ATOM   2779  HD3 ARG A 202       4.054   9.965  68.644  1.00 98.04           H  
ATOM   2780  HD2 ARG A 202       4.217  11.602  69.246  1.00 98.04           H  
ATOM   2781  HE  ARG A 202       6.707  11.269  68.413  1.00 98.04           H  
ATOM   2782 HH12 ARG A 202       6.038   8.173  70.941  1.00 98.04           H  
ATOM   2783 HH11 ARG A 202       4.671   8.837  70.076  1.00 98.04           H  
ATOM   2784 HH22 ARG A 202       8.116   9.058  70.722  1.00 98.04           H  
ATOM   2785 HH21 ARG A 202       8.419  10.371  69.609  1.00 98.04           H  
ATOM   2786  N   ILE A 203       3.435   8.440  65.544  1.00 98.54           N  
ATOM   2787  CA  ILE A 203       3.889   7.085  65.824  1.00 98.54           C  
ATOM   2788  C   ILE A 203       5.232   7.196  66.581  1.00 98.54           C  
ATOM   2789  O   ILE A 203       6.061   8.055  66.271  1.00 98.54           O  
ATOM   2790  CB  ILE A 203       4.049   6.351  64.456  1.00 98.54           C  
ATOM   2791  CG1 ILE A 203       2.675   6.240  63.739  1.00 98.54           C  
ATOM   2792  CG2 ILE A 203       4.721   4.967  64.585  1.00 98.54           C  
ATOM   2793  CD1 ILE A 203       2.693   5.594  62.343  1.00 98.54           C  
ATOM   2794  H   ILE A 203       3.900   8.911  64.776  1.00 98.54           H  
ATOM   2795  HA  ILE A 203       3.160   6.558  66.445  1.00 98.54           H  
ATOM   2796  HB  ILE A 203       4.701   6.959  63.829  1.00 98.54           H  
ATOM   2797 HG13 ILE A 203       2.242   7.234  63.621  1.00 98.54           H  
ATOM   2798 HG12 ILE A 203       1.978   5.698  64.376  1.00 98.54           H  
ATOM   2799 HG21 ILE A 203       4.841   4.475  63.621  1.00 98.54           H  
ATOM   2800 HG22 ILE A 203       5.726   5.036  65.000  1.00 98.54           H  
ATOM   2801 HG23 ILE A 203       4.138   4.315  65.230  1.00 98.54           H  
ATOM   2802 HD11 ILE A 203       1.691   5.576  61.917  1.00 98.54           H  
ATOM   2803 HD12 ILE A 203       3.330   6.151  61.656  1.00 98.54           H  
ATOM   2804 HD13 ILE A 203       3.037   4.561  62.363  1.00 98.54           H  
ATOM   2805  N   GLY A 204       5.423   6.342  67.592  1.00 97.88           N  
ATOM   2806  CA  GLY A 204       6.611   6.271  68.437  1.00 97.88           C  
ATOM   2807  C   GLY A 204       7.669   5.270  67.958  1.00 97.88           C  
ATOM   2808  O   GLY A 204       7.591   4.737  66.853  1.00 97.88           O  
ATOM   2809  H   GLY A 204       4.670   5.702  67.816  1.00 97.88           H  
ATOM   2810  HA3 GLY A 204       6.274   5.968  69.426  1.00 97.88           H  
ATOM   2811  HA2 GLY A 204       7.076   7.253  68.536  1.00 97.88           H  
ATOM   2812  N   ASP A 205       8.658   4.994  68.821  1.00 98.48           N  
ATOM   2813  CA  ASP A 205       9.764   4.053  68.578  1.00 98.48           C  
ATOM   2814  C   ASP A 205       9.311   2.592  68.741  1.00 98.48           C  
ATOM   2815  O   ASP A 205       9.833   1.701  68.080  1.00 98.48           O  
ATOM   2816  CB  ASP A 205      10.912   4.324  69.593  1.00 98.48           C  
ATOM   2817  CG  ASP A 205      10.622   4.207  71.103  1.00 98.48           C  
ATOM   2818  OD1 ASP A 205       9.436   4.232  71.504  1.00 98.48           O1-
ATOM   2819  OD2 ASP A 205      11.612   4.128  71.858  1.00 98.48           O  
ATOM   2820  H   ASP A 205       8.645   5.444  69.726  1.00 98.48           H  
ATOM   2821  HA  ASP A 205      10.134   4.179  67.559  1.00 98.48           H  
ATOM   2822  HB3 ASP A 205      11.296   5.323  69.416  1.00 98.48           H  
ATOM   2823  HB2 ASP A 205      11.744   3.654  69.368  1.00 98.48           H  
ATOM   2824  N   THR A 206       8.350   2.367  69.640  1.00 98.66           N  
ATOM   2825  CA  THR A 206       7.705   1.110  70.011  1.00 98.66           C  
ATOM   2826  C   THR A 206       7.358   0.188  68.809  1.00 98.66           C  
ATOM   2827  O   THR A 206       7.906  -0.914  68.751  1.00 98.66           O  
ATOM   2828  CB  THR A 206       6.551   1.429  71.005  1.00 98.66           C  
ATOM   2829  CG2 THR A 206       5.568   0.279  71.242  1.00 98.66           C  
ATOM   2830  OG1 THR A 206       7.072   1.754  72.285  1.00 98.66           O  
ATOM   2831  H   THR A 206       8.105   3.182  70.182  1.00 98.66           H  
ATOM   2832  HA  THR A 206       8.455   0.549  70.572  1.00 98.66           H  
ATOM   2833  HB  THR A 206       5.988   2.294  70.655  1.00 98.66           H  
ATOM   2834 HG21 THR A 206       4.845   0.535  72.015  1.00 98.66           H  
ATOM   2835 HG22 THR A 206       5.007   0.052  70.337  1.00 98.66           H  
ATOM   2836 HG23 THR A 206       6.079  -0.631  71.554  1.00 98.66           H  
ATOM   2837  HG1 THR A 206       7.726   2.439  72.214  1.00 98.66           H  
ATOM   2838  N   PRO A 207       6.515   0.615  67.837  1.00 98.79           N  
ATOM   2839  CA  PRO A 207       6.135  -0.206  66.680  1.00 98.79           C  
ATOM   2840  C   PRO A 207       7.185  -0.275  65.560  1.00 98.79           C  
ATOM   2841  O   PRO A 207       6.975  -1.031  64.610  1.00 98.79           O  
ATOM   2842  CB  PRO A 207       4.844   0.436  66.160  1.00 98.79           C  
ATOM   2843  CG  PRO A 207       5.022   1.906  66.485  1.00 98.79           C  
ATOM   2844  CD  PRO A 207       5.790   1.887  67.806  1.00 98.79           C  
ATOM   2845  HA  PRO A 207       5.921  -1.222  66.989  1.00 98.79           H  
ATOM   2846  HB3 PRO A 207       3.997   0.032  66.714  1.00 98.79           H  
ATOM   2847  HB2 PRO A 207       4.650   0.257  65.101  1.00 98.79           H  
ATOM   2848  HG3 PRO A 207       4.078   2.447  66.538  1.00 98.79           H  
ATOM   2849  HG2 PRO A 207       5.633   2.379  65.714  1.00 98.79           H  
ATOM   2850  HD2 PRO A 207       6.446   2.746  67.881  1.00 98.79           H  
ATOM   2851  HD3 PRO A 207       5.095   1.915  68.640  1.00 98.79           H  
ATOM   2852  N   MET A 208       8.287   0.486  65.642  1.00 98.77           N  
ATOM   2853  CA  MET A 208       9.389   0.411  64.696  1.00 98.77           C  
ATOM   2854  C   MET A 208      10.371  -0.631  65.241  1.00 98.77           C  
ATOM   2855  O   MET A 208      11.053  -0.416  66.250  1.00 98.77           O  
ATOM   2856  CB  MET A 208      10.098   1.777  64.588  1.00 98.77           C  
ATOM   2857  CG  MET A 208       9.273   2.832  63.840  1.00 98.77           C  
ATOM   2858  SD  MET A 208      10.287   4.140  63.098  1.00 98.77           S  
ATOM   2859  CE  MET A 208       8.996   5.094  62.261  1.00 98.77           C  
ATOM   2860  H   MET A 208       8.473   0.993  66.498  1.00 98.77           H  
ATOM   2861  HA  MET A 208       9.044   0.109  63.706  1.00 98.77           H  
ATOM   2862  HB3 MET A 208      11.033   1.630  64.043  1.00 98.77           H  
ATOM   2863  HB2 MET A 208      10.379   2.165  65.565  1.00 98.77           H  
ATOM   2864  HG3 MET A 208       8.539   3.278  64.513  1.00 98.77           H  
ATOM   2865  HG2 MET A 208       8.708   2.360  63.037  1.00 98.77           H  
ATOM   2866  HE1 MET A 208       9.438   5.939  61.732  1.00 98.77           H  
ATOM   2867  HE2 MET A 208       8.466   4.480  61.533  1.00 98.77           H  
ATOM   2868  HE3 MET A 208       8.274   5.473  62.985  1.00 98.77           H  
ATOM   2869  N   ILE A 209      10.431  -1.785  64.573  1.00 98.95           N  
ATOM   2870  CA  ILE A 209      11.350  -2.867  64.914  1.00 98.95           C  
ATOM   2871  C   ILE A 209      12.803  -2.436  64.648  1.00 98.95           C  
ATOM   2872  O   ILE A 209      13.117  -1.926  63.572  1.00 98.95           O  
ATOM   2873  CB  ILE A 209      11.040  -4.174  64.135  1.00 98.95           C  
ATOM   2874  CG1 ILE A 209       9.617  -4.707  64.435  1.00 98.95           C  
ATOM   2875  CG2 ILE A 209      12.093  -5.288  64.314  1.00 98.95           C  
ATOM   2876  CD1 ILE A 209       9.326  -4.997  65.919  1.00 98.95           C  
ATOM   2877  H   ILE A 209       9.892  -1.899  63.726  1.00 98.95           H  
ATOM   2878  HA  ILE A 209      11.236  -3.069  65.980  1.00 98.95           H  
ATOM   2879  HB  ILE A 209      11.062  -3.918  63.081  1.00 98.95           H  
ATOM   2880 HG13 ILE A 209       9.432  -5.606  63.846  1.00 98.95           H  
ATOM   2881 HG12 ILE A 209       8.882  -3.983  64.080  1.00 98.95           H  
ATOM   2882 HG21 ILE A 209      11.762  -6.222  63.858  1.00 98.95           H  
ATOM   2883 HG22 ILE A 209      13.044  -5.036  63.844  1.00 98.95           H  
ATOM   2884 HG23 ILE A 209      12.290  -5.473  65.369  1.00 98.95           H  
ATOM   2885 HD11 ILE A 209       8.503  -5.702  66.028  1.00 98.95           H  
ATOM   2886 HD12 ILE A 209      10.188  -5.420  66.434  1.00 98.95           H  
ATOM   2887 HD13 ILE A 209       9.038  -4.085  66.443  1.00 98.95           H  
ATOM   2888  N   GLY A 210      13.637  -2.645  65.672  1.00 98.89           N  
ATOM   2889  CA  GLY A 210      15.030  -2.243  65.721  1.00 98.89           C  
ATOM   2890  C   GLY A 210      15.219  -0.899  66.432  1.00 98.89           C  
ATOM   2891  O   GLY A 210      16.361  -0.582  66.743  1.00 98.89           O  
ATOM   2892  H   GLY A 210      13.271  -3.083  66.509  1.00 98.89           H  
ATOM   2893  HA3 GLY A 210      15.474  -2.189  64.727  1.00 98.89           H  
ATOM   2894  HA2 GLY A 210      15.561  -3.006  66.288  1.00 98.89           H  
ATOM   2895  N   ALA A 211      14.148  -0.138  66.722  1.00 98.86           N  
ATOM   2896  CA  ALA A 211      14.208   1.129  67.453  1.00 98.86           C  
ATOM   2897  C   ALA A 211      13.889   0.913  68.938  1.00 98.86           C  
ATOM   2898  O   ALA A 211      14.794   1.024  69.764  1.00 98.86           O  
ATOM   2899  CB  ALA A 211      13.257   2.143  66.799  1.00 98.86           C  
ATOM   2900  H   ALA A 211      13.227  -0.447  66.443  1.00 98.86           H  
ATOM   2901  HA  ALA A 211      15.212   1.551  67.392  1.00 98.86           H  
ATOM   2902  HB1 ALA A 211      13.256   3.089  67.341  1.00 98.86           H  
ATOM   2903  HB2 ALA A 211      13.552   2.346  65.770  1.00 98.86           H  
ATOM   2904  HB3 ALA A 211      12.232   1.782  66.778  1.00 98.86           H  
ATOM   2905  N   GLY A 212      12.619   0.617  69.239  1.00 98.71           N  
ATOM   2906  CA  GLY A 212      12.114   0.414  70.590  1.00 98.71           C  
ATOM   2907  C   GLY A 212      11.850  -1.057  70.919  1.00 98.71           C  
ATOM   2908  O   GLY A 212      11.594  -1.363  72.081  1.00 98.71           O  
ATOM   2909  H   GLY A 212      11.936   0.610  68.487  1.00 98.71           H  
ATOM   2910  HA3 GLY A 212      11.175   0.959  70.693  1.00 98.71           H  
ATOM   2911  HA2 GLY A 212      12.789   0.832  71.340  1.00 98.71           H  
ATOM   2912  N   THR A 213      11.905  -1.963  69.931  1.00 98.96           N  
ATOM   2913  CA  THR A 213      11.639  -3.396  70.098  1.00 98.96           C  
ATOM   2914  C   THR A 213      12.576  -4.204  69.191  1.00 98.96           C  
ATOM   2915  O   THR A 213      12.695  -3.869  68.014  1.00 98.96           O  
ATOM   2916  CB  THR A 213      10.187  -3.785  69.694  1.00 98.96           C  
ATOM   2917  CG2 THR A 213       9.805  -5.249  69.997  1.00 98.96           C  
ATOM   2918  OG1 THR A 213       9.261  -2.964  70.366  1.00 98.96           O  
ATOM   2919  H   THR A 213      12.214  -1.676  69.013  1.00 98.96           H  
ATOM   2920  HA  THR A 213      11.820  -3.689  71.134  1.00 98.96           H  
ATOM   2921  HB  THR A 213      10.038  -3.599  68.629  1.00 98.96           H  
ATOM   2922 HG21 THR A 213       8.754  -5.436  69.778  1.00 98.96           H  
ATOM   2923 HG22 THR A 213      10.383  -5.955  69.400  1.00 98.96           H  
ATOM   2924 HG23 THR A 213       9.967  -5.489  71.049  1.00 98.96           H  
ATOM   2925  HG1 THR A 213       9.297  -2.085  69.979  1.00 98.96           H  
ATOM   2926  N   TYR A 214      13.188  -5.271  69.725  1.00 98.97           N  
ATOM   2927  CA  TYR A 214      14.004  -6.206  68.947  1.00 98.97           C  
ATOM   2928  C   TYR A 214      14.080  -7.562  69.665  1.00 98.97           C  
ATOM   2929  O   TYR A 214      13.977  -7.599  70.889  1.00 98.97           O  
ATOM   2930  CB  TYR A 214      15.403  -5.602  68.686  1.00 98.97           C  
ATOM   2931  CG  TYR A 214      16.233  -6.341  67.655  1.00 98.97           C  
ATOM   2932  CD1 TYR A 214      17.263  -7.215  68.059  1.00 98.97           C  
ATOM   2933  CD2 TYR A 214      15.965  -6.159  66.282  1.00 98.97           C  
ATOM   2934  CE1 TYR A 214      18.020  -7.904  67.093  1.00 98.97           C  
ATOM   2935  CE2 TYR A 214      16.729  -6.840  65.316  1.00 98.97           C  
ATOM   2936  CZ  TYR A 214      17.760  -7.710  65.723  1.00 98.97           C  
ATOM   2937  OH  TYR A 214      18.509  -8.361  64.790  1.00 98.97           O  
ATOM   2938  H   TYR A 214      13.066  -5.496  70.705  1.00 98.97           H  
ATOM   2939  HA  TYR A 214      13.510  -6.366  67.990  1.00 98.97           H  
ATOM   2940  HB3 TYR A 214      15.962  -5.524  69.620  1.00 98.97           H  
ATOM   2941  HB2 TYR A 214      15.304  -4.582  68.313  1.00 98.97           H  
ATOM   2942  HD1 TYR A 214      17.472  -7.366  69.109  1.00 98.97           H  
ATOM   2943  HD2 TYR A 214      15.172  -5.496  65.965  1.00 98.97           H  
ATOM   2944  HE1 TYR A 214      18.804  -8.578  67.406  1.00 98.97           H  
ATOM   2945  HE2 TYR A 214      16.523  -6.692  64.266  1.00 98.97           H  
ATOM   2946  HH  TYR A 214      18.263  -8.132  63.891  1.00 98.97           H  
ATOM   2947  N   ALA A 215      14.290  -8.643  68.896  1.00 98.97           N  
ATOM   2948  CA  ALA A 215      14.540  -9.990  69.407  1.00 98.97           C  
ATOM   2949  C   ALA A 215      15.282 -10.835  68.368  1.00 98.97           C  
ATOM   2950  O   ALA A 215      14.965 -10.772  67.180  1.00 98.97           O  
ATOM   2951  CB  ALA A 215      13.241 -10.665  69.878  1.00 98.97           C  
ATOM   2952  H   ALA A 215      14.361  -8.540  67.893  1.00 98.97           H  
ATOM   2953  HA  ALA A 215      15.205  -9.909  70.261  1.00 98.97           H  
ATOM   2954  HB1 ALA A 215      13.451 -11.641  70.317  1.00 98.97           H  
ATOM   2955  HB2 ALA A 215      12.732 -10.071  70.638  1.00 98.97           H  
ATOM   2956  HB3 ALA A 215      12.546 -10.821  69.056  1.00 98.97           H  
ATOM   2957  N   ASP A 216      16.246 -11.625  68.863  1.00 98.89           N  
ATOM   2958  CA  ASP A 216      17.122 -12.498  68.088  1.00 98.89           C  
ATOM   2959  C   ASP A 216      17.837 -13.428  69.081  1.00 98.89           C  
ATOM   2960  O   ASP A 216      18.542 -12.926  69.956  1.00 98.89           O  
ATOM   2961  CB  ASP A 216      18.130 -11.684  67.230  1.00 98.89           C  
ATOM   2962  CG  ASP A 216      19.199 -12.492  66.474  1.00 98.89           C  
ATOM   2963  OD1 ASP A 216      18.871 -13.585  65.960  1.00 98.89           O1-
ATOM   2964  OD2 ASP A 216      20.310 -11.943  66.313  1.00 98.89           O  
ATOM   2965  H   ASP A 216      16.446 -11.594  69.853  1.00 98.89           H  
ATOM   2966  HA  ASP A 216      16.500 -13.101  67.424  1.00 98.89           H  
ATOM   2967  HB3 ASP A 216      18.609 -10.939  67.868  1.00 98.89           H  
ATOM   2968  HB2 ASP A 216      17.585 -11.103  66.486  1.00 98.89           H  
ATOM   2969  N   ASN A 217      17.685 -14.753  68.904  1.00 98.73           N  
ATOM   2970  CA  ASN A 217      18.332 -15.796  69.719  1.00 98.73           C  
ATOM   2971  C   ASN A 217      19.871 -15.774  69.667  1.00 98.73           C  
ATOM   2972  O   ASN A 217      20.493 -16.182  70.648  1.00 98.73           O  
ATOM   2973  CB  ASN A 217      17.836 -17.191  69.269  1.00 98.73           C  
ATOM   2974  CG  ASN A 217      16.415 -17.551  69.704  1.00 98.73           C  
ATOM   2975  ND2 ASN A 217      16.047 -18.819  69.520  1.00 98.73           N  
ATOM   2976  OD1 ASN A 217      15.662 -16.719  70.203  1.00 98.73           O  
ATOM   2977  H   ASN A 217      17.089 -15.083  68.156  1.00 98.73           H  
ATOM   2978  HA  ASN A 217      18.001 -15.610  70.742  1.00 98.73           H  
ATOM   2979  HB3 ASN A 217      18.479 -17.957  69.706  1.00 98.73           H  
ATOM   2980  HB2 ASN A 217      17.926 -17.299  68.187  1.00 98.73           H  
ATOM   2981 HD22 ASN A 217      15.134 -19.135  69.816  1.00 98.73           H  
ATOM   2982 HD21 ASN A 217      16.679 -19.479  69.092  1.00 98.73           H  
ATOM   2983  N   ALA A 218      20.452 -15.312  68.546  1.00 98.31           N  
ATOM   2984  CA  ALA A 218      21.900 -15.228  68.342  1.00 98.31           C  
ATOM   2985  C   ALA A 218      22.577 -14.051  69.070  1.00 98.31           C  
ATOM   2986  O   ALA A 218      23.807 -14.016  69.102  1.00 98.31           O  
ATOM   2987  CB  ALA A 218      22.185 -15.176  66.832  1.00 98.31           C  
ATOM   2988  H   ALA A 218      19.874 -14.984  67.783  1.00 98.31           H  
ATOM   2989  HA  ALA A 218      22.350 -16.144  68.730  1.00 98.31           H  
ATOM   2990  HB1 ALA A 218      23.256 -15.193  66.630  1.00 98.31           H  
ATOM   2991  HB2 ALA A 218      21.745 -16.033  66.321  1.00 98.31           H  
ATOM   2992  HB3 ALA A 218      21.779 -14.274  66.375  1.00 98.31           H  
ATOM   2993  N   THR A 219      21.789 -13.114  69.627  1.00 98.65           N  
ATOM   2994  CA  THR A 219      22.274 -11.923  70.322  1.00 98.65           C  
ATOM   2995  C   THR A 219      21.405 -11.678  71.575  1.00 98.65           C  
ATOM   2996  O   THR A 219      21.734 -12.221  72.630  1.00 98.65           O  
ATOM   2997  CB  THR A 219      22.315 -10.677  69.385  1.00 98.65           C  
ATOM   2998  CG2 THR A 219      23.314 -10.818  68.231  1.00 98.65           C  
ATOM   2999  OG1 THR A 219      21.059 -10.378  68.804  1.00 98.65           O  
ATOM   3000  H   THR A 219      20.784 -13.215  69.577  1.00 98.65           H  
ATOM   3001  HA  THR A 219      23.288 -12.099  70.689  1.00 98.65           H  
ATOM   3002  HB  THR A 219      22.609  -9.807  69.975  1.00 98.65           H  
ATOM   3003 HG21 THR A 219      23.295  -9.929  67.607  1.00 98.65           H  
ATOM   3004 HG22 THR A 219      24.332 -10.945  68.602  1.00 98.65           H  
ATOM   3005 HG23 THR A 219      23.082 -11.663  67.584  1.00 98.65           H  
ATOM   3006  HG1 THR A 219      20.878 -11.025  68.112  1.00 98.65           H  
ATOM   3007  N   CYS A 220      20.346 -10.862  71.462  1.00 98.93           N  
ATOM   3008  CA  CYS A 220      19.541 -10.380  72.575  1.00 98.93           C  
ATOM   3009  C   CYS A 220      18.128  -9.988  72.121  1.00 98.93           C  
ATOM   3010  O   CYS A 220      17.904  -9.680  70.948  1.00 98.93           O  
ATOM   3011  CB  CYS A 220      20.248  -9.220  73.314  1.00 98.93           C  
ATOM   3012  SG  CYS A 220      20.397  -7.725  72.287  1.00 98.93           S  
ATOM   3013  H   CYS A 220      20.128 -10.465  70.557  1.00 98.93           H  
ATOM   3014  HA  CYS A 220      19.430 -11.203  73.277  1.00 98.93           H  
ATOM   3015  HB3 CYS A 220      21.236  -9.530  73.649  1.00 98.93           H  
ATOM   3016  HB2 CYS A 220      19.690  -8.947  74.209  1.00 98.93           H  
ATOM   3017  HG  CYS A 220      21.089  -7.012  73.180  1.00 98.93           H  
ATOM   3018  N   ALA A 221      17.222  -9.956  73.109  1.00 98.98           N  
ATOM   3019  CA  ALA A 221      15.942  -9.263  73.046  1.00 98.98           C  
ATOM   3020  C   ALA A 221      16.025  -7.977  73.871  1.00 98.98           C  
ATOM   3021  O   ALA A 221      16.643  -7.988  74.934  1.00 98.98           O  
ATOM   3022  CB  ALA A 221      14.825 -10.187  73.548  1.00 98.98           C  
ATOM   3023  H   ALA A 221      17.508 -10.243  74.036  1.00 98.98           H  
ATOM   3024  HA  ALA A 221      15.731  -8.963  72.028  1.00 98.98           H  
ATOM   3025  HB1 ALA A 221      13.930  -9.621  73.801  1.00 98.98           H  
ATOM   3026  HB2 ALA A 221      14.547 -10.905  72.778  1.00 98.98           H  
ATOM   3027  HB3 ALA A 221      15.122 -10.746  74.435  1.00 98.98           H  
ATOM   3028  N   VAL A 222      15.422  -6.898  73.346  1.00 98.99           N  
ATOM   3029  CA  VAL A 222      15.465  -5.552  73.916  1.00 98.99           C  
ATOM   3030  C   VAL A 222      14.071  -4.904  73.820  1.00 98.99           C  
ATOM   3031  O   VAL A 222      13.391  -5.065  72.806  1.00 98.99           O  
ATOM   3032  CB  VAL A 222      16.469  -4.629  73.155  1.00 98.99           C  
ATOM   3033  CG1 VAL A 222      16.548  -3.198  73.732  1.00 98.99           C  
ATOM   3034  CG2 VAL A 222      17.887  -5.221  73.087  1.00 98.99           C  
ATOM   3035  H   VAL A 222      14.914  -6.990  72.475  1.00 98.99           H  
ATOM   3036  HA  VAL A 222      15.756  -5.606  74.964  1.00 98.99           H  
ATOM   3037  HB  VAL A 222      16.133  -4.539  72.122  1.00 98.99           H  
ATOM   3038 HG11 VAL A 222      17.343  -2.623  73.264  1.00 98.99           H  
ATOM   3039 HG12 VAL A 222      15.630  -2.632  73.576  1.00 98.99           H  
ATOM   3040 HG13 VAL A 222      16.755  -3.221  74.801  1.00 98.99           H  
ATOM   3041 HG21 VAL A 222      18.580  -4.537  72.598  1.00 98.99           H  
ATOM   3042 HG22 VAL A 222      18.278  -5.438  74.079  1.00 98.99           H  
ATOM   3043 HG23 VAL A 222      17.899  -6.145  72.509  1.00 98.99           H  
ATOM   3044  N   SER A 223      13.709  -4.138  74.862  1.00 98.97           N  
ATOM   3045  CA  SER A 223      12.551  -3.248  74.889  1.00 98.97           C  
ATOM   3046  C   SER A 223      13.017  -1.878  75.412  1.00 98.97           C  
ATOM   3047  O   SER A 223      13.638  -1.814  76.474  1.00 98.97           O  
ATOM   3048  CB  SER A 223      11.435  -3.875  75.748  1.00 98.97           C  
ATOM   3049  OG  SER A 223      10.313  -3.024  75.839  1.00 98.97           O  
ATOM   3050  H   SER A 223      14.332  -4.063  75.657  1.00 98.97           H  
ATOM   3051  HA  SER A 223      12.165  -3.113  73.877  1.00 98.97           H  
ATOM   3052  HB3 SER A 223      11.786  -4.086  76.756  1.00 98.97           H  
ATOM   3053  HB2 SER A 223      11.112  -4.825  75.318  1.00 98.97           H  
ATOM   3054  HG  SER A 223       9.821  -3.075  75.010  1.00 98.97           H  
ATOM   3055  N   GLY A 224      12.744  -0.785  74.690  1.00 98.64           N  
ATOM   3056  CA  GLY A 224      13.188   0.573  75.018  1.00 98.64           C  
ATOM   3057  C   GLY A 224      12.091   1.459  75.618  1.00 98.64           C  
ATOM   3058  O   GLY A 224      10.905   1.151  75.512  1.00 98.64           O  
ATOM   3059  H   GLY A 224      12.161  -0.900  73.863  1.00 98.64           H  
ATOM   3060  HA3 GLY A 224      13.543   1.046  74.102  1.00 98.64           H  
ATOM   3061  HA2 GLY A 224      14.034   0.555  75.704  1.00 98.64           H  
ATOM   3062  N   THR A 225      12.492   2.574  76.240  1.00 97.76           N  
ATOM   3063  CA  THR A 225      11.652   3.640  76.754  1.00 97.76           C  
ATOM   3064  C   THR A 225      12.488   4.932  76.813  1.00 97.76           C  
ATOM   3065  O   THR A 225      13.680   4.883  77.123  1.00 97.76           O  
ATOM   3066  CB  THR A 225      10.975   3.194  78.076  1.00 97.76           C  
ATOM   3067  CG2 THR A 225      11.946   2.598  79.111  1.00 97.76           C  
ATOM   3068  OG1 THR A 225      10.318   4.290  78.687  1.00 97.76           O  
ATOM   3069  H   THR A 225      13.487   2.733  76.382  1.00 97.76           H  
ATOM   3070  HA  THR A 225      10.864   3.815  76.018  1.00 97.76           H  
ATOM   3071  HB  THR A 225      10.217   2.444  77.845  1.00 97.76           H  
ATOM   3072 HG21 THR A 225      11.437   2.334  80.037  1.00 97.76           H  
ATOM   3073 HG22 THR A 225      12.406   1.681  78.742  1.00 97.76           H  
ATOM   3074 HG23 THR A 225      12.757   3.284  79.345  1.00 97.76           H  
ATOM   3075  HG1 THR A 225       9.758   4.725  78.048  1.00 97.76           H  
ATOM   3076  N   GLY A 226      11.877   6.091  76.544  1.00 95.26           N  
ATOM   3077  CA  GLY A 226      12.553   7.379  76.500  1.00 95.26           C  
ATOM   3078  C   GLY A 226      12.141   8.198  75.284  1.00 95.26           C  
ATOM   3079  O   GLY A 226      11.116   7.927  74.665  1.00 95.26           O  
ATOM   3080  H   GLY A 226      10.883   6.107  76.342  1.00 95.26           H  
ATOM   3081  HA3 GLY A 226      13.626   7.244  76.422  1.00 95.26           H  
ATOM   3082  HA2 GLY A 226      12.346   7.936  77.414  1.00 95.26           H  
ATOM   3083  N   HIS A 227      12.944   9.212  74.947  1.00 94.21           N  
ATOM   3084  CA  HIS A 227      12.786  10.116  73.804  1.00 94.21           C  
ATOM   3085  C   HIS A 227      12.919   9.337  72.478  1.00 94.21           C  
ATOM   3086  O   HIS A 227      13.992   9.267  71.874  1.00 94.21           O  
ATOM   3087  CB  HIS A 227      13.843  11.235  73.931  1.00 94.21           C  
ATOM   3088  CG  HIS A 227      13.802  12.334  72.892  1.00 94.21           C  
ATOM   3089  CD2 HIS A 227      12.889  12.654  71.908  1.00 94.21           C  
ATOM   3090  ND1 HIS A 227      14.794  13.296  72.790  1.00 94.21           N  
ATOM   3091  CE1 HIS A 227      14.473  14.108  71.782  1.00 94.21           C  
ATOM   3092  NE2 HIS A 227      13.330  13.772  71.199  1.00 94.21           N  
ATOM   3093  H   HIS A 227      13.750   9.351  75.550  1.00 94.21           H  
ATOM   3094  HA  HIS A 227      11.792  10.565  73.853  1.00 94.21           H  
ATOM   3095  HB3 HIS A 227      14.832  10.786  73.914  1.00 94.21           H  
ATOM   3096  HB2 HIS A 227      13.747  11.715  74.905  1.00 94.21           H  
ATOM   3097  HD2 HIS A 227      11.958  12.169  71.650  1.00 94.21           H  
ATOM   3098  HD1 HIS A 227      15.660  13.368  73.342  1.00 94.21           H  
ATOM   3099  HE1 HIS A 227      15.088  14.939  71.465  1.00 94.21           H  
ATOM   3100  N   GLY A 228      11.807   8.725  72.052  1.00 96.51           N  
ATOM   3101  CA  GLY A 228      11.732   7.694  71.025  1.00 96.51           C  
ATOM   3102  C   GLY A 228      12.227   8.117  69.645  1.00 96.51           C  
ATOM   3103  O   GLY A 228      12.767   7.290  68.920  1.00 96.51           O  
ATOM   3104  H   GLY A 228      11.025   8.747  72.700  1.00 96.51           H  
ATOM   3105  HA3 GLY A 228      10.703   7.354  70.925  1.00 96.51           H  
ATOM   3106  HA2 GLY A 228      12.301   6.834  71.375  1.00 96.51           H  
ATOM   3107  N   GLU A 229      12.141   9.408  69.306  1.00 97.41           N  
ATOM   3108  CA  GLU A 229      12.693   9.990  68.086  1.00 97.41           C  
ATOM   3109  C   GLU A 229      14.205   9.717  67.951  1.00 97.41           C  
ATOM   3110  O   GLU A 229      14.672   9.404  66.858  1.00 97.41           O  
ATOM   3111  CB  GLU A 229      12.392  11.505  68.052  1.00 97.41           C  
ATOM   3112  CG  GLU A 229      10.956  11.881  67.607  1.00 97.41           C  
ATOM   3113  CD  GLU A 229       9.842  11.781  68.654  1.00 97.41           C  
ATOM   3114  OE1 GLU A 229      10.130  11.472  69.829  1.00 97.41           O1-
ATOM   3115  OE2 GLU A 229       8.674  11.993  68.256  1.00 97.41           O  
ATOM   3116  H   GLU A 229      11.675  10.038  69.945  1.00 97.41           H  
ATOM   3117  HA  GLU A 229      12.213   9.515  67.230  1.00 97.41           H  
ATOM   3118  HB3 GLU A 229      13.071  11.976  67.339  1.00 97.41           H  
ATOM   3119  HB2 GLU A 229      12.635  11.970  69.009  1.00 97.41           H  
ATOM   3120  HG3 GLU A 229      10.669  11.290  66.739  1.00 97.41           H  
ATOM   3121  HG2 GLU A 229      10.974  12.918  67.274  1.00 97.41           H  
ATOM   3122  N   ILE A 230      14.966   9.755  69.053  1.00 97.84           N  
ATOM   3123  CA  ILE A 230      16.399   9.454  69.054  1.00 97.84           C  
ATOM   3124  C   ILE A 230      16.607   7.926  69.002  1.00 97.84           C  
ATOM   3125  O   ILE A 230      17.521   7.466  68.325  1.00 97.84           O  
ATOM   3126  CB  ILE A 230      17.074  10.079  70.308  1.00 97.84           C  
ATOM   3127  CG1 ILE A 230      16.669  11.557  70.529  1.00 97.84           C  
ATOM   3128  CG2 ILE A 230      18.614   9.974  70.289  1.00 97.84           C  
ATOM   3129  CD1 ILE A 230      16.965  12.507  69.356  1.00 97.84           C  
ATOM   3130  H   ILE A 230      14.520   9.935  69.946  1.00 97.84           H  
ATOM   3131  HA  ILE A 230      16.857   9.888  68.165  1.00 97.84           H  
ATOM   3132  HB  ILE A 230      16.730   9.523  71.182  1.00 97.84           H  
ATOM   3133 HG13 ILE A 230      17.174  11.943  71.413  1.00 97.84           H  
ATOM   3134 HG12 ILE A 230      15.606  11.610  70.762  1.00 97.84           H  
ATOM   3135 HG21 ILE A 230      19.054  10.334  71.218  1.00 97.84           H  
ATOM   3136 HG22 ILE A 230      18.964   8.956  70.137  1.00 97.84           H  
ATOM   3137 HG23 ILE A 230      19.047  10.576  69.493  1.00 97.84           H  
ATOM   3138 HD11 ILE A 230      16.637  13.518  69.599  1.00 97.84           H  
ATOM   3139 HD12 ILE A 230      18.031  12.564  69.137  1.00 97.84           H  
ATOM   3140 HD13 ILE A 230      16.444  12.209  68.448  1.00 97.84           H  
ATOM   3141  N   PHE A 231      15.724   7.128  69.622  1.00 98.53           N  
ATOM   3142  CA  PHE A 231      15.760   5.660  69.566  1.00 98.53           C  
ATOM   3143  C   PHE A 231      15.474   5.133  68.148  1.00 98.53           C  
ATOM   3144  O   PHE A 231      16.034   4.108  67.769  1.00 98.53           O  
ATOM   3145  CB  PHE A 231      14.763   5.034  70.567  1.00 98.53           C  
ATOM   3146  CG  PHE A 231      15.166   5.061  72.040  1.00 98.53           C  
ATOM   3147  CD1 PHE A 231      15.457   6.275  72.705  1.00 98.53           C  
ATOM   3148  CD2 PHE A 231      15.222   3.851  72.767  1.00 98.53           C  
ATOM   3149  CE1 PHE A 231      15.812   6.277  74.068  1.00 98.53           C  
ATOM   3150  CE2 PHE A 231      15.573   3.853  74.131  1.00 98.53           C  
ATOM   3151  CZ  PHE A 231      15.871   5.064  74.780  1.00 98.53           C  
ATOM   3152  H   PHE A 231      14.950   7.563  70.102  1.00 98.53           H  
ATOM   3153  HA  PHE A 231      16.762   5.319  69.823  1.00 98.53           H  
ATOM   3154  HB3 PHE A 231      14.612   3.986  70.298  1.00 98.53           H  
ATOM   3155  HB2 PHE A 231      13.779   5.481  70.462  1.00 98.53           H  
ATOM   3156  HD1 PHE A 231      15.413   7.216  72.183  1.00 98.53           H  
ATOM   3157  HD2 PHE A 231      14.988   2.912  72.283  1.00 98.53           H  
ATOM   3158  HE1 PHE A 231      16.039   7.207  74.568  1.00 98.53           H  
ATOM   3159  HE2 PHE A 231      15.612   2.927  74.686  1.00 98.53           H  
ATOM   3160  HZ  PHE A 231      16.140   5.056  75.825  1.00 98.53           H  
ATOM   3161  N   ILE A 232      14.665   5.851  67.353  1.00 98.89           N  
ATOM   3162  CA  ILE A 232      14.445   5.608  65.927  1.00 98.89           C  
ATOM   3163  C   ILE A 232      15.701   6.008  65.128  1.00 98.89           C  
ATOM   3164  O   ILE A 232      16.217   5.204  64.359  1.00 98.89           O  
ATOM   3165  CB  ILE A 232      13.184   6.390  65.442  1.00 98.89           C  
ATOM   3166  CG1 ILE A 232      11.893   5.872  66.115  1.00 98.89           C  
ATOM   3167  CG2 ILE A 232      13.002   6.319  63.914  1.00 98.89           C  
ATOM   3168  CD1 ILE A 232      10.701   6.838  66.004  1.00 98.89           C  
ATOM   3169  H   ILE A 232      14.156   6.617  67.783  1.00 98.89           H  
ATOM   3170  HA  ILE A 232      14.285   4.543  65.761  1.00 98.89           H  
ATOM   3171  HB  ILE A 232      13.308   7.439  65.712  1.00 98.89           H  
ATOM   3172 HG13 ILE A 232      12.069   5.674  67.169  1.00 98.89           H  
ATOM   3173 HG12 ILE A 232      11.620   4.904  65.692  1.00 98.89           H  
ATOM   3174 HG21 ILE A 232      12.065   6.759  63.582  1.00 98.89           H  
ATOM   3175 HG22 ILE A 232      13.796   6.841  63.380  1.00 98.89           H  
ATOM   3176 HG23 ILE A 232      12.994   5.279  63.588  1.00 98.89           H  
ATOM   3177 HD11 ILE A 232       9.845   6.454  66.554  1.00 98.89           H  
ATOM   3178 HD12 ILE A 232      10.939   7.816  66.417  1.00 98.89           H  
ATOM   3179 HD13 ILE A 232      10.373   6.974  64.975  1.00 98.89           H  
ATOM   3180  N   ARG A 233      16.210   7.235  65.316  1.00 98.85           N  
ATOM   3181  CA  ARG A 233      17.332   7.804  64.564  1.00 98.85           C  
ATOM   3182  C   ARG A 233      18.675   7.083  64.812  1.00 98.85           C  
ATOM   3183  O   ARG A 233      19.477   7.004  63.882  1.00 98.85           O  
ATOM   3184  CB  ARG A 233      17.434   9.306  64.898  1.00 98.85           C  
ATOM   3185  CG  ARG A 233      16.297  10.171  64.305  1.00 98.85           C  
ATOM   3186  CD  ARG A 233      16.141  11.565  64.953  1.00 98.85           C  
ATOM   3187  NE  ARG A 233      17.392  12.343  64.979  1.00 98.85           N  
ATOM   3188  CZ  ARG A 233      17.602  13.539  65.561  1.00 98.85           C  
ATOM   3189  NH1 ARG A 233      16.628  14.199  66.205  1.00 98.85           N  
ATOM   3190  NH2 ARG A 233      18.820  14.091  65.495  1.00 98.85           N1+
ATOM   3191  H   ARG A 233      15.802   7.837  66.019  1.00 98.85           H  
ATOM   3192  HA  ARG A 233      17.115   7.705  63.498  1.00 98.85           H  
ATOM   3193  HB3 ARG A 233      18.384   9.693  64.526  1.00 98.85           H  
ATOM   3194  HB2 ARG A 233      17.460   9.433  65.979  1.00 98.85           H  
ATOM   3195  HG3 ARG A 233      15.369   9.639  64.505  1.00 98.85           H  
ATOM   3196  HG2 ARG A 233      16.328  10.231  63.218  1.00 98.85           H  
ATOM   3197  HD3 ARG A 233      15.645  11.523  65.922  1.00 98.85           H  
ATOM   3198  HD2 ARG A 233      15.489  12.149  64.303  1.00 98.85           H  
ATOM   3199  HE  ARG A 233      18.160  11.922  64.473  1.00 98.85           H  
ATOM   3200 HH12 ARG A 233      16.811  15.090  66.645  1.00 98.85           H  
ATOM   3201 HH11 ARG A 233      15.702  13.801  66.262  1.00 98.85           H  
ATOM   3202 HH22 ARG A 233      19.005  14.977  65.942  1.00 98.85           H  
ATOM   3203 HH21 ARG A 233      19.574  13.627  65.003  1.00 98.85           H  
ATOM   3204  N   TRP A 234      18.889   6.555  66.030  1.00 98.79           N  
ATOM   3205  CA  TRP A 234      20.054   5.738  66.392  1.00 98.79           C  
ATOM   3206  C   TRP A 234      19.789   4.225  66.336  1.00 98.79           C  
ATOM   3207  O   TRP A 234      20.755   3.473  66.471  1.00 98.79           O  
ATOM   3208  CB  TRP A 234      20.618   6.173  67.764  1.00 98.79           C  
ATOM   3209  CG  TRP A 234      21.577   7.323  67.689  1.00 98.79           C  
ATOM   3210  CD1 TRP A 234      22.922   7.205  67.755  1.00 98.79           C  
ATOM   3211  CD2 TRP A 234      21.319   8.732  67.405  1.00 98.79           C  
ATOM   3212  CE2 TRP A 234      22.571   9.402  67.262  1.00 98.79           C  
ATOM   3213  CE3 TRP A 234      20.156   9.514  67.228  1.00 98.79           C  
ATOM   3214  NE1 TRP A 234      23.512   8.425  67.504  1.00 98.79           N  
ATOM   3215  CZ2 TRP A 234      22.662  10.765  66.932  1.00 98.79           C  
ATOM   3216  CZ3 TRP A 234      20.232  10.889  66.934  1.00 98.79           C  
ATOM   3217  CH2 TRP A 234      21.483  11.514  66.778  1.00 98.79           C  
ATOM   3218  H   TRP A 234      18.200   6.691  66.758  1.00 98.79           H  
ATOM   3219  HA  TRP A 234      20.849   5.883  65.660  1.00 98.79           H  
ATOM   3220  HB3 TRP A 234      21.162   5.354  68.237  1.00 98.79           H  
ATOM   3221  HB2 TRP A 234      19.812   6.413  68.454  1.00 98.79           H  
ATOM   3222  HD1 TRP A 234      23.443   6.277  67.932  1.00 98.79           H  
ATOM   3223  HE3 TRP A 234      19.191   9.051  67.340  1.00 98.79           H  
ATOM   3224  HE1 TRP A 234      24.513   8.555  67.494  1.00 98.79           H  
ATOM   3225  HZ2 TRP A 234      23.626  11.237  66.819  1.00 98.79           H  
ATOM   3226  HZ3 TRP A 234      19.325  11.463  66.834  1.00 98.79           H  
ATOM   3227  HH2 TRP A 234      21.539  12.568  66.552  1.00 98.79           H  
ATOM   3228  N   THR A 235      18.525   3.810  66.118  1.00 98.82           N  
ATOM   3229  CA  THR A 235      18.062   2.421  65.974  1.00 98.82           C  
ATOM   3230  C   THR A 235      18.509   1.530  67.162  1.00 98.82           C  
ATOM   3231  O   THR A 235      19.119   0.479  66.968  1.00 98.82           O  
ATOM   3232  CB  THR A 235      18.452   1.804  64.590  1.00 98.82           C  
ATOM   3233  CG2 THR A 235      18.027   2.680  63.400  1.00 98.82           C  
ATOM   3234  OG1 THR A 235      19.825   1.487  64.443  1.00 98.82           O  
ATOM   3235  H   THR A 235      17.805   4.510  66.007  1.00 98.82           H  
ATOM   3236  HA  THR A 235      16.973   2.460  66.012  1.00 98.82           H  
ATOM   3237  HB  THR A 235      17.920   0.857  64.490  1.00 98.82           H  
ATOM   3238 HG21 THR A 235      18.336   2.233  62.458  1.00 98.82           H  
ATOM   3239 HG22 THR A 235      16.945   2.798  63.371  1.00 98.82           H  
ATOM   3240 HG23 THR A 235      18.472   3.674  63.444  1.00 98.82           H  
ATOM   3241  HG1 THR A 235      20.063   0.858  65.131  1.00 98.82           H  
ATOM   3242  N   ALA A 236      18.207   2.012  68.381  1.00 98.89           N  
ATOM   3243  CA  ALA A 236      18.746   1.551  69.663  1.00 98.89           C  
ATOM   3244  C   ALA A 236      18.655   0.040  69.949  1.00 98.89           C  
ATOM   3245  O   ALA A 236      19.658  -0.541  70.359  1.00 98.89           O  
ATOM   3246  CB  ALA A 236      18.102   2.365  70.796  1.00 98.89           C  
ATOM   3247  H   ALA A 236      17.656   2.858  68.429  1.00 98.89           H  
ATOM   3248  HA  ALA A 236      19.808   1.804  69.648  1.00 98.89           H  
ATOM   3249  HB1 ALA A 236      18.480   2.062  71.773  1.00 98.89           H  
ATOM   3250  HB2 ALA A 236      18.317   3.428  70.681  1.00 98.89           H  
ATOM   3251  HB3 ALA A 236      17.018   2.249  70.808  1.00 98.89           H  
ATOM   3252  N   ALA A 237      17.481  -0.574  69.727  1.00 98.95           N  
ATOM   3253  CA  ALA A 237      17.230  -1.984  70.044  1.00 98.95           C  
ATOM   3254  C   ALA A 237      18.023  -2.987  69.180  1.00 98.95           C  
ATOM   3255  O   ALA A 237      18.512  -3.978  69.723  1.00 98.95           O  
ATOM   3256  CB  ALA A 237      15.719  -2.253  70.010  1.00 98.95           C  
ATOM   3257  H   ALA A 237      16.695  -0.041  69.381  1.00 98.95           H  
ATOM   3258  HA  ALA A 237      17.558  -2.136  71.073  1.00 98.95           H  
ATOM   3259  HB1 ALA A 237      15.487  -3.265  70.334  1.00 98.95           H  
ATOM   3260  HB2 ALA A 237      15.186  -1.579  70.681  1.00 98.95           H  
ATOM   3261  HB3 ALA A 237      15.304  -2.122  69.012  1.00 98.95           H  
ATOM   3262  N   SER A 238      18.173  -2.695  67.876  1.00 98.88           N  
ATOM   3263  CA  SER A 238      19.012  -3.460  66.943  1.00 98.88           C  
ATOM   3264  C   SER A 238      20.508  -3.110  67.033  1.00 98.88           C  
ATOM   3265  O   SER A 238      21.329  -3.952  66.670  1.00 98.88           O  
ATOM   3266  CB  SER A 238      18.485  -3.306  65.502  1.00 98.88           C  
ATOM   3267  OG  SER A 238      18.590  -1.980  65.017  1.00 98.88           O  
ATOM   3268  H   SER A 238      17.747  -1.854  67.508  1.00 98.88           H  
ATOM   3269  HA  SER A 238      18.919  -4.517  67.200  1.00 98.88           H  
ATOM   3270  HB3 SER A 238      17.457  -3.649  65.431  1.00 98.88           H  
ATOM   3271  HB2 SER A 238      19.054  -3.950  64.830  1.00 98.88           H  
ATOM   3272  HG  SER A 238      18.001  -1.414  65.522  1.00 98.88           H  
ATOM   3273  N   GLU A 239      20.840  -1.899  67.516  1.00 98.88           N  
ATOM   3274  CA  GLU A 239      22.214  -1.430  67.692  1.00 98.88           C  
ATOM   3275  C   GLU A 239      22.945  -2.185  68.815  1.00 98.88           C  
ATOM   3276  O   GLU A 239      24.113  -2.520  68.638  1.00 98.88           O  
ATOM   3277  CB  GLU A 239      22.214   0.104  67.896  1.00 98.88           C  
ATOM   3278  CG  GLU A 239      23.598   0.784  68.018  1.00 98.88           C  
ATOM   3279  CD  GLU A 239      24.438   0.861  66.731  1.00 98.88           C  
ATOM   3280  OE1 GLU A 239      25.566   1.387  66.846  1.00 98.88           O1-
ATOM   3281  OE2 GLU A 239      23.977   0.421  65.654  1.00 98.88           O  
ATOM   3282  H   GLU A 239      20.111  -1.244  67.764  1.00 98.88           H  
ATOM   3283  HA  GLU A 239      22.741  -1.655  66.764  1.00 98.88           H  
ATOM   3284  HB3 GLU A 239      21.643   0.341  68.793  1.00 98.88           H  
ATOM   3285  HB2 GLU A 239      21.670   0.577  67.079  1.00 98.88           H  
ATOM   3286  HG3 GLU A 239      24.193   0.301  68.793  1.00 98.88           H  
ATOM   3287  HG2 GLU A 239      23.444   1.808  68.364  1.00 98.88           H  
ATOM   3288  N   ILE A 240      22.233  -2.494  69.915  1.00 98.97           N  
ATOM   3289  CA  ILE A 240      22.721  -3.323  71.023  1.00 98.97           C  
ATOM   3290  C   ILE A 240      23.059  -4.754  70.559  1.00 98.97           C  
ATOM   3291  O   ILE A 240      24.127  -5.259  70.900  1.00 98.97           O  
ATOM   3292  CB  ILE A 240      21.695  -3.383  72.199  1.00 98.97           C  
ATOM   3293  CG1 ILE A 240      21.512  -1.976  72.805  1.00 98.97           C  
ATOM   3294  CG2 ILE A 240      22.047  -4.395  73.319  1.00 98.97           C  
ATOM   3295  CD1 ILE A 240      20.236  -1.772  73.627  1.00 98.97           C  
ATOM   3296  H   ILE A 240      21.276  -2.174  69.988  1.00 98.97           H  
ATOM   3297  HA  ILE A 240      23.642  -2.866  71.392  1.00 98.97           H  
ATOM   3298  HB  ILE A 240      20.734  -3.684  71.779  1.00 98.97           H  
ATOM   3299 HG13 ILE A 240      21.475  -1.238  72.010  1.00 98.97           H  
ATOM   3300 HG12 ILE A 240      22.390  -1.712  73.389  1.00 98.97           H  
ATOM   3301 HG21 ILE A 240      21.304  -4.398  74.114  1.00 98.97           H  
ATOM   3302 HG22 ILE A 240      22.103  -5.421  72.960  1.00 98.97           H  
ATOM   3303 HG23 ILE A 240      23.007  -4.158  73.774  1.00 98.97           H  
ATOM   3304 HD11 ILE A 240      20.304  -0.851  74.206  1.00 98.97           H  
ATOM   3305 HD12 ILE A 240      19.373  -1.678  72.969  1.00 98.97           H  
ATOM   3306 HD13 ILE A 240      20.043  -2.587  74.323  1.00 98.97           H  
ATOM   3307  N   ALA A 241      22.173  -5.342  69.738  1.00 98.93           N  
ATOM   3308  CA  ALA A 241      22.364  -6.647  69.110  1.00 98.93           C  
ATOM   3309  C   ALA A 241      23.565  -6.697  68.149  1.00 98.93           C  
ATOM   3310  O   ALA A 241      24.318  -7.667  68.194  1.00 98.93           O  
ATOM   3311  CB  ALA A 241      21.067  -7.050  68.398  1.00 98.93           C  
ATOM   3312  H   ALA A 241      21.323  -4.853  69.497  1.00 98.93           H  
ATOM   3313  HA  ALA A 241      22.551  -7.371  69.905  1.00 98.93           H  
ATOM   3314  HB1 ALA A 241      21.198  -7.969  67.830  1.00 98.93           H  
ATOM   3315  HB2 ALA A 241      20.266  -7.221  69.118  1.00 98.93           H  
ATOM   3316  HB3 ALA A 241      20.728  -6.285  67.702  1.00 98.93           H  
ATOM   3317  N   ALA A 242      23.748  -5.648  67.329  1.00 98.85           N  
ATOM   3318  CA  ALA A 242      24.845  -5.537  66.364  1.00 98.85           C  
ATOM   3319  C   ALA A 242      26.233  -5.352  67.003  1.00 98.85           C  
ATOM   3320  O   ALA A 242      27.209  -5.861  66.453  1.00 98.85           O  
ATOM   3321  CB  ALA A 242      24.537  -4.407  65.376  1.00 98.85           C  
ATOM   3322  H   ALA A 242      23.086  -4.883  67.344  1.00 98.85           H  
ATOM   3323  HA  ALA A 242      24.879  -6.468  65.799  1.00 98.85           H  
ATOM   3324  HB1 ALA A 242      25.285  -4.389  64.586  1.00 98.85           H  
ATOM   3325  HB2 ALA A 242      23.567  -4.551  64.899  1.00 98.85           H  
ATOM   3326  HB3 ALA A 242      24.529  -3.430  65.863  1.00 98.85           H  
ATOM   3327  N   ARG A 243      26.297  -4.676  68.162  1.00 98.81           N  
ATOM   3328  CA  ARG A 243      27.514  -4.533  68.967  1.00 98.81           C  
ATOM   3329  C   ARG A 243      27.934  -5.848  69.646  1.00 98.81           C  
ATOM   3330  O   ARG A 243      29.133  -6.094  69.767  1.00 98.81           O  
ATOM   3331  CB  ARG A 243      27.309  -3.431  70.017  1.00 98.81           C  
ATOM   3332  CG  ARG A 243      27.183  -2.023  69.405  1.00 98.81           C  
ATOM   3333  CD  ARG A 243      26.902  -0.928  70.447  1.00 98.81           C  
ATOM   3334  NE  ARG A 243      28.097  -0.662  71.261  1.00 98.81           N  
ATOM   3335  CZ  ARG A 243      28.938   0.382  71.175  1.00 98.81           C  
ATOM   3336  NH1 ARG A 243      28.679   1.462  70.426  1.00 98.81           N  
ATOM   3337  NH2 ARG A 243      30.081   0.328  71.863  1.00 98.81           N1+
ATOM   3338  H   ARG A 243      25.455  -4.269  68.546  1.00 98.81           H  
ATOM   3339  HA  ARG A 243      28.333  -4.233  68.309  1.00 98.81           H  
ATOM   3340  HB3 ARG A 243      28.153  -3.437  70.707  1.00 98.81           H  
ATOM   3341  HB2 ARG A 243      26.427  -3.656  70.616  1.00 98.81           H  
ATOM   3342  HG3 ARG A 243      26.491  -1.958  68.570  1.00 98.81           H  
ATOM   3343  HG2 ARG A 243      28.160  -1.827  68.961  1.00 98.81           H  
ATOM   3344  HD3 ARG A 243      26.185  -1.324  71.166  1.00 98.81           H  
ATOM   3345  HD2 ARG A 243      26.430  -0.047  70.011  1.00 98.81           H  
ATOM   3346  HE  ARG A 243      28.368  -1.418  71.881  1.00 98.81           H  
ATOM   3347 HH12 ARG A 243      29.323   2.237  70.385  1.00 98.81           H  
ATOM   3348 HH11 ARG A 243      27.806   1.528  69.918  1.00 98.81           H  
ATOM   3349 HH22 ARG A 243      30.690   1.131  71.902  1.00 98.81           H  
ATOM   3350 HH21 ARG A 243      30.291  -0.490  72.428  1.00 98.81           H  
ATOM   3351  N   MET A 244      26.964  -6.694  70.031  1.00 98.86           N  
ATOM   3352  CA  MET A 244      27.232  -8.048  70.521  1.00 98.86           C  
ATOM   3353  C   MET A 244      27.705  -8.990  69.400  1.00 98.86           C  
ATOM   3354  O   MET A 244      28.567  -9.831  69.652  1.00 98.86           O  
ATOM   3355  CB  MET A 244      25.983  -8.622  71.217  1.00 98.86           C  
ATOM   3356  CG  MET A 244      25.580  -7.872  72.495  1.00 98.86           C  
ATOM   3357  SD  MET A 244      23.958  -8.337  73.148  1.00 98.86           S  
ATOM   3358  CE  MET A 244      24.308 -10.019  73.725  1.00 98.86           C  
ATOM   3359  H   MET A 244      25.993  -6.434  69.922  1.00 98.86           H  
ATOM   3360  HA  MET A 244      28.038  -7.988  71.252  1.00 98.86           H  
ATOM   3361  HB3 MET A 244      26.174  -9.663  71.479  1.00 98.86           H  
ATOM   3362  HB2 MET A 244      25.140  -8.639  70.526  1.00 98.86           H  
ATOM   3363  HG3 MET A 244      25.563  -6.800  72.316  1.00 98.86           H  
ATOM   3364  HG2 MET A 244      26.321  -8.030  73.277  1.00 98.86           H  
ATOM   3365  HE1 MET A 244      23.436 -10.428  74.233  1.00 98.86           H  
ATOM   3366  HE2 MET A 244      24.550 -10.673  72.888  1.00 98.86           H  
ATOM   3367  HE3 MET A 244      25.143 -10.018  74.425  1.00 98.86           H  
ATOM   3368  N   ARG A 245      27.136  -8.825  68.193  1.00 98.05           N  
ATOM   3369  CA  ARG A 245      27.371  -9.684  67.035  1.00 98.05           C  
ATOM   3370  C   ARG A 245      28.734  -9.452  66.356  1.00 98.05           C  
ATOM   3371  O   ARG A 245      29.338 -10.428  65.912  1.00 98.05           O  
ATOM   3372  CB  ARG A 245      26.198  -9.512  66.043  1.00 98.05           C  
ATOM   3373  CG  ARG A 245      26.086 -10.633  64.988  1.00 98.05           C  
ATOM   3374  CD  ARG A 245      24.932 -10.480  63.977  1.00 98.05           C  
ATOM   3375  NE  ARG A 245      23.597 -10.333  64.594  1.00 98.05           N  
ATOM   3376  CZ  ARG A 245      22.839  -9.219  64.644  1.00 98.05           C  
ATOM   3377  NH1 ARG A 245      23.239  -8.054  64.119  1.00 98.05           N  
ATOM   3378  NH2 ARG A 245      21.636  -9.274  65.223  1.00 98.05           N1+
ATOM   3379  H   ARG A 245      26.427  -8.113  68.079  1.00 98.05           H  
ATOM   3380  HA  ARG A 245      27.350 -10.715  67.397  1.00 98.05           H  
ATOM   3381  HB3 ARG A 245      26.257  -8.540  65.553  1.00 98.05           H  
ATOM   3382  HB2 ARG A 245      25.275  -9.501  66.615  1.00 98.05           H  
ATOM   3383  HG3 ARG A 245      26.093 -11.630  65.430  1.00 98.05           H  
ATOM   3384  HG2 ARG A 245      27.002 -10.571  64.400  1.00 98.05           H  
ATOM   3385  HD3 ARG A 245      24.849 -11.430  63.447  1.00 98.05           H  
ATOM   3386  HD2 ARG A 245      25.151  -9.748  63.204  1.00 98.05           H  
ATOM   3387  HE  ARG A 245      23.234 -11.164  65.040  1.00 98.05           H  
ATOM   3388 HH12 ARG A 245      22.628  -7.249  64.106  1.00 98.05           H  
ATOM   3389 HH11 ARG A 245      24.119  -8.000  63.627  1.00 98.05           H  
ATOM   3390 HH22 ARG A 245      21.038  -8.459  65.251  1.00 98.05           H  
ATOM   3391 HH21 ARG A 245      21.290 -10.142  65.618  1.00 98.05           H  
ATOM   3392  N   TYR A 246      29.174  -8.183  66.265  1.00 98.23           N  
ATOM   3393  CA  TYR A 246      30.327  -7.779  65.451  1.00 98.23           C  
ATOM   3394  C   TYR A 246      31.498  -7.222  66.267  1.00 98.23           C  
ATOM   3395  O   TYR A 246      32.638  -7.503  65.897  1.00 98.23           O  
ATOM   3396  CB  TYR A 246      29.875  -6.751  64.396  1.00 98.23           C  
ATOM   3397  CG  TYR A 246      28.844  -7.266  63.410  1.00 98.23           C  
ATOM   3398  CD1 TYR A 246      29.109  -8.434  62.666  1.00 98.23           C  
ATOM   3399  CD2 TYR A 246      27.614  -6.594  63.246  1.00 98.23           C  
ATOM   3400  CE1 TYR A 246      28.136  -8.951  61.794  1.00 98.23           C  
ATOM   3401  CE2 TYR A 246      26.639  -7.111  62.374  1.00 98.23           C  
ATOM   3402  CZ  TYR A 246      26.898  -8.297  61.659  1.00 98.23           C  
ATOM   3403  OH  TYR A 246      25.953  -8.829  60.838  1.00 98.23           O  
ATOM   3404  H   TYR A 246      28.608  -7.436  66.644  1.00 98.23           H  
ATOM   3405  HA  TYR A 246      30.730  -8.644  64.923  1.00 98.23           H  
ATOM   3406  HB3 TYR A 246      30.733  -6.405  63.820  1.00 98.23           H  
ATOM   3407  HB2 TYR A 246      29.467  -5.878  64.905  1.00 98.23           H  
ATOM   3408  HD1 TYR A 246      30.051  -8.950  62.773  1.00 98.23           H  
ATOM   3409  HD2 TYR A 246      27.407  -5.688  63.797  1.00 98.23           H  
ATOM   3410  HE1 TYR A 246      28.336  -9.856  61.239  1.00 98.23           H  
ATOM   3411  HE2 TYR A 246      25.693  -6.601  62.261  1.00 98.23           H  
ATOM   3412  HH  TYR A 246      25.113  -8.349  60.836  1.00 98.23           H  
ATOM   3413  N   LYS A 247      31.228  -6.462  67.344  1.00 97.47           N  
ATOM   3414  CA  LYS A 247      32.278  -5.946  68.232  1.00 97.47           C  
ATOM   3415  C   LYS A 247      32.627  -6.942  69.362  1.00 97.47           C  
ATOM   3416  O   LYS A 247      33.688  -6.806  69.969  1.00 97.47           O  
ATOM   3417  CB  LYS A 247      31.894  -4.533  68.732  1.00 97.47           C  
ATOM   3418  CG  LYS A 247      33.033  -3.793  69.452  1.00 97.47           C  
ATOM   3419  CD  LYS A 247      32.696  -2.336  69.789  1.00 97.47           C  
ATOM   3420  CE  LYS A 247      33.844  -1.665  70.562  1.00 97.47           C  
ATOM   3421  NZ  LYS A 247      33.485  -0.315  71.023  1.00 97.47           N1+
ATOM   3422  H   LYS A 247      30.274  -6.263  67.608  1.00 97.47           H  
ATOM   3423  HA  LYS A 247      33.195  -5.820  67.651  1.00 97.47           H  
ATOM   3424  HB3 LYS A 247      31.023  -4.568  69.383  1.00 97.47           H  
ATOM   3425  HB2 LYS A 247      31.600  -3.934  67.870  1.00 97.47           H  
ATOM   3426  HG3 LYS A 247      33.933  -3.822  68.836  1.00 97.47           H  
ATOM   3427  HG2 LYS A 247      33.279  -4.309  70.380  1.00 97.47           H  
ATOM   3428  HD3 LYS A 247      31.769  -2.304  70.364  1.00 97.47           H  
ATOM   3429  HD2 LYS A 247      32.502  -1.787  68.868  1.00 97.47           H  
ATOM   3430  HE3 LYS A 247      34.735  -1.603  69.936  1.00 97.47           H  
ATOM   3431  HE2 LYS A 247      34.107  -2.260  71.437  1.00 97.47           H  
ATOM   3432  HZ1 LYS A 247      32.699  -0.392  71.654  1.00 97.47           H  
ATOM   3433  HZ2 LYS A 247      34.268   0.093  71.515  1.00 97.47           H  
ATOM   3434  HZ3 LYS A 247      33.239   0.264  70.234  1.00 97.47           H  
ATOM   3435  N   GLY A 248      31.769  -7.955  69.587  1.00 97.91           N  
ATOM   3436  CA  GLY A 248      32.015  -9.051  70.526  1.00 97.91           C  
ATOM   3437  C   GLY A 248      31.726  -8.670  71.986  1.00 97.91           C  
ATOM   3438  O   GLY A 248      32.131  -9.411  72.882  1.00 97.91           O  
ATOM   3439  H   GLY A 248      30.917  -8.004  69.047  1.00 97.91           H  
ATOM   3440  HA3 GLY A 248      33.044  -9.403  70.437  1.00 97.91           H  
ATOM   3441  HA2 GLY A 248      31.372  -9.888  70.254  1.00 97.91           H  
ATOM   3442  N   GLU A 249      31.045  -7.536  72.232  1.00 98.73           N  
ATOM   3443  CA  GLU A 249      30.648  -7.070  73.562  1.00 98.73           C  
ATOM   3444  C   GLU A 249      29.605  -7.981  74.229  1.00 98.73           C  
ATOM   3445  O   GLU A 249      28.829  -8.646  73.544  1.00 98.73           O  
ATOM   3446  CB  GLU A 249      30.110  -5.627  73.456  1.00 98.73           C  
ATOM   3447  CG  GLU A 249      31.212  -4.593  73.134  1.00 98.73           C  
ATOM   3448  CD  GLU A 249      30.754  -3.126  73.136  1.00 98.73           C  
ATOM   3449  OE1 GLU A 249      31.651  -2.255  73.167  1.00 98.73           O1-
ATOM   3450  OE2 GLU A 249      29.532  -2.869  73.086  1.00 98.73           O  
ATOM   3451  H   GLU A 249      30.737  -6.969  71.455  1.00 98.73           H  
ATOM   3452  HA  GLU A 249      31.536  -7.065  74.197  1.00 98.73           H  
ATOM   3453  HB3 GLU A 249      29.611  -5.346  74.384  1.00 98.73           H  
ATOM   3454  HB2 GLU A 249      29.340  -5.590  72.683  1.00 98.73           H  
ATOM   3455  HG3 GLU A 249      31.645  -4.810  72.157  1.00 98.73           H  
ATOM   3456  HG2 GLU A 249      32.019  -4.700  73.861  1.00 98.73           H  
ATOM   3457  N   SER A 250      29.581  -7.947  75.570  1.00 98.84           N  
ATOM   3458  CA  SER A 250      28.521  -8.535  76.388  1.00 98.84           C  
ATOM   3459  C   SER A 250      27.211  -7.728  76.285  1.00 98.84           C  
ATOM   3460  O   SER A 250      27.213  -6.601  75.785  1.00 98.84           O  
ATOM   3461  CB  SER A 250      29.025  -8.665  77.844  1.00 98.84           C  
ATOM   3462  OG  SER A 250      29.083  -7.424  78.520  1.00 98.84           O  
ATOM   3463  H   SER A 250      30.267  -7.387  76.062  1.00 98.84           H  
ATOM   3464  HA  SER A 250      28.327  -9.541  76.010  1.00 98.84           H  
ATOM   3465  HB3 SER A 250      30.012  -9.130  77.868  1.00 98.84           H  
ATOM   3466  HB2 SER A 250      28.362  -9.321  78.409  1.00 98.84           H  
ATOM   3467  HG  SER A 250      29.869  -6.956  78.219  1.00 98.84           H  
ATOM   3468  N   LEU A 251      26.119  -8.321  76.795  1.00 98.89           N  
ATOM   3469  CA  LEU A 251      24.800  -7.694  76.913  1.00 98.89           C  
ATOM   3470  C   LEU A 251      24.832  -6.367  77.692  1.00 98.89           C  
ATOM   3471  O   LEU A 251      24.237  -5.394  77.234  1.00 98.89           O  
ATOM   3472  CB  LEU A 251      23.836  -8.703  77.570  1.00 98.89           C  
ATOM   3473  CG  LEU A 251      22.381  -8.214  77.743  1.00 98.89           C  
ATOM   3474  CD1 LEU A 251      21.643  -8.094  76.399  1.00 98.89           C  
ATOM   3475  CD2 LEU A 251      21.634  -9.114  78.730  1.00 98.89           C  
ATOM   3476  H   LEU A 251      26.194  -9.255  77.172  1.00 98.89           H  
ATOM   3477  HA  LEU A 251      24.450  -7.476  75.904  1.00 98.89           H  
ATOM   3478  HB3 LEU A 251      24.240  -8.972  78.547  1.00 98.89           H  
ATOM   3479  HB2 LEU A 251      23.831  -9.628  76.993  1.00 98.89           H  
ATOM   3480  HG  LEU A 251      22.377  -7.229  78.208  1.00 98.89           H  
ATOM   3481 HD11 LEU A 251      20.658  -8.556  76.433  1.00 98.89           H  
ATOM   3482 HD12 LEU A 251      21.509  -7.048  76.123  1.00 98.89           H  
ATOM   3483 HD13 LEU A 251      22.196  -8.572  75.592  1.00 98.89           H  
ATOM   3484 HD21 LEU A 251      20.703  -8.649  79.050  1.00 98.89           H  
ATOM   3485 HD22 LEU A 251      21.405 -10.079  78.285  1.00 98.89           H  
ATOM   3486 HD23 LEU A 251      22.225  -9.298  79.627  1.00 98.89           H  
ATOM   3487  N   GLU A 252      25.537  -6.365  78.837  1.00 98.85           N  
ATOM   3488  CA  GLU A 252      25.691  -5.213  79.722  1.00 98.85           C  
ATOM   3489  C   GLU A 252      26.479  -4.071  79.059  1.00 98.85           C  
ATOM   3490  O   GLU A 252      26.015  -2.937  79.103  1.00 98.85           O  
ATOM   3491  CB  GLU A 252      26.324  -5.681  81.054  1.00 98.85           C  
ATOM   3492  CG  GLU A 252      26.457  -4.603  82.161  1.00 98.85           C  
ATOM   3493  CD  GLU A 252      25.147  -4.140  82.828  1.00 98.85           C  
ATOM   3494  OE1 GLU A 252      25.226  -3.146  83.581  1.00 98.85           O1-
ATOM   3495  OE2 GLU A 252      24.092  -4.775  82.611  1.00 98.85           O  
ATOM   3496  H   GLU A 252      26.010  -7.209  79.127  1.00 98.85           H  
ATOM   3497  HA  GLU A 252      24.689  -4.835  79.929  1.00 98.85           H  
ATOM   3498  HB3 GLU A 252      27.320  -6.076  80.846  1.00 98.85           H  
ATOM   3499  HB2 GLU A 252      25.765  -6.534  81.442  1.00 98.85           H  
ATOM   3500  HG3 GLU A 252      26.990  -3.731  81.779  1.00 98.85           H  
ATOM   3501  HG2 GLU A 252      27.088  -5.006  82.953  1.00 98.85           H  
ATOM   3502  N   GLU A 253      27.620  -4.399  78.427  1.00 98.90           N  
ATOM   3503  CA  GLU A 253      28.479  -3.463  77.693  1.00 98.90           C  
ATOM   3504  C   GLU A 253      27.774  -2.777  76.512  1.00 98.90           C  
ATOM   3505  O   GLU A 253      27.865  -1.556  76.391  1.00 98.90           O  
ATOM   3506  CB  GLU A 253      29.746  -4.197  77.214  1.00 98.90           C  
ATOM   3507  CG  GLU A 253      30.736  -4.515  78.356  1.00 98.90           C  
ATOM   3508  CD  GLU A 253      31.924  -5.405  77.950  1.00 98.90           C  
ATOM   3509  OE1 GLU A 253      32.994  -5.234  78.573  1.00 98.90           O1-
ATOM   3510  OE2 GLU A 253      31.750  -6.262  77.054  1.00 98.90           O  
ATOM   3511  H   GLU A 253      27.921  -5.364  78.428  1.00 98.90           H  
ATOM   3512  HA  GLU A 253      28.779  -2.676  78.387  1.00 98.90           H  
ATOM   3513  HB3 GLU A 253      30.261  -3.613  76.448  1.00 98.90           H  
ATOM   3514  HB2 GLU A 253      29.433  -5.119  76.723  1.00 98.90           H  
ATOM   3515  HG3 GLU A 253      30.217  -5.012  79.176  1.00 98.90           H  
ATOM   3516  HG2 GLU A 253      31.113  -3.577  78.766  1.00 98.90           H  
ATOM   3517  N   ALA A 254      27.071  -3.570  75.687  1.00 98.95           N  
ATOM   3518  CA  ALA A 254      26.332  -3.097  74.519  1.00 98.95           C  
ATOM   3519  C   ALA A 254      25.101  -2.250  74.877  1.00 98.95           C  
ATOM   3520  O   ALA A 254      24.895  -1.215  74.245  1.00 98.95           O  
ATOM   3521  CB  ALA A 254      25.954  -4.296  73.643  1.00 98.95           C  
ATOM   3522  H   ALA A 254      27.053  -4.569  75.852  1.00 98.95           H  
ATOM   3523  HA  ALA A 254      26.997  -2.458  73.936  1.00 98.95           H  
ATOM   3524  HB1 ALA A 254      25.393  -3.971  72.768  1.00 98.95           H  
ATOM   3525  HB2 ALA A 254      26.844  -4.815  73.286  1.00 98.95           H  
ATOM   3526  HB3 ALA A 254      25.342  -5.017  74.186  1.00 98.95           H  
ATOM   3527  N   ALA A 255      24.334  -2.680  75.896  1.00 98.95           N  
ATOM   3528  CA  ALA A 255      23.169  -1.960  76.414  1.00 98.95           C  
ATOM   3529  C   ALA A 255      23.541  -0.634  77.093  1.00 98.95           C  
ATOM   3530  O   ALA A 255      22.865   0.365  76.850  1.00 98.95           O  
ATOM   3531  CB  ALA A 255      22.369  -2.865  77.363  1.00 98.95           C  
ATOM   3532  H   ALA A 255      24.565  -3.547  76.364  1.00 98.95           H  
ATOM   3533  HA  ALA A 255      22.517  -1.721  75.576  1.00 98.95           H  
ATOM   3534  HB1 ALA A 255      21.471  -2.363  77.726  1.00 98.95           H  
ATOM   3535  HB2 ALA A 255      22.045  -3.775  76.857  1.00 98.95           H  
ATOM   3536  HB3 ALA A 255      22.960  -3.158  78.232  1.00 98.95           H  
ATOM   3537  N   CYS A 256      24.612  -0.644  77.910  1.00 98.86           N  
ATOM   3538  CA  CYS A 256      25.122   0.532  78.616  1.00 98.86           C  
ATOM   3539  C   CYS A 256      25.694   1.581  77.658  1.00 98.86           C  
ATOM   3540  O   CYS A 256      25.413   2.757  77.861  1.00 98.86           O  
ATOM   3541  CB  CYS A 256      26.181   0.198  79.684  1.00 98.86           C  
ATOM   3542  SG  CYS A 256      25.398  -0.559  81.131  1.00 98.86           S  
ATOM   3543  H   CYS A 256      25.111  -1.510  78.071  1.00 98.86           H  
ATOM   3544  HA  CYS A 256      24.275   1.000  79.122  1.00 98.86           H  
ATOM   3545  HB3 CYS A 256      26.685   1.102  80.031  1.00 98.86           H  
ATOM   3546  HB2 CYS A 256      26.954  -0.462  79.288  1.00 98.86           H  
ATOM   3547  HG  CYS A 256      25.164  -1.744  80.556  1.00 98.86           H  
ATOM   3548  N   HIS A 257      26.459   1.168  76.633  1.00 98.88           N  
ATOM   3549  CA  HIS A 257      27.034   2.104  75.666  1.00 98.88           C  
ATOM   3550  C   HIS A 257      25.965   2.746  74.766  1.00 98.88           C  
ATOM   3551  O   HIS A 257      26.039   3.950  74.537  1.00 98.88           O  
ATOM   3552  CB  HIS A 257      28.155   1.431  74.858  1.00 98.88           C  
ATOM   3553  CG  HIS A 257      29.104   2.394  74.182  1.00 98.88           C  
ATOM   3554  CD2 HIS A 257      30.449   2.625  74.373  1.00 98.88           C  
ATOM   3555  ND1 HIS A 257      28.727   3.250  73.160  1.00 98.88           N  
ATOM   3556  CE1 HIS A 257      29.816   3.921  72.781  1.00 98.88           C  
ATOM   3557  NE2 HIS A 257      30.902   3.585  73.465  1.00 98.88           N  
ATOM   3558  H   HIS A 257      26.673   0.187  76.509  1.00 98.88           H  
ATOM   3559  HA  HIS A 257      27.500   2.904  76.246  1.00 98.88           H  
ATOM   3560  HB3 HIS A 257      27.739   0.756  74.108  1.00 98.88           H  
ATOM   3561  HB2 HIS A 257      28.759   0.809  75.519  1.00 98.88           H  
ATOM   3562  HD2 HIS A 257      31.125   2.160  75.074  1.00 98.88           H  
ATOM   3563  HD1 HIS A 257      27.801   3.356  72.766  1.00 98.88           H  
ATOM   3564  HE1 HIS A 257      29.815   4.661  71.994  1.00 98.88           H  
ATOM   3565  N   VAL A 258      24.970   1.968  74.309  1.00 98.91           N  
ATOM   3566  CA  VAL A 258      23.871   2.497  73.501  1.00 98.91           C  
ATOM   3567  C   VAL A 258      22.990   3.504  74.267  1.00 98.91           C  
ATOM   3568  O   VAL A 258      22.661   4.540  73.697  1.00 98.91           O  
ATOM   3569  CB  VAL A 258      23.018   1.373  72.850  1.00 98.91           C  
ATOM   3570  CG1 VAL A 258      21.654   1.821  72.284  1.00 98.91           C  
ATOM   3571  CG2 VAL A 258      23.831   0.693  71.735  1.00 98.91           C  
ATOM   3572  H   VAL A 258      24.950   0.980  74.523  1.00 98.91           H  
ATOM   3573  HA  VAL A 258      24.332   3.054  72.688  1.00 98.91           H  
ATOM   3574  HB  VAL A 258      22.818   0.621  73.614  1.00 98.91           H  
ATOM   3575 HG11 VAL A 258      21.194   1.029  71.699  1.00 98.91           H  
ATOM   3576 HG12 VAL A 258      20.949   2.070  73.077  1.00 98.91           H  
ATOM   3577 HG13 VAL A 258      21.757   2.687  71.629  1.00 98.91           H  
ATOM   3578 HG21 VAL A 258      23.313  -0.165  71.311  1.00 98.91           H  
ATOM   3579 HG22 VAL A 258      24.024   1.388  70.919  1.00 98.91           H  
ATOM   3580 HG23 VAL A 258      24.795   0.344  72.100  1.00 98.91           H  
ATOM   3581  N   VAL A 259      22.682   3.226  75.543  1.00 98.78           N  
ATOM   3582  CA  VAL A 259      21.923   4.135  76.401  1.00 98.78           C  
ATOM   3583  C   VAL A 259      22.746   5.362  76.848  1.00 98.78           C  
ATOM   3584  O   VAL A 259      22.308   6.485  76.617  1.00 98.78           O  
ATOM   3585  CB  VAL A 259      21.330   3.392  77.632  1.00 98.78           C  
ATOM   3586  CG1 VAL A 259      20.799   4.294  78.762  1.00 98.78           C  
ATOM   3587  CG2 VAL A 259      20.203   2.439  77.194  1.00 98.78           C  
ATOM   3588  H   VAL A 259      22.989   2.357  75.961  1.00 98.78           H  
ATOM   3589  HA  VAL A 259      21.081   4.514  75.817  1.00 98.78           H  
ATOM   3590  HB  VAL A 259      22.119   2.778  78.068  1.00 98.78           H  
ATOM   3591 HG11 VAL A 259      20.365   3.679  79.545  1.00 98.78           H  
ATOM   3592 HG12 VAL A 259      21.583   4.880  79.237  1.00 98.78           H  
ATOM   3593 HG13 VAL A 259      20.028   4.979  78.406  1.00 98.78           H  
ATOM   3594 HG21 VAL A 259      19.791   1.902  78.047  1.00 98.78           H  
ATOM   3595 HG22 VAL A 259      19.384   2.988  76.728  1.00 98.78           H  
ATOM   3596 HG23 VAL A 259      20.553   1.697  76.477  1.00 98.78           H  
ATOM   3597  N   MET A 260      23.902   5.143  77.493  1.00 98.47           N  
ATOM   3598  CA  MET A 260      24.668   6.202  78.159  1.00 98.47           C  
ATOM   3599  C   MET A 260      25.485   7.096  77.206  1.00 98.47           C  
ATOM   3600  O   MET A 260      25.702   8.255  77.557  1.00 98.47           O  
ATOM   3601  CB  MET A 260      25.570   5.603  79.264  1.00 98.47           C  
ATOM   3602  CG  MET A 260      24.844   4.729  80.312  1.00 98.47           C  
ATOM   3603  SD  MET A 260      23.592   5.549  81.335  1.00 98.47           S  
ATOM   3604  CE  MET A 260      24.640   6.551  82.418  1.00 98.47           C  
ATOM   3605  H   MET A 260      24.241   4.198  77.623  1.00 98.47           H  
ATOM   3606  HA  MET A 260      23.952   6.859  78.656  1.00 98.47           H  
ATOM   3607  HB3 MET A 260      26.085   6.412  79.782  1.00 98.47           H  
ATOM   3608  HB2 MET A 260      26.363   5.012  78.804  1.00 98.47           H  
ATOM   3609  HG3 MET A 260      25.582   4.282  80.979  1.00 98.47           H  
ATOM   3610  HG2 MET A 260      24.343   3.892  79.829  1.00 98.47           H  
ATOM   3611  HE1 MET A 260      24.023   7.080  83.145  1.00 98.47           H  
ATOM   3612  HE2 MET A 260      25.344   5.918  82.959  1.00 98.47           H  
ATOM   3613  HE3 MET A 260      25.200   7.286  81.841  1.00 98.47           H  
ATOM   3614  N   VAL A 261      25.915   6.571  76.042  1.00 98.64           N  
ATOM   3615  CA  VAL A 261      26.754   7.300  75.083  1.00 98.64           C  
ATOM   3616  C   VAL A 261      25.956   7.642  73.811  1.00 98.64           C  
ATOM   3617  O   VAL A 261      25.764   8.826  73.541  1.00 98.64           O  
ATOM   3618  CB  VAL A 261      28.049   6.521  74.692  1.00 98.64           C  
ATOM   3619  CG1 VAL A 261      28.949   7.261  73.682  1.00 98.64           C  
ATOM   3620  CG2 VAL A 261      28.874   6.134  75.932  1.00 98.64           C  
ATOM   3621  H   VAL A 261      25.698   5.612  75.806  1.00 98.64           H  
ATOM   3622  HA  VAL A 261      27.083   8.247  75.516  1.00 98.64           H  
ATOM   3623  HB  VAL A 261      27.771   5.594  74.202  1.00 98.64           H  
ATOM   3624 HG11 VAL A 261      29.866   6.706  73.491  1.00 98.64           H  
ATOM   3625 HG12 VAL A 261      28.462   7.409  72.718  1.00 98.64           H  
ATOM   3626 HG13 VAL A 261      29.242   8.237  74.063  1.00 98.64           H  
ATOM   3627 HG21 VAL A 261      29.786   5.607  75.650  1.00 98.64           H  
ATOM   3628 HG22 VAL A 261      29.161   7.016  76.504  1.00 98.64           H  
ATOM   3629 HG23 VAL A 261      28.316   5.471  76.594  1.00 98.64           H  
ATOM   3630  N   ASP A 262      25.513   6.622  73.051  1.00 98.39           N  
ATOM   3631  CA  ASP A 262      24.900   6.788  71.721  1.00 98.39           C  
ATOM   3632  C   ASP A 262      23.564   7.554  71.745  1.00 98.39           C  
ATOM   3633  O   ASP A 262      23.333   8.375  70.859  1.00 98.39           O  
ATOM   3634  CB  ASP A 262      24.752   5.467  70.917  1.00 98.39           C  
ATOM   3635  CG  ASP A 262      26.007   4.581  70.781  1.00 98.39           C  
ATOM   3636  OD1 ASP A 262      27.138   5.092  70.940  1.00 98.39           O1-
ATOM   3637  OD2 ASP A 262      25.824   3.407  70.391  1.00 98.39           O  
ATOM   3638  H   ASP A 262      25.703   5.671  73.338  1.00 98.39           H  
ATOM   3639  HA  ASP A 262      25.590   7.418  71.155  1.00 98.39           H  
ATOM   3640  HB3 ASP A 262      24.440   5.709  69.901  1.00 98.39           H  
ATOM   3641  HB2 ASP A 262      23.951   4.866  71.348  1.00 98.39           H  
ATOM   3642  N   LEU A 263      22.736   7.309  72.772  1.00 97.99           N  
ATOM   3643  CA  LEU A 263      21.504   8.051  73.032  1.00 97.99           C  
ATOM   3644  C   LEU A 263      21.773   9.249  73.957  1.00 97.99           C  
ATOM   3645  O   LEU A 263      21.244  10.325  73.690  1.00 97.99           O  
ATOM   3646  CB  LEU A 263      20.447   7.108  73.652  1.00 97.99           C  
ATOM   3647  CG  LEU A 263      19.945   5.990  72.714  1.00 97.99           C  
ATOM   3648  CD1 LEU A 263      19.163   4.917  73.499  1.00 97.99           C  
ATOM   3649  CD2 LEU A 263      19.119   6.555  71.550  1.00 97.99           C  
ATOM   3650  H   LEU A 263      22.973   6.583  73.435  1.00 97.99           H  
ATOM   3651  HA  LEU A 263      21.103   8.446  72.096  1.00 97.99           H  
ATOM   3652  HB3 LEU A 263      19.588   7.686  73.994  1.00 97.99           H  
ATOM   3653  HB2 LEU A 263      20.868   6.654  74.546  1.00 97.99           H  
ATOM   3654  HG  LEU A 263      20.801   5.487  72.267  1.00 97.99           H  
ATOM   3655 HD11 LEU A 263      18.200   4.686  73.044  1.00 97.99           H  
ATOM   3656 HD12 LEU A 263      19.725   3.985  73.543  1.00 97.99           H  
ATOM   3657 HD13 LEU A 263      18.965   5.221  74.527  1.00 97.99           H  
ATOM   3658 HD21 LEU A 263      18.464   5.803  71.118  1.00 97.99           H  
ATOM   3659 HD22 LEU A 263      18.497   7.392  71.868  1.00 97.99           H  
ATOM   3660 HD23 LEU A 263      19.773   6.901  70.751  1.00 97.99           H  
ATOM   3661  N   GLY A 264      22.580   9.050  75.016  1.00 96.81           N  
ATOM   3662  CA  GLY A 264      22.766  10.005  76.113  1.00 96.81           C  
ATOM   3663  C   GLY A 264      23.463  11.310  75.698  1.00 96.81           C  
ATOM   3664  O   GLY A 264      23.098  12.366  76.213  1.00 96.81           O  
ATOM   3665  H   GLY A 264      22.993   8.137  75.145  1.00 96.81           H  
ATOM   3666  HA3 GLY A 264      23.353   9.526  76.896  1.00 96.81           H  
ATOM   3667  HA2 GLY A 264      21.794  10.239  76.551  1.00 96.81           H  
ATOM   3668  N   GLU A 265      24.423  11.253  74.758  1.00 97.04           N  
ATOM   3669  CA  GLU A 265      25.120  12.427  74.214  1.00 97.04           C  
ATOM   3670  C   GLU A 265      24.340  13.143  73.093  1.00 97.04           C  
ATOM   3671  O   GLU A 265      24.781  14.206  72.657  1.00 97.04           O  
ATOM   3672  CB  GLU A 265      26.525  12.018  73.722  1.00 97.04           C  
ATOM   3673  CG  GLU A 265      27.436  11.472  74.847  1.00 97.04           C  
ATOM   3674  CD  GLU A 265      28.852  11.055  74.412  1.00 97.04           C  
ATOM   3675  OE1 GLU A 265      29.627  10.701  75.328  1.00 97.04           O1-
ATOM   3676  OE2 GLU A 265      29.155  11.082  73.197  1.00 97.04           O  
ATOM   3677  H   GLU A 265      24.698  10.359  74.373  1.00 97.04           H  
ATOM   3678  HA  GLU A 265      25.254  13.158  75.014  1.00 97.04           H  
ATOM   3679  HB3 GLU A 265      27.014  12.878  73.262  1.00 97.04           H  
ATOM   3680  HB2 GLU A 265      26.426  11.276  72.929  1.00 97.04           H  
ATOM   3681  HG3 GLU A 265      26.968  10.609  75.321  1.00 97.04           H  
ATOM   3682  HG2 GLU A 265      27.530  12.230  75.625  1.00 97.04           H  
ATOM   3683  N   ASN A 266      23.217  12.556  72.642  1.00 96.81           N  
ATOM   3684  CA  ASN A 266      22.400  13.030  71.520  1.00 96.81           C  
ATOM   3685  C   ASN A 266      20.944  13.291  71.956  1.00 96.81           C  
ATOM   3686  O   ASN A 266      20.034  13.178  71.133  1.00 96.81           O  
ATOM   3687  CB  ASN A 266      22.516  12.019  70.352  1.00 96.81           C  
ATOM   3688  CG  ASN A 266      23.936  11.954  69.776  1.00 96.81           C  
ATOM   3689  ND2 ASN A 266      24.630  10.830  69.961  1.00 96.81           N  
ATOM   3690  OD1 ASN A 266      24.398  12.910  69.158  1.00 96.81           O  
ATOM   3691  H   ASN A 266      22.912  11.694  73.072  1.00 96.81           H  
ATOM   3692  HA  ASN A 266      22.777  13.994  71.173  1.00 96.81           H  
ATOM   3693  HB3 ASN A 266      21.863  12.318  69.532  1.00 96.81           H  
ATOM   3694  HB2 ASN A 266      22.181  11.027  70.663  1.00 96.81           H  
ATOM   3695 HD22 ASN A 266      25.574  10.756  69.613  1.00 96.81           H  
ATOM   3696 HD21 ASN A 266      24.214  10.041  70.442  1.00 96.81           H  
ATOM   3697  N   ASP A 267      20.755  13.671  73.235  1.00 91.03           N  
ATOM   3698  CA  ASP A 267      19.491  14.125  73.842  1.00 91.03           C  
ATOM   3699  C   ASP A 267      18.391  13.041  73.927  1.00 91.03           C  
ATOM   3700  O   ASP A 267      17.213  13.376  74.059  1.00 91.03           O  
ATOM   3701  CB  ASP A 267      18.946  15.456  73.240  1.00 91.03           C  
ATOM   3702  CG  ASP A 267      19.939  16.632  73.158  1.00 91.03           C  
ATOM   3703  OD1 ASP A 267      20.883  16.686  73.979  1.00 91.03           O1-
ATOM   3704  OD2 ASP A 267      19.652  17.547  72.355  1.00 91.03           O  
ATOM   3705  H   ASP A 267      21.566  13.747  73.834  1.00 91.03           H  
ATOM   3706  HA  ASP A 267      19.743  14.328  74.884  1.00 91.03           H  
ATOM   3707  HB3 ASP A 267      18.107  15.812  73.840  1.00 91.03           H  
ATOM   3708  HB2 ASP A 267      18.558  15.266  72.237  1.00 91.03           H  
ATOM   3709  N   GLY A 268      18.791  11.761  73.875  1.00 94.07           N  
ATOM   3710  CA  GLY A 268      17.916  10.596  73.948  1.00 94.07           C  
ATOM   3711  C   GLY A 268      17.779  10.161  75.405  1.00 94.07           C  
ATOM   3712  O   GLY A 268      18.318   9.121  75.784  1.00 94.07           O  
ATOM   3713  H   GLY A 268      19.779  11.565  73.774  1.00 94.07           H  
ATOM   3714  HA3 GLY A 268      18.354   9.783  73.368  1.00 94.07           H  
ATOM   3715  HA2 GLY A 268      16.935  10.800  73.520  1.00 94.07           H  
ATOM   3716  N   SER A 269      17.088  10.967  76.215  1.00 94.58           N  
ATOM   3717  CA  SER A 269      16.767  10.684  77.613  1.00 94.58           C  
ATOM   3718  C   SER A 269      15.872   9.433  77.709  1.00 94.58           C  
ATOM   3719  O   SER A 269      14.781   9.435  77.130  1.00 94.58           O  
ATOM   3720  CB  SER A 269      16.091  11.935  78.230  1.00 94.58           C  
ATOM   3721  OG  SER A 269      14.875  12.316  77.593  1.00 94.58           O  
ATOM   3722  H   SER A 269      16.692  11.812  75.827  1.00 94.58           H  
ATOM   3723  HA  SER A 269      17.704  10.518  78.139  1.00 94.58           H  
ATOM   3724  HB3 SER A 269      16.779  12.781  78.206  1.00 94.58           H  
ATOM   3725  HB2 SER A 269      15.881  11.745  79.284  1.00 94.58           H  
ATOM   3726  HG  SER A 269      14.322  11.543  77.551  1.00 94.58           H  
ATOM   3727  N   GLY A 270      16.319   8.377  78.394  1.00 95.74           N  
ATOM   3728  CA  GLY A 270      15.643   7.090  78.400  1.00 95.74           C  
ATOM   3729  C   GLY A 270      16.469   5.965  79.016  1.00 95.74           C  
ATOM   3730  O   GLY A 270      17.451   6.191  79.727  1.00 95.74           O  
ATOM   3731  H   GLY A 270      17.250   8.409  78.817  1.00 95.74           H  
ATOM   3732  HA3 GLY A 270      15.467   6.807  77.364  1.00 95.74           H  
ATOM   3733  HA2 GLY A 270      14.679   7.165  78.903  1.00 95.74           H  
ATOM   3734  N   GLY A 271      16.052   4.734  78.726  1.00 97.88           N  
ATOM   3735  CA  GLY A 271      16.710   3.505  79.120  1.00 97.88           C  
ATOM   3736  C   GLY A 271      16.185   2.335  78.300  1.00 97.88           C  
ATOM   3737  O   GLY A 271      15.289   2.485  77.464  1.00 97.88           O  
ATOM   3738  H   GLY A 271      15.235   4.612  78.123  1.00 97.88           H  
ATOM   3739  HA3 GLY A 271      16.526   3.311  80.176  1.00 97.88           H  
ATOM   3740  HA2 GLY A 271      17.786   3.584  78.964  1.00 97.88           H  
ATOM   3741  N   VAL A 272      16.757   1.160  78.540  1.00 98.84           N  
ATOM   3742  CA  VAL A 272      16.308  -0.113  77.979  1.00 98.84           C  
ATOM   3743  C   VAL A 272      16.354  -1.195  79.069  1.00 98.84           C  
ATOM   3744  O   VAL A 272      17.170  -1.112  79.987  1.00 98.84           O  
ATOM   3745  CB  VAL A 272      17.200  -0.606  76.790  1.00 98.84           C  
ATOM   3746  CG1 VAL A 272      17.248   0.385  75.615  1.00 98.84           C  
ATOM   3747  CG2 VAL A 272      18.626  -1.069  77.166  1.00 98.84           C  
ATOM   3748  H   VAL A 272      17.475   1.094  79.251  1.00 98.84           H  
ATOM   3749  HA  VAL A 272      15.272  -0.027  77.646  1.00 98.84           H  
ATOM   3750  HB  VAL A 272      16.703  -1.488  76.384  1.00 98.84           H  
ATOM   3751 HG11 VAL A 272      17.798  -0.031  74.770  1.00 98.84           H  
ATOM   3752 HG12 VAL A 272      16.248   0.623  75.258  1.00 98.84           H  
ATOM   3753 HG13 VAL A 272      17.734   1.319  75.893  1.00 98.84           H  
ATOM   3754 HG21 VAL A 272      19.216  -1.293  76.279  1.00 98.84           H  
ATOM   3755 HG22 VAL A 272      19.153  -0.299  77.723  1.00 98.84           H  
ATOM   3756 HG23 VAL A 272      18.623  -1.977  77.769  1.00 98.84           H  
ATOM   3757  N   ILE A 273      15.538  -2.237  78.869  1.00 98.96           N  
ATOM   3758  CA  ILE A 273      15.762  -3.566  79.431  1.00 98.96           C  
ATOM   3759  C   ILE A 273      16.203  -4.486  78.282  1.00 98.96           C  
ATOM   3760  O   ILE A 273      15.763  -4.301  77.145  1.00 98.96           O  
ATOM   3761  CB  ILE A 273      14.485  -4.158  80.089  1.00 98.96           C  
ATOM   3762  CG1 ILE A 273      13.282  -4.281  79.119  1.00 98.96           C  
ATOM   3763  CG2 ILE A 273      14.156  -3.381  81.379  1.00 98.96           C  
ATOM   3764  CD1 ILE A 273      11.985  -4.780  79.754  1.00 98.96           C  
ATOM   3765  H   ILE A 273      14.894  -2.209  78.090  1.00 98.96           H  
ATOM   3766  HA  ILE A 273      16.558  -3.540  80.175  1.00 98.96           H  
ATOM   3767  HB  ILE A 273      14.727  -5.173  80.411  1.00 98.96           H  
ATOM   3768 HG13 ILE A 273      13.525  -4.960  78.304  1.00 98.96           H  
ATOM   3769 HG12 ILE A 273      13.085  -3.323  78.646  1.00 98.96           H  
ATOM   3770 HG21 ILE A 273      13.338  -3.841  81.931  1.00 98.96           H  
ATOM   3771 HG22 ILE A 273      15.017  -3.362  82.048  1.00 98.96           H  
ATOM   3772 HG23 ILE A 273      13.887  -2.346  81.177  1.00 98.96           H  
ATOM   3773 HD11 ILE A 273      11.346  -5.237  79.001  1.00 98.96           H  
ATOM   3774 HD12 ILE A 273      12.184  -5.525  80.521  1.00 98.96           H  
ATOM   3775 HD13 ILE A 273      11.427  -3.960  80.203  1.00 98.96           H  
ATOM   3776  N   ALA A 274      17.068  -5.456  78.602  1.00 98.97           N  
ATOM   3777  CA  ALA A 274      17.599  -6.417  77.645  1.00 98.97           C  
ATOM   3778  C   ALA A 274      17.923  -7.747  78.332  1.00 98.97           C  
ATOM   3779  O   ALA A 274      18.126  -7.781  79.546  1.00 98.97           O  
ATOM   3780  CB  ALA A 274      18.826  -5.821  76.935  1.00 98.97           C  
ATOM   3781  H   ALA A 274      17.414  -5.537  79.550  1.00 98.97           H  
ATOM   3782  HA  ALA A 274      16.819  -6.612  76.914  1.00 98.97           H  
ATOM   3783  HB1 ALA A 274      19.169  -6.479  76.136  1.00 98.97           H  
ATOM   3784  HB2 ALA A 274      18.593  -4.858  76.479  1.00 98.97           H  
ATOM   3785  HB3 ALA A 274      19.656  -5.669  77.625  1.00 98.97           H  
ATOM   3786  N   VAL A 275      17.958  -8.818  77.525  1.00 98.94           N  
ATOM   3787  CA  VAL A 275      18.201 -10.191  77.961  1.00 98.94           C  
ATOM   3788  C   VAL A 275      18.839 -10.990  76.809  1.00 98.94           C  
ATOM   3789  O   VAL A 275      18.446 -10.797  75.659  1.00 98.94           O  
ATOM   3790  CB  VAL A 275      16.876 -10.870  78.418  1.00 98.94           C  
ATOM   3791  CG1 VAL A 275      15.872 -11.125  77.280  1.00 98.94           C  
ATOM   3792  CG2 VAL A 275      17.103 -12.173  79.194  1.00 98.94           C  
ATOM   3793  H   VAL A 275      17.770  -8.701  76.538  1.00 98.94           H  
ATOM   3794  HA  VAL A 275      18.899 -10.170  78.794  1.00 98.94           H  
ATOM   3795  HB  VAL A 275      16.394 -10.180  79.112  1.00 98.94           H  
ATOM   3796 HG11 VAL A 275      14.889 -11.357  77.683  1.00 98.94           H  
ATOM   3797 HG12 VAL A 275      15.774 -10.249  76.642  1.00 98.94           H  
ATOM   3798 HG13 VAL A 275      16.169 -11.963  76.649  1.00 98.94           H  
ATOM   3799 HG21 VAL A 275      16.148 -12.596  79.508  1.00 98.94           H  
ATOM   3800 HG22 VAL A 275      17.611 -12.926  78.594  1.00 98.94           H  
ATOM   3801 HG23 VAL A 275      17.701 -12.001  80.088  1.00 98.94           H  
ATOM   3802  N   ASP A 276      19.797 -11.873  77.138  1.00 98.62           N  
ATOM   3803  CA  ASP A 276      20.484 -12.747  76.179  1.00 98.62           C  
ATOM   3804  C   ASP A 276      20.075 -14.216  76.410  1.00 98.62           C  
ATOM   3805  O   ASP A 276      19.399 -14.528  77.394  1.00 98.62           O  
ATOM   3806  CB  ASP A 276      22.024 -12.521  76.159  1.00 98.62           C  
ATOM   3807  CG  ASP A 276      22.849 -12.801  77.431  1.00 98.62           C  
ATOM   3808  OD1 ASP A 276      22.360 -13.506  78.339  1.00 98.62           O1-
ATOM   3809  OD2 ASP A 276      24.024 -12.374  77.438  1.00 98.62           O  
ATOM   3810  H   ASP A 276      20.061 -11.993  78.107  1.00 98.62           H  
ATOM   3811  HA  ASP A 276      20.153 -12.506  75.170  1.00 98.62           H  
ATOM   3812  HB3 ASP A 276      22.184 -11.470  75.917  1.00 98.62           H  
ATOM   3813  HB2 ASP A 276      22.466 -13.073  75.329  1.00 98.62           H  
ATOM   3814  N   ARG A 277      20.501 -15.094  75.488  1.00 95.45           N  
ATOM   3815  CA  ARG A 277      20.280 -16.546  75.511  1.00 95.45           C  
ATOM   3816  C   ARG A 277      20.779 -17.260  76.790  1.00 95.45           C  
ATOM   3817  O   ARG A 277      20.169 -18.255  77.184  1.00 95.45           O  
ATOM   3818  CB  ARG A 277      20.844 -17.140  74.191  1.00 95.45           C  
ATOM   3819  CG  ARG A 277      21.368 -18.593  74.243  1.00 95.45           C  
ATOM   3820  CD  ARG A 277      21.625 -19.223  72.865  1.00 95.45           C  
ATOM   3821  NE  ARG A 277      20.377 -19.683  72.230  1.00 95.45           N  
ATOM   3822  CZ  ARG A 277      20.259 -20.461  71.139  1.00 95.45           C  
ATOM   3823  NH1 ARG A 277      21.323 -20.848  70.418  1.00 95.45           N  
ATOM   3824  NH2 ARG A 277      19.037 -20.868  70.772  1.00 95.45           N1+
ATOM   3825  H   ARG A 277      21.043 -14.750  74.708  1.00 95.45           H  
ATOM   3826  HA  ARG A 277      19.199 -16.705  75.496  1.00 95.45           H  
ATOM   3827  HB3 ARG A 277      21.686 -16.531  73.858  1.00 95.45           H  
ATOM   3828  HB2 ARG A 277      20.089 -17.030  73.412  1.00 95.45           H  
ATOM   3829  HG3 ARG A 277      20.597 -19.187  74.736  1.00 95.45           H  
ATOM   3830  HG2 ARG A 277      22.259 -18.688  74.866  1.00 95.45           H  
ATOM   3831  HD3 ARG A 277      22.395 -19.993  72.916  1.00 95.45           H  
ATOM   3832  HD2 ARG A 277      22.001 -18.447  72.196  1.00 95.45           H  
ATOM   3833  HE  ARG A 277      19.528 -19.393  72.699  1.00 95.45           H  
ATOM   3834 HH12 ARG A 277      21.212 -21.436  69.605  1.00 95.45           H  
ATOM   3835 HH11 ARG A 277      22.246 -20.539  70.686  1.00 95.45           H  
ATOM   3836 HH22 ARG A 277      18.916 -21.469  69.970  1.00 95.45           H  
ATOM   3837 HH21 ARG A 277      18.229 -20.607  71.319  1.00 95.45           H  
ATOM   3838  N   ASP A 278      21.847 -16.743  77.421  1.00 95.67           N  
ATOM   3839  CA  ASP A 278      22.443 -17.295  78.647  1.00 95.67           C  
ATOM   3840  C   ASP A 278      21.660 -16.950  79.932  1.00 95.67           C  
ATOM   3841  O   ASP A 278      21.929 -17.562  80.967  1.00 95.67           O  
ATOM   3842  CB  ASP A 278      23.936 -16.906  78.806  1.00 95.67           C  
ATOM   3843  CG  ASP A 278      24.870 -17.284  77.640  1.00 95.67           C  
ATOM   3844  OD1 ASP A 278      24.542 -18.222  76.877  1.00 95.67           O1-
ATOM   3845  OD2 ASP A 278      25.978 -16.705  77.607  1.00 95.67           O  
ATOM   3846  H   ASP A 278      22.287 -15.911  77.054  1.00 95.67           H  
ATOM   3847  HA  ASP A 278      22.402 -18.384  78.569  1.00 95.67           H  
ATOM   3848  HB3 ASP A 278      24.345 -17.369  79.706  1.00 95.67           H  
ATOM   3849  HB2 ASP A 278      24.003 -15.827  78.947  1.00 95.67           H  
ATOM   3850  N   GLY A 279      20.702 -16.012  79.850  1.00 97.24           N  
ATOM   3851  CA  GLY A 279      19.832 -15.627  80.959  1.00 97.24           C  
ATOM   3852  C   GLY A 279      20.381 -14.434  81.759  1.00 97.24           C  
ATOM   3853  O   GLY A 279      19.806 -14.103  82.798  1.00 97.24           O  
ATOM   3854  H   GLY A 279      20.547 -15.545  78.966  1.00 97.24           H  
ATOM   3855  HA3 GLY A 279      19.642 -16.467  81.630  1.00 97.24           H  
ATOM   3856  HA2 GLY A 279      18.870 -15.345  80.533  1.00 97.24           H  
ATOM   3857  N   ASN A 280      21.457 -13.773  81.288  1.00 98.30           N  
ATOM   3858  CA  ASN A 280      21.937 -12.487  81.814  1.00 98.30           C  
ATOM   3859  C   ASN A 280      20.942 -11.376  81.446  1.00 98.30           C  
ATOM   3860  O   ASN A 280      20.286 -11.476  80.408  1.00 98.30           O  
ATOM   3861  CB  ASN A 280      23.334 -12.116  81.259  1.00 98.30           C  
ATOM   3862  CG  ASN A 280      24.389 -13.216  81.415  1.00 98.30           C  
ATOM   3863  ND2 ASN A 280      25.033 -13.601  80.312  1.00 98.30           N  
ATOM   3864  OD1 ASN A 280      24.626 -13.701  82.518  1.00 98.30           O  
ATOM   3865  H   ASN A 280      21.875 -14.071  80.415  1.00 98.30           H  
ATOM   3866  HA  ASN A 280      21.989 -12.527  82.904  1.00 98.30           H  
ATOM   3867  HB3 ASN A 280      23.705 -11.229  81.775  1.00 98.30           H  
ATOM   3868  HB2 ASN A 280      23.265 -11.830  80.211  1.00 98.30           H  
ATOM   3869 HD22 ASN A 280      25.737 -14.324  80.356  1.00 98.30           H  
ATOM   3870 HD21 ASN A 280      24.788 -13.204  79.412  1.00 98.30           H  
ATOM   3871  N   ILE A 281      20.844 -10.347  82.301  1.00 98.80           N  
ATOM   3872  CA  ILE A 281      19.887  -9.253  82.140  1.00 98.80           C  
ATOM   3873  C   ILE A 281      20.627  -7.924  82.379  1.00 98.80           C  
ATOM   3874  O   ILE A 281      21.377  -7.814  83.351  1.00 98.80           O  
ATOM   3875  CB  ILE A 281      18.711  -9.340  83.164  1.00 98.80           C  
ATOM   3876  CG1 ILE A 281      18.058 -10.744  83.227  1.00 98.80           C  
ATOM   3877  CG2 ILE A 281      17.615  -8.286  82.893  1.00 98.80           C  
ATOM   3878  CD1 ILE A 281      17.037 -10.897  84.362  1.00 98.80           C  
ATOM   3879  H   ILE A 281      21.457 -10.289  83.101  1.00 98.80           H  
ATOM   3880  HA  ILE A 281      19.479  -9.249  81.130  1.00 98.80           H  
ATOM   3881  HB  ILE A 281      19.118  -9.128  84.154  1.00 98.80           H  
ATOM   3882 HG13 ILE A 281      18.809 -11.519  83.365  1.00 98.80           H  
ATOM   3883 HG12 ILE A 281      17.576 -10.965  82.274  1.00 98.80           H  
ATOM   3884 HG21 ILE A 281      16.934  -8.214  83.740  1.00 98.80           H  
ATOM   3885 HG22 ILE A 281      18.003  -7.285  82.729  1.00 98.80           H  
ATOM   3886 HG23 ILE A 281      17.034  -8.545  82.008  1.00 98.80           H  
ATOM   3887 HD11 ILE A 281      17.030 -11.910  84.759  1.00 98.80           H  
ATOM   3888 HD12 ILE A 281      17.269 -10.234  85.195  1.00 98.80           H  
ATOM   3889 HD13 ILE A 281      16.030 -10.671  84.011  1.00 98.80           H  
ATOM   3890  N   ALA A 282      20.363  -6.941  81.506  1.00 98.87           N  
ATOM   3891  CA  ALA A 282      20.838  -5.564  81.614  1.00 98.87           C  
ATOM   3892  C   ALA A 282      19.624  -4.629  81.684  1.00 98.87           C  
ATOM   3893  O   ALA A 282      18.677  -4.834  80.927  1.00 98.87           O  
ATOM   3894  CB  ALA A 282      21.700  -5.249  80.380  1.00 98.87           C  
ATOM   3895  H   ALA A 282      19.715  -7.118  80.749  1.00 98.87           H  
ATOM   3896  HA  ALA A 282      21.435  -5.429  82.517  1.00 98.87           H  
ATOM   3897  HB1 ALA A 282      22.119  -4.245  80.432  1.00 98.87           H  
ATOM   3898  HB2 ALA A 282      22.538  -5.944  80.308  1.00 98.87           H  
ATOM   3899  HB3 ALA A 282      21.129  -5.324  79.455  1.00 98.87           H  
ATOM   3900  N   LEU A 283      19.669  -3.623  82.578  1.00 98.63           N  
ATOM   3901  CA  LEU A 283      18.592  -2.635  82.753  1.00 98.63           C  
ATOM   3902  C   LEU A 283      19.090  -1.161  82.827  1.00 98.63           C  
ATOM   3903  O   LEU A 283      18.618  -0.439  83.708  1.00 98.63           O  
ATOM   3904  CB  LEU A 283      17.681  -2.994  83.966  1.00 98.63           C  
ATOM   3905  CG  LEU A 283      17.247  -4.473  84.136  1.00 98.63           C  
ATOM   3906  CD1 LEU A 283      18.291  -5.300  84.920  1.00 98.63           C  
ATOM   3907  CD2 LEU A 283      15.858  -4.585  84.797  1.00 98.63           C  
ATOM   3908  H   LEU A 283      20.483  -3.509  83.165  1.00 98.63           H  
ATOM   3909  HA  LEU A 283      17.953  -2.660  81.872  1.00 98.63           H  
ATOM   3910  HB3 LEU A 283      16.785  -2.386  83.839  1.00 98.63           H  
ATOM   3911  HB2 LEU A 283      18.127  -2.653  84.901  1.00 98.63           H  
ATOM   3912  HG  LEU A 283      17.130  -4.905  83.142  1.00 98.63           H  
ATOM   3913 HD11 LEU A 283      17.829  -5.950  85.664  1.00 98.63           H  
ATOM   3914 HD12 LEU A 283      18.872  -5.940  84.260  1.00 98.63           H  
ATOM   3915 HD13 LEU A 283      19.006  -4.668  85.447  1.00 98.63           H  
ATOM   3916 HD21 LEU A 283      15.351  -5.495  84.476  1.00 98.63           H  
ATOM   3917 HD22 LEU A 283      15.926  -4.612  85.885  1.00 98.63           H  
ATOM   3918 HD23 LEU A 283      15.206  -3.754  84.536  1.00 98.63           H  
ATOM   3919  N   PRO A 284      20.036  -0.711  81.962  1.00 98.60           N  
ATOM   3920  CA  PRO A 284      20.585   0.661  82.043  1.00 98.60           C  
ATOM   3921  C   PRO A 284      19.592   1.766  81.635  1.00 98.60           C  
ATOM   3922  O   PRO A 284      18.746   1.550  80.768  1.00 98.60           O  
ATOM   3923  CB  PRO A 284      21.790   0.623  81.095  1.00 98.60           C  
ATOM   3924  CG  PRO A 284      21.414  -0.403  80.045  1.00 98.60           C  
ATOM   3925  CD  PRO A 284      20.633  -1.438  80.839  1.00 98.60           C  
ATOM   3926  HA  PRO A 284      20.932   0.860  83.059  1.00 98.60           H  
ATOM   3927  HB3 PRO A 284      22.661   0.278  81.650  1.00 98.60           H  
ATOM   3928  HB2 PRO A 284      22.046   1.590  80.658  1.00 98.60           H  
ATOM   3929  HG3 PRO A 284      22.279  -0.831  79.547  1.00 98.60           H  
ATOM   3930  HG2 PRO A 284      20.774   0.058  79.294  1.00 98.60           H  
ATOM   3931  HD2 PRO A 284      19.896  -1.951  80.219  1.00 98.60           H  
ATOM   3932  HD3 PRO A 284      21.338  -2.170  81.232  1.00 98.60           H  
ATOM   3933  N   PHE A 285      19.749   2.939  82.267  1.00 97.36           N  
ATOM   3934  CA  PHE A 285      18.973   4.150  82.006  1.00 97.36           C  
ATOM   3935  C   PHE A 285      19.835   5.383  82.321  1.00 97.36           C  
ATOM   3936  O   PHE A 285      20.525   5.407  83.342  1.00 97.36           O  
ATOM   3937  CB  PHE A 285      17.625   4.106  82.766  1.00 97.36           C  
ATOM   3938  CG  PHE A 285      17.711   4.089  84.281  1.00 97.36           C  
ATOM   3939  CD1 PHE A 285      17.985   2.884  84.960  1.00 97.36           C  
ATOM   3940  CD2 PHE A 285      17.693   5.295  85.009  1.00 97.36           C  
ATOM   3941  CE1 PHE A 285      18.179   2.889  86.332  1.00 97.36           C  
ATOM   3942  CE2 PHE A 285      17.891   5.280  86.381  1.00 97.36           C  
ATOM   3943  CZ  PHE A 285      18.118   4.080  87.043  1.00 97.36           C  
ATOM   3944  H   PHE A 285      20.472   3.036  82.966  1.00 97.36           H  
ATOM   3945  HA  PHE A 285      18.740   4.185  80.944  1.00 97.36           H  
ATOM   3946  HB3 PHE A 285      17.062   3.228  82.452  1.00 97.36           H  
ATOM   3947  HB2 PHE A 285      17.017   4.962  82.468  1.00 97.36           H  
ATOM   3948  HD1 PHE A 285      18.052   1.958  84.413  1.00 97.36           H  
ATOM   3949  HD2 PHE A 285      17.531   6.230  84.496  1.00 97.36           H  
ATOM   3950  HE1 PHE A 285      18.390   1.964  86.844  1.00 97.36           H  
ATOM   3951  HE2 PHE A 285      17.875   6.207  86.933  1.00 97.36           H  
ATOM   3952  HZ  PHE A 285      18.266   4.073  88.111  1.00 97.36           H  
ATOM   3953  N   ASN A 286      19.774   6.382  81.426  1.00 95.59           N  
ATOM   3954  CA  ASN A 286      20.495   7.658  81.525  1.00 95.59           C  
ATOM   3955  C   ASN A 286      19.658   8.769  82.202  1.00 95.59           C  
ATOM   3956  O   ASN A 286      20.194   9.848  82.453  1.00 95.59           O  
ATOM   3957  CB  ASN A 286      21.037   8.061  80.123  1.00 95.59           C  
ATOM   3958  CG  ASN A 286      19.978   8.350  79.050  1.00 95.59           C  
ATOM   3959  ND2 ASN A 286      20.291   8.108  77.779  1.00 95.59           N  
ATOM   3960  OD1 ASN A 286      18.883   8.805  79.355  1.00 95.59           O  
ATOM   3961  H   ASN A 286      19.159   6.289  80.628  1.00 95.59           H  
ATOM   3962  HA  ASN A 286      21.367   7.519  82.165  1.00 95.59           H  
ATOM   3963  HB3 ASN A 286      21.693   7.273  79.753  1.00 95.59           H  
ATOM   3964  HB2 ASN A 286      21.664   8.948  80.215  1.00 95.59           H  
ATOM   3965 HD22 ASN A 286      19.622   8.318  77.049  1.00 95.59           H  
ATOM   3966 HD21 ASN A 286      21.185   7.706  77.524  1.00 95.59           H  
ATOM   3967  N   SER A 287      18.374   8.490  82.481  1.00 90.91           N  
ATOM   3968  CA  SER A 287      17.428   9.362  83.178  1.00 90.91           C  
ATOM   3969  C   SER A 287      17.582   9.285  84.715  1.00 90.91           C  
ATOM   3970  O   SER A 287      18.419   8.531  85.216  1.00 90.91           O  
ATOM   3971  CB  SER A 287      16.015   8.997  82.671  1.00 90.91           C  
ATOM   3972  OG  SER A 287      15.661   7.662  82.979  1.00 90.91           O  
ATOM   3973  H   SER A 287      18.007   7.585  82.222  1.00 90.91           H  
ATOM   3974  HA  SER A 287      17.630  10.395  82.886  1.00 90.91           H  
ATOM   3975  HB3 SER A 287      15.957   9.125  81.589  1.00 90.91           H  
ATOM   3976  HB2 SER A 287      15.265   9.663  83.099  1.00 90.91           H  
ATOM   3977  HG  SER A 287      15.408   7.603  83.905  1.00 90.91           H  
ATOM   3978  N   GLU A 288      16.776  10.084  85.438  1.00 88.28           N  
ATOM   3979  CA  GLU A 288      16.726  10.128  86.909  1.00 88.28           C  
ATOM   3980  C   GLU A 288      16.306   8.799  87.560  1.00 88.28           C  
ATOM   3981  O   GLU A 288      16.857   8.428  88.598  1.00 88.28           O  
ATOM   3982  CB  GLU A 288      15.774  11.262  87.360  1.00 88.28           C  
ATOM   3983  CG  GLU A 288      16.292  12.686  87.057  1.00 88.28           C  
ATOM   3984  CD  GLU A 288      17.535  13.110  87.860  1.00 88.28           C  
ATOM   3985  OE1 GLU A 288      18.325  13.899  87.297  1.00 88.28           O1-
ATOM   3986  OE2 GLU A 288      17.685  12.656  89.017  1.00 88.28           O  
ATOM   3987  H   GLU A 288      16.140  10.708  84.964  1.00 88.28           H  
ATOM   3988  HA  GLU A 288      17.735  10.344  87.265  1.00 88.28           H  
ATOM   3989  HB3 GLU A 288      15.540  11.168  88.422  1.00 88.28           H  
ATOM   3990  HB2 GLU A 288      14.815  11.140  86.854  1.00 88.28           H  
ATOM   3991  HG3 GLU A 288      15.502  13.403  87.282  1.00 88.28           H  
ATOM   3992  HG2 GLU A 288      16.490  12.786  85.989  1.00 88.28           H  
ATOM   3993  N   GLY A 289      15.360   8.104  86.918  1.00 93.04           N  
ATOM   3994  CA  GLY A 289      14.890   6.797  87.341  1.00 93.04           C  
ATOM   3995  C   GLY A 289      14.286   6.084  86.130  1.00 93.04           C  
ATOM   3996  O   GLY A 289      13.973   6.699  85.108  1.00 93.04           O  
ATOM   3997  H   GLY A 289      14.953   8.479  86.074  1.00 93.04           H  
ATOM   3998  HA3 GLY A 289      14.130   6.916  88.113  1.00 93.04           H  
ATOM   3999  HA2 GLY A 289      15.693   6.196  87.767  1.00 93.04           H  
ATOM   4000  N   MET A 290      14.061   4.777  86.300  1.00 96.52           N  
ATOM   4001  CA  MET A 290      13.264   3.936  85.421  1.00 96.52           C  
ATOM   4002  C   MET A 290      12.543   2.912  86.297  1.00 96.52           C  
ATOM   4003  O   MET A 290      13.216   2.154  86.998  1.00 96.52           O  
ATOM   4004  CB  MET A 290      14.154   3.300  84.326  1.00 96.52           C  
ATOM   4005  CG  MET A 290      13.424   2.319  83.387  1.00 96.52           C  
ATOM   4006  SD  MET A 290      14.404   1.725  81.980  1.00 96.52           S  
ATOM   4007  CE  MET A 290      15.471   0.519  82.810  1.00 96.52           C  
ATOM   4008  H   MET A 290      14.318   4.354  87.182  1.00 96.52           H  
ATOM   4009  HA  MET A 290      12.498   4.544  84.944  1.00 96.52           H  
ATOM   4010  HB3 MET A 290      14.986   2.780  84.801  1.00 96.52           H  
ATOM   4011  HB2 MET A 290      14.603   4.093  83.725  1.00 96.52           H  
ATOM   4012  HG3 MET A 290      12.541   2.805  82.978  1.00 96.52           H  
ATOM   4013  HG2 MET A 290      13.065   1.451  83.937  1.00 96.52           H  
ATOM   4014  HE1 MET A 290      16.186   0.104  82.102  1.00 96.52           H  
ATOM   4015  HE2 MET A 290      16.028   0.988  83.619  1.00 96.52           H  
ATOM   4016  HE3 MET A 290      14.878  -0.298  83.219  1.00 96.52           H  
ATOM   4017  N   TYR A 291      11.197   2.887  86.215  1.00 97.06           N  
ATOM   4018  CA  TYR A 291      10.352   1.829  86.779  1.00 97.06           C  
ATOM   4019  C   TYR A 291      10.746   0.507  86.111  1.00 97.06           C  
ATOM   4020  O   TYR A 291      10.632   0.414  84.891  1.00 97.06           O  
ATOM   4021  CB  TYR A 291       8.853   2.114  86.506  1.00 97.06           C  
ATOM   4022  CG  TYR A 291       8.300   3.431  87.021  1.00 97.06           C  
ATOM   4023  CD1 TYR A 291       8.273   3.699  88.404  1.00 97.06           C  
ATOM   4024  CD2 TYR A 291       7.798   4.393  86.118  1.00 97.06           C  
ATOM   4025  CE1 TYR A 291       7.807   4.939  88.879  1.00 97.06           C  
ATOM   4026  CE2 TYR A 291       7.323   5.631  86.593  1.00 97.06           C  
ATOM   4027  CZ  TYR A 291       7.343   5.912  87.973  1.00 97.06           C  
ATOM   4028  OH  TYR A 291       6.915   7.125  88.428  1.00 97.06           O  
ATOM   4029  H   TYR A 291      10.727   3.543  85.606  1.00 97.06           H  
ATOM   4030  HA  TYR A 291      10.524   1.769  87.855  1.00 97.06           H  
ATOM   4031  HB3 TYR A 291       8.245   1.314  86.930  1.00 97.06           H  
ATOM   4032  HB2 TYR A 291       8.675   2.085  85.432  1.00 97.06           H  
ATOM   4033  HD1 TYR A 291       8.620   2.955  89.101  1.00 97.06           H  
ATOM   4034  HD2 TYR A 291       7.792   4.198  85.056  1.00 97.06           H  
ATOM   4035  HE1 TYR A 291       7.811   5.140  89.940  1.00 97.06           H  
ATOM   4036  HE2 TYR A 291       6.958   6.370  85.894  1.00 97.06           H  
ATOM   4037  HH  TYR A 291       6.851   7.159  89.385  1.00 97.06           H  
ATOM   4038  N   ARG A 292      11.269  -0.446  86.892  1.00 98.60           N  
ATOM   4039  CA  ARG A 292      11.844  -1.678  86.364  1.00 98.60           C  
ATOM   4040  C   ARG A 292      11.787  -2.806  87.394  1.00 98.60           C  
ATOM   4041  O   ARG A 292      11.591  -2.567  88.585  1.00 98.60           O  
ATOM   4042  CB  ARG A 292      13.276  -1.402  85.843  1.00 98.60           C  
ATOM   4043  CG  ARG A 292      14.328  -1.138  86.938  1.00 98.60           C  
ATOM   4044  CD  ARG A 292      15.628  -0.542  86.377  1.00 98.60           C  
ATOM   4045  NE  ARG A 292      16.682  -0.448  87.403  1.00 98.60           N  
ATOM   4046  CZ  ARG A 292      16.802   0.470  88.383  1.00 98.60           C  
ATOM   4047  NH1 ARG A 292      15.923   1.469  88.549  1.00 98.60           N  
ATOM   4048  NH2 ARG A 292      17.837   0.387  89.229  1.00 98.60           N1+
ATOM   4049  H   ARG A 292      11.363  -0.302  87.890  1.00 98.60           H  
ATOM   4050  HA  ARG A 292      11.229  -2.005  85.533  1.00 98.60           H  
ATOM   4051  HB3 ARG A 292      13.255  -0.564  85.147  1.00 98.60           H  
ATOM   4052  HB2 ARG A 292      13.603  -2.255  85.249  1.00 98.60           H  
ATOM   4053  HG3 ARG A 292      14.525  -2.024  87.544  1.00 98.60           H  
ATOM   4054  HG2 ARG A 292      13.895  -0.404  87.617  1.00 98.60           H  
ATOM   4055  HD3 ARG A 292      15.433   0.477  86.042  1.00 98.60           H  
ATOM   4056  HD2 ARG A 292      15.969  -1.079  85.496  1.00 98.60           H  
ATOM   4057  HE  ARG A 292      17.373  -1.185  87.365  1.00 98.60           H  
ATOM   4058 HH12 ARG A 292      16.051   2.144  89.291  1.00 98.60           H  
ATOM   4059 HH11 ARG A 292      15.123   1.555  87.934  1.00 98.60           H  
ATOM   4060 HH22 ARG A 292      17.938   1.067  89.971  1.00 98.60           H  
ATOM   4061 HH21 ARG A 292      18.521  -0.350  89.135  1.00 98.60           H  
ATOM   4062  N   GLY A 293      11.993  -4.026  86.893  1.00 98.79           N  
ATOM   4063  CA  GLY A 293      12.135  -5.203  87.726  1.00 98.79           C  
ATOM   4064  C   GLY A 293      12.656  -6.351  86.866  1.00 98.79           C  
ATOM   4065  O   GLY A 293      12.703  -6.262  85.637  1.00 98.79           O  
ATOM   4066  H   GLY A 293      12.123  -4.152  85.898  1.00 98.79           H  
ATOM   4067  HA3 GLY A 293      11.177  -5.466  88.174  1.00 98.79           H  
ATOM   4068  HA2 GLY A 293      12.853  -5.007  88.524  1.00 98.79           H  
ATOM   4069  N   PHE A 294      13.041  -7.440  87.541  1.00 98.92           N  
ATOM   4070  CA  PHE A 294      13.532  -8.666  86.925  1.00 98.92           C  
ATOM   4071  C   PHE A 294      13.395  -9.844  87.895  1.00 98.92           C  
ATOM   4072  O   PHE A 294      13.289  -9.648  89.105  1.00 98.92           O  
ATOM   4073  CB  PHE A 294      14.982  -8.479  86.413  1.00 98.92           C  
ATOM   4074  CG  PHE A 294      16.062  -8.360  87.476  1.00 98.92           C  
ATOM   4075  CD1 PHE A 294      16.349  -7.105  88.050  1.00 98.92           C  
ATOM   4076  CD2 PHE A 294      16.661  -9.516  88.024  1.00 98.92           C  
ATOM   4077  CE1 PHE A 294      17.258  -7.010  89.095  1.00 98.92           C  
ATOM   4078  CE2 PHE A 294      17.554  -9.402  89.080  1.00 98.92           C  
ATOM   4079  CZ  PHE A 294      17.858  -8.153  89.607  1.00 98.92           C  
ATOM   4080  H   PHE A 294      12.963  -7.459  88.551  1.00 98.92           H  
ATOM   4081  HA  PHE A 294      12.883  -8.886  86.082  1.00 98.92           H  
ATOM   4082  HB3 PHE A 294      15.043  -7.617  85.749  1.00 98.92           H  
ATOM   4083  HB2 PHE A 294      15.228  -9.332  85.785  1.00 98.92           H  
ATOM   4084  HD1 PHE A 294      15.862  -6.214  87.681  1.00 98.92           H  
ATOM   4085  HD2 PHE A 294      16.417 -10.494  87.635  1.00 98.92           H  
ATOM   4086  HE1 PHE A 294      17.483  -6.045  89.525  1.00 98.92           H  
ATOM   4087  HE2 PHE A 294      18.003 -10.288  89.503  1.00 98.92           H  
ATOM   4088  HZ  PHE A 294      18.551  -8.073  90.431  1.00 98.92           H  
ATOM   4089  N   VAL A 295      13.443 -11.053  87.324  1.00 98.72           N  
ATOM   4090  CA  VAL A 295      13.433 -12.317  88.047  1.00 98.72           C  
ATOM   4091  C   VAL A 295      14.090 -13.409  87.184  1.00 98.72           C  
ATOM   4092  O   VAL A 295      14.044 -13.330  85.955  1.00 98.72           O  
ATOM   4093  CB  VAL A 295      11.983 -12.726  88.445  1.00 98.72           C  
ATOM   4094  CG1 VAL A 295      11.074 -13.130  87.266  1.00 98.72           C  
ATOM   4095  CG2 VAL A 295      11.978 -13.816  89.526  1.00 98.72           C  
ATOM   4096  H   VAL A 295      13.525 -11.128  86.317  1.00 98.72           H  
ATOM   4097  HA  VAL A 295      14.040 -12.198  88.948  1.00 98.72           H  
ATOM   4098  HB  VAL A 295      11.518 -11.847  88.889  1.00 98.72           H  
ATOM   4099 HG11 VAL A 295      10.042 -13.239  87.598  1.00 98.72           H  
ATOM   4100 HG12 VAL A 295      11.083 -12.369  86.487  1.00 98.72           H  
ATOM   4101 HG13 VAL A 295      11.374 -14.077  86.817  1.00 98.72           H  
ATOM   4102 HG21 VAL A 295      10.992 -13.915  89.978  1.00 98.72           H  
ATOM   4103 HG22 VAL A 295      12.259 -14.788  89.124  1.00 98.72           H  
ATOM   4104 HG23 VAL A 295      12.677 -13.581  90.326  1.00 98.72           H  
ATOM   4105  N   ARG A 296      14.689 -14.408  87.848  1.00 97.97           N  
ATOM   4106  CA  ARG A 296      15.256 -15.604  87.224  1.00 97.97           C  
ATOM   4107  C   ARG A 296      14.746 -16.863  87.937  1.00 97.97           C  
ATOM   4108  O   ARG A 296      14.148 -16.771  89.010  1.00 97.97           O  
ATOM   4109  CB  ARG A 296      16.800 -15.552  87.246  1.00 97.97           C  
ATOM   4110  CG  ARG A 296      17.417 -14.307  86.588  1.00 97.97           C  
ATOM   4111  CD  ARG A 296      18.946 -14.411  86.461  1.00 97.97           C  
ATOM   4112  NE  ARG A 296      19.551 -13.162  85.968  1.00 97.97           N  
ATOM   4113  CZ  ARG A 296      19.962 -12.109  86.701  1.00 97.97           C  
ATOM   4114  NH1 ARG A 296      19.876 -12.088  88.040  1.00 97.97           N  
ATOM   4115  NH2 ARG A 296      20.474 -11.044  86.071  1.00 97.97           N1+
ATOM   4116  H   ARG A 296      14.677 -14.411  88.859  1.00 97.97           H  
ATOM   4117  HA  ARG A 296      14.921 -15.677  86.190  1.00 97.97           H  
ATOM   4118  HB3 ARG A 296      17.195 -16.438  86.745  1.00 97.97           H  
ATOM   4119  HB2 ARG A 296      17.145 -15.617  88.275  1.00 97.97           H  
ATOM   4120  HG3 ARG A 296      17.116 -13.376  87.070  1.00 97.97           H  
ATOM   4121  HG2 ARG A 296      17.001 -14.275  85.583  1.00 97.97           H  
ATOM   4122  HD3 ARG A 296      19.162 -15.126  85.666  1.00 97.97           H  
ATOM   4123  HD2 ARG A 296      19.421 -14.811  87.357  1.00 97.97           H  
ATOM   4124  HE  ARG A 296      19.637 -13.106  84.962  1.00 97.97           H  
ATOM   4125 HH12 ARG A 296      20.199 -11.291  88.568  1.00 97.97           H  
ATOM   4126 HH11 ARG A 296      19.479 -12.877  88.540  1.00 97.97           H  
ATOM   4127 HH22 ARG A 296      20.790 -10.241  86.595  1.00 97.97           H  
ATOM   4128 HH21 ARG A 296      20.535 -11.031  85.064  1.00 97.97           H  
ATOM   4129  N   ALA A 297      15.008 -18.025  87.317  1.00 97.23           N  
ATOM   4130  CA  ALA A 297      14.684 -19.351  87.841  1.00 97.23           C  
ATOM   4131  C   ALA A 297      15.366 -19.633  89.191  1.00 97.23           C  
ATOM   4132  O   ALA A 297      16.594 -19.673  89.256  1.00 97.23           O  
ATOM   4133  CB  ALA A 297      15.076 -20.403  86.794  1.00 97.23           C  
ATOM   4134  H   ALA A 297      15.489 -18.008  86.428  1.00 97.23           H  
ATOM   4135  HA  ALA A 297      13.605 -19.397  87.982  1.00 97.23           H  
ATOM   4136  HB1 ALA A 297      14.811 -21.407  87.126  1.00 97.23           H  
ATOM   4137  HB2 ALA A 297      14.561 -20.226  85.852  1.00 97.23           H  
ATOM   4138  HB3 ALA A 297      16.147 -20.388  86.593  1.00 97.23           H  
ATOM   4139  N   GLY A 298      14.540 -19.811  90.235  1.00 94.68           N  
ATOM   4140  CA  GLY A 298      14.980 -20.092  91.603  1.00 94.68           C  
ATOM   4141  C   GLY A 298      15.277 -18.821  92.421  1.00 94.68           C  
ATOM   4142  O   GLY A 298      15.613 -18.951  93.597  1.00 94.68           O  
ATOM   4143  H   GLY A 298      13.544 -19.738  90.088  1.00 94.68           H  
ATOM   4144  HA3 GLY A 298      15.863 -20.732  91.601  1.00 94.68           H  
ATOM   4145  HA2 GLY A 298      14.191 -20.650  92.107  1.00 94.68           H  
ATOM   4146  N   GLU A 299      15.149 -17.618  91.831  1.00 96.20           N  
ATOM   4147  CA  GLU A 299      15.335 -16.325  92.497  1.00 96.20           C  
ATOM   4148  C   GLU A 299      13.975 -15.641  92.712  1.00 96.20           C  
ATOM   4149  O   GLU A 299      13.054 -15.854  91.923  1.00 96.20           O  
ATOM   4150  CB  GLU A 299      16.239 -15.420  91.628  1.00 96.20           C  
ATOM   4151  CG  GLU A 299      17.647 -16.003  91.356  1.00 96.20           C  
ATOM   4152  CD  GLU A 299      18.608 -15.086  90.575  1.00 96.20           C  
ATOM   4153  OE1 GLU A 299      19.720 -15.574  90.274  1.00 96.20           O1-
ATOM   4154  OE2 GLU A 299      18.241 -13.930  90.262  1.00 96.20           O  
ATOM   4155  H   GLU A 299      14.851 -17.569  90.866  1.00 96.20           H  
ATOM   4156  HA  GLU A 299      15.813 -16.456  93.469  1.00 96.20           H  
ATOM   4157  HB3 GLU A 299      16.341 -14.453  92.125  1.00 96.20           H  
ATOM   4158  HB2 GLU A 299      15.745 -15.215  90.677  1.00 96.20           H  
ATOM   4159  HG3 GLU A 299      17.552 -16.937  90.802  1.00 96.20           H  
ATOM   4160  HG2 GLU A 299      18.119 -16.256  92.307  1.00 96.20           H  
ATOM   4161  N   GLU A 300      13.893 -14.791  93.751  1.00 96.88           N  
ATOM   4162  CA  GLU A 300      12.759 -13.888  93.970  1.00 96.88           C  
ATOM   4163  C   GLU A 300      12.807 -12.675  93.029  1.00 96.88           C  
ATOM   4164  O   GLU A 300      13.890 -12.245  92.623  1.00 96.88           O  
ATOM   4165  CB  GLU A 300      12.704 -13.420  95.438  1.00 96.88           C  
ATOM   4166  CG  GLU A 300      12.301 -14.538  96.425  1.00 96.88           C  
ATOM   4167  CD  GLU A 300      11.958 -14.066  97.850  1.00 96.88           C  
ATOM   4168  OE1 GLU A 300      11.433 -14.916  98.602  1.00 96.88           O1-
ATOM   4169  OE2 GLU A 300      12.208 -12.884  98.181  1.00 96.88           O  
ATOM   4170  H   GLU A 300      14.688 -14.663  94.360  1.00 96.88           H  
ATOM   4171  HA  GLU A 300      11.837 -14.432  93.756  1.00 96.88           H  
ATOM   4172  HB3 GLU A 300      11.998 -12.591  95.521  1.00 96.88           H  
ATOM   4173  HB2 GLU A 300      13.676 -13.016  95.729  1.00 96.88           H  
ATOM   4174  HG3 GLU A 300      13.101 -15.276  96.490  1.00 96.88           H  
ATOM   4175  HG2 GLU A 300      11.431 -15.065  96.029  1.00 96.88           H  
ATOM   4176  N   ALA A 301      11.614 -12.146  92.716  1.00 98.32           N  
ATOM   4177  CA  ALA A 301      11.422 -10.989  91.849  1.00 98.32           C  
ATOM   4178  C   ALA A 301      11.854  -9.682  92.529  1.00 98.32           C  
ATOM   4179  O   ALA A 301      11.281  -9.298  93.549  1.00 98.32           O  
ATOM   4180  CB  ALA A 301       9.953 -10.936  91.403  1.00 98.32           C  
ATOM   4181  H   ALA A 301      10.774 -12.555  93.099  1.00 98.32           H  
ATOM   4182  HA  ALA A 301      12.037 -11.137  90.962  1.00 98.32           H  
ATOM   4183  HB1 ALA A 301       9.783 -10.106  90.719  1.00 98.32           H  
ATOM   4184  HB2 ALA A 301       9.669 -11.850  90.879  1.00 98.32           H  
ATOM   4185  HB3 ALA A 301       9.276 -10.816  92.250  1.00 98.32           H  
ATOM   4186  N   VAL A 302      12.855  -9.029  91.924  1.00 98.43           N  
ATOM   4187  CA  VAL A 302      13.390  -7.730  92.322  1.00 98.43           C  
ATOM   4188  C   VAL A 302      12.644  -6.624  91.552  1.00 98.43           C  
ATOM   4189  O   VAL A 302      12.332  -6.811  90.377  1.00 98.43           O  
ATOM   4190  CB  VAL A 302      14.906  -7.645  91.970  1.00 98.43           C  
ATOM   4191  CG1 VAL A 302      15.546  -6.257  92.194  1.00 98.43           C  
ATOM   4192  CG2 VAL A 302      15.715  -8.710  92.736  1.00 98.43           C  
ATOM   4193  H   VAL A 302      13.242  -9.414  91.072  1.00 98.43           H  
ATOM   4194  HA  VAL A 302      13.258  -7.582  93.396  1.00 98.43           H  
ATOM   4195  HB  VAL A 302      15.019  -7.876  90.909  1.00 98.43           H  
ATOM   4196 HG11 VAL A 302      16.626  -6.293  92.046  1.00 98.43           H  
ATOM   4197 HG12 VAL A 302      15.164  -5.510  91.499  1.00 98.43           H  
ATOM   4198 HG13 VAL A 302      15.366  -5.899  93.208  1.00 98.43           H  
ATOM   4199 HG21 VAL A 302      16.776  -8.653  92.492  1.00 98.43           H  
ATOM   4200 HG22 VAL A 302      15.615  -8.583  93.814  1.00 98.43           H  
ATOM   4201 HG23 VAL A 302      15.387  -9.720  92.489  1.00 98.43           H  
ATOM   4202  N   THR A 303      12.398  -5.488  92.223  1.00 98.46           N  
ATOM   4203  CA  THR A 303      11.815  -4.282  91.631  1.00 98.46           C  
ATOM   4204  C   THR A 303      12.565  -3.043  92.155  1.00 98.46           C  
ATOM   4205  O   THR A 303      12.975  -3.011  93.317  1.00 98.46           O  
ATOM   4206  CB  THR A 303      10.299  -4.147  91.947  1.00 98.46           C  
ATOM   4207  CG2 THR A 303       9.452  -5.287  91.365  1.00 98.46           C  
ATOM   4208  OG1 THR A 303      10.035  -4.047  93.336  1.00 98.46           O  
ATOM   4209  H   THR A 303      12.677  -5.403  93.190  1.00 98.46           H  
ATOM   4210  HA  THR A 303      11.942  -4.309  90.549  1.00 98.46           H  
ATOM   4211  HB  THR A 303       9.941  -3.219  91.499  1.00 98.46           H  
ATOM   4212 HG21 THR A 303       8.390  -5.084  91.492  1.00 98.46           H  
ATOM   4213 HG22 THR A 303       9.634  -5.396  90.297  1.00 98.46           H  
ATOM   4214 HG23 THR A 303       9.668  -6.243  91.843  1.00 98.46           H  
ATOM   4215  HG1 THR A 303      10.375  -3.203  93.648  1.00 98.46           H  
ATOM   4216  N   ALA A 304      12.740  -2.054  91.265  1.00 97.44           N  
ATOM   4217  CA  ALA A 304      13.511  -0.832  91.491  1.00 97.44           C  
ATOM   4218  C   ALA A 304      12.926   0.330  90.675  1.00 97.44           C  
ATOM   4219  O   ALA A 304      12.236   0.097  89.683  1.00 97.44           O  
ATOM   4220  CB  ALA A 304      14.980  -1.088  91.115  1.00 97.44           C  
ATOM   4221  H   ALA A 304      12.345  -2.147  90.336  1.00 97.44           H  
ATOM   4222  HA  ALA A 304      13.462  -0.559  92.547  1.00 97.44           H  
ATOM   4223  HB1 ALA A 304      15.591  -0.202  91.287  1.00 97.44           H  
ATOM   4224  HB2 ALA A 304      15.404  -1.895  91.714  1.00 97.44           H  
ATOM   4225  HB3 ALA A 304      15.080  -1.366  90.065  1.00 97.44           H  
ATOM   4226  N   ILE A 305      13.215   1.568  91.111  1.00 95.91           N  
ATOM   4227  CA  ILE A 305      12.727   2.793  90.468  1.00 95.91           C  
ATOM   4228  C   ILE A 305      13.873   3.795  90.239  1.00 95.91           C  
ATOM   4229  O   ILE A 305      13.927   4.389  89.166  1.00 95.91           O  
ATOM   4230  CB  ILE A 305      11.582   3.482  91.277  1.00 95.91           C  
ATOM   4231  CG1 ILE A 305      10.394   2.506  91.464  1.00 95.91           C  
ATOM   4232  CG2 ILE A 305      11.092   4.807  90.641  1.00 95.91           C  
ATOM   4233  CD1 ILE A 305       9.205   3.070  92.253  1.00 95.91           C  
ATOM   4234  H   ILE A 305      13.782   1.686  91.938  1.00 95.91           H  
ATOM   4235  HA  ILE A 305      12.330   2.560  89.479  1.00 95.91           H  
ATOM   4236  HB  ILE A 305      11.964   3.720  92.272  1.00 95.91           H  
ATOM   4237 HG13 ILE A 305      10.730   1.611  91.978  1.00 95.91           H  
ATOM   4238 HG12 ILE A 305      10.053   2.159  90.490  1.00 95.91           H  
ATOM   4239 HG21 ILE A 305      10.302   5.277  91.226  1.00 95.91           H  
ATOM   4240 HG22 ILE A 305      11.879   5.555  90.558  1.00 95.91           H  
ATOM   4241 HG23 ILE A 305      10.696   4.629  89.643  1.00 95.91           H  
ATOM   4242 HD11 ILE A 305       8.737   2.300  92.867  1.00 95.91           H  
ATOM   4243 HD12 ILE A 305       9.524   3.873  92.913  1.00 95.91           H  
ATOM   4244 HD13 ILE A 305       8.442   3.471  91.588  1.00 95.91           H  
ATOM   4245  N   TYR A 306      14.774   3.954  91.221  1.00 92.83           N  
ATOM   4246  CA  TYR A 306      15.854   4.947  91.198  1.00 92.83           C  
ATOM   4247  C   TYR A 306      17.224   4.284  91.000  1.00 92.83           C  
ATOM   4248  O   TYR A 306      17.332   3.057  91.055  1.00 92.83           O  
ATOM   4249  CB  TYR A 306      15.810   5.739  92.525  1.00 92.83           C  
ATOM   4250  CG  TYR A 306      14.461   6.382  92.790  1.00 92.83           C  
ATOM   4251  CD1 TYR A 306      14.001   7.411  91.942  1.00 92.83           C  
ATOM   4252  CD2 TYR A 306      13.636   5.912  93.835  1.00 92.83           C  
ATOM   4253  CE1 TYR A 306      12.713   7.947  92.117  1.00 92.83           C  
ATOM   4254  CE2 TYR A 306      12.348   6.453  94.013  1.00 92.83           C  
ATOM   4255  CZ  TYR A 306      11.885   7.462  93.146  1.00 92.83           C  
ATOM   4256  OH  TYR A 306      10.631   7.968  93.293  1.00 92.83           O  
ATOM   4257  H   TYR A 306      14.682   3.426  92.076  1.00 92.83           H  
ATOM   4258  HA  TYR A 306      15.715   5.650  90.374  1.00 92.83           H  
ATOM   4259  HB3 TYR A 306      16.564   6.527  92.523  1.00 92.83           H  
ATOM   4260  HB2 TYR A 306      16.061   5.083  93.360  1.00 92.83           H  
ATOM   4261  HD1 TYR A 306      14.624   7.772  91.136  1.00 92.83           H  
ATOM   4262  HD2 TYR A 306      13.973   5.119  94.487  1.00 92.83           H  
ATOM   4263  HE1 TYR A 306      12.361   8.722  91.452  1.00 92.83           H  
ATOM   4264  HE2 TYR A 306      11.711   6.082  94.803  1.00 92.83           H  
ATOM   4265  HH  TYR A 306      10.416   8.633  92.634  1.00 92.83           H  
ATOM   4266  N   ARG A 307      18.257   5.121  90.791  1.00 87.76           N  
ATOM   4267  CA  ARG A 307      19.661   4.704  90.805  1.00 87.76           C  
ATOM   4268  C   ARG A 307      20.110   4.277  92.214  1.00 87.76           C  
ATOM   4269  O   ARG A 307      19.674   4.867  93.203  1.00 87.76           O  
ATOM   4270  CB  ARG A 307      20.569   5.849  90.313  1.00 87.76           C  
ATOM   4271  CG  ARG A 307      20.316   6.298  88.866  1.00 87.76           C  
ATOM   4272  CD  ARG A 307      21.466   7.171  88.344  1.00 87.76           C  
ATOM   4273  NE  ARG A 307      21.185   7.752  87.021  1.00 87.76           N  
ATOM   4274  CZ  ARG A 307      22.085   8.270  86.163  1.00 87.76           C  
ATOM   4275  NH1 ARG A 307      23.404   8.278  86.409  1.00 87.76           N  
ATOM   4276  NH2 ARG A 307      21.644   8.804  85.022  1.00 87.76           N1+
ATOM   4277  H   ARG A 307      18.091   6.116  90.742  1.00 87.76           H  
ATOM   4278  HA  ARG A 307      19.773   3.853  90.130  1.00 87.76           H  
ATOM   4279  HB3 ARG A 307      21.609   5.527  90.392  1.00 87.76           H  
ATOM   4280  HB2 ARG A 307      20.473   6.711  90.975  1.00 87.76           H  
ATOM   4281  HG3 ARG A 307      19.341   6.770  88.732  1.00 87.76           H  
ATOM   4282  HG2 ARG A 307      20.307   5.387  88.267  1.00 87.76           H  
ATOM   4283  HD3 ARG A 307      22.314   6.505  88.185  1.00 87.76           H  
ATOM   4284  HD2 ARG A 307      21.789   7.917  89.072  1.00 87.76           H  
ATOM   4285  HE  ARG A 307      20.209   7.790  86.756  1.00 87.76           H  
ATOM   4286 HH12 ARG A 307      24.050   8.681  85.746  1.00 87.76           H  
ATOM   4287 HH11 ARG A 307      23.758   7.884  87.269  1.00 87.76           H  
ATOM   4288 HH22 ARG A 307      22.284   9.217  84.359  1.00 87.76           H  
ATOM   4289 HH21 ARG A 307      20.653   8.821  84.821  1.00 87.76           H  
ATOM   4290  N   SER A 308      21.003   3.276  92.258  1.00 73.55           N  
ATOM   4291  CA  SER A 308      21.647   2.773  93.474  1.00 73.55           C  
ATOM   4292  C   SER A 308      22.585   3.796  94.157  1.00 73.55           C  
ATOM   4293  O   SER A 308      23.412   4.389  93.242  1.00 73.55           O1-
ATOM   4294  CB  SER A 308      22.335   1.429  93.152  1.00 73.55           C  
ATOM   4295  OG  SER A 308      23.449   1.579  92.291  1.00 73.55           O  
ATOM   4296  OXT SER A 308      22.566   4.018  95.349  1.00 73.55           O  
ATOM   4297  H   SER A 308      21.305   2.840  91.398  1.00 73.55           H  
ATOM   4298  HA  SER A 308      20.847   2.552  94.185  1.00 73.55           H  
ATOM   4299  HB3 SER A 308      21.628   0.735  92.697  1.00 73.55           H  
ATOM   4300  HB2 SER A 308      22.680   0.958  94.073  1.00 73.55           H  
ATOM   4301  HG  SER A 308      24.212   1.832  92.818  1.00 73.55           H  
TER    4302      SER A 308
ATOM   4303  N   MET B   1      36.093  18.447  42.580  1.00 62.56           N1+
ATOM   4304  CA  MET B   1      35.091  18.123  43.661  1.00 62.56           C  
ATOM   4305  C   MET B   1      34.488  16.724  43.350  1.00 62.56           C  
ATOM   4306  O   MET B   1      34.387  16.300  42.194  1.00 62.56           O  
ATOM   4307  CB  MET B   1      34.002  19.222  43.763  1.00 62.56           C  
ATOM   4308  CG  MET B   1      34.488  20.557  44.359  1.00 62.56           C  
ATOM   4309  SD  MET B   1      33.496  21.995  43.874  1.00 62.56           S  
ATOM   4310  CE  MET B   1      33.771  23.071  45.304  1.00 62.56           C  
ATOM   4311  H1  MET B   1      36.505  19.349  42.769  1.00 62.56           H  
ATOM   4312  H2  MET B   1      36.813  17.739  42.569  1.00 62.56           H  
ATOM   4313  H3  MET B   1      35.615  18.469  41.690  1.00 62.56           H  
ATOM   4314  HA  MET B   1      35.683  18.076  44.577  1.00 62.56           H  
ATOM   4315  HB3 MET B   1      33.203  18.865  44.414  1.00 62.56           H  
ATOM   4316  HB2 MET B   1      33.528  19.390  42.793  1.00 62.56           H  
ATOM   4317  HG3 MET B   1      35.518  20.768  44.072  1.00 62.56           H  
ATOM   4318  HG2 MET B   1      34.488  20.479  45.447  1.00 62.56           H  
ATOM   4319  HE1 MET B   1      33.250  24.018  45.167  1.00 62.56           H  
ATOM   4320  HE2 MET B   1      33.395  22.600  46.212  1.00 62.56           H  
ATOM   4321  HE3 MET B   1      34.835  23.275  45.430  1.00 62.56           H  
ATOM   4322  N   ARG B   2      34.094  16.023  44.427  1.00 89.94           N  
ATOM   4323  CA  ARG B   2      33.519  14.679  44.380  1.00 89.94           C  
ATOM   4324  C   ARG B   2      32.124  14.697  45.007  1.00 89.94           C  
ATOM   4325  O   ARG B   2      32.001  14.953  46.202  1.00 89.94           O  
ATOM   4326  CB  ARG B   2      34.400  13.679  45.158  1.00 89.94           C  
ATOM   4327  CG  ARG B   2      35.767  13.388  44.524  1.00 89.94           C  
ATOM   4328  CD  ARG B   2      36.542  12.340  45.341  1.00 89.94           C  
ATOM   4329  NE  ARG B   2      37.760  11.879  44.655  1.00 89.94           N  
ATOM   4330  CZ  ARG B   2      38.627  10.946  45.097  1.00 89.94           C  
ATOM   4331  NH1 ARG B   2      38.461  10.312  46.269  1.00 89.94           N  
ATOM   4332  NH2 ARG B   2      39.689  10.641  44.341  1.00 89.94           N1+
ATOM   4333  H   ARG B   2      34.179  16.425  45.350  1.00 89.94           H  
ATOM   4334  HA  ARG B   2      33.432  14.320  43.352  1.00 89.94           H  
ATOM   4335  HB3 ARG B   2      33.865  12.731  45.236  1.00 89.94           H  
ATOM   4336  HB2 ARG B   2      34.545  14.024  46.184  1.00 89.94           H  
ATOM   4337  HG3 ARG B   2      36.327  14.324  44.550  1.00 89.94           H  
ATOM   4338  HG2 ARG B   2      35.685  13.108  43.472  1.00 89.94           H  
ATOM   4339  HD3 ARG B   2      35.904  11.519  45.670  1.00 89.94           H  
ATOM   4340  HD2 ARG B   2      36.907  12.830  46.244  1.00 89.94           H  
ATOM   4341  HE  ARG B   2      37.944  12.311  43.761  1.00 89.94           H  
ATOM   4342 HH12 ARG B   2      39.122   9.614  46.579  1.00 89.94           H  
ATOM   4343 HH11 ARG B   2      37.657  10.518  46.845  1.00 89.94           H  
ATOM   4344 HH22 ARG B   2      40.351   9.943  44.649  1.00 89.94           H  
ATOM   4345 HH21 ARG B   2      39.835  11.098  43.453  1.00 89.94           H  
ATOM   4346  N   TYR B   3      31.124  14.342  44.195  1.00 98.31           N  
ATOM   4347  CA  TYR B   3      29.800  13.927  44.641  1.00 98.31           C  
ATOM   4348  C   TYR B   3      29.486  12.572  43.988  1.00 98.31           C  
ATOM   4349  O   TYR B   3      30.130  12.179  43.011  1.00 98.31           O  
ATOM   4350  CB  TYR B   3      28.752  15.021  44.305  1.00 98.31           C  
ATOM   4351  CG  TYR B   3      28.513  15.315  42.830  1.00 98.31           C  
ATOM   4352  CD1 TYR B   3      29.041  16.489  42.251  1.00 98.31           C  
ATOM   4353  CD2 TYR B   3      27.760  14.426  42.031  1.00 98.31           C  
ATOM   4354  CE1 TYR B   3      28.856  16.745  40.878  1.00 98.31           C  
ATOM   4355  CE2 TYR B   3      27.601  14.666  40.656  1.00 98.31           C  
ATOM   4356  CZ  TYR B   3      28.155  15.823  40.077  1.00 98.31           C  
ATOM   4357  OH  TYR B   3      28.037  16.037  38.736  1.00 98.31           O  
ATOM   4358  H   TYR B   3      31.324  14.142  43.225  1.00 98.31           H  
ATOM   4359  HA  TYR B   3      29.804  13.770  45.722  1.00 98.31           H  
ATOM   4360  HB3 TYR B   3      29.027  15.946  44.813  1.00 98.31           H  
ATOM   4361  HB2 TYR B   3      27.788  14.741  44.733  1.00 98.31           H  
ATOM   4362  HD1 TYR B   3      29.603  17.187  42.853  1.00 98.31           H  
ATOM   4363  HD2 TYR B   3      27.325  13.536  42.461  1.00 98.31           H  
ATOM   4364  HE1 TYR B   3      29.276  17.636  40.436  1.00 98.31           H  
ATOM   4365  HE2 TYR B   3      27.069  13.949  40.047  1.00 98.31           H  
ATOM   4366  HH  TYR B   3      27.540  15.347  38.279  1.00 98.31           H  
ATOM   4367  N   SER B   4      28.449  11.914  44.516  1.00 98.86           N  
ATOM   4368  CA  SER B   4      27.851  10.725  43.927  1.00 98.86           C  
ATOM   4369  C   SER B   4      26.359  10.666  44.270  1.00 98.86           C  
ATOM   4370  O   SER B   4      25.922  11.233  45.270  1.00 98.86           O  
ATOM   4371  CB  SER B   4      28.645   9.465  44.331  1.00 98.86           C  
ATOM   4372  OG  SER B   4      28.475   9.130  45.688  1.00 98.86           O  
ATOM   4373  H   SER B   4      27.970  12.293  45.324  1.00 98.86           H  
ATOM   4374  HA  SER B   4      27.911  10.829  42.844  1.00 98.86           H  
ATOM   4375  HB3 SER B   4      29.709   9.582  44.121  1.00 98.86           H  
ATOM   4376  HB2 SER B   4      28.303   8.617  43.742  1.00 98.86           H  
ATOM   4377  HG  SER B   4      27.588   8.785  45.811  1.00 98.86           H  
ATOM   4378  N   LEU B   5      25.610   9.975  43.407  1.00 98.95           N  
ATOM   4379  CA  LEU B   5      24.169   9.798  43.499  1.00 98.95           C  
ATOM   4380  C   LEU B   5      23.828   8.421  42.930  1.00 98.95           C  
ATOM   4381  O   LEU B   5      24.423   8.006  41.938  1.00 98.95           O  
ATOM   4382  CB  LEU B   5      23.475  10.956  42.740  1.00 98.95           C  
ATOM   4383  CG  LEU B   5      21.944  10.851  42.530  1.00 98.95           C  
ATOM   4384  CD1 LEU B   5      21.154  10.938  43.850  1.00 98.95           C  
ATOM   4385  CD2 LEU B   5      21.479  11.909  41.521  1.00 98.95           C  
ATOM   4386  H   LEU B   5      26.043   9.557  42.593  1.00 98.95           H  
ATOM   4387  HA  LEU B   5      23.869   9.820  44.546  1.00 98.95           H  
ATOM   4388  HB3 LEU B   5      23.942  11.038  41.759  1.00 98.95           H  
ATOM   4389  HB2 LEU B   5      23.701  11.895  43.243  1.00 98.95           H  
ATOM   4390  HG  LEU B   5      21.710   9.889  42.076  1.00 98.95           H  
ATOM   4391 HD11 LEU B   5      20.509  11.817  43.893  1.00 98.95           H  
ATOM   4392 HD12 LEU B   5      20.519  10.063  43.984  1.00 98.95           H  
ATOM   4393 HD13 LEU B   5      21.816  10.989  44.712  1.00 98.95           H  
ATOM   4394 HD21 LEU B   5      20.404  12.083  41.573  1.00 98.95           H  
ATOM   4395 HD22 LEU B   5      21.987  12.859  41.686  1.00 98.95           H  
ATOM   4396 HD23 LEU B   5      21.709  11.591  40.504  1.00 98.95           H  
ATOM   4397  N   ALA B   6      22.836   7.772  43.547  1.00 98.97           N  
ATOM   4398  CA  ALA B   6      22.197   6.565  43.046  1.00 98.97           C  
ATOM   4399  C   ALA B   6      20.694   6.648  43.293  1.00 98.97           C  
ATOM   4400  O   ALA B   6      20.260   7.330  44.220  1.00 98.97           O  
ATOM   4401  CB  ALA B   6      22.823   5.327  43.698  1.00 98.97           C  
ATOM   4402  H   ALA B   6      22.409   8.180  44.370  1.00 98.97           H  
ATOM   4403  HA  ALA B   6      22.335   6.504  41.970  1.00 98.97           H  
ATOM   4404  HB1 ALA B   6      22.315   4.412  43.391  1.00 98.97           H  
ATOM   4405  HB2 ALA B   6      23.865   5.242  43.400  1.00 98.97           H  
ATOM   4406  HB3 ALA B   6      22.791   5.379  44.785  1.00 98.97           H  
ATOM   4407  N   VAL B   7      19.937   5.944  42.443  1.00 98.97           N  
ATOM   4408  CA  VAL B   7      18.480   5.869  42.480  1.00 98.97           C  
ATOM   4409  C   VAL B   7      18.024   4.426  42.224  1.00 98.97           C  
ATOM   4410  O   VAL B   7      18.769   3.642  41.630  1.00 98.97           O  
ATOM   4411  CB  VAL B   7      17.828   6.790  41.403  1.00 98.97           C  
ATOM   4412  CG1 VAL B   7      18.087   8.279  41.691  1.00 98.97           C  
ATOM   4413  CG2 VAL B   7      18.190   6.438  39.944  1.00 98.97           C  
ATOM   4414  H   VAL B   7      20.382   5.399  41.715  1.00 98.97           H  
ATOM   4415  HA  VAL B   7      18.120   6.152  43.466  1.00 98.97           H  
ATOM   4416  HB  VAL B   7      16.746   6.668  41.485  1.00 98.97           H  
ATOM   4417 HG11 VAL B   7      17.578   8.917  40.971  1.00 98.97           H  
ATOM   4418 HG12 VAL B   7      17.731   8.549  42.684  1.00 98.97           H  
ATOM   4419 HG13 VAL B   7      19.148   8.523  41.644  1.00 98.97           H  
ATOM   4420 HG21 VAL B   7      17.698   7.114  39.246  1.00 98.97           H  
ATOM   4421 HG22 VAL B   7      19.263   6.509  39.773  1.00 98.97           H  
ATOM   4422 HG23 VAL B   7      17.882   5.429  39.672  1.00 98.97           H  
ATOM   4423  N   HIS B   8      16.782   4.126  42.635  1.00 98.77           N  
ATOM   4424  CA  HIS B   8      16.056   2.945  42.187  1.00 98.77           C  
ATOM   4425  C   HIS B   8      14.583   3.275  41.920  1.00 98.77           C  
ATOM   4426  O   HIS B   8      14.011   4.148  42.570  1.00 98.77           O  
ATOM   4427  CB  HIS B   8      16.286   1.709  43.099  1.00 98.77           C  
ATOM   4428  CG  HIS B   8      15.882   1.772  44.556  1.00 98.77           C  
ATOM   4429  CD2 HIS B   8      16.591   1.342  45.659  1.00 98.77           C  
ATOM   4430  ND1 HIS B   8      14.635   2.228  44.990  1.00 98.77           N  
ATOM   4431  CE1 HIS B   8      14.655   2.098  46.310  1.00 98.77           C  
ATOM   4432  NE2 HIS B   8      15.795   1.585  46.762  1.00 98.77           N  
ATOM   4433  H   HIS B   8      16.237   4.814  43.140  1.00 98.77           H  
ATOM   4434  HA  HIS B   8      16.451   2.698  41.206  1.00 98.77           H  
ATOM   4435  HB3 HIS B   8      17.342   1.438  43.060  1.00 98.77           H  
ATOM   4436  HB2 HIS B   8      15.757   0.851  42.683  1.00 98.77           H  
ATOM   4437  HD2 HIS B   8      17.564   0.887  45.752  1.00 98.77           H  
ATOM   4438  HE1 HIS B   8      13.832   2.371  46.953  1.00 98.77           H  
ATOM   4439  HE2 HIS B   8      16.026   1.398  47.728  1.00 98.77           H  
ATOM   4440  N   GLY B   9      14.014   2.546  40.951  1.00 97.26           N  
ATOM   4441  CA  GLY B   9      12.590   2.531  40.630  1.00 97.26           C  
ATOM   4442  C   GLY B   9      11.900   1.316  41.278  1.00 97.26           C  
ATOM   4443  O   GLY B   9      10.675   1.221  41.213  1.00 97.26           O  
ATOM   4444  H   GLY B   9      14.589   1.870  40.466  1.00 97.26           H  
ATOM   4445  HA3 GLY B   9      12.493   2.452  39.550  1.00 97.26           H  
ATOM   4446  HA2 GLY B   9      12.094   3.454  40.933  1.00 97.26           H  
ATOM   4447  N   GLY B  10      12.678   0.409  41.895  1.00 94.64           N  
ATOM   4448  CA  GLY B  10      12.207  -0.721  42.683  1.00 94.64           C  
ATOM   4449  C   GLY B  10      12.765  -2.043  42.147  1.00 94.64           C  
ATOM   4450  O   GLY B  10      13.003  -2.207  40.949  1.00 94.64           O  
ATOM   4451  H   GLY B  10      13.677   0.557  41.892  1.00 94.64           H  
ATOM   4452  HA3 GLY B  10      11.119  -0.776  42.738  1.00 94.64           H  
ATOM   4453  HA2 GLY B  10      12.580  -0.568  43.692  1.00 94.64           H  
ATOM   4454  N   ALA B  11      12.937  -2.995  43.079  1.00 91.59           N  
ATOM   4455  CA  ALA B  11      13.308  -4.388  42.832  1.00 91.59           C  
ATOM   4456  C   ALA B  11      12.079  -5.243  42.489  1.00 91.59           C  
ATOM   4457  O   ALA B  11      10.955  -4.872  42.831  1.00 91.59           O  
ATOM   4458  CB  ALA B  11      14.025  -4.932  44.076  1.00 91.59           C  
ATOM   4459  H   ALA B  11      12.716  -2.772  44.041  1.00 91.59           H  
ATOM   4460  HA  ALA B  11      14.000  -4.440  41.997  1.00 91.59           H  
ATOM   4461  HB1 ALA B  11      14.256  -5.993  43.972  1.00 91.59           H  
ATOM   4462  HB2 ALA B  11      14.973  -4.416  44.233  1.00 91.59           H  
ATOM   4463  HB3 ALA B  11      13.420  -4.807  44.975  1.00 91.59           H  
ATOM   4464  N   GLY B  12      12.325  -6.383  41.824  1.00 79.88           N  
ATOM   4465  CA  GLY B  12      11.272  -7.287  41.361  1.00 79.88           C  
ATOM   4466  C   GLY B  12      10.621  -6.723  40.092  1.00 79.88           C  
ATOM   4467  O   GLY B  12       9.397  -6.609  40.029  1.00 79.88           O  
ATOM   4468  H   GLY B  12      13.278  -6.621  41.585  1.00 79.88           H  
ATOM   4469  HA3 GLY B  12      10.523  -7.446  42.139  1.00 79.88           H  
ATOM   4470  HA2 GLY B  12      11.712  -8.259  41.135  1.00 79.88           H  
ATOM   4471  N   THR B  13      11.452  -6.347  39.105  1.00 72.63           N  
ATOM   4472  CA  THR B  13      11.069  -5.797  37.800  1.00 72.63           C  
ATOM   4473  C   THR B  13      10.209  -6.764  36.960  1.00 72.63           C  
ATOM   4474  O   THR B  13      10.192  -7.969  37.218  1.00 72.63           O  
ATOM   4475  CB  THR B  13      12.342  -5.478  36.959  1.00 72.63           C  
ATOM   4476  CG2 THR B  13      13.311  -4.525  37.665  1.00 72.63           C  
ATOM   4477  OG1 THR B  13      13.049  -6.640  36.556  1.00 72.63           O  
ATOM   4478  H   THR B  13      12.445  -6.469  39.237  1.00 72.63           H  
ATOM   4479  HA  THR B  13      10.502  -4.879  37.970  1.00 72.63           H  
ATOM   4480  HB  THR B  13      12.040  -4.986  36.034  1.00 72.63           H  
ATOM   4481 HG21 THR B  13      14.254  -4.433  37.126  1.00 72.63           H  
ATOM   4482 HG22 THR B  13      12.885  -3.532  37.755  1.00 72.63           H  
ATOM   4483 HG23 THR B  13      13.535  -4.855  38.675  1.00 72.63           H  
ATOM   4484  HG1 THR B  13      12.494  -7.143  35.954  1.00 72.63           H  
ATOM   4485  N   ILE B  14       9.574  -6.208  35.914  1.00 72.14           N  
ATOM   4486  CA  ILE B  14       8.988  -6.966  34.806  1.00 72.14           C  
ATOM   4487  C   ILE B  14      10.070  -7.835  34.134  1.00 72.14           C  
ATOM   4488  O   ILE B  14      11.163  -7.333  33.861  1.00 72.14           O  
ATOM   4489  CB  ILE B  14       8.354  -6.015  33.744  1.00 72.14           C  
ATOM   4490  CG1 ILE B  14       7.143  -5.271  34.350  1.00 72.14           C  
ATOM   4491  CG2 ILE B  14       7.950  -6.697  32.412  1.00 72.14           C  
ATOM   4492  CD1 ILE B  14       6.612  -4.134  33.470  1.00 72.14           C  
ATOM   4493  H   ILE B  14       9.625  -5.207  35.782  1.00 72.14           H  
ATOM   4494  HA  ILE B  14       8.210  -7.614  35.216  1.00 72.14           H  
ATOM   4495  HB  ILE B  14       9.101  -5.261  33.498  1.00 72.14           H  
ATOM   4496 HG13 ILE B  14       7.401  -4.849  35.322  1.00 72.14           H  
ATOM   4497 HG12 ILE B  14       6.339  -5.983  34.540  1.00 72.14           H  
ATOM   4498 HG21 ILE B  14       7.477  -5.996  31.726  1.00 72.14           H  
ATOM   4499 HG22 ILE B  14       8.809  -7.094  31.873  1.00 72.14           H  
ATOM   4500 HG23 ILE B  14       7.251  -7.516  32.583  1.00 72.14           H  
ATOM   4501 HD11 ILE B  14       6.110  -3.378  34.074  1.00 72.14           H  
ATOM   4502 HD12 ILE B  14       7.415  -3.644  32.921  1.00 72.14           H  
ATOM   4503 HD13 ILE B  14       5.891  -4.513  32.748  1.00 72.14           H  
ATOM   4504  N   LEU B  15       9.740  -9.120  33.920  1.00 76.97           N  
ATOM   4505  CA  LEU B  15      10.620 -10.135  33.332  1.00 76.97           C  
ATOM   4506  C   LEU B  15      11.137  -9.708  31.951  1.00 76.97           C  
ATOM   4507  O   LEU B  15      10.391  -9.091  31.192  1.00 76.97           O  
ATOM   4508  CB  LEU B  15       9.852 -11.472  33.220  1.00 76.97           C  
ATOM   4509  CG  LEU B  15       9.411 -12.087  34.569  1.00 76.97           C  
ATOM   4510  CD1 LEU B  15       8.496 -13.310  34.341  1.00 76.97           C  
ATOM   4511  CD2 LEU B  15      10.608 -12.412  35.490  1.00 76.97           C  
ATOM   4512  H   LEU B  15       8.823  -9.442  34.190  1.00 76.97           H  
ATOM   4513  HA  LEU B  15      11.478 -10.252  33.996  1.00 76.97           H  
ATOM   4514  HB3 LEU B  15      10.467 -12.203  32.690  1.00 76.97           H  
ATOM   4515  HB2 LEU B  15       8.973 -11.316  32.592  1.00 76.97           H  
ATOM   4516  HG  LEU B  15       8.801 -11.347  35.087  1.00 76.97           H  
ATOM   4517 HD11 LEU B  15       7.547 -13.185  34.862  1.00 76.97           H  
ATOM   4518 HD12 LEU B  15       8.265 -13.457  33.285  1.00 76.97           H  
ATOM   4519 HD13 LEU B  15       8.941 -14.240  34.694  1.00 76.97           H  
ATOM   4520 HD21 LEU B  15      10.513 -13.380  35.982  1.00 76.97           H  
ATOM   4521 HD22 LEU B  15      11.553 -12.425  34.946  1.00 76.97           H  
ATOM   4522 HD23 LEU B  15      10.700 -11.665  36.279  1.00 76.97           H  
ATOM   4523  N   LYS B  16      12.401 -10.048  31.652  1.00 81.66           N  
ATOM   4524  CA  LYS B  16      13.084  -9.675  30.409  1.00 81.66           C  
ATOM   4525  C   LYS B  16      12.408 -10.230  29.136  1.00 81.66           C  
ATOM   4526  O   LYS B  16      12.469  -9.581  28.093  1.00 81.66           O  
ATOM   4527  CB  LYS B  16      14.565 -10.089  30.528  1.00 81.66           C  
ATOM   4528  CG  LYS B  16      15.472  -9.547  29.411  1.00 81.66           C  
ATOM   4529  CD  LYS B  16      16.961  -9.750  29.722  1.00 81.66           C  
ATOM   4530  CE  LYS B  16      17.873  -9.085  28.679  1.00 81.66           C  
ATOM   4531  NZ  LYS B  16      19.297  -9.254  29.015  1.00 81.66           N1+
ATOM   4532  H   LYS B  16      12.954 -10.554  32.328  1.00 81.66           H  
ATOM   4533  HA  LYS B  16      13.042  -8.587  30.341  1.00 81.66           H  
ATOM   4534  HB3 LYS B  16      14.653 -11.175  30.586  1.00 81.66           H  
ATOM   4535  HB2 LYS B  16      14.945  -9.709  31.478  1.00 81.66           H  
ATOM   4536  HG3 LYS B  16      15.272  -8.485  29.265  1.00 81.66           H  
ATOM   4537  HG2 LYS B  16      15.232 -10.035  28.465  1.00 81.66           H  
ATOM   4538  HD3 LYS B  16      17.171 -10.820  29.769  1.00 81.66           H  
ATOM   4539  HD2 LYS B  16      17.180  -9.352  30.714  1.00 81.66           H  
ATOM   4540  HE3 LYS B  16      17.656  -8.017  28.617  1.00 81.66           H  
ATOM   4541  HE2 LYS B  16      17.690  -9.508  27.691  1.00 81.66           H  
ATOM   4542  HZ1 LYS B  16      19.524 -10.237  29.046  1.00 81.66           H  
ATOM   4543  HZ2 LYS B  16      19.865  -8.800  28.313  1.00 81.66           H  
ATOM   4544  HZ3 LYS B  16      19.483  -8.837  29.916  1.00 81.66           H  
ATOM   4545  N   SER B  17      11.732 -11.385  29.269  1.00 81.65           N  
ATOM   4546  CA  SER B  17      10.894 -12.012  28.247  1.00 81.65           C  
ATOM   4547  C   SER B  17       9.557 -11.283  27.983  1.00 81.65           C  
ATOM   4548  O   SER B  17       8.999 -11.458  26.901  1.00 81.65           O  
ATOM   4549  CB  SER B  17      10.675 -13.485  28.653  1.00 81.65           C  
ATOM   4550  OG  SER B  17       9.855 -13.611  29.802  1.00 81.65           O  
ATOM   4551  H   SER B  17      11.732 -11.847  30.166  1.00 81.65           H  
ATOM   4552  HA  SER B  17      11.457 -12.004  27.312  1.00 81.65           H  
ATOM   4553  HB3 SER B  17      11.630 -13.978  28.841  1.00 81.65           H  
ATOM   4554  HB2 SER B  17      10.202 -14.031  27.836  1.00 81.65           H  
ATOM   4555  HG  SER B  17       8.946 -13.433  29.547  1.00 81.65           H  
ATOM   4556  N   LYS B  18       9.067 -10.501  28.961  1.00 83.26           N  
ATOM   4557  CA  LYS B  18       7.817  -9.737  28.890  1.00 83.26           C  
ATOM   4558  C   LYS B  18       8.037  -8.253  28.548  1.00 83.26           C  
ATOM   4559  O   LYS B  18       7.077  -7.593  28.150  1.00 83.26           O  
ATOM   4560  CB  LYS B  18       7.070  -9.857  30.235  1.00 83.26           C  
ATOM   4561  CG  LYS B  18       6.539 -11.270  30.525  1.00 83.26           C  
ATOM   4562  CD  LYS B  18       5.665 -11.315  31.787  1.00 83.26           C  
ATOM   4563  CE  LYS B  18       5.059 -12.706  32.033  1.00 83.26           C  
ATOM   4564  NZ  LYS B  18       4.172 -12.717  33.210  1.00 83.26           N1+
ATOM   4565  H   LYS B  18       9.599 -10.389  29.814  1.00 83.26           H  
ATOM   4566  HA  LYS B  18       7.177 -10.151  28.108  1.00 83.26           H  
ATOM   4567  HB3 LYS B  18       6.215  -9.178  30.226  1.00 83.26           H  
ATOM   4568  HB2 LYS B  18       7.708  -9.524  31.055  1.00 83.26           H  
ATOM   4569  HG3 LYS B  18       7.374 -11.963  30.635  1.00 83.26           H  
ATOM   4570  HG2 LYS B  18       5.959 -11.620  29.670  1.00 83.26           H  
ATOM   4571  HD3 LYS B  18       4.870 -10.574  31.699  1.00 83.26           H  
ATOM   4572  HD2 LYS B  18       6.268 -11.017  32.647  1.00 83.26           H  
ATOM   4573  HE3 LYS B  18       5.849 -13.442  32.180  1.00 83.26           H  
ATOM   4574  HE2 LYS B  18       4.481 -13.023  31.164  1.00 83.26           H  
ATOM   4575  HZ1 LYS B  18       3.415 -12.062  33.071  1.00 83.26           H  
ATOM   4576  HZ2 LYS B  18       3.790 -13.643  33.338  1.00 83.26           H  
ATOM   4577  HZ3 LYS B  18       4.694 -12.454  34.034  1.00 83.26           H  
ATOM   4578  N   MET B  19       9.269  -7.746  28.720  1.00 88.16           N  
ATOM   4579  CA  MET B  19       9.624  -6.352  28.477  1.00 88.16           C  
ATOM   4580  C   MET B  19       9.827  -6.087  26.975  1.00 88.16           C  
ATOM   4581  O   MET B  19      10.569  -6.824  26.325  1.00 88.16           O  
ATOM   4582  CB  MET B  19      10.893  -6.014  29.283  1.00 88.16           C  
ATOM   4583  CG  MET B  19      11.187  -4.507  29.359  1.00 88.16           C  
ATOM   4584  SD  MET B  19      10.198  -3.591  30.567  1.00 88.16           S  
ATOM   4585  CE  MET B  19      11.180  -3.936  32.049  1.00 88.16           C  
ATOM   4586  H   MET B  19      10.013  -8.344  29.051  1.00 88.16           H  
ATOM   4587  HA  MET B  19       8.809  -5.726  28.848  1.00 88.16           H  
ATOM   4588  HB3 MET B  19      11.755  -6.535  28.863  1.00 88.16           H  
ATOM   4589  HB2 MET B  19      10.790  -6.401  30.298  1.00 88.16           H  
ATOM   4590  HG3 MET B  19      11.041  -4.040  28.389  1.00 88.16           H  
ATOM   4591  HG2 MET B  19      12.233  -4.350  29.608  1.00 88.16           H  
ATOM   4592  HE1 MET B  19      10.709  -3.482  32.917  1.00 88.16           H  
ATOM   4593  HE2 MET B  19      11.262  -5.010  32.221  1.00 88.16           H  
ATOM   4594  HE3 MET B  19      12.184  -3.523  31.945  1.00 88.16           H  
ATOM   4595  N   THR B  20       9.197  -5.012  26.475  1.00 92.37           N  
ATOM   4596  CA  THR B  20       9.365  -4.512  25.108  1.00 92.37           C  
ATOM   4597  C   THR B  20      10.473  -3.425  25.074  1.00 92.37           C  
ATOM   4598  O   THR B  20      10.687  -2.779  26.102  1.00 92.37           O  
ATOM   4599  CB  THR B  20       8.028  -3.925  24.559  1.00 92.37           C  
ATOM   4600  CG2 THR B  20       6.791  -4.788  24.858  1.00 92.37           C  
ATOM   4601  OG1 THR B  20       7.768  -2.577  24.911  1.00 92.37           O  
ATOM   4602  H   THR B  20       8.612  -4.450  27.076  1.00 92.37           H  
ATOM   4603  HA  THR B  20       9.636  -5.358  24.481  1.00 92.37           H  
ATOM   4604  HB  THR B  20       8.123  -3.915  23.474  1.00 92.37           H  
ATOM   4605 HG21 THR B  20       5.912  -4.401  24.342  1.00 92.37           H  
ATOM   4606 HG22 THR B  20       6.942  -5.816  24.525  1.00 92.37           H  
ATOM   4607 HG23 THR B  20       6.561  -4.812  25.923  1.00 92.37           H  
ATOM   4608  HG1 THR B  20       8.019  -2.026  24.161  1.00 92.37           H  
ATOM   4609  N   PRO B  21      11.148  -3.215  23.915  1.00 94.79           N  
ATOM   4610  CA  PRO B  21      12.194  -2.176  23.769  1.00 94.79           C  
ATOM   4611  C   PRO B  21      11.783  -0.738  24.139  1.00 94.79           C  
ATOM   4612  O   PRO B  21      12.582  -0.029  24.748  1.00 94.79           O  
ATOM   4613  CB  PRO B  21      12.611  -2.269  22.291  1.00 94.79           C  
ATOM   4614  CG  PRO B  21      12.292  -3.697  21.896  1.00 94.79           C  
ATOM   4615  CD  PRO B  21      11.022  -3.996  22.681  1.00 94.79           C  
ATOM   4616  HA  PRO B  21      13.033  -2.479  24.398  1.00 94.79           H  
ATOM   4617  HB3 PRO B  21      13.662  -2.022  22.134  1.00 94.79           H  
ATOM   4618  HB2 PRO B  21      12.019  -1.590  21.675  1.00 94.79           H  
ATOM   4619  HG3 PRO B  21      13.093  -4.354  22.240  1.00 94.79           H  
ATOM   4620  HG2 PRO B  21      12.179  -3.837  20.821  1.00 94.79           H  
ATOM   4621  HD2 PRO B  21      10.143  -3.655  22.132  1.00 94.79           H  
ATOM   4622  HD3 PRO B  21      10.937  -5.071  22.837  1.00 94.79           H  
ATOM   4623  N   GLU B  22      10.544  -0.352  23.787  1.00 95.51           N  
ATOM   4624  CA  GLU B  22       9.951   0.954  24.075  1.00 95.51           C  
ATOM   4625  C   GLU B  22       9.693   1.165  25.575  1.00 95.51           C  
ATOM   4626  O   GLU B  22       9.943   2.262  26.073  1.00 95.51           O  
ATOM   4627  CB  GLU B  22       8.632   1.148  23.288  1.00 95.51           C  
ATOM   4628  CG  GLU B  22       8.722   0.909  21.759  1.00 95.51           C  
ATOM   4629  CD  GLU B  22       8.533  -0.538  21.262  1.00 95.51           C  
ATOM   4630  OE1 GLU B  22       8.668  -0.722  20.034  1.00 95.51           O  
ATOM   4631  OE2 GLU B  22       8.267  -1.441  22.088  1.00 95.51           O1-
ATOM   4632  H   GLU B  22       9.956  -0.988  23.263  1.00 95.51           H  
ATOM   4633  HA  GLU B  22      10.659   1.717  23.745  1.00 95.51           H  
ATOM   4634  HB3 GLU B  22       8.308   2.180  23.435  1.00 95.51           H  
ATOM   4635  HB2 GLU B  22       7.831   0.551  23.726  1.00 95.51           H  
ATOM   4636  HG3 GLU B  22       9.672   1.293  21.384  1.00 95.51           H  
ATOM   4637  HG2 GLU B  22       7.949   1.509  21.276  1.00 95.51           H  
ATOM   4638  N   LYS B  23       9.212   0.113  26.262  1.00 92.74           N  
ATOM   4639  CA  LYS B  23       8.924   0.134  27.695  1.00 92.74           C  
ATOM   4640  C   LYS B  23      10.207   0.124  28.544  1.00 92.74           C  
ATOM   4641  O   LYS B  23      10.256   0.825  29.553  1.00 92.74           O  
ATOM   4642  CB  LYS B  23       7.974  -1.028  28.043  1.00 92.74           C  
ATOM   4643  CG  LYS B  23       7.390  -0.929  29.462  1.00 92.74           C  
ATOM   4644  CD  LYS B  23       6.258  -1.933  29.717  1.00 92.74           C  
ATOM   4645  CE  LYS B  23       5.509  -1.637  31.026  1.00 92.74           C  
ATOM   4646  NZ  LYS B  23       4.364  -2.544  31.218  1.00 92.74           N1+
ATOM   4647  H   LYS B  23       9.040  -0.760  25.785  1.00 92.74           H  
ATOM   4648  HA  LYS B  23       8.399   1.067  27.909  1.00 92.74           H  
ATOM   4649  HB3 LYS B  23       8.469  -1.990  27.899  1.00 92.74           H  
ATOM   4650  HB2 LYS B  23       7.143  -1.007  27.337  1.00 92.74           H  
ATOM   4651  HG3 LYS B  23       7.016   0.083  29.623  1.00 92.74           H  
ATOM   4652  HG2 LYS B  23       8.180  -1.082  30.195  1.00 92.74           H  
ATOM   4653  HD3 LYS B  23       6.680  -2.940  29.752  1.00 92.74           H  
ATOM   4654  HD2 LYS B  23       5.563  -1.919  28.876  1.00 92.74           H  
ATOM   4655  HE3 LYS B  23       5.133  -0.613  31.021  1.00 92.74           H  
ATOM   4656  HE2 LYS B  23       6.182  -1.722  31.879  1.00 92.74           H  
ATOM   4657  HZ1 LYS B  23       4.693  -3.499  31.251  1.00 92.74           H  
ATOM   4658  HZ2 LYS B  23       3.896  -2.319  32.084  1.00 92.74           H  
ATOM   4659  HZ3 LYS B  23       3.717  -2.438  30.449  1.00 92.74           H  
ATOM   4660  N   GLU B  24      11.230  -0.620  28.089  1.00 95.27           N  
ATOM   4661  CA  GLU B  24      12.580  -0.638  28.653  1.00 95.27           C  
ATOM   4662  C   GLU B  24      13.277   0.729  28.568  1.00 95.27           C  
ATOM   4663  O   GLU B  24      13.814   1.191  29.573  1.00 95.27           O  
ATOM   4664  CB  GLU B  24      13.383  -1.779  27.995  1.00 95.27           C  
ATOM   4665  CG  GLU B  24      14.875  -1.859  28.397  1.00 95.27           C  
ATOM   4666  CD  GLU B  24      15.562  -3.223  28.205  1.00 95.27           C  
ATOM   4667  OE1 GLU B  24      16.808  -3.235  28.322  1.00 95.27           O  
ATOM   4668  OE2 GLU B  24      14.866  -4.241  27.982  1.00 95.27           O1-
ATOM   4669  H   GLU B  24      11.095  -1.182  27.259  1.00 95.27           H  
ATOM   4670  HA  GLU B  24      12.481  -0.881  29.713  1.00 95.27           H  
ATOM   4671  HB3 GLU B  24      13.314  -1.702  26.909  1.00 95.27           H  
ATOM   4672  HB2 GLU B  24      12.873  -2.703  28.246  1.00 95.27           H  
ATOM   4673  HG3 GLU B  24      14.981  -1.592  29.447  1.00 95.27           H  
ATOM   4674  HG2 GLU B  24      15.435  -1.109  27.837  1.00 95.27           H  
ATOM   4675  N   ALA B  25      13.196   1.369  27.388  1.00 97.21           N  
ATOM   4676  CA  ALA B  25      13.686   2.724  27.135  1.00 97.21           C  
ATOM   4677  C   ALA B  25      12.963   3.807  27.957  1.00 97.21           C  
ATOM   4678  O   ALA B  25      13.604   4.790  28.325  1.00 97.21           O  
ATOM   4679  CB  ALA B  25      13.582   3.025  25.633  1.00 97.21           C  
ATOM   4680  H   ALA B  25      12.747   0.910  26.607  1.00 97.21           H  
ATOM   4681  HA  ALA B  25      14.741   2.748  27.412  1.00 97.21           H  
ATOM   4682  HB1 ALA B  25      13.951   4.025  25.402  1.00 97.21           H  
ATOM   4683  HB2 ALA B  25      14.175   2.318  25.052  1.00 97.21           H  
ATOM   4684  HB3 ALA B  25      12.552   2.961  25.281  1.00 97.21           H  
ATOM   4685  N   ALA B  26      11.667   3.595  28.254  1.00 97.10           N  
ATOM   4686  CA  ALA B  26      10.856   4.464  29.107  1.00 97.10           C  
ATOM   4687  C   ALA B  26      11.217   4.345  30.599  1.00 97.10           C  
ATOM   4688  O   ALA B  26      11.212   5.366  31.285  1.00 97.10           O  
ATOM   4689  CB  ALA B  26       9.367   4.177  28.865  1.00 97.10           C  
ATOM   4690  H   ALA B  26      11.206   2.772  27.892  1.00 97.10           H  
ATOM   4691  HA  ALA B  26      11.043   5.496  28.802  1.00 97.10           H  
ATOM   4692  HB1 ALA B  26       8.739   4.883  29.408  1.00 97.10           H  
ATOM   4693  HB2 ALA B  26       9.116   4.273  27.809  1.00 97.10           H  
ATOM   4694  HB3 ALA B  26       9.089   3.172  29.182  1.00 97.10           H  
ATOM   4695  N   TYR B  27      11.567   3.128  31.062  1.00 96.63           N  
ATOM   4696  CA  TYR B  27      12.117   2.882  32.400  1.00 96.63           C  
ATOM   4697  C   TYR B  27      13.497   3.528  32.587  1.00 96.63           C  
ATOM   4698  O   TYR B  27      13.695   4.199  33.598  1.00 96.63           O  
ATOM   4699  CB  TYR B  27      12.168   1.369  32.716  1.00 96.63           C  
ATOM   4700  CG  TYR B  27      10.858   0.761  33.184  1.00 96.63           C  
ATOM   4701  CD1 TYR B  27      10.254   1.236  34.366  1.00 96.63           C  
ATOM   4702  CD2 TYR B  27      10.257  -0.303  32.481  1.00 96.63           C  
ATOM   4703  CE1 TYR B  27       9.058   0.666  34.837  1.00 96.63           C  
ATOM   4704  CE2 TYR B  27       9.045  -0.857  32.937  1.00 96.63           C  
ATOM   4705  CZ  TYR B  27       8.438  -0.366  34.109  1.00 96.63           C  
ATOM   4706  OH  TYR B  27       7.258  -0.892  34.545  1.00 96.63           O  
ATOM   4707  H   TYR B  27      11.516   2.328  30.446  1.00 96.63           H  
ATOM   4708  HA  TYR B  27      11.444   3.365  33.111  1.00 96.63           H  
ATOM   4709  HB3 TYR B  27      12.869   1.191  33.534  1.00 96.63           H  
ATOM   4710  HB2 TYR B  27      12.565   0.809  31.869  1.00 96.63           H  
ATOM   4711  HD1 TYR B  27      10.713   2.042  34.914  1.00 96.63           H  
ATOM   4712  HD2 TYR B  27      10.722  -0.699  31.591  1.00 96.63           H  
ATOM   4713  HE1 TYR B  27       8.616   1.034  35.750  1.00 96.63           H  
ATOM   4714  HE2 TYR B  27       8.586  -1.665  32.389  1.00 96.63           H  
ATOM   4715  HH  TYR B  27       6.943  -0.474  35.351  1.00 96.63           H  
ATOM   4716  N   HIS B  28      14.397   3.365  31.600  1.00 98.07           N  
ATOM   4717  CA  HIS B  28      15.706   4.023  31.559  1.00 98.07           C  
ATOM   4718  C   HIS B  28      15.620   5.559  31.532  1.00 98.07           C  
ATOM   4719  O   HIS B  28      16.436   6.206  32.182  1.00 98.07           O  
ATOM   4720  CB  HIS B  28      16.524   3.518  30.354  1.00 98.07           C  
ATOM   4721  CG  HIS B  28      17.049   2.109  30.459  1.00 98.07           C  
ATOM   4722  CD2 HIS B  28      16.904   1.011  29.639  1.00 98.07           C  
ATOM   4723  ND1 HIS B  28      17.877   1.694  31.486  1.00 98.07           N  
ATOM   4724  CE1 HIS B  28      18.193   0.420  31.249  1.00 98.07           C  
ATOM   4725  NE2 HIS B  28      17.628  -0.066  30.152  1.00 98.07           N  
ATOM   4726  H   HIS B  28      14.165   2.783  30.805  1.00 98.07           H  
ATOM   4727  HA  HIS B  28      16.241   3.758  32.474  1.00 98.07           H  
ATOM   4728  HB3 HIS B  28      17.397   4.154  30.213  1.00 98.07           H  
ATOM   4729  HB2 HIS B  28      15.938   3.603  29.439  1.00 98.07           H  
ATOM   4730  HD2 HIS B  28      16.352   0.919  28.716  1.00 98.07           H  
ATOM   4731  HD1 HIS B  28      18.227   2.267  32.241  1.00 98.07           H  
ATOM   4732  HE1 HIS B  28      18.841  -0.160  31.884  1.00 98.07           H  
ATOM   4733  N   ALA B  29      14.623   6.111  30.819  1.00 98.67           N  
ATOM   4734  CA  ALA B  29      14.355   7.547  30.748  1.00 98.67           C  
ATOM   4735  C   ALA B  29      13.813   8.132  32.063  1.00 98.67           C  
ATOM   4736  O   ALA B  29      14.160   9.266  32.388  1.00 98.67           O  
ATOM   4737  CB  ALA B  29      13.399   7.830  29.581  1.00 98.67           C  
ATOM   4738  H   ALA B  29      13.997   5.514  30.294  1.00 98.67           H  
ATOM   4739  HA  ALA B  29      15.298   8.051  30.531  1.00 98.67           H  
ATOM   4740  HB1 ALA B  29      13.240   8.900  29.457  1.00 98.67           H  
ATOM   4741  HB2 ALA B  29      13.805   7.458  28.641  1.00 98.67           H  
ATOM   4742  HB3 ALA B  29      12.427   7.361  29.734  1.00 98.67           H  
ATOM   4743  N   GLY B  30      13.016   7.347  32.810  1.00 98.55           N  
ATOM   4744  CA  GLY B  30      12.498   7.717  34.130  1.00 98.55           C  
ATOM   4745  C   GLY B  30      13.611   7.691  35.192  1.00 98.55           C  
ATOM   4746  O   GLY B  30      13.607   8.533  36.089  1.00 98.55           O  
ATOM   4747  H   GLY B  30      12.760   6.433  32.462  1.00 98.55           H  
ATOM   4748  HA3 GLY B  30      11.722   7.006  34.412  1.00 98.55           H  
ATOM   4749  HA2 GLY B  30      12.033   8.703  34.094  1.00 98.55           H  
ATOM   4750  N   LEU B  31      14.575   6.760  35.065  1.00 98.81           N  
ATOM   4751  CA  LEU B  31      15.773   6.672  35.904  1.00 98.81           C  
ATOM   4752  C   LEU B  31      16.771   7.807  35.613  1.00 98.81           C  
ATOM   4753  O   LEU B  31      17.385   8.296  36.558  1.00 98.81           O  
ATOM   4754  CB  LEU B  31      16.449   5.293  35.729  1.00 98.81           C  
ATOM   4755  CG  LEU B  31      15.635   4.101  36.280  1.00 98.81           C  
ATOM   4756  CD1 LEU B  31      16.115   2.765  35.676  1.00 98.81           C  
ATOM   4757  CD2 LEU B  31      15.584   4.083  37.824  1.00 98.81           C  
ATOM   4758  H   LEU B  31      14.507   6.081  34.319  1.00 98.81           H  
ATOM   4759  HA  LEU B  31      15.462   6.781  36.945  1.00 98.81           H  
ATOM   4760  HB3 LEU B  31      17.431   5.290  36.205  1.00 98.81           H  
ATOM   4761  HB2 LEU B  31      16.635   5.136  34.666  1.00 98.81           H  
ATOM   4762  HG  LEU B  31      14.610   4.225  35.948  1.00 98.81           H  
ATOM   4763 HD11 LEU B  31      16.151   1.963  36.407  1.00 98.81           H  
ATOM   4764 HD12 LEU B  31      15.438   2.432  34.888  1.00 98.81           H  
ATOM   4765 HD13 LEU B  31      17.107   2.847  35.234  1.00 98.81           H  
ATOM   4766 HD21 LEU B  31      14.553   4.057  38.178  1.00 98.81           H  
ATOM   4767 HD22 LEU B  31      16.094   3.222  38.252  1.00 98.81           H  
ATOM   4768 HD23 LEU B  31      16.049   4.966  38.259  1.00 98.81           H  
ATOM   4769  N   ARG B  32      16.889   8.238  34.341  1.00 98.83           N  
ATOM   4770  CA  ARG B  32      17.686   9.405  33.953  1.00 98.83           C  
ATOM   4771  C   ARG B  32      17.089  10.722  34.473  1.00 98.83           C  
ATOM   4772  O   ARG B  32      17.866  11.535  34.957  1.00 98.83           O  
ATOM   4773  CB  ARG B  32      17.902   9.475  32.428  1.00 98.83           C  
ATOM   4774  CG  ARG B  32      18.966   8.488  31.909  1.00 98.83           C  
ATOM   4775  CD  ARG B  32      19.285   8.654  30.411  1.00 98.83           C  
ATOM   4776  NE  ARG B  32      18.191   8.192  29.535  1.00 98.83           N  
ATOM   4777  CZ  ARG B  32      18.093   7.006  28.902  1.00 98.83           C  
ATOM   4778  NH1 ARG B  32      19.049   6.068  28.991  1.00 98.83           N  
ATOM   4779  NH2 ARG B  32      17.009   6.756  28.158  1.00 98.83           N1+
ATOM   4780  H   ARG B  32      16.375   7.775  33.604  1.00 98.83           H  
ATOM   4781  HA  ARG B  32      18.668   9.307  34.419  1.00 98.83           H  
ATOM   4782  HB3 ARG B  32      18.251  10.477  32.171  1.00 98.83           H  
ATOM   4783  HB2 ARG B  32      16.954   9.348  31.906  1.00 98.83           H  
ATOM   4784  HG3 ARG B  32      18.574   7.487  32.067  1.00 98.83           H  
ATOM   4785  HG2 ARG B  32      19.886   8.530  32.493  1.00 98.83           H  
ATOM   4786  HD3 ARG B  32      20.267   8.255  30.154  1.00 98.83           H  
ATOM   4787  HD2 ARG B  32      19.349   9.721  30.199  1.00 98.83           H  
ATOM   4788  HE  ARG B  32      17.430   8.846  29.431  1.00 98.83           H  
ATOM   4789 HH12 ARG B  32      18.958   5.187  28.507  1.00 98.83           H  
ATOM   4790 HH11 ARG B  32      19.873   6.246  29.547  1.00 98.83           H  
ATOM   4791 HH22 ARG B  32      16.910   5.874  27.675  1.00 98.83           H  
ATOM   4792 HH21 ARG B  32      16.277   7.445  28.071  1.00 98.83           H  
ATOM   4793  N   ARG B  33      15.755  10.902  34.431  1.00 98.89           N  
ATOM   4794  CA  ARG B  33      15.081  12.076  35.010  1.00 98.89           C  
ATOM   4795  C   ARG B  33      15.259  12.185  36.538  1.00 98.89           C  
ATOM   4796  O   ARG B  33      15.360  13.304  37.039  1.00 98.89           O  
ATOM   4797  CB  ARG B  33      13.585  12.090  34.632  1.00 98.89           C  
ATOM   4798  CG  ARG B  33      13.336  12.537  33.179  1.00 98.89           C  
ATOM   4799  CD  ARG B  33      11.846  12.661  32.800  1.00 98.89           C  
ATOM   4800  NE  ARG B  33      11.175  11.364  32.581  1.00 98.89           N  
ATOM   4801  CZ  ARG B  33      11.084  10.692  31.416  1.00 98.89           C  
ATOM   4802  NH1 ARG B  33      11.652  11.142  30.287  1.00 98.89           N  
ATOM   4803  NH2 ARG B  33      10.396   9.545  31.377  1.00 98.89           N1+
ATOM   4804  H   ARG B  33      15.162  10.201  34.008  1.00 98.89           H  
ATOM   4805  HA  ARG B  33      15.547  12.969  34.588  1.00 98.89           H  
ATOM   4806  HB3 ARG B  33      13.063  12.799  35.277  1.00 98.89           H  
ATOM   4807  HB2 ARG B  33      13.133  11.117  34.828  1.00 98.89           H  
ATOM   4808  HG3 ARG B  33      13.800  11.790  32.536  1.00 98.89           H  
ATOM   4809  HG2 ARG B  33      13.853  13.469  32.949  1.00 98.89           H  
ATOM   4810  HD3 ARG B  33      11.682  13.378  31.996  1.00 98.89           H  
ATOM   4811  HD2 ARG B  33      11.317  13.072  33.660  1.00 98.89           H  
ATOM   4812  HE  ARG B  33      10.729  10.957  33.394  1.00 98.89           H  
ATOM   4813 HH12 ARG B  33      11.556  10.632  29.422  1.00 98.89           H  
ATOM   4814 HH11 ARG B  33      12.180  12.002  30.302  1.00 98.89           H  
ATOM   4815 HH22 ARG B  33      10.313   9.014  30.524  1.00 98.89           H  
ATOM   4816 HH21 ARG B  33       9.894   9.230  32.202  1.00 98.89           H  
ATOM   4817  N   ALA B  34      15.343  11.040  37.235  1.00 98.95           N  
ATOM   4818  CA  ALA B  34      15.658  10.963  38.661  1.00 98.95           C  
ATOM   4819  C   ALA B  34      17.115  11.337  38.974  1.00 98.95           C  
ATOM   4820  O   ALA B  34      17.357  12.057  39.942  1.00 98.95           O  
ATOM   4821  CB  ALA B  34      15.324   9.557  39.167  1.00 98.95           C  
ATOM   4822  H   ALA B  34      15.232  10.158  36.755  1.00 98.95           H  
ATOM   4823  HA  ALA B  34      15.022  11.670  39.189  1.00 98.95           H  
ATOM   4824  HB1 ALA B  34      15.387   9.505  40.254  1.00 98.95           H  
ATOM   4825  HB2 ALA B  34      14.310   9.284  38.878  1.00 98.95           H  
ATOM   4826  HB3 ALA B  34      15.994   8.803  38.757  1.00 98.95           H  
ATOM   4827  N   LEU B  35      18.052  10.871  38.131  1.00 98.93           N  
ATOM   4828  CA  LEU B  35      19.478  11.180  38.232  1.00 98.93           C  
ATOM   4829  C   LEU B  35      19.782  12.649  37.908  1.00 98.93           C  
ATOM   4830  O   LEU B  35      20.504  13.270  38.677  1.00 98.93           O  
ATOM   4831  CB  LEU B  35      20.292  10.218  37.342  1.00 98.93           C  
ATOM   4832  CG  LEU B  35      20.346   8.780  37.901  1.00 98.93           C  
ATOM   4833  CD1 LEU B  35      20.748   7.756  36.825  1.00 98.93           C  
ATOM   4834  CD2 LEU B  35      21.240   8.673  39.146  1.00 98.93           C  
ATOM   4835  H   LEU B  35      17.778  10.277  37.361  1.00 98.93           H  
ATOM   4836  HA  LEU B  35      19.770  11.022  39.270  1.00 98.93           H  
ATOM   4837  HB3 LEU B  35      21.312  10.584  37.213  1.00 98.93           H  
ATOM   4838  HB2 LEU B  35      19.852  10.218  36.344  1.00 98.93           H  
ATOM   4839  HG  LEU B  35      19.340   8.510  38.215  1.00 98.93           H  
ATOM   4840 HD11 LEU B  35      20.070   6.905  36.848  1.00 98.93           H  
ATOM   4841 HD12 LEU B  35      20.698   8.168  35.817  1.00 98.93           H  
ATOM   4842 HD13 LEU B  35      21.761   7.380  36.972  1.00 98.93           H  
ATOM   4843 HD21 LEU B  35      21.475   7.635  39.367  1.00 98.93           H  
ATOM   4844 HD22 LEU B  35      22.178   9.212  39.019  1.00 98.93           H  
ATOM   4845 HD23 LEU B  35      20.740   9.072  40.026  1.00 98.93           H  
ATOM   4846  N   GLU B  36      19.188  13.190  36.831  1.00 98.85           N  
ATOM   4847  CA  GLU B  36      19.289  14.592  36.411  1.00 98.85           C  
ATOM   4848  C   GLU B  36      18.761  15.587  37.458  1.00 98.85           C  
ATOM   4849  O   GLU B  36      19.396  16.621  37.662  1.00 98.85           O  
ATOM   4850  CB  GLU B  36      18.547  14.777  35.071  1.00 98.85           C  
ATOM   4851  CG  GLU B  36      19.264  14.122  33.865  1.00 98.85           C  
ATOM   4852  CD  GLU B  36      18.406  13.935  32.598  1.00 98.85           C  
ATOM   4853  OE1 GLU B  36      18.925  13.276  31.671  1.00 98.85           O  
ATOM   4854  OE2 GLU B  36      17.255  14.427  32.557  1.00 98.85           O1-
ATOM   4855  H   GLU B  36      18.613  12.601  36.241  1.00 98.85           H  
ATOM   4856  HA  GLU B  36      20.347  14.815  36.255  1.00 98.85           H  
ATOM   4857  HB3 GLU B  36      18.402  15.839  34.862  1.00 98.85           H  
ATOM   4858  HB2 GLU B  36      17.546  14.358  35.181  1.00 98.85           H  
ATOM   4859  HG3 GLU B  36      19.666  13.149  34.148  1.00 98.85           H  
ATOM   4860  HG2 GLU B  36      20.132  14.728  33.600  1.00 98.85           H  
ATOM   4861  N   ALA B  37      17.637  15.248  38.115  1.00 98.94           N  
ATOM   4862  CA  ALA B  37      17.009  16.059  39.161  1.00 98.94           C  
ATOM   4863  C   ALA B  37      17.862  16.190  40.434  1.00 98.94           C  
ATOM   4864  O   ALA B  37      17.936  17.287  40.986  1.00 98.94           O  
ATOM   4865  CB  ALA B  37      15.623  15.485  39.492  1.00 98.94           C  
ATOM   4866  H   ALA B  37      17.166  14.384  37.880  1.00 98.94           H  
ATOM   4867  HA  ALA B  37      16.866  17.063  38.757  1.00 98.94           H  
ATOM   4868  HB1 ALA B  37      15.135  16.062  40.279  1.00 98.94           H  
ATOM   4869  HB2 ALA B  37      14.969  15.512  38.621  1.00 98.94           H  
ATOM   4870  HB3 ALA B  37      15.685  14.449  39.828  1.00 98.94           H  
ATOM   4871  N   GLY B  38      18.502  15.087  40.859  1.00 98.94           N  
ATOM   4872  CA  GLY B  38      19.355  15.068  42.045  1.00 98.94           C  
ATOM   4873  C   GLY B  38      20.785  15.532  41.732  1.00 98.94           C  
ATOM   4874  O   GLY B  38      21.434  16.092  42.611  1.00 98.94           O  
ATOM   4875  H   GLY B  38      18.391  14.220  40.352  1.00 98.94           H  
ATOM   4876  HA3 GLY B  38      19.393  14.054  42.439  1.00 98.94           H  
ATOM   4877  HA2 GLY B  38      18.931  15.695  42.831  1.00 98.94           H  
ATOM   4878  N   GLU B  39      21.281  15.314  40.501  1.00 98.74           N  
ATOM   4879  CA  GLU B  39      22.631  15.695  40.081  1.00 98.74           C  
ATOM   4880  C   GLU B  39      22.762  17.204  39.836  1.00 98.74           C  
ATOM   4881  O   GLU B  39      23.820  17.749  40.136  1.00 98.74           O  
ATOM   4882  CB  GLU B  39      23.069  14.880  38.847  1.00 98.74           C  
ATOM   4883  CG  GLU B  39      24.531  15.139  38.416  1.00 98.74           C  
ATOM   4884  CD  GLU B  39      25.001  14.399  37.158  1.00 98.74           C  
ATOM   4885  OE1 GLU B  39      26.238  14.265  37.033  1.00 98.74           O  
ATOM   4886  OE2 GLU B  39      24.151  14.033  36.316  1.00 98.74           O1-
ATOM   4887  H   GLU B  39      20.724  14.822  39.813  1.00 98.74           H  
ATOM   4888  HA  GLU B  39      23.314  15.435  40.894  1.00 98.74           H  
ATOM   4889  HB3 GLU B  39      22.387  15.093  38.022  1.00 98.74           H  
ATOM   4890  HB2 GLU B  39      22.968  13.818  39.071  1.00 98.74           H  
ATOM   4891  HG3 GLU B  39      25.182  14.886  39.250  1.00 98.74           H  
ATOM   4892  HG2 GLU B  39      24.691  16.196  38.215  1.00 98.74           H  
ATOM   4893  N   ALA B  40      21.697  17.854  39.330  1.00 98.73           N  
ATOM   4894  CA  ALA B  40      21.627  19.306  39.134  1.00 98.73           C  
ATOM   4895  C   ALA B  40      21.818  20.100  40.437  1.00 98.73           C  
ATOM   4896  O   ALA B  40      22.494  21.127  40.422  1.00 98.73           O  
ATOM   4897  CB  ALA B  40      20.290  19.669  38.471  1.00 98.73           C  
ATOM   4898  H   ALA B  40      20.866  17.333  39.086  1.00 98.73           H  
ATOM   4899  HA  ALA B  40      22.432  19.588  38.453  1.00 98.73           H  
ATOM   4900  HB1 ALA B  40      20.189  20.748  38.347  1.00 98.73           H  
ATOM   4901  HB2 ALA B  40      20.213  19.222  37.480  1.00 98.73           H  
ATOM   4902  HB3 ALA B  40      19.441  19.320  39.061  1.00 98.73           H  
ATOM   4903  N   VAL B  41      21.282  19.559  41.544  1.00 98.82           N  
ATOM   4904  CA  VAL B  41      21.485  20.044  42.905  1.00 98.82           C  
ATOM   4905  C   VAL B  41      22.957  19.916  43.349  1.00 98.82           C  
ATOM   4906  O   VAL B  41      23.524  20.908  43.803  1.00 98.82           O  
ATOM   4907  CB  VAL B  41      20.573  19.270  43.899  1.00 98.82           C  
ATOM   4908  CG1 VAL B  41      20.872  19.510  45.386  1.00 98.82           C  
ATOM   4909  CG2 VAL B  41      19.082  19.543  43.627  1.00 98.82           C  
ATOM   4910  H   VAL B  41      20.746  18.707  41.458  1.00 98.82           H  
ATOM   4911  HA  VAL B  41      21.213  21.102  42.929  1.00 98.82           H  
ATOM   4912  HB  VAL B  41      20.723  18.206  43.732  1.00 98.82           H  
ATOM   4913 HG11 VAL B  41      20.170  18.932  45.975  1.00 98.82           H  
ATOM   4914 HG12 VAL B  41      21.866  19.178  45.687  1.00 98.82           H  
ATOM   4915 HG13 VAL B  41      20.756  20.559  45.657  1.00 98.82           H  
ATOM   4916 HG21 VAL B  41      18.446  18.960  44.294  1.00 98.82           H  
ATOM   4917 HG22 VAL B  41      18.840  20.596  43.774  1.00 98.82           H  
ATOM   4918 HG23 VAL B  41      18.803  19.279  42.608  1.00 98.82           H  
ATOM   4919  N   LEU B  42      23.548  18.717  43.185  1.00 98.69           N  
ATOM   4920  CA  LEU B  42      24.933  18.413  43.565  1.00 98.69           C  
ATOM   4921  C   LEU B  42      25.981  19.188  42.746  1.00 98.69           C  
ATOM   4922  O   LEU B  42      26.988  19.594  43.323  1.00 98.69           O  
ATOM   4923  CB  LEU B  42      25.192  16.892  43.472  1.00 98.69           C  
ATOM   4924  CG  LEU B  42      24.396  16.037  44.482  1.00 98.69           C  
ATOM   4925  CD1 LEU B  42      24.532  14.531  44.176  1.00 98.69           C  
ATOM   4926  CD2 LEU B  42      24.741  16.366  45.950  1.00 98.69           C  
ATOM   4927  H   LEU B  42      23.016  17.953  42.793  1.00 98.69           H  
ATOM   4928  HA  LEU B  42      25.056  18.728  44.603  1.00 98.69           H  
ATOM   4929  HB3 LEU B  42      26.253  16.697  43.628  1.00 98.69           H  
ATOM   4930  HB2 LEU B  42      24.974  16.560  42.456  1.00 98.69           H  
ATOM   4931  HG  LEU B  42      23.348  16.282  44.334  1.00 98.69           H  
ATOM   4932 HD11 LEU B  42      23.551  14.056  44.164  1.00 98.69           H  
ATOM   4933 HD12 LEU B  42      24.987  14.348  43.203  1.00 98.69           H  
ATOM   4934 HD13 LEU B  42      25.140  14.005  44.913  1.00 98.69           H  
ATOM   4935 HD21 LEU B  42      24.874  15.474  46.562  1.00 98.69           H  
ATOM   4936 HD22 LEU B  42      25.656  16.953  46.031  1.00 98.69           H
[truncated: 298,939 more chars]
