# Supplementary material for: The effects of nature‐inspired amino acid substitutions on structural and biochemical properties of the E. coli L‐asparaginase EcAIII
Source: Protein Sci. 2023 Jun 1;32(6):e4647. doi: 10.1002/pro.4647 (PMC10204187; doi:10.1002/pro.4647)
Supplement: Supplementary file 5 — DATA S2. Supporting Information. [file PRO-32-e4647-s005.zip › docking_results_orthologs_EcAIII_PDB_files/orthologs_W/InducedFit_NZ_MDDC01000029_1_9_post_ref.pdb]

TITLE     InducedFit_NZ_MDDC01000029.1_9_post_ref
REMARK   4      COMPLIES WITH FORMAT V. 3.0, 1-DEC-2006
REMARK 888
REMARK 888 WRITTEN BY MAESTRO (A PRODUCT OF SCHRODINGER, LLC)
ATOM      1  N   MET A   1      17.753 -22.116  82.187  1.00 90.96           N1+
ATOM      2  CA  MET A   1      17.486 -20.886  83.012  1.00 90.96           C  
ATOM      3  C   MET A   1      16.320 -20.130  82.316  1.00 90.96           C  
ATOM      4  O   MET A   1      16.270 -20.013  81.087  1.00 90.96           O  
ATOM      5  CB  MET A   1      18.780 -20.044  83.158  1.00 90.96           C  
ATOM      6  CG  MET A   1      18.692 -18.843  84.114  1.00 90.96           C  
ATOM      7  SD  MET A   1      20.306 -18.047  84.346  1.00 90.96           S  
ATOM      8  CE  MET A   1      19.870 -16.747  85.522  1.00 90.96           C  
ATOM      9  H1  MET A   1      18.500 -22.642  82.618  1.00 90.96           H  
ATOM     10  H2  MET A   1      16.916 -22.680  82.150  1.00 90.96           H  
ATOM     11  H3  MET A   1      18.026 -21.830  81.257  1.00 90.96           H  
ATOM     12  HA  MET A   1      17.176 -21.285  83.979  1.00 90.96           H  
ATOM     13  HB3 MET A   1      19.108 -19.683  82.181  1.00 90.96           H  
ATOM     14  HB2 MET A   1      19.589 -20.683  83.518  1.00 90.96           H  
ATOM     15  HG3 MET A   1      18.321 -19.165  85.088  1.00 90.96           H  
ATOM     16  HG2 MET A   1      17.988 -18.102  83.734  1.00 90.96           H  
ATOM     17  HE1 MET A   1      20.706 -16.060  85.653  1.00 90.96           H  
ATOM     18  HE2 MET A   1      19.007 -16.181  85.171  1.00 90.96           H  
ATOM     19  HE3 MET A   1      19.638 -17.194  86.487  1.00 90.96           H  
ATOM     20  N   ARG A   2      15.386 -19.637  83.146  1.00 98.30           N  
ATOM     21  CA  ARG A   2      14.193 -18.902  82.735  1.00 98.30           C  
ATOM     22  C   ARG A   2      14.186 -17.537  83.429  1.00 98.30           C  
ATOM     23  O   ARG A   2      14.363 -17.467  84.645  1.00 98.30           O  
ATOM     24  CB  ARG A   2      12.925 -19.701  83.093  1.00 98.30           C  
ATOM     25  CG  ARG A   2      12.750 -20.980  82.259  1.00 98.30           C  
ATOM     26  CD  ARG A   2      11.407 -21.678  82.531  1.00 98.30           C  
ATOM     27  NE  ARG A   2      11.142 -22.748  81.554  1.00 98.30           N  
ATOM     28  CZ  ARG A   2      10.058 -23.545  81.492  1.00 98.30           C  
ATOM     29  NH1 ARG A   2       9.055 -23.465  82.382  1.00 98.30           N  
ATOM     30  NH2 ARG A   2       9.983 -24.442  80.501  1.00 98.30           N1+
ATOM     31  H   ARG A   2      15.493 -19.763  84.147  1.00 98.30           H  
ATOM     32  HA  ARG A   2      14.198 -18.742  81.658  1.00 98.30           H  
ATOM     33  HB3 ARG A   2      12.055 -19.067  82.923  1.00 98.30           H  
ATOM     34  HB2 ARG A   2      12.921 -19.948  84.156  1.00 98.30           H  
ATOM     35  HG3 ARG A   2      13.547 -21.657  82.569  1.00 98.30           H  
ATOM     36  HG2 ARG A   2      12.905 -20.801  81.195  1.00 98.30           H  
ATOM     37  HD3 ARG A   2      10.582 -20.971  82.624  1.00 98.30           H  
ATOM     38  HD2 ARG A   2      11.488 -22.194  83.488  1.00 98.30           H  
ATOM     39  HE  ARG A   2      11.857 -22.885  80.850  1.00 98.30           H  
ATOM     40 HH12 ARG A   2       8.253 -24.075  82.315  1.00 98.30           H  
ATOM     41 HH11 ARG A   2       9.101 -22.793  83.135  1.00 98.30           H  
ATOM     42 HH22 ARG A   2       9.185 -25.054  80.418  1.00 98.30           H  
ATOM     43 HH21 ARG A   2      10.714 -24.489  79.800  1.00 98.30           H  
ATOM     44  N   VAL A   3      13.974 -16.484  82.629  1.00 98.89           N  
ATOM     45  CA  VAL A   3      14.016 -15.088  83.051  1.00 98.89           C  
ATOM     46  C   VAL A   3      12.774 -14.358  82.520  1.00 98.89           C  
ATOM     47  O   VAL A   3      12.359 -14.595  81.384  1.00 98.89           O  
ATOM     48  CB  VAL A   3      15.264 -14.367  82.460  1.00 98.89           C  
ATOM     49  CG1 VAL A   3      15.363 -12.863  82.789  1.00 98.89           C  
ATOM     50  CG2 VAL A   3      16.576 -15.062  82.864  1.00 98.89           C  
ATOM     51  H   VAL A   3      13.814 -16.635  81.641  1.00 98.89           H  
ATOM     52  HA  VAL A   3      14.038 -15.018  84.138  1.00 98.89           H  
ATOM     53  HB  VAL A   3      15.199 -14.426  81.375  1.00 98.89           H  
ATOM     54 HG11 VAL A   3      16.274 -12.448  82.362  1.00 98.89           H  
ATOM     55 HG12 VAL A   3      14.544 -12.281  82.369  1.00 98.89           H  
ATOM     56 HG13 VAL A   3      15.386 -12.691  83.866  1.00 98.89           H  
ATOM     57 HG21 VAL A   3      17.435 -14.492  82.516  1.00 98.89           H  
ATOM     58 HG22 VAL A   3      16.659 -15.163  83.945  1.00 98.89           H  
ATOM     59 HG23 VAL A   3      16.656 -16.059  82.429  1.00 98.89           H  
ATOM     60  N   ILE A   4      12.255 -13.439  83.345  1.00 98.96           N  
ATOM     61  CA  ILE A   4      11.311 -12.397  82.955  1.00 98.96           C  
ATOM     62  C   ILE A   4      11.787 -11.087  83.598  1.00 98.96           C  
ATOM     63  O   ILE A   4      12.104 -11.082  84.786  1.00 98.96           O  
ATOM     64  CB  ILE A   4       9.860 -12.700  83.438  1.00 98.96           C  
ATOM     65  CG1 ILE A   4       9.276 -13.969  82.785  1.00 98.96           C  
ATOM     66  CG2 ILE A   4       8.870 -11.526  83.279  1.00 98.96           C  
ATOM     67  CD1 ILE A   4       8.931 -13.837  81.295  1.00 98.96           C  
ATOM     68  H   ILE A   4      12.654 -13.329  84.270  1.00 98.96           H  
ATOM     69  HA  ILE A   4      11.329 -12.267  81.872  1.00 98.96           H  
ATOM     70  HB  ILE A   4       9.909 -12.915  84.506  1.00 98.96           H  
ATOM     71 HG13 ILE A   4       8.370 -14.233  83.324  1.00 98.96           H  
ATOM     72 HG12 ILE A   4       9.948 -14.812  82.931  1.00 98.96           H  
ATOM     73 HG21 ILE A   4       7.848 -11.845  83.481  1.00 98.96           H  
ATOM     74 HG22 ILE A   4       9.091 -10.706  83.963  1.00 98.96           H  
ATOM     75 HG23 ILE A   4       8.891 -11.129  82.266  1.00 98.96           H  
ATOM     76 HD11 ILE A   4       9.044 -14.794  80.785  1.00 98.96           H  
ATOM     77 HD12 ILE A   4       7.900 -13.508  81.162  1.00 98.96           H  
ATOM     78 HD13 ILE A   4       9.570 -13.117  80.788  1.00 98.96           H  
ATOM     79  N   LEU A   5      11.815 -10.004  82.810  1.00 98.97           N  
ATOM     80  CA  LEU A   5      12.189  -8.673  83.277  1.00 98.97           C  
ATOM     81  C   LEU A   5      11.293  -7.641  82.590  1.00 98.97           C  
ATOM     82  O   LEU A   5      11.364  -7.493  81.372  1.00 98.97           O  
ATOM     83  CB  LEU A   5      13.706  -8.449  83.068  1.00 98.97           C  
ATOM     84  CG  LEU A   5      14.223  -7.015  83.323  1.00 98.97           C  
ATOM     85  CD1 LEU A   5      13.833  -6.486  84.715  1.00 98.97           C  
ATOM     86  CD2 LEU A   5      15.744  -6.944  83.107  1.00 98.97           C  
ATOM     87  H   LEU A   5      11.551 -10.078  81.836  1.00 98.97           H  
ATOM     88  HA  LEU A   5      11.990  -8.610  84.346  1.00 98.97           H  
ATOM     89  HB3 LEU A   5      13.974  -8.733  82.054  1.00 98.97           H  
ATOM     90  HB2 LEU A   5      14.244  -9.147  83.705  1.00 98.97           H  
ATOM     91  HG  LEU A   5      13.773  -6.348  82.586  1.00 98.97           H  
ATOM     92 HD11 LEU A   5      14.633  -5.916  85.178  1.00 98.97           H  
ATOM     93 HD12 LEU A   5      12.969  -5.827  84.652  1.00 98.97           H  
ATOM     94 HD13 LEU A   5      13.584  -7.292  85.402  1.00 98.97           H  
ATOM     95 HD21 LEU A   5      16.151  -5.978  83.408  1.00 98.97           H  
ATOM     96 HD22 LEU A   5      16.257  -7.713  83.685  1.00 98.97           H  
ATOM     97 HD23 LEU A   5      15.998  -7.091  82.057  1.00 98.97           H  
ATOM     98  N   VAL A   6      10.473  -6.957  83.401  1.00 98.90           N  
ATOM     99  CA  VAL A   6       9.511  -5.946  82.965  1.00 98.90           C  
ATOM    100  C   VAL A   6       9.938  -4.547  83.443  1.00 98.90           C  
ATOM    101  O   VAL A   6      10.730  -4.440  84.381  1.00 98.90           O  
ATOM    102  CB  VAL A   6       8.093  -6.255  83.529  1.00 98.90           C  
ATOM    103  CG1 VAL A   6       7.577  -7.611  83.021  1.00 98.90           C  
ATOM    104  CG2 VAL A   6       7.955  -6.179  85.061  1.00 98.90           C  
ATOM    105  H   VAL A   6      10.499  -7.135  84.396  1.00 98.90           H  
ATOM    106  HA  VAL A   6       9.467  -5.922  81.879  1.00 98.90           H  
ATOM    107  HB  VAL A   6       7.410  -5.505  83.124  1.00 98.90           H  
ATOM    108 HG11 VAL A   6       6.588  -7.835  83.415  1.00 98.90           H  
ATOM    109 HG12 VAL A   6       7.508  -7.612  81.937  1.00 98.90           H  
ATOM    110 HG13 VAL A   6       8.229  -8.433  83.317  1.00 98.90           H  
ATOM    111 HG21 VAL A   6       6.923  -6.365  85.355  1.00 98.90           H  
ATOM    112 HG22 VAL A   6       8.573  -6.932  85.546  1.00 98.90           H  
ATOM    113 HG23 VAL A   6       8.231  -5.207  85.467  1.00 98.90           H  
ATOM    114  N   HIS A   7       9.385  -3.496  82.832  1.00 98.35           N  
ATOM    115  CA  HIS A   7       9.607  -2.106  83.211  1.00 98.35           C  
ATOM    116  C   HIS A   7       8.286  -1.341  83.234  1.00 98.35           C  
ATOM    117  O   HIS A   7       7.391  -1.614  82.431  1.00 98.35           O  
ATOM    118  CB  HIS A   7      10.723  -1.455  82.367  1.00 98.35           C  
ATOM    119  CG  HIS A   7      10.412  -1.049  80.940  1.00 98.35           C  
ATOM    120  CD2 HIS A   7       9.431  -0.208  80.446  1.00 98.35           C  
ATOM    121  ND1 HIS A   7      11.213  -1.454  79.870  1.00 98.35           N  
ATOM    122  CE1 HIS A   7      10.692  -0.878  78.798  1.00 98.35           C  
ATOM    123  NE2 HIS A   7       9.628  -0.136  79.082  1.00 98.35           N  
ATOM    124  H   HIS A   7       8.724  -3.661  82.081  1.00 98.35           H  
ATOM    125  HA  HIS A   7       9.963  -2.097  84.241  1.00 98.35           H  
ATOM    126  HB3 HIS A   7      11.588  -2.117  82.345  1.00 98.35           H  
ATOM    127  HB2 HIS A   7      11.062  -0.562  82.890  1.00 98.35           H  
ATOM    128  HD2 HIS A   7       8.636   0.336  80.934  1.00 98.35           H  
ATOM    129  HE1 HIS A   7      11.091  -0.987  77.801  1.00 98.35           H  
ATOM    130  HE2 HIS A   7       9.106   0.408  78.409  1.00 98.35           H  
ATOM    131  N   GLY A   8       8.180  -0.370  84.148  1.00 95.24           N  
ATOM    132  CA  GLY A   8       7.017   0.500  84.304  1.00 95.24           C  
ATOM    133  C   GLY A   8       7.106   1.794  83.493  1.00 95.24           C  
ATOM    134  O   GLY A   8       6.119   2.517  83.389  1.00 95.24           O  
ATOM    135  H   GLY A   8       8.945  -0.248  84.811  1.00 95.24           H  
ATOM    136  HA3 GLY A   8       6.941   0.767  85.357  1.00 95.24           H  
ATOM    137  HA2 GLY A   8       6.097  -0.022  84.034  1.00 95.24           H  
ATOM    138  N   GLY A   9       8.281   2.078  82.924  1.00 92.96           N  
ATOM    139  CA  GLY A   9       8.585   3.273  82.150  1.00 92.96           C  
ATOM    140  C   GLY A   9       9.478   4.220  82.947  1.00 92.96           C  
ATOM    141  O   GLY A   9       9.525   4.160  84.178  1.00 92.96           O  
ATOM    142  H   GLY A   9       9.041   1.449  83.121  1.00 92.96           H  
ATOM    143  HA3 GLY A   9       7.682   3.802  81.840  1.00 92.96           H  
ATOM    144  HA2 GLY A   9       9.098   2.956  81.244  1.00 92.96           H  
ATOM    145  N   VAL A  10      10.243   5.069  82.256  1.00 91.95           N  
ATOM    146  CA  VAL A  10      11.168   5.998  82.898  1.00 91.95           C  
ATOM    147  C   VAL A  10      10.431   7.251  83.407  1.00 91.95           C  
ATOM    148  O   VAL A  10       9.451   7.701  82.815  1.00 91.95           O  
ATOM    149  CB  VAL A  10      12.274   6.426  81.908  1.00 91.95           C  
ATOM    150  CG1 VAL A  10      13.228   5.275  81.581  1.00 91.95           C  
ATOM    151  CG2 VAL A  10      11.780   7.103  80.618  1.00 91.95           C  
ATOM    152  H   VAL A  10      10.145   5.103  81.246  1.00 91.95           H  
ATOM    153  HA  VAL A  10      11.639   5.502  83.748  1.00 91.95           H  
ATOM    154  HB  VAL A  10      12.871   7.165  82.432  1.00 91.95           H  
ATOM    155 HG11 VAL A  10      14.047   5.634  80.969  1.00 91.95           H  
ATOM    156 HG12 VAL A  10      13.669   4.855  82.481  1.00 91.95           H  
ATOM    157 HG13 VAL A  10      12.733   4.471  81.036  1.00 91.95           H  
ATOM    158 HG21 VAL A  10      12.625   7.422  80.015  1.00 91.95           H  
ATOM    159 HG22 VAL A  10      11.178   6.433  80.010  1.00 91.95           H  
ATOM    160 HG23 VAL A  10      11.183   7.993  80.816  1.00 91.95           H  
ATOM    161  N   GLY A  11      10.923   7.823  84.510  1.00 84.75           N  
ATOM    162  CA  GLY A  11      10.398   9.034  85.143  1.00 84.75           C  
ATOM    163  C   GLY A  11       9.127   8.798  85.968  1.00 84.75           C  
ATOM    164  O   GLY A  11       8.626   9.717  86.613  1.00 84.75           O  
ATOM    165  H   GLY A  11      11.668   7.330  85.003  1.00 84.75           H  
ATOM    166  HA3 GLY A  11      10.194   9.795  84.388  1.00 84.75           H  
ATOM    167  HA2 GLY A  11      11.163   9.440  85.805  1.00 84.75           H  
ATOM    168  N   VAL A  12       8.619   7.562  85.964  1.00 79.45           N  
ATOM    169  CA  VAL A  12       7.498   7.078  86.745  1.00 79.45           C  
ATOM    170  C   VAL A  12       8.004   6.908  88.186  1.00 79.45           C  
ATOM    171  O   VAL A  12       8.904   6.096  88.422  1.00 79.45           O  
ATOM    172  CB  VAL A  12       7.066   5.716  86.125  1.00 79.45           C  
ATOM    173  CG1 VAL A  12       5.988   4.976  86.929  1.00 79.45           C  
ATOM    174  CG2 VAL A  12       6.586   5.887  84.671  1.00 79.45           C  
ATOM    175  H   VAL A  12       9.079   6.884  85.375  1.00 79.45           H  
ATOM    176  HA  VAL A  12       6.673   7.793  86.710  1.00 79.45           H  
ATOM    177  HB  VAL A  12       7.937   5.057  86.102  1.00 79.45           H  
ATOM    178 HG11 VAL A  12       5.711   4.038  86.445  1.00 79.45           H  
ATOM    179 HG12 VAL A  12       6.341   4.727  87.929  1.00 79.45           H  
ATOM    180 HG13 VAL A  12       5.087   5.581  87.021  1.00 79.45           H  
ATOM    181 HG21 VAL A  12       6.290   4.932  84.239  1.00 79.45           H  
ATOM    182 HG22 VAL A  12       5.725   6.554  84.612  1.00 79.45           H  
ATOM    183 HG23 VAL A  12       7.363   6.293  84.023  1.00 79.45           H  
ATOM    184  N   LYS A  13       7.442   7.666  89.145  1.00 78.63           N  
ATOM    185  CA  LYS A  13       7.716   7.501  90.575  1.00 78.63           C  
ATOM    186  C   LYS A  13       7.343   6.072  91.040  1.00 78.63           C  
ATOM    187  O   LYS A  13       6.205   5.665  90.793  1.00 78.63           O  
ATOM    188  CB  LYS A  13       6.928   8.572  91.363  1.00 78.63           C  
ATOM    189  CG  LYS A  13       7.197   8.532  92.882  1.00 78.63           C  
ATOM    190  CD  LYS A  13       6.540   9.684  93.655  1.00 78.63           C  
ATOM    191  CE  LYS A  13       6.862   9.622  95.159  1.00 78.63           C  
ATOM    192  NZ  LYS A  13       6.260  10.744  95.901  1.00 78.63           N1+
ATOM    193  H   LYS A  13       6.782   8.388  88.897  1.00 78.63           H  
ATOM    194  HA  LYS A  13       8.776   7.719  90.693  1.00 78.63           H  
ATOM    195  HB3 LYS A  13       5.857   8.467  91.180  1.00 78.63           H  
ATOM    196  HB2 LYS A  13       7.207   9.558  90.986  1.00 78.63           H  
ATOM    197  HG3 LYS A  13       8.274   8.559  93.054  1.00 78.63           H  
ATOM    198  HG2 LYS A  13       6.845   7.589  93.300  1.00 78.63           H  
ATOM    199  HD3 LYS A  13       5.460   9.647  93.503  1.00 78.63           H  
ATOM    200  HD2 LYS A  13       6.879  10.635  93.240  1.00 78.63           H  
ATOM    201  HE3 LYS A  13       7.941   9.645  95.315  1.00 78.63           H  
ATOM    202  HE2 LYS A  13       6.497   8.686  95.585  1.00 78.63           H  
ATOM    203  HZ1 LYS A  13       5.255  10.720  95.796  1.00 78.63           H  
ATOM    204  HZ2 LYS A  13       6.495  10.666  96.880  1.00 78.63           H  
ATOM    205  HZ3 LYS A  13       6.616  11.618  95.541  1.00 78.63           H  
ATOM    206  N   PRO A  14       8.297   5.333  91.658  1.00 86.06           N  
ATOM    207  CA  PRO A  14       8.080   3.941  92.090  1.00 86.06           C  
ATOM    208  C   PRO A  14       7.206   3.835  93.359  1.00 86.06           C  
ATOM    209  O   PRO A  14       7.720   3.554  94.442  1.00 86.06           O  
ATOM    210  CB  PRO A  14       9.517   3.419  92.287  1.00 86.06           C  
ATOM    211  CG  PRO A  14      10.301   4.634  92.744  1.00 86.06           C  
ATOM    212  CD  PRO A  14       9.676   5.756  91.926  1.00 86.06           C  
ATOM    213  HA  PRO A  14       7.598   3.362  91.300  1.00 86.06           H  
ATOM    214  HB3 PRO A  14       9.919   3.091  91.331  1.00 86.06           H  
ATOM    215  HB2 PRO A  14       9.602   2.577  92.976  1.00 86.06           H  
ATOM    216  HG3 PRO A  14      11.377   4.538  92.595  1.00 86.06           H  
ATOM    217  HG2 PRO A  14      10.124   4.808  93.807  1.00 86.06           H  
ATOM    218  HD2 PRO A  14       9.736   6.703  92.463  1.00 86.06           H  
ATOM    219  HD3 PRO A  14      10.200   5.862  90.975  1.00 86.06           H  
ATOM    220  N   THR A  15       5.890   4.055  93.199  1.00 91.49           N  
ATOM    221  CA  THR A  15       4.890   3.874  94.254  1.00 91.49           C  
ATOM    222  C   THR A  15       4.672   2.364  94.535  1.00 91.49           C  
ATOM    223  O   THR A  15       4.849   1.566  93.611  1.00 91.49           O  
ATOM    224  CB  THR A  15       3.525   4.515  93.862  1.00 91.49           C  
ATOM    225  CG2 THR A  15       3.629   5.983  93.420  1.00 91.49           C  
ATOM    226  OG1 THR A  15       2.797   3.782  92.892  1.00 91.49           O  
ATOM    227  H   THR A  15       5.532   4.300  92.286  1.00 91.49           H  
ATOM    228  HA  THR A  15       5.273   4.391  95.132  1.00 91.49           H  
ATOM    229  HB  THR A  15       2.900   4.507  94.755  1.00 91.49           H  
ATOM    230 HG21 THR A  15       2.641   6.420  93.274  1.00 91.49           H  
ATOM    231 HG22 THR A  15       4.146   6.582  94.171  1.00 91.49           H  
ATOM    232 HG23 THR A  15       4.174   6.087  92.482  1.00 91.49           H  
ATOM    233  HG1 THR A  15       1.995   4.269  92.683  1.00 91.49           H  
ATOM    234  N   PRO A  16       4.271   1.987  95.775  1.00 95.38           N  
ATOM    235  CA  PRO A  16       3.922   0.588  96.113  1.00 95.38           C  
ATOM    236  C   PRO A  16       2.840  -0.065  95.231  1.00 95.38           C  
ATOM    237  O   PRO A  16       2.908  -1.271  95.004  1.00 95.38           O  
ATOM    238  CB  PRO A  16       3.471   0.659  97.582  1.00 95.38           C  
ATOM    239  CG  PRO A  16       4.160   1.891  98.136  1.00 95.38           C  
ATOM    240  CD  PRO A  16       4.160   2.850  96.954  1.00 95.38           C  
ATOM    241  HA  PRO A  16       4.840   0.002  96.044  1.00 95.38           H  
ATOM    242  HB3 PRO A  16       3.722  -0.242  98.142  1.00 95.38           H  
ATOM    243  HB2 PRO A  16       2.389   0.796  97.649  1.00 95.38           H  
ATOM    244  HG3 PRO A  16       5.188   1.640  98.400  1.00 95.38           H  
ATOM    245  HG2 PRO A  16       3.675   2.298  99.024  1.00 95.38           H  
ATOM    246  HD2 PRO A  16       3.221   3.401  96.904  1.00 95.38           H  
ATOM    247  HD3 PRO A  16       4.978   3.561  97.064  1.00 95.38           H  
ATOM    248  N   GLU A  17       1.889   0.749  94.740  1.00 95.57           N  
ATOM    249  CA  GLU A  17       0.808   0.355  93.838  1.00 95.57           C  
ATOM    250  C   GLU A  17       1.323  -0.056  92.448  1.00 95.57           C  
ATOM    251  O   GLU A  17       0.917  -1.101  91.944  1.00 95.57           O  
ATOM    252  CB  GLU A  17      -0.206   1.511  93.723  1.00 95.57           C  
ATOM    253  CG  GLU A  17      -0.802   1.961  95.078  1.00 95.57           C  
ATOM    254  CD  GLU A  17      -1.769   3.156  95.009  1.00 95.57           C  
ATOM    255  OE1 GLU A  17      -2.342   3.462  96.078  1.00 95.57           O  
ATOM    256  OE2 GLU A  17      -1.920   3.759  93.922  1.00 95.57           O1-
ATOM    257  H   GLU A  17       1.909   1.727  94.987  1.00 95.57           H  
ATOM    258  HA  GLU A  17       0.299  -0.506  94.277  1.00 95.57           H  
ATOM    259  HB3 GLU A  17      -1.021   1.204  93.065  1.00 95.57           H  
ATOM    260  HB2 GLU A  17       0.276   2.360  93.235  1.00 95.57           H  
ATOM    261  HG3 GLU A  17      -0.004   2.238  95.767  1.00 95.57           H  
ATOM    262  HG2 GLU A  17      -1.323   1.119  95.535  1.00 95.57           H  
ATOM    263  N   ARG A  18       2.233   0.751  91.874  1.00 94.40           N  
ATOM    264  CA  ARG A  18       2.916   0.464  90.610  1.00 94.40           C  
ATOM    265  C   ARG A  18       3.877  -0.728  90.721  1.00 94.40           C  
ATOM    266  O   ARG A  18       3.935  -1.522  89.784  1.00 94.40           O  
ATOM    267  CB  ARG A  18       3.677   1.717  90.132  1.00 94.40           C  
ATOM    268  CG  ARG A  18       2.757   2.780  89.517  1.00 94.40           C  
ATOM    269  CD  ARG A  18       3.478   4.115  89.288  1.00 94.40           C  
ATOM    270  NE  ARG A  18       2.710   5.007  88.401  1.00 94.40           N  
ATOM    271  CZ  ARG A  18       2.813   6.345  88.282  1.00 94.40           C  
ATOM    272  NH1 ARG A  18       3.640   7.077  89.045  1.00 94.40           N  
ATOM    273  NH2 ARG A  18       2.062   6.964  87.362  1.00 94.40           N1+
ATOM    274  H   ARG A  18       2.523   1.593  92.354  1.00 94.40           H  
ATOM    275  HA  ARG A  18       2.166   0.202  89.861  1.00 94.40           H  
ATOM    276  HB3 ARG A  18       4.398   1.438  89.361  1.00 94.40           H  
ATOM    277  HB2 ARG A  18       4.263   2.138  90.949  1.00 94.40           H  
ATOM    278  HG3 ARG A  18       1.955   2.956  90.235  1.00 94.40           H  
ATOM    279  HG2 ARG A  18       2.279   2.411  88.609  1.00 94.40           H  
ATOM    280  HD3 ARG A  18       4.512   3.981  88.973  1.00 94.40           H  
ATOM    281  HD2 ARG A  18       3.513   4.626  90.250  1.00 94.40           H  
ATOM    282  HE  ARG A  18       2.071   4.538  87.773  1.00 94.40           H  
ATOM    283 HH12 ARG A  18       3.684   8.080  88.941  1.00 94.40           H  
ATOM    284 HH11 ARG A  18       4.235   6.619  89.722  1.00 94.40           H  
ATOM    285 HH22 ARG A  18       2.105   7.966  87.248  1.00 94.40           H  
ATOM    286 HH21 ARG A  18       1.446   6.424  86.769  1.00 94.40           H  
ATOM    287  N   GLN A  19       4.590  -0.855  91.853  1.00 95.74           N  
ATOM    288  CA  GLN A  19       5.536  -1.948  92.093  1.00 95.74           C  
ATOM    289  C   GLN A  19       4.831  -3.304  92.292  1.00 95.74           C  
ATOM    290  O   GLN A  19       5.407  -4.325  91.922  1.00 95.74           O  
ATOM    291  CB  GLN A  19       6.453  -1.596  93.291  1.00 95.74           C  
ATOM    292  CG  GLN A  19       7.953  -1.865  93.032  1.00 95.74           C  
ATOM    293  CD  GLN A  19       8.559  -1.035  91.890  1.00 95.74           C  
ATOM    294  NE2 GLN A  19       8.171   0.237  91.769  1.00 95.74           N  
ATOM    295  OE1 GLN A  19       9.371  -1.538  91.119  1.00 95.74           O  
ATOM    296  H   GLN A  19       4.496  -0.165  92.586  1.00 95.74           H  
ATOM    297  HA  GLN A  19       6.140  -2.042  91.190  1.00 95.74           H  
ATOM    298  HB3 GLN A  19       6.147  -2.153  94.179  1.00 95.74           H  
ATOM    299  HB2 GLN A  19       6.331  -0.552  93.579  1.00 95.74           H  
ATOM    300  HG3 GLN A  19       8.100  -2.924  92.813  1.00 95.74           H  
ATOM    301  HG2 GLN A  19       8.523  -1.658  93.937  1.00 95.74           H  
ATOM    302 HE22 GLN A  19       8.550   0.809  91.031  1.00 95.74           H  
ATOM    303 HE21 GLN A  19       7.503   0.632  92.416  1.00 95.74           H  
ATOM    304  N   ALA A  20       3.595  -3.288  92.824  1.00 97.88           N  
ATOM    305  CA  ALA A  20       2.728  -4.458  92.959  1.00 97.88           C  
ATOM    306  C   ALA A  20       2.158  -4.943  91.615  1.00 97.88           C  
ATOM    307  O   ALA A  20       2.040  -6.153  91.427  1.00 97.88           O  
ATOM    308  CB  ALA A  20       1.595  -4.141  93.946  1.00 97.88           C  
ATOM    309  H   ALA A  20       3.200  -2.408  93.128  1.00 97.88           H  
ATOM    310  HA  ALA A  20       3.321  -5.271  93.382  1.00 97.88           H  
ATOM    311  HB1 ALA A  20       0.922  -4.991  94.062  1.00 97.88           H  
ATOM    312  HB2 ALA A  20       1.992  -3.905  94.934  1.00 97.88           H  
ATOM    313  HB3 ALA A  20       1.000  -3.289  93.617  1.00 97.88           H  
ATOM    314  N   VAL A  21       1.847  -4.009  90.698  1.00 98.13           N  
ATOM    315  CA  VAL A  21       1.382  -4.315  89.342  1.00 98.13           C  
ATOM    316  C   VAL A  21       2.537  -4.770  88.421  1.00 98.13           C  
ATOM    317  O   VAL A  21       2.310  -5.633  87.576  1.00 98.13           O  
ATOM    318  CB  VAL A  21       0.629  -3.109  88.711  1.00 98.13           C  
ATOM    319  CG1 VAL A  21       0.302  -3.259  87.210  1.00 98.13           C  
ATOM    320  CG2 VAL A  21      -0.683  -2.826  89.466  1.00 98.13           C  
ATOM    321  H   VAL A  21       1.949  -3.030  90.927  1.00 98.13           H  
ATOM    322  HA  VAL A  21       0.674  -5.143  89.409  1.00 98.13           H  
ATOM    323  HB  VAL A  21       1.262  -2.230  88.828  1.00 98.13           H  
ATOM    324 HG11 VAL A  21      -0.308  -2.431  86.858  1.00 98.13           H  
ATOM    325 HG12 VAL A  21       1.196  -3.264  86.590  1.00 98.13           H  
ATOM    326 HG13 VAL A  21      -0.255  -4.176  87.017  1.00 98.13           H  
ATOM    327 HG21 VAL A  21      -1.160  -1.916  89.099  1.00 98.13           H  
ATOM    328 HG22 VAL A  21      -1.392  -3.646  89.342  1.00 98.13           H  
ATOM    329 HG23 VAL A  21      -0.523  -2.698  90.535  1.00 98.13           H  
ATOM    330  N   LEU A  22       3.758  -4.242  88.632  1.00 97.98           N  
ATOM    331  CA  LEU A  22       4.993  -4.717  87.996  1.00 97.98           C  
ATOM    332  C   LEU A  22       5.397  -6.123  88.476  1.00 97.98           C  
ATOM    333  O   LEU A  22       5.921  -6.897  87.677  1.00 97.98           O  
ATOM    334  CB  LEU A  22       6.144  -3.719  88.252  1.00 97.98           C  
ATOM    335  CG  LEU A  22       6.101  -2.451  87.372  1.00 97.98           C  
ATOM    336  CD1 LEU A  22       6.933  -1.306  87.978  1.00 97.98           C  
ATOM    337  CD2 LEU A  22       6.541  -2.749  85.926  1.00 97.98           C  
ATOM    338  H   LEU A  22       3.867  -3.507  89.319  1.00 97.98           H  
ATOM    339  HA  LEU A  22       4.809  -4.783  86.924  1.00 97.98           H  
ATOM    340  HB3 LEU A  22       7.112  -4.199  88.098  1.00 97.98           H  
ATOM    341  HB2 LEU A  22       6.124  -3.442  89.306  1.00 97.98           H  
ATOM    342  HG  LEU A  22       5.066  -2.113  87.333  1.00 97.98           H  
ATOM    343 HD11 LEU A  22       7.634  -0.885  87.258  1.00 97.98           H  
ATOM    344 HD12 LEU A  22       6.287  -0.492  88.308  1.00 97.98           H  
ATOM    345 HD13 LEU A  22       7.516  -1.630  88.841  1.00 97.98           H  
ATOM    346 HD21 LEU A  22       6.062  -2.061  85.231  1.00 97.98           H  
ATOM    347 HD22 LEU A  22       7.619  -2.644  85.805  1.00 97.98           H  
ATOM    348 HD23 LEU A  22       6.284  -3.758  85.608  1.00 97.98           H  
ATOM    349  N   ARG A  23       5.115  -6.444  89.752  1.00 98.50           N  
ATOM    350  CA  ARG A  23       5.291  -7.780  90.317  1.00 98.50           C  
ATOM    351  C   ARG A  23       4.307  -8.788  89.705  1.00 98.50           C  
ATOM    352  O   ARG A  23       4.738  -9.862  89.293  1.00 98.50           O  
ATOM    353  CB  ARG A  23       5.179  -7.720  91.852  1.00 98.50           C  
ATOM    354  CG  ARG A  23       5.564  -9.028  92.560  1.00 98.50           C  
ATOM    355  CD  ARG A  23       5.149  -9.037  94.038  1.00 98.50           C  
ATOM    356  NE  ARG A  23       5.787 -10.146  94.764  1.00 98.50           N  
ATOM    357  CZ  ARG A  23       6.995 -10.109  95.355  1.00 98.50           C  
ATOM    358  NH1 ARG A  23       7.729  -8.988  95.395  1.00 98.50           N  
ATOM    359  NH2 ARG A  23       7.486 -11.220  95.916  1.00 98.50           N1+
ATOM    360  H   ARG A  23       4.713  -5.748  90.364  1.00 98.50           H  
ATOM    361  HA  ARG A  23       6.298  -8.112  90.069  1.00 98.50           H  
ATOM    362  HB3 ARG A  23       4.168  -7.436  92.140  1.00 98.50           H  
ATOM    363  HB2 ARG A  23       5.832  -6.933  92.229  1.00 98.50           H  
ATOM    364  HG3 ARG A  23       6.618  -9.275  92.418  1.00 98.50           H  
ATOM    365  HG2 ARG A  23       5.005  -9.830  92.083  1.00 98.50           H  
ATOM    366  HD3 ARG A  23       4.087  -9.279  94.082  1.00 98.50           H  
ATOM    367  HD2 ARG A  23       5.250  -8.063  94.519  1.00 98.50           H  
ATOM    368  HE  ARG A  23       5.285 -11.022  94.753  1.00 98.50           H  
ATOM    369 HH12 ARG A  23       8.649  -8.985  95.827  1.00 98.50           H  
ATOM    370 HH11 ARG A  23       7.381  -8.136  94.981  1.00 98.50           H  
ATOM    371 HH22 ARG A  23       8.406 -11.195  96.343  1.00 98.50           H  
ATOM    372 HH21 ARG A  23       6.963 -12.083  95.912  1.00 98.50           H  
ATOM    373  N   GLU A  24       3.020  -8.402  89.628  1.00 98.84           N  
ATOM    374  CA  GLU A  24       1.939  -9.166  89.003  1.00 98.84           C  
ATOM    375  C   GLU A  24       2.201  -9.449  87.514  1.00 98.84           C  
ATOM    376  O   GLU A  24       1.977 -10.572  87.072  1.00 98.84           O  
ATOM    377  CB  GLU A  24       0.610  -8.417  89.230  1.00 98.84           C  
ATOM    378  CG  GLU A  24      -0.650  -9.112  88.657  1.00 98.84           C  
ATOM    379  CD  GLU A  24      -1.964  -8.328  88.822  1.00 98.84           C  
ATOM    380  OE1 GLU A  24      -2.997  -8.892  88.401  1.00 98.84           O  
ATOM    381  OE2 GLU A  24      -1.938  -7.191  89.348  1.00 98.84           O1-
ATOM    382  H   GLU A  24       2.753  -7.504  90.011  1.00 98.84           H  
ATOM    383  HA  GLU A  24       1.879 -10.127  89.518  1.00 98.84           H  
ATOM    384  HB3 GLU A  24       0.696  -7.420  88.799  1.00 98.84           H  
ATOM    385  HB2 GLU A  24       0.471  -8.269  90.302  1.00 98.84           H  
ATOM    386  HG3 GLU A  24      -0.767 -10.085  89.136  1.00 98.84           H  
ATOM    387  HG2 GLU A  24      -0.529  -9.312  87.592  1.00 98.84           H  
ATOM    388  N   SER A  25       2.709  -8.435  86.794  1.00 98.88           N  
ATOM    389  CA  SER A  25       3.144  -8.491  85.401  1.00 98.88           C  
ATOM    390  C   SER A  25       4.268  -9.515  85.171  1.00 98.88           C  
ATOM    391  O   SER A  25       4.148 -10.341  84.266  1.00 98.88           O  
ATOM    392  CB  SER A  25       3.547  -7.066  84.973  1.00 98.88           C  
ATOM    393  OG  SER A  25       4.154  -7.026  83.704  1.00 98.88           O  
ATOM    394  H   SER A  25       2.825  -7.537  87.246  1.00 98.88           H  
ATOM    395  HA  SER A  25       2.291  -8.803  84.796  1.00 98.88           H  
ATOM    396  HB3 SER A  25       4.251  -6.636  85.681  1.00 98.88           H  
ATOM    397  HB2 SER A  25       2.673  -6.416  84.960  1.00 98.88           H  
ATOM    398  HG  SER A  25       3.469  -7.127  83.033  1.00 98.88           H  
ATOM    399  N   ALA A  26       5.314  -9.465  86.014  1.00 98.93           N  
ATOM    400  CA  ALA A  26       6.434 -10.403  85.980  1.00 98.93           C  
ATOM    401  C   ALA A  26       6.012 -11.850  86.290  1.00 98.93           C  
ATOM    402  O   ALA A  26       6.444 -12.758  85.581  1.00 98.93           O  
ATOM    403  CB  ALA A  26       7.541  -9.925  86.931  1.00 98.93           C  
ATOM    404  H   ALA A  26       5.347  -8.753  86.731  1.00 98.93           H  
ATOM    405  HA  ALA A  26       6.835 -10.378  84.966  1.00 98.93           H  
ATOM    406  HB1 ALA A  26       8.413 -10.578  86.882  1.00 98.93           H  
ATOM    407  HB2 ALA A  26       7.875  -8.921  86.671  1.00 98.93           H  
ATOM    408  HB3 ALA A  26       7.200  -9.901  87.967  1.00 98.93           H  
ATOM    409  N   LEU A  27       5.154 -12.032  87.312  1.00 98.86           N  
ATOM    410  CA  LEU A  27       4.603 -13.323  87.736  1.00 98.86           C  
ATOM    411  C   LEU A  27       3.691 -13.962  86.675  1.00 98.86           C  
ATOM    412  O   LEU A  27       3.829 -15.158  86.427  1.00 98.86           O  
ATOM    413  CB  LEU A  27       3.838 -13.159  89.070  1.00 98.86           C  
ATOM    414  CG  LEU A  27       4.728 -12.977  90.321  1.00 98.86           C  
ATOM    415  CD1 LEU A  27       3.900 -12.449  91.504  1.00 98.86           C  
ATOM    416  CD2 LEU A  27       5.483 -14.264  90.710  1.00 98.86           C  
ATOM    417  H   LEU A  27       4.856 -11.228  87.850  1.00 98.86           H  
ATOM    418  HA  LEU A  27       5.441 -14.005  87.889  1.00 98.86           H  
ATOM    419  HB3 LEU A  27       3.192 -14.022  89.241  1.00 98.86           H  
ATOM    420  HB2 LEU A  27       3.161 -12.308  88.976  1.00 98.86           H  
ATOM    421  HG  LEU A  27       5.476 -12.218  90.095  1.00 98.86           H  
ATOM    422 HD11 LEU A  27       4.541 -12.215  92.354  1.00 98.86           H  
ATOM    423 HD12 LEU A  27       3.361 -11.540  91.238  1.00 98.86           H  
ATOM    424 HD13 LEU A  27       3.165 -13.184  91.833  1.00 98.86           H  
ATOM    425 HD21 LEU A  27       6.554 -14.078  90.785  1.00 98.86           H  
ATOM    426 HD22 LEU A  27       5.161 -14.648  91.678  1.00 98.86           H  
ATOM    427 HD23 LEU A  27       5.338 -15.066  89.986  1.00 98.86           H  
ATOM    428  N   THR A  28       2.807 -13.160  86.053  1.00 98.90           N  
ATOM    429  CA  THR A  28       1.908 -13.581  84.971  1.00 98.90           C  
ATOM    430  C   THR A  28       2.678 -13.994  83.703  1.00 98.90           C  
ATOM    431  O   THR A  28       2.293 -14.974  83.064  1.00 98.90           O  
ATOM    432  CB  THR A  28       0.905 -12.456  84.585  1.00 98.90           C  
ATOM    433  CG2 THR A  28      -0.019 -12.749  83.387  1.00 98.90           C  
ATOM    434  OG1 THR A  28       0.071 -12.186  85.694  1.00 98.90           O  
ATOM    435  H   THR A  28       2.749 -12.186  86.322  1.00 98.90           H  
ATOM    436  HA  THR A  28       1.345 -14.449  85.322  1.00 98.90           H  
ATOM    437  HB  THR A  28       1.457 -11.539  84.372  1.00 98.90           H  
ATOM    438 HG21 THR A  28      -0.759 -11.958  83.261  1.00 98.90           H  
ATOM    439 HG22 THR A  28       0.532 -12.814  82.449  1.00 98.90           H  
ATOM    440 HG23 THR A  28      -0.558 -13.687  83.525  1.00 98.90           H  
ATOM    441  HG1 THR A  28       0.601 -11.764  86.377  1.00 98.90           H  
ATOM    442  N   GLY A  29       3.771 -13.274  83.396  1.00 98.93           N  
ATOM    443  CA  GLY A  29       4.662 -13.587  82.285  1.00 98.93           C  
ATOM    444  C   GLY A  29       5.464 -14.867  82.551  1.00 98.93           C  
ATOM    445  O   GLY A  29       5.664 -15.647  81.623  1.00 98.93           O  
ATOM    446  H   GLY A  29       4.016 -12.475  83.966  1.00 98.93           H  
ATOM    447  HA3 GLY A  29       5.356 -12.761  82.133  1.00 98.93           H  
ATOM    448  HA2 GLY A  29       4.074 -13.698  81.374  1.00 98.93           H  
ATOM    449  N   TYR A  30       5.889 -15.108  83.807  1.00 98.86           N  
ATOM    450  CA  TYR A  30       6.635 -16.310  84.186  1.00 98.86           C  
ATOM    451  C   TYR A  30       5.770 -17.582  84.151  1.00 98.86           C  
ATOM    452  O   TYR A  30       6.258 -18.622  83.713  1.00 98.86           O  
ATOM    453  CB  TYR A  30       7.346 -16.123  85.545  1.00 98.86           C  
ATOM    454  CG  TYR A  30       8.303 -17.263  85.852  1.00 98.86           C  
ATOM    455  CD1 TYR A  30       7.847 -18.417  86.524  1.00 98.86           C  
ATOM    456  CD2 TYR A  30       9.626 -17.217  85.365  1.00 98.86           C  
ATOM    457  CE1 TYR A  30       8.681 -19.545  86.635  1.00 98.86           C  
ATOM    458  CE2 TYR A  30      10.468 -18.336  85.499  1.00 98.86           C  
ATOM    459  CZ  TYR A  30       9.984 -19.513  86.104  1.00 98.86           C  
ATOM    460  OH  TYR A  30      10.776 -20.621  86.182  1.00 98.86           O  
ATOM    461  H   TYR A  30       5.709 -14.434  84.538  1.00 98.86           H  
ATOM    462  HA  TYR A  30       7.415 -16.446  83.436  1.00 98.86           H  
ATOM    463  HB3 TYR A  30       6.619 -16.021  86.352  1.00 98.86           H  
ATOM    464  HB2 TYR A  30       7.920 -15.195  85.539  1.00 98.86           H  
ATOM    465  HD1 TYR A  30       6.835 -18.463  86.898  1.00 98.86           H  
ATOM    466  HD2 TYR A  30       9.988 -16.336  84.855  1.00 98.86           H  
ATOM    467  HE1 TYR A  30       8.313 -20.441  87.114  1.00 98.86           H  
ATOM    468  HE2 TYR A  30      11.476 -18.290  85.114  1.00 98.86           H  
ATOM    469  HH  TYR A  30      11.649 -20.494  85.804  1.00 98.86           H  
ATOM    470  N   GLN A  31       4.502 -17.472  84.579  1.00 98.78           N  
ATOM    471  CA  GLN A  31       3.498 -18.536  84.489  1.00 98.78           C  
ATOM    472  C   GLN A  31       3.161 -18.921  83.037  1.00 98.78           C  
ATOM    473  O   GLN A  31       2.963 -20.103  82.755  1.00 98.78           O  
ATOM    474  CB  GLN A  31       2.236 -18.101  85.259  1.00 98.78           C  
ATOM    475  CG  GLN A  31       2.422 -18.131  86.790  1.00 98.78           C  
ATOM    476  CD  GLN A  31       1.295 -17.432  87.557  1.00 98.78           C  
ATOM    477  NE2 GLN A  31       1.484 -17.254  88.865  1.00 98.78           N  
ATOM    478  OE1 GLN A  31       0.266 -17.062  86.994  1.00 98.78           O  
ATOM    479  H   GLN A  31       4.179 -16.587  84.949  1.00 98.78           H  
ATOM    480  HA  GLN A  31       3.909 -19.425  84.972  1.00 98.78           H  
ATOM    481  HB3 GLN A  31       1.395 -18.747  84.998  1.00 98.78           H  
ATOM    482  HB2 GLN A  31       1.955 -17.097  84.934  1.00 98.78           H  
ATOM    483  HG3 GLN A  31       3.361 -17.652  87.064  1.00 98.78           H  
ATOM    484  HG2 GLN A  31       2.494 -19.164  87.131  1.00 98.78           H  
ATOM    485 HE22 GLN A  31       0.771 -16.803  89.419  1.00 98.78           H  
ATOM    486 HE21 GLN A  31       2.333 -17.571  89.309  1.00 98.78           H  
ATOM    487  N   ALA A  32       3.148 -17.917  82.145  1.00 98.84           N  
ATOM    488  CA  ALA A  32       2.885 -18.064  80.717  1.00 98.84           C  
ATOM    489  C   ALA A  32       4.086 -18.559  79.882  1.00 98.84           C  
ATOM    490  O   ALA A  32       3.883 -18.815  78.697  1.00 98.84           O  
ATOM    491  CB  ALA A  32       2.312 -16.741  80.190  1.00 98.84           C  
ATOM    492  H   ALA A  32       3.320 -16.974  82.465  1.00 98.84           H  
ATOM    493  HA  ALA A  32       2.106 -18.818  80.592  1.00 98.84           H  
ATOM    494  HB1 ALA A  32       2.188 -16.753  79.107  1.00 98.84           H  
ATOM    495  HB2 ALA A  32       1.330 -16.547  80.623  1.00 98.84           H  
ATOM    496  HB3 ALA A  32       2.947 -15.898  80.453  1.00 98.84           H  
ATOM    497  N   LEU A  33       5.279 -18.755  80.484  1.00 98.53           N  
ATOM    498  CA  LEU A  33       6.426 -19.428  79.844  1.00 98.53           C  
ATOM    499  C   LEU A  33       6.147 -20.901  79.485  1.00 98.53           C  
ATOM    500  O   LEU A  33       6.752 -21.394  78.534  1.00 98.53           O  
ATOM    501  CB  LEU A  33       7.688 -19.357  80.737  1.00 98.53           C  
ATOM    502  CG  LEU A  33       8.435 -18.006  80.722  1.00 98.53           C  
ATOM    503  CD1 LEU A  33       9.463 -17.933  81.870  1.00 98.53           C  
ATOM    504  CD2 LEU A  33       9.097 -17.720  79.355  1.00 98.53           C  
ATOM    505  H   LEU A  33       5.389 -18.516  81.461  1.00 98.53           H  
ATOM    506  HA  LEU A  33       6.628 -18.911  78.905  1.00 98.53           H  
ATOM    507  HB3 LEU A  33       8.407 -20.121  80.433  1.00 98.53           H  
ATOM    508  HB2 LEU A  33       7.409 -19.634  81.751  1.00 98.53           H  
ATOM    509  HG  LEU A  33       7.699 -17.224  80.909  1.00 98.53           H  
ATOM    510 HD11 LEU A  33       9.395 -16.979  82.387  1.00 98.53           H  
ATOM    511 HD12 LEU A  33       9.306 -18.712  82.616  1.00 98.53           H  
ATOM    512 HD13 LEU A  33      10.490 -18.033  81.521  1.00 98.53           H  
ATOM    513 HD21 LEU A  33      10.151 -17.461  79.448  1.00 98.53           H  
ATOM    514 HD22 LEU A  33       9.036 -18.573  78.678  1.00 98.53           H  
ATOM    515 HD23 LEU A  33       8.626 -16.879  78.854  1.00 98.53           H  
ATOM    516  N   GLU A  34       5.231 -21.565  80.218  1.00 97.44           N  
ATOM    517  CA  GLU A  34       4.758 -22.919  79.913  1.00 97.44           C  
ATOM    518  C   GLU A  34       3.909 -23.003  78.630  1.00 97.44           C  
ATOM    519  O   GLU A  34       3.887 -24.066  78.009  1.00 97.44           O  
ATOM    520  CB  GLU A  34       3.996 -23.509  81.117  1.00 97.44           C  
ATOM    521  CG  GLU A  34       4.886 -23.699  82.367  1.00 97.44           C  
ATOM    522  CD  GLU A  34       4.266 -24.525  83.508  1.00 97.44           C  
ATOM    523  OE1 GLU A  34       5.036 -24.826  84.447  1.00 97.44           O  
ATOM    524  OE2 GLU A  34       3.060 -24.854  83.443  1.00 97.44           O1-
ATOM    525  H   GLU A  34       4.779 -21.099  80.993  1.00 97.44           H  
ATOM    526  HA  GLU A  34       5.637 -23.543  79.741  1.00 97.44           H  
ATOM    527  HB3 GLU A  34       3.562 -24.467  80.825  1.00 97.44           H  
ATOM    528  HB2 GLU A  34       3.156 -22.860  81.370  1.00 97.44           H  
ATOM    529  HG3 GLU A  34       5.166 -22.724  82.769  1.00 97.44           H  
ATOM    530  HG2 GLU A  34       5.815 -24.187  82.068  1.00 97.44           H  
ATOM    531  N   CYS A  35       3.264 -21.889  78.240  1.00 98.13           N  
ATOM    532  CA  CYS A  35       2.567 -21.745  76.961  1.00 98.13           C  
ATOM    533  C   CYS A  35       3.559 -21.389  75.838  1.00 98.13           C  
ATOM    534  O   CYS A  35       3.442 -21.944  74.746  1.00 98.13           O  
ATOM    535  CB  CYS A  35       1.440 -20.697  77.026  1.00 98.13           C  
ATOM    536  SG  CYS A  35       0.138 -21.248  78.163  1.00 98.13           S  
ATOM    537  H   CYS A  35       3.343 -21.051  78.799  1.00 98.13           H  
ATOM    538  HA  CYS A  35       2.110 -22.702  76.698  1.00 98.13           H  
ATOM    539  HB3 CYS A  35       0.991 -20.552  76.043  1.00 98.13           H  
ATOM    540  HB2 CYS A  35       1.812 -19.728  77.356  1.00 98.13           H  
ATOM    541  HG  CYS A  35       0.879 -21.172  79.272  1.00 98.13           H  
ATOM    542  N   GLY A  36       4.531 -20.507  76.134  1.00 98.11           N  
ATOM    543  CA  GLY A  36       5.574 -20.112  75.194  1.00 98.11           C  
ATOM    544  C   GLY A  36       6.143 -18.739  75.573  1.00 98.11           C  
ATOM    545  O   GLY A  36       5.609 -18.027  76.423  1.00 98.11           O  
ATOM    546  H   GLY A  36       4.551 -20.071  77.046  1.00 98.11           H  
ATOM    547  HA3 GLY A  36       5.183 -20.057  74.176  1.00 98.11           H  
ATOM    548  HA2 GLY A  36       6.369 -20.859  75.207  1.00 98.11           H  
ATOM    549  N   LEU A  37       7.250 -18.373  74.908  1.00 98.57           N  
ATOM    550  CA  LEU A  37       7.974 -17.110  75.092  1.00 98.57           C  
ATOM    551  C   LEU A  37       7.212 -15.870  74.599  1.00 98.57           C  
ATOM    552  O   LEU A  37       7.363 -14.814  75.212  1.00 98.57           O  
ATOM    553  CB  LEU A  37       9.347 -17.217  74.396  1.00 98.57           C  
ATOM    554  CG  LEU A  37      10.452 -17.772  75.313  1.00 98.57           C  
ATOM    555  CD1 LEU A  37      11.611 -18.356  74.497  1.00 98.57           C  
ATOM    556  CD2 LEU A  37      10.945 -16.697  76.302  1.00 98.57           C  
ATOM    557  H   LEU A  37       7.642 -19.005  74.226  1.00 98.57           H  
ATOM    558  HA  LEU A  37       8.126 -16.973  76.164  1.00 98.57           H  
ATOM    559  HB3 LEU A  37       9.679 -16.250  74.020  1.00 98.57           H  
ATOM    560  HB2 LEU A  37       9.246 -17.841  73.506  1.00 98.57           H  
ATOM    561  HG  LEU A  37      10.027 -18.591  75.896  1.00 98.57           H  
ATOM    562 HD11 LEU A  37      12.576 -18.136  74.952  1.00 98.57           H  
ATOM    563 HD12 LEU A  37      11.525 -19.441  74.443  1.00 98.57           H  
ATOM    564 HD13 LEU A  37      11.634 -17.972  73.476  1.00 98.57           H  
ATOM    565 HD21 LEU A  37      11.043 -17.101  77.308  1.00 98.57           H  
ATOM    566 HD22 LEU A  37      11.915 -16.286  76.021  1.00 98.57           H  
ATOM    567 HD23 LEU A  37      10.253 -15.858  76.356  1.00 98.57           H  
ATOM    568  N   LEU A  38       6.404 -16.011  73.532  1.00 98.91           N  
ATOM    569  CA  LEU A  38       5.540 -14.939  73.030  1.00 98.91           C  
ATOM    570  C   LEU A  38       4.335 -14.691  73.955  1.00 98.91           C  
ATOM    571  O   LEU A  38       3.957 -13.538  74.142  1.00 98.91           O  
ATOM    572  CB  LEU A  38       5.078 -15.238  71.589  1.00 98.91           C  
ATOM    573  CG  LEU A  38       6.193 -15.219  70.518  1.00 98.91           C  
ATOM    574  CD1 LEU A  38       5.644 -15.662  69.144  1.00 98.91           C  
ATOM    575  CD2 LEU A  38       6.926 -13.861  70.441  1.00 98.91           C  
ATOM    576  H   LEU A  38       6.328 -16.906  73.072  1.00 98.91           H  
ATOM    577  HA  LEU A  38       6.123 -14.021  73.017  1.00 98.91           H  
ATOM    578  HB3 LEU A  38       4.329 -14.499  71.301  1.00 98.91           H  
ATOM    579  HB2 LEU A  38       4.572 -16.204  71.574  1.00 98.91           H  
ATOM    580  HG  LEU A  38       6.933 -15.966  70.809  1.00 98.91           H  
ATOM    581 HD11 LEU A  38       6.248 -16.469  68.728  1.00 98.91           H  
ATOM    582 HD12 LEU A  38       4.621 -16.033  69.211  1.00 98.91           H  
ATOM    583 HD13 LEU A  38       5.633 -14.856  68.410  1.00 98.91           H  
ATOM    584 HD21 LEU A  38       6.977 -13.460  69.429  1.00 98.91           H  
ATOM    585 HD22 LEU A  38       6.449 -13.095  71.048  1.00 98.91           H  
ATOM    586 HD23 LEU A  38       7.951 -13.962  70.797  1.00 98.91           H  
ATOM    587  N   ASP A  39       3.791 -15.769  74.545  1.00 98.93           N  
ATOM    588  CA  ASP A  39       2.724 -15.748  75.553  1.00 98.93           C  
ATOM    589  C   ASP A  39       3.166 -15.071  76.861  1.00 98.93           C  
ATOM    590  O   ASP A  39       2.357 -14.389  77.487  1.00 98.93           O  
ATOM    591  CB  ASP A  39       2.158 -17.158  75.860  1.00 98.93           C  
ATOM    592  CG  ASP A  39       1.730 -17.955  74.619  1.00 98.93           C  
ATOM    593  OD1 ASP A  39       0.548 -17.814  74.237  1.00 98.93           O  
ATOM    594  OD2 ASP A  39       2.623 -18.533  73.959  1.00 98.93           O1-
ATOM    595  H   ASP A  39       4.149 -16.687  74.321  1.00 98.93           H  
ATOM    596  HA  ASP A  39       1.910 -15.146  75.145  1.00 98.93           H  
ATOM    597  HB3 ASP A  39       1.305 -17.079  76.538  1.00 98.93           H  
ATOM    598  HB2 ASP A  39       2.911 -17.748  76.383  1.00 98.93           H  
ATOM    599  N   ALA A  40       4.445 -15.260  77.228  1.00 98.96           N  
ATOM    600  CA  ALA A  40       5.086 -14.675  78.401  1.00 98.96           C  
ATOM    601  C   ALA A  40       5.225 -13.149  78.326  1.00 98.96           C  
ATOM    602  O   ALA A  40       4.801 -12.463  79.255  1.00 98.96           O  
ATOM    603  CB  ALA A  40       6.445 -15.349  78.608  1.00 98.96           C  
ATOM    604  H   ALA A  40       5.027 -15.864  76.665  1.00 98.96           H  
ATOM    605  HA  ALA A  40       4.469 -14.902  79.267  1.00 98.96           H  
ATOM    606  HB1 ALA A  40       6.972 -14.928  79.462  1.00 98.96           H  
ATOM    607  HB2 ALA A  40       6.316 -16.416  78.793  1.00 98.96           H  
ATOM    608  HB3 ALA A  40       7.094 -15.237  77.741  1.00 98.96           H  
ATOM    609  N   VAL A  41       5.794 -12.643  77.220  1.00 98.97           N  
ATOM    610  CA  VAL A  41       5.997 -11.208  77.009  1.00 98.97           C  
ATOM    611  C   VAL A  41       4.695 -10.449  76.687  1.00 98.97           C  
ATOM    612  O   VAL A  41       4.576  -9.297  77.102  1.00 98.97           O  
ATOM    613  CB  VAL A  41       7.051 -10.919  75.910  1.00 98.97           C  
ATOM    614  CG1 VAL A  41       8.426 -11.459  76.319  1.00 98.97           C  
ATOM    615  CG2 VAL A  41       6.669 -11.428  74.510  1.00 98.97           C  
ATOM    616  H   VAL A  41       6.123 -13.261  76.491  1.00 98.97           H  
ATOM    617  HA  VAL A  41       6.375 -10.792  77.943  1.00 98.97           H  
ATOM    618  HB  VAL A  41       7.171  -9.838  75.839  1.00 98.97           H  
ATOM    619 HG11 VAL A  41       9.179 -11.226  75.572  1.00 98.97           H  
ATOM    620 HG12 VAL A  41       8.761 -11.029  77.262  1.00 98.97           H  
ATOM    621 HG13 VAL A  41       8.401 -12.542  76.426  1.00 98.97           H  
ATOM    622 HG21 VAL A  41       7.459 -11.239  73.784  1.00 98.97           H  
ATOM    623 HG22 VAL A  41       6.500 -12.499  74.532  1.00 98.97           H  
ATOM    624 HG23 VAL A  41       5.762 -10.963  74.134  1.00 98.97           H  
ATOM    625  N   GLU A  42       3.727 -11.111  76.023  1.00 98.97           N  
ATOM    626  CA  GLU A  42       2.382 -10.580  75.795  1.00 98.97           C  
ATOM    627  C   GLU A  42       1.619 -10.438  77.122  1.00 98.97           C  
ATOM    628  O   GLU A  42       1.188  -9.333  77.438  1.00 98.97           O  
ATOM    629  CB  GLU A  42       1.610 -11.467  74.793  1.00 98.97           C  
ATOM    630  CG  GLU A  42       0.206 -10.927  74.407  1.00 98.97           C  
ATOM    631  CD  GLU A  42      -0.730 -11.929  73.714  1.00 98.97           C  
ATOM    632  OE1 GLU A  42      -1.915 -11.569  73.545  1.00 98.97           O  
ATOM    633  OE2 GLU A  42      -0.278 -13.038  73.366  1.00 98.97           O1-
ATOM    634  H   GLU A  42       3.895 -12.054  75.698  1.00 98.97           H  
ATOM    635  HA  GLU A  42       2.486  -9.587  75.352  1.00 98.97           H  
ATOM    636  HB3 GLU A  42       1.528 -12.473  75.211  1.00 98.97           H  
ATOM    637  HB2 GLU A  42       2.197 -11.573  73.881  1.00 98.97           H  
ATOM    638  HG3 GLU A  42       0.334 -10.082  73.733  1.00 98.97           H  
ATOM    639  HG2 GLU A  42      -0.320 -10.547  75.282  1.00 98.97           H  
ATOM    640  N   GLY A  43       1.494 -11.549  77.872  1.00 98.95           N  
ATOM    641  CA  GLY A  43       0.737 -11.648  79.123  1.00 98.95           C  
ATOM    642  C   GLY A  43       1.275 -10.730  80.231  1.00 98.95           C  
ATOM    643  O   GLY A  43       0.485 -10.245  81.040  1.00 98.95           O  
ATOM    644  H   GLY A  43       1.905 -12.411  77.537  1.00 98.95           H  
ATOM    645  HA3 GLY A  43       0.777 -12.680  79.475  1.00 98.95           H  
ATOM    646  HA2 GLY A  43      -0.311 -11.417  78.930  1.00 98.95           H  
ATOM    647  N   ALA A  44       2.590 -10.449  80.236  1.00 98.96           N  
ATOM    648  CA  ALA A  44       3.216  -9.456  81.106  1.00 98.96           C  
ATOM    649  C   ALA A  44       2.777  -8.023  80.765  1.00 98.96           C  
ATOM    650  O   ALA A  44       2.313  -7.312  81.655  1.00 98.96           O  
ATOM    651  CB  ALA A  44       4.743  -9.597  81.031  1.00 98.96           C  
ATOM    652  H   ALA A  44       3.195 -10.895  79.560  1.00 98.96           H  
ATOM    653  HA  ALA A  44       2.901  -9.663  82.129  1.00 98.96           H  
ATOM    654  HB1 ALA A  44       5.240  -8.835  81.632  1.00 98.96           H  
ATOM    655  HB2 ALA A  44       5.066 -10.566  81.408  1.00 98.96           H  
ATOM    656  HB3 ALA A  44       5.104  -9.503  80.006  1.00 98.96           H  
ATOM    657  N   VAL A  45       2.893  -7.640  79.483  1.00 98.95           N  
ATOM    658  CA  VAL A  45       2.504  -6.320  78.980  1.00 98.95           C  
ATOM    659  C   VAL A  45       0.983  -6.050  79.068  1.00 98.95           C  
ATOM    660  O   VAL A  45       0.611  -4.897  79.276  1.00 98.95           O  
ATOM    661  CB  VAL A  45       3.041  -6.094  77.535  1.00 98.95           C  
ATOM    662  CG1 VAL A  45       2.498  -4.850  76.804  1.00 98.95           C  
ATOM    663  CG2 VAL A  45       4.577  -6.012  77.550  1.00 98.95           C  
ATOM    664  H   VAL A  45       3.261  -8.286  78.798  1.00 98.95           H  
ATOM    665  HA  VAL A  45       2.983  -5.583  79.628  1.00 98.95           H  
ATOM    666  HB  VAL A  45       2.769  -6.963  76.933  1.00 98.95           H  
ATOM    667 HG11 VAL A  45       2.989  -4.711  75.841  1.00 98.95           H  
ATOM    668 HG12 VAL A  45       1.432  -4.928  76.602  1.00 98.95           H  
ATOM    669 HG13 VAL A  45       2.660  -3.946  77.390  1.00 98.95           H  
ATOM    670 HG21 VAL A  45       4.978  -5.886  76.545  1.00 98.95           H  
ATOM    671 HG22 VAL A  45       4.904  -5.165  78.152  1.00 98.95           H  
ATOM    672 HG23 VAL A  45       5.034  -6.904  77.974  1.00 98.95           H  
ATOM    673  N   ARG A  46       0.141  -7.099  78.994  1.00 98.91           N  
ATOM    674  CA  ARG A  46      -1.310  -7.019  79.196  1.00 98.91           C  
ATOM    675  C   ARG A  46      -1.726  -6.584  80.610  1.00 98.91           C  
ATOM    676  O   ARG A  46      -2.665  -5.799  80.712  1.00 98.91           O  
ATOM    677  CB  ARG A  46      -2.002  -8.341  78.827  1.00 98.91           C  
ATOM    678  CG  ARG A  46      -2.051  -8.627  77.314  1.00 98.91           C  
ATOM    679  CD  ARG A  46      -2.885  -9.873  76.970  1.00 98.91           C  
ATOM    680  NE  ARG A  46      -4.329  -9.631  77.144  1.00 98.91           N  
ATOM    681  CZ  ARG A  46      -5.333 -10.519  77.043  1.00 98.91           C  
ATOM    682  NH1 ARG A  46      -5.117 -11.810  76.747  1.00 98.91           N  
ATOM    683  NH2 ARG A  46      -6.586 -10.092  77.245  1.00 98.91           N1+
ATOM    684  H   ARG A  46       0.516  -8.019  78.801  1.00 98.91           H  
ATOM    685  HA  ARG A  46      -1.691  -6.254  78.526  1.00 98.91           H  
ATOM    686  HB3 ARG A  46      -3.029  -8.307  79.195  1.00 98.91           H  
ATOM    687  HB2 ARG A  46      -1.527  -9.169  79.354  1.00 98.91           H  
ATOM    688  HG3 ARG A  46      -1.074  -8.671  76.842  1.00 98.91           H  
ATOM    689  HG2 ARG A  46      -2.530  -7.761  76.857  1.00 98.91           H  
ATOM    690  HD3 ARG A  46      -2.645 -10.645  77.701  1.00 98.91           H  
ATOM    691  HD2 ARG A  46      -2.628 -10.289  75.998  1.00 98.91           H  
ATOM    692  HE  ARG A  46      -4.575  -8.675  77.362  1.00 98.91           H  
ATOM    693 HH12 ARG A  46      -5.884 -12.462  76.683  1.00 98.91           H  
ATOM    694 HH11 ARG A  46      -4.174 -12.132  76.578  1.00 98.91           H  
ATOM    695 HH22 ARG A  46      -7.365 -10.731  77.188  1.00 98.91           H  
ATOM    696 HH21 ARG A  46      -6.762  -9.117  77.451  1.00 98.91           H  
ATOM    697  N   VAL A  47      -1.026  -7.049  81.661  1.00 98.89           N  
ATOM    698  CA  VAL A  47      -1.272  -6.628  83.050  1.00 98.89           C  
ATOM    699  C   VAL A  47      -1.022  -5.118  83.260  1.00 98.89           C  
ATOM    700  O   VAL A  47      -1.770  -4.471  83.994  1.00 98.89           O  
ATOM    701  CB  VAL A  47      -0.399  -7.442  84.054  1.00 98.89           C  
ATOM    702  CG1 VAL A  47      -0.330  -6.878  85.491  1.00 98.89           C  
ATOM    703  CG2 VAL A  47      -0.851  -8.911  84.112  1.00 98.89           C  
ATOM    704  H   VAL A  47      -0.262  -7.693  81.512  1.00 98.89           H  
ATOM    705  HA  VAL A  47      -2.324  -6.820  83.272  1.00 98.89           H  
ATOM    706  HB  VAL A  47       0.623  -7.446  83.676  1.00 98.89           H  
ATOM    707 HG11 VAL A  47       0.181  -7.566  86.159  1.00 98.89           H  
ATOM    708 HG12 VAL A  47       0.224  -5.942  85.536  1.00 98.89           H  
ATOM    709 HG13 VAL A  47      -1.326  -6.707  85.902  1.00 98.89           H  
ATOM    710 HG21 VAL A  47      -0.195  -9.499  84.754  1.00 98.89           H  
ATOM    711 HG22 VAL A  47      -1.863  -8.997  84.507  1.00 98.89           H  
ATOM    712 HG23 VAL A  47      -0.841  -9.375  83.127  1.00 98.89           H  
ATOM    713  N   LEU A  48      -0.001  -4.591  82.568  1.00 98.09           N  
ATOM    714  CA  LEU A  48       0.381  -3.183  82.576  1.00 98.09           C  
ATOM    715  C   LEU A  48      -0.577  -2.310  81.736  1.00 98.09           C  
ATOM    716  O   LEU A  48      -0.844  -1.180  82.135  1.00 98.09           O  
ATOM    717  CB  LEU A  48       1.839  -3.068  82.084  1.00 98.09           C  
ATOM    718  CG  LEU A  48       2.887  -3.818  82.944  1.00 98.09           C  
ATOM    719  CD1 LEU A  48       4.238  -3.962  82.210  1.00 98.09           C  
ATOM    720  CD2 LEU A  48       3.046  -3.205  84.350  1.00 98.09           C  
ATOM    721  H   LEU A  48       0.548  -5.193  81.971  1.00 98.09           H  
ATOM    722  HA  LEU A  48       0.325  -2.821  83.604  1.00 98.09           H  
ATOM    723  HB3 LEU A  48       2.114  -2.017  82.041  1.00 98.09           H  
ATOM    724  HB2 LEU A  48       1.886  -3.436  81.060  1.00 98.09           H  
ATOM    725  HG  LEU A  48       2.523  -4.835  83.076  1.00 98.09           H  
ATOM    726 HD11 LEU A  48       4.665  -4.952  82.350  1.00 98.09           H  
ATOM    727 HD12 LEU A  48       4.132  -3.835  81.134  1.00 98.09           H  
ATOM    728 HD13 LEU A  48       4.982  -3.247  82.561  1.00 98.09           H  
ATOM    729 HD21 LEU A  48       2.829  -3.947  85.118  1.00 98.09           H  
ATOM    730 HD22 LEU A  48       4.055  -2.846  84.535  1.00 98.09           H  
ATOM    731 HD23 LEU A  48       2.382  -2.358  84.513  1.00 98.09           H  
ATOM    732  N   GLU A  49      -1.107  -2.854  80.625  1.00 98.09           N  
ATOM    733  CA  GLU A  49      -2.126  -2.226  79.774  1.00 98.09           C  
ATOM    734  C   GLU A  49      -3.495  -2.069  80.453  1.00 98.09           C  
ATOM    735  O   GLU A  49      -4.149  -1.051  80.244  1.00 98.09           O  
ATOM    736  CB  GLU A  49      -2.297  -3.039  78.480  1.00 98.09           C  
ATOM    737  CG  GLU A  49      -1.181  -2.810  77.442  1.00 98.09           C  
ATOM    738  CD  GLU A  49      -1.208  -3.788  76.258  1.00 98.09           C  
ATOM    739  OE1 GLU A  49      -0.606  -3.436  75.225  1.00 98.09           O  
ATOM    740  OE2 GLU A  49      -1.820  -4.870  76.370  1.00 98.09           O1-
ATOM    741  H   GLU A  49      -0.820  -3.784  80.348  1.00 98.09           H  
ATOM    742  HA  GLU A  49      -1.774  -1.228  79.515  1.00 98.09           H  
ATOM    743  HB3 GLU A  49      -3.261  -2.831  78.011  1.00 98.09           H  
ATOM    744  HB2 GLU A  49      -2.339  -4.089  78.761  1.00 98.09           H  
ATOM    745  HG3 GLU A  49      -0.200  -2.870  77.912  1.00 98.09           H  
ATOM    746  HG2 GLU A  49      -1.272  -1.795  77.056  1.00 98.09           H  
ATOM    747  N   ASP A  50      -3.908  -3.076  81.238  1.00 97.61           N  
ATOM    748  CA  ASP A  50      -5.184  -3.091  81.965  1.00 97.61           C  
ATOM    749  C   ASP A  50      -5.195  -2.155  83.191  1.00 97.61           C  
ATOM    750  O   ASP A  50      -6.279  -1.794  83.648  1.00 97.61           O  
ATOM    751  CB  ASP A  50      -5.614  -4.526  82.377  1.00 97.61           C  
ATOM    752  CG  ASP A  50      -5.776  -5.550  81.235  1.00 97.61           C  
ATOM    753  OD1 ASP A  50      -6.005  -5.136  80.076  1.00 97.61           O  
ATOM    754  OD2 ASP A  50      -5.792  -6.757  81.562  1.00 97.61           O1-
ATOM    755  H   ASP A  50      -3.334  -3.904  81.330  1.00 97.61           H  
ATOM    756  HA  ASP A  50      -5.949  -2.700  81.290  1.00 97.61           H  
ATOM    757  HB3 ASP A  50      -6.567  -4.486  82.908  1.00 97.61           H  
ATOM    758  HB2 ASP A  50      -4.878  -4.926  83.077  1.00 97.61           H  
ATOM    759  N   SER A  51      -4.008  -1.775  83.693  1.00 95.60           N  
ATOM    760  CA  SER A  51      -3.833  -0.907  84.854  1.00 95.60           C  
ATOM    761  C   SER A  51      -3.739   0.574  84.411  1.00 95.60           C  
ATOM    762  O   SER A  51      -2.856   0.889  83.610  1.00 95.60           O  
ATOM    763  CB  SER A  51      -2.543  -1.358  85.566  1.00 95.60           C  
ATOM    764  OG  SER A  51      -2.286  -0.574  86.717  1.00 95.60           O  
ATOM    765  H   SER A  51      -3.160  -2.094  83.245  1.00 95.60           H  
ATOM    766  HA  SER A  51      -4.661  -1.090  85.537  1.00 95.60           H  
ATOM    767  HB3 SER A  51      -1.685  -1.307  84.894  1.00 95.60           H  
ATOM    768  HB2 SER A  51      -2.631  -2.400  85.876  1.00 95.60           H  
ATOM    769  HG  SER A  51      -2.875  -0.862  87.418  1.00 95.60           H  
ATOM    770  N   PRO A  52      -4.605   1.468  84.956  1.00 93.34           N  
ATOM    771  CA  PRO A  52      -4.565   2.911  84.639  1.00 93.34           C  
ATOM    772  C   PRO A  52      -3.342   3.684  85.177  1.00 93.34           C  
ATOM    773  O   PRO A  52      -3.168   4.845  84.807  1.00 93.34           O  
ATOM    774  CB  PRO A  52      -5.878   3.454  85.220  1.00 93.34           C  
ATOM    775  CG  PRO A  52      -6.172   2.539  86.395  1.00 93.34           C  
ATOM    776  CD  PRO A  52      -5.672   1.179  85.919  1.00 93.34           C  
ATOM    777  HA  PRO A  52      -4.588   3.037  83.561  1.00 93.34           H  
ATOM    778  HB3 PRO A  52      -6.662   3.367  84.470  1.00 93.34           H  
ATOM    779  HB2 PRO A  52      -5.836   4.504  85.514  1.00 93.34           H  
ATOM    780  HG3 PRO A  52      -7.221   2.536  86.692  1.00 93.34           H  
ATOM    781  HG2 PRO A  52      -5.582   2.861  87.255  1.00 93.34           H  
ATOM    782  HD2 PRO A  52      -5.331   0.587  86.769  1.00 93.34           H  
ATOM    783  HD3 PRO A  52      -6.467   0.633  85.408  1.00 93.34           H  
ATOM    784  N   LEU A  53      -2.516   3.035  86.018  1.00 92.17           N  
ATOM    785  CA  LEU A  53      -1.274   3.574  86.577  1.00 92.17           C  
ATOM    786  C   LEU A  53      -0.142   3.732  85.541  1.00 92.17           C  
ATOM    787  O   LEU A  53       0.830   4.426  85.840  1.00 92.17           O  
ATOM    788  CB  LEU A  53      -0.790   2.647  87.715  1.00 92.17           C  
ATOM    789  CG  LEU A  53      -1.738   2.497  88.923  1.00 92.17           C  
ATOM    790  CD1 LEU A  53      -1.189   1.441  89.906  1.00 92.17           C  
ATOM    791  CD2 LEU A  53      -2.025   3.843  89.622  1.00 92.17           C  
ATOM    792  H   LEU A  53      -2.727   2.080  86.270  1.00 92.17           H  
ATOM    793  HA  LEU A  53      -1.483   4.567  86.979  1.00 92.17           H  
ATOM    794  HB3 LEU A  53       0.167   3.010  88.087  1.00 92.17           H  
ATOM    795  HB2 LEU A  53      -0.595   1.660  87.297  1.00 92.17           H  
ATOM    796  HG  LEU A  53      -2.688   2.109  88.553  1.00 92.17           H  
ATOM    797 HD11 LEU A  53      -1.974   0.750  90.216  1.00 92.17           H  
ATOM    798 HD12 LEU A  53      -0.391   0.842  89.467  1.00 92.17           H  
ATOM    799 HD13 LEU A  53      -0.776   1.894  90.807  1.00 92.17           H  
ATOM    800 HD21 LEU A  53      -1.995   3.764  90.709  1.00 92.17           H  
ATOM    801 HD22 LEU A  53      -1.308   4.613  89.338  1.00 92.17           H  
ATOM    802 HD23 LEU A  53      -3.018   4.207  89.359  1.00 92.17           H  
ATOM    803  N   PHE A  54      -0.270   3.084  84.370  1.00 93.91           N  
ATOM    804  CA  PHE A  54       0.770   2.995  83.347  1.00 93.91           C  
ATOM    805  C   PHE A  54       0.304   3.597  82.018  1.00 93.91           C  
ATOM    806  O   PHE A  54      -0.877   3.514  81.682  1.00 93.91           O  
ATOM    807  CB  PHE A  54       1.146   1.517  83.149  1.00 93.91           C  
ATOM    808  CG  PHE A  54       1.810   0.889  84.359  1.00 93.91           C  
ATOM    809  CD1 PHE A  54       3.187   1.079  84.593  1.00 93.91           C  
ATOM    810  CD2 PHE A  54       1.019   0.305  85.369  1.00 93.91           C  
ATOM    811  CE1 PHE A  54       3.755   0.640  85.781  1.00 93.91           C  
ATOM    812  CE2 PHE A  54       1.603  -0.114  86.554  1.00 93.91           C  
ATOM    813  CZ  PHE A  54       2.967   0.040  86.752  1.00 93.91           C  
ATOM    814  H   PHE A  54      -1.109   2.552  84.185  1.00 93.91           H  
ATOM    815  HA  PHE A  54       1.665   3.537  83.660  1.00 93.91           H  
ATOM    816  HB3 PHE A  54       1.812   1.425  82.294  1.00 93.91           H  
ATOM    817  HB2 PHE A  54       0.254   0.945  82.900  1.00 93.91           H  
ATOM    818  HD1 PHE A  54       3.797   1.581  83.857  1.00 93.91           H  
ATOM    819  HD2 PHE A  54      -0.048   0.217  85.234  1.00 93.91           H  
ATOM    820  HE1 PHE A  54       4.806   0.786  85.969  1.00 93.91           H  
ATOM    821  HE2 PHE A  54       0.987  -0.535  87.333  1.00 93.91           H  
ATOM    822  HZ  PHE A  54       3.416  -0.283  87.676  1.00 93.91           H  
ATOM    823  N   ASN A  55       1.245   4.159  81.245  1.00 93.84           N  
ATOM    824  CA  ASN A  55       1.036   4.702  79.898  1.00 93.84           C  
ATOM    825  C   ASN A  55       1.088   3.549  78.877  1.00 93.84           C  
ATOM    826  O   ASN A  55       2.077   3.380  78.162  1.00 93.84           O  
ATOM    827  CB  ASN A  55       2.170   5.721  79.606  1.00 93.84           C  
ATOM    828  CG  ASN A  55       2.092   6.375  78.219  1.00 93.84           C  
ATOM    829  ND2 ASN A  55       3.184   6.360  77.462  1.00 93.84           N  
ATOM    830  OD1 ASN A  55       1.040   6.843  77.801  1.00 93.84           O  
ATOM    831  H   ASN A  55       2.196   4.123  81.577  1.00 93.84           H  
ATOM    832  HA  ASN A  55       0.067   5.201  79.839  1.00 93.84           H  
ATOM    833  HB3 ASN A  55       3.145   5.249  79.732  1.00 93.84           H  
ATOM    834  HB2 ASN A  55       2.126   6.527  80.340  1.00 93.84           H  
ATOM    835 HD22 ASN A  55       3.202   6.897  76.602  1.00 93.84           H  
ATOM    836 HD21 ASN A  55       4.002   5.830  77.731  1.00 93.84           H  
ATOM    837  N   ALA A  56       0.018   2.761  78.818  1.00 96.40           N  
ATOM    838  CA  ALA A  56      -0.259   1.734  77.824  1.00 96.40           C  
ATOM    839  C   ALA A  56      -1.709   1.298  78.024  1.00 96.40           C  
ATOM    840  O   ALA A  56      -2.199   1.347  79.146  1.00 96.40           O  
ATOM    841  CB  ALA A  56       0.708   0.549  77.964  1.00 96.40           C  
ATOM    842  H   ALA A  56      -0.717   2.881  79.514  1.00 96.40           H  
ATOM    843  HA  ALA A  56      -0.157   2.176  76.831  1.00 96.40           H  
ATOM    844  HB1 ALA A  56       0.472  -0.238  77.250  1.00 96.40           H  
ATOM    845  HB2 ALA A  56       1.734   0.857  77.768  1.00 96.40           H  
ATOM    846  HB3 ALA A  56       0.662   0.116  78.964  1.00 96.40           H  
ATOM    847  N   GLY A  57      -2.389   0.870  76.954  1.00 96.57           N  
ATOM    848  CA  GLY A  57      -3.754   0.330  76.969  1.00 96.57           C  
ATOM    849  C   GLY A  57      -4.750   1.345  77.551  1.00 96.57           C  
ATOM    850  O   GLY A  57      -4.751   2.514  77.161  1.00 96.57           O  
ATOM    851  H   GLY A  57      -1.929   0.893  76.055  1.00 96.57           H  
ATOM    852  HA3 GLY A  57      -3.768  -0.593  77.547  1.00 96.57           H  
ATOM    853  HA2 GLY A  57      -4.054   0.069  75.955  1.00 96.57           H  
ATOM    854  N   TYR A  58      -5.567   0.887  78.512  1.00 94.16           N  
ATOM    855  CA  TYR A  58      -6.336   1.738  79.418  1.00 94.16           C  
ATOM    856  C   TYR A  58      -5.386   2.437  80.411  1.00 94.16           C  
ATOM    857  O   TYR A  58      -4.749   1.755  81.212  1.00 94.16           O  
ATOM    858  CB  TYR A  58      -7.401   0.882  80.135  1.00 94.16           C  
ATOM    859  CG  TYR A  58      -8.274   1.647  81.117  1.00 94.16           C  
ATOM    860  CD1 TYR A  58      -8.102   1.485  82.509  1.00 94.16           C  
ATOM    861  CD2 TYR A  58      -9.254   2.539  80.635  1.00 94.16           C  
ATOM    862  CE1 TYR A  58      -8.904   2.214  83.408  1.00 94.16           C  
ATOM    863  CE2 TYR A  58     -10.049   3.274  81.533  1.00 94.16           C  
ATOM    864  CZ  TYR A  58      -9.871   3.116  82.922  1.00 94.16           C  
ATOM    865  OH  TYR A  58     -10.633   3.840  83.792  1.00 94.16           O  
ATOM    866  H   TYR A  58      -5.487  -0.080  78.794  1.00 94.16           H  
ATOM    867  HA  TYR A  58      -6.853   2.488  78.820  1.00 94.16           H  
ATOM    868  HB3 TYR A  58      -6.921   0.054  80.661  1.00 94.16           H  
ATOM    869  HB2 TYR A  58      -8.056   0.421  79.394  1.00 94.16           H  
ATOM    870  HD1 TYR A  58      -7.351   0.808  82.889  1.00 94.16           H  
ATOM    871  HD2 TYR A  58      -9.396   2.670  79.574  1.00 94.16           H  
ATOM    872  HE1 TYR A  58      -8.765   2.086  84.471  1.00 94.16           H  
ATOM    873  HE2 TYR A  58     -10.791   3.962  81.154  1.00 94.16           H  
ATOM    874  HH  TYR A  58     -10.420   3.670  84.712  1.00 94.16           H  
ATOM    875  N   GLY A  59      -5.306   3.774  80.326  1.00 90.91           N  
ATOM    876  CA  GLY A  59      -4.349   4.579  81.090  1.00 90.91           C  
ATOM    877  C   GLY A  59      -3.314   5.252  80.181  1.00 90.91           C  
ATOM    878  O   GLY A  59      -2.454   5.961  80.698  1.00 90.91           O  
ATOM    879  H   GLY A  59      -5.888   4.261  79.659  1.00 90.91           H  
ATOM    880  HA3 GLY A  59      -3.789   3.988  81.812  1.00 90.91           H  
ATOM    881  HA2 GLY A  59      -4.885   5.344  81.650  1.00 90.91           H  
ATOM    882  N   SER A  60      -3.386   5.055  78.853  1.00 95.10           N  
ATOM    883  CA  SER A  60      -2.551   5.725  77.853  1.00 95.10           C  
ATOM    884  C   SER A  60      -2.660   7.257  77.911  1.00 95.10           C  
ATOM    885  O   SER A  60      -3.754   7.776  78.147  1.00 95.10           O  
ATOM    886  CB  SER A  60      -2.983   5.244  76.457  1.00 95.10           C  
ATOM    887  OG  SER A  60      -2.396   4.000  76.160  1.00 95.10           O  
ATOM    888  H   SER A  60      -4.095   4.435  78.489  1.00 95.10           H  
ATOM    889  HA  SER A  60      -1.509   5.452  78.029  1.00 95.10           H  
ATOM    890  HB3 SER A  60      -2.679   5.945  75.677  1.00 95.10           H  
ATOM    891  HB2 SER A  60      -4.068   5.160  76.399  1.00 95.10           H  
ATOM    892  HG  SER A  60      -2.929   3.313  76.574  1.00 95.10           H  
ATOM    893  N   GLU A  61      -1.555   7.980  77.701  1.00 92.26           N  
ATOM    894  CA  GLU A  61      -1.563   9.432  77.603  1.00 92.26           C  
ATOM    895  C   GLU A  61      -2.265   9.871  76.308  1.00 92.26           C  
ATOM    896  O   GLU A  61      -2.175   9.225  75.264  1.00 92.26           O  
ATOM    897  CB  GLU A  61      -0.118   9.968  77.628  1.00 92.26           C  
ATOM    898  CG  GLU A  61       0.610   9.818  78.982  1.00 92.26           C  
ATOM    899  CD  GLU A  61       0.162  10.806  80.062  1.00 92.26           C  
ATOM    900  OE1 GLU A  61      -1.050  10.842  80.362  1.00 92.26           O  
ATOM    901  OE2 GLU A  61       1.055  11.470  80.627  1.00 92.26           O1-
ATOM    902  H   GLU A  61      -0.661   7.511  77.575  1.00 92.26           H  
ATOM    903  HA  GLU A  61      -2.136   9.824  78.441  1.00 92.26           H  
ATOM    904  HB3 GLU A  61      -0.122  11.022  77.357  1.00 92.26           H  
ATOM    905  HB2 GLU A  61       0.465   9.474  76.848  1.00 92.26           H  
ATOM    906  HG3 GLU A  61       1.681   9.947  78.820  1.00 92.26           H  
ATOM    907  HG2 GLU A  61       0.487   8.809  79.373  1.00 92.26           H  
ATOM    908  N   LEU A  62      -3.009  10.967  76.428  1.00 93.34           N  
ATOM    909  CA  LEU A  62      -3.881  11.523  75.400  1.00 93.34           C  
ATOM    910  C   LEU A  62      -3.088  12.419  74.442  1.00 93.34           C  
ATOM    911  O   LEU A  62      -2.208  13.158  74.885  1.00 93.34           O  
ATOM    912  CB  LEU A  62      -5.028  12.310  76.071  1.00 93.34           C  
ATOM    913  CG  LEU A  62      -5.846  11.517  77.117  1.00 93.34           C  
ATOM    914  CD1 LEU A  62      -7.033  12.335  77.636  1.00 93.34           C  
ATOM    915  CD2 LEU A  62      -6.322  10.143  76.625  1.00 93.34           C  
ATOM    916  H   LEU A  62      -2.997  11.448  77.315  1.00 93.34           H  
ATOM    917  HA  LEU A  62      -4.307  10.703  74.822  1.00 93.34           H  
ATOM    918  HB3 LEU A  62      -5.701  12.654  75.287  1.00 93.34           H  
ATOM    919  HB2 LEU A  62      -4.632  13.211  76.543  1.00 93.34           H  
ATOM    920  HG  LEU A  62      -5.196  11.345  77.977  1.00 93.34           H  
ATOM    921 HD11 LEU A  62      -7.329  11.969  78.616  1.00 93.34           H  
ATOM    922 HD12 LEU A  62      -6.793  13.392  77.722  1.00 93.34           H  
ATOM    923 HD13 LEU A  62      -7.903  12.246  76.987  1.00 93.34           H  
ATOM    924 HD21 LEU A  62      -7.311   9.897  77.008  1.00 93.34           H  
ATOM    925 HD22 LEU A  62      -6.376  10.091  75.539  1.00 93.34           H  
ATOM    926 HD23 LEU A  62      -5.645   9.363  76.969  1.00 93.34           H  
ATOM    927  N   ASN A  63      -3.453  12.364  73.150  1.00 93.56           N  
ATOM    928  CA  ASN A  63      -2.945  13.249  72.098  1.00 93.56           C  
ATOM    929  C   ASN A  63      -3.506  14.684  72.232  1.00 93.56           C  
ATOM    930  O   ASN A  63      -4.254  14.974  73.165  1.00 93.56           O  
ATOM    931  CB  ASN A  63      -3.176  12.596  70.701  1.00 93.56           C  
ATOM    932  CG  ASN A  63      -4.621  12.528  70.176  1.00 93.56           C  
ATOM    933  ND2 ASN A  63      -4.807  11.918  69.006  1.00 93.56           N  
ATOM    934  OD1 ASN A  63      -5.560  13.018  70.797  1.00 93.56           O  
ATOM    935  H   ASN A  63      -4.193  11.731  72.874  1.00 93.56           H  
ATOM    936  HA  ASN A  63      -1.867  13.361  72.224  1.00 93.56           H  
ATOM    937  HB3 ASN A  63      -2.767  11.584  70.706  1.00 93.56           H  
ATOM    938  HB2 ASN A  63      -2.598  13.137  69.951  1.00 93.56           H  
ATOM    939 HD22 ASN A  63      -5.734  11.857  68.609  1.00 93.56           H  
ATOM    940 HD21 ASN A  63      -4.031  11.492  68.515  1.00 93.56           H  
ATOM    941  N   LEU A  64      -3.153  15.558  71.278  1.00 91.30           N  
ATOM    942  CA  LEU A  64      -3.607  16.951  71.174  1.00 91.30           C  
ATOM    943  C   LEU A  64      -5.132  17.146  71.005  1.00 91.30           C  
ATOM    944  O   LEU A  64      -5.588  18.279  71.155  1.00 91.30           O  
ATOM    945  CB  LEU A  64      -2.826  17.635  70.024  1.00 91.30           C  
ATOM    946  CG  LEU A  64      -1.742  18.626  70.490  1.00 91.30           C  
ATOM    947  CD1 LEU A  64      -0.724  18.927  69.372  1.00 91.30           C  
ATOM    948  CD2 LEU A  64      -2.359  19.921  71.046  1.00 91.30           C  
ATOM    949  H   LEU A  64      -2.504  15.258  70.562  1.00 91.30           H  
ATOM    950  HA  LEU A  64      -3.347  17.427  72.121  1.00 91.30           H  
ATOM    951  HB3 LEU A  64      -3.495  18.144  69.327  1.00 91.30           H  
ATOM    952  HB2 LEU A  64      -2.346  16.862  69.428  1.00 91.30           H  
ATOM    953  HG  LEU A  64      -1.193  18.150  71.302  1.00 91.30           H  
ATOM    954 HD11 LEU A  64      -0.627  19.997  69.183  1.00 91.30           H  
ATOM    955 HD12 LEU A  64       0.265  18.554  69.639  1.00 91.30           H  
ATOM    956 HD13 LEU A  64      -1.003  18.460  68.428  1.00 91.30           H  
ATOM    957 HD21 LEU A  64      -1.601  20.535  71.532  1.00 91.30           H  
ATOM    958 HD22 LEU A  64      -2.812  20.516  70.253  1.00 91.30           H  
ATOM    959 HD23 LEU A  64      -3.135  19.718  71.785  1.00 91.30           H  
ATOM    960  N   ASP A  65      -5.883  16.067  70.717  1.00 94.20           N  
ATOM    961  CA  ASP A  65      -7.346  16.045  70.569  1.00 94.20           C  
ATOM    962  C   ASP A  65      -8.062  15.428  71.786  1.00 94.20           C  
ATOM    963  O   ASP A  65      -9.290  15.491  71.836  1.00 94.20           O  
ATOM    964  CB  ASP A  65      -7.795  15.302  69.283  1.00 94.20           C  
ATOM    965  CG  ASP A  65      -7.201  15.819  67.964  1.00 94.20           C  
ATOM    966  OD1 ASP A  65      -6.821  17.011  67.895  1.00 94.20           O  
ATOM    967  OD2 ASP A  65      -7.259  15.044  66.985  1.00 94.20           O1-
ATOM    968  H   ASP A  65      -5.427  15.171  70.607  1.00 94.20           H  
ATOM    969  HA  ASP A  65      -7.716  17.070  70.504  1.00 94.20           H  
ATOM    970  HB3 ASP A  65      -8.880  15.359  69.182  1.00 94.20           H  
ATOM    971  HB2 ASP A  65      -7.542  14.244  69.370  1.00 94.20           H  
ATOM    972  N   GLY A  66      -7.312  14.863  72.750  1.00 93.76           N  
ATOM    973  CA  GLY A  66      -7.866  14.241  73.955  1.00 93.76           C  
ATOM    974  C   GLY A  66      -8.206  12.756  73.740  1.00 93.76           C  
ATOM    975  O   GLY A  66      -8.876  12.167  74.587  1.00 93.76           O  
ATOM    976  H   GLY A  66      -6.305  14.862  72.657  1.00 93.76           H  
ATOM    977  HA3 GLY A  66      -8.754  14.774  74.297  1.00 93.76           H  
ATOM    978  HA2 GLY A  66      -7.132  14.326  74.754  1.00 93.76           H  
ATOM    979  N   GLU A  67      -7.760  12.156  72.624  1.00 96.00           N  
ATOM    980  CA  GLU A  67      -7.978  10.755  72.267  1.00 96.00           C  
ATOM    981  C   GLU A  67      -6.752   9.911  72.639  1.00 96.00           C  
ATOM    982  O   GLU A  67      -5.625  10.400  72.554  1.00 96.00           O  
ATOM    983  CB  GLU A  67      -8.209  10.652  70.745  1.00 96.00           C  
ATOM    984  CG  GLU A  67      -9.409  11.475  70.228  1.00 96.00           C  
ATOM    985  CD  GLU A  67      -9.681  11.348  68.718  1.00 96.00           C  
ATOM    986  OE1 GLU A  67     -10.759  11.831  68.307  1.00 96.00           O  
ATOM    987  OE2 GLU A  67      -8.834  10.782  67.990  1.00 96.00           O1-
ATOM    988  H   GLU A  67      -7.200  12.687  71.970  1.00 96.00           H  
ATOM    989  HA  GLU A  67      -8.856  10.362  72.784  1.00 96.00           H  
ATOM    990  HB3 GLU A  67      -8.360   9.603  70.482  1.00 96.00           H  
ATOM    991  HB2 GLU A  67      -7.304  10.963  70.221  1.00 96.00           H  
ATOM    992  HG3 GLU A  67      -9.256  12.534  70.443  1.00 96.00           H  
ATOM    993  HG2 GLU A  67     -10.307  11.178  70.771  1.00 96.00           H  
ATOM    994  N   VAL A  68      -6.992   8.635  72.980  1.00 96.91           N  
ATOM    995  CA  VAL A  68      -5.931   7.639  73.105  1.00 96.91           C  
ATOM    996  C   VAL A  68      -5.561   7.089  71.716  1.00 96.91           C  
ATOM    997  O   VAL A  68      -6.421   6.563  71.008  1.00 96.91           O  
ATOM    998  CB  VAL A  68      -6.326   6.458  74.041  1.00 96.91           C  
ATOM    999  CG1 VAL A  68      -5.423   5.213  73.918  1.00 96.91           C  
ATOM   1000  CG2 VAL A  68      -6.344   6.911  75.506  1.00 96.91           C  
ATOM   1001  H   VAL A  68      -7.941   8.292  73.022  1.00 96.91           H  
ATOM   1002  HA  VAL A  68      -5.049   8.118  73.540  1.00 96.91           H  
ATOM   1003  HB  VAL A  68      -7.340   6.142  73.792  1.00 96.91           H  
ATOM   1004 HG11 VAL A  68      -5.607   4.491  74.711  1.00 96.91           H  
ATOM   1005 HG12 VAL A  68      -5.590   4.689  72.979  1.00 96.91           H  
ATOM   1006 HG13 VAL A  68      -4.371   5.491  73.965  1.00 96.91           H  
ATOM   1007 HG21 VAL A  68      -6.551   6.081  76.178  1.00 96.91           H  
ATOM   1008 HG22 VAL A  68      -5.382   7.331  75.800  1.00 96.91           H  
ATOM   1009 HG23 VAL A  68      -7.111   7.664  75.674  1.00 96.91           H  
ATOM   1010  N   GLU A  69      -4.282   7.195  71.345  1.00 97.39           N  
ATOM   1011  CA  GLU A  69      -3.653   6.525  70.213  1.00 97.39           C  
ATOM   1012  C   GLU A  69      -2.485   5.744  70.815  1.00 97.39           C  
ATOM   1013  O   GLU A  69      -1.621   6.352  71.447  1.00 97.39           O  
ATOM   1014  CB  GLU A  69      -3.105   7.583  69.238  1.00 97.39           C  
ATOM   1015  CG  GLU A  69      -4.189   8.223  68.355  1.00 97.39           C  
ATOM   1016  CD  GLU A  69      -3.646   9.335  67.461  1.00 97.39           C  
ATOM   1017  OE1 GLU A  69      -2.667   9.995  67.872  1.00 97.39           O  
ATOM   1018  OE2 GLU A  69      -4.248   9.554  66.389  1.00 97.39           O1-
ATOM   1019  H   GLU A  69      -3.636   7.615  71.999  1.00 97.39           H  
ATOM   1020  HA  GLU A  69      -4.336   5.843  69.701  1.00 97.39           H  
ATOM   1021  HB3 GLU A  69      -2.363   7.124  68.583  1.00 97.39           H  
ATOM   1022  HB2 GLU A  69      -2.574   8.347  69.806  1.00 97.39           H  
ATOM   1023  HG3 GLU A  69      -4.983   8.638  68.976  1.00 97.39           H  
ATOM   1024  HG2 GLU A  69      -4.638   7.449  67.732  1.00 97.39           H  
ATOM   1025  N   MET A  70      -2.469   4.422  70.651  1.00 98.38           N  
ATOM   1026  CA  MET A  70      -1.454   3.539  71.218  1.00 98.38           C  
ATOM   1027  C   MET A  70      -0.511   3.047  70.121  1.00 98.38           C  
ATOM   1028  O   MET A  70      -0.880   2.997  68.947  1.00 98.38           O  
ATOM   1029  CB  MET A  70      -2.163   2.314  71.817  1.00 98.38           C  
ATOM   1030  CG  MET A  70      -2.914   2.661  73.108  1.00 98.38           C  
ATOM   1031  SD  MET A  70      -4.315   1.589  73.521  1.00 98.38           S  
ATOM   1032  CE  MET A  70      -5.379   1.827  72.069  1.00 98.38           C  
ATOM   1033  H   MET A  70      -3.177   3.990  70.059  1.00 98.38           H  
ATOM   1034  HA  MET A  70      -0.871   4.045  71.988  1.00 98.38           H  
ATOM   1035  HB3 MET A  70      -1.438   1.530  72.039  1.00 98.38           H  
ATOM   1036  HB2 MET A  70      -2.840   1.894  71.075  1.00 98.38           H  
ATOM   1037  HG3 MET A  70      -3.296   3.678  73.058  1.00 98.38           H  
ATOM   1038  HG2 MET A  70      -2.208   2.652  73.938  1.00 98.38           H  
ATOM   1039  HE1 MET A  70      -6.414   1.611  72.328  1.00 98.38           H  
ATOM   1040  HE2 MET A  70      -5.325   2.850  71.700  1.00 98.38           H  
ATOM   1041  HE3 MET A  70      -5.082   1.155  71.265  1.00 98.38           H  
ATOM   1042  N   ASP A  71       0.686   2.620  70.521  1.00 98.77           N  
ATOM   1043  CA  ASP A  71       1.643   1.886  69.699  1.00 98.77           C  
ATOM   1044  C   ASP A  71       2.060   0.647  70.497  1.00 98.77           C  
ATOM   1045  O   ASP A  71       2.224   0.738  71.715  1.00 98.77           O  
ATOM   1046  CB  ASP A  71       2.863   2.741  69.281  1.00 98.77           C  
ATOM   1047  CG  ASP A  71       2.573   4.179  68.854  1.00 98.77           C  
ATOM   1048  OD1 ASP A  71       2.061   4.344  67.729  1.00 98.77           O  
ATOM   1049  OD2 ASP A  71       2.901   5.098  69.635  1.00 98.77           O1-
ATOM   1050  H   ASP A  71       0.902   2.668  71.516  1.00 98.77           H  
ATOM   1051  HA  ASP A  71       1.138   1.548  68.794  1.00 98.77           H  
ATOM   1052  HB3 ASP A  71       3.332   2.239  68.440  1.00 98.77           H  
ATOM   1053  HB2 ASP A  71       3.604   2.768  70.078  1.00 98.77           H  
ATOM   1054  N   ALA A  72       2.232  -0.506  69.842  1.00 98.95           N  
ATOM   1055  CA  ALA A  72       2.600  -1.765  70.489  1.00 98.95           C  
ATOM   1056  C   ALA A  72       3.371  -2.686  69.547  1.00 98.95           C  
ATOM   1057  O   ALA A  72       3.263  -2.549  68.327  1.00 98.95           O  
ATOM   1058  CB  ALA A  72       1.382  -2.436  71.120  1.00 98.95           C  
ATOM   1059  H   ALA A  72       2.147  -0.515  68.827  1.00 98.95           H  
ATOM   1060  HA  ALA A  72       3.292  -1.533  71.295  1.00 98.95           H  
ATOM   1061  HB1 ALA A  72       1.672  -3.336  71.663  1.00 98.95           H  
ATOM   1062  HB2 ALA A  72       0.888  -1.776  71.833  1.00 98.95           H  
ATOM   1063  HB3 ALA A  72       0.667  -2.715  70.349  1.00 98.95           H  
ATOM   1064  N   ALA A  73       4.146  -3.614  70.121  1.00 98.97           N  
ATOM   1065  CA  ALA A  73       5.071  -4.495  69.418  1.00 98.97           C  
ATOM   1066  C   ALA A  73       5.335  -5.794  70.181  1.00 98.97           C  
ATOM   1067  O   ALA A  73       5.224  -5.823  71.408  1.00 98.97           O  
ATOM   1068  CB  ALA A  73       6.366  -3.737  69.144  1.00 98.97           C  
ATOM   1069  H   ALA A  73       4.166  -3.671  71.138  1.00 98.97           H  
ATOM   1070  HA  ALA A  73       4.622  -4.772  68.465  1.00 98.97           H  
ATOM   1071  HB1 ALA A  73       7.049  -4.335  68.549  1.00 98.97           H  
ATOM   1072  HB2 ALA A  73       6.159  -2.831  68.588  1.00 98.97           H  
ATOM   1073  HB3 ALA A  73       6.875  -3.457  70.067  1.00 98.97           H  
ATOM   1074  N   ILE A  74       5.747  -6.838  69.455  1.00 98.98           N  
ATOM   1075  CA  ILE A  74       6.130  -8.150  69.955  1.00 98.98           C  
ATOM   1076  C   ILE A  74       7.067  -8.823  68.937  1.00 98.98           C  
ATOM   1077  O   ILE A  74       6.835  -8.720  67.734  1.00 98.98           O  
ATOM   1078  CB  ILE A  74       4.892  -9.045  70.251  1.00 98.98           C  
ATOM   1079  CG1 ILE A  74       5.260 -10.394  70.904  1.00 98.98           C  
ATOM   1080  CG2 ILE A  74       3.984  -9.268  69.027  1.00 98.98           C  
ATOM   1081  CD1 ILE A  74       4.119 -10.996  71.734  1.00 98.98           C  
ATOM   1082  H   ILE A  74       5.851  -6.712  68.456  1.00 98.98           H  
ATOM   1083  HA  ILE A  74       6.686  -8.001  70.877  1.00 98.98           H  
ATOM   1084  HB  ILE A  74       4.295  -8.499  70.985  1.00 98.98           H  
ATOM   1085 HG13 ILE A  74       6.116 -10.263  71.565  1.00 98.98           H  
ATOM   1086 HG12 ILE A  74       5.579 -11.105  70.141  1.00 98.98           H  
ATOM   1087 HG21 ILE A  74       3.048  -9.729  69.328  1.00 98.98           H  
ATOM   1088 HG22 ILE A  74       3.732  -8.329  68.538  1.00 98.98           H  
ATOM   1089 HG23 ILE A  74       4.445  -9.914  68.280  1.00 98.98           H  
ATOM   1090 HD11 ILE A  74       4.344 -12.027  72.004  1.00 98.98           H  
ATOM   1091 HD12 ILE A  74       3.970 -10.433  72.655  1.00 98.98           H  
ATOM   1092 HD13 ILE A  74       3.174 -10.996  71.194  1.00 98.98           H  
ATOM   1093  N   ILE A  75       8.116  -9.484  69.448  1.00 98.96           N  
ATOM   1094  CA  ILE A  75       9.147 -10.151  68.660  1.00 98.96           C  
ATOM   1095  C   ILE A  75       9.473 -11.528  69.260  1.00 98.96           C  
ATOM   1096  O   ILE A  75       9.559 -11.666  70.481  1.00 98.96           O  
ATOM   1097  CB  ILE A  75      10.454  -9.298  68.574  1.00 98.96           C  
ATOM   1098  CG1 ILE A  75      11.509  -9.911  67.624  1.00 98.96           C  
ATOM   1099  CG2 ILE A  75      11.084  -8.944  69.935  1.00 98.96           C  
ATOM   1100  CD1 ILE A  75      12.440  -8.882  66.978  1.00 98.96           C  
ATOM   1101  H   ILE A  75       8.238  -9.525  70.453  1.00 98.96           H  
ATOM   1102  HA  ILE A  75       8.770 -10.312  67.649  1.00 98.96           H  
ATOM   1103  HB  ILE A  75      10.170  -8.340  68.148  1.00 98.96           H  
ATOM   1104 HG13 ILE A  75      11.007 -10.429  66.810  1.00 98.96           H  
ATOM   1105 HG12 ILE A  75      12.095 -10.673  68.136  1.00 98.96           H  
ATOM   1106 HG21 ILE A  75      11.940  -8.280  69.820  1.00 98.96           H  
ATOM   1107 HG22 ILE A  75      10.371  -8.423  70.571  1.00 98.96           H  
ATOM   1108 HG23 ILE A  75      11.430  -9.826  70.471  1.00 98.96           H  
ATOM   1109 HD11 ILE A  75      13.371  -9.347  66.657  1.00 98.96           H  
ATOM   1110 HD12 ILE A  75      11.967  -8.448  66.096  1.00 98.96           H  
ATOM   1111 HD13 ILE A  75      12.690  -8.069  67.658  1.00 98.96           H  
ATOM   1112  N   ASP A  76       9.686 -12.502  68.363  1.00 98.78           N  
ATOM   1113  CA  ASP A  76      10.300 -13.794  68.647  1.00 98.78           C  
ATOM   1114  C   ASP A  76      11.745 -13.665  68.143  1.00 98.78           C  
ATOM   1115  O   ASP A  76      11.956 -13.561  66.934  1.00 98.78           O  
ATOM   1116  CB  ASP A  76       9.515 -14.942  67.955  1.00 98.78           C  
ATOM   1117  CG  ASP A  76       9.885 -16.389  68.343  1.00 98.78           C  
ATOM   1118  OD1 ASP A  76      11.012 -16.632  68.829  1.00 98.78           O  
ATOM   1119  OD2 ASP A  76       9.053 -17.269  68.032  1.00 98.78           O1-
ATOM   1120  H   ASP A  76       9.576 -12.288  67.379  1.00 98.78           H  
ATOM   1121  HA  ASP A  76      10.308 -13.981  69.723  1.00 98.78           H  
ATOM   1122  HB3 ASP A  76       9.602 -14.845  66.872  1.00 98.78           H  
ATOM   1123  HB2 ASP A  76       8.451 -14.801  68.147  1.00 98.78           H  
ATOM   1124  N   GLY A  77      12.706 -13.645  69.080  1.00 98.60           N  
ATOM   1125  CA  GLY A  77      14.125 -13.459  68.781  1.00 98.60           C  
ATOM   1126  C   GLY A  77      14.761 -14.718  68.175  1.00 98.60           C  
ATOM   1127  O   GLY A  77      15.728 -14.596  67.425  1.00 98.60           O  
ATOM   1128  H   GLY A  77      12.456 -13.763  70.053  1.00 98.60           H  
ATOM   1129  HA3 GLY A  77      14.651 -13.212  69.702  1.00 98.60           H  
ATOM   1130  HA2 GLY A  77      14.256 -12.615  68.102  1.00 98.60           H  
ATOM   1131  N   TYR A  78      14.222 -15.916  68.463  1.00 97.35           N  
ATOM   1132  CA  TYR A  78      14.715 -17.174  67.904  1.00 97.35           C  
ATOM   1133  C   TYR A  78      14.377 -17.333  66.409  1.00 97.35           C  
ATOM   1134  O   TYR A  78      15.260 -17.704  65.636  1.00 97.35           O  
ATOM   1135  CB  TYR A  78      14.231 -18.362  68.758  1.00 97.35           C  
ATOM   1136  CG  TYR A  78      14.718 -19.718  68.278  1.00 97.35           C  
ATOM   1137  CD1 TYR A  78      13.852 -20.579  67.572  1.00 97.35           C  
ATOM   1138  CD2 TYR A  78      16.053 -20.107  68.514  1.00 97.35           C  
ATOM   1139  CE1 TYR A  78      14.321 -21.818  67.097  1.00 97.35           C  
ATOM   1140  CE2 TYR A  78      16.519 -21.351  68.049  1.00 97.35           C  
ATOM   1141  CZ  TYR A  78      15.655 -22.204  67.334  1.00 97.35           C  
ATOM   1142  OH  TYR A  78      16.117 -23.400  66.867  1.00 97.35           O  
ATOM   1143  H   TYR A  78      13.405 -15.970  69.057  1.00 97.35           H  
ATOM   1144  HA  TYR A  78      15.802 -17.154  67.984  1.00 97.35           H  
ATOM   1145  HB3 TYR A  78      13.142 -18.377  68.802  1.00 97.35           H  
ATOM   1146  HB2 TYR A  78      14.568 -18.228  69.787  1.00 97.35           H  
ATOM   1147  HD1 TYR A  78      12.830 -20.284  67.380  1.00 97.35           H  
ATOM   1148  HD2 TYR A  78      16.723 -19.453  69.052  1.00 97.35           H  
ATOM   1149  HE1 TYR A  78      13.655 -22.467  66.547  1.00 97.35           H  
ATOM   1150  HE2 TYR A  78      17.542 -21.643  68.231  1.00 97.35           H  
ATOM   1151  HH  TYR A  78      15.451 -23.913  66.405  1.00 97.35           H  
ATOM   1152  N   LYS A  79      13.123 -17.034  66.032  1.00 96.28           N  
ATOM   1153  CA  LYS A  79      12.645 -17.122  64.648  1.00 96.28           C  
ATOM   1154  C   LYS A  79      12.964 -15.868  63.813  1.00 96.28           C  
ATOM   1155  O   LYS A  79      13.001 -15.969  62.587  1.00 96.28           O  
ATOM   1156  CB  LYS A  79      11.128 -17.388  64.639  1.00 96.28           C  
ATOM   1157  CG  LYS A  79      10.726 -18.722  65.288  1.00 96.28           C  
ATOM   1158  CD  LYS A  79       9.219 -18.990  65.158  1.00 96.28           C  
ATOM   1159  CE  LYS A  79       8.760 -20.180  66.013  1.00 96.28           C  
ATOM   1160  NZ  LYS A  79       7.294 -20.334  65.987  1.00 96.28           N1+
ATOM   1161  H   LYS A  79      12.449 -16.737  66.726  1.00 96.28           H  
ATOM   1162  HA  LYS A  79      13.133 -17.968  64.160  1.00 96.28           H  
ATOM   1163  HB3 LYS A  79      10.777 -17.400  63.607  1.00 96.28           H  
ATOM   1164  HB2 LYS A  79      10.604 -16.567  65.133  1.00 96.28           H  
ATOM   1165  HG3 LYS A  79      11.003 -18.711  66.343  1.00 96.28           H  
ATOM   1166  HG2 LYS A  79      11.284 -19.540  64.833  1.00 96.28           H  
ATOM   1167  HD3 LYS A  79       8.984 -19.181  64.110  1.00 96.28           H  
ATOM   1168  HD2 LYS A  79       8.665 -18.090  65.429  1.00 96.28           H  
ATOM   1169  HE3 LYS A  79       9.066 -20.040  67.051  1.00 96.28           H  
ATOM   1170  HE2 LYS A  79       9.224 -21.102  65.662  1.00 96.28           H  
ATOM   1171  HZ1 LYS A  79       6.985 -20.489  65.039  1.00 96.28           H  
ATOM   1172  HZ2 LYS A  79       7.025 -21.119  66.563  1.00 96.28           H  
ATOM   1173  HZ3 LYS A  79       6.866 -19.493  66.349  1.00 96.28           H  
ATOM   1174  N   GLY A  80      13.171 -14.717  64.476  1.00 97.10           N  
ATOM   1175  CA  GLY A  80      13.416 -13.426  63.834  1.00 97.10           C  
ATOM   1176  C   GLY A  80      12.130 -12.787  63.278  1.00 97.10           C  
ATOM   1177  O   GLY A  80      12.233 -11.895  62.437  1.00 97.10           O  
ATOM   1178  H   GLY A  80      13.110 -14.712  65.485  1.00 97.10           H  
ATOM   1179  HA3 GLY A  80      14.151 -13.533  63.034  1.00 97.10           H  
ATOM   1180  HA2 GLY A  80      13.848 -12.750  64.573  1.00 97.10           H  
ATOM   1181  N   ARG A  81      10.939 -13.242  63.715  1.00 98.18           N  
ATOM   1182  CA  ARG A  81       9.645 -12.696  63.302  1.00 98.18           C  
ATOM   1183  C   ARG A  81       9.194 -11.574  64.243  1.00 98.18           C  
ATOM   1184  O   ARG A  81       9.322 -11.717  65.459  1.00 98.18           O  
ATOM   1185  CB  ARG A  81       8.574 -13.800  63.269  1.00 98.18           C  
ATOM   1186  CG  ARG A  81       8.891 -14.949  62.293  1.00 98.18           C  
ATOM   1187  CD  ARG A  81       7.656 -15.798  61.935  1.00 98.18           C  
ATOM   1188  NE  ARG A  81       6.747 -15.080  61.018  1.00 98.18           N  
ATOM   1189  CZ  ARG A  81       5.436 -15.295  60.796  1.00 98.18           C  
ATOM   1190  NH1 ARG A  81       4.741 -16.243  61.444  1.00 98.18           N  
ATOM   1191  NH2 ARG A  81       4.808 -14.531  59.893  1.00 98.18           N1+
ATOM   1192  H   ARG A  81      10.915 -13.963  64.421  1.00 98.18           H  
ATOM   1193  HA  ARG A  81       9.733 -12.290  62.293  1.00 98.18           H  
ATOM   1194  HB3 ARG A  81       7.624 -13.340  62.991  1.00 98.18           H  
ATOM   1195  HB2 ARG A  81       8.425 -14.212  64.268  1.00 98.18           H  
ATOM   1196  HG3 ARG A  81       9.711 -15.575  62.640  1.00 98.18           H  
ATOM   1197  HG2 ARG A  81       9.259 -14.482  61.377  1.00 98.18           H  
ATOM   1198  HD3 ARG A  81       7.089 -15.950  62.854  1.00 98.18           H  
ATOM   1199  HD2 ARG A  81       7.929 -16.789  61.572  1.00 98.18           H  
ATOM   1200  HE  ARG A  81       7.183 -14.333  60.495  1.00 98.18           H  
ATOM   1201 HH12 ARG A  81       3.753 -16.360  61.271  1.00 98.18           H  
ATOM   1202 HH11 ARG A  81       5.198 -16.824  62.130  1.00 98.18           H  
ATOM   1203 HH22 ARG A  81       3.815 -14.633  59.739  1.00 98.18           H  
ATOM   1204 HH21 ARG A  81       5.306 -13.801  59.403  1.00 98.18           H  
ATOM   1205  N   PHE A  82       8.634 -10.510  63.649  1.00 98.80           N  
ATOM   1206  CA  PHE A  82       8.138  -9.323  64.339  1.00 98.80           C  
ATOM   1207  C   PHE A  82       6.654  -9.096  63.993  1.00 98.80           C  
ATOM   1208  O   PHE A  82       6.172  -9.569  62.962  1.00 98.80           O  
ATOM   1209  CB  PHE A  82       9.042  -8.128  63.936  1.00 98.80           C  
ATOM   1210  CG  PHE A  82       8.797  -6.806  64.650  1.00 98.80           C  
ATOM   1211  CD1 PHE A  82       8.648  -5.595  63.941  1.00 98.80           C  
ATOM   1212  CD2 PHE A  82       8.819  -6.762  66.056  1.00 98.80           C  
ATOM   1213  CE1 PHE A  82       8.459  -4.402  64.627  1.00 98.80           C  
ATOM   1214  CE2 PHE A  82       8.677  -5.558  66.726  1.00 98.80           C  
ATOM   1215  CZ  PHE A  82       8.483  -4.381  66.015  1.00 98.80           C  
ATOM   1216  H   PHE A  82       8.522 -10.506  62.642  1.00 98.80           H  
ATOM   1217  HA  PHE A  82       8.204  -9.472  65.417  1.00 98.80           H  
ATOM   1218  HB3 PHE A  82       8.968  -7.967  62.861  1.00 98.80           H  
ATOM   1219  HB2 PHE A  82      10.086  -8.391  64.114  1.00 98.80           H  
ATOM   1220  HD1 PHE A  82       8.691  -5.576  62.865  1.00 98.80           H  
ATOM   1221  HD2 PHE A  82       8.954  -7.672  66.611  1.00 98.80           H  
ATOM   1222  HE1 PHE A  82       8.330  -3.483  64.076  1.00 98.80           H  
ATOM   1223  HE2 PHE A  82       8.724  -5.547  67.803  1.00 98.80           H  
ATOM   1224  HZ  PHE A  82       8.364  -3.445  66.542  1.00 98.80           H  
ATOM   1225  N   GLY A  83       5.955  -8.373  64.874  1.00 98.92           N  
ATOM   1226  CA  GLY A  83       4.589  -7.914  64.664  1.00 98.92           C  
ATOM   1227  C   GLY A  83       4.414  -6.653  65.509  1.00 98.92           C  
ATOM   1228  O   GLY A  83       4.986  -6.549  66.595  1.00 98.92           O  
ATOM   1229  H   GLY A  83       6.406  -8.049  65.720  1.00 98.92           H  
ATOM   1230  HA3 GLY A  83       3.878  -8.672  64.981  1.00 98.92           H  
ATOM   1231  HA2 GLY A  83       4.406  -7.702  63.611  1.00 98.92           H  
ATOM   1232  N   ALA A  84       3.615  -5.695  65.016  1.00 98.97           N  
ATOM   1233  CA  ALA A  84       3.453  -4.380  65.631  1.00 98.97           C  
ATOM   1234  C   ALA A  84       2.239  -3.625  65.076  1.00 98.97           C  
ATOM   1235  O   ALA A  84       1.735  -3.944  63.999  1.00 98.97           O  
ATOM   1236  CB  ALA A  84       4.755  -3.564  65.479  1.00 98.97           C  
ATOM   1237  H   ALA A  84       3.172  -5.818  64.116  1.00 98.97           H  
ATOM   1238  HA  ALA A  84       3.253  -4.524  66.691  1.00 98.97           H  
ATOM   1239  HB1 ALA A  84       4.615  -2.516  65.743  1.00 98.97           H  
ATOM   1240  HB2 ALA A  84       5.539  -3.947  66.132  1.00 98.97           H  
ATOM   1241  HB3 ALA A  84       5.136  -3.604  64.458  1.00 98.97           H  
ATOM   1242  N   VAL A  85       1.792  -2.611  65.825  1.00 98.95           N  
ATOM   1243  CA  VAL A  85       0.729  -1.673  65.484  1.00 98.95           C  
ATOM   1244  C   VAL A  85       1.157  -0.249  65.876  1.00 98.95           C  
ATOM   1245  O   VAL A  85       1.762  -0.063  66.935  1.00 98.95           O  
ATOM   1246  CB  VAL A  85      -0.643  -2.108  66.070  1.00 98.95           C  
ATOM   1247  CG1 VAL A  85      -1.221  -3.336  65.351  1.00 98.95           C  
ATOM   1248  CG2 VAL A  85      -0.627  -2.338  67.595  1.00 98.95           C  
ATOM   1249  H   VAL A  85       2.300  -2.405  66.684  1.00 98.95           H  
ATOM   1250  HA  VAL A  85       0.636  -1.672  64.400  1.00 98.95           H  
ATOM   1251  HB  VAL A  85      -1.338  -1.288  65.881  1.00 98.95           H  
ATOM   1252 HG11 VAL A  85      -2.258  -3.490  65.640  1.00 98.95           H  
ATOM   1253 HG12 VAL A  85      -1.199  -3.213  64.268  1.00 98.95           H  
ATOM   1254 HG13 VAL A  85      -0.666  -4.243  65.593  1.00 98.95           H  
ATOM   1255 HG21 VAL A  85      -1.614  -2.616  67.963  1.00 98.95           H  
ATOM   1256 HG22 VAL A  85       0.058  -3.139  67.873  1.00 98.95           H  
ATOM   1257 HG23 VAL A  85      -0.320  -1.442  68.135  1.00 98.95           H  
ATOM   1258  N   ALA A  86       0.838   0.741  65.032  1.00 98.86           N  
ATOM   1259  CA  ALA A  86       1.190   2.149  65.195  1.00 98.86           C  
ATOM   1260  C   ALA A  86      -0.064   3.038  65.153  1.00 98.86           C  
ATOM   1261  O   ALA A  86      -0.804   3.028  64.171  1.00 98.86           O  
ATOM   1262  CB  ALA A  86       2.168   2.530  64.072  1.00 98.86           C  
ATOM   1263  H   ALA A  86       0.381   0.488  64.161  1.00 98.86           H  
ATOM   1264  HA  ALA A  86       1.692   2.308  66.151  1.00 98.86           H  
ATOM   1265  HB1 ALA A  86       2.371   3.600  64.075  1.00 98.86           H  
ATOM   1266  HB2 ALA A  86       3.120   2.013  64.189  1.00 98.86           H  
ATOM   1267  HB3 ALA A  86       1.768   2.278  63.090  1.00 98.86           H  
ATOM   1268  N   ALA A  87      -0.314   3.823  66.205  1.00 98.43           N  
ATOM   1269  CA  ALA A  87      -1.366   4.841  66.325  1.00 98.43           C  
ATOM   1270  C   ALA A  87      -2.797   4.258  66.349  1.00 98.43           C  
ATOM   1271  O   ALA A  87      -3.755   4.928  65.961  1.00 98.43           O  
ATOM   1272  CB  ALA A  87      -1.181   5.966  65.285  1.00 98.43           C  
ATOM   1273  H   ALA A  87       0.328   3.770  66.991  1.00 98.43           H  
ATOM   1274  HA  ALA A  87      -1.222   5.287  67.310  1.00 98.43           H  
ATOM   1275  HB1 ALA A  87      -1.882   6.780  65.469  1.00 98.43           H  
ATOM   1276  HB2 ALA A  87      -0.176   6.386  65.331  1.00 98.43           H  
ATOM   1277  HB3 ALA A  87      -1.352   5.614  64.267  1.00 98.43           H  
ATOM   1278  N   ILE A  88      -2.933   2.997  66.775  1.00 98.55           N  
ATOM   1279  CA  ILE A  88      -4.180   2.237  66.897  1.00 98.55           C  
ATOM   1280  C   ILE A  88      -5.072   2.809  68.019  1.00 98.55           C  
ATOM   1281  O   ILE A  88      -4.560   3.191  69.071  1.00 98.55           O  
ATOM   1282  CB  ILE A  88      -3.915   0.716  67.143  1.00 98.55           C  
ATOM   1283  CG1 ILE A  88      -5.207  -0.129  67.077  1.00 98.55           C  
ATOM   1284  CG2 ILE A  88      -3.147   0.396  68.442  1.00 98.55           C  
ATOM   1285  CD1 ILE A  88      -4.961  -1.642  67.044  1.00 98.55           C  
ATOM   1286  H   ILE A  88      -2.100   2.540  67.119  1.00 98.55           H  
ATOM   1287  HA  ILE A  88      -4.711   2.337  65.947  1.00 98.55           H  
ATOM   1288  HB  ILE A  88      -3.282   0.386  66.318  1.00 98.55           H  
ATOM   1289 HG13 ILE A  88      -5.771   0.151  66.190  1.00 98.55           H  
ATOM   1290 HG12 ILE A  88      -5.852   0.093  67.929  1.00 98.55           H  
ATOM   1291 HG21 ILE A  88      -2.925  -0.665  68.520  1.00 98.55           H  
ATOM   1292 HG22 ILE A  88      -2.190   0.905  68.473  1.00 98.55           H  
ATOM   1293 HG23 ILE A  88      -3.715   0.667  69.329  1.00 98.55           H  
ATOM   1294 HD11 ILE A  88      -5.828  -2.160  66.639  1.00 98.55           H  
ATOM   1295 HD12 ILE A  88      -4.101  -1.899  66.428  1.00 98.55           H  
ATOM   1296 HD13 ILE A  88      -4.786  -2.032  68.047  1.00 98.55           H  
ATOM   1297  N   LYS A  89      -6.385   2.869  67.752  1.00 98.11           N  
ATOM   1298  CA  LYS A  89      -7.384   3.468  68.635  1.00 98.11           C  
ATOM   1299  C   LYS A  89      -8.392   2.409  69.098  1.00 98.11           C  
ATOM   1300  O   LYS A  89      -8.719   1.495  68.341  1.00 98.11           O  
ATOM   1301  CB  LYS A  89      -8.129   4.576  67.861  1.00 98.11           C  
ATOM   1302  CG  LYS A  89      -7.244   5.766  67.457  1.00 98.11           C  
ATOM   1303  CD  LYS A  89      -8.027   6.838  66.685  1.00 98.11           C  
ATOM   1304  CE  LYS A  89      -7.130   8.004  66.252  1.00 98.11           C  
ATOM   1305  NZ  LYS A  89      -7.860   9.006  65.456  1.00 98.11           N1+
ATOM   1306  H   LYS A  89      -6.738   2.510  66.875  1.00 98.11           H  
ATOM   1307  HA  LYS A  89      -6.914   3.911  69.515  1.00 98.11           H  
ATOM   1308  HB3 LYS A  89      -8.946   4.957  68.476  1.00 98.11           H  
ATOM   1309  HB2 LYS A  89      -8.595   4.152  66.969  1.00 98.11           H  
ATOM   1310  HG3 LYS A  89      -6.415   5.419  66.840  1.00 98.11           H  
ATOM   1311  HG2 LYS A  89      -6.796   6.208  68.347  1.00 98.11           H  
ATOM   1312  HD3 LYS A  89      -8.841   7.210  67.310  1.00 98.11           H  
ATOM   1313  HD2 LYS A  89      -8.492   6.380  65.810  1.00 98.11           H  
ATOM   1314  HE3 LYS A  89      -6.295   7.632  65.657  1.00 98.11           H  
ATOM   1315  HE2 LYS A  89      -6.717   8.500  67.129  1.00 98.11           H  
ATOM   1316  HZ1 LYS A  89      -8.583   9.422  66.030  1.00 98.11           H  
ATOM   1317  HZ2 LYS A  89      -7.217   9.729  65.167  1.00 98.11           H  
ATOM   1318  HZ3 LYS A  89      -8.271   8.570  64.643  1.00 98.11           H  
ATOM   1319  N   GLY A  90      -8.921   2.611  70.315  1.00 97.17           N  
ATOM   1320  CA  GLY A  90     -10.123   1.944  70.812  1.00 97.17           C  
ATOM   1321  C   GLY A  90      -9.970   0.440  71.097  1.00 97.17           C  
ATOM   1322  O   GLY A  90     -10.983  -0.258  71.086  1.00 97.17           O  
ATOM   1323  H   GLY A  90      -8.578   3.382  70.869  1.00 97.17           H  
ATOM   1324  HA3 GLY A  90     -10.940   2.096  70.104  1.00 97.17           H  
ATOM   1325  HA2 GLY A  90     -10.414   2.448  71.732  1.00 97.17           H  
ATOM   1326  N   VAL A  91      -8.745  -0.064  71.328  1.00 97.32           N  
ATOM   1327  CA  VAL A  91      -8.487  -1.462  71.685  1.00 97.32           C  
ATOM   1328  C   VAL A  91      -7.759  -1.494  73.038  1.00 97.32           C  
ATOM   1329  O   VAL A  91      -6.738  -0.823  73.185  1.00 97.32           O  
ATOM   1330  CB  VAL A  91      -7.576  -2.181  70.648  1.00 97.32           C  
ATOM   1331  CG1 VAL A  91      -7.307  -3.651  71.031  1.00 97.32           C  
ATOM   1332  CG2 VAL A  91      -8.152  -2.134  69.225  1.00 97.32           C  
ATOM   1333  H   VAL A  91      -7.942   0.547  71.322  1.00 97.32           H  
ATOM   1334  HA  VAL A  91      -9.418  -2.024  71.781  1.00 97.32           H  
ATOM   1335  HB  VAL A  91      -6.614  -1.666  70.604  1.00 97.32           H  
ATOM   1336 HG11 VAL A  91      -6.902  -4.213  70.196  1.00 97.32           H  
ATOM   1337 HG12 VAL A  91      -6.592  -3.733  71.848  1.00 97.32           H  
ATOM   1338 HG13 VAL A  91      -8.224  -4.155  71.335  1.00 97.32           H  
ATOM   1339 HG21 VAL A  91      -7.439  -2.542  68.511  1.00 97.32           H  
ATOM   1340 HG22 VAL A  91      -9.063  -2.724  69.158  1.00 97.32           H  
ATOM   1341 HG23 VAL A  91      -8.375  -1.118  68.900  1.00 97.32           H  
ATOM   1342  N   THR A  92      -8.286  -2.285  73.988  1.00 95.55           N  
ATOM   1343  CA  THR A  92      -7.763  -2.427  75.353  1.00 95.55           C  
ATOM   1344  C   THR A  92      -6.309  -2.938  75.424  1.00 95.55           C  
ATOM   1345  O   THR A  92      -5.540  -2.434  76.242  1.00 95.55           O  
ATOM   1346  CB  THR A  92      -8.634  -3.405  76.191  1.00 95.55           C  
ATOM   1347  CG2 THR A  92      -8.234  -3.552  77.673  1.00 95.55           C  
ATOM   1348  OG1 THR A  92      -9.985  -2.992  76.149  1.00 95.55           O  
ATOM   1349  H   THR A  92      -9.139  -2.792  73.799  1.00 95.55           H  
ATOM   1350  HA  THR A  92      -7.796  -1.441  75.820  1.00 95.55           H  
ATOM   1351  HB  THR A  92      -8.601  -4.396  75.734  1.00 95.55           H  
ATOM   1352 HG21 THR A  92      -8.943  -4.179  78.213  1.00 95.55           H  
ATOM   1353 HG22 THR A  92      -7.256  -4.017  77.787  1.00 95.55           H  
ATOM   1354 HG23 THR A  92      -8.200  -2.583  78.172  1.00 95.55           H  
ATOM   1355  HG1 THR A  92     -10.479  -3.503  76.795  1.00 95.55           H  
ATOM   1356  N   ASN A  93      -5.975  -3.918  74.565  1.00 98.64           N  
ATOM   1357  CA  ASN A  93      -4.680  -4.598  74.542  1.00 98.64           C  
ATOM   1358  C   ASN A  93      -4.072  -4.528  73.128  1.00 98.64           C  
ATOM   1359  O   ASN A  93      -4.241  -5.477  72.362  1.00 98.64           O  
ATOM   1360  CB  ASN A  93      -4.829  -6.067  75.025  1.00 98.64           C  
ATOM   1361  CG  ASN A  93      -5.350  -6.205  76.458  1.00 98.64           C  
ATOM   1362  ND2 ASN A  93      -4.561  -5.769  77.440  1.00 98.64           N  
ATOM   1363  OD1 ASN A  93      -6.451  -6.707  76.673  1.00 98.64           O  
ATOM   1364  H   ASN A  93      -6.665  -4.259  73.912  1.00 98.64           H  
ATOM   1365  HA  ASN A  93      -4.001  -4.109  75.232  1.00 98.64           H  
ATOM   1366  HB3 ASN A  93      -3.861  -6.567  74.977  1.00 98.64           H  
ATOM   1367  HB2 ASN A  93      -5.495  -6.623  74.363  1.00 98.64           H  
ATOM   1368 HD22 ASN A  93      -4.891  -5.776  78.400  1.00 98.64           H  
ATOM   1369 HD21 ASN A  93      -3.653  -5.371  77.229  1.00 98.64           H  
ATOM   1370  N   PRO A  94      -3.379  -3.418  72.777  1.00 98.82           N  
ATOM   1371  CA  PRO A  94      -2.702  -3.300  71.470  1.00 98.82           C  
ATOM   1372  C   PRO A  94      -1.519  -4.269  71.240  1.00 98.82           C  
ATOM   1373  O   PRO A  94      -1.227  -4.551  70.078  1.00 98.82           O  
ATOM   1374  CB  PRO A  94      -2.297  -1.819  71.397  1.00 98.82           C  
ATOM   1375  CG  PRO A  94      -2.146  -1.404  72.849  1.00 98.82           C  
ATOM   1376  CD  PRO A  94      -3.264  -2.172  73.539  1.00 98.82           C  
ATOM   1377  HA  PRO A  94      -3.427  -3.492  70.676  1.00 98.82           H  
ATOM   1378  HB3 PRO A  94      -3.107  -1.246  70.944  1.00 98.82           H  
ATOM   1379  HB2 PRO A  94      -1.399  -1.628  70.809  1.00 98.82           H  
ATOM   1380  HG3 PRO A  94      -2.207  -0.332  73.015  1.00 98.82           H  
ATOM   1381  HG2 PRO A  94      -1.177  -1.740  73.213  1.00 98.82           H  
ATOM   1382  HD2 PRO A  94      -3.049  -2.296  74.597  1.00 98.82           H  
ATOM   1383  HD3 PRO A  94      -4.203  -1.627  73.453  1.00 98.82           H  
ATOM   1384  N   VAL A  95      -0.892  -4.805  72.310  1.00 98.96           N  
ATOM   1385  CA  VAL A  95       0.133  -5.861  72.218  1.00 98.96           C  
ATOM   1386  C   VAL A  95      -0.444  -7.211  71.735  1.00 98.96           C  
ATOM   1387  O   VAL A  95       0.275  -7.981  71.099  1.00 98.96           O  
ATOM   1388  CB  VAL A  95       0.871  -6.087  73.575  1.00 98.96           C  
ATOM   1389  CG1 VAL A  95       0.084  -6.913  74.617  1.00 98.96           C  
ATOM   1390  CG2 VAL A  95       2.265  -6.707  73.389  1.00 98.96           C  
ATOM   1391  H   VAL A  95      -1.140  -4.507  73.245  1.00 98.96           H  
ATOM   1392  HA  VAL A  95       0.867  -5.537  71.479  1.00 98.96           H  
ATOM   1393  HB  VAL A  95       1.038  -5.102  74.007  1.00 98.96           H  
ATOM   1394 HG11 VAL A  95       0.508  -6.811  75.614  1.00 98.96           H  
ATOM   1395 HG12 VAL A  95      -0.959  -6.605  74.662  1.00 98.96           H  
ATOM   1396 HG13 VAL A  95       0.088  -7.975  74.382  1.00 98.96           H  
ATOM   1397 HG21 VAL A  95       2.776  -6.801  74.347  1.00 98.96           H  
ATOM   1398 HG22 VAL A  95       2.220  -7.701  72.943  1.00 98.96           H  
ATOM   1399 HG23 VAL A  95       2.882  -6.077  72.750  1.00 98.96           H  
ATOM   1400  N   SER A  96      -1.736  -7.454  72.021  1.00 98.94           N  
ATOM   1401  CA  SER A  96      -2.472  -8.631  71.569  1.00 98.94           C  
ATOM   1402  C   SER A  96      -2.851  -8.526  70.084  1.00 98.94           C  
ATOM   1403  O   SER A  96      -2.894  -9.556  69.416  1.00 98.94           O  
ATOM   1404  CB  SER A  96      -3.729  -8.828  72.433  1.00 98.94           C  
ATOM   1405  OG  SER A  96      -3.380  -9.015  73.786  1.00 98.94           O  
ATOM   1406  H   SER A  96      -2.264  -6.781  72.558  1.00 98.94           H  
ATOM   1407  HA  SER A  96      -1.829  -9.506  71.684  1.00 98.94           H  
ATOM   1408  HB3 SER A  96      -4.262  -9.723  72.113  1.00 98.94           H  
ATOM   1409  HB2 SER A  96      -4.422  -7.994  72.346  1.00 98.94           H  
ATOM   1410  HG  SER A  96      -2.909  -9.855  73.854  1.00 98.94           H  
ATOM   1411  N   VAL A  97      -3.073  -7.297  69.579  1.00 98.94           N  
ATOM   1412  CA  VAL A  97      -3.261  -7.039  68.149  1.00 98.94           C  
ATOM   1413  C   VAL A  97      -1.935  -7.227  67.389  1.00 98.94           C  
ATOM   1414  O   VAL A  97      -1.958  -7.839  66.326  1.00 98.94           O  
ATOM   1415  CB  VAL A  97      -3.795  -5.613  67.837  1.00 98.94           C  
ATOM   1416  CG1 VAL A  97      -4.143  -5.416  66.345  1.00 98.94           C  
ATOM   1417  CG2 VAL A  97      -5.032  -5.276  68.677  1.00 98.94           C  
ATOM   1418  H   VAL A  97      -3.029  -6.488  70.183  1.00 98.94           H  
ATOM   1419  HA  VAL A  97      -3.981  -7.765  67.764  1.00 98.94           H  
ATOM   1420  HB  VAL A  97      -3.027  -4.881  68.092  1.00 98.94           H  
ATOM   1421 HG11 VAL A  97      -4.540  -4.418  66.159  1.00 98.94           H  
ATOM   1422 HG12 VAL A  97      -3.279  -5.536  65.693  1.00 98.94           H  
ATOM   1423 HG13 VAL A  97      -4.901  -6.132  66.024  1.00 98.94           H  
ATOM   1424 HG21 VAL A  97      -5.401  -4.278  68.441  1.00 98.94           H  
ATOM   1425 HG22 VAL A  97      -5.841  -5.980  68.490  1.00 98.94           H  
ATOM   1426 HG23 VAL A  97      -4.813  -5.294  69.743  1.00 98.94           H  
ATOM   1427  N   ALA A  98      -0.812  -6.772  67.976  1.00 98.96           N  
ATOM   1428  CA  ALA A  98       0.549  -6.989  67.476  1.00 98.96           C  
ATOM   1429  C   ALA A  98       0.956  -8.476  67.403  1.00 98.96           C  
ATOM   1430  O   ALA A  98       1.722  -8.834  66.510  1.00 98.96           O  
ATOM   1431  CB  ALA A  98       1.539  -6.188  68.335  1.00 98.96           C  
ATOM   1432  H   ALA A  98      -0.884  -6.268  68.850  1.00 98.96           H  
ATOM   1433  HA  ALA A  98       0.589  -6.585  66.464  1.00 98.96           H  
ATOM   1434  HB1 ALA A  98       2.560  -6.314  67.978  1.00 98.96           H  
ATOM   1435  HB2 ALA A  98       1.313  -5.121  68.309  1.00 98.96           H  
ATOM   1436  HB3 ALA A  98       1.525  -6.505  69.376  1.00 98.96           H  
ATOM   1437  N   ARG A  99       0.413  -9.318  68.303  1.00 98.94           N  
ATOM   1438  CA  ARG A  99       0.569 -10.777  68.288  1.00 98.94           C  
ATOM   1439  C   ARG A  99      -0.178 -11.431  67.110  1.00 98.94           C  
ATOM   1440  O   ARG A  99       0.378 -12.332  66.481  1.00 98.94           O  
ATOM   1441  CB  ARG A  99       0.135 -11.359  69.654  1.00 98.94           C  
ATOM   1442  CG  ARG A  99       0.274 -12.889  69.795  1.00 98.94           C  
ATOM   1443  CD  ARG A  99       1.716 -13.360  70.048  1.00 98.94           C  
ATOM   1444  NE  ARG A  99       1.840 -14.828  69.979  1.00 98.94           N  
ATOM   1445  CZ  ARG A  99       1.632 -15.743  70.945  1.00 98.94           C  
ATOM   1446  NH1 ARG A  99       1.224 -15.422  72.176  1.00 98.94           N  
ATOM   1447  NH2 ARG A  99       1.830 -17.037  70.673  1.00 98.94           N1+
ATOM   1448  H   ARG A  99      -0.186  -8.944  69.027  1.00 98.94           H  
ATOM   1449  HA  ARG A  99       1.627 -10.998  68.146  1.00 98.94           H  
ATOM   1450  HB3 ARG A  99      -0.909 -11.106  69.831  1.00 98.94           H  
ATOM   1451  HB2 ARG A  99       0.692 -10.872  70.456  1.00 98.94           H  
ATOM   1452  HG3 ARG A  99      -0.193 -13.439  68.979  1.00 98.94           H  
ATOM   1453  HG2 ARG A  99      -0.314 -13.149  70.674  1.00 98.94           H  
ATOM   1454  HD3 ARG A  99       1.995 -13.082  71.064  1.00 98.94           H  
ATOM   1455  HD2 ARG A  99       2.434 -12.860  69.398  1.00 98.94           H  
ATOM   1456  HE  ARG A  99       2.057 -15.191  69.059  1.00 98.94           H  
ATOM   1457 HH12 ARG A  99       1.063 -16.149  72.865  1.00 98.94           H  
ATOM   1458 HH11 ARG A  99       0.989 -14.465  72.416  1.00 98.94           H  
ATOM   1459 HH22 ARG A  99       1.707 -17.737  71.393  1.00 98.94           H  
ATOM   1460 HH21 ARG A  99       2.071 -17.323  69.731  1.00 98.94           H  
ATOM   1461  N   ARG A 100      -1.395 -10.945  66.809  1.00 98.81           N  
ATOM   1462  CA  ARG A 100      -2.162 -11.349  65.629  1.00 98.81           C  
ATOM   1463  C   ARG A 100      -1.561 -10.809  64.314  1.00 98.81           C  
ATOM   1464  O   ARG A 100      -1.739 -11.460  63.288  1.00 98.81           O  
ATOM   1465  CB  ARG A 100      -3.635 -10.912  65.757  1.00 98.81           C  
ATOM   1466  CG  ARG A 100      -4.463 -11.455  66.944  1.00 98.81           C  
ATOM   1467  CD  ARG A 100      -4.809 -12.956  66.942  1.00 98.81           C  
ATOM   1468  NE  ARG A 100      -3.733 -13.832  67.441  1.00 98.81           N  
ATOM   1469  CZ  ARG A 100      -3.556 -14.275  68.700  1.00 98.81           C  
ATOM   1470  NH1 ARG A 100      -4.359 -13.903  69.709  1.00 98.81           N  
ATOM   1471  NH2 ARG A 100      -2.549 -15.120  68.956  1.00 98.81           N1+
ATOM   1472  H   ARG A 100      -1.795 -10.209  67.375  1.00 98.81           H  
ATOM   1473  HA  ARG A 100      -2.131 -12.437  65.560  1.00 98.81           H  
ATOM   1474  HB3 ARG A 100      -4.154 -11.185  64.839  1.00 98.81           H  
ATOM   1475  HB2 ARG A 100      -3.675  -9.824  65.802  1.00 98.81           H  
ATOM   1476  HG3 ARG A 100      -5.393 -10.902  67.028  1.00 98.81           H  
ATOM   1477  HG2 ARG A 100      -3.907 -11.232  67.853  1.00 98.81           H  
ATOM   1478  HD3 ARG A 100      -4.926 -13.260  65.903  1.00 98.81           H  
ATOM   1479  HD2 ARG A 100      -5.776 -13.156  67.403  1.00 98.81           H  
ATOM   1480  HE  ARG A 100      -3.114 -14.185  66.719  1.00 98.81           H  
ATOM   1481 HH12 ARG A 100      -4.199 -14.243  70.646  1.00 98.81           H  
ATOM   1482 HH11 ARG A 100      -5.125 -13.270  69.533  1.00 98.81           H  
ATOM   1483 HH22 ARG A 100      -2.396 -15.470  69.890  1.00 98.81           H  
ATOM   1484 HH21 ARG A 100      -1.927 -15.425  68.215  1.00 98.81           H  
ATOM   1485  N   VAL A 101      -0.841  -9.668  64.348  1.00 98.76           N  
ATOM   1486  CA  VAL A 101      -0.071  -9.159  63.205  1.00 98.76           C  
ATOM   1487  C   VAL A 101       1.134 -10.074  62.887  1.00 98.76           C  
ATOM   1488  O   VAL A 101       1.411 -10.300  61.711  1.00 98.76           O  
ATOM   1489  CB  VAL A 101       0.405  -7.682  63.387  1.00 98.76           C  
ATOM   1490  CG1 VAL A 101       1.436  -7.193  62.347  1.00 98.76           C  
ATOM   1491  CG2 VAL A 101      -0.781  -6.704  63.358  1.00 98.76           C  
ATOM   1492  H   VAL A 101      -0.765  -9.150  65.212  1.00 98.76           H  
ATOM   1493  HA  VAL A 101      -0.738  -9.170  62.344  1.00 98.76           H  
ATOM   1494  HB  VAL A 101       0.876  -7.594  64.365  1.00 98.76           H  
ATOM   1495 HG11 VAL A 101       1.659  -6.135  62.482  1.00 98.76           H  
ATOM   1496 HG12 VAL A 101       2.386  -7.722  62.417  1.00 98.76           H  
ATOM   1497 HG13 VAL A 101       1.058  -7.315  61.332  1.00 98.76           H  
ATOM   1498 HG21 VAL A 101      -0.461  -5.680  63.550  1.00 98.76           H  
ATOM   1499 HG22 VAL A 101      -1.269  -6.721  62.385  1.00 98.76           H  
ATOM   1500 HG23 VAL A 101      -1.537  -6.947  64.097  1.00 98.76           H  
ATOM   1501  N   LEU A 102       1.790 -10.621  63.929  1.00 98.47           N  
ATOM   1502  CA  LEU A 102       2.897 -11.573  63.802  1.00 98.47           C  
ATOM   1503  C   LEU A 102       2.453 -12.913  63.180  1.00 98.47           C  
ATOM   1504  O   LEU A 102       3.169 -13.428  62.324  1.00 98.47           O  
ATOM   1505  CB  LEU A 102       3.584 -11.764  65.184  1.00 98.47           C  
ATOM   1506  CG  LEU A 102       5.018 -12.358  65.154  1.00 98.47           C  
ATOM   1507  CD1 LEU A 102       5.793 -11.977  66.430  1.00 98.47           C  
ATOM   1508  CD2 LEU A 102       5.054 -13.886  64.937  1.00 98.47           C  
ATOM   1509  H   LEU A 102       1.508 -10.386  64.871  1.00 98.47           H  
ATOM   1510  HA  LEU A 102       3.624 -11.117  63.128  1.00 98.47           H  
ATOM   1511  HB3 LEU A 102       2.953 -12.342  65.858  1.00 98.47           H  
ATOM   1512  HB2 LEU A 102       3.657 -10.781  65.649  1.00 98.47           H  
ATOM   1513  HG  LEU A 102       5.556 -11.902  64.322  1.00 98.47           H  
ATOM   1514 HD11 LEU A 102       6.696 -12.575  66.557  1.00 98.47           H  
ATOM   1515 HD12 LEU A 102       6.109 -10.936  66.394  1.00 98.47           H  
ATOM   1516 HD13 LEU A 102       5.182 -12.108  67.323  1.00 98.47           H  
ATOM   1517 HD21 LEU A 102       5.674 -14.398  65.673  1.00 98.47           H  
ATOM   1518 HD22 LEU A 102       4.065 -14.333  65.003  1.00 98.47           H  
ATOM   1519 HD23 LEU A 102       5.456 -14.127  63.953  1.00 98.47           H  
ATOM   1520  N   GLU A 103       1.310 -13.460  63.630  1.00 97.78           N  
ATOM   1521  CA  GLU A 103       0.901 -14.840  63.346  1.00 97.78           C  
ATOM   1522  C   GLU A 103      -0.172 -14.985  62.255  1.00 97.78           C  
ATOM   1523  O   GLU A 103      -0.048 -15.881  61.421  1.00 97.78           O  
ATOM   1524  CB  GLU A 103       0.428 -15.499  64.656  1.00 97.78           C  
ATOM   1525  CG  GLU A 103       1.574 -15.674  65.673  1.00 97.78           C  
ATOM   1526  CD  GLU A 103       1.200 -16.452  66.939  1.00 97.78           C  
ATOM   1527  OE1 GLU A 103       2.128 -17.080  67.496  1.00 97.78           O  
ATOM   1528  OE2 GLU A 103       0.026 -16.386  67.367  1.00 97.78           O1-
ATOM   1529  H   GLU A 103       0.770 -12.973  64.331  1.00 97.78           H  
ATOM   1530  HA  GLU A 103       1.764 -15.411  62.998  1.00 97.78           H  
ATOM   1531  HB3 GLU A 103      -0.029 -16.468  64.446  1.00 97.78           H  
ATOM   1532  HB2 GLU A 103      -0.354 -14.884  65.103  1.00 97.78           H  
ATOM   1533  HG3 GLU A 103       1.940 -14.697  65.989  1.00 97.78           H  
ATOM   1534  HG2 GLU A 103       2.411 -16.175  65.183  1.00 97.78           H  
ATOM   1535  N   ASP A 104      -1.208 -14.133  62.297  1.00 96.29           N  
ATOM   1536  CA  ASP A 104      -2.444 -14.243  61.505  1.00 96.29           C  
ATOM   1537  C   ASP A 104      -2.505 -13.182  60.390  1.00 96.29           C  
ATOM   1538  O   ASP A 104      -3.593 -12.740  60.016  1.00 96.29           O  
ATOM   1539  CB  ASP A 104      -3.721 -14.210  62.389  1.00 96.29           C  
ATOM   1540  CG  ASP A 104      -3.710 -15.232  63.535  1.00 96.29           C  
ATOM   1541  OD1 ASP A 104      -4.144 -16.376  63.280  1.00 96.29           O  
ATOM   1542  OD2 ASP A 104      -3.108 -14.916  64.584  1.00 96.29           O1-
ATOM   1543  H   ASP A 104      -1.219 -13.406  62.999  1.00 96.29           H  
ATOM   1544  HA  ASP A 104      -2.450 -15.204  60.987  1.00 96.29           H  
ATOM   1545  HB3 ASP A 104      -4.610 -14.388  61.782  1.00 96.29           H  
ATOM   1546  HB2 ASP A 104      -3.839 -13.217  62.829  1.00 96.29           H  
ATOM   1547  N   SER A 105      -1.330 -12.790  59.878  1.00 92.98           N  
ATOM   1548  CA  SER A 105      -1.152 -11.737  58.886  1.00 92.98           C  
ATOM   1549  C   SER A 105       0.254 -11.883  58.271  1.00 92.98           C  
ATOM   1550  O   SER A 105       1.201 -12.147  59.014  1.00 92.98           O  
ATOM   1551  CB  SER A 105      -1.359 -10.372  59.587  1.00 92.98           C  
ATOM   1552  OG  SER A 105      -0.873  -9.265  58.853  1.00 92.98           O  
ATOM   1553  H   SER A 105      -0.478 -13.200  60.235  1.00 92.98           H  
ATOM   1554  HA  SER A 105      -1.922 -11.871  58.128  1.00 92.98           H  
ATOM   1555  HB3 SER A 105      -0.852 -10.380  60.547  1.00 92.98           H  
ATOM   1556  HB2 SER A 105      -2.415 -10.209  59.798  1.00 92.98           H  
ATOM   1557  HG  SER A 105       0.052  -9.138  59.086  1.00 92.98           H  
ATOM   1558  N   PRO A 106       0.383 -11.688  56.936  1.00 91.61           N  
ATOM   1559  CA  PRO A 106       1.701 -11.644  56.277  1.00 91.61           C  
ATOM   1560  C   PRO A 106       2.517 -10.375  56.602  1.00 91.61           C  
ATOM   1561  O   PRO A 106       3.736 -10.405  56.448  1.00 91.61           O  
ATOM   1562  CB  PRO A 106       1.350 -11.727  54.783  1.00 91.61           C  
ATOM   1563  CG  PRO A 106      -0.001 -11.038  54.675  1.00 91.61           C  
ATOM   1564  CD  PRO A 106      -0.696 -11.428  55.976  1.00 91.61           C  
ATOM   1565  HA  PRO A 106       2.299 -12.512  56.560  1.00 91.61           H  
ATOM   1566  HB3 PRO A 106       1.252 -12.775  54.494  1.00 91.61           H  
ATOM   1567  HB2 PRO A 106       2.099 -11.279  54.128  1.00 91.61           H  
ATOM   1568  HG3 PRO A 106      -0.563 -11.316  53.783  1.00 91.61           H  
ATOM   1569  HG2 PRO A 106       0.146  -9.958  54.653  1.00 91.61           H  
ATOM   1570  HD2 PRO A 106      -1.375 -10.638  56.300  1.00 91.61           H  
ATOM   1571  HD3 PRO A 106      -1.270 -12.346  55.840  1.00 91.61           H  
ATOM   1572  N   HIS A 107       1.832  -9.300  57.032  1.00 94.81           N  
ATOM   1573  CA  HIS A 107       2.407  -7.992  57.339  1.00 94.81           C  
ATOM   1574  C   HIS A 107       3.050  -7.940  58.732  1.00 94.81           C  
ATOM   1575  O   HIS A 107       2.655  -8.703  59.612  1.00 94.81           O  
ATOM   1576  CB  HIS A 107       1.316  -6.911  57.198  1.00 94.81           C  
ATOM   1577  CG  HIS A 107       0.555  -6.950  55.895  1.00 94.81           C  
ATOM   1578  CD2 HIS A 107      -0.794  -6.881  55.627  1.00 94.81           C  
ATOM   1579  ND1 HIS A 107       1.171  -7.117  54.665  1.00 94.81           N  
ATOM   1580  CE1 HIS A 107       0.207  -7.118  53.740  1.00 94.81           C  
ATOM   1581  NE2 HIS A 107      -1.011  -6.971  54.249  1.00 94.81           N  
ATOM   1582  H   HIS A 107       0.829  -9.368  57.129  1.00 94.81           H  
ATOM   1583  HA  HIS A 107       3.174  -7.800  56.595  1.00 94.81           H  
ATOM   1584  HB3 HIS A 107       1.763  -5.920  57.290  1.00 94.81           H  
ATOM   1585  HB2 HIS A 107       0.595  -6.994  58.012  1.00 94.81           H  
ATOM   1586  HD2 HIS A 107      -1.618  -6.774  56.317  1.00 94.81           H  
ATOM   1587  HD1 HIS A 107       2.163  -7.215  54.500  1.00 94.81           H  
ATOM   1588  HE1 HIS A 107       0.399  -7.226  52.683  1.00 94.81           H  
ATOM   1589  N   VAL A 108       4.014  -7.021  58.899  1.00 97.65           N  
ATOM   1590  CA  VAL A 108       4.771  -6.835  60.143  1.00 97.65           C  
ATOM   1591  C   VAL A 108       4.283  -5.597  60.925  1.00 97.65           C  
ATOM   1592  O   VAL A 108       4.426  -5.570  62.146  1.00 97.65           O  
ATOM   1593  CB  VAL A 108       6.285  -6.591  59.877  1.00 97.65           C  
ATOM   1594  CG1 VAL A 108       7.158  -6.902  61.094  1.00 97.65           C  
ATOM   1595  CG2 VAL A 108       6.828  -7.403  58.705  1.00 97.65           C  
ATOM   1596  H   VAL A 108       4.292  -6.446  58.114  1.00 97.65           H  
ATOM   1597  HA  VAL A 108       4.663  -7.711  60.788  1.00 97.65           H  
ATOM   1598  HB  VAL A 108       6.447  -5.540  59.629  1.00 97.65           H  
ATOM   1599 HG11 VAL A 108       8.190  -6.601  60.914  1.00 97.65           H  
ATOM   1600 HG12 VAL A 108       6.812  -6.403  61.996  1.00 97.65           H  
ATOM   1601 HG13 VAL A 108       7.170  -7.972  61.285  1.00 97.65           H  
ATOM   1602 HG21 VAL A 108       7.911  -7.314  58.641  1.00 97.65           H  
ATOM   1603 HG22 VAL A 108       6.579  -8.462  58.783  1.00 97.65           H  
ATOM   1604 HG23 VAL A 108       6.415  -7.007  57.785  1.00 97.65           H  
ATOM   1605  N   LEU A 109       3.728  -4.595  60.222  1.00 98.79           N  
ATOM   1606  CA  LEU A 109       3.290  -3.334  60.811  1.00 98.79           C  
ATOM   1607  C   LEU A 109       2.035  -2.838  60.085  1.00 98.79           C  
ATOM   1608  O   LEU A 109       2.043  -2.719  58.860  1.00 98.79           O  
ATOM   1609  CB  LEU A 109       4.458  -2.316  60.784  1.00 98.79           C  
ATOM   1610  CG  LEU A 109       4.157  -0.925  61.399  1.00 98.79           C  
ATOM   1611  CD1 LEU A 109       3.708  -1.002  62.867  1.00 98.79           C  
ATOM   1612  CD2 LEU A 109       5.366   0.018  61.240  1.00 98.79           C  
ATOM   1613  H   LEU A 109       3.627  -4.676  59.221  1.00 98.79           H  
ATOM   1614  HA  LEU A 109       3.019  -3.511  61.851  1.00 98.79           H  
ATOM   1615  HB3 LEU A 109       4.783  -2.187  59.751  1.00 98.79           H  
ATOM   1616  HB2 LEU A 109       5.313  -2.746  61.308  1.00 98.79           H  
ATOM   1617  HG  LEU A 109       3.337  -0.475  60.839  1.00 98.79           H  
ATOM   1618 HD11 LEU A 109       4.044  -0.140  63.441  1.00 98.79           H  
ATOM   1619 HD12 LEU A 109       2.623  -1.026  62.945  1.00 98.79           H  
ATOM   1620 HD13 LEU A 109       4.090  -1.894  63.354  1.00 98.79           H  
ATOM   1621 HD21 LEU A 109       5.038   1.023  60.972  1.00 98.79           H  
ATOM   1622 HD22 LEU A 109       5.945   0.100  62.160  1.00 98.79           H  
ATOM   1623 HD23 LEU A 109       6.051  -0.319  60.461  1.00 98.79           H  
ATOM   1624  N   LEU A 110       0.999  -2.536  60.880  1.00 98.85           N  
ATOM   1625  CA  LEU A 110      -0.238  -1.879  60.459  1.00 98.85           C  
ATOM   1626  C   LEU A 110      -0.363  -0.557  61.233  1.00 98.85           C  
ATOM   1627  O   LEU A 110       0.195  -0.440  62.324  1.00 98.85           O  
ATOM   1628  CB  LEU A 110      -1.442  -2.801  60.766  1.00 98.85           C  
ATOM   1629  CG  LEU A 110      -1.422  -4.175  60.054  1.00 98.85           C  
ATOM   1630  CD1 LEU A 110      -2.646  -5.013  60.461  1.00 98.85           C  
ATOM   1631  CD2 LEU A 110      -1.305  -4.069  58.522  1.00 98.85           C  
ATOM   1632  H   LEU A 110       1.096  -2.668  61.877  1.00 98.85           H  
ATOM   1633  HA  LEU A 110      -0.210  -1.646  59.395  1.00 98.85           H  
ATOM   1634  HB3 LEU A 110      -2.363  -2.284  60.492  1.00 98.85           H  
ATOM   1635  HB2 LEU A 110      -1.501  -2.963  61.845  1.00 98.85           H  
ATOM   1636  HG  LEU A 110      -0.546  -4.720  60.412  1.00 98.85           H  
ATOM   1637 HD11 LEU A 110      -2.398  -6.073  60.506  1.00 98.85           H  
ATOM   1638 HD12 LEU A 110      -3.029  -4.724  61.440  1.00 98.85           H  
ATOM   1639 HD13 LEU A 110      -3.466  -4.904  59.752  1.00 98.85           H  
ATOM   1640 HD21 LEU A 110      -1.883  -4.841  58.014  1.00 98.85           H  
ATOM   1641 HD22 LEU A 110      -1.657  -3.105  58.155  1.00 98.85           H  
ATOM   1642 HD23 LEU A 110      -0.270  -4.193  58.202  1.00 98.85           H  
ATOM   1643  N   ALA A 111      -1.102   0.416  60.677  1.00 98.83           N  
ATOM   1644  CA  ALA A 111      -1.203   1.756  61.253  1.00 98.83           C  
ATOM   1645  C   ALA A 111      -2.606   2.365  61.162  1.00 98.83           C  
ATOM   1646  O   ALA A 111      -3.348   2.080  60.222  1.00 98.83           O  
ATOM   1647  CB  ALA A 111      -0.157   2.674  60.601  1.00 98.83           C  
ATOM   1648  H   ALA A 111      -1.532   0.281  59.772  1.00 98.83           H  
ATOM   1649  HA  ALA A 111      -0.975   1.681  62.309  1.00 98.83           H  
ATOM   1650  HB1 ALA A 111      -0.216   3.684  61.006  1.00 98.83           H  
ATOM   1651  HB2 ALA A 111       0.852   2.311  60.793  1.00 98.83           H  
ATOM   1652  HB3 ALA A 111      -0.293   2.740  59.521  1.00 98.83           H  
ATOM   1653  N   GLY A 112      -2.903   3.239  62.143  1.00 98.02           N  
ATOM   1654  CA  GLY A 112      -4.090   4.090  62.220  1.00 98.02           C  
ATOM   1655  C   GLY A 112      -5.384   3.273  62.311  1.00 98.02           C  
ATOM   1656  O   GLY A 112      -5.465   2.292  63.054  1.00 98.02           O  
ATOM   1657  H   GLY A 112      -2.222   3.368  62.881  1.00 98.02           H  
ATOM   1658  HA3 GLY A 112      -4.111   4.754  61.354  1.00 98.02           H  
ATOM   1659  HA2 GLY A 112      -4.011   4.722  63.104  1.00 98.02           H  
ATOM   1660  N   ASP A 113      -6.396   3.704  61.539  1.00 97.18           N  
ATOM   1661  CA  ASP A 113      -7.699   3.042  61.378  1.00 97.18           C  
ATOM   1662  C   ASP A 113      -7.605   1.646  60.732  1.00 97.18           C  
ATOM   1663  O   ASP A 113      -8.524   0.849  60.904  1.00 97.18           O  
ATOM   1664  CB  ASP A 113      -8.720   3.893  60.578  1.00 97.18           C  
ATOM   1665  CG  ASP A 113      -8.990   5.325  61.077  1.00 97.18           C  
ATOM   1666  OD1 ASP A 113      -8.677   5.634  62.250  1.00 97.18           O  
ATOM   1667  OD2 ASP A 113      -9.619   6.067  60.293  1.00 97.18           O1-
ATOM   1668  H   ASP A 113      -6.271   4.544  60.992  1.00 97.18           H  
ATOM   1669  HA  ASP A 113      -8.102   2.901  62.381  1.00 97.18           H  
ATOM   1670  HB3 ASP A 113      -9.683   3.380  60.561  1.00 97.18           H  
ATOM   1671  HB2 ASP A 113      -8.386   3.968  59.541  1.00 97.18           H  
ATOM   1672  N   GLY A 114      -6.503   1.369  60.018  1.00 97.76           N  
ATOM   1673  CA  GLY A 114      -6.229   0.088  59.384  1.00 97.76           C  
ATOM   1674  C   GLY A 114      -5.771  -0.969  60.399  1.00 97.76           C  
ATOM   1675  O   GLY A 114      -6.159  -2.132  60.278  1.00 97.76           O  
ATOM   1676  H   GLY A 114      -5.791   2.081  59.925  1.00 97.76           H  
ATOM   1677  HA3 GLY A 114      -5.423   0.281  58.687  1.00 97.76           H  
ATOM   1678  HA2 GLY A 114      -7.089  -0.264  58.811  1.00 97.76           H  
ATOM   1679  N   ALA A 115      -4.999  -0.558  61.424  1.00 98.64           N  
ATOM   1680  CA  ALA A 115      -4.659  -1.382  62.588  1.00 98.64           C  
ATOM   1681  C   ALA A 115      -5.876  -1.634  63.490  1.00 98.64           C  
ATOM   1682  O   ALA A 115      -6.012  -2.738  64.017  1.00 98.64           O  
ATOM   1683  CB  ALA A 115      -3.543  -0.704  63.396  1.00 98.64           C  
ATOM   1684  H   ALA A 115      -4.706   0.408  61.463  1.00 98.64           H  
ATOM   1685  HA  ALA A 115      -4.288  -2.346  62.232  1.00 98.64           H  
ATOM   1686  HB1 ALA A 115      -3.233  -1.326  64.236  1.00 98.64           H  
ATOM   1687  HB2 ALA A 115      -2.664  -0.534  62.783  1.00 98.64           H  
ATOM   1688  HB3 ALA A 115      -3.856   0.261  63.796  1.00 98.64           H  
ATOM   1689  N   THR A 116      -6.744  -0.614  63.623  1.00 98.33           N  
ATOM   1690  CA  THR A 116      -7.991  -0.673  64.385  1.00 98.33           C  
ATOM   1691  C   THR A 116      -9.015  -1.633  63.750  1.00 98.33           C  
ATOM   1692  O   THR A 116      -9.595  -2.438  64.473  1.00 98.33           O  
ATOM   1693  CB  THR A 116      -8.653   0.724  64.531  1.00 98.33           C  
ATOM   1694  CG2 THR A 116      -9.946   0.740  65.366  1.00 98.33           C  
ATOM   1695  OG1 THR A 116      -7.736   1.631  65.114  1.00 98.33           O  
ATOM   1696  H   THR A 116      -6.548   0.259  63.154  1.00 98.33           H  
ATOM   1697  HA  THR A 116      -7.757  -1.048  65.383  1.00 98.33           H  
ATOM   1698  HB  THR A 116      -8.894   1.114  63.543  1.00 98.33           H  
ATOM   1699 HG21 THR A 116     -10.268   1.761  65.577  1.00 98.33           H  
ATOM   1700 HG22 THR A 116     -10.770   0.246  64.849  1.00 98.33           H  
ATOM   1701 HG23 THR A 116      -9.804   0.230  66.318  1.00 98.33           H  
ATOM   1702  HG1 THR A 116      -7.024   1.797  64.489  1.00 98.33           H  
ATOM   1703  N   ARG A 117      -9.174  -1.571  62.415  1.00 97.99           N  
ATOM   1704  CA  ARG A 117     -10.024  -2.470  61.631  1.00 97.99           C  
ATOM   1705  C   ARG A 117      -9.538  -3.928  61.663  1.00 97.99           C  
ATOM   1706  O   ARG A 117     -10.375  -4.830  61.717  1.00 97.99           O  
ATOM   1707  CB  ARG A 117     -10.133  -1.946  60.185  1.00 97.99           C  
ATOM   1708  CG  ARG A 117     -11.047  -2.786  59.272  1.00 97.99           C  
ATOM   1709  CD  ARG A 117     -11.057  -2.275  57.830  1.00 97.99           C  
ATOM   1710  NE  ARG A 117     -11.731  -3.220  56.922  1.00 97.99           N  
ATOM   1711  CZ  ARG A 117     -11.815  -3.109  55.585  1.00 97.99           C  
ATOM   1712  NH1 ARG A 117     -11.296  -2.057  54.942  1.00 97.99           N  
ATOM   1713  NH2 ARG A 117     -12.427  -4.065  54.874  1.00 97.99           N1+
ATOM   1714  H   ARG A 117      -8.675  -0.865  61.889  1.00 97.99           H  
ATOM   1715  HA  ARG A 117     -11.021  -2.445  62.075  1.00 97.99           H  
ATOM   1716  HB3 ARG A 117      -9.134  -1.907  59.746  1.00 97.99           H  
ATOM   1717  HB2 ARG A 117     -10.496  -0.917  60.197  1.00 97.99           H  
ATOM   1718  HG3 ARG A 117     -12.053  -2.676  59.679  1.00 97.99           H  
ATOM   1719  HG2 ARG A 117     -10.833  -3.854  59.295  1.00 97.99           H  
ATOM   1720  HD3 ARG A 117     -10.060  -1.988  57.491  1.00 97.99           H  
ATOM   1721  HD2 ARG A 117     -11.673  -1.375  57.796  1.00 97.99           H  
ATOM   1722  HE  ARG A 117     -12.166  -4.017  57.364  1.00 97.99           H  
ATOM   1723 HH12 ARG A 117     -11.342  -1.975  53.930  1.00 97.99           H  
ATOM   1724 HH11 ARG A 117     -10.844  -1.317  55.459  1.00 97.99           H  
ATOM   1725 HH22 ARG A 117     -12.489  -3.980  53.869  1.00 97.99           H  
ATOM   1726 HH21 ARG A 117     -12.839  -4.864  55.330  1.00 97.99           H  
ATOM   1727  N   PHE A 118      -8.208  -4.133  61.660  1.00 98.48           N  
ATOM   1728  CA  PHE A 118      -7.594  -5.449  61.839  1.00 98.48           C  
ATOM   1729  C   PHE A 118      -7.905  -6.058  63.215  1.00 98.48           C  
ATOM   1730  O   PHE A 118      -8.158  -7.257  63.286  1.00 98.48           O  
ATOM   1731  CB  PHE A 118      -6.082  -5.390  61.549  1.00 98.48           C  
ATOM   1732  CG  PHE A 118      -5.344  -6.709  61.700  1.00 98.48           C  
ATOM   1733  CD1 PHE A 118      -4.603  -6.987  62.868  1.00 98.48           C  
ATOM   1734  CD2 PHE A 118      -5.519  -7.728  60.739  1.00 98.48           C  
ATOM   1735  CE1 PHE A 118      -4.017  -8.233  63.036  1.00 98.48           C  
ATOM   1736  CE2 PHE A 118      -4.929  -8.970  60.930  1.00 98.48           C  
ATOM   1737  CZ  PHE A 118      -4.178  -9.219  62.071  1.00 98.48           C  
ATOM   1738  H   PHE A 118      -7.577  -3.345  61.599  1.00 98.48           H  
ATOM   1739  HA  PHE A 118      -8.039  -6.110  61.092  1.00 98.48           H  
ATOM   1740  HB3 PHE A 118      -5.600  -4.634  62.169  1.00 98.48           H  
ATOM   1741  HB2 PHE A 118      -5.937  -5.063  60.523  1.00 98.48           H  
ATOM   1742  HD1 PHE A 118      -4.488  -6.231  63.629  1.00 98.48           H  
ATOM   1743  HD2 PHE A 118      -6.116  -7.547  59.857  1.00 98.48           H  
ATOM   1744  HE1 PHE A 118      -3.443  -8.438  63.927  1.00 98.48           H  
ATOM   1745  HE2 PHE A 118      -5.060  -9.750  60.194  1.00 98.48           H  
ATOM   1746  HZ  PHE A 118      -3.732 -10.192  62.211  1.00 98.48           H  
ATOM   1747  N   ALA A 119      -7.944  -5.218  64.264  1.00 98.71           N  
ATOM   1748  CA  ALA A 119      -8.338  -5.620  65.609  1.00 98.71           C  
ATOM   1749  C   ALA A 119      -9.814  -6.053  65.701  1.00 98.71           C  
ATOM   1750  O   ALA A 119     -10.080  -7.068  66.340  1.00 98.71           O  
ATOM   1751  CB  ALA A 119      -8.005  -4.506  66.608  1.00 98.71           C  
ATOM   1752  H   ALA A 119      -7.721  -4.240  64.134  1.00 98.71           H  
ATOM   1753  HA  ALA A 119      -7.716  -6.480  65.862  1.00 98.71           H  
ATOM   1754  HB1 ALA A 119      -8.079  -4.863  67.635  1.00 98.71           H  
ATOM   1755  HB2 ALA A 119      -6.984  -4.155  66.466  1.00 98.71           H  
ATOM   1756  HB3 ALA A 119      -8.669  -3.649  66.510  1.00 98.71           H  
ATOM   1757  N   ARG A 120     -10.734  -5.343  65.018  1.00 98.36           N  
ATOM   1758  CA  ARG A 120     -12.146  -5.739  64.895  1.00 98.36           C  
ATOM   1759  C   ARG A 120     -12.332  -7.084  64.164  1.00 98.36           C  
ATOM   1760  O   ARG A 120     -13.171  -7.878  64.589  1.00 98.36           O  
ATOM   1761  CB  ARG A 120     -12.979  -4.649  64.182  1.00 98.36           C  
ATOM   1762  CG  ARG A 120     -12.959  -3.254  64.825  1.00 98.36           C  
ATOM   1763  CD  ARG A 120     -13.667  -3.146  66.186  1.00 98.36           C  
ATOM   1764  NE  ARG A 120     -13.425  -1.828  66.797  1.00 98.36           N  
ATOM   1765  CZ  ARG A 120     -12.467  -1.506  67.686  1.00 98.36           C  
ATOM   1766  NH1 ARG A 120     -11.650  -2.425  68.220  1.00 98.36           N  
ATOM   1767  NH2 ARG A 120     -12.322  -0.225  68.047  1.00 98.36           N1+
ATOM   1768  H   ARG A 120     -10.449  -4.517  64.509  1.00 98.36           H  
ATOM   1769  HA  ARG A 120     -12.536  -5.868  65.906  1.00 98.36           H  
ATOM   1770  HB3 ARG A 120     -14.017  -4.978  64.117  1.00 98.36           H  
ATOM   1771  HB2 ARG A 120     -12.637  -4.553  63.151  1.00 98.36           H  
ATOM   1772  HG3 ARG A 120     -13.519  -2.627  64.128  1.00 98.36           H  
ATOM   1773  HG2 ARG A 120     -11.964  -2.819  64.855  1.00 98.36           H  
ATOM   1774  HD3 ARG A 120     -13.481  -3.992  66.849  1.00 98.36           H  
ATOM   1775  HD2 ARG A 120     -14.742  -3.147  66.003  1.00 98.36           H  
ATOM   1776  HE  ARG A 120     -14.021  -1.084  66.460  1.00 98.36           H  
ATOM   1777 HH12 ARG A 120     -10.960  -2.158  68.908  1.00 98.36           H  
ATOM   1778 HH11 ARG A 120     -11.765  -3.402  67.986  1.00 98.36           H  
ATOM   1779 HH22 ARG A 120     -11.618   0.037  68.723  1.00 98.36           H  
ATOM   1780 HH21 ARG A 120     -12.933   0.486  67.671  1.00 98.36           H  
ATOM   1781  N   LYS A 121     -11.531  -7.322  63.109  1.00 97.27           N  
ATOM   1782  CA  LYS A 121     -11.511  -8.568  62.336  1.00 97.27           C  
ATOM   1783  C   LYS A 121     -10.967  -9.767  63.140  1.00 97.27           C  
ATOM   1784  O   LYS A 121     -11.472 -10.876  62.969  1.00 97.27           O  
ATOM   1785  CB  LYS A 121     -10.744  -8.331  61.015  1.00 97.27           C  
ATOM   1786  CG  LYS A 121     -10.680  -9.557  60.084  1.00 97.27           C  
ATOM   1787  CD  LYS A 121     -10.051  -9.245  58.719  1.00 97.27           C  
ATOM   1788  CE  LYS A 121      -9.957 -10.498  57.833  1.00 97.27           C  
ATOM   1789  NZ  LYS A 121      -9.352 -10.202  56.522  1.00 97.27           N1+
ATOM   1790  H   LYS A 121     -10.875  -6.610  62.818  1.00 97.27           H  
ATOM   1791  HA  LYS A 121     -12.546  -8.800  62.077  1.00 97.27           H  
ATOM   1792  HB3 LYS A 121      -9.729  -7.996  61.230  1.00 97.27           H  
ATOM   1793  HB2 LYS A 121     -11.223  -7.510  60.479  1.00 97.27           H  
ATOM   1794  HG3 LYS A 121     -11.686  -9.953  59.939  1.00 97.27           H  
ATOM   1795  HG2 LYS A 121     -10.102 -10.350  60.557  1.00 97.27           H  
ATOM   1796  HD3 LYS A 121      -9.059  -8.815  58.870  1.00 97.27           H  
ATOM   1797  HD2 LYS A 121     -10.648  -8.481  58.219  1.00 97.27           H  
ATOM   1798  HE3 LYS A 121     -10.949 -10.921  57.671  1.00 97.27           H  
ATOM   1799  HE2 LYS A 121      -9.358 -11.264  58.326  1.00 97.27           H  
ATOM   1800  HZ1 LYS A 121      -8.420  -9.836  56.655  1.00 97.27           H  
ATOM   1801  HZ2 LYS A 121      -9.304 -11.050  55.975  1.00 97.27           H  
ATOM   1802  HZ3 LYS A 121      -9.916  -9.521  56.035  1.00 97.27           H  
ATOM   1803  N   MET A 122      -9.981  -9.516  64.019  1.00 97.79           N  
ATOM   1804  CA  MET A 122      -9.419 -10.489  64.963  1.00 97.79           C  
ATOM   1805  C   MET A 122     -10.267 -10.674  66.241  1.00 97.79           C  
ATOM   1806  O   MET A 122      -9.900 -11.505  67.072  1.00 97.79           O  
ATOM   1807  CB  MET A 122      -7.965 -10.096  65.299  1.00 97.79           C  
ATOM   1808  CG  MET A 122      -6.979 -10.188  64.120  1.00 97.79           C  
ATOM   1809  SD  MET A 122      -6.655 -11.853  63.476  1.00 97.79           S  
ATOM   1810  CE  MET A 122      -7.661 -11.826  61.967  1.00 97.79           C  
ATOM   1811  H   MET A 122      -9.604  -8.579  64.079  1.00 97.79           H  
ATOM   1812  HA  MET A 122      -9.402 -11.469  64.484  1.00 97.79           H  
ATOM   1813  HB3 MET A 122      -7.586 -10.733  66.099  1.00 97.79           H  
ATOM   1814  HB2 MET A 122      -7.945  -9.082  65.699  1.00 97.79           H  
ATOM   1815  HG3 MET A 122      -6.026  -9.771  64.443  1.00 97.79           H  
ATOM   1816  HG2 MET A 122      -7.302  -9.566  63.289  1.00 97.79           H  
ATOM   1817  HE1 MET A 122      -7.559 -12.771  61.435  1.00 97.79           H  
ATOM   1818  HE2 MET A 122      -8.713 -11.677  62.205  1.00 97.79           H  
ATOM   1819  HE3 MET A 122      -7.337 -11.022  61.306  1.00 97.79           H  
ATOM   1820  N   GLY A 123     -11.390  -9.946  66.366  1.00 97.60           N  
ATOM   1821  CA  GLY A 123     -12.397 -10.160  67.403  1.00 97.60           C  
ATOM   1822  C   GLY A 123     -12.174  -9.321  68.670  1.00 97.60           C  
ATOM   1823  O   GLY A 123     -12.893  -9.543  69.644  1.00 97.60           O  
ATOM   1824  H   GLY A 123     -11.620  -9.277  65.645  1.00 97.60           H  
ATOM   1825  HA3 GLY A 123     -12.456 -11.216  67.674  1.00 97.60           H  
ATOM   1826  HA2 GLY A 123     -13.368  -9.894  66.986  1.00 97.60           H  
ATOM   1827  N   PHE A 124     -11.224  -8.366  68.683  1.00 98.13           N  
ATOM   1828  CA  PHE A 124     -11.036  -7.425  69.794  1.00 98.13           C  
ATOM   1829  C   PHE A 124     -12.172  -6.379  69.796  1.00 98.13           C  
ATOM   1830  O   PHE A 124     -12.327  -5.683  68.789  1.00 98.13           O  
ATOM   1831  CB  PHE A 124      -9.683  -6.698  69.668  1.00 98.13           C  
ATOM   1832  CG  PHE A 124      -8.462  -7.584  69.806  1.00 98.13           C  
ATOM   1833  CD1 PHE A 124      -8.094  -8.100  71.066  1.00 98.13           C  
ATOM   1834  CD2 PHE A 124      -7.756  -8.004  68.662  1.00 98.13           C  
ATOM   1835  CE1 PHE A 124      -7.024  -8.980  71.167  1.00 98.13           C  
ATOM   1836  CE2 PHE A 124      -6.675  -8.859  68.787  1.00 98.13           C  
ATOM   1837  CZ  PHE A 124      -6.317  -9.356  70.032  1.00 98.13           C  
ATOM   1838  H   PHE A 124     -10.665  -8.202  67.856  1.00 98.13           H  
ATOM   1839  HA  PHE A 124     -11.006  -8.014  70.708  1.00 98.13           H  
ATOM   1840  HB3 PHE A 124      -9.616  -5.946  70.456  1.00 98.13           H  
ATOM   1841  HB2 PHE A 124      -9.626  -6.143  68.734  1.00 98.13           H  
ATOM   1842  HD1 PHE A 124      -8.645  -7.820  71.952  1.00 98.13           H  
ATOM   1843  HD2 PHE A 124      -8.039  -7.650  67.687  1.00 98.13           H  
ATOM   1844  HE1 PHE A 124      -6.744  -9.374  72.133  1.00 98.13           H  
ATOM   1845  HE2 PHE A 124      -6.119  -9.132  67.907  1.00 98.13           H  
ATOM   1846  HZ  PHE A 124      -5.487 -10.040  70.114  1.00 98.13           H  
ATOM   1847  N   PRO A 125     -12.954  -6.291  70.898  1.00 96.67           N  
ATOM   1848  CA  PRO A 125     -14.080  -5.346  70.988  1.00 96.67           C  
ATOM   1849  C   PRO A 125     -13.623  -3.882  71.111  1.00 96.67           C  
ATOM   1850  O   PRO A 125     -12.512  -3.616  71.576  1.00 96.67           O  
ATOM   1851  CB  PRO A 125     -14.827  -5.809  72.249  1.00 96.67           C  
ATOM   1852  CG  PRO A 125     -13.743  -6.384  73.143  1.00 96.67           C  
ATOM   1853  CD  PRO A 125     -12.796  -7.043  72.147  1.00 96.67           C  
ATOM   1854  HA  PRO A 125     -14.730  -5.443  70.116  1.00 96.67           H  
ATOM   1855  HB3 PRO A 125     -15.536  -6.594  71.980  1.00 96.67           H  
ATOM   1856  HB2 PRO A 125     -15.393  -5.017  72.742  1.00 96.67           H  
ATOM   1857  HG3 PRO A 125     -14.121  -7.071  73.901  1.00 96.67           H  
ATOM   1858  HG2 PRO A 125     -13.226  -5.570  73.655  1.00 96.67           H  
ATOM   1859  HD2 PRO A 125     -11.774  -7.025  72.528  1.00 96.67           H  
ATOM   1860  HD3 PRO A 125     -13.087  -8.080  71.976  1.00 96.67           H  
ATOM   1861  N   GLU A 126     -14.513  -2.962  70.704  1.00 96.65           N  
ATOM   1862  CA  GLU A 126     -14.337  -1.525  70.895  1.00 96.65           C  
ATOM   1863  C   GLU A 126     -14.444  -1.153  72.384  1.00 96.65           C  
ATOM   1864  O   GLU A 126     -15.422  -1.525  73.032  1.00 96.65           O  
ATOM   1865  CB  GLU A 126     -15.337  -0.764  70.005  1.00 96.65           C  
ATOM   1866  CG  GLU A 126     -15.225   0.777  70.105  1.00 96.65           C  
ATOM   1867  CD  GLU A 126     -15.982   1.572  69.028  1.00 96.65           C  
ATOM   1868  OE1 GLU A 126     -15.830   2.813  69.053  1.00 96.65           O  
ATOM   1869  OE2 GLU A 126     -16.681   0.958  68.190  1.00 96.65           O1-
ATOM   1870  H   GLU A 126     -15.406  -3.256  70.337  1.00 96.65           H  
ATOM   1871  HA  GLU A 126     -13.335  -1.273  70.550  1.00 96.65           H  
ATOM   1872  HB3 GLU A 126     -16.356  -1.068  70.253  1.00 96.65           H  
ATOM   1873  HB2 GLU A 126     -15.176  -1.079  68.974  1.00 96.65           H  
ATOM   1874  HG3 GLU A 126     -14.173   1.064  70.057  1.00 96.65           H  
ATOM   1875  HG2 GLU A 126     -15.585   1.108  71.080  1.00 96.65           H  
ATOM   1876  N   ALA A 127     -13.421  -0.447  72.884  1.00 95.29           N  
ATOM   1877  CA  ALA A 127     -13.278  -0.080  74.288  1.00 95.29           C  
ATOM   1878  C   ALA A 127     -12.768   1.357  74.404  1.00 95.29           C  
ATOM   1879  O   ALA A 127     -11.844   1.734  73.681  1.00 95.29           O  
ATOM   1880  CB  ALA A 127     -12.294  -1.054  74.952  1.00 95.29           C  
ATOM   1881  H   ALA A 127     -12.649  -0.187  72.283  1.00 95.29           H  
ATOM   1882  HA  ALA A 127     -14.241  -0.146  74.799  1.00 95.29           H  
ATOM   1883  HB1 ALA A 127     -12.147  -0.812  76.006  1.00 95.29           H  
ATOM   1884  HB2 ALA A 127     -12.662  -2.079  74.900  1.00 95.29           H  
ATOM   1885  HB3 ALA A 127     -11.317  -1.030  74.467  1.00 95.29           H  
ATOM   1886  N   ASN A 128     -13.344   2.116  75.351  1.00 92.23           N  
ATOM   1887  CA  ASN A 128     -12.879   3.452  75.715  1.00 92.23           C  
ATOM   1888  C   ASN A 128     -11.617   3.328  76.587  1.00 92.23           C  
ATOM   1889  O   ASN A 128     -11.712   2.971  77.761  1.00 92.23           O  
ATOM   1890  CB  ASN A 128     -14.014   4.227  76.427  1.00 92.23           C  
ATOM   1891  CG  ASN A 128     -13.691   5.705  76.686  1.00 92.23           C  
ATOM   1892  ND2 ASN A 128     -14.360   6.305  77.671  1.00 92.23           N  
ATOM   1893  OD1 ASN A 128     -12.859   6.304  76.006  1.00 92.23           O  
ATOM   1894  H   ASN A 128     -14.088   1.733  75.915  1.00 92.23           H  
ATOM   1895  HA  ASN A 128     -12.618   3.992  74.802  1.00 92.23           H  
ATOM   1896  HB3 ASN A 128     -14.284   3.737  77.364  1.00 92.23           H  
ATOM   1897  HB2 ASN A 128     -14.908   4.205  75.802  1.00 92.23           H  
ATOM   1898 HD22 ASN A 128     -14.182   7.276  77.883  1.00 92.23           H  
ATOM   1899 HD21 ASN A 128     -15.038   5.795  78.218  1.00 92.23           H  
ATOM   1900  N   CYS A 129     -10.461   3.619  75.972  1.00 91.54           N  
ATOM   1901  CA  CYS A 129      -9.143   3.544  76.602  1.00 91.54           C  
ATOM   1902  C   CYS A 129      -8.797   4.807  77.414  1.00 91.54           C  
ATOM   1903  O   CYS A 129      -7.811   4.781  78.152  1.00 91.54           O  
ATOM   1904  CB  CYS A 129      -8.055   3.267  75.552  1.00 91.54           C  
ATOM   1905  SG  CYS A 129      -8.319   1.629  74.822  1.00 91.54           S  
ATOM   1906  H   CYS A 129     -10.475   3.889  74.999  1.00 91.54           H  
ATOM   1907  HA  CYS A 129      -9.138   2.707  77.303  1.00 91.54           H  
ATOM   1908  HB3 CYS A 129      -7.065   3.276  76.006  1.00 91.54           H  
ATOM   1909  HB2 CYS A 129      -8.067   4.018  74.762  1.00 91.54           H  
ATOM   1910  HG  CYS A 129      -9.503   1.905  74.269  1.00 91.54           H  
ATOM   1911  N   VAL A 130      -9.600   5.881  77.279  1.00 94.60           N  
ATOM   1912  CA  VAL A 130      -9.457   7.132  78.021  1.00 94.60           C  
ATOM   1913  C   VAL A 130      -9.829   6.909  79.501  1.00 94.60           C  
ATOM   1914  O   VAL A 130     -11.010   6.781  79.831  1.00 94.60           O  
ATOM   1915  CB  VAL A 130     -10.357   8.265  77.435  1.00 94.60           C  
ATOM   1916  CG1 VAL A 130     -10.297   9.588  78.231  1.00 94.60           C  
ATOM   1917  CG2 VAL A 130     -10.047   8.544  75.952  1.00 94.60           C  
ATOM   1918  H   VAL A 130     -10.400   5.825  76.664  1.00 94.60           H  
ATOM   1919  HA  VAL A 130      -8.416   7.455  77.956  1.00 94.60           H  
ATOM   1920  HB  VAL A 130     -11.394   7.928  77.471  1.00 94.60           H  
ATOM   1921 HG11 VAL A 130     -10.858  10.376  77.727  1.00 94.60           H  
ATOM   1922 HG12 VAL A 130     -10.727   9.490  79.228  1.00 94.60           H  
ATOM   1923 HG13 VAL A 130      -9.272   9.938  78.347  1.00 94.60           H  
ATOM   1924 HG21 VAL A 130     -10.725   9.295  75.545  1.00 94.60           H  
ATOM   1925 HG22 VAL A 130      -9.033   8.917  75.815  1.00 94.60           H  
ATOM   1926 HG23 VAL A 130     -10.159   7.650  75.339  1.00 94.60           H  
ATOM   1927  N   ALA A 131      -8.797   6.864  80.356  1.00 91.84           N  
ATOM   1928  CA  ALA A 131      -8.929   6.822  81.810  1.00 91.84           C  
ATOM   1929  C   ALA A 131      -9.296   8.235  82.326  1.00 91.84           C  
ATOM   1930  O   ALA A 131      -8.662   9.190  81.870  1.00 91.84           O  
ATOM   1931  CB  ALA A 131      -7.583   6.349  82.375  1.00 91.84           C  
ATOM   1932  H   ALA A 131      -7.856   6.947  80.001  1.00 91.84           H  
ATOM   1933  HA  ALA A 131      -9.671   6.070  82.058  1.00 91.84           H  
ATOM   1934  HB1 ALA A 131      -7.592   6.336  83.464  1.00 91.84           H  
ATOM   1935  HB2 ALA A 131      -7.363   5.333  82.044  1.00 91.84           H  
ATOM   1936  HB3 ALA A 131      -6.763   6.986  82.050  1.00 91.84           H  
ATOM   1937  N   PRO A 132     -10.315   8.364  83.216  1.00 92.70           N  
ATOM   1938  CA  PRO A 132     -10.792   9.666  83.742  1.00 92.70           C  
ATOM   1939  C   PRO A 132      -9.728  10.646  84.269  1.00 92.70           C  
ATOM   1940  O   PRO A 132      -9.864  11.847  84.044  1.00 92.70           O  
ATOM   1941  CB  PRO A 132     -11.770   9.279  84.862  1.00 92.70           C  
ATOM   1942  CG  PRO A 132     -12.323   7.937  84.426  1.00 92.70           C  
ATOM   1943  CD  PRO A 132     -11.130   7.269  83.754  1.00 92.70           C  
ATOM   1944  HA  PRO A 132     -11.344  10.149  82.933  1.00 92.70           H  
ATOM   1945  HB3 PRO A 132     -12.554  10.021  85.013  1.00 92.70           H  
ATOM   1946  HB2 PRO A 132     -11.244   9.155  85.811  1.00 92.70           H  
ATOM   1947  HG3 PRO A 132     -13.111   8.097  83.688  1.00 92.70           H  
ATOM   1948  HG2 PRO A 132     -12.742   7.352  85.245  1.00 92.70           H  
ATOM   1949  HD2 PRO A 132     -10.536   6.714  84.482  1.00 92.70           H  
ATOM   1950  HD3 PRO A 132     -11.492   6.577  82.994  1.00 92.70           H  
ATOM   1951  N   GLU A 133      -8.687  10.113  84.926  1.00 88.14           N  
ATOM   1952  CA  GLU A 133      -7.557  10.857  85.480  1.00 88.14           C  
ATOM   1953  C   GLU A 133      -6.735  11.571  84.394  1.00 88.14           C  
ATOM   1954  O   GLU A 133      -6.438  12.752  84.554  1.00 88.14           O  
ATOM   1955  CB  GLU A 133      -6.658   9.920  86.322  1.00 88.14           C  
ATOM   1956  CG  GLU A 133      -7.381   9.168  87.471  1.00 88.14           C  
ATOM   1957  CD  GLU A 133      -8.128   7.867  87.111  1.00 88.14           C  
ATOM   1958  OE1 GLU A 133      -8.887   7.403  87.989  1.00 88.14           O  
ATOM   1959  OE2 GLU A 133      -7.948   7.347  85.986  1.00 88.14           O1-
ATOM   1960  H   GLU A 133      -8.656   9.112  85.078  1.00 88.14           H  
ATOM   1961  HA  GLU A 133      -7.965  11.623  86.143  1.00 88.14           H  
ATOM   1962  HB3 GLU A 133      -5.869  10.527  86.771  1.00 88.14           H  
ATOM   1963  HB2 GLU A 133      -6.127   9.219  85.676  1.00 88.14           H  
ATOM   1964  HG3 GLU A 133      -8.071   9.851  87.969  1.00 88.14           H  
ATOM   1965  HG2 GLU A 133      -6.638   8.901  88.223  1.00 88.14           H  
ATOM   1966  N   ARG A 134      -6.432  10.857  83.293  1.00 88.99           N  
ATOM   1967  CA  ARG A 134      -5.698  11.378  82.133  1.00 88.99           C  
ATOM   1968  C   ARG A 134      -6.488  12.437  81.345  1.00 88.99           C  
ATOM   1969  O   ARG A 134      -5.869  13.322  80.756  1.00 88.99           O  
ATOM   1970  CB  ARG A 134      -5.265  10.220  81.202  1.00 88.99           C  
ATOM   1971  CG  ARG A 134      -4.534   9.046  81.884  1.00 88.99           C  
ATOM   1972  CD  ARG A 134      -3.371   9.451  82.807  1.00 88.99           C  
ATOM   1973  NE  ARG A 134      -2.653   8.268  83.314  1.00 88.99           N  
ATOM   1974  CZ  ARG A 134      -1.450   7.800  82.930  1.00 88.99           C  
ATOM   1975  NH1 ARG A 134      -0.702   8.414  82.004  1.00 88.99           N  
ATOM   1976  NH2 ARG A 134      -0.980   6.685  83.498  1.00 88.99           N1+
ATOM   1977  H   ARG A 134      -6.756   9.903  83.223  1.00 88.99           H  
ATOM   1978  HA  ARG A 134      -4.798  11.866  82.512  1.00 88.99           H  
ATOM   1979  HB3 ARG A 134      -4.619  10.619  80.418  1.00 88.99           H  
ATOM   1980  HB2 ARG A 134      -6.140   9.819  80.687  1.00 88.99           H  
ATOM   1981  HG3 ARG A 134      -4.234   8.281  81.165  1.00 88.99           H  
ATOM   1982  HG2 ARG A 134      -5.281   8.570  82.518  1.00 88.99           H  
ATOM   1983  HD3 ARG A 134      -3.791   9.890  83.713  1.00 88.99           H  
ATOM   1984  HD2 ARG A 134      -2.738  10.225  82.372  1.00 88.99           H  
ATOM   1985  HE  ARG A 134      -3.159   7.730  84.003  1.00 88.99           H  
ATOM   1986 HH12 ARG A 134       0.200   8.050  81.735  1.00 88.99           H  
ATOM   1987 HH11 ARG A 134      -1.028   9.271  81.578  1.00 88.99           H  
ATOM   1988 HH22 ARG A 134      -0.090   6.303  83.215  1.00 88.99           H  
ATOM   1989 HH21 ARG A 134      -1.558   6.164  84.145  1.00 88.99           H  
ATOM   1990  N   ARG A 135      -7.831  12.343  81.368  1.00 92.78           N  
ATOM   1991  CA  ARG A 135      -8.742  13.331  80.789  1.00 92.78           C  
ATOM   1992  C   ARG A 135      -8.740  14.653  81.574  1.00 92.78           C  
ATOM   1993  O   ARG A 135      -8.716  15.709  80.947  1.00 92.78           O  
ATOM   1994  CB  ARG A 135     -10.152  12.718  80.646  1.00 92.78           C  
ATOM   1995  CG  ARG A 135     -11.179  13.643  79.969  1.00 92.78           C  
ATOM   1996  CD  ARG A 135     -12.576  13.015  79.868  1.00 92.78           C  
ATOM   1997  NE  ARG A 135     -13.488  13.848  79.064  1.00 92.78           N  
ATOM   1998  CZ  ARG A 135     -14.824  13.719  78.944  1.00 92.78           C  
ATOM   1999  NH1 ARG A 135     -15.510  12.760  79.586  1.00 92.78           N  
ATOM   2000  NH2 ARG A 135     -15.488  14.575  78.158  1.00 92.78           N1+
ATOM   2001  H   ARG A 135      -8.262  11.582  81.875  1.00 92.78           H  
ATOM   2002  HA  ARG A 135      -8.389  13.569  79.786  1.00 92.78           H  
ATOM   2003  HB3 ARG A 135     -10.533  12.432  81.626  1.00 92.78           H  
ATOM   2004  HB2 ARG A 135     -10.076  11.794  80.073  1.00 92.78           H  
ATOM   2005  HG3 ARG A 135     -10.826  14.014  79.005  1.00 92.78           H  
ATOM   2006  HG2 ARG A 135     -11.279  14.517  80.612  1.00 92.78           H  
ATOM   2007  HD3 ARG A 135     -13.004  13.012  80.872  1.00 92.78           H  
ATOM   2008  HD2 ARG A 135     -12.544  11.976  79.537  1.00 92.78           H  
ATOM   2009  HE  ARG A 135     -13.040  14.593  78.550  1.00 92.78           H  
ATOM   2010 HH12 ARG A 135     -16.512  12.683  79.483  1.00 92.78           H  
ATOM   2011 HH11 ARG A 135     -15.022  12.111  80.186  1.00 92.78           H  
ATOM   2012 HH22 ARG A 135     -16.490  14.501  78.052  1.00 92.78           H  
ATOM   2013 HH21 ARG A 135     -14.995  15.305  77.664  1.00 92.78           H  
ATOM   2014  N   ASP A 136      -8.730  14.569  82.915  1.00 89.99           N  
ATOM   2015  CA  ASP A 136      -8.654  15.721  83.821  1.00 89.99           C  
ATOM   2016  C   ASP A 136      -7.296  16.444  83.746  1.00 89.99           C  
ATOM   2017  O   ASP A 136      -7.283  17.674  83.781  1.00 89.99           O  
ATOM   2018  CB  ASP A 136      -9.007  15.368  85.288  1.00 89.99           C  
ATOM   2019  CG  ASP A 136     -10.391  14.731  85.524  1.00 89.99           C  
ATOM   2020  OD1 ASP A 136     -11.297  14.908  84.676  1.00 89.99           O  
ATOM   2021  OD2 ASP A 136     -10.563  14.173  86.629  1.00 89.99           O1-
ATOM   2022  H   ASP A 136      -8.775  13.661  83.359  1.00 89.99           H  
ATOM   2023  HA  ASP A 136      -9.397  16.443  83.474  1.00 89.99           H  
ATOM   2024  HB3 ASP A 136      -8.956  16.268  85.902  1.00 89.99           H  
ATOM   2025  HB2 ASP A 136      -8.255  14.677  85.677  1.00 89.99           H  
ATOM   2026  N   ASP A 137      -6.199  15.681  83.582  1.00 85.45           N  
ATOM   2027  CA  ASP A 137      -4.848  16.196  83.313  1.00 85.45           C  
ATOM   2028  C   ASP A 137      -4.767  16.952  81.975  1.00 85.45           C  
ATOM   2029  O   ASP A 137      -4.148  18.014  81.924  1.00 85.45           O  
ATOM   2030  CB  ASP A 137      -3.752  15.096  83.344  1.00 85.45           C  
ATOM   2031  CG  ASP A 137      -3.626  14.280  84.643  1.00 85.45           C  
ATOM   2032  OD1 ASP A 137      -3.984  14.807  85.721  1.00 85.45           O  
ATOM   2033  OD2 ASP A 137      -3.029  13.183  84.555  1.00 85.45           O1-
ATOM   2034  H   ASP A 137      -6.291  14.674  83.611  1.00 85.45           H  
ATOM   2035  HA  ASP A 137      -4.621  16.921  84.096  1.00 85.45           H  
ATOM   2036  HB3 ASP A 137      -2.777  15.548  83.154  1.00 85.45           H  
ATOM   2037  HB2 ASP A 137      -3.934  14.391  82.530  1.00 85.45           H  
ATOM   2038  N   TRP A 138      -5.414  16.404  80.932  1.00 88.02           N  
ATOM   2039  CA  TRP A 138      -5.478  16.987  79.594  1.00 88.02           C  
ATOM   2040  C   TRP A 138      -6.320  18.274  79.526  1.00 88.02           C  
ATOM   2041  O   TRP A 138      -5.906  19.218  78.855  1.00 88.02           O  
ATOM   2042  CB  TRP A 138      -5.944  15.915  78.594  1.00 88.02           C  
ATOM   2043  CG  TRP A 138      -5.986  16.349  77.162  1.00 88.02           C  
ATOM   2044  CD1 TRP A 138      -4.932  16.347  76.316  1.00 88.02           C  
ATOM   2045  CD2 TRP A 138      -7.099  16.931  76.418  1.00 88.02           C  
ATOM   2046  CE2 TRP A 138      -6.633  17.281  75.115  1.00 88.02           C  
ATOM   2047  CE3 TRP A 138      -8.456  17.202  76.710  1.00 88.02           C  
ATOM   2048  NE1 TRP A 138      -5.310  16.897  75.110  1.00 88.02           N  
ATOM   2049  CZ2 TRP A 138      -7.471  17.867  74.153  1.00 88.02           C  
ATOM   2050  CZ3 TRP A 138      -9.313  17.762  75.741  1.00 88.02           C  
ATOM   2051  CH2 TRP A 138      -8.823  18.085  74.461  1.00 88.02           C  
ATOM   2052  H   TRP A 138      -5.889  15.520  81.056  1.00 88.02           H  
ATOM   2053  HA  TRP A 138      -4.467  17.268  79.305  1.00 88.02           H  
ATOM   2054  HB3 TRP A 138      -6.934  15.554  78.869  1.00 88.02           H  
ATOM   2055  HB2 TRP A 138      -5.280  15.052  78.654  1.00 88.02           H  
ATOM   2056  HD1 TRP A 138      -3.946  15.982  76.566  1.00 88.02           H  
ATOM   2057  HE3 TRP A 138      -8.845  16.955  77.686  1.00 88.02           H  
ATOM   2058  HE1 TRP A 138      -4.681  16.963  74.323  1.00 88.02           H  
ATOM   2059  HZ2 TRP A 138      -7.093  18.115  73.174  1.00 88.02           H  
ATOM   2060  HZ3 TRP A 138     -10.353  17.932  75.975  1.00 88.02           H  
ATOM   2061  HH2 TRP A 138      -9.485  18.486  73.711  1.00 88.02           H  
ATOM   2062  N   LEU A 139      -7.460  18.300  80.237  1.00 90.20           N  
ATOM   2063  CA  LEU A 139      -8.341  19.465  80.366  1.00 90.20           C  
ATOM   2064  C   LEU A 139      -7.677  20.625  81.128  1.00 90.20           C  
ATOM   2065  O   LEU A 139      -7.827  21.773  80.710  1.00 90.20           O  
ATOM   2066  CB  LEU A 139      -9.657  19.042  81.059  1.00 90.20           C  
ATOM   2067  CG  LEU A 139     -10.642  18.286  80.140  1.00 90.20           C  
ATOM   2068  CD1 LEU A 139     -11.747  17.591  80.958  1.00 90.20           C  
ATOM   2069  CD2 LEU A 139     -11.233  19.192  79.040  1.00 90.20           C  
ATOM   2070  H   LEU A 139      -7.743  17.472  80.745  1.00 90.20           H  
ATOM   2071  HA  LEU A 139      -8.564  19.828  79.362  1.00 90.20           H  
ATOM   2072  HB3 LEU A 139     -10.173  19.916  81.460  1.00 90.20           H  
ATOM   2073  HB2 LEU A 139      -9.408  18.430  81.927  1.00 90.20           H  
ATOM   2074  HG  LEU A 139     -10.085  17.493  79.644  1.00 90.20           H  
ATOM   2075 HD11 LEU A 139     -12.109  16.703  80.440  1.00 90.20           H  
ATOM   2076 HD12 LEU A 139     -11.390  17.269  81.937  1.00 90.20           H  
ATOM   2077 HD13 LEU A 139     -12.602  18.246  81.123  1.00 90.20           H  
ATOM   2078 HD21 LEU A 139     -12.321  19.138  78.999  1.00 90.20           H  
ATOM   2079 HD22 LEU A 139     -10.968  20.240  79.185  1.00 90.20           H  
ATOM   2080 HD23 LEU A 139     -10.860  18.899  78.060  1.00 90.20           H  
ATOM   2081  N   ALA A 140      -6.938  20.303  82.205  1.00 84.51           N  
ATOM   2082  CA  ALA A 140      -6.182  21.259  83.014  1.00 84.51           C  
ATOM   2083  C   ALA A 140      -5.009  21.897  82.252  1.00 84.51           C  
ATOM   2084  O   ALA A 140      -4.815  23.107  82.361  1.00 84.51           O  
ATOM   2085  CB  ALA A 140      -5.689  20.563  84.292  1.00 84.51           C  
ATOM   2086  H   ALA A 140      -6.879  19.335  82.495  1.00 84.51           H  
ATOM   2087  HA  ALA A 140      -6.864  22.060  83.308  1.00 84.51           H  
ATOM   2088  HB1 ALA A 140      -5.119  21.247  84.921  1.00 84.51           H  
ATOM   2089  HB2 ALA A 140      -6.528  20.198  84.886  1.00 84.51           H  
ATOM   2090  HB3 ALA A 140      -5.051  19.708  84.064  1.00 84.51           H  
ATOM   2091  N   ALA A 141      -4.277  21.079  81.475  1.00 81.62           N  
ATOM   2092  CA  ALA A 141      -3.169  21.515  80.625  1.00 81.62           C  
ATOM   2093  C   ALA A 141      -3.622  22.363  79.426  1.00 81.62           C  
ATOM   2094  O   ALA A 141      -2.929  23.320  79.086  1.00 81.62           O  
ATOM   2095  CB  ALA A 141      -2.388  20.287  80.146  1.00 81.62           C  
ATOM   2096  H   ALA A 141      -4.489  20.090  81.458  1.00 81.62           H  
ATOM   2097  HA  ALA A 141      -2.498  22.126  81.231  1.00 81.62           H  
ATOM   2098  HB1 ALA A 141      -1.561  20.566  79.493  1.00 81.62           H  
ATOM   2099  HB2 ALA A 141      -1.970  19.736  80.989  1.00 81.62           H  
ATOM   2100  HB3 ALA A 141      -3.035  19.607  79.591  1.00 81.62           H  
ATOM   2101  N   ARG A 142      -4.782  22.023  78.834  1.00 81.24           N  
ATOM   2102  CA  ARG A 142      -5.390  22.764  77.727  1.00 81.24           C  
ATOM   2103  C   ARG A 142      -5.845  24.168  78.161  1.00 81.24           C  
ATOM   2104  O   ARG A 142      -5.580  25.129  77.443  1.00 81.24           O  
ATOM   2105  CB  ARG A 142      -6.535  21.937  77.094  1.00 81.24           C  
ATOM   2106  CG  ARG A 142      -7.259  22.666  75.946  1.00 81.24           C  
ATOM   2107  CD  ARG A 142      -8.324  21.824  75.228  1.00 81.24           C  
ATOM   2108  NE  ARG A 142      -9.091  22.668  74.295  1.00 81.24           N  
ATOM   2109  CZ  ARG A 142     -10.085  22.312  73.463  1.00 81.24           C  
ATOM   2110  NH1 ARG A 142     -10.539  21.053  73.387  1.00 81.24           N  
ATOM   2111  NH2 ARG A 142     -10.638  23.254  72.690  1.00 81.24           N1+
ATOM   2112  H   ARG A 142      -5.289  21.211  79.160  1.00 81.24           H  
ATOM   2113  HA  ARG A 142      -4.621  22.897  76.963  1.00 81.24           H  
ATOM   2114  HB3 ARG A 142      -7.267  21.683  77.862  1.00 81.24           H  
ATOM   2115  HB2 ARG A 142      -6.139  20.989  76.728  1.00 81.24           H  
ATOM   2116  HG3 ARG A 142      -6.484  22.909  75.217  1.00 81.24           H  
ATOM   2117  HG2 ARG A 142      -7.682  23.621  76.261  1.00 81.24           H  
ATOM   2118  HD3 ARG A 142      -8.951  21.264  75.923  1.00 81.24           H  
ATOM   2119  HD2 ARG A 142      -7.815  21.094  74.598  1.00 81.24           H  
ATOM   2120  HE  ARG A 142      -8.848  23.653  74.327  1.00 81.24           H  
ATOM   2121 HH12 ARG A 142     -11.285  20.808  72.752  1.00 81.24           H  
ATOM   2122 HH11 ARG A 142     -10.131  20.341  73.975  1.00 81.24           H  
ATOM   2123 HH22 ARG A 142     -11.386  23.027  72.052  1.00 81.24           H  
ATOM   2124 HH21 ARG A 142     -10.316  24.210  72.755  1.00 81.24           H  
ATOM   2125  N   TRP A 143      -6.484  24.257  79.339  1.00 71.05           N  
ATOM   2126  CA  TRP A 143      -6.933  25.511  79.944  1.00 71.05           C  
ATOM   2127  C   TRP A 143      -5.764  26.413  80.393  1.00 71.05           C  
ATOM   2128  O   TRP A 143      -5.910  27.634  80.371  1.00 71.05           O  
ATOM   2129  CB  TRP A 143      -7.885  25.170  81.108  1.00 71.05           C  
ATOM   2130  CG  TRP A 143      -8.640  26.293  81.761  1.00 71.05           C  
ATOM   2131  CD1 TRP A 143      -9.083  27.417  81.149  1.00 71.05           C  
ATOM   2132  CD2 TRP A 143      -9.175  26.345  83.119  1.00 71.05           C  
ATOM   2133  CE2 TRP A 143      -9.935  27.546  83.261  1.00 71.05           C  
ATOM   2134  CE3 TRP A 143      -9.111  25.491  84.245  1.00 71.05           C  
ATOM   2135  NE1 TRP A 143      -9.834  28.163  82.032  1.00 71.05           N  
ATOM   2136  CZ2 TRP A 143     -10.603  27.877  84.453  1.00 71.05           C  
ATOM   2137  CZ3 TRP A 143      -9.767  25.818  85.450  1.00 71.05           C  
ATOM   2138  CH2 TRP A 143     -10.512  27.008  85.556  1.00 71.05           C  
ATOM   2139  H   TRP A 143      -6.672  23.416  79.869  1.00 71.05           H  
ATOM   2140  HA  TRP A 143      -7.498  26.047  79.180  1.00 71.05           H  
ATOM   2141  HB3 TRP A 143      -7.338  24.629  81.882  1.00 71.05           H  
ATOM   2142  HB2 TRP A 143      -8.645  24.479  80.743  1.00 71.05           H  
ATOM   2143  HD1 TRP A 143      -8.889  27.673  80.117  1.00 71.05           H  
ATOM   2144  HE3 TRP A 143      -8.550  24.570  84.179  1.00 71.05           H  
ATOM   2145  HE1 TRP A 143     -10.276  29.032  81.768  1.00 71.05           H  
ATOM   2146  HZ2 TRP A 143     -11.185  28.783  84.521  1.00 71.05           H  
ATOM   2147  HZ3 TRP A 143      -9.701  25.148  86.295  1.00 71.05           H  
ATOM   2148  HH2 TRP A 143     -11.019  27.249  86.478  1.00 71.05           H  
ATOM   2149  N   GLY A 144      -4.617  25.801  80.743  1.00 68.97           N  
ATOM   2150  CA  GLY A 144      -3.375  26.494  81.075  1.00 68.97           C  
ATOM   2151  C   GLY A 144      -2.756  27.145  79.828  1.00 68.97           C  
ATOM   2152  O   GLY A 144      -2.326  28.293  79.905  1.00 68.97           O  
ATOM   2153  H   GLY A 144      -4.588  24.790  80.750  1.00 68.97           H  
ATOM   2154  HA3 GLY A 144      -2.668  25.775  81.488  1.00 68.97           H  
ATOM   2155  HA2 GLY A 144      -3.558  27.247  81.844  1.00 68.97           H  
ATOM   2156  N   GLN A 145      -2.757  26.438  78.681  1.00 65.08           N  
ATOM   2157  CA  GLN A 145      -2.304  26.942  77.379  1.00 65.08           C  
ATOM   2158  C   GLN A 145      -3.157  28.099  76.829  1.00 65.08           C  
ATOM   2159  O   GLN A 145      -2.600  29.020  76.233  1.00 65.08           O  
ATOM   2160  CB  GLN A 145      -2.235  25.784  76.361  1.00 65.08           C  
ATOM   2161  CG  GLN A 145      -1.052  24.823  76.605  1.00 65.08           C  
ATOM   2162  CD  GLN A 145      -0.983  23.639  75.631  1.00 65.08           C  
ATOM   2163  NE2 GLN A 145      -2.114  23.204  75.070  1.00 65.08           N  
ATOM   2164  OE1 GLN A 145       0.098  23.105  75.394  1.00 65.08           O  
ATOM   2165  H   GLN A 145      -3.121  25.495  78.687  1.00 65.08           H  
ATOM   2166  HA  GLN A 145      -1.294  27.334  77.513  1.00 65.08           H  
ATOM   2167  HB3 GLN A 145      -2.146  26.186  75.350  1.00 65.08           H  
ATOM   2168  HB2 GLN A 145      -3.178  25.239  76.387  1.00 65.08           H  
ATOM   2169  HG3 GLN A 145      -1.089  24.423  77.617  1.00 65.08           H  
ATOM   2170  HG2 GLN A 145      -0.116  25.379  76.534  1.00 65.08           H  
ATOM   2171 HE22 GLN A 145      -2.091  22.419  74.436  1.00 65.08           H  
ATOM   2172 HE21 GLN A 145      -2.994  23.654  75.274  1.00 65.08           H  
ATOM   2173  N   GLU A 146      -4.478  28.045  77.065  1.00 60.45           N  
ATOM   2174  CA  GLU A 146      -5.442  29.086  76.697  1.00 60.45           C  
ATOM   2175  C   GLU A 146      -5.336  30.370  77.549  1.00 60.45           C  
ATOM   2176  O   GLU A 146      -5.785  31.418  77.088  1.00 60.45           O  
ATOM   2177  CB  GLU A 146      -6.866  28.492  76.746  1.00 60.45           C  
ATOM   2178  CG  GLU A 146      -7.133  27.470  75.612  1.00 60.45           C  
ATOM   2179  CD  GLU A 146      -8.465  26.703  75.694  1.00 60.45           C  
ATOM   2180  OE1 GLU A 146      -8.697  25.897  74.764  1.00 60.45           O  
ATOM   2181  OE2 GLU A 146      -9.231  26.906  76.663  1.00 60.45           O1-
ATOM   2182  H   GLU A 146      -4.861  27.239  77.540  1.00 60.45           H  
ATOM   2183  HA  GLU A 146      -5.238  29.385  75.667  1.00 60.45           H  
ATOM   2184  HB3 GLU A 146      -7.610  29.289  76.694  1.00 60.45           H  
ATOM   2185  HB2 GLU A 146      -7.008  28.011  77.715  1.00 60.45           H  
ATOM   2186  HG3 GLU A 146      -6.329  26.736  75.573  1.00 60.45           H  
ATOM   2187  HG2 GLU A 146      -7.102  27.993  74.656  1.00 60.45           H  
ATOM   2188  N   ARG A 147      -4.737  30.275  78.749  1.00 48.52           N  
ATOM   2189  CA  ARG A 147      -4.511  31.397  79.665  1.00 48.52           C  
ATOM   2190  C   ARG A 147      -3.112  32.031  79.528  1.00 48.52           C  
ATOM   2191  O   ARG A 147      -2.926  33.128  80.057  1.00 48.52           O  
ATOM   2192  CB  ARG A 147      -4.754  30.919  81.111  1.00 48.52           C  
ATOM   2193  CG  ARG A 147      -6.246  30.866  81.474  1.00 48.52           C  
ATOM   2194  CD  ARG A 147      -6.481  30.363  82.907  1.00 48.52           C  
ATOM   2195  NE  ARG A 147      -7.804  30.767  83.415  1.00 48.52           N  
ATOM   2196  CZ  ARG A 147      -8.291  30.573  84.655  1.00 48.52           C  
ATOM   2197  NH1 ARG A 147      -7.631  29.857  85.578  1.00 48.52           N  
ATOM   2198  NH2 ARG A 147      -9.469  31.121  84.979  1.00 48.52           N1+
ATOM   2199  H   ARG A 147      -4.397  29.375  79.060  1.00 48.52           H  
ATOM   2200  HA  ARG A 147      -5.217  32.201  79.449  1.00 48.52           H  
ATOM   2201  HB3 ARG A 147      -4.288  31.616  81.809  1.00 48.52           H  
ATOM   2202  HB2 ARG A 147      -4.272  29.956  81.285  1.00 48.52           H  
ATOM   2203  HG3 ARG A 147      -6.713  30.159  80.786  1.00 48.52           H  
ATOM   2204  HG2 ARG A 147      -6.734  31.825  81.293  1.00 48.52           H  
ATOM   2205  HD3 ARG A 147      -5.667  30.630  83.581  1.00 48.52           H  
ATOM   2206  HD2 ARG A 147      -6.520  29.273  82.876  1.00 48.52           H  
ATOM   2207  HE  ARG A 147      -8.373  31.282  82.759  1.00 48.52           H  
ATOM   2208 HH12 ARG A 147      -8.013  29.725  86.503  1.00 48.52           H  
ATOM   2209 HH11 ARG A 147      -6.744  29.435  85.344  1.00 48.52           H  
ATOM   2210 HH22 ARG A 147      -9.854  30.996  85.904  1.00 48.52           H  
ATOM   2211 HH21 ARG A 147      -9.980  31.673  84.305  1.00 48.52           H  
ATOM   2212  N   LEU A 148      -2.165  31.380  78.830  1.00 48.14           N  
ATOM   2213  CA  LEU A 148      -0.833  31.928  78.551  1.00 48.14           C  
ATOM   2214  C   LEU A 148      -0.931  33.058  77.498  1.00 48.14           C  
ATOM   2215  O   LEU A 148      -1.474  32.804  76.422  1.00 48.14           O  
ATOM   2216  CB  LEU A 148       0.072  30.788  78.031  1.00 48.14           C  
ATOM   2217  CG  LEU A 148       0.649  29.893  79.150  1.00 48.14           C  
ATOM   2218  CD1 LEU A 148       1.200  28.566  78.584  1.00 48.14           C  
ATOM   2219  CD2 LEU A 148       1.683  30.643  80.021  1.00 48.14           C  
ATOM   2220  H   LEU A 148      -2.378  30.486  78.410  1.00 48.14           H  
ATOM   2221  HA  LEU A 148      -0.434  32.288  79.497  1.00 48.14           H  
ATOM   2222  HB3 LEU A 148       0.909  31.198  77.462  1.00 48.14           H  
ATOM   2223  HB2 LEU A 148      -0.492  30.186  77.319  1.00 48.14           H  
ATOM   2224  HG  LEU A 148      -0.176  29.626  79.808  1.00 48.14           H  
ATOM   2225 HD11 LEU A 148       2.268  28.439  78.756  1.00 48.14           H  
ATOM   2226 HD12 LEU A 148       0.698  27.715  79.046  1.00 48.14           H  
ATOM   2227 HD13 LEU A 148       1.044  28.482  77.508  1.00 48.14           H  
ATOM   2228 HD21 LEU A 148       2.626  30.106  80.122  1.00 48.14           H  
ATOM   2229 HD22 LEU A 148       1.924  31.626  79.615  1.00 48.14           H  
ATOM   2230 HD23 LEU A 148       1.296  30.797  81.029  1.00 48.14           H  
ATOM   2231  N   PRO A 149      -0.438  34.283  77.815  1.00 39.71           N  
ATOM   2232  CA  PRO A 149      -0.523  35.439  76.895  1.00 39.71           C  
ATOM   2233  C   PRO A 149       0.395  35.430  75.684  1.00 39.71           C  
ATOM   2234  O   PRO A 149       1.207  34.535  75.450  1.00 39.71           O  
ATOM   2235  CB  PRO A 149      -0.227  36.634  77.824  1.00 39.71           C  
ATOM   2236  CG  PRO A 149       0.736  36.075  78.859  1.00 39.71           C  
ATOM   2237  CD  PRO A 149       0.219  34.657  79.072  1.00 39.71           C  
ATOM   2238  HA  PRO A 149      -1.546  35.540  76.527  1.00 39.71           H  
ATOM   2239  HXT PRO A 149       0.286  36.289  75.022  1.00 39.71           H  
ATOM   2240  HB3 PRO A 149      -1.149  36.942  78.321  1.00 39.71           H  
ATOM   2241  HB2 PRO A 149       0.169  37.518  77.320  1.00 39.71           H  
ATOM   2242  HG3 PRO A 149       0.780  36.663  79.776  1.00 39.71           H  
ATOM   2243  HG2 PRO A 149       1.741  36.038  78.434  1.00 39.71           H  
ATOM   2244  HD2 PRO A 149       1.036  33.985  79.339  1.00 39.71           H  
ATOM   2245  HD3 PRO A 149      -0.521  34.642  79.874  1.00 39.71           H  
ATOM   2246  N   THR A 182       5.926   4.217  78.531  1.00 92.00           N  
ATOM   2247  CA  THR A 182       6.005   2.936  77.791  1.00 92.00           C  
ATOM   2248  C   THR A 182       6.206   1.848  78.839  1.00 92.00           C  
ATOM   2249  O   THR A 182       6.962   2.075  79.783  1.00 92.00           O  
ATOM   2250  CB  THR A 182       7.196   2.919  76.798  1.00 92.00           C  
ATOM   2251  CG2 THR A 182       7.391   1.625  75.990  1.00 92.00           C  
ATOM   2252  OG1 THR A 182       7.015   3.980  75.895  1.00 92.00           O  
ATOM   2253  H2  THR A 182       5.112   4.083  79.116  1.00 92.00           H  
ATOM   2254  HA  THR A 182       5.062   2.774  77.265  1.00 92.00           H  
ATOM   2255  HB  THR A 182       8.122   3.112  77.336  1.00 92.00           H  
ATOM   2256 HG21 THR A 182       8.182   1.747  75.250  1.00 92.00           H  
ATOM   2257 HG22 THR A 182       7.682   0.793  76.629  1.00 92.00           H  
ATOM   2258 HG23 THR A 182       6.491   1.326  75.459  1.00 92.00           H  
ATOM   2259  HG1 THR A 182       7.140   4.764  76.424  1.00 92.00           H  
ATOM   2260  H   THR A 182       6.704   4.110  79.178  1.00  0.00           H  
ATOM   2261  N   VAL A 183       5.572   0.698  78.653  1.00 98.20           N  
ATOM   2262  CA  VAL A 183       5.782  -0.501  79.447  1.00 98.20           C  
ATOM   2263  C   VAL A 183       6.307  -1.590  78.508  1.00 98.20           C  
ATOM   2264  O   VAL A 183       6.104  -1.527  77.287  1.00 98.20           O  
ATOM   2265  CB  VAL A 183       4.474  -0.889  80.170  1.00 98.20           C  
ATOM   2266  CG1 VAL A 183       3.986   0.245  81.082  1.00 98.20           C  
ATOM   2267  CG2 VAL A 183       3.353  -1.383  79.233  1.00 98.20           C  
ATOM   2268  H   VAL A 183       5.019   0.579  77.805  1.00 98.20           H  
ATOM   2269  HA  VAL A 183       6.547  -0.330  80.205  1.00 98.20           H  
ATOM   2270  HB  VAL A 183       4.733  -1.709  80.834  1.00 98.20           H  
ATOM   2271 HG11 VAL A 183       3.242  -0.129  81.781  1.00 98.20           H  
ATOM   2272 HG12 VAL A 183       4.805   0.653  81.675  1.00 98.20           H  
ATOM   2273 HG13 VAL A 183       3.544   1.063  80.512  1.00 98.20           H  
ATOM   2274 HG21 VAL A 183       2.400  -1.475  79.752  1.00 98.20           H  
ATOM   2275 HG22 VAL A 183       3.207  -0.702  78.399  1.00 98.20           H  
ATOM   2276 HG23 VAL A 183       3.590  -2.361  78.816  1.00 98.20           H  
ATOM   2277  N   GLY A 184       6.995  -2.591  79.052  1.00 98.82           N  
ATOM   2278  CA  GLY A 184       7.510  -3.658  78.210  1.00 98.82           C  
ATOM   2279  C   GLY A 184       7.962  -4.834  79.064  1.00 98.82           C  
ATOM   2280  O   GLY A 184       7.870  -4.818  80.292  1.00 98.82           O  
ATOM   2281  H   GLY A 184       7.239  -2.605  80.033  1.00 98.82           H  
ATOM   2282  HA3 GLY A 184       8.339  -3.297  77.601  1.00 98.82           H  
ATOM   2283  HA2 GLY A 184       6.736  -4.011  77.531  1.00 98.82           H  
ATOM   2284  N   CYS A 185       8.441  -5.863  78.358  1.00 98.96           N  
ATOM   2285  CA  CYS A 185       8.893  -7.131  78.899  1.00 98.96           C  
ATOM   2286  C   CYS A 185       9.949  -7.710  77.949  1.00 98.96           C  
ATOM   2287  O   CYS A 185       9.718  -7.739  76.741  1.00 98.96           O  
ATOM   2288  CB  CYS A 185       7.708  -8.103  79.095  1.00 98.96           C  
ATOM   2289  SG  CYS A 185       8.220  -9.654  79.892  1.00 98.96           S  
ATOM   2290  H   CYS A 185       8.457  -5.798  77.347  1.00 98.96           H  
ATOM   2291  HA  CYS A 185       9.361  -6.948  79.864  1.00 98.96           H  
ATOM   2292  HB3 CYS A 185       7.242  -8.340  78.137  1.00 98.96           H  
ATOM   2293  HB2 CYS A 185       6.933  -7.642  79.707  1.00 98.96           H  
ATOM   2294  HG  CYS A 185       8.971 -10.097  78.880  1.00 98.96           H  
ATOM   2295  N   VAL A 186      11.051  -8.213  78.522  1.00 98.98           N  
ATOM   2296  CA  VAL A 186      11.951  -9.168  77.879  1.00 98.98           C  
ATOM   2297  C   VAL A 186      11.808 -10.514  78.604  1.00 98.98           C  
ATOM   2298  O   VAL A 186      11.585 -10.545  79.817  1.00 98.98           O  
ATOM   2299  CB  VAL A 186      13.445  -8.737  77.940  1.00 98.98           C  
ATOM   2300  CG1 VAL A 186      13.695  -7.473  77.120  1.00 98.98           C  
ATOM   2301  CG2 VAL A 186      14.045  -8.570  79.347  1.00 98.98           C  
ATOM   2302  H   VAL A 186      11.171  -8.116  79.523  1.00 98.98           H  
ATOM   2303  HA  VAL A 186      11.676  -9.312  76.833  1.00 98.98           H  
ATOM   2304  HB  VAL A 186      14.027  -9.523  77.454  1.00 98.98           H  
ATOM   2305 HG11 VAL A 186      14.749  -7.201  77.155  1.00 98.98           H  
ATOM   2306 HG12 VAL A 186      13.411  -7.603  76.077  1.00 98.98           H  
ATOM   2307 HG13 VAL A 186      13.129  -6.640  77.524  1.00 98.98           H  
ATOM   2308 HG21 VAL A 186      15.080  -8.234  79.293  1.00 98.98           H  
ATOM   2309 HG22 VAL A 186      13.499  -7.823  79.921  1.00 98.98           H  
ATOM   2310 HG23 VAL A 186      14.046  -9.505  79.904  1.00 98.98           H  
ATOM   2311  N   ALA A 187      11.942 -11.600  77.835  1.00 98.96           N  
ATOM   2312  CA  ALA A 187      11.892 -12.965  78.336  1.00 98.96           C  
ATOM   2313  C   ALA A 187      12.989 -13.793  77.669  1.00 98.96           C  
ATOM   2314  O   ALA A 187      13.305 -13.580  76.498  1.00 98.96           O  
ATOM   2315  CB  ALA A 187      10.509 -13.566  78.053  1.00 98.96           C  
ATOM   2316  H   ALA A 187      12.116 -11.501  76.842  1.00 98.96           H  
ATOM   2317  HA  ALA A 187      12.066 -12.971  79.412  1.00 98.96           H  
ATOM   2318  HB1 ALA A 187      10.418 -14.564  78.484  1.00 98.96           H  
ATOM   2319  HB2 ALA A 187       9.717 -12.954  78.483  1.00 98.96           H  
ATOM   2320  HB3 ALA A 187      10.327 -13.643  76.981  1.00 98.96           H  
ATOM   2321  N   VAL A 188      13.526 -14.742  78.442  1.00 98.87           N  
ATOM   2322  CA  VAL A 188      14.486 -15.741  77.993  1.00 98.87           C  
ATOM   2323  C   VAL A 188      14.068 -17.072  78.629  1.00 98.87           C  
ATOM   2324  O   VAL A 188      13.762 -17.100  79.819  1.00 98.87           O  
ATOM   2325  CB  VAL A 188      15.940 -15.392  78.430  1.00 98.87           C  
ATOM   2326  CG1 VAL A 188      16.980 -16.498  78.156  1.00 98.87           C  
ATOM   2327  CG2 VAL A 188      16.417 -14.070  77.800  1.00 98.87           C  
ATOM   2328  H   VAL A 188      13.202 -14.849  79.395  1.00 98.87           H  
ATOM   2329  HA  VAL A 188      14.444 -15.842  76.908  1.00 98.87           H  
ATOM   2330  HB  VAL A 188      15.944 -15.241  79.507  1.00 98.87           H  
ATOM   2331 HG11 VAL A 188      17.978 -16.163  78.437  1.00 98.87           H  
ATOM   2332 HG12 VAL A 188      16.786 -17.404  78.731  1.00 98.87           H  
ATOM   2333 HG13 VAL A 188      17.005 -16.768  77.100  1.00 98.87           H  
ATOM   2334 HG21 VAL A 188      17.426 -13.822  78.121  1.00 98.87           H  
ATOM   2335 HG22 VAL A 188      16.415 -14.122  76.712  1.00 98.87           H  
ATOM   2336 HG23 VAL A 188      15.786 -13.232  78.094  1.00 98.87           H  
ATOM   2337  N   ALA A 189      14.068 -18.145  77.828  1.00 98.52           N  
ATOM   2338  CA  ALA A 189      13.763 -19.498  78.280  1.00 98.52           C  
ATOM   2339  C   ALA A 189      14.205 -20.501  77.218  1.00 98.52           C  
ATOM   2340  O   ALA A 189      13.891 -20.319  76.041  1.00 98.52           O  
ATOM   2341  CB  ALA A 189      12.260 -19.660  78.583  1.00 98.52           C  
ATOM   2342  H   ALA A 189      14.331 -18.051  76.856  1.00 98.52           H  
ATOM   2343  HA  ALA A 189      14.327 -19.691  79.195  1.00 98.52           H  
ATOM   2344  HB1 ALA A 189      12.021 -20.692  78.847  1.00 98.52           H  
ATOM   2345  HB2 ALA A 189      11.951 -19.038  79.422  1.00 98.52           H  
ATOM   2346  HB3 ALA A 189      11.647 -19.394  77.722  1.00 98.52           H  
ATOM   2347  N   ASP A 190      14.883 -21.566  77.674  1.00 94.54           N  
ATOM   2348  CA  ASP A 190      15.178 -22.785  76.908  1.00 94.54           C  
ATOM   2349  C   ASP A 190      16.088 -22.538  75.679  1.00 94.54           C  
ATOM   2350  O   ASP A 190      15.899 -23.170  74.639  1.00 94.54           O  
ATOM   2351  CB  ASP A 190      13.902 -23.613  76.558  1.00 94.54           C  
ATOM   2352  CG  ASP A 190      12.892 -23.866  77.702  1.00 94.54           C  
ATOM   2353  OD1 ASP A 190      13.282 -23.819  78.892  1.00 94.54           O1-
ATOM   2354  OD2 ASP A 190      11.742 -24.223  77.364  1.00 94.54           O  
ATOM   2355  H   ASP A 190      15.082 -21.625  78.662  1.00 94.54           H  
ATOM   2356  HA  ASP A 190      15.780 -23.400  77.578  1.00 94.54           H  
ATOM   2357  HB3 ASP A 190      14.203 -24.595  76.190  1.00 94.54           H  
ATOM   2358  HB2 ASP A 190      13.365 -23.120  75.745  1.00 94.54           H  
ATOM   2359  N   GLY A 191      17.059 -21.616  75.823  1.00 96.28           N  
ATOM   2360  CA  GLY A 191      18.020 -21.249  74.777  1.00 96.28           C  
ATOM   2361  C   GLY A 191      17.431 -20.297  73.720  1.00 96.28           C  
ATOM   2362  O   GLY A 191      18.048 -20.110  72.672  1.00 96.28           O  
ATOM   2363  H   GLY A 191      17.145 -21.134  76.706  1.00 96.28           H  
ATOM   2364  HA3 GLY A 191      18.403 -22.144  74.286  1.00 96.28           H  
ATOM   2365  HA2 GLY A 191      18.872 -20.758  75.248  1.00 96.28           H  
ATOM   2366  N   LYS A 192      16.249 -19.716  73.980  1.00 98.63           N  
ATOM   2367  CA  LYS A 192      15.514 -18.820  73.086  1.00 98.63           C  
ATOM   2368  C   LYS A 192      15.167 -17.522  73.832  1.00 98.63           C  
ATOM   2369  O   LYS A 192      15.270 -17.472  75.059  1.00 98.63           O  
ATOM   2370  CB  LYS A 192      14.232 -19.539  72.616  1.00 98.63           C  
ATOM   2371  CG  LYS A 192      14.479 -20.854  71.864  1.00 98.63           C  
ATOM   2372  CD  LYS A 192      13.174 -21.503  71.388  1.00 98.63           C  
ATOM   2373  CE  LYS A 192      13.413 -22.888  70.770  1.00 98.63           C  
ATOM   2374  NZ  LYS A 192      12.150 -23.525  70.361  1.00 98.63           N1+
ATOM   2375  H   LYS A 192      15.791 -19.912  74.860  1.00 98.63           H  
ATOM   2376  HA  LYS A 192      16.118 -18.554  72.216  1.00 98.63           H  
ATOM   2377  HB3 LYS A 192      13.647 -18.871  71.981  1.00 98.63           H  
ATOM   2378  HB2 LYS A 192      13.614 -19.766  73.480  1.00 98.63           H  
ATOM   2379  HG3 LYS A 192      14.996 -21.558  72.516  1.00 98.63           H  
ATOM   2380  HG2 LYS A 192      15.143 -20.679  71.020  1.00 98.63           H  
ATOM   2381  HD3 LYS A 192      12.696 -20.846  70.659  1.00 98.63           H  
ATOM   2382  HD2 LYS A 192      12.484 -21.582  72.231  1.00 98.63           H  
ATOM   2383  HE3 LYS A 192      13.910 -23.539  71.490  1.00 98.63           H  
ATOM   2384  HE2 LYS A 192      14.069 -22.808  69.903  1.00 98.63           H  
ATOM   2385  HZ1 LYS A 192      11.688 -22.947  69.673  1.00 98.63           H  
ATOM   2386  HZ2 LYS A 192      12.344 -24.433  69.964  1.00 98.63           H  
ATOM   2387  HZ3 LYS A 192      11.551 -23.632  71.167  1.00 98.63           H  
ATOM   2388  N   THR A 193      14.761 -16.490  73.073  1.00 98.87           N  
ATOM   2389  CA  THR A 193      14.428 -15.164  73.599  1.00 98.87           C  
ATOM   2390  C   THR A 193      13.177 -14.583  72.907  1.00 98.87           C  
ATOM   2391  O   THR A 193      12.813 -15.019  71.812  1.00 98.87           O  
ATOM   2392  CB  THR A 193      15.622 -14.161  73.464  1.00 98.87           C  
ATOM   2393  CG2 THR A 193      17.020 -14.753  73.713  1.00 98.87           C  
ATOM   2394  OG1 THR A 193      15.624 -13.415  72.261  1.00 98.87           O  
ATOM   2395  H   THR A 193      14.675 -16.597  72.073  1.00 98.87           H  
ATOM   2396  HA  THR A 193      14.174 -15.254  74.655  1.00 98.87           H  
ATOM   2397  HB  THR A 193      15.477 -13.416  74.247  1.00 98.87           H  
ATOM   2398 HG21 THR A 193      17.785 -13.981  73.693  1.00 98.87           H  
ATOM   2399 HG22 THR A 193      17.073 -15.241  74.686  1.00 98.87           H  
ATOM   2400 HG23 THR A 193      17.291 -15.487  72.954  1.00 98.87           H  
ATOM   2401  HG1 THR A 193      16.534 -13.255  71.990  1.00 98.87           H  
ATOM   2402  N   ALA A 194      12.570 -13.583  73.562  1.00 98.96           N  
ATOM   2403  CA  ALA A 194      11.449 -12.796  73.056  1.00 98.96           C  
ATOM   2404  C   ALA A 194      11.373 -11.452  73.792  1.00 98.96           C  
ATOM   2405  O   ALA A 194      11.944 -11.300  74.873  1.00 98.96           O  
ATOM   2406  CB  ALA A 194      10.136 -13.584  73.211  1.00 98.96           C  
ATOM   2407  H   ALA A 194      12.923 -13.295  74.466  1.00 98.96           H  
ATOM   2408  HA  ALA A 194      11.623 -12.582  72.000  1.00 98.96           H  
ATOM   2409  HB1 ALA A 194       9.272 -12.992  72.910  1.00 98.96           H  
ATOM   2410  HB2 ALA A 194      10.142 -14.478  72.586  1.00 98.96           H  
ATOM   2411  HB3 ALA A 194       9.978 -13.891  74.246  1.00 98.96           H  
ATOM   2412  N   ALA A 195      10.627 -10.510  73.201  1.00 98.98           N  
ATOM   2413  CA  ALA A 195      10.333  -9.202  73.780  1.00 98.98           C  
ATOM   2414  C   ALA A 195       8.959  -8.702  73.320  1.00 98.98           C  
ATOM   2415  O   ALA A 195       8.461  -9.149  72.289  1.00 98.98           O  
ATOM   2416  CB  ALA A 195      11.458  -8.206  73.437  1.00 98.98           C  
ATOM   2417  H   ALA A 195      10.170 -10.713  72.321  1.00 98.98           H  
ATOM   2418  HA  ALA A 195      10.277  -9.304  74.862  1.00 98.98           H  
ATOM   2419  HB1 ALA A 195      11.098  -7.179  73.406  1.00 98.98           H  
ATOM   2420  HB2 ALA A 195      12.246  -8.246  74.185  1.00 98.98           H  
ATOM   2421  HB3 ALA A 195      11.918  -8.414  72.473  1.00 98.98           H  
ATOM   2422  N   ALA A 196       8.387  -7.762  74.086  1.00 98.98           N  
ATOM   2423  CA  ALA A 196       7.168  -7.035  73.741  1.00 98.98           C  
ATOM   2424  C   ALA A 196       7.129  -5.695  74.475  1.00 98.98           C  
ATOM   2425  O   ALA A 196       7.671  -5.579  75.571  1.00 98.98           O  
ATOM   2426  CB  ALA A 196       5.917  -7.869  74.048  1.00 98.98           C  
ATOM   2427  H   ALA A 196       8.848  -7.464  74.936  1.00 98.98           H  
ATOM   2428  HA  ALA A 196       7.197  -6.813  72.675  1.00 98.98           H  
ATOM   2429  HB1 ALA A 196       5.013  -7.330  73.774  1.00 98.98           H  
ATOM   2430  HB2 ALA A 196       5.915  -8.798  73.482  1.00 98.98           H  
ATOM   2431  HB3 ALA A 196       5.848  -8.106  75.108  1.00 98.98           H  
ATOM   2432  N   SER A 197       6.479  -4.700  73.868  1.00 98.92           N  
ATOM   2433  CA  SER A 197       6.380  -3.330  74.327  1.00 98.92           C  
ATOM   2434  C   SER A 197       4.996  -2.769  73.968  1.00 98.92           C  
ATOM   2435  O   SER A 197       4.390  -3.194  72.980  1.00 98.92           O  
ATOM   2436  CB  SER A 197       7.596  -2.549  73.783  1.00 98.92           C  
ATOM   2437  OG  SER A 197       7.563  -1.183  74.133  1.00 98.92           O  
ATOM   2438  H   SER A 197       5.965  -4.916  73.015  1.00 98.92           H  
ATOM   2439  HA  SER A 197       6.435  -3.330  75.414  1.00 98.92           H  
ATOM   2440  HB3 SER A 197       7.637  -2.624  72.696  1.00 98.92           H  
ATOM   2441  HB2 SER A 197       8.524  -2.980  74.161  1.00 98.92           H  
ATOM   2442  HG  SER A 197       7.605  -1.108  75.080  1.00 98.92           H  
ATOM   2443  N   SER A 198       4.499  -1.818  74.766  1.00 98.85           N  
ATOM   2444  CA  SER A 198       3.289  -1.064  74.530  1.00 98.85           C  
ATOM   2445  C   SER A 198       3.451   0.342  75.113  1.00 98.85           C  
ATOM   2446  O   SER A 198       4.099   0.510  76.151  1.00 98.85           O  
ATOM   2447  CB  SER A 198       2.090  -1.853  75.058  1.00 98.85           C  
ATOM   2448  OG  SER A 198       0.890  -1.201  74.736  1.00 98.85           O  
ATOM   2449  H   SER A 198       5.046  -1.505  75.565  1.00 98.85           H  
ATOM   2450  HA  SER A 198       3.165  -0.948  73.455  1.00 98.85           H  
ATOM   2451  HB3 SER A 198       2.151  -1.975  76.140  1.00 98.85           H  
ATOM   2452  HB2 SER A 198       2.065  -2.847  74.613  1.00 98.85           H  
ATOM   2453  HG  SER A 198       0.187  -1.809  74.950  1.00 98.85           H  
ATOM   2454  N   THR A 199       2.874   1.344  74.448  1.00 98.08           N  
ATOM   2455  CA  THR A 199       2.916   2.732  74.831  1.00 98.08           C  
ATOM   2456  C   THR A 199       1.627   3.452  74.413  1.00 98.08           C  
ATOM   2457  O   THR A 199       1.041   3.139  73.373  1.00 98.08           O  
ATOM   2458  CB  THR A 199       4.227   3.351  74.298  1.00 98.08           C  
ATOM   2459  CG2 THR A 199       4.295   3.574  72.782  1.00 98.08           C  
ATOM   2460  OG1 THR A 199       4.483   4.571  74.946  1.00 98.08           O  
ATOM   2461  H   THR A 199       2.361   1.134  73.592  1.00 98.08           H  
ATOM   2462  HA  THR A 199       2.950   2.761  75.919  1.00 98.08           H  
ATOM   2463  HB  THR A 199       5.052   2.693  74.560  1.00 98.08           H  
ATOM   2464 HG21 THR A 199       5.274   3.953  72.486  1.00 98.08           H  
ATOM   2465 HG22 THR A 199       4.140   2.630  72.262  1.00 98.08           H  
ATOM   2466 HG23 THR A 199       3.542   4.279  72.428  1.00 98.08           H  
ATOM   2467  HG1 THR A 199       5.367   4.460  75.309  1.00 98.08           H  
ATOM   2468  N   GLY A 200       1.246   4.477  75.182  1.00 96.04           N  
ATOM   2469  CA  GLY A 200       0.380   5.568  74.737  1.00 96.04           C  
ATOM   2470  C   GLY A 200       1.195   6.712  74.105  1.00 96.04           C  
ATOM   2471  O   GLY A 200       0.635   7.685  73.605  1.00 96.04           O  
ATOM   2472  H   GLY A 200       1.748   4.614  76.051  1.00 96.04           H  
ATOM   2473  HA3 GLY A 200      -0.163   5.962  75.595  1.00 96.04           H  
ATOM   2474  HA2 GLY A 200      -0.373   5.221  74.028  1.00 96.04           H  
ATOM   2475  N   GLY A 201       2.532   6.614  74.110  1.00 92.13           N  
ATOM   2476  CA  GLY A 201       3.438   7.610  73.568  1.00 92.13           C  
ATOM   2477  C   GLY A 201       3.688   8.738  74.570  1.00 92.13           C  
ATOM   2478  O   GLY A 201       4.129   8.481  75.693  1.00 92.13           O  
ATOM   2479  H   GLY A 201       2.965   5.777  74.495  1.00 92.13           H  
ATOM   2480  HA3 GLY A 201       3.071   7.991  72.614  1.00 92.13           H  
ATOM   2481  HA2 GLY A 201       4.385   7.114  73.367  1.00 92.13           H  
ATOM   2482  N   TRP A 202       3.449   9.979  74.138  1.00 86.21           N  
ATOM   2483  CA  TRP A 202       3.659  11.218  74.881  1.00 86.21           C  
ATOM   2484  C   TRP A 202       2.314  11.935  75.076  1.00 86.21           C  
ATOM   2485  O   TRP A 202       1.447  11.886  74.202  1.00 86.21           O  
ATOM   2486  CB  TRP A 202       4.578  12.148  74.059  1.00 86.21           C  
ATOM   2487  CG  TRP A 202       6.047  11.856  73.969  1.00 86.21           C  
ATOM   2488  CD1 TRP A 202       6.751  10.949  74.683  1.00 86.21           C  
ATOM   2489  CD2 TRP A 202       7.019  12.533  73.119  1.00 86.21           C  
ATOM   2490  CE2 TRP A 202       8.317  12.009  73.398  1.00 86.21           C  
ATOM   2491  CE3 TRP A 202       6.931  13.555  72.145  1.00 86.21           C  
ATOM   2492  NE1 TRP A 202       8.088  11.034  74.348  1.00 86.21           N  
ATOM   2493  CZ2 TRP A 202       9.470  12.493  72.755  1.00 86.21           C  
ATOM   2494  CZ3 TRP A 202       8.081  14.050  71.495  1.00 86.21           C  
ATOM   2495  CH2 TRP A 202       9.349  13.528  71.811  1.00 86.21           C  
ATOM   2496  H   TRP A 202       2.909  10.076  73.293  1.00 86.21           H  
ATOM   2497  HA  TRP A 202       4.095  11.023  75.862  1.00 86.21           H  
ATOM   2498  HB3 TRP A 202       4.511  13.165  74.450  1.00 86.21           H  
ATOM   2499  HB2 TRP A 202       4.215  12.206  73.036  1.00 86.21           H  
ATOM   2500  HD1 TRP A 202       6.322  10.290  75.425  1.00 86.21           H  
ATOM   2501  HE3 TRP A 202       5.964  13.976  71.922  1.00 86.21           H  
ATOM   2502  HE1 TRP A 202       8.790  10.442  74.771  1.00 86.21           H  
ATOM   2503  HZ2 TRP A 202      10.443  12.092  72.981  1.00 86.21           H  
ATOM   2504  HZ3 TRP A 202       7.998  14.843  70.767  1.00 86.21           H  
ATOM   2505  HH2 TRP A 202      10.229  13.922  71.324  1.00 86.21           H  
ATOM   2506  N   PHE A 203       2.187  12.668  76.187  1.00 87.05           N  
ATOM   2507  CA  PHE A 203       1.059  13.541  76.513  1.00 87.05           C  
ATOM   2508  C   PHE A 203       1.098  14.800  75.635  1.00 87.05           C  
ATOM   2509  O   PHE A 203       2.139  15.443  75.498  1.00 87.05           O  
ATOM   2510  CB  PHE A 203       1.189  13.944  77.992  1.00 87.05           C  
ATOM   2511  CG  PHE A 203       0.111  14.867  78.535  1.00 87.05           C  
ATOM   2512  CD1 PHE A 203      -1.133  14.350  78.956  1.00 87.05           C  
ATOM   2513  CD2 PHE A 203       0.376  16.248  78.653  1.00 87.05           C  
ATOM   2514  CE1 PHE A 203      -2.091  15.209  79.530  1.00 87.05           C  
ATOM   2515  CE2 PHE A 203      -0.581  17.104  79.224  1.00 87.05           C  
ATOM   2516  CZ  PHE A 203      -1.803  16.580  79.677  1.00 87.05           C  
ATOM   2517  H   PHE A 203       2.975  12.700  76.813  1.00 87.05           H  
ATOM   2518  HA  PHE A 203       0.123  13.006  76.352  1.00 87.05           H  
ATOM   2519  HB3 PHE A 203       2.159  14.415  78.163  1.00 87.05           H  
ATOM   2520  HB2 PHE A 203       1.196  13.046  78.605  1.00 87.05           H  
ATOM   2521  HD1 PHE A 203      -1.341  13.293  78.875  1.00 87.05           H  
ATOM   2522  HD2 PHE A 203       1.321  16.654  78.321  1.00 87.05           H  
ATOM   2523  HE1 PHE A 203      -3.032  14.810  79.883  1.00 87.05           H  
ATOM   2524  HE2 PHE A 203      -0.370  18.159  79.326  1.00 87.05           H  
ATOM   2525  HZ  PHE A 203      -2.506  17.242  80.153  1.00 87.05           H  
ATOM   2526  N   MET A 204      -0.047  15.106  75.020  1.00 89.83           N  
ATOM   2527  CA  MET A 204      -0.300  16.132  74.005  1.00 89.83           C  
ATOM   2528  C   MET A 204       0.615  16.007  72.773  1.00 89.83           C  
ATOM   2529  O   MET A 204       1.051  17.019  72.223  1.00 89.83           O  
ATOM   2530  CB  MET A 204      -0.322  17.552  74.618  1.00 89.83           C  
ATOM   2531  CG  MET A 204      -1.485  17.761  75.592  1.00 89.83           C  
ATOM   2532  SD  MET A 204      -1.597  19.456  76.217  1.00 89.83           S  
ATOM   2533  CE  MET A 204      -3.347  19.482  76.663  1.00 89.83           C  
ATOM   2534  H   MET A 204      -0.819  14.472  75.188  1.00 89.83           H  
ATOM   2535  HA  MET A 204      -1.301  15.931  73.627  1.00 89.83           H  
ATOM   2536  HB3 MET A 204      -0.423  18.298  73.828  1.00 89.83           H  
ATOM   2537  HB2 MET A 204       0.623  17.772  75.116  1.00 89.83           H  
ATOM   2538  HG3 MET A 204      -1.410  17.082  76.441  1.00 89.83           H  
ATOM   2539  HG2 MET A 204      -2.418  17.525  75.082  1.00 89.83           H  
ATOM   2540  HE1 MET A 204      -3.601  20.453  77.078  1.00 89.83           H  
ATOM   2541  HE2 MET A 204      -3.971  19.314  75.787  1.00 89.83           H  
ATOM   2542  HE3 MET A 204      -3.564  18.713  77.404  1.00 89.83           H  
ATOM   2543  N   LYS A 205       0.878  14.764  72.332  1.00 89.35           N  
ATOM   2544  CA  LYS A 205       1.515  14.473  71.050  1.00 89.35           C  
ATOM   2545  C   LYS A 205       0.608  14.898  69.885  1.00 89.35           C  
ATOM   2546  O   LYS A 205      -0.623  14.882  70.011  1.00 89.35           O  
ATOM   2547  CB  LYS A 205       1.869  12.966  70.939  1.00 89.35           C  
ATOM   2548  CG  LYS A 205       0.713  11.934  70.934  1.00 89.35           C  
ATOM   2549  CD  LYS A 205       1.229  10.490  70.747  1.00 89.35           C  
ATOM   2550  CE  LYS A 205       0.124   9.416  70.718  1.00 89.35           C  
ATOM   2551  NZ  LYS A 205       0.674   8.074  70.445  1.00 89.35           N1+
ATOM   2552  H   LYS A 205       0.549  13.986  72.886  1.00 89.35           H  
ATOM   2553  HA  LYS A 205       2.438  15.054  70.998  1.00 89.35           H  
ATOM   2554  HB3 LYS A 205       2.550  12.719  71.749  1.00 89.35           H  
ATOM   2555  HB2 LYS A 205       2.443  12.831  70.023  1.00 89.35           H  
ATOM   2556  HG3 LYS A 205       0.011  12.161  70.130  1.00 89.35           H  
ATOM   2557  HG2 LYS A 205       0.149  12.003  71.865  1.00 89.35           H  
ATOM   2558  HD3 LYS A 205       1.932  10.251  71.545  1.00 89.35           H  
ATOM   2559  HD2 LYS A 205       1.785  10.431  69.812  1.00 89.35           H  
ATOM   2560  HE3 LYS A 205      -0.604   9.651  69.941  1.00 89.35           H  
ATOM   2561  HE2 LYS A 205      -0.413   9.388  71.668  1.00 89.35           H  
ATOM   2562  HZ1 LYS A 205      -0.083   7.404  70.427  1.00 89.35           H  
ATOM   2563  HZ2 LYS A 205       1.158   8.059  69.556  1.00 89.35           H  
ATOM   2564  HZ3 LYS A 205       1.309   7.807  71.183  1.00 89.35           H  
ATOM   2565  N   TRP A 206       1.211  15.215  68.732  1.00 94.04           N  
ATOM   2566  CA  TRP A 206       0.487  15.422  67.477  1.00 94.04           C  
ATOM   2567  C   TRP A 206      -0.260  14.123  67.080  1.00 94.04           C  
ATOM   2568  O   TRP A 206       0.352  13.061  67.185  1.00 94.04           O  
ATOM   2569  CB  TRP A 206       1.499  15.833  66.391  1.00 94.04           C  
ATOM   2570  CG  TRP A 206       0.871  16.130  65.063  1.00 94.04           C  
ATOM   2571  CD1 TRP A 206       0.799  15.268  64.026  1.00 94.04           C  
ATOM   2572  CD2 TRP A 206       0.080  17.293  64.670  1.00 94.04           C  
ATOM   2573  CE2 TRP A 206      -0.447  17.058  63.364  1.00 94.04           C  
ATOM   2574  CE3 TRP A 206      -0.277  18.510  65.295  1.00 94.04           C  
ATOM   2575  NE1 TRP A 206       0.015  15.804  63.030  1.00 94.04           N  
ATOM   2576  CZ2 TRP A 206      -1.269  17.987  62.706  1.00 94.04           C  
ATOM   2577  CZ3 TRP A 206      -1.115  19.444  64.652  1.00 94.04           C  
ATOM   2578  CH2 TRP A 206      -1.608  19.186  63.358  1.00 94.04           C  
ATOM   2579  H   TRP A 206       2.220  15.208  68.676  1.00 94.04           H  
ATOM   2580  HA  TRP A 206      -0.191  16.256  67.637  1.00 94.04           H  
ATOM   2581  HB3 TRP A 206       2.250  15.053  66.256  1.00 94.04           H  
ATOM   2582  HB2 TRP A 206       2.037  16.726  66.711  1.00 94.04           H  
ATOM   2583  HD1 TRP A 206       1.237  14.281  64.020  1.00 94.04           H  
ATOM   2584  HE3 TRP A 206       0.091  18.721  66.289  1.00 94.04           H  
ATOM   2585  HE1 TRP A 206      -0.206  15.295  62.182  1.00 94.04           H  
ATOM   2586  HZ2 TRP A 206      -1.647  17.773  61.719  1.00 94.04           H  
ATOM   2587  HZ3 TRP A 206      -1.387  20.358  65.158  1.00 94.04           H  
ATOM   2588  HH2 TRP A 206      -2.252  19.901  62.868  1.00 94.04           H  
ATOM   2589  N   PRO A 207      -1.549  14.193  66.665  1.00 96.64           N  
ATOM   2590  CA  PRO A 207      -2.296  13.004  66.208  1.00 96.64           C  
ATOM   2591  C   PRO A 207      -1.587  12.211  65.096  1.00 96.64           C  
ATOM   2592  O   PRO A 207      -1.013  12.810  64.189  1.00 96.64           O  
ATOM   2593  CB  PRO A 207      -3.649  13.563  65.746  1.00 96.64           C  
ATOM   2594  CG  PRO A 207      -3.811  14.835  66.553  1.00 96.64           C  
ATOM   2595  CD  PRO A 207      -2.395  15.383  66.597  1.00 96.64           C  
ATOM   2596  HA  PRO A 207      -2.448  12.380  67.088  1.00 96.64           H  
ATOM   2597  HB3 PRO A 207      -4.470  12.864  65.911  1.00 96.64           H  
ATOM   2598  HB2 PRO A 207      -3.629  13.808  64.682  1.00 96.64           H  
ATOM   2599  HG3 PRO A 207      -4.141  14.590  67.565  1.00 96.64           H  
ATOM   2600  HG2 PRO A 207      -4.528  15.531  66.126  1.00 96.64           H  
ATOM   2601  HD2 PRO A 207      -2.170  15.927  65.679  1.00 96.64           H  
ATOM   2602  HD3 PRO A 207      -2.287  16.062  67.436  1.00 96.64           H  
ATOM   2603  N   GLY A 208      -1.600  10.881  65.235  1.00 97.91           N  
ATOM   2604  CA  GLY A 208      -0.971   9.926  64.330  1.00 97.91           C  
ATOM   2605  C   GLY A 208       0.514   9.692  64.635  1.00 97.91           C  
ATOM   2606  O   GLY A 208       1.091   8.793  64.030  1.00 97.91           O  
ATOM   2607  H   GLY A 208      -2.090  10.483  66.030  1.00 97.91           H  
ATOM   2608  HA3 GLY A 208      -1.061  10.266  63.302  1.00 97.91           H  
ATOM   2609  HA2 GLY A 208      -1.505   8.978  64.399  1.00 97.91           H  
ATOM   2610  N   ARG A 209       1.143  10.475  65.530  1.00 97.21           N  
ATOM   2611  CA  ARG A 209       2.559  10.350  65.875  1.00 97.21           C  
ATOM   2612  C   ARG A 209       2.848   9.003  66.550  1.00 97.21           C  
ATOM   2613  O   ARG A 209       2.272   8.680  67.593  1.00 97.21           O  
ATOM   2614  CB  ARG A 209       3.001  11.511  66.783  1.00 97.21           C  
ATOM   2615  CG  ARG A 209       4.495  11.456  67.169  1.00 97.21           C  
ATOM   2616  CD  ARG A 209       4.733  11.335  68.680  1.00 97.21           C  
ATOM   2617  NE  ARG A 209       6.087  10.850  68.986  1.00 97.21           N  
ATOM   2618  CZ  ARG A 209       6.410   9.888  69.863  1.00 97.21           C  
ATOM   2619  NH1 ARG A 209       5.489   9.286  70.621  1.00 97.21           N  
ATOM   2620  NH2 ARG A 209       7.684   9.518  69.983  1.00 97.21           N1+
ATOM   2621  H   ARG A 209       0.609  11.202  65.990  1.00 97.21           H  
ATOM   2622  HA  ARG A 209       3.133  10.410  64.952  1.00 97.21           H  
ATOM   2623  HB3 ARG A 209       2.380  11.531  67.679  1.00 97.21           H  
ATOM   2624  HB2 ARG A 209       2.806  12.455  66.274  1.00 97.21           H  
ATOM   2625  HG3 ARG A 209       4.950  12.368  66.810  1.00 97.21           H  
ATOM   2626  HG2 ARG A 209       5.027  10.666  66.636  1.00 97.21           H  
ATOM   2627  HD3 ARG A 209       4.009  10.633  69.087  1.00 97.21           H  
ATOM   2628  HD2 ARG A 209       4.566  12.290  69.179  1.00 97.21           H  
ATOM   2629  HE  ARG A 209       6.860  11.320  68.523  1.00 97.21           H  
ATOM   2630 HH12 ARG A 209       5.779   8.520  71.228  1.00 97.21           H  
ATOM   2631 HH11 ARG A 209       4.514   9.517  70.536  1.00 97.21           H  
ATOM   2632 HH22 ARG A 209       7.965   8.839  70.685  1.00 97.21           H  
ATOM   2633 HH21 ARG A 209       8.391   9.926  69.374  1.00 97.21           H  
ATOM   2634  N   VAL A 210       3.769   8.263  65.936  1.00 98.26           N  
ATOM   2635  CA  VAL A 210       4.170   6.919  66.299  1.00 98.26           C  
ATOM   2636  C   VAL A 210       5.377   7.021  67.253  1.00 98.26           C  
ATOM   2637  O   VAL A 210       6.209   7.923  67.125  1.00 98.26           O  
ATOM   2638  CB  VAL A 210       4.572   6.182  64.989  1.00 98.26           C  
ATOM   2639  CG1 VAL A 210       4.841   4.689  65.225  1.00 98.26           C  
ATOM   2640  CG2 VAL A 210       3.512   6.334  63.877  1.00 98.26           C  
ATOM   2641  H   VAL A 210       4.269   8.672  65.156  1.00 98.26           H  
ATOM   2642  HA  VAL A 210       3.339   6.407  66.786  1.00 98.26           H  
ATOM   2643  HB  VAL A 210       5.498   6.621  64.612  1.00 98.26           H  
ATOM   2644 HG11 VAL A 210       5.044   4.160  64.294  1.00 98.26           H  
ATOM   2645 HG12 VAL A 210       5.707   4.538  65.866  1.00 98.26           H  
ATOM   2646 HG13 VAL A 210       3.985   4.214  65.702  1.00 98.26           H  
ATOM   2647 HG21 VAL A 210       3.755   5.715  63.013  1.00 98.26           H  
ATOM   2648 HG22 VAL A 210       2.522   6.042  64.229  1.00 98.26           H  
ATOM   2649 HG23 VAL A 210       3.442   7.360  63.514  1.00 98.26           H  
ATOM   2650  N   GLY A 211       5.458   6.096  68.213  1.00 96.68           N  
ATOM   2651  CA  GLY A 211       6.577   5.945  69.135  1.00 96.68           C  
ATOM   2652  C   GLY A 211       7.736   5.121  68.564  1.00 96.68           C  
ATOM   2653  O   GLY A 211       7.730   4.734  67.398  1.00 96.68           O  
ATOM   2654  H   GLY A 211       4.691   5.443  68.299  1.00 96.68           H  
ATOM   2655  HA3 GLY A 211       6.205   5.452  70.033  1.00 96.68           H  
ATOM   2656  HA2 GLY A 211       6.957   6.923  69.426  1.00 96.68           H  
ATOM   2657  N   ASP A 212       8.727   4.812  69.409  1.00 97.42           N  
ATOM   2658  CA  ASP A 212       9.863   3.937  69.089  1.00 97.42           C  
ATOM   2659  C   ASP A 212       9.476   2.451  69.235  1.00 97.42           C  
ATOM   2660  O   ASP A 212      10.052   1.609  68.552  1.00 97.42           O  
ATOM   2661  CB  ASP A 212      11.051   4.247  70.040  1.00 97.42           C  
ATOM   2662  CG  ASP A 212      10.828   4.115  71.556  1.00 97.42           C  
ATOM   2663  OD1 ASP A 212       9.662   4.192  72.000  1.00 97.42           O1-
ATOM   2664  OD2 ASP A 212      11.847   3.983  72.265  1.00 97.42           O  
ATOM   2665  H   ASP A 212       8.670   5.134  70.366  1.00 97.42           H  
ATOM   2666  HA  ASP A 212      10.178   4.105  68.057  1.00 97.42           H  
ATOM   2667  HB3 ASP A 212      11.381   5.263  69.849  1.00 97.42           H  
ATOM   2668  HB2 ASP A 212      11.898   3.616  69.768  1.00 97.42           H  
ATOM   2669  N   THR A 213       8.500   2.140  70.100  1.00 98.46           N  
ATOM   2670  CA  THR A 213       7.862   0.841  70.342  1.00 98.46           C  
ATOM   2671  C   THR A 213       7.625  -0.041  69.085  1.00 98.46           C  
ATOM   2672  O   THR A 213       8.099  -1.169  69.082  1.00 98.46           O  
ATOM   2673  CB  THR A 213       6.622   1.040  71.265  1.00 98.46           C  
ATOM   2674  CG2 THR A 213       5.658  -0.147  71.351  1.00 98.46           C  
ATOM   2675  OG1 THR A 213       7.021   1.315  72.598  1.00 98.46           O  
ATOM   2676  H   THR A 213       8.228   2.877  70.735  1.00 98.46           H  
ATOM   2677  HA  THR A 213       8.595   0.276  70.922  1.00 98.46           H  
ATOM   2678  HB  THR A 213       6.056   1.906  70.919  1.00 98.46           H  
ATOM   2679 HG21 THR A 213       4.875   0.047  72.084  1.00 98.46           H  
ATOM   2680 HG22 THR A 213       5.166  -0.326  70.396  1.00 98.46           H  
ATOM   2681 HG23 THR A 213       6.167  -1.066  71.638  1.00 98.46           H  
ATOM   2682  HG1 THR A 213       7.351   0.516  73.008  1.00 98.46           H  
ATOM   2683  N   PRO A 214       6.917   0.409  68.025  1.00 98.85           N  
ATOM   2684  CA  PRO A 214       6.696  -0.392  66.810  1.00 98.85           C  
ATOM   2685  C   PRO A 214       7.849  -0.349  65.786  1.00 98.85           C  
ATOM   2686  O   PRO A 214       7.762  -1.038  64.771  1.00 98.85           O  
ATOM   2687  CB  PRO A 214       5.427   0.212  66.201  1.00 98.85           C  
ATOM   2688  CG  PRO A 214       5.503   1.676  66.581  1.00 98.85           C  
ATOM   2689  CD  PRO A 214       6.155   1.654  67.962  1.00 98.85           C  
ATOM   2690  HA  PRO A 214       6.518  -1.440  67.038  1.00 98.85           H  
ATOM   2691  HB3 PRO A 214       4.545  -0.245  66.653  1.00 98.85           H  
ATOM   2692  HB2 PRO A 214       5.360   0.066  65.125  1.00 98.85           H  
ATOM   2693  HG3 PRO A 214       4.530   2.162  66.564  1.00 98.85           H  
ATOM   2694  HG2 PRO A 214       6.154   2.197  65.877  1.00 98.85           H  
ATOM   2695  HD2 PRO A 214       6.780   2.527  68.109  1.00 98.85           H  
ATOM   2696  HD3 PRO A 214       5.401   1.637  68.744  1.00 98.85           H  
ATOM   2697  N   VAL A 215       8.907   0.444  66.005  1.00 98.80           N  
ATOM   2698  CA  VAL A 215      10.044   0.542  65.099  1.00 98.80           C  
ATOM   2699  C   VAL A 215      11.055  -0.511  65.582  1.00 98.80           C  
ATOM   2700  O   VAL A 215      11.667  -0.355  66.646  1.00 98.80           O  
ATOM   2701  CB  VAL A 215      10.644   1.979  65.171  1.00 98.80           C  
ATOM   2702  CG1 VAL A 215      11.846   2.168  64.220  1.00 98.80           C  
ATOM   2703  CG2 VAL A 215       9.577   3.054  64.874  1.00 98.80           C  
ATOM   2704  H   VAL A 215       9.016   0.898  66.904  1.00 98.80           H  
ATOM   2705  HA  VAL A 215       9.745   0.334  64.070  1.00 98.80           H  
ATOM   2706  HB  VAL A 215      11.007   2.160  66.184  1.00 98.80           H  
ATOM   2707 HG11 VAL A 215      12.246   3.179  64.287  1.00 98.80           H  
ATOM   2708 HG12 VAL A 215      12.667   1.488  64.455  1.00 98.80           H  
ATOM   2709 HG13 VAL A 215      11.562   1.994  63.182  1.00 98.80           H  
ATOM   2710 HG21 VAL A 215       9.999   4.058  64.893  1.00 98.80           H  
ATOM   2711 HG22 VAL A 215       9.127   2.905  63.891  1.00 98.80           H  
ATOM   2712 HG23 VAL A 215       8.771   3.040  65.608  1.00 98.80           H  
ATOM   2713  N   LEU A 216      11.232  -1.586  64.799  1.00 98.87           N  
ATOM   2714  CA  LEU A 216      12.231  -2.622  65.059  1.00 98.87           C  
ATOM   2715  C   LEU A 216      13.649  -2.034  65.018  1.00 98.87           C  
ATOM   2716  O   LEU A 216      13.994  -1.318  64.079  1.00 98.87           O  
ATOM   2717  CB  LEU A 216      12.064  -3.792  64.063  1.00 98.87           C  
ATOM   2718  CG  LEU A 216      12.953  -5.027  64.345  1.00 98.87           C  
ATOM   2719  CD1 LEU A 216      12.783  -5.571  65.772  1.00 98.87           C  
ATOM   2720  CD2 LEU A 216      12.702  -6.147  63.323  1.00 98.87           C  
ATOM   2721  H   LEU A 216      10.764  -1.627  63.905  1.00 98.87           H  
ATOM   2722  HA  LEU A 216      12.026  -2.994  66.064  1.00 98.87           H  
ATOM   2723  HB3 LEU A 216      12.254  -3.436  63.049  1.00 98.87           H  
ATOM   2724  HB2 LEU A 216      11.026  -4.111  64.071  1.00 98.87           H  
ATOM   2725  HG  LEU A 216      13.995  -4.727  64.231  1.00 98.87           H  
ATOM   2726 HD11 LEU A 216      13.300  -6.522  65.883  1.00 98.87           H  
ATOM   2727 HD12 LEU A 216      13.219  -4.900  66.507  1.00 98.87           H  
ATOM   2728 HD13 LEU A 216      11.733  -5.715  66.029  1.00 98.87           H  
ATOM   2729 HD21 LEU A 216      13.629  -6.421  62.819  1.00 98.87           H  
ATOM   2730 HD22 LEU A 216      12.308  -7.052  63.787  1.00 98.87           H  
ATOM   2731 HD23 LEU A 216      11.985  -5.848  62.561  1.00 98.87           H  
ATOM   2732  N   GLY A 217      14.422  -2.336  66.069  1.00 98.82           N  
ATOM   2733  CA  GLY A 217      15.757  -1.803  66.310  1.00 98.82           C  
ATOM   2734  C   GLY A 217      15.719  -0.434  67.003  1.00 98.82           C  
ATOM   2735  O   GLY A 217      16.755  -0.008  67.505  1.00 98.82           O  
ATOM   2736  H   GLY A 217      14.034  -2.909  66.808  1.00 98.82           H  
ATOM   2737  HA3 GLY A 217      16.318  -1.721  65.378  1.00 98.82           H  
ATOM   2738  HA2 GLY A 217      16.288  -2.504  66.952  1.00 98.82           H  
ATOM   2739  N   GLY A 218      14.556   0.240  67.056  1.00 98.57           N  
ATOM   2740  CA  GLY A 218      14.368   1.543  67.682  1.00 98.57           C  
ATOM   2741  C   GLY A 218      14.221   1.348  69.191  1.00 98.57           C  
ATOM   2742  O   GLY A 218      15.183   1.545  69.935  1.00 98.57           O  
ATOM   2743  H   GLY A 218      13.736  -0.178  66.638  1.00 98.57           H  
ATOM   2744  HA3 GLY A 218      13.471   2.013  67.277  1.00 98.57           H  
ATOM   2745  HA2 GLY A 218      15.204   2.206  67.459  1.00 98.57           H  
ATOM   2746  N   GLY A 219      13.004   0.983  69.610  1.00 98.43           N  
ATOM   2747  CA  GLY A 219      12.608   0.808  71.005  1.00 98.43           C  
ATOM   2748  C   GLY A 219      12.392  -0.654  71.404  1.00 98.43           C  
ATOM   2749  O   GLY A 219      12.047  -0.924  72.555  1.00 98.43           O  
ATOM   2750  H   GLY A 219      12.273   0.854  68.916  1.00 98.43           H  
ATOM   2751  HA3 GLY A 219      11.669   1.337  71.168  1.00 98.43           H  
ATOM   2752  HA2 GLY A 219      13.337   1.258  71.678  1.00 98.43           H  
ATOM   2753  N   ILE A 220      12.585  -1.598  70.476  1.00 98.95           N  
ATOM   2754  CA  ILE A 220      12.424  -3.033  70.688  1.00 98.95           C  
ATOM   2755  C   ILE A 220      13.316  -3.784  69.693  1.00 98.95           C  
ATOM   2756  O   ILE A 220      13.408  -3.376  68.536  1.00 98.95           O  
ATOM   2757  CB  ILE A 220      10.942  -3.497  70.525  1.00 98.95           C  
ATOM   2758  CG1 ILE A 220      10.756  -5.005  70.827  1.00 98.95           C  
ATOM   2759  CG2 ILE A 220      10.321  -3.144  69.154  1.00 98.95           C  
ATOM   2760  CD1 ILE A 220       9.308  -5.408  71.133  1.00 98.95           C  
ATOM   2761  H   ILE A 220      12.905  -1.326  69.557  1.00 98.95           H  
ATOM   2762  HA  ILE A 220      12.766  -3.270  71.696  1.00 98.95           H  
ATOM   2763  HB  ILE A 220      10.370  -2.951  71.277  1.00 98.95           H  
ATOM   2764 HG13 ILE A 220      11.375  -5.289  71.678  1.00 98.95           H  
ATOM   2765 HG12 ILE A 220      11.115  -5.604  69.989  1.00 98.95           H  
ATOM   2766 HG21 ILE A 220       9.255  -3.361  69.140  1.00 98.95           H  
ATOM   2767 HG22 ILE A 220      10.430  -2.084  68.923  1.00 98.95           H  
ATOM   2768 HG23 ILE A 220      10.772  -3.710  68.338  1.00 98.95           H  
ATOM   2769 HD11 ILE A 220       9.279  -6.403  71.571  1.00 98.95           H  
ATOM   2770 HD12 ILE A 220       8.837  -4.721  71.836  1.00 98.95           H  
ATOM   2771 HD13 ILE A 220       8.702  -5.438  70.229  1.00 98.95           H  
ATOM   2772  N   PHE A 221      13.944  -4.874  70.156  1.00 98.95           N  
ATOM   2773  CA  PHE A 221      14.714  -5.792  69.321  1.00 98.95           C  
ATOM   2774  C   PHE A 221      14.918  -7.107  70.085  1.00 98.95           C  
ATOM   2775  O   PHE A 221      14.953  -7.106  71.316  1.00 98.95           O  
ATOM   2776  CB  PHE A 221      16.064  -5.149  68.906  1.00 98.95           C  
ATOM   2777  CG  PHE A 221      16.743  -5.842  67.739  1.00 98.95           C  
ATOM   2778  CD1 PHE A 221      17.688  -6.866  67.955  1.00 98.95           C  
ATOM   2779  CD2 PHE A 221      16.282  -5.607  66.426  1.00 98.95           C  
ATOM   2780  CE1 PHE A 221      18.175  -7.595  66.879  1.00 98.95           C  
ATOM   2781  CE2 PHE A 221      16.779  -6.352  65.366  1.00 98.95           C  
ATOM   2782  CZ  PHE A 221      17.728  -7.338  65.591  1.00 98.95           C  
ATOM   2783  H   PHE A 221      13.849  -5.140  71.129  1.00 98.95           H  
ATOM   2784  HA  PHE A 221      14.120  -6.007  68.431  1.00 98.95           H  
ATOM   2785  HB3 PHE A 221      16.750  -5.121  69.754  1.00 98.95           H  
ATOM   2786  HB2 PHE A 221      15.920  -4.109  68.617  1.00 98.95           H  
ATOM   2787  HD1 PHE A 221      18.018  -7.102  68.956  1.00 98.95           H  
ATOM   2788  HD2 PHE A 221      15.528  -4.858  66.244  1.00 98.95           H  
ATOM   2789  HE1 PHE A 221      18.894  -8.380  67.045  1.00 98.95           H  
ATOM   2790  HE2 PHE A 221      16.415  -6.176  64.364  1.00 98.95           H  
ATOM   2791  HZ  PHE A 221      18.107  -7.920  64.763  1.00 98.95           H  
ATOM   2792  N   ALA A 222      15.093  -8.205  69.335  1.00 98.93           N  
ATOM   2793  CA  ALA A 222      15.540  -9.483  69.874  1.00 98.93           C  
ATOM   2794  C   ALA A 222      16.181 -10.338  68.777  1.00 98.93           C  
ATOM   2795  O   ALA A 222      15.765 -10.279  67.619  1.00 98.93           O  
ATOM   2796  CB  ALA A 222      14.383 -10.228  70.566  1.00 98.93           C  
ATOM   2797  H   ALA A 222      15.057  -8.143  68.327  1.00 98.93           H  
ATOM   2798  HA  ALA A 222      16.314  -9.266  70.610  1.00 98.93           H  
ATOM   2799  HB1 ALA A 222      14.743 -11.128  71.064  1.00 98.93           H  
ATOM   2800  HB2 ALA A 222      13.902  -9.616  71.329  1.00 98.93           H  
ATOM   2801  HB3 ALA A 222      13.621 -10.533  69.851  1.00 98.93           H  
ATOM   2802  N   SER A 223      17.164 -11.145  69.194  1.00 98.59           N  
ATOM   2803  CA  SER A 223      17.822 -12.177  68.399  1.00 98.59           C  
ATOM   2804  C   SER A 223      18.164 -13.381  69.298  1.00 98.59           C  
ATOM   2805  O   SER A 223      17.799 -13.406  70.474  1.00 98.59           O  
ATOM   2806  CB  SER A 223      19.039 -11.594  67.639  1.00 98.59           C  
ATOM   2807  OG  SER A 223      20.227 -11.579  68.407  1.00 98.59           O  
ATOM   2808  H   SER A 223      17.436 -11.119  70.170  1.00 98.59           H  
ATOM   2809  HA  SER A 223      17.109 -12.522  67.652  1.00 98.59           H  
ATOM   2810  HB3 SER A 223      18.830 -10.591  67.271  1.00 98.59           H  
ATOM   2811  HB2 SER A 223      19.238 -12.201  66.755  1.00 98.59           H  
ATOM   2812  HG  SER A 223      20.373 -10.686  68.745  1.00 98.59           H  
ATOM   2813  N   ARG A 224      18.898 -14.350  68.732  1.00 97.87           N  
ATOM   2814  CA  ARG A 224      19.442 -15.510  69.445  1.00 97.87           C  
ATOM   2815  C   ARG A 224      20.522 -15.164  70.495  1.00 97.87           C  
ATOM   2816  O   ARG A 224      20.858 -16.042  71.286  1.00 97.87           O  
ATOM   2817  CB  ARG A 224      19.969 -16.533  68.417  1.00 97.87           C  
ATOM   2818  CG  ARG A 224      18.876 -17.046  67.465  1.00 97.87           C  
ATOM   2819  CD  ARG A 224      19.388 -18.080  66.453  1.00 97.87           C  
ATOM   2820  NE  ARG A 224      18.272 -18.672  65.694  1.00 97.87           N  
ATOM   2821  CZ  ARG A 224      18.149 -19.932  65.234  1.00 97.87           C  
ATOM   2822  NH1 ARG A 224      19.099 -20.862  65.416  1.00 97.87           N  
ATOM   2823  NH2 ARG A 224      17.032 -20.264  64.574  1.00 97.87           N1+
ATOM   2824  H   ARG A 224      19.169 -14.260  67.764  1.00 97.87           H  
ATOM   2825  HA  ARG A 224      18.619 -15.976  69.991  1.00 97.87           H  
ATOM   2826  HB3 ARG A 224      20.389 -17.391  68.947  1.00 97.87           H  
ATOM   2827  HB2 ARG A 224      20.789 -16.099  67.843  1.00 97.87           H  
ATOM   2828  HG3 ARG A 224      18.514 -16.187  66.899  1.00 97.87           H  
ATOM   2829  HG2 ARG A 224      18.018 -17.429  68.018  1.00 97.87           H  
ATOM   2830  HD3 ARG A 224      20.050 -18.807  66.923  1.00 97.87           H  
ATOM   2831  HD2 ARG A 224      19.984 -17.558  65.702  1.00 97.87           H  
ATOM   2832  HE  ARG A 224      17.494 -18.047  65.525  1.00 97.87           H  
ATOM   2833 HH12 ARG A 224      18.973 -21.803  65.073  1.00 97.87           H  
ATOM   2834 HH11 ARG A 224      19.946 -20.625  65.912  1.00 97.87           H  
ATOM   2835 HH22 ARG A 224      16.902 -21.200  64.221  1.00 97.87           H  
ATOM   2836 HH21 ARG A 224      16.294 -19.582  64.457  1.00 97.87           H  
ATOM   2837  N   ARG A 225      21.026 -13.915  70.508  1.00 98.36           N  
ATOM   2838  CA  ARG A 225      21.959 -13.397  71.513  1.00 98.36           C  
ATOM   2839  C   ARG A 225      21.247 -12.827  72.751  1.00 98.36           C  
ATOM   2840  O   ARG A 225      21.818 -12.908  73.839  1.00 98.36           O  
ATOM   2841  CB  ARG A 225      22.836 -12.297  70.883  1.00 98.36           C  
ATOM   2842  CG  ARG A 225      23.801 -12.819  69.803  1.00 98.36           C  
ATOM   2843  CD  ARG A 225      24.591 -11.702  69.100  1.00 98.36           C  
ATOM   2844  NE  ARG A 225      23.778 -10.955  68.123  1.00 98.36           N  
ATOM   2845  CZ  ARG A 225      23.700 -11.179  66.797  1.00 98.36           C  
ATOM   2846  NH1 ARG A 225      24.389 -12.158  66.193  1.00 98.36           N  
ATOM   2847  NH2 ARG A 225      22.910 -10.397  66.054  1.00 98.36           N1+
ATOM   2848  H   ARG A 225      20.708 -13.249  69.816  1.00 98.36           H  
ATOM   2849  HA  ARG A 225      22.611 -14.203  71.854  1.00 98.36           H  
ATOM   2850  HB3 ARG A 225      23.437 -11.825  71.662  1.00 98.36           H  
ATOM   2851  HB2 ARG A 225      22.201 -11.508  70.478  1.00 98.36           H  
ATOM   2852  HG3 ARG A 225      23.192 -13.326  69.053  1.00 98.36           H  
ATOM   2853  HG2 ARG A 225      24.477 -13.580  70.193  1.00 98.36           H  
ATOM   2854  HD3 ARG A 225      25.550 -12.048  68.714  1.00 98.36           H  
ATOM   2855  HD2 ARG A 225      24.836 -10.947  69.847  1.00 98.36           H  
ATOM   2856  HE  ARG A 225      23.196 -10.221  68.510  1.00 98.36           H  
ATOM   2857 HH12 ARG A 225      25.006 -12.745  66.735  1.00 98.36           H  
ATOM   2858 HH11 ARG A 225      24.350 -12.274  65.191  1.00 98.36           H  
ATOM   2859 HH22 ARG A 225      22.844 -10.529  65.056  1.00 98.36           H  
ATOM   2860 HH21 ARG A 225      22.399  -9.636  66.492  1.00 98.36           H  
ATOM   2861  N   GLY A 226      20.044 -12.254  72.583  1.00 98.79           N  
ATOM   2862  CA  GLY A 226      19.351 -11.582  73.677  1.00 98.79           C  
ATOM   2863  C   GLY A 226      18.120 -10.832  73.174  1.00 98.79           C  
ATOM   2864  O   GLY A 226      17.876 -10.735  71.973  1.00 98.79           O  
ATOM   2865  H   GLY A 226      19.610 -12.224  71.671  1.00 98.79           H  
ATOM   2866  HA3 GLY A 226      20.017 -10.855  74.142  1.00 98.79           H  
ATOM   2867  HA2 GLY A 226      19.053 -12.308  74.432  1.00 98.79           H  
ATOM   2868  N   ALA A 227      17.362 -10.289  74.136  1.00 98.96           N  
ATOM   2869  CA  ALA A 227      16.180  -9.452  73.943  1.00 98.96           C  
ATOM   2870  C   ALA A 227      16.348  -8.127  74.701  1.00 98.96           C  
ATOM   2871  O   ALA A 227      17.089  -8.070  75.683  1.00 98.96           O  
ATOM   2872  CB  ALA A 227      14.953 -10.224  74.446  1.00 98.96           C  
ATOM   2873  H   ALA A 227      17.633 -10.424  75.102  1.00 98.96           H  
ATOM   2874  HA  ALA A 227      16.042  -9.218  72.888  1.00 98.96           H  
ATOM   2875  HB1 ALA A 227      14.056  -9.609  74.404  1.00 98.96           H  
ATOM   2876  HB2 ALA A 227      14.767 -11.105  73.832  1.00 98.96           H  
ATOM   2877  HB3 ALA A 227      15.079 -10.558  75.477  1.00 98.96           H  
ATOM   2878  N   VAL A 228      15.646  -7.087  74.224  1.00 98.96           N  
ATOM   2879  CA  VAL A 228      15.729  -5.719  74.735  1.00 98.96           C  
ATOM   2880  C   VAL A 228      14.477  -4.907  74.356  1.00 98.96           C  
ATOM   2881  O   VAL A 228      13.962  -5.044  73.247  1.00 98.96           O  
ATOM   2882  CB  VAL A 228      17.028  -4.994  74.264  1.00 98.96           C  
ATOM   2883  CG1 VAL A 228      17.291  -5.121  72.755  1.00 98.96           C  
ATOM   2884  CG2 VAL A 228      17.113  -3.507  74.672  1.00 98.96           C  
ATOM   2885  H   VAL A 228      15.070  -7.205  73.401  1.00 98.96           H  
ATOM   2886  HA  VAL A 228      15.765  -5.776  75.820  1.00 98.96           H  
ATOM   2887  HB  VAL A 228      17.855  -5.494  74.769  1.00 98.96           H  
ATOM   2888 HG11 VAL A 228      18.261  -4.694  72.519  1.00 98.96           H  
ATOM   2889 HG12 VAL A 228      17.325  -6.159  72.427  1.00 98.96           H  
ATOM   2890 HG13 VAL A 228      16.534  -4.605  72.164  1.00 98.96           H  
ATOM   2891 HG21 VAL A 228      18.088  -3.094  74.424  1.00 98.96           H  
ATOM   2892 HG22 VAL A 228      16.376  -2.892  74.155  1.00 98.96           H  
ATOM   2893 HG23 VAL A 228      16.964  -3.376  75.744  1.00 98.96           H  
ATOM   2894  N   VAL A 229      14.033  -4.064  75.302  1.00 98.95           N  
ATOM   2895  CA  VAL A 229      12.952  -3.090  75.144  1.00 98.95           C  
ATOM   2896  C   VAL A 229      13.330  -1.779  75.863  1.00 98.95           C  
ATOM   2897  O   VAL A 229      14.194  -1.792  76.743  1.00 98.95           O  
ATOM   2898  CB  VAL A 229      11.601  -3.611  75.712  1.00 98.95           C  
ATOM   2899  CG1 VAL A 229      11.080  -4.825  74.936  1.00 98.95           C  
ATOM   2900  CG2 VAL A 229      11.628  -3.917  77.217  1.00 98.95           C  
ATOM   2901  H   VAL A 229      14.523  -4.016  76.186  1.00 98.95           H  
ATOM   2902  HA  VAL A 229      12.830  -2.859  74.085  1.00 98.95           H  
ATOM   2903  HB  VAL A 229      10.858  -2.825  75.566  1.00 98.95           H  
ATOM   2904 HG11 VAL A 229      10.105  -5.132  75.302  1.00 98.95           H  
ATOM   2905 HG12 VAL A 229      10.982  -4.602  73.874  1.00 98.95           H  
ATOM   2906 HG13 VAL A 229      11.746  -5.681  75.049  1.00 98.95           H  
ATOM   2907 HG21 VAL A 229      10.661  -4.268  77.573  1.00 98.95           H  
ATOM   2908 HG22 VAL A 229      12.364  -4.677  77.450  1.00 98.95           H  
ATOM   2909 HG23 VAL A 229      11.893  -3.038  77.796  1.00 98.95           H  
ATOM   2910  N   ALA A 230      12.700  -0.658  75.481  1.00 98.48           N  
ATOM   2911  CA  ALA A 230      13.043   0.706  75.894  1.00 98.48           C  
ATOM   2912  C   ALA A 230      11.864   1.506  76.478  1.00 98.48           C  
ATOM   2913  O   ALA A 230      10.698   1.138  76.326  1.00 98.48           O  
ATOM   2914  CB  ALA A 230      13.589   1.441  74.665  1.00 98.48           C  
ATOM   2915  H   ALA A 230      12.024  -0.731  74.728  1.00 98.48           H  
ATOM   2916  HA  ALA A 230      13.819   0.678  76.658  1.00 98.48           H  
ATOM   2917  HB1 ALA A 230      13.893   2.452  74.928  1.00 98.48           H  
ATOM   2918  HB2 ALA A 230      14.448   0.931  74.229  1.00 98.48           H  
ATOM   2919  HB3 ALA A 230      12.823   1.535  73.896  1.00 98.48           H  
ATOM   2920  N   SER A 231      12.185   2.643  77.107  1.00 96.77           N  
ATOM   2921  CA  SER A 231      11.305   3.742  77.458  1.00 96.77           C  
ATOM   2922  C   SER A 231      12.144   5.032  77.446  1.00 96.77           C  
ATOM   2923  O   SER A 231      13.337   4.995  77.753  1.00 96.77           O  
ATOM   2924  CB  SER A 231      10.579   3.421  78.779  1.00 96.77           C  
ATOM   2925  OG  SER A 231       9.747   4.479  79.216  1.00 96.77           O  
ATOM   2926  H   SER A 231      13.174   2.837  77.256  1.00 96.77           H  
ATOM   2927  HA  SER A 231      10.560   3.836  76.665  1.00 96.77           H  
ATOM   2928  HB3 SER A 231      11.304   3.199  79.563  1.00 96.77           H  
ATOM   2929  HB2 SER A 231       9.966   2.528  78.663  1.00 96.77           H  
ATOM   2930  HG  SER A 231       9.209   4.786  78.491  1.00 96.77           H  
ATOM   2931  N   GLY A 232      11.547   6.179  77.107  1.00 91.93           N  
ATOM   2932  CA  GLY A 232      12.251   7.451  76.999  1.00 91.93           C  
ATOM   2933  C   GLY A 232      11.742   8.275  75.831  1.00 91.93           C  
ATOM   2934  O   GLY A 232      10.674   8.009  75.284  1.00 91.93           O  
ATOM   2935  H   GLY A 232      10.563   6.191  76.861  1.00 91.93           H  
ATOM   2936  HA3 GLY A 232      13.317   7.299  76.842  1.00 91.93           H  
ATOM   2937  HA2 GLY A 232      12.123   8.030  77.912  1.00 91.93           H  
ATOM   2938  N   LEU A 233      12.499   9.302  75.447  1.00 88.54           N  
ATOM   2939  CA  LEU A 233      12.179  10.195  74.341  1.00 88.54           C  
ATOM   2940  C   LEU A 233      12.568   9.486  73.032  1.00 88.54           C  
ATOM   2941  O   LEU A 233      13.668   9.637  72.499  1.00 88.54           O  
ATOM   2942  CB  LEU A 233      12.929  11.526  74.557  1.00 88.54           C  
ATOM   2943  CG  LEU A 233      12.557  12.250  75.880  1.00 88.54           C  
ATOM   2944  CD1 LEU A 233      13.318  13.569  76.037  1.00 88.54           C  
ATOM   2945  CD2 LEU A 233      11.050  12.518  76.038  1.00 88.54           C  
ATOM   2946  H   LEU A 233      13.391   9.447  75.920  1.00 88.54           H  
ATOM   2947  HA  LEU A 233      11.107  10.383  74.314  1.00 88.54           H  
ATOM   2948  HB3 LEU A 233      12.753  12.190  73.709  1.00 88.54           H  
ATOM   2949  HB2 LEU A 233      13.999  11.321  74.557  1.00 88.54           H  
ATOM   2950  HG  LEU A 233      12.860  11.611  76.710  1.00 88.54           H  
ATOM   2951 HD11 LEU A 233      13.111  14.029  77.004  1.00 88.54           H  
ATOM   2952 HD12 LEU A 233      14.392  13.411  75.974  1.00 88.54           H  
ATOM   2953 HD13 LEU A 233      13.031  14.284  75.267  1.00 88.54           H  
ATOM   2954 HD21 LEU A 233      10.845  13.052  76.967  1.00 88.54           H  
ATOM   2955 HD22 LEU A 233      10.664  13.130  75.224  1.00 88.54           H  
ATOM   2956 HD23 LEU A 233      10.469  11.598  76.081  1.00 88.54           H  
ATOM   2957  N   GLY A 234      11.632   8.652  72.559  1.00 92.55           N  
ATOM   2958  CA  GLY A 234      11.778   7.619  71.538  1.00 92.55           C  
ATOM   2959  C   GLY A 234      12.289   8.085  70.177  1.00 92.55           C  
ATOM   2960  O   GLY A 234      12.832   7.281  69.425  1.00 92.55           O  
ATOM   2961  H   GLY A 234      10.795   8.571  73.125  1.00 92.55           H  
ATOM   2962  HA3 GLY A 234      10.810   7.146  71.380  1.00 92.55           H  
ATOM   2963  HA2 GLY A 234      12.428   6.839  71.929  1.00 92.55           H  
ATOM   2964  N   GLU A 235      12.195   9.385  69.884  1.00 94.44           N  
ATOM   2965  CA  GLU A 235      12.737  10.027  68.691  1.00 94.44           C  
ATOM   2966  C   GLU A 235      14.248   9.756  68.523  1.00 94.44           C  
ATOM   2967  O   GLU A 235      14.703   9.381  67.443  1.00 94.44           O  
ATOM   2968  CB  GLU A 235      12.423  11.546  68.726  1.00 94.44           C  
ATOM   2969  CG  GLU A 235      11.057  12.000  69.312  1.00 94.44           C  
ATOM   2970  CD  GLU A 235       9.779  11.517  68.616  1.00 94.44           C  
ATOM   2971  OE1 GLU A 235       9.776  10.407  68.048  1.00 94.44           O1-
ATOM   2972  OE2 GLU A 235       8.761  12.235  68.725  1.00 94.44           O  
ATOM   2973  H   GLU A 235      11.755   9.981  70.566  1.00 94.44           H  
ATOM   2974  HA  GLU A 235      12.232   9.572  67.840  1.00 94.44           H  
ATOM   2975  HB3 GLU A 235      12.550  11.971  67.732  1.00 94.44           H  
ATOM   2976  HB2 GLU A 235      13.190  12.041  69.324  1.00 94.44           H  
ATOM   2977  HG3 GLU A 235      11.039  13.091  69.292  1.00 94.44           H  
ATOM   2978  HG2 GLU A 235      10.992  11.721  70.363  1.00 94.44           H  
ATOM   2979  N   VAL A 236      15.006   9.834  69.627  1.00 94.37           N  
ATOM   2980  CA  VAL A 236      16.438   9.542  69.656  1.00 94.37           C  
ATOM   2981  C   VAL A 236      16.681   8.020  69.589  1.00 94.37           C  
ATOM   2982  O   VAL A 236      17.672   7.588  69.002  1.00 94.37           O  
ATOM   2983  CB  VAL A 236      17.065  10.143  70.944  1.00 94.37           C  
ATOM   2984  CG1 VAL A 236      18.596   9.971  70.995  1.00 94.37           C  
ATOM   2985  CG2 VAL A 236      16.735  11.642  71.082  1.00 94.37           C  
ATOM   2986  H   VAL A 236      14.556  10.072  70.504  1.00 94.37           H  
ATOM   2987  HA  VAL A 236      16.907  10.005  68.785  1.00 94.37           H  
ATOM   2988  HB  VAL A 236      16.645   9.634  71.814  1.00 94.37           H  
ATOM   2989 HG11 VAL A 236      19.007  10.378  71.918  1.00 94.37           H  
ATOM   2990 HG12 VAL A 236      18.907   8.929  70.952  1.00 94.37           H  
ATOM   2991 HG13 VAL A 236      19.063  10.489  70.158  1.00 94.37           H  
ATOM   2992 HG21 VAL A 236      17.307  12.101  71.886  1.00 94.37           H  
ATOM   2993 HG22 VAL A 236      16.975  12.191  70.170  1.00 94.37           H  
ATOM   2994 HG23 VAL A 236      15.681  11.810  71.306  1.00 94.37           H  
ATOM   2995  N   PHE A 237      15.778   7.195  70.137  1.00 97.16           N  
ATOM   2996  CA  PHE A 237      15.870   5.734  70.074  1.00 97.16           C  
ATOM   2997  C   PHE A 237      15.695   5.229  68.635  1.00 97.16           C  
ATOM   2998  O   PHE A 237      16.422   4.326  68.234  1.00 97.16           O  
ATOM   2999  CB  PHE A 237      14.823   5.065  70.985  1.00 97.16           C  
ATOM   3000  CG  PHE A 237      15.150   5.116  72.466  1.00 97.16           C  
ATOM   3001  CD1 PHE A 237      15.642   3.960  73.106  1.00 97.16           C  
ATOM   3002  CD2 PHE A 237      14.958   6.297  73.213  1.00 97.16           C  
ATOM   3003  CE1 PHE A 237      15.953   3.988  74.475  1.00 97.16           C  
ATOM   3004  CE2 PHE A 237      15.238   6.314  74.592  1.00 97.16           C  
ATOM   3005  CZ  PHE A 237      15.731   5.155  75.224  1.00 97.16           C  
ATOM   3006  H   PHE A 237      14.942   7.604  70.525  1.00 97.16           H  
ATOM   3007  HA  PHE A 237      16.863   5.430  70.410  1.00 97.16           H  
ATOM   3008  HB3 PHE A 237      14.728   4.013  70.714  1.00 97.16           H  
ATOM   3009  HB2 PHE A 237      13.831   5.472  70.820  1.00 97.16           H  
ATOM   3010  HD1 PHE A 237      15.773   3.040  72.552  1.00 97.16           H  
ATOM   3011  HD2 PHE A 237      14.593   7.195  72.739  1.00 97.16           H  
ATOM   3012  HE1 PHE A 237      16.329   3.102  74.959  1.00 97.16           H  
ATOM   3013  HE2 PHE A 237      15.083   7.222  75.156  1.00 97.16           H  
ATOM   3014  HZ  PHE A 237      15.952   5.146  76.279  1.00 97.16           H  
ATOM   3015  N   ILE A 238      14.808   5.855  67.846  1.00 98.28           N  
ATOM   3016  CA  ILE A 238      14.656   5.638  66.405  1.00 98.28           C  
ATOM   3017  C   ILE A 238      15.940   6.080  65.677  1.00 98.28           C  
ATOM   3018  O   ILE A 238      16.578   5.262  65.022  1.00 98.28           O  
ATOM   3019  CB  ILE A 238      13.389   6.384  65.875  1.00 98.28           C  
ATOM   3020  CG1 ILE A 238      12.095   5.822  66.508  1.00 98.28           C  
ATOM   3021  CG2 ILE A 238      13.272   6.361  64.332  1.00 98.28           C  
ATOM   3022  CD1 ILE A 238      10.872   6.743  66.364  1.00 98.28           C  
ATOM   3023  H   ILE A 238      14.217   6.564  68.273  1.00 98.28           H  
ATOM   3024  HA  ILE A 238      14.531   4.567  66.229  1.00 98.28           H  
ATOM   3025  HB  ILE A 238      13.471   7.430  66.173  1.00 98.28           H  
ATOM   3026 HG13 ILE A 238      12.240   5.641  67.571  1.00 98.28           H  
ATOM   3027 HG12 ILE A 238      11.872   4.842  66.086  1.00 98.28           H  
ATOM   3028 HG21 ILE A 238      12.355   6.834  63.983  1.00 98.28           H  
ATOM   3029 HG22 ILE A 238      14.087   6.903  63.853  1.00 98.28           H  
ATOM   3030 HG23 ILE A 238      13.283   5.342  63.946  1.00 98.28           H  
ATOM   3031 HD11 ILE A 238      10.013   6.330  66.893  1.00 98.28           H  
ATOM   3032 HD12 ILE A 238      11.066   7.730  66.785  1.00 98.28           H  
ATOM   3033 HD13 ILE A 238      10.570   6.873  65.326  1.00 98.28           H  
ATOM   3034  N   GLU A 239      16.333   7.354  65.817  1.00 98.05           N  
ATOM   3035  CA  GLU A 239      17.457   7.985  65.114  1.00 98.05           C  
ATOM   3036  C   GLU A 239      18.842   7.357  65.366  1.00 98.05           C  
ATOM   3037  O   GLU A 239      19.678   7.404  64.465  1.00 98.05           O  
ATOM   3038  CB  GLU A 239      17.460   9.498  65.412  1.00 98.05           C  
ATOM   3039  CG  GLU A 239      16.347  10.258  64.651  1.00 98.05           C  
ATOM   3040  CD  GLU A 239      16.244  11.765  64.942  1.00 98.05           C  
ATOM   3041  OE1 GLU A 239      15.497  12.425  64.187  1.00 98.05           O1-
ATOM   3042  OE2 GLU A 239      16.909  12.255  65.883  1.00 98.05           O  
ATOM   3043  H   GLU A 239      15.806   7.967  66.424  1.00 98.05           H  
ATOM   3044  HA  GLU A 239      17.269   7.866  64.047  1.00 98.05           H  
ATOM   3045  HB3 GLU A 239      18.430   9.932  65.170  1.00 98.05           H  
ATOM   3046  HB2 GLU A 239      17.331   9.643  66.486  1.00 98.05           H  
ATOM   3047  HG3 GLU A 239      15.376   9.808  64.860  1.00 98.05           H  
ATOM   3048  HG2 GLU A 239      16.514  10.132  63.580  1.00 98.05           H  
ATOM   3049  N   THR A 240      19.056   6.774  66.556  1.00 97.17           N  
ATOM   3050  CA  THR A 240      20.287   6.063  66.922  1.00 97.17           C  
ATOM   3051  C   THR A 240      20.172   4.534  66.723  1.00 97.17           C  
ATOM   3052  O   THR A 240      21.212   3.876  66.689  1.00 97.17           O  
ATOM   3053  CB  THR A 240      20.659   6.308  68.414  1.00 97.17           C  
ATOM   3054  CG2 THR A 240      20.916   7.786  68.750  1.00 97.17           C  
ATOM   3055  OG1 THR A 240      19.688   5.795  69.309  1.00 97.17           O  
ATOM   3056  H   THR A 240      18.329   6.800  67.258  1.00 97.17           H  
ATOM   3057  HA  THR A 240      21.117   6.413  66.306  1.00 97.17           H  
ATOM   3058  HB  THR A 240      21.583   5.770  68.634  1.00 97.17           H  
ATOM   3059 HG21 THR A 240      21.136   7.917  69.811  1.00 97.17           H  
ATOM   3060 HG22 THR A 240      21.773   8.161  68.193  1.00 97.17           H  
ATOM   3061 HG23 THR A 240      20.065   8.422  68.510  1.00 97.17           H  
ATOM   3062  HG1 THR A 240      18.924   6.381  69.295  1.00 97.17           H  
ATOM   3063  N   LEU A 241      18.937   3.999  66.625  1.00 98.54           N  
ATOM   3064  CA  LEU A 241      18.586   2.572  66.680  1.00 98.54           C  
ATOM   3065  C   LEU A 241      19.154   1.904  67.952  1.00 98.54           C  
ATOM   3066  O   LEU A 241      19.949   0.970  67.860  1.00 98.54           O  
ATOM   3067  CB  LEU A 241      18.979   1.823  65.378  1.00 98.54           C  
ATOM   3068  CG  LEU A 241      18.208   2.218  64.096  1.00 98.54           C  
ATOM   3069  CD1 LEU A 241      18.813   1.509  62.872  1.00 98.54           C  
ATOM   3070  CD2 LEU A 241      16.689   1.955  64.173  1.00 98.54           C  
ATOM   3071  H   LEU A 241      18.144   4.625  66.621  1.00 98.54           H  
ATOM   3072  HA  LEU A 241      17.506   2.535  66.793  1.00 98.54           H  
ATOM   3073  HB3 LEU A 241      18.818   0.754  65.521  1.00 98.54           H  
ATOM   3074  HB2 LEU A 241      20.050   1.937  65.209  1.00 98.54           H  
ATOM   3075  HG  LEU A 241      18.354   3.289  63.951  1.00 98.54           H  
ATOM   3076 HD11 LEU A 241      18.509   2.004  61.950  1.00 98.54           H  
ATOM   3077 HD12 LEU A 241      19.902   1.512  62.904  1.00 98.54           H  
ATOM   3078 HD13 LEU A 241      18.492   0.469  62.809  1.00 98.54           H  
ATOM   3079 HD21 LEU A 241      16.125   2.839  63.879  1.00 98.54           H  
ATOM   3080 HD22 LEU A 241      16.381   1.145  63.513  1.00 98.54           H  
ATOM   3081 HD23 LEU A 241      16.356   1.677  65.169  1.00 98.54           H  
ATOM   3082  N   ALA A 242      18.754   2.441  69.117  1.00 98.34           N  
ATOM   3083  CA  ALA A 242      19.281   2.097  70.439  1.00 98.34           C  
ATOM   3084  C   ALA A 242      19.058   0.640  70.884  1.00 98.34           C  
ATOM   3085  O   ALA A 242      19.959   0.076  71.505  1.00 98.34           O  
ATOM   3086  CB  ALA A 242      18.715   3.086  71.465  1.00 98.34           C  
ATOM   3087  H   ALA A 242      18.088   3.202  69.093  1.00 98.34           H  
ATOM   3088  HA  ALA A 242      20.360   2.253  70.402  1.00 98.34           H  
ATOM   3089  HB1 ALA A 242      18.871   2.754  72.492  1.00 98.34           H  
ATOM   3090  HB2 ALA A 242      19.182   4.065  71.366  1.00 98.34           H  
ATOM   3091  HB3 ALA A 242      17.647   3.220  71.312  1.00 98.34           H  
ATOM   3092  N   ALA A 243      17.902   0.040  70.544  1.00 98.90           N  
ATOM   3093  CA  ALA A 243      17.602  -1.363  70.851  1.00 98.90           C  
ATOM   3094  C   ALA A 243      18.426  -2.353  70.006  1.00 98.90           C  
ATOM   3095  O   ALA A 243      18.846  -3.380  70.533  1.00 98.90           O  
ATOM   3096  CB  ALA A 243      16.095  -1.620  70.713  1.00 98.90           C  
ATOM   3097  H   ALA A 243      17.198   0.555  70.032  1.00 98.90           H  
ATOM   3098  HA  ALA A 243      17.862  -1.537  71.898  1.00 98.90           H  
ATOM   3099  HB1 ALA A 243      15.842  -2.639  71.006  1.00 98.90           H  
ATOM   3100  HB2 ALA A 243      15.525  -0.950  71.357  1.00 98.90           H  
ATOM   3101  HB3 ALA A 243      15.747  -1.475  69.692  1.00 98.90           H  
ATOM   3102  N   LYS A 244      18.702  -2.011  68.736  1.00 98.87           N  
ATOM   3103  CA  LYS A 244      19.635  -2.754  67.885  1.00 98.87           C  
ATOM   3104  C   LYS A 244      21.105  -2.568  68.321  1.00 98.87           C  
ATOM   3105  O   LYS A 244      21.882  -3.510  68.196  1.00 98.87           O  
ATOM   3106  CB  LYS A 244      19.372  -2.394  66.404  1.00 98.87           C  
ATOM   3107  CG  LYS A 244      20.370  -2.941  65.368  1.00 98.87           C  
ATOM   3108  CD  LYS A 244      20.491  -4.475  65.345  1.00 98.87           C  
ATOM   3109  CE  LYS A 244      21.607  -4.924  64.396  1.00 98.87           C  
ATOM   3110  NZ  LYS A 244      21.828  -6.378  64.431  1.00 98.87           N1+
ATOM   3111  H   LYS A 244      18.328  -1.151  68.356  1.00 98.87           H  
ATOM   3112  HA  LYS A 244      19.399  -3.813  68.002  1.00 98.87           H  
ATOM   3113  HB3 LYS A 244      19.354  -1.310  66.304  1.00 98.87           H  
ATOM   3114  HB2 LYS A 244      18.379  -2.742  66.128  1.00 98.87           H  
ATOM   3115  HG3 LYS A 244      21.349  -2.494  65.535  1.00 98.87           H  
ATOM   3116  HG2 LYS A 244      20.065  -2.599  64.378  1.00 98.87           H  
ATOM   3117  HD3 LYS A 244      19.540  -4.906  65.031  1.00 98.87           H  
ATOM   3118  HD2 LYS A 244      20.681  -4.865  66.345  1.00 98.87           H  
ATOM   3119  HE3 LYS A 244      22.544  -4.437  64.668  1.00 98.87           H  
ATOM   3120  HE2 LYS A 244      21.367  -4.627  63.375  1.00 98.87           H  
ATOM   3121  HZ1 LYS A 244      22.603  -6.606  63.824  1.00 98.87           H  
ATOM   3122  HZ2 LYS A 244      22.042  -6.665  65.378  1.00 98.87           H  
ATOM   3123  HZ3 LYS A 244      20.996  -6.855  64.117  1.00 98.87           H  
ATOM   3124  N   LEU A 245      21.455  -1.388  68.863  1.00 98.55           N  
ATOM   3125  CA  LEU A 245      22.794  -1.075  69.368  1.00 98.55           C  
ATOM   3126  C   LEU A 245      23.167  -1.864  70.640  1.00 98.55           C  
ATOM   3127  O   LEU A 245      24.344  -2.185  70.801  1.00 98.55           O  
ATOM   3128  CB  LEU A 245      22.920   0.454  69.551  1.00 98.55           C  
ATOM   3129  CG  LEU A 245      24.337   0.985  69.871  1.00 98.55           C  
ATOM   3130  CD1 LEU A 245      25.353   0.639  68.761  1.00 98.55           C  
ATOM   3131  CD2 LEU A 245      24.285   2.498  70.177  1.00 98.55           C  
ATOM   3132  H   LEU A 245      20.772  -0.643  68.915  1.00 98.55           H  
ATOM   3133  HA  LEU A 245      23.493  -1.383  68.589  1.00 98.55           H  
ATOM   3134  HB3 LEU A 245      22.242   0.766  70.345  1.00 98.55           H  
ATOM   3135  HB2 LEU A 245      22.566   0.950  68.646  1.00 98.55           H  
ATOM   3136  HG  LEU A 245      24.691   0.501  70.781  1.00 98.55           H  
ATOM   3137 HD11 LEU A 245      26.005   1.473  68.505  1.00 98.55           H  
ATOM   3138 HD12 LEU A 245      25.995  -0.186  69.071  1.00 98.55           H  
ATOM   3139 HD13 LEU A 245      24.859   0.335  67.838  1.00 98.55           H  
ATOM   3140 HD21 LEU A 245      24.978   3.082  69.572  1.00 98.55           H  
ATOM   3141 HD22 LEU A 245      23.291   2.915  70.006  1.00 98.55           H  
ATOM   3142 HD23 LEU A 245      24.528   2.687  71.222  1.00 98.55           H  
ATOM   3143  N   VAL A 246      22.175  -2.225  71.481  1.00 98.89           N  
ATOM   3144  CA  VAL A 246      22.347  -3.176  72.589  1.00 98.89           C  
ATOM   3145  C   VAL A 246      22.737  -4.575  72.071  1.00 98.89           C  
ATOM   3146  O   VAL A 246      23.644  -5.186  72.630  1.00 98.89           O  
ATOM   3147  CB  VAL A 246      21.067  -3.300  73.480  1.00 98.89           C  
ATOM   3148  CG1 VAL A 246      20.985  -4.561  74.369  1.00 98.89           C  
ATOM   3149  CG2 VAL A 246      20.867  -2.056  74.362  1.00 98.89           C  
ATOM   3150  H   VAL A 246      21.232  -1.909  71.301  1.00 98.89           H  
ATOM   3151  HA  VAL A 246      23.168  -2.814  73.211  1.00 98.89           H  
ATOM   3152  HB  VAL A 246      20.204  -3.345  72.816  1.00 98.89           H  
ATOM   3153 HG11 VAL A 246      20.095  -4.533  74.993  1.00 98.89           H  
ATOM   3154 HG12 VAL A 246      20.901  -5.478  73.786  1.00 98.89           H  
ATOM   3155 HG13 VAL A 246      21.851  -4.647  75.026  1.00 98.89           H  
ATOM   3156 HG21 VAL A 246      20.056  -2.187  75.078  1.00 98.89           H  
ATOM   3157 HG22 VAL A 246      21.764  -1.826  74.938  1.00 98.89           H  
ATOM   3158 HG23 VAL A 246      20.612  -1.188  73.759  1.00 98.89           H  
ATOM   3159  N   ASP A 247      22.063  -5.028  71.001  1.00 98.58           N  
ATOM   3160  CA  ASP A 247      22.295  -6.312  70.341  1.00 98.58           C  
ATOM   3161  C   ASP A 247      23.693  -6.419  69.688  1.00 98.58           C  
ATOM   3162  O   ASP A 247      24.303  -7.485  69.768  1.00 98.58           O  
ATOM   3163  CB  ASP A 247      21.125  -6.648  69.385  1.00 98.58           C  
ATOM   3164  CG  ASP A 247      21.294  -7.943  68.587  1.00 98.58           C  
ATOM   3165  OD1 ASP A 247      21.266  -9.013  69.232  1.00 98.58           O1-
ATOM   3166  OD2 ASP A 247      21.547  -7.845  67.366  1.00 98.58           O  
ATOM   3167  H   ASP A 247      21.341  -4.450  70.595  1.00 98.58           H  
ATOM   3168  HA  ASP A 247      22.274  -7.063  71.134  1.00 98.58           H  
ATOM   3169  HB3 ASP A 247      20.938  -5.818  68.704  1.00 98.58           H  
ATOM   3170  HB2 ASP A 247      20.209  -6.729  69.972  1.00 98.58           H  
ATOM   3171  N   GLU A 248      24.195  -5.310  69.111  1.00 97.97           N  
ATOM   3172  CA  GLU A 248      25.567  -5.192  68.606  1.00 97.97           C  
ATOM   3173  C   GLU A 248      26.626  -5.309  69.714  1.00 97.97           C  
ATOM   3174  O   GLU A 248      27.674  -5.899  69.467  1.00 97.97           O  
ATOM   3175  CB  GLU A 248      25.768  -3.857  67.865  1.00 97.97           C  
ATOM   3176  CG  GLU A 248      24.952  -3.719  66.564  1.00 97.97           C  
ATOM   3177  CD  GLU A 248      25.046  -2.324  65.926  1.00 97.97           C  
ATOM   3178  OE1 GLU A 248      24.033  -1.917  65.322  1.00 97.97           O1-
ATOM   3179  OE2 GLU A 248      26.111  -1.674  66.046  1.00 97.97           O  
ATOM   3180  H   GLU A 248      23.622  -4.478  69.055  1.00 97.97           H  
ATOM   3181  HA  GLU A 248      25.736  -6.007  67.899  1.00 97.97           H  
ATOM   3182  HB3 GLU A 248      26.827  -3.735  67.634  1.00 97.97           H  
ATOM   3183  HB2 GLU A 248      25.512  -3.034  68.534  1.00 97.97           H  
ATOM   3184  HG3 GLU A 248      23.908  -3.963  66.750  1.00 97.97           H  
ATOM   3185  HG2 GLU A 248      25.304  -4.450  65.835  1.00 97.97           H  
ATOM   3186  N   LEU A 249      26.337  -4.764  70.907  1.00 98.64           N  
ATOM   3187  CA  LEU A 249      27.217  -4.851  72.073  1.00 98.64           C  
ATOM   3188  C   LEU A 249      27.226  -6.259  72.697  1.00 98.64           C  
ATOM   3189  O   LEU A 249      28.297  -6.706  73.102  1.00 98.64           O  
ATOM   3190  CB  LEU A 249      26.859  -3.748  73.092  1.00 98.64           C  
ATOM   3191  CG  LEU A 249      27.225  -2.320  72.620  1.00 98.64           C  
ATOM   3192  CD1 LEU A 249      26.595  -1.249  73.529  1.00 98.64           C  
ATOM   3193  CD2 LEU A 249      28.744  -2.111  72.448  1.00 98.64           C  
ATOM   3194  H   LEU A 249      25.458  -4.282  71.040  1.00 98.64           H  
ATOM   3195  HA  LEU A 249      28.234  -4.668  71.727  1.00 98.64           H  
ATOM   3196  HB3 LEU A 249      27.361  -3.937  74.041  1.00 98.64           H  
ATOM   3197  HB2 LEU A 249      25.791  -3.803  73.305  1.00 98.64           H  
ATOM   3198  HG  LEU A 249      26.778  -2.180  71.636  1.00 98.64           H  
ATOM   3199 HD11 LEU A 249      26.198  -0.426  72.934  1.00 98.64           H  
ATOM   3200 HD12 LEU A 249      25.770  -1.650  74.117  1.00 98.64           H  
ATOM   3201 HD13 LEU A 249      27.312  -0.828  74.234  1.00 98.64           H  
ATOM   3202 HD21 LEU A 249      29.106  -1.219  72.960  1.00 98.64           H  
ATOM   3203 HD22 LEU A 249      29.318  -2.954  72.831  1.00 98.64           H  
ATOM   3204 HD23 LEU A 249      29.000  -1.999  71.394  1.00 98.64           H  
ATOM   3205  N   LEU A 250      26.082  -6.970  72.686  1.00 98.66           N  
ATOM   3206  CA  LEU A 250      25.995  -8.388  73.064  1.00 98.66           C  
ATOM   3207  C   LEU A 250      26.762  -9.310  72.092  1.00 98.66           C  
ATOM   3208  O   LEU A 250      27.334 -10.301  72.547  1.00 98.66           O  
ATOM   3209  CB  LEU A 250      24.517  -8.834  73.175  1.00 98.66           C  
ATOM   3210  CG  LEU A 250      23.715  -8.200  74.337  1.00 98.66           C  
ATOM   3211  CD1 LEU A 250      22.224  -8.595  74.254  1.00 98.66           C  
ATOM   3212  CD2 LEU A 250      24.320  -8.504  75.723  1.00 98.66           C  
ATOM   3213  H   LEU A 250      25.230  -6.540  72.348  1.00 98.66           H  
ATOM   3214  HA  LEU A 250      26.471  -8.498  74.039  1.00 98.66           H  
ATOM   3215  HB3 LEU A 250      24.474  -9.918  73.292  1.00 98.66           H  
ATOM   3216  HB2 LEU A 250      24.014  -8.621  72.231  1.00 98.66           H  
ATOM   3217  HG  LEU A 250      23.754  -7.119  74.217  1.00 98.66           H  
ATOM   3218 HD11 LEU A 250      21.588  -7.710  74.261  1.00 98.66           H  
ATOM   3219 HD12 LEU A 250      21.995  -9.144  73.339  1.00 98.66           H  
ATOM   3220 HD13 LEU A 250      21.908  -9.227  75.084  1.00 98.66           H  
ATOM   3221 HD21 LEU A 250      23.557  -8.717  76.471  1.00 98.66           H  
ATOM   3222 HD22 LEU A 250      24.996  -9.358  75.699  1.00 98.66           H  
ATOM   3223 HD23 LEU A 250      24.886  -7.648  76.091  1.00 98.66           H  
ATOM   3224  N   GLU A 251      26.801  -8.950  70.795  1.00 97.20           N  
ATOM   3225  CA  GLU A 251      27.588  -9.624  69.757  1.00 97.20           C  
ATOM   3226  C   GLU A 251      29.104  -9.398  69.933  1.00 97.20           C  
ATOM   3227  O   GLU A 251      29.883 -10.315  69.676  1.00 97.20           O  
ATOM   3228  CB  GLU A 251      27.093  -9.156  68.370  1.00 97.20           C  
ATOM   3229  CG  GLU A 251      27.670  -9.952  67.176  1.00 97.20           C  
ATOM   3230  CD  GLU A 251      27.120  -9.549  65.795  1.00 97.20           C  
ATOM   3231  OE1 GLU A 251      27.271 -10.380  64.872  1.00 97.20           O1-
ATOM   3232  OE2 GLU A 251      26.566  -8.435  65.660  1.00 97.20           O  
ATOM   3233  H   GLU A 251      26.283  -8.134  70.495  1.00 97.20           H  
ATOM   3234  HA  GLU A 251      27.399 -10.696  69.843  1.00 97.20           H  
ATOM   3235  HB3 GLU A 251      27.342  -8.104  68.242  1.00 97.20           H  
ATOM   3236  HB2 GLU A 251      26.004  -9.199  68.341  1.00 97.20           H  
ATOM   3237  HG3 GLU A 251      27.480 -11.014  67.333  1.00 97.20           H  
ATOM   3238  HG2 GLU A 251      28.754  -9.835  67.139  1.00 97.20           H  
ATOM   3239  N   LYS A 252      29.480  -8.196  70.405  1.00 97.21           N  
ATOM   3240  CA  LYS A 252      30.850  -7.788  70.737  1.00 97.21           C  
ATOM   3241  C   LYS A 252      31.337  -8.304  72.109  1.00 97.21           C  
ATOM   3242  O   LYS A 252      32.493  -8.061  72.454  1.00 97.21           O  
ATOM   3243  CB  LYS A 252      30.951  -6.251  70.617  1.00 97.21           C  
ATOM   3244  CG  LYS A 252      30.850  -5.760  69.159  1.00 97.21           C  
ATOM   3245  CD  LYS A 252      30.547  -4.258  69.031  1.00 97.21           C  
ATOM   3246  CE  LYS A 252      30.261  -3.857  67.572  1.00 97.21           C  
ATOM   3247  NZ  LYS A 252      29.887  -2.437  67.443  1.00 97.21           N1+
ATOM   3248  H   LYS A 252      28.768  -7.499  70.571  1.00 97.21           H  
ATOM   3249  HA  LYS A 252      31.519  -8.224  69.993  1.00 97.21           H  
ATOM   3250  HB3 LYS A 252      31.896  -5.892  71.029  1.00 97.21           H  
ATOM   3251  HB2 LYS A 252      30.171  -5.795  71.226  1.00 97.21           H  
ATOM   3252  HG3 LYS A 252      30.084  -6.324  68.626  1.00 97.21           H  
ATOM   3253  HG2 LYS A 252      31.784  -5.985  68.643  1.00 97.21           H  
ATOM   3254  HD3 LYS A 252      31.395  -3.689  69.415  1.00 97.21           H  
ATOM   3255  HD2 LYS A 252      29.695  -4.004  69.663  1.00 97.21           H  
ATOM   3256  HE3 LYS A 252      29.442  -4.458  67.173  1.00 97.21           H  
ATOM   3257  HE2 LYS A 252      31.134  -4.050  66.948  1.00 97.21           H  
ATOM   3258  HZ1 LYS A 252      29.704  -2.223  66.472  1.00 97.21           H  
ATOM   3259  HZ2 LYS A 252      29.051  -2.257  67.981  1.00 97.21           H  
ATOM   3260  HZ3 LYS A 252      30.640  -1.854  67.777  1.00 97.21           H  
ATOM   3261  N   GLY A 253      30.482  -9.039  72.843  1.00 97.77           N  
ATOM   3262  CA  GLY A 253      30.856  -9.786  74.042  1.00 97.77           C  
ATOM   3263  C   GLY A 253      30.662  -9.002  75.348  1.00 97.77           C  
ATOM   3264  O   GLY A 253      31.047  -9.520  76.396  1.00 97.77           O  
ATOM   3265  H   GLY A 253      29.544  -9.183  72.496  1.00 97.77           H  
ATOM   3266  HA3 GLY A 253      31.888 -10.133  73.978  1.00 97.77           H  
ATOM   3267  HA2 GLY A 253      30.232 -10.679  74.086  1.00 97.77           H  
ATOM   3268  N   LEU A 254      30.066  -7.793  75.319  1.00 98.68           N  
ATOM   3269  CA  LEU A 254      29.710  -7.035  76.526  1.00 98.68           C  
ATOM   3270  C   LEU A 254      28.566  -7.752  77.278  1.00 98.68           C  
ATOM   3271  O   LEU A 254      27.584  -8.122  76.630  1.00 98.68           O  
ATOM   3272  CB  LEU A 254      29.237  -5.604  76.164  1.00 98.68           C  
ATOM   3273  CG  LEU A 254      30.364  -4.592  75.859  1.00 98.68           C  
ATOM   3274  CD1 LEU A 254      31.081  -4.873  74.521  1.00 98.68           C  
ATOM   3275  CD2 LEU A 254      29.833  -3.142  75.951  1.00 98.68           C  
ATOM   3276  H   LEU A 254      29.748  -7.411  74.439  1.00 98.68           H  
ATOM   3277  HA  LEU A 254      30.612  -6.947  77.128  1.00 98.68           H  
ATOM   3278  HB3 LEU A 254      28.704  -5.212  77.033  1.00 98.68           H  
ATOM   3279  HB2 LEU A 254      28.494  -5.618  75.369  1.00 98.68           H  
ATOM   3280  HG  LEU A 254      31.111  -4.688  76.649  1.00 98.68           H  
ATOM   3281 HD11 LEU A 254      31.326  -3.964  73.973  1.00 98.68           H  
ATOM   3282 HD12 LEU A 254      32.020  -5.400  74.693  1.00 98.68           H  
ATOM   3283 HD13 LEU A 254      30.482  -5.491  73.855  1.00 98.68           H  
ATOM   3284 HD21 LEU A 254      30.073  -2.542  75.075  1.00 98.68           H  
ATOM   3285 HD22 LEU A 254      28.750  -3.104  76.070  1.00 98.68           H  
ATOM   3286 HD23 LEU A 254      30.264  -2.630  76.813  1.00 98.68           H  
ATOM   3287  N   PRO A 255      28.675  -7.892  78.623  1.00 98.73           N  
ATOM   3288  CA  PRO A 255      27.531  -8.259  79.486  1.00 98.73           C  
ATOM   3289  C   PRO A 255      26.294  -7.347  79.290  1.00 98.73           C  
ATOM   3290  O   PRO A 255      26.480  -6.174  78.965  1.00 98.73           O  
ATOM   3291  CB  PRO A 255      28.093  -8.092  80.912  1.00 98.73           C  
ATOM   3292  CG  PRO A 255      29.592  -8.273  80.773  1.00 98.73           C  
ATOM   3293  CD  PRO A 255      29.885  -7.667  79.411  1.00 98.73           C  
ATOM   3294  HA  PRO A 255      27.330  -9.308  79.280  1.00 98.73           H  
ATOM   3295  HB3 PRO A 255      27.657  -8.801  81.618  1.00 98.73           H  
ATOM   3296  HB2 PRO A 255      27.895  -7.089  81.295  1.00 98.73           H  
ATOM   3297  HG3 PRO A 255      29.832  -9.336  80.753  1.00 98.73           H  
ATOM   3298  HG2 PRO A 255      30.163  -7.816  81.581  1.00 98.73           H  
ATOM   3299  HD2 PRO A 255      30.048  -6.593  79.488  1.00 98.73           H  
ATOM   3300  HD3 PRO A 255      30.774  -8.125  78.975  1.00 98.73           H  
ATOM   3301  N   PRO A 256      25.068  -7.873  79.521  1.00 98.89           N  
ATOM   3302  CA  PRO A 256      23.811  -7.100  79.409  1.00 98.89           C  
ATOM   3303  C   PRO A 256      23.743  -5.757  80.147  1.00 98.89           C  
ATOM   3304  O   PRO A 256      23.158  -4.823  79.604  1.00 98.89           O  
ATOM   3305  CB  PRO A 256      22.754  -8.053  79.970  1.00 98.89           C  
ATOM   3306  CG  PRO A 256      23.285  -9.418  79.624  1.00 98.89           C  
ATOM   3307  CD  PRO A 256      24.784  -9.277  79.828  1.00 98.89           C  
ATOM   3308  HA  PRO A 256      23.625  -6.936  78.346  1.00 98.89           H  
ATOM   3309  HB3 PRO A 256      21.752  -7.874  79.582  1.00 98.89           H  
ATOM   3310  HB2 PRO A 256      22.718  -7.969  81.053  1.00 98.89           H  
ATOM   3311  HG3 PRO A 256      23.075  -9.605  78.574  1.00 98.89           H  
ATOM   3312  HG2 PRO A 256      22.841 -10.216  80.210  1.00 98.89           H  
ATOM   3313  HD2 PRO A 256      25.057  -9.479  80.865  1.00 98.89           H  
ATOM   3314  HD3 PRO A 256      25.305  -9.985  79.183  1.00 98.89           H  
ATOM   3315  N   GLN A 257      24.328  -5.684  81.355  1.00 98.85           N  
ATOM   3316  CA  GLN A 257      24.365  -4.473  82.175  1.00 98.85           C  
ATOM   3317  C   GLN A 257      25.313  -3.402  81.607  1.00 98.85           C  
ATOM   3318  O   GLN A 257      24.974  -2.221  81.676  1.00 98.85           O  
ATOM   3319  CB  GLN A 257      24.697  -4.857  83.637  1.00 98.85           C  
ATOM   3320  CG  GLN A 257      24.689  -3.695  84.655  1.00 98.85           C  
ATOM   3321  CD  GLN A 257      23.335  -2.984  84.738  1.00 98.85           C  
ATOM   3322  NE2 GLN A 257      23.281  -1.719  84.320  1.00 98.85           N  
ATOM   3323  OE1 GLN A 257      22.347  -3.569  85.175  1.00 98.85           O  
ATOM   3324  H   GLN A 257      24.775  -6.502  81.743  1.00 98.85           H  
ATOM   3325  HA  GLN A 257      23.364  -4.041  82.158  1.00 98.85           H  
ATOM   3326  HB3 GLN A 257      25.672  -5.344  83.670  1.00 98.85           H  
ATOM   3327  HB2 GLN A 257      23.982  -5.611  83.972  1.00 98.85           H  
ATOM   3328  HG3 GLN A 257      25.475  -2.976  84.423  1.00 98.85           H  
ATOM   3329  HG2 GLN A 257      24.924  -4.083  85.646  1.00 98.85           H  
ATOM   3330 HE22 GLN A 257      22.403  -1.216  84.365  1.00 98.85           H  
ATOM   3331 HE21 GLN A 257      24.101  -1.264  83.946  1.00 98.85           H  
ATOM   3332  N   GLU A 258      26.448  -3.825  81.025  1.00 98.78           N  
ATOM   3333  CA  GLU A 258      27.386  -2.943  80.327  1.00 98.78           C  
ATOM   3334  C   GLU A 258      26.837  -2.463  78.975  1.00 98.78           C  
ATOM   3335  O   GLU A 258      27.024  -1.294  78.649  1.00 98.78           O  
ATOM   3336  CB  GLU A 258      28.756  -3.626  80.150  1.00 98.78           C  
ATOM   3337  CG  GLU A 258      29.411  -4.045  81.487  1.00 98.78           C  
ATOM   3338  CD  GLU A 258      30.856  -4.566  81.387  1.00 98.78           C  
ATOM   3339  OE1 GLU A 258      31.312  -5.124  82.408  1.00 98.78           O1-
ATOM   3340  OE2 GLU A 258      31.490  -4.412  80.318  1.00 98.78           O  
ATOM   3341  H   GLU A 258      26.655  -4.813  80.987  1.00 98.78           H  
ATOM   3342  HA  GLU A 258      27.539  -2.058  80.948  1.00 98.78           H  
ATOM   3343  HB3 GLU A 258      29.413  -2.941  79.612  1.00 98.78           H  
ATOM   3344  HB2 GLU A 258      28.651  -4.506  79.513  1.00 98.78           H  
ATOM   3345  HG3 GLU A 258      28.802  -4.813  81.966  1.00 98.78           H  
ATOM   3346  HG2 GLU A 258      29.417  -3.191  82.166  1.00 98.78           H  
ATOM   3347  N   ALA A 259      26.146  -3.352  78.239  1.00 98.90           N  
ATOM   3348  CA  ALA A 259      25.467  -3.052  76.977  1.00 98.90           C  
ATOM   3349  C   ALA A 259      24.286  -2.081  77.151  1.00 98.90           C  
ATOM   3350  O   ALA A 259      24.154  -1.157  76.349  1.00 98.90           O  
ATOM   3351  CB  ALA A 259      25.013  -4.365  76.317  1.00 98.90           C  
ATOM   3352  H   ALA A 259      26.059  -4.304  78.573  1.00 98.90           H  
ATOM   3353  HA  ALA A 259      26.196  -2.578  76.317  1.00 98.90           H  
ATOM   3354  HB1 ALA A 259      24.503  -4.178  75.371  1.00 98.90           H  
ATOM   3355  HB2 ALA A 259      25.865  -5.012  76.105  1.00 98.90           H  
ATOM   3356  HB3 ALA A 259      24.328  -4.921  76.957  1.00 98.90           H  
ATOM   3357  N   ALA A 260      23.488  -2.280  78.216  1.00 98.90           N  
ATOM   3358  CA  ALA A 260      22.398  -1.397  78.636  1.00 98.90           C  
ATOM   3359  C   ALA A 260      22.898  -0.002  79.027  1.00 98.90           C  
ATOM   3360  O   ALA A 260      22.367   0.988  78.526  1.00 98.90           O  
ATOM   3361  CB  ALA A 260      21.637  -2.028  79.817  1.00 98.90           C  
ATOM   3362  H   ALA A 260      23.651  -3.084  78.808  1.00 98.90           H  
ATOM   3363  HA  ALA A 260      21.709  -1.294  77.795  1.00 98.90           H  
ATOM   3364  HB1 ALA A 260      20.808  -1.397  80.140  1.00 98.90           H  
ATOM   3365  HB2 ALA A 260      21.220  -2.997  79.550  1.00 98.90           H  
ATOM   3366  HB3 ALA A 260      22.285  -2.183  80.680  1.00 98.90           H  
ATOM   3367  N   ALA A 261      23.918   0.040  79.903  1.00 98.76           N  
ATOM   3368  CA  ALA A 261      24.507   1.270  80.423  1.00 98.76           C  
ATOM   3369  C   ALA A 261      25.219   2.113  79.358  1.00 98.76           C  
ATOM   3370  O   ALA A 261      25.062   3.331  79.383  1.00 98.76           O  
ATOM   3371  CB  ALA A 261      25.454   0.943  81.587  1.00 98.76           C  
ATOM   3372  H   ALA A 261      24.300  -0.824  80.266  1.00 98.76           H  
ATOM   3373  HA  ALA A 261      23.686   1.869  80.815  1.00 98.76           H  
ATOM   3374  HB1 ALA A 261      25.916   1.846  81.988  1.00 98.76           H  
ATOM   3375  HB2 ALA A 261      24.913   0.466  82.405  1.00 98.76           H  
ATOM   3376  HB3 ALA A 261      26.254   0.270  81.275  1.00 98.76           H  
ATOM   3377  N   GLU A 262      25.958   1.461  78.442  1.00 98.50           N  
ATOM   3378  CA  GLU A 262      26.706   2.110  77.364  1.00 98.50           C  
ATOM   3379  C   GLU A 262      25.806   2.731  76.284  1.00 98.50           C  
ATOM   3380  O   GLU A 262      26.116   3.828  75.823  1.00 98.50           O  
ATOM   3381  CB  GLU A 262      27.745   1.122  76.778  1.00 98.50           C  
ATOM   3382  CG  GLU A 262      28.629   1.649  75.617  1.00 98.50           C  
ATOM   3383  CD  GLU A 262      29.582   2.811  75.957  1.00 98.50           C  
ATOM   3384  OE1 GLU A 262      30.074   3.434  74.991  1.00 98.50           O1-
ATOM   3385  OE2 GLU A 262      29.829   3.067  77.157  1.00 98.50           O  
ATOM   3386  H   GLU A 262      26.045   0.454  78.497  1.00 98.50           H  
ATOM   3387  HA  GLU A 262      27.249   2.935  77.826  1.00 98.50           H  
ATOM   3388  HB3 GLU A 262      27.220   0.232  76.428  1.00 98.50           H  
ATOM   3389  HB2 GLU A 262      28.394   0.770  77.580  1.00 98.50           H  
ATOM   3390  HG3 GLU A 262      28.002   1.929  74.769  1.00 98.50           H  
ATOM   3391  HG2 GLU A 262      29.246   0.824  75.257  1.00 98.50           H  
ATOM   3392  N   VAL A 263      24.698   2.055  75.929  1.00 98.52           N  
ATOM   3393  CA  VAL A 263      23.686   2.582  75.006  1.00 98.52           C  
ATOM   3394  C   VAL A 263      22.997   3.847  75.542  1.00 98.52           C  
ATOM   3395  O   VAL A 263      22.825   4.790  74.776  1.00 98.52           O  
ATOM   3396  CB  VAL A 263      22.628   1.501  74.627  1.00 98.52           C  
ATOM   3397  CG1 VAL A 263      21.261   2.012  74.117  1.00 98.52           C  
ATOM   3398  CG2 VAL A 263      23.239   0.558  73.583  1.00 98.52           C  
ATOM   3399  H   VAL A 263      24.505   1.152  76.340  1.00 98.52           H  
ATOM   3400  HA  VAL A 263      24.213   2.877  74.096  1.00 98.52           H  
ATOM   3401  HB  VAL A 263      22.418   0.905  75.517  1.00 98.52           H  
ATOM   3402 HG11 VAL A 263      20.621   1.182  73.823  1.00 98.52           H  
ATOM   3403 HG12 VAL A 263      20.709   2.558  74.882  1.00 98.52           H  
ATOM   3404 HG13 VAL A 263      21.377   2.662  73.248  1.00 98.52           H  
ATOM   3405 HG21 VAL A 263      22.539  -0.208  73.268  1.00 98.52           H  
ATOM   3406 HG22 VAL A 263      23.531   1.105  72.690  1.00 98.52           H  
ATOM   3407 HG23 VAL A 263      24.122   0.058  73.972  1.00 98.52           H  
ATOM   3408  N   ILE A 264      22.670   3.856  76.843  1.00 98.16           N  
ATOM   3409  CA  ILE A 264      22.095   5.001  77.547  1.00 98.16           C  
ATOM   3410  C   ILE A 264      23.095   6.160  77.759  1.00 98.16           C  
ATOM   3411  O   ILE A 264      22.670   7.316  77.806  1.00 98.16           O  
ATOM   3412  CB  ILE A 264      21.463   4.531  78.891  1.00 98.16           C  
ATOM   3413  CG1 ILE A 264      20.233   3.620  78.642  1.00 98.16           C  
ATOM   3414  CG2 ILE A 264      21.107   5.641  79.896  1.00 98.16           C  
ATOM   3415  CD1 ILE A 264      19.130   4.232  77.763  1.00 98.16           C  
ATOM   3416  H   ILE A 264      22.843   3.033  77.403  1.00 98.16           H  
ATOM   3417  HA  ILE A 264      21.310   5.413  76.916  1.00 98.16           H  
ATOM   3418  HB  ILE A 264      22.205   3.906  79.392  1.00 98.16           H  
ATOM   3419 HG13 ILE A 264      19.810   3.294  79.592  1.00 98.16           H  
ATOM   3420 HG12 ILE A 264      20.560   2.708  78.148  1.00 98.16           H  
ATOM   3421 HG21 ILE A 264      20.683   5.191  80.788  1.00 98.16           H  
ATOM   3422 HG22 ILE A 264      21.980   6.204  80.226  1.00 98.16           H  
ATOM   3423 HG23 ILE A 264      20.380   6.343  79.491  1.00 98.16           H  
ATOM   3424 HD11 ILE A 264      18.224   3.635  77.813  1.00 98.16           H  
ATOM   3425 HD12 ILE A 264      18.878   5.247  78.068  1.00 98.16           H  
ATOM   3426 HD13 ILE A 264      19.420   4.252  76.713  1.00 98.16           H  
ATOM   3427  N   ARG A 265      24.399   5.841  77.817  1.00 97.63           N  
ATOM   3428  CA  ARG A 265      25.491   6.813  77.860  1.00 97.63           C  
ATOM   3429  C   ARG A 265      25.635   7.565  76.523  1.00 97.63           C  
ATOM   3430  O   ARG A 265      25.797   8.782  76.544  1.00 97.63           O  
ATOM   3431  CB  ARG A 265      26.804   6.097  78.247  1.00 97.63           C  
ATOM   3432  CG  ARG A 265      27.746   6.933  79.134  1.00 97.63           C  
ATOM   3433  CD  ARG A 265      29.164   6.345  79.297  1.00 97.63           C  
ATOM   3434  NE  ARG A 265      29.179   4.910  79.646  1.00 97.63           N  
ATOM   3435  CZ  ARG A 265      28.917   4.304  80.818  1.00 97.63           C  
ATOM   3436  NH1 ARG A 265      28.620   4.985  81.935  1.00 97.63           N  
ATOM   3437  NH2 ARG A 265      28.955   2.966  80.861  1.00 97.63           N1+
ATOM   3438  H   ARG A 265      24.671   4.868  77.787  1.00 97.63           H  
ATOM   3439  HA  ARG A 265      25.240   7.530  78.646  1.00 97.63           H  
ATOM   3440  HB3 ARG A 265      27.326   5.729  77.363  1.00 97.63           H  
ATOM   3441  HB2 ARG A 265      26.560   5.211  78.827  1.00 97.63           H  
ATOM   3442  HG3 ARG A 265      27.300   7.182  80.098  1.00 97.63           H  
ATOM   3443  HG2 ARG A 265      27.867   7.887  78.618  1.00 97.63           H  
ATOM   3444  HD3 ARG A 265      29.642   6.848  80.137  1.00 97.63           H  
ATOM   3445  HD2 ARG A 265      29.791   6.559  78.432  1.00 97.63           H  
ATOM   3446  HE  ARG A 265      29.385   4.303  78.858  1.00 97.63           H  
ATOM   3447 HH12 ARG A 265      28.432   4.500  82.801  1.00 97.63           H  
ATOM   3448 HH11 ARG A 265      28.590   5.993  81.915  1.00 97.63           H  
ATOM   3449 HH22 ARG A 265      28.772   2.470  81.721  1.00 97.63           H  
ATOM   3450 HH21 ARG A 265      29.184   2.441  80.027  1.00 97.63           H  
ATOM   3451  N   ARG A 266      25.533   6.829  75.398  1.00 96.41           N  
ATOM   3452  CA  ARG A 266      25.540   7.356  74.029  1.00 96.41           C  
ATOM   3453  C   ARG A 266      24.248   8.108  73.666  1.00 96.41           C  
ATOM   3454  O   ARG A 266      24.330   9.112  72.960  1.00 96.41           O  
ATOM   3455  CB  ARG A 266      25.757   6.212  73.019  1.00 96.41           C  
ATOM   3456  CG  ARG A 266      27.128   5.526  73.109  1.00 96.41           C  
ATOM   3457  CD  ARG A 266      27.250   4.393  72.077  1.00 96.41           C  
ATOM   3458  NE  ARG A 266      28.461   3.585  72.279  1.00 96.41           N  
ATOM   3459  CZ  ARG A 266      28.939   2.606  71.490  1.00 96.41           C  
ATOM   3460  NH1 ARG A 266      28.341   2.255  70.340  1.00 96.41           N  
ATOM   3461  NH2 ARG A 266      30.047   1.961  71.875  1.00 96.41           N1+
ATOM   3462  H   ARG A 266      25.412   5.828  75.482  1.00 96.41           H  
ATOM   3463  HA  ARG A 266      26.368   8.061  73.939  1.00 96.41           H  
ATOM   3464  HB3 ARG A 266      25.643   6.598  72.004  1.00 96.41           H  
ATOM   3465  HB2 ARG A 266      24.971   5.465  73.143  1.00 96.41           H  
ATOM   3466  HG3 ARG A 266      27.385   5.196  74.115  1.00 96.41           H  
ATOM   3467  HG2 ARG A 266      27.862   6.293  72.857  1.00 96.41           H  
ATOM   3468  HD3 ARG A 266      27.382   4.851  71.096  1.00 96.41           H  
ATOM   3469  HD2 ARG A 266      26.348   3.786  72.024  1.00 96.41           H  
ATOM   3470  HE  ARG A 266      28.955   3.757  73.149  1.00 96.41           H  
ATOM   3471 HH12 ARG A 266      28.720   1.519  69.764  1.00 96.41           H  
ATOM   3472 HH11 ARG A 266      27.499   2.730  70.048  1.00 96.41           H  
ATOM   3473 HH22 ARG A 266      30.442   1.223  71.311  1.00 96.41           H  
ATOM   3474 HH21 ARG A 266      30.490   2.209  72.751  1.00 96.41           H  
ATOM   3475  N   LEU A 267      23.094   7.620  74.158  1.00 94.65           N  
ATOM   3476  CA  LEU A 267      21.770   8.235  74.009  1.00 94.65           C  
ATOM   3477  C   LEU A 267      21.754   9.656  74.594  1.00 94.65           C  
ATOM   3478  O   LEU A 267      21.301  10.573  73.915  1.00 94.65           O  
ATOM   3479  CB  LEU A 267      20.721   7.331  74.700  1.00 94.65           C  
ATOM   3480  CG  LEU A 267      19.231   7.692  74.494  1.00 94.65           C  
ATOM   3481  CD1 LEU A 267      18.658   7.080  73.202  1.00 94.65           C  
ATOM   3482  CD2 LEU A 267      18.393   7.292  75.721  1.00 94.65           C  
ATOM   3483  H   LEU A 267      23.115   6.760  74.690  1.00 94.65           H  
ATOM   3484  HA  LEU A 267      21.544   8.290  72.942  1.00 94.65           H  
ATOM   3485  HB3 LEU A 267      20.942   7.343  75.766  1.00 94.65           H  
ATOM   3486  HB2 LEU A 267      20.854   6.295  74.393  1.00 94.65           H  
ATOM   3487  HG  LEU A 267      19.150   8.774  74.403  1.00 94.65           H  
ATOM   3488 HD11 LEU A 267      17.909   7.738  72.763  1.00 94.65           H  
ATOM   3489 HD12 LEU A 267      19.431   6.908  72.453  1.00 94.65           H  
ATOM   3490 HD13 LEU A 267      18.168   6.124  73.387  1.00 94.65           H  
ATOM   3491 HD21 LEU A 267      17.438   7.817  75.725  1.00 94.65           H  
ATOM   3492 HD22 LEU A 267      18.193   6.223  75.733  1.00 94.65           H  
ATOM   3493 HD23 LEU A 267      18.894   7.537  76.658  1.00 94.65           H  
ATOM   3494  N   GLY A 268      22.314   9.801  75.809  1.00 91.77           N  
ATOM   3495  CA  GLY A 268      22.397  11.041  76.577  1.00 91.77           C  
ATOM   3496  C   GLY A 268      23.333  12.108  75.979  1.00 91.77           C  
ATOM   3497  O   GLY A 268      23.270  13.253  76.424  1.00 91.77           O  
ATOM   3498  H   GLY A 268      22.679   8.976  76.264  1.00 91.77           H  
ATOM   3499  HA3 GLY A 268      22.760  10.777  77.568  1.00 91.77           H  
ATOM   3500  HA2 GLY A 268      21.401  11.466  76.704  1.00 91.77           H  
ATOM   3501  N   ARG A 269      24.175  11.764  74.985  1.00 93.11           N  
ATOM   3502  CA  ARG A 269      25.007  12.717  74.235  1.00 93.11           C  
ATOM   3503  C   ARG A 269      24.211  13.485  73.163  1.00 93.11           C  
ATOM   3504  O   ARG A 269      24.641  14.571  72.776  1.00 93.11           O  
ATOM   3505  CB  ARG A 269      26.205  11.989  73.593  1.00 93.11           C  
ATOM   3506  CG  ARG A 269      27.143  11.336  74.619  1.00 93.11           C  
ATOM   3507  CD  ARG A 269      28.232  10.469  73.969  1.00 93.11           C  
ATOM   3508  NE  ARG A 269      28.962   9.672  74.970  1.00 93.11           N  
ATOM   3509  CZ  ARG A 269      29.885   8.718  74.741  1.00 93.11           C  
ATOM   3510  NH1 ARG A 269      30.268   8.375  73.501  1.00 93.11           N  
ATOM   3511  NH2 ARG A 269      30.436   8.088  75.785  1.00 93.11           N1+
ATOM   3512  H   ARG A 269      24.192  10.807  74.661  1.00 93.11           H  
ATOM   3513  HA  ARG A 269      25.402  13.458  74.933  1.00 93.11           H  
ATOM   3514  HB3 ARG A 269      26.787  12.692  72.995  1.00 93.11           H  
ATOM   3515  HB2 ARG A 269      25.840  11.236  72.895  1.00 93.11           H  
ATOM   3516  HG3 ARG A 269      26.606  10.794  75.393  1.00 93.11           H  
ATOM   3517  HG2 ARG A 269      27.634  12.164  75.133  1.00 93.11           H  
ATOM   3518  HD3 ARG A 269      28.987  11.136  73.552  1.00 93.11           H  
ATOM   3519  HD2 ARG A 269      27.846   9.875  73.139  1.00 93.11           H  
ATOM   3520  HE  ARG A 269      28.719   9.872  75.930  1.00 93.11           H  
ATOM   3521 HH12 ARG A 269      30.962   7.657  73.356  1.00 93.11           H  
ATOM   3522 HH11 ARG A 269      29.869   8.849  72.703  1.00 93.11           H  
ATOM   3523 HH22 ARG A 269      31.118   7.356  75.642  1.00 93.11           H  
ATOM   3524 HH21 ARG A 269      30.175   8.339  76.728  1.00 93.11           H  
ATOM   3525  N   ARG A 270      23.069  12.931  72.718  1.00 91.08           N  
ATOM   3526  CA  ARG A 270      22.109  13.606  71.846  1.00 91.08           C  
ATOM   3527  C   ARG A 270      21.206  14.546  72.661  1.00 91.08           C  
ATOM   3528  O   ARG A 270      20.931  14.276  73.832  1.00 91.08           O  
ATOM   3529  CB  ARG A 270      21.242  12.552  71.119  1.00 91.08           C  
ATOM   3530  CG  ARG A 270      22.015  11.551  70.229  1.00 91.08           C  
ATOM   3531  CD  ARG A 270      22.649  12.149  68.955  1.00 91.08           C  
ATOM   3532  NE  ARG A 270      21.644  12.604  67.972  1.00 91.08           N  
ATOM   3533  CZ  ARG A 270      21.143  11.934  66.915  1.00 91.08           C  
ATOM   3534  NH1 ARG A 270      21.533  10.692  66.593  1.00 91.08           N  
ATOM   3535  NH2 ARG A 270      20.217  12.530  66.154  1.00 91.08           N1+
ATOM   3536  H   ARG A 270      22.766  12.046  73.103  1.00 91.08           H  
ATOM   3537  HA  ARG A 270      22.648  14.203  71.108  1.00 91.08           H  
ATOM   3538  HB3 ARG A 270      20.485  13.056  70.516  1.00 91.08           H  
ATOM   3539  HB2 ARG A 270      20.678  11.990  71.861  1.00 91.08           H  
ATOM   3540  HG3 ARG A 270      21.282  10.812  69.908  1.00 91.08           H  
ATOM   3541  HG2 ARG A 270      22.750  10.976  70.793  1.00 91.08           H  
ATOM   3542  HD3 ARG A 270      23.409  11.492  68.533  1.00 91.08           H  
ATOM   3543  HD2 ARG A 270      23.180  13.059  69.227  1.00 91.08           H  
ATOM   3544  HE  ARG A 270      21.269  13.525  68.150  1.00 91.08           H  
ATOM   3545 HH12 ARG A 270      21.132  10.219  65.795  1.00 91.08           H  
ATOM   3546 HH11 ARG A 270      22.231  10.223  67.150  1.00 91.08           H  
ATOM   3547 HH22 ARG A 270      19.875  13.452  66.384  1.00 91.08           H  
ATOM   3548 HH21 ARG A 270      19.801  12.042  65.372  1.00 91.08           H  
ATOM   3549  N   GLU A 271      20.719  15.608  71.996  1.00 84.54           N  
ATOM   3550  CA  GLU A 271      19.666  16.490  72.501  1.00 84.54           C  
ATOM   3551  C   GLU A 271      18.340  15.720  72.638  1.00 84.54           C  
ATOM   3552  O   GLU A 271      17.969  15.000  71.710  1.00 84.54           O  
ATOM   3553  CB  GLU A 271      19.549  17.716  71.570  1.00 84.54           C  
ATOM   3554  CG  GLU A 271      18.417  18.706  71.942  1.00 84.54           C  
ATOM   3555  CD  GLU A 271      18.332  19.978  71.081  1.00 84.54           C  
ATOM   3556  OE1 GLU A 271      17.476  20.820  71.431  1.00 84.54           O1-
ATOM   3557  OE2 GLU A 271      19.092  20.102  70.094  1.00 84.54           O  
ATOM   3558  H   GLU A 271      20.996  15.763  71.038  1.00 84.54           H  
ATOM   3559  HA  GLU A 271      19.970  16.842  73.489  1.00 84.54           H  
ATOM   3560  HB3 GLU A 271      19.407  17.374  70.543  1.00 84.54           H  
ATOM   3561  HB2 GLU A 271      20.502  18.247  71.581  1.00 84.54           H  
ATOM   3562  HG3 GLU A 271      18.529  19.003  72.985  1.00 84.54           H  
ATOM   3563  HG2 GLU A 271      17.450  18.209  71.862  1.00 84.54           H  
ATOM   3564  N   GLN A 272      17.682  15.870  73.803  1.00 80.90           N  
ATOM   3565  CA  GLN A 272      16.492  15.113  74.221  1.00 80.90           C  
ATOM   3566  C   GLN A 272      16.774  13.598  74.346  1.00 80.90           C  
ATOM   3567  O   GLN A 272      15.923  12.773  74.018  1.00 80.90           O  
ATOM   3568  CB  GLN A 272      15.267  15.459  73.336  1.00 80.90           C  
ATOM   3569  CG  GLN A 272      14.823  16.927  73.485  1.00 80.90           C  
ATOM   3570  CD  GLN A 272      13.698  17.311  72.522  1.00 80.90           C  
ATOM   3571  NE2 GLN A 272      13.710  18.560  72.051  1.00 80.90           N  
ATOM   3572  OE1 GLN A 272      12.816  16.509  72.225  1.00 80.90           O  
ATOM   3573  H   GLN A 272      18.061  16.500  74.495  1.00 80.90           H  
ATOM   3574  HA  GLN A 272      16.266  15.446  75.233  1.00 80.90           H  
ATOM   3575  HB3 GLN A 272      14.426  14.816  73.591  1.00 80.90           H  
ATOM   3576  HB2 GLN A 272      15.482  15.244  72.288  1.00 80.90           H  
ATOM   3577  HG3 GLN A 272      15.669  17.594  73.317  1.00 80.90           H  
ATOM   3578  HG2 GLN A 272      14.483  17.109  74.505  1.00 80.90           H  
ATOM   3579 HE22 GLN A 272      12.984  18.868  71.422  1.00 80.90           H  
ATOM   3580 HE21 GLN A 272      14.448  19.201  72.308  1.00 80.90           H  
ATOM   3581  N   GLY A 273      17.990  13.271  74.812  1.00 89.02           N  
ATOM   3582  CA  GLY A 273      18.560  11.928  74.878  1.00 89.02           C  
ATOM   3583  C   GLY A 273      18.152  11.153  76.137  1.00 89.02           C  
ATOM   3584  O   GLY A 273      18.932  10.327  76.609  1.00 89.02           O  
ATOM   3585  H   GLY A 273      18.623  14.022  75.052  1.00 89.02           H  
ATOM   3586  HA3 GLY A 273      19.638  12.061  74.893  1.00 89.02           H  
ATOM   3587  HA2 GLY A 273      18.309  11.348  73.990  1.00 89.02           H  
ATOM   3588  N   PHE A 274      16.988  11.440  76.722  1.00 89.54           N  
ATOM   3589  CA  PHE A 274      16.582  10.895  78.012  1.00 89.54           C  
ATOM   3590  C   PHE A 274      15.812   9.585  77.824  1.00 89.54           C  
ATOM   3591  O   PHE A 274      14.870   9.522  77.028  1.00 89.54           O  
ATOM   3592  CB  PHE A 274      15.667  11.909  78.720  1.00 89.54           C  
ATOM   3593  CG  PHE A 274      16.407  13.166  79.143  1.00 89.54           C  
ATOM   3594  CD1 PHE A 274      17.420  13.083  80.122  1.00 89.54           C  
ATOM   3595  CD2 PHE A 274      16.113  14.409  78.544  1.00 89.54           C  
ATOM   3596  CE1 PHE A 274      18.142  14.233  80.492  1.00 89.54           C  
ATOM   3597  CE2 PHE A 274      16.832  15.560  78.917  1.00 89.54           C  
ATOM   3598  CZ  PHE A 274      17.847  15.472  79.890  1.00 89.54           C  
ATOM   3599  H   PHE A 274      16.349  12.038  76.218  1.00 89.54           H  
ATOM   3600  HA  PHE A 274      17.462  10.724  78.626  1.00 89.54           H  
ATOM   3601  HB3 PHE A 274      15.246  11.462  79.621  1.00 89.54           H  
ATOM   3602  HB2 PHE A 274      14.815  12.166  78.091  1.00 89.54           H  
ATOM   3603  HD1 PHE A 274      17.663  12.136  80.586  1.00 89.54           H  
ATOM   3604  HD2 PHE A 274      15.342  14.490  77.794  1.00 89.54           H  
ATOM   3605  HE1 PHE A 274      18.924  14.162  81.235  1.00 89.54           H  
ATOM   3606  HE2 PHE A 274      16.606  16.512  78.458  1.00 89.54           H  
ATOM   3607  HZ  PHE A 274      18.401  16.356  80.175  1.00 89.54           H  
ATOM   3608  N   GLY A 275      16.186   8.548  78.578  1.00 94.13           N  
ATOM   3609  CA  GLY A 275      15.540   7.251  78.508  1.00 94.13           C  
ATOM   3610  C   GLY A 275      16.218   6.179  79.353  1.00 94.13           C  
ATOM   3611  O   GLY A 275      17.077   6.469  80.190  1.00 94.13           O  
ATOM   3612  H   GLY A 275      16.979   8.641  79.213  1.00 94.13           H  
ATOM   3613  HA3 GLY A 275      15.518   6.923  77.472  1.00 94.13           H  
ATOM   3614  HA2 GLY A 275      14.511   7.347  78.845  1.00 94.13           H  
ATOM   3615  N   GLY A 276      15.771   4.940  79.154  1.00 97.51           N  
ATOM   3616  CA  GLY A 276      16.225   3.734  79.820  1.00 97.51           C  
ATOM   3617  C   GLY A 276      15.866   2.506  78.985  1.00 97.51           C  
ATOM   3618  O   GLY A 276      14.962   2.555  78.148  1.00 97.51           O  
ATOM   3619  H   GLY A 276      15.004   4.793  78.495  1.00 97.51           H  
ATOM   3620  HA3 GLY A 276      15.763   3.650  80.804  1.00 97.51           H  
ATOM   3621  HA2 GLY A 276      17.304   3.772  79.951  1.00 97.51           H  
ATOM   3622  N   VAL A 277      16.593   1.411  79.206  1.00 98.81           N  
ATOM   3623  CA  VAL A 277      16.402   0.107  78.567  1.00 98.81           C  
ATOM   3624  C   VAL A 277      16.600  -1.018  79.597  1.00 98.81           C  
ATOM   3625  O   VAL A 277      17.444  -0.886  80.485  1.00 98.81           O  
ATOM   3626  CB  VAL A 277      17.398  -0.144  77.389  1.00 98.81           C  
ATOM   3627  CG1 VAL A 277      17.180   0.821  76.216  1.00 98.81           C  
ATOM   3628  CG2 VAL A 277      18.892  -0.184  77.780  1.00 98.81           C  
ATOM   3629  H   VAL A 277      17.295   1.438  79.935  1.00 98.81           H  
ATOM   3630  HA  VAL A 277      15.378   0.035  78.201  1.00 98.81           H  
ATOM   3631  HB  VAL A 277      17.166  -1.131  76.986  1.00 98.81           H  
ATOM   3632 HG11 VAL A 277      17.792   0.546  75.357  1.00 98.81           H  
ATOM   3633 HG12 VAL A 277      16.141   0.814  75.891  1.00 98.81           H  
ATOM   3634 HG13 VAL A 277      17.440   1.843  76.490  1.00 98.81           H  
ATOM   3635 HG21 VAL A 277      19.528  -0.254  76.897  1.00 98.81           H  
ATOM   3636 HG22 VAL A 277      19.187   0.712  78.326  1.00 98.81           H  
ATOM   3637 HG23 VAL A 277      19.126  -1.047  78.401  1.00 98.81           H  
ATOM   3638  N   VAL A 278      15.846  -2.116  79.424  1.00 98.94           N  
ATOM   3639  CA  VAL A 278      16.065  -3.388  80.117  1.00 98.94           C  
ATOM   3640  C   VAL A 278      16.435  -4.456  79.074  1.00 98.94           C  
ATOM   3641  O   VAL A 278      15.888  -4.452  77.970  1.00 98.94           O  
ATOM   3642  CB  VAL A 278      14.829  -3.868  80.929  1.00 98.94           C  
ATOM   3643  CG1 VAL A 278      14.493  -2.903  82.072  1.00 98.94           C  
ATOM   3644  CG2 VAL A 278      13.564  -4.185  80.112  1.00 98.94           C  
ATOM   3645  H   VAL A 278      15.178  -2.145  78.664  1.00 98.94           H  
ATOM   3646  HA  VAL A 278      16.904  -3.298  80.808  1.00 98.94           H  
ATOM   3647  HB  VAL A 278      15.124  -4.800  81.408  1.00 98.94           H  
ATOM   3648 HG11 VAL A 278      13.730  -3.328  82.725  1.00 98.94           H  
ATOM   3649 HG12 VAL A 278      15.369  -2.691  82.682  1.00 98.94           H  
ATOM   3650 HG13 VAL A 278      14.114  -1.955  81.693  1.00 98.94           H  
ATOM   3651 HG21 VAL A 278      12.736  -4.468  80.763  1.00 98.94           H  
ATOM   3652 HG22 VAL A 278      13.250  -3.311  79.544  1.00 98.94           H  
ATOM   3653 HG23 VAL A 278      13.715  -5.013  79.420  1.00 98.94           H  
ATOM   3654  N   VAL A 279      17.398  -5.312  79.443  1.00 98.95           N  
ATOM   3655  CA  VAL A 279      18.065  -6.262  78.554  1.00 98.95           C  
ATOM   3656  C   VAL A 279      18.140  -7.634  79.249  1.00 98.95           C  
ATOM   3657  O   VAL A 279      18.307  -7.690  80.468  1.00 98.95           O  
ATOM   3658  CB  VAL A 279      19.523  -5.794  78.242  1.00 98.95           C  
ATOM   3659  CG1 VAL A 279      20.277  -6.707  77.249  1.00 98.95           C  
ATOM   3660  CG2 VAL A 279      19.560  -4.344  77.721  1.00 98.95           C  
ATOM   3661  H   VAL A 279      17.779  -5.257  80.380  1.00 98.95           H  
ATOM   3662  HA  VAL A 279      17.507  -6.369  77.623  1.00 98.95           H  
ATOM   3663  HB  VAL A 279      20.095  -5.801  79.172  1.00 98.95           H  
ATOM   3664 HG11 VAL A 279      21.267  -6.308  77.024  1.00 98.95           H  
ATOM   3665 HG12 VAL A 279      20.433  -7.713  77.638  1.00 98.95           H  
ATOM   3666 HG13 VAL A 279      19.736  -6.796  76.307  1.00 98.95           H  
ATOM   3667 HG21 VAL A 279      20.565  -4.051  77.418  1.00 98.95           H  
ATOM   3668 HG22 VAL A 279      18.898  -4.218  76.867  1.00 98.95           H  
ATOM   3669 HG23 VAL A 279      19.239  -3.634  78.483  1.00 98.95           H  
ATOM   3670  N   ALA A 280      18.049  -8.711  78.455  1.00 98.92           N  
ATOM   3671  CA  ALA A 280      18.235 -10.085  78.911  1.00 98.92           C  
ATOM   3672  C   ALA A 280      18.854 -10.914  77.782  1.00 98.92           C  
ATOM   3673  O   ALA A 280      18.165 -11.205  76.805  1.00 98.92           O  
ATOM   3674  CB  ALA A 280      16.894 -10.671  79.387  1.00 98.92           C  
ATOM   3675  H   ALA A 280      17.890  -8.591  77.462  1.00 98.92           H  
ATOM   3676  HA  ALA A 280      18.927 -10.093  79.752  1.00 98.92           H  
ATOM   3677  HB1 ALA A 280      17.017 -11.696  79.738  1.00 98.92           H  
ATOM   3678  HB2 ALA A 280      16.485 -10.094  80.215  1.00 98.92           H  
ATOM   3679  HB3 ALA A 280      16.149 -10.678  78.589  1.00 98.92           H  
ATOM   3680  N   SER A 281      20.135 -11.287  77.941  1.00 98.83           N  
ATOM   3681  CA  SER A 281      20.845 -12.199  77.040  1.00 98.83           C  
ATOM   3682  C   SER A 281      20.428 -13.666  77.240  1.00 98.83           C  
ATOM   3683  O   SER A 281      19.953 -14.032  78.314  1.00 98.83           O  
ATOM   3684  CB  SER A 281      22.364 -11.976  77.142  1.00 98.83           C  
ATOM   3685  OG  SER A 281      22.857 -12.246  78.434  1.00 98.83           O  
ATOM   3686  H   SER A 281      20.629 -11.040  78.789  1.00 98.83           H  
ATOM   3687  HA  SER A 281      20.574 -11.923  76.027  1.00 98.83           H  
ATOM   3688  HB3 SER A 281      22.615 -10.955  76.858  1.00 98.83           H  
ATOM   3689  HB2 SER A 281      22.889 -12.623  76.438  1.00 98.83           H  
ATOM   3690  HG  SER A 281      22.994 -13.196  78.538  1.00 98.83           H  
ATOM   3691  N   VAL A 282      20.608 -14.462  76.173  1.00 98.38           N  
ATOM   3692  CA  VAL A 282      20.141 -15.843  76.015  1.00 98.38           C  
ATOM   3693  C   VAL A 282      20.624 -16.857  77.084  1.00 98.38           C  
ATOM   3694  O   VAL A 282      19.919 -17.833  77.337  1.00 98.38           O  
ATOM   3695  CB  VAL A 282      20.510 -16.361  74.595  1.00 98.38           C  
ATOM   3696  CG1 VAL A 282      22.025 -16.568  74.379  1.00 98.38           C  
ATOM   3697  CG2 VAL A 282      19.732 -17.625  74.187  1.00 98.38           C  
ATOM   3698  H   VAL A 282      21.032 -14.061  75.347  1.00 98.38           H  
ATOM   3699  HA  VAL A 282      19.053 -15.802  76.087  1.00 98.38           H  
ATOM   3700  HB  VAL A 282      20.199 -15.583  73.896  1.00 98.38           H  
ATOM   3701 HG11 VAL A 282      22.243 -16.841  73.347  1.00 98.38           H  
ATOM   3702 HG12 VAL A 282      22.586 -15.659  74.597  1.00 98.38           H  
ATOM   3703 HG13 VAL A 282      22.425 -17.365  75.006  1.00 98.38           H  
ATOM   3704 HG21 VAL A 282      19.899 -17.865  73.137  1.00 98.38           H  
ATOM   3705 HG22 VAL A 282      20.030 -18.497  74.768  1.00 98.38           H  
ATOM   3706 HG23 VAL A 282      18.659 -17.484  74.320  1.00 98.38           H  
ATOM   3707  N   ASP A 283      21.781 -16.590  77.716  1.00 97.38           N  
ATOM   3708  CA  ASP A 283      22.340 -17.373  78.830  1.00 97.38           C  
ATOM   3709  C   ASP A 283      21.631 -17.118  80.182  1.00 97.38           C  
ATOM   3710  O   ASP A 283      21.840 -17.889  81.118  1.00 97.38           O  
ATOM   3711  CB  ASP A 283      23.885 -17.228  78.952  1.00 97.38           C  
ATOM   3712  CG  ASP A 283      24.479 -15.810  78.857  1.00 97.38           C  
ATOM   3713  OD1 ASP A 283      23.789 -14.841  79.241  1.00 97.38           O1-
ATOM   3714  OD2 ASP A 283      25.685 -15.724  78.541  1.00 97.38           O  
ATOM   3715  H   ASP A 283      22.296 -15.758  77.469  1.00 97.38           H  
ATOM   3716  HA  ASP A 283      22.154 -18.423  78.598  1.00 97.38           H  
ATOM   3717  HB3 ASP A 283      24.340 -17.837  78.168  1.00 97.38           H  
ATOM   3718  HB2 ASP A 283      24.229 -17.666  79.891  1.00 97.38           H  
ATOM   3719  N   GLY A 284      20.795 -16.069  80.250  1.00 97.30           N  
ATOM   3720  CA  GLY A 284      19.954 -15.735  81.393  1.00 97.30           C  
ATOM   3721  C   GLY A 284      20.539 -14.609  82.260  1.00 97.30           C  
ATOM   3722  O   GLY A 284      19.935 -14.283  83.281  1.00 97.30           O  
ATOM   3723  H   GLY A 284      20.688 -15.480  79.433  1.00 97.30           H  
ATOM   3724  HA3 GLY A 284      19.736 -16.611  82.001  1.00 97.30           H  
ATOM   3725  HA2 GLY A 284      18.997 -15.396  80.997  1.00 97.30           H  
ATOM   3726  N   ARG A 285      21.666 -13.984  81.866  1.00 98.35           N  
ATOM   3727  CA  ARG A 285      22.139 -12.724  82.457  1.00 98.35           C  
ATOM   3728  C   ARG A 285      21.225 -11.556  82.045  1.00 98.35           C  
ATOM   3729  O   ARG A 285      20.630 -11.601  80.967  1.00 98.35           O  
ATOM   3730  CB  ARG A 285      23.591 -12.433  82.030  1.00 98.35           C  
ATOM   3731  CG  ARG A 285      24.623 -13.466  82.520  1.00 98.35           C  
ATOM   3732  CD  ARG A 285      26.075 -13.083  82.171  1.00 98.35           C  
ATOM   3733  NE  ARG A 285      26.350 -13.173  80.725  1.00 98.35           N  
ATOM   3734  CZ  ARG A 285      27.377 -12.637  80.041  1.00 98.35           C  
ATOM   3735  NH1 ARG A 285      28.336 -11.910  80.635  1.00 98.35           N  
ATOM   3736  NH2 ARG A 285      27.443 -12.842  78.720  1.00 98.35           N1+
ATOM   3737  H   ARG A 285      22.138 -14.290  81.025  1.00 98.35           H  
ATOM   3738  HA  ARG A 285      22.111 -12.815  83.545  1.00 98.35           H  
ATOM   3739  HB3 ARG A 285      23.883 -11.455  82.416  1.00 98.35           H  
ATOM   3740  HB2 ARG A 285      23.643 -12.352  80.945  1.00 98.35           H  
ATOM   3741  HG3 ARG A 285      24.387 -14.415  82.036  1.00 98.35           H  
ATOM   3742  HG2 ARG A 285      24.532 -13.657  83.590  1.00 98.35           H  
ATOM   3743  HD3 ARG A 285      26.795 -13.645  82.766  1.00 98.35           H  
ATOM   3744  HD2 ARG A 285      26.213 -12.033  82.433  1.00 98.35           H  
ATOM   3745  HE  ARG A 285      25.688 -13.735  80.201  1.00 98.35           H  
ATOM   3746 HH12 ARG A 285      29.101 -11.529  80.097  1.00 98.35           H  
ATOM   3747 HH11 ARG A 285      28.306 -11.760  81.632  1.00 98.35           H  
ATOM   3748 HH22 ARG A 285      28.193 -12.452  78.170  1.00 98.35           H  
ATOM   3749 HH21 ARG A 285      26.759 -13.442  78.274  1.00 98.35           H  
ATOM   3750  N   VAL A 286      21.143 -10.532  82.908  1.00 98.85           N  
ATOM   3751  CA  VAL A 286      20.262  -9.378  82.725  1.00 98.85           C  
ATOM   3752  C   VAL A 286      20.958  -8.053  83.069  1.00 98.85           C  
ATOM   3753  O   VAL A 286      21.941  -8.033  83.812  1.00 98.85           O  
ATOM   3754  CB  VAL A 286      18.988  -9.483  83.607  1.00 98.85           C  
ATOM   3755  CG1 VAL A 286      18.066 -10.614  83.142  1.00 98.85           C  
ATOM   3756  CG2 VAL A 286      19.268  -9.591  85.117  1.00 98.85           C  
ATOM   3757  H   VAL A 286      21.679 -10.544  83.763  1.00 98.85           H  
ATOM   3758  HA  VAL A 286      19.967  -9.308  81.679  1.00 98.85           H  
ATOM   3759  HB  VAL A 286      18.413  -8.567  83.462  1.00 98.85           H  
ATOM   3760 HG11 VAL A 286      17.104 -10.564  83.650  1.00 98.85           H  
ATOM   3761 HG12 VAL A 286      17.874 -10.544  82.073  1.00 98.85           H  
ATOM   3762 HG13 VAL A 286      18.499 -11.596  83.339  1.00 98.85           H  
ATOM   3763 HG21 VAL A 286      18.333  -9.699  85.658  1.00 98.85           H  
ATOM   3764 HG22 VAL A 286      19.881 -10.461  85.354  1.00 98.85           H  
ATOM   3765 HG23 VAL A 286      19.769  -8.708  85.510  1.00 98.85           H  
ATOM   3766  N   GLY A 287      20.415  -6.975  82.489  1.00 98.88           N  
ATOM   3767  CA  GLY A 287      20.865  -5.609  82.696  1.00 98.88           C  
ATOM   3768  C   GLY A 287      19.650  -4.683  82.684  1.00 98.88           C  
ATOM   3769  O   GLY A 287      18.612  -4.997  82.098  1.00 98.88           O  
ATOM   3770  H   GLY A 287      19.607  -7.092  81.890  1.00 98.88           H  
ATOM   3771  HA3 GLY A 287      21.519  -5.327  81.876  1.00 98.88           H  
ATOM   3772  HA2 GLY A 287      21.415  -5.502  83.631  1.00 98.88           H  
ATOM   3773  N   ALA A 288      19.812  -3.511  83.309  1.00 98.90           N  
ATOM   3774  CA  ALA A 288      18.833  -2.432  83.320  1.00 98.90           C  
ATOM   3775  C   ALA A 288      19.556  -1.119  83.621  1.00 98.90           C  
ATOM   3776  O   ALA A 288      20.359  -1.069  84.554  1.00 98.90           O  
ATOM   3777  CB  ALA A 288      17.720  -2.718  84.342  1.00 98.90           C  
ATOM   3778  H   ALA A 288      20.679  -3.319  83.795  1.00 98.90           H  
ATOM   3779  HA  ALA A 288      18.389  -2.359  82.329  1.00 98.90           H  
ATOM   3780  HB1 ALA A 288      17.013  -1.890  84.398  1.00 98.90           H  
ATOM   3781  HB2 ALA A 288      17.153  -3.608  84.068  1.00 98.90           H  
ATOM   3782  HB3 ALA A 288      18.125  -2.880  85.341  1.00 98.90           H  
ATOM   3783  N   ALA A 289      19.254  -0.079  82.831  1.00 98.81           N  
ATOM   3784  CA  ALA A 289      19.875   1.235  82.961  1.00 98.81           C  
ATOM   3785  C   ALA A 289      18.931   2.351  82.509  1.00 98.81           C  
ATOM   3786  O   ALA A 289      18.000   2.096  81.748  1.00 98.81           O  
ATOM   3787  CB  ALA A 289      21.193   1.267  82.169  1.00 98.81           C  
ATOM   3788  H   ALA A 289      18.577  -0.182  82.086  1.00 98.81           H  
ATOM   3789  HA  ALA A 289      20.079   1.403  84.016  1.00 98.81           H  
ATOM   3790  HB1 ALA A 289      21.692   2.231  82.270  1.00 98.81           H  
ATOM   3791  HB2 ALA A 289      21.888   0.503  82.519  1.00 98.81           H  
ATOM   3792  HB3 ALA A 289      21.018   1.095  81.106  1.00 98.81           H  
ATOM   3793  N   HIS A 290      19.218   3.573  82.982  1.00 96.90           N  
ATOM   3794  CA  HIS A 290      18.508   4.809  82.650  1.00 96.90           C  
ATOM   3795  C   HIS A 290      19.382   6.024  82.997  1.00 96.90           C  
ATOM   3796  O   HIS A 290      20.373   5.875  83.704  1.00 96.90           O  
ATOM   3797  CB  HIS A 290      17.140   4.871  83.372  1.00 96.90           C  
ATOM   3798  CG  HIS A 290      17.214   5.014  84.875  1.00 96.90           C  
ATOM   3799  CD2 HIS A 290      17.780   4.220  85.848  1.00 96.90           C  
ATOM   3800  ND1 HIS A 290      16.670   6.093  85.548  1.00 96.90           N  
ATOM   3801  CE1 HIS A 290      16.944   5.928  86.844  1.00 96.90           C  
ATOM   3802  NE2 HIS A 290      17.605   4.807  87.102  1.00 96.90           N  
ATOM   3803  H   HIS A 290      20.006   3.688  83.607  1.00 96.90           H  
ATOM   3804  HA  HIS A 290      18.355   4.821  81.574  1.00 96.90           H  
ATOM   3805  HB3 HIS A 290      16.556   3.981  83.145  1.00 96.90           H  
ATOM   3806  HB2 HIS A 290      16.558   5.703  82.973  1.00 96.90           H  
ATOM   3807  HD2 HIS A 290      18.312   3.287  85.743  1.00 96.90           H  
ATOM   3808  HD1 HIS A 290      16.171   6.872  85.138  1.00 96.90           H  
ATOM   3809  HE1 HIS A 290      16.659   6.636  87.606  1.00 96.90           H  
ATOM   3810  N   ASN A 291      18.994   7.205  82.498  1.00 94.89           N  
ATOM   3811  CA  ASN A 291      19.628   8.496  82.812  1.00 94.89           C  
ATOM   3812  C   ASN A 291      18.623   9.517  83.386  1.00 94.89           C  
ATOM   3813  O   ASN A 291      18.998  10.660  83.642  1.00 94.89           O  
ATOM   3814  CB  ASN A 291      20.416   9.017  81.580  1.00 94.89           C  
ATOM   3815  CG  ASN A 291      19.600   9.222  80.294  1.00 94.89           C  
ATOM   3816  ND2 ASN A 291      20.285   9.353  79.156  1.00 94.89           N  
ATOM   3817  OD1 ASN A 291      18.373   9.263  80.320  1.00 94.89           O  
ATOM   3818  H   ASN A 291      18.204   7.242  81.867  1.00 94.89           H  
ATOM   3819  HA  ASN A 291      20.350   8.350  83.616  1.00 94.89           H  
ATOM   3820  HB3 ASN A 291      21.217   8.311  81.358  1.00 94.89           H  
ATOM   3821  HB2 ASN A 291      20.909   9.956  81.832  1.00 94.89           H  
ATOM   3822 HD22 ASN A 291      19.795   9.513  78.285  1.00 94.89           H  
ATOM   3823 HD21 ASN A 291      21.292   9.283  79.150  1.00 94.89           H  
ATOM   3824  N   THR A 292      17.391   9.069  83.615  1.00 91.03           N  
ATOM   3825  CA  THR A 292      16.236   9.799  84.115  1.00 91.03           C  
ATOM   3826  C   THR A 292      16.197   9.780  85.662  1.00 91.03           C  
ATOM   3827  O   THR A 292      17.073   9.213  86.318  1.00 91.03           O  
ATOM   3828  CB  THR A 292      14.994   9.068  83.524  1.00 91.03           C  
ATOM   3829  CG2 THR A 292      15.001   9.080  81.984  1.00 91.03           C  
ATOM   3830  OG1 THR A 292      14.895   7.723  83.992  1.00 91.03           O  
ATOM   3831  H   THR A 292      17.229   8.090  83.442  1.00 91.03           H  
ATOM   3832  HA  THR A 292      16.275  10.834  83.771  1.00 91.03           H  
ATOM   3833  HB  THR A 292      14.096   9.595  83.852  1.00 91.03           H  
ATOM   3834 HG21 THR A 292      14.046   8.783  81.560  1.00 91.03           H  
ATOM   3835 HG22 THR A 292      15.208  10.083  81.611  1.00 91.03           H  
ATOM   3836 HG23 THR A 292      15.767   8.422  81.573  1.00 91.03           H  
ATOM   3837  HG1 THR A 292      14.026   7.386  83.815  1.00 91.03           H  
ATOM   3838  N   ALA A 293      15.161  10.391  86.257  1.00 86.95           N  
ATOM   3839  CA  ALA A 293      14.916  10.423  87.703  1.00 86.95           C  
ATOM   3840  C   ALA A 293      14.683   9.047  88.356  1.00 86.95           C  
ATOM   3841  O   ALA A 293      15.086   8.862  89.504  1.00 86.95           O  
ATOM   3842  CB  ALA A 293      13.723  11.350  87.981  1.00 86.95           C  
ATOM   3843  H   ALA A 293      14.491  10.889  85.689  1.00 86.95           H  
ATOM   3844  HA  ALA A 293      15.798  10.863  88.172  1.00 86.95           H  
ATOM   3845  HB1 ALA A 293      13.523  11.427  89.051  1.00 86.95           H  
ATOM   3846  HB2 ALA A 293      13.915  12.359  87.614  1.00 86.95           H  
ATOM   3847  HB3 ALA A 293      12.813  10.989  87.500  1.00 86.95           H  
ATOM   3848  N   SER A 294      14.053   8.118  87.620  1.00 91.04           N  
ATOM   3849  CA  SER A 294      13.656   6.789  88.091  1.00 91.04           C  
ATOM   3850  C   SER A 294      13.271   5.902  86.898  1.00 91.04           C  
ATOM   3851  O   SER A 294      12.880   6.418  85.852  1.00 91.04           O  
ATOM   3852  CB  SER A 294      12.515   6.916  89.129  1.00 91.04           C  
ATOM   3853  OG  SER A 294      11.357   7.511  88.577  1.00 91.04           O  
ATOM   3854  H   SER A 294      13.773   8.339  86.675  1.00 91.04           H  
ATOM   3855  HA  SER A 294      14.517   6.330  88.579  1.00 91.04           H  
ATOM   3856  HB3 SER A 294      12.829   7.498  89.996  1.00 91.04           H  
ATOM   3857  HB2 SER A 294      12.245   5.931  89.509  1.00 91.04           H  
ATOM   3858  HG  SER A 294      10.827   6.831  88.151  1.00 91.04           H  
ATOM   3859  N   PHE A 295      13.414   4.586  87.060  1.00 94.57           N  
ATOM   3860  CA  PHE A 295      13.033   3.562  86.099  1.00 94.57           C  
ATOM   3861  C   PHE A 295      12.632   2.309  86.893  1.00 94.57           C  
ATOM   3862  O   PHE A 295      13.482   1.444  87.112  1.00 94.57           O  
ATOM   3863  CB  PHE A 295      14.161   3.363  85.062  1.00 94.57           C  
ATOM   3864  CG  PHE A 295      13.890   2.444  83.876  1.00 94.57           C  
ATOM   3865  CD1 PHE A 295      12.622   2.388  83.257  1.00 94.57           C  
ATOM   3866  CD2 PHE A 295      14.947   1.685  83.335  1.00 94.57           C  
ATOM   3867  CE1 PHE A 295      12.429   1.618  82.095  1.00 94.57           C  
ATOM   3868  CE2 PHE A 295      14.746   0.888  82.196  1.00 94.57           C  
ATOM   3869  CZ  PHE A 295      13.490   0.862  81.564  1.00 94.57           C  
ATOM   3870  H   PHE A 295      13.815   4.243  87.922  1.00 94.57           H  
ATOM   3871  HA  PHE A 295      12.163   3.916  85.551  1.00 94.57           H  
ATOM   3872  HB3 PHE A 295      15.057   3.016  85.576  1.00 94.57           H  
ATOM   3873  HB2 PHE A 295      14.426   4.332  84.642  1.00 94.57           H  
ATOM   3874  HD1 PHE A 295      11.795   2.958  83.642  1.00 94.57           H  
ATOM   3875  HD2 PHE A 295      15.931   1.726  83.773  1.00 94.57           H  
ATOM   3876  HE1 PHE A 295      11.465   1.598  81.608  1.00 94.57           H  
ATOM   3877  HE2 PHE A 295      15.566   0.312  81.801  1.00 94.57           H  
ATOM   3878  HZ  PHE A 295      13.336   0.259  80.680  1.00 94.57           H  
ATOM   3879  N   PRO A 296      11.375   2.218  87.385  1.00 95.33           N  
ATOM   3880  CA  PRO A 296      10.881   1.022  88.097  1.00 95.33           C  
ATOM   3881  C   PRO A 296      10.808  -0.236  87.216  1.00 95.33           C  
ATOM   3882  O   PRO A 296      10.241  -0.189  86.124  1.00 95.33           O  
ATOM   3883  CB  PRO A 296       9.496   1.438  88.622  1.00 95.33           C  
ATOM   3884  CG  PRO A 296       9.071   2.609  87.756  1.00 95.33           C  
ATOM   3885  CD  PRO A 296      10.394   3.304  87.477  1.00 95.33           C  
ATOM   3886  HA  PRO A 296      11.537   0.820  88.946  1.00 95.33           H  
ATOM   3887  HB3 PRO A 296       9.597   1.764  89.654  1.00 95.33           H  
ATOM   3888  HB2 PRO A 296       8.762   0.635  88.624  1.00 95.33           H  
ATOM   3889  HG3 PRO A 296       8.333   3.255  88.232  1.00 95.33           H  
ATOM   3890  HG2 PRO A 296       8.646   2.240  86.821  1.00 95.33           H  
ATOM   3891  HD2 PRO A 296      10.308   3.932  86.595  1.00 95.33           H  
ATOM   3892  HD3 PRO A 296      10.671   3.946  88.314  1.00 95.33           H  
ATOM   3893  N   VAL A 297      11.416  -1.318  87.720  1.00 98.15           N  
ATOM   3894  CA  VAL A 297      11.523  -2.622  87.071  1.00 98.15           C  
ATOM   3895  C   VAL A 297      11.218  -3.745  88.079  1.00 98.15           C  
ATOM   3896  O   VAL A 297      11.286  -3.521  89.289  1.00 98.15           O  
ATOM   3897  CB  VAL A 297      12.957  -2.852  86.498  1.00 98.15           C  
ATOM   3898  CG1 VAL A 297      13.255  -1.932  85.303  1.00 98.15           C  
ATOM   3899  CG2 VAL A 297      14.093  -2.774  87.542  1.00 98.15           C  
ATOM   3900  H   VAL A 297      11.837  -1.265  88.637  1.00 98.15           H  
ATOM   3901  HA  VAL A 297      10.785  -2.693  86.273  1.00 98.15           H  
ATOM   3902  HB  VAL A 297      12.989  -3.864  86.093  1.00 98.15           H  
ATOM   3903 HG11 VAL A 297      14.237  -2.144  84.882  1.00 98.15           H  
ATOM   3904 HG12 VAL A 297      12.519  -2.070  84.512  1.00 98.15           H  
ATOM   3905 HG13 VAL A 297      13.244  -0.881  85.585  1.00 98.15           H  
ATOM   3906 HG21 VAL A 297      15.064  -2.936  87.074  1.00 98.15           H  
ATOM   3907 HG22 VAL A 297      14.127  -1.796  88.023  1.00 98.15           H  
ATOM   3908 HG23 VAL A 297      13.989  -3.527  88.324  1.00 98.15           H  
ATOM   3909  N   CYS A 298      10.913  -4.941  87.554  1.00 98.75           N  
ATOM   3910  CA  CYS A 298      10.744  -6.157  88.345  1.00 98.75           C  
ATOM   3911  C   CYS A 298      11.352  -7.333  87.570  1.00 98.75           C  
ATOM   3912  O   CYS A 298      10.911  -7.625  86.459  1.00 98.75           O  
ATOM   3913  CB  CYS A 298       9.277  -6.399  88.762  1.00 98.75           C  
ATOM   3914  SG  CYS A 298       9.095  -7.921  89.741  1.00 98.75           S  
ATOM   3915  H   CYS A 298      10.872  -5.053  86.549  1.00 98.75           H  
ATOM   3916  HA  CYS A 298      11.322  -6.052  89.266  1.00 98.75           H  
ATOM   3917  HB3 CYS A 298       8.632  -6.466  87.887  1.00 98.75           H  
ATOM   3918  HB2 CYS A 298       8.912  -5.562  89.359  1.00 98.75           H  
ATOM   3919  HG  CYS A 298       9.376  -8.764  88.743  1.00 98.75           H  
ATOM   3920  N   LEU A 299      12.344  -7.981  88.197  1.00 98.91           N  
ATOM   3921  CA  LEU A 299      13.044  -9.156  87.691  1.00 98.91           C  
ATOM   3922  C   LEU A 299      12.518 -10.412  88.398  1.00 98.91           C  
ATOM   3923  O   LEU A 299      12.379 -10.407  89.621  1.00 98.91           O  
ATOM   3924  CB  LEU A 299      14.555  -8.951  87.953  1.00 98.91           C  
ATOM   3925  CG  LEU A 299      15.485 -10.145  87.631  1.00 98.91           C  
ATOM   3926  CD1 LEU A 299      15.468 -10.518  86.142  1.00 98.91           C  
ATOM   3927  CD2 LEU A 299      16.915  -9.838  88.089  1.00 98.91           C  
ATOM   3928  H   LEU A 299      12.624  -7.677  89.118  1.00 98.91           H  
ATOM   3929  HA  LEU A 299      12.887  -9.257  86.616  1.00 98.91           H  
ATOM   3930  HB3 LEU A 299      14.687  -8.690  89.004  1.00 98.91           H  
ATOM   3931  HB2 LEU A 299      14.894  -8.079  87.393  1.00 98.91           H  
ATOM   3932  HG  LEU A 299      15.167 -11.018  88.201  1.00 98.91           H  
ATOM   3933 HD11 LEU A 299      16.367 -11.067  85.858  1.00 98.91           H  
ATOM   3934 HD12 LEU A 299      14.618 -11.154  85.899  1.00 98.91           H  
ATOM   3935 HD13 LEU A 299      15.415  -9.628  85.518  1.00 98.91           H  
ATOM   3936 HD21 LEU A 299      17.559 -10.712  88.010  1.00 98.91           H  
ATOM   3937 HD22 LEU A 299      17.349  -9.037  87.493  1.00 98.91           H  
ATOM   3938 HD23 LEU A 299      16.943  -9.510  89.125  1.00 98.91           H  
ATOM   3939  N   ILE A 300      12.316 -11.479  87.612  1.00 98.91           N  
ATOM   3940  CA  ILE A 300      12.183 -12.854  88.078  1.00 98.91           C  
ATOM   3941  C   ILE A 300      13.247 -13.706  87.375  1.00 98.91           C  
ATOM   3942  O   ILE A 300      13.412 -13.599  86.159  1.00 98.91           O  
ATOM   3943  CB  ILE A 300      10.769 -13.453  87.799  1.00 98.91           C  
ATOM   3944  CG1 ILE A 300       9.750 -12.854  88.788  1.00 98.91           C  
ATOM   3945  CG2 ILE A 300      10.690 -15.001  87.854  1.00 98.91           C  
ATOM   3946  CD1 ILE A 300       8.297 -13.233  88.492  1.00 98.91           C  
ATOM   3947  H   ILE A 300      12.424 -11.376  86.610  1.00 98.91           H  
ATOM   3948  HA  ILE A 300      12.376 -12.890  89.149  1.00 98.91           H  
ATOM   3949  HB  ILE A 300      10.471 -13.148  86.795  1.00 98.91           H  
ATOM   3950 HG13 ILE A 300       9.833 -11.767  88.810  1.00 98.91           H  
ATOM   3951 HG12 ILE A 300       9.994 -13.201  89.790  1.00 98.91           H  
ATOM   3952 HG21 ILE A 300       9.671 -15.364  87.723  1.00 98.91           H  
ATOM   3953 HG22 ILE A 300      11.276 -15.478  87.069  1.00 98.91           H  
ATOM   3954 HG23 ILE A 300      11.047 -15.374  88.813  1.00 98.91           H  
ATOM   3955 HD11 ILE A 300       7.616 -12.448  88.821  1.00 98.91           H  
ATOM   3956 HD12 ILE A 300       8.144 -13.396  87.427  1.00 98.91           H  
ATOM   3957 HD13 ILE A 300       8.021 -14.153  89.005  1.00 98.91           H  
ATOM   3958  N   ILE A 301      13.908 -14.565  88.162  1.00 98.55           N  
ATOM   3959  CA  ILE A 301      14.802 -15.615  87.689  1.00 98.55           C  
ATOM   3960  C   ILE A 301      14.366 -16.922  88.368  1.00 98.55           C  
ATOM   3961  O   ILE A 301      14.390 -17.002  89.597  1.00 98.55           O  
ATOM   3962  CB  ILE A 301      16.295 -15.304  88.015  1.00 98.55           C  
ATOM   3963  CG1 ILE A 301      16.792 -14.111  87.161  1.00 98.55           C  
ATOM   3964  CG2 ILE A 301      17.235 -16.522  87.842  1.00 98.55           C  
ATOM   3965  CD1 ILE A 301      18.209 -13.623  87.490  1.00 98.55           C  
ATOM   3966  H   ILE A 301      13.704 -14.584  89.153  1.00 98.55           H  
ATOM   3967  HA  ILE A 301      14.702 -15.737  86.609  1.00 98.55           H  
ATOM   3968  HB  ILE A 301      16.352 -14.999  89.062  1.00 98.55           H  
ATOM   3969 HG13 ILE A 301      16.117 -13.264  87.277  1.00 98.55           H  
ATOM   3970 HG12 ILE A 301      16.749 -14.379  86.106  1.00 98.55           H  
ATOM   3971 HG21 ILE A 301      18.265 -16.261  88.076  1.00 98.55           H  
ATOM   3972 HG22 ILE A 301      16.988 -17.346  88.510  1.00 98.55           H  
ATOM   3973 HG23 ILE A 301      17.200 -16.902  86.821  1.00 98.55           H  
ATOM   3974 HD11 ILE A 301      18.389 -12.641  87.054  1.00 98.55           H  
ATOM   3975 HD12 ILE A 301      18.365 -13.545  88.567  1.00 98.55           H  
ATOM   3976 HD13 ILE A 301      18.967 -14.292  87.084  1.00 98.55           H  
ATOM   3977  N   ASP A 302      13.976 -17.911  87.545  1.00 97.63           N  
ATOM   3978  CA  ASP A 302      13.595 -19.275  87.943  1.00 97.63           C  
ATOM   3979  C   ASP A 302      12.434 -19.326  88.962  1.00 97.63           C  
ATOM   3980  O   ASP A 302      12.446 -20.144  89.882  1.00 97.63           O  
ATOM   3981  CB  ASP A 302      14.814 -20.152  88.354  1.00 97.63           C  
ATOM   3982  CG  ASP A 302      15.928 -20.279  87.296  1.00 97.63           C  
ATOM   3983  OD1 ASP A 302      15.612 -20.224  86.086  1.00 97.63           O1-
ATOM   3984  OD2 ASP A 302      17.071 -20.577  87.705  1.00 97.63           O  
ATOM   3985  H   ASP A 302      14.018 -17.753  86.546  1.00 97.63           H  
ATOM   3986  HA  ASP A 302      13.173 -19.718  87.042  1.00 97.63           H  
ATOM   3987  HB3 ASP A 302      14.483 -21.167  88.581  1.00 97.63           H  
ATOM   3988  HB2 ASP A 302      15.256 -19.750  89.268  1.00 97.63           H  
ATOM   3989  N   GLY A 303      11.443 -18.439  88.762  1.00 96.83           N  
ATOM   3990  CA  GLY A 303      10.203 -18.367  89.537  1.00 96.83           C  
ATOM   3991  C   GLY A 303      10.336 -17.536  90.821  1.00 96.83           C  
ATOM   3992  O   GLY A 303       9.338 -17.366  91.519  1.00 96.83           O  
ATOM   3993  H   GLY A 303      11.523 -17.798  87.986  1.00 96.83           H  
ATOM   3994  HA3 GLY A 303       9.845 -19.368  89.783  1.00 96.83           H  
ATOM   3995  HA2 GLY A 303       9.440 -17.902  88.914  1.00 96.83           H  
ATOM   3996  N   LYS A 304      11.535 -17.012  91.128  1.00 97.96           N  
ATOM   3997  CA  LYS A 304      11.817 -16.198  92.307  1.00 97.96           C  
ATOM   3998  C   LYS A 304      11.981 -14.738  91.876  1.00 97.96           C  
ATOM   3999  O   LYS A 304      12.836 -14.457  91.035  1.00 97.96           O  
ATOM   4000  CB  LYS A 304      13.112 -16.707  92.973  1.00 97.96           C  
ATOM   4001  CG  LYS A 304      13.015 -18.154  93.483  1.00 97.96           C  
ATOM   4002  CD  LYS A 304      14.314 -18.626  94.149  1.00 97.96           C  
ATOM   4003  CE  LYS A 304      14.231 -20.087  94.618  1.00 97.96           C  
ATOM   4004  NZ  LYS A 304      15.490 -20.532  95.239  1.00 97.96           N1+
ATOM   4005  H   LYS A 304      12.320 -17.179  90.513  1.00 97.96           H  
ATOM   4006  HA  LYS A 304      11.006 -16.268  93.035  1.00 97.96           H  
ATOM   4007  HB3 LYS A 304      13.360 -16.056  93.814  1.00 97.96           H  
ATOM   4008  HB2 LYS A 304      13.947 -16.629  92.276  1.00 97.96           H  
ATOM   4009  HG3 LYS A 304      12.779 -18.824  92.655  1.00 97.96           H  
ATOM   4010  HG2 LYS A 304      12.188 -18.236  94.190  1.00 97.96           H  
ATOM   4011  HD3 LYS A 304      14.537 -17.976  94.997  1.00 97.96           H  
ATOM   4012  HD2 LYS A 304      15.139 -18.508  93.445  1.00 97.96           H  
ATOM   4013  HE3 LYS A 304      14.009 -20.741  93.773  1.00 97.96           H  
ATOM   4014  HE2 LYS A 304      13.422 -20.207  95.340  1.00 97.96           H  
ATOM   4015  HZ1 LYS A 304      15.695 -19.954  96.042  1.00 97.96           H  
ATOM   4016  HZ2 LYS A 304      15.401 -21.495  95.532  1.00 97.96           H  
ATOM   4017  HZ3 LYS A 304      16.242 -20.454  94.569  1.00 97.96           H  
ATOM   4018  N   VAL A 305      11.191 -13.836  92.486  1.00 98.24           N  
ATOM   4019  CA  VAL A 305      11.328 -12.388  92.319  1.00 98.24           C  
ATOM   4020  C   VAL A 305      12.620 -11.908  93.005  1.00 98.24           C  
ATOM   4021  O   VAL A 305      12.797 -12.139  94.202  1.00 98.24           O  
ATOM   4022  CB  VAL A 305      10.123 -11.596  92.909  1.00 98.24           C  
ATOM   4023  CG1 VAL A 305      10.306 -10.062  92.849  1.00 98.24           C  
ATOM   4024  CG2 VAL A 305       8.797 -11.967  92.221  1.00 98.24           C  
ATOM   4025  H   VAL A 305      10.514 -14.142  93.170  1.00 98.24           H  
ATOM   4026  HA  VAL A 305      11.390 -12.170  91.253  1.00 98.24           H  
ATOM   4027  HB  VAL A 305      10.017 -11.869  93.961  1.00 98.24           H  
ATOM   4028 HG11 VAL A 305       9.387  -9.543  93.120  1.00 98.24           H  
ATOM   4029 HG12 VAL A 305      11.079  -9.709  93.532  1.00 98.24           H  
ATOM   4030 HG13 VAL A 305      10.576  -9.738  91.844  1.00 98.24           H  
ATOM   4031 HG21 VAL A 305       7.952 -11.481  92.711  1.00 98.24           H  
ATOM   4032 HG22 VAL A 305       8.791 -11.650  91.179  1.00 98.24           H  
ATOM   4033 HG23 VAL A 305       8.609 -13.041  92.248  1.00 98.24           H  
ATOM   4034  N   VAL A 306      13.489 -11.254  92.221  1.00 97.97           N  
ATOM   4035  CA  VAL A 306      14.751 -10.694  92.689  1.00 97.97           C  
ATOM   4036  C   VAL A 306      14.473  -9.253  93.162  1.00 97.97           C  
ATOM   4037  O   VAL A 306      14.446  -8.325  92.351  1.00 97.97           O  
ATOM   4038  CB  VAL A 306      15.829 -10.701  91.571  1.00 97.97           C  
ATOM   4039  CG1 VAL A 306      17.191 -10.160  92.056  1.00 97.97           C  
ATOM   4040  CG2 VAL A 306      16.021 -12.106  90.966  1.00 97.97           C  
ATOM   4041  H   VAL A 306      13.256 -11.081  91.252  1.00 97.97           H  
ATOM   4042  HA  VAL A 306      15.132 -11.279  93.529  1.00 97.97           H  
ATOM   4043  HB  VAL A 306      15.485 -10.058  90.761  1.00 97.97           H  
ATOM   4044 HG11 VAL A 306      17.932 -10.183  91.256  1.00 97.97           H  
ATOM   4045 HG12 VAL A 306      17.130  -9.130  92.405  1.00 97.97           H  
ATOM   4046 HG13 VAL A 306      17.580 -10.761  92.878  1.00 97.97           H  
ATOM   4047 HG21 VAL A 306      16.805 -12.106  90.208  1.00 97.97           H  
ATOM   4048 HG22 VAL A 306      16.299 -12.832  91.730  1.00 97.97           H  
ATOM   4049 HG23 VAL A 306      15.113 -12.465  90.480  1.00 97.97           H  
ATOM   4050  N   GLU A 307      14.213  -9.129  94.474  1.00 93.78           N  
ATOM   4051  CA  GLU A 307      13.758  -7.916  95.161  1.00 93.78           C  
ATOM   4052  C   GLU A 307      14.712  -6.718  95.031  1.00 93.78           C  
ATOM   4053  O   GLU A 307      14.246  -5.585  94.917  1.00 93.78           O  
ATOM   4054  CB  GLU A 307      13.550  -8.230  96.663  1.00 93.78           C  
ATOM   4055  CG  GLU A 307      12.649  -9.445  96.995  1.00 93.78           C  
ATOM   4056  CD  GLU A 307      11.157  -9.312  96.653  1.00 93.78           C  
ATOM   4057  OE1 GLU A 307      10.472 -10.353  96.757  1.00 93.78           O1-
ATOM   4058  OE2 GLU A 307      10.699  -8.199  96.310  1.00 93.78           O  
ATOM   4059  H   GLU A 307      14.231  -9.961  95.047  1.00 93.78           H  
ATOM   4060  HA  GLU A 307      12.807  -7.628  94.711  1.00 93.78           H  
ATOM   4061  HB3 GLU A 307      13.160  -7.345  97.170  1.00 93.78           H  
ATOM   4062  HB2 GLU A 307      14.522  -8.409  97.126  1.00 93.78           H  
ATOM   4063  HG3 GLU A 307      12.713  -9.632  98.067  1.00 93.78           H  
ATOM   4064  HG2 GLU A 307      13.042 -10.346  96.520  1.00 93.78           H  
ATOM   4065  N   GLU A 308      16.022  -7.002  95.070  1.00 93.34           N  
ATOM   4066  CA  GLU A 308      17.093  -6.009  95.130  1.00 93.34           C  
ATOM   4067  C   GLU A 308      17.586  -5.551  93.743  1.00 93.34           C  
ATOM   4068  O   GLU A 308      18.479  -4.705  93.692  1.00 93.34           O  
ATOM   4069  CB  GLU A 308      18.248  -6.566  95.993  1.00 93.34           C  
ATOM   4070  CG  GLU A 308      17.791  -7.062  97.390  1.00 93.34           C  
ATOM   4071  CD  GLU A 308      18.913  -7.518  98.338  1.00 93.34           C  
ATOM   4072  OE1 GLU A 308      18.574  -8.269  99.279  1.00 93.34           O1-
ATOM   4073  OE2 GLU A 308      20.081  -7.118  98.134  1.00 93.34           O  
ATOM   4074  H   GLU A 308      16.311  -7.965  95.159  1.00 93.34           H  
ATOM   4075  HA  GLU A 308      16.714  -5.117  95.632  1.00 93.34           H  
ATOM   4076  HB3 GLU A 308      18.997  -5.781  96.113  1.00 93.34           H  
ATOM   4077  HB2 GLU A 308      18.744  -7.382  95.466  1.00 93.34           H  
ATOM   4078  HG3 GLU A 308      17.094  -7.893  97.275  1.00 93.34           H  
ATOM   4079  HG2 GLU A 308      17.238  -6.267  97.891  1.00 93.34           H  
ATOM   4080  N   PHE A 309      17.009  -6.087  92.649  1.00 96.70           N  
ATOM   4081  CA  PHE A 309      17.323  -5.663  91.286  1.00 96.70           C  
ATOM   4082  C   PHE A 309      16.634  -4.328  90.963  1.00 96.70           C  
ATOM   4083  O   PHE A 309      15.405  -4.256  90.972  1.00 96.70           O  
ATOM   4084  CB  PHE A 309      16.946  -6.763  90.274  1.00 96.70           C  
ATOM   4085  CG  PHE A 309      17.368  -6.467  88.842  1.00 96.70           C  
ATOM   4086  CD1 PHE A 309      16.512  -5.766  87.965  1.00 96.70           C  
ATOM   4087  CD2 PHE A 309      18.695  -6.728  88.437  1.00 96.70           C  
ATOM   4088  CE1 PHE A 309      16.963  -5.399  86.704  1.00 96.70           C  
ATOM   4089  CE2 PHE A 309      19.119  -6.367  87.165  1.00 96.70           C  
ATOM   4090  CZ  PHE A 309      18.253  -5.714  86.300  1.00 96.70           C  
ATOM   4091  H   PHE A 309      16.260  -6.757  92.754  1.00 96.70           H  
ATOM   4092  HA  PHE A 309      18.405  -5.527  91.218  1.00 96.70           H  
ATOM   4093  HB3 PHE A 309      15.872  -6.957  90.302  1.00 96.70           H  
ATOM   4094  HB2 PHE A 309      17.429  -7.692  90.570  1.00 96.70           H  
ATOM   4095  HD1 PHE A 309      15.511  -5.505  88.275  1.00 96.70           H  
ATOM   4096  HD2 PHE A 309      19.383  -7.214  89.113  1.00 96.70           H  
ATOM   4097  HE1 PHE A 309      16.316  -4.849  86.039  1.00 96.70           H  
ATOM   4098  HE2 PHE A 309      20.131  -6.583  86.852  1.00 96.70           H  
ATOM   4099  HZ  PHE A 309      18.594  -5.429  85.316  1.00 96.70           H  
ATOM   4100  N   GLU A 310      17.460  -3.320  90.657  1.00 96.01           N  
ATOM   4101  CA  GLU A 310      17.048  -1.988  90.226  1.00 96.01           C  
ATOM   4102  C   GLU A 310      17.814  -1.616  88.950  1.00 96.01           C  
ATOM   4103  O   GLU A 310      18.901  -2.145  88.703  1.00 96.01           O  
ATOM   4104  CB  GLU A 310      17.350  -0.965  91.343  1.00 96.01           C  
ATOM   4105  CG  GLU A 310      16.583  -1.218  92.662  1.00 96.01           C  
ATOM   4106  CD  GLU A 310      16.805  -0.170  93.768  1.00 96.01           C  
ATOM   4107  OE1 GLU A 310      16.096  -0.287  94.791  1.00 96.01           O1-
ATOM   4108  OE2 GLU A 310      17.663   0.727  93.599  1.00 96.01           O  
ATOM   4109  H   GLU A 310      18.457  -3.478  90.667  1.00 96.01           H  
ATOM   4110  HA  GLU A 310      15.981  -1.970  89.998  1.00 96.01           H  
ATOM   4111  HB3 GLU A 310      17.109   0.036  90.980  1.00 96.01           H  
ATOM   4112  HB2 GLU A 310      18.423  -0.960  91.545  1.00 96.01           H  
ATOM   4113  HG3 GLU A 310      16.863  -2.189  93.072  1.00 96.01           H  
ATOM   4114  HG2 GLU A 310      15.514  -1.273  92.448  1.00 96.01           H  
ATOM   4115  N   ALA A 311      17.246  -0.673  88.182  1.00 97.56           N  
ATOM   4116  CA  ALA A 311      17.917  -0.054  87.044  1.00 97.56           C  
ATOM   4117  C   ALA A 311      19.008   0.920  87.516  1.00 97.56           C  
ATOM   4118  O   ALA A 311      18.728   1.796  88.334  1.00 97.56           O  
ATOM   4119  CB  ALA A 311      16.882   0.663  86.173  1.00 97.56           C  
ATOM   4120  H   ALA A 311      16.357  -0.276  88.448  1.00 97.56           H  
ATOM   4121  HA  ALA A 311      18.378  -0.840  86.446  1.00 97.56           H  
ATOM   4122  HB1 ALA A 311      17.368   1.096  85.298  1.00 97.56           H  
ATOM   4123  HB2 ALA A 311      16.114  -0.026  85.819  1.00 97.56           H  
ATOM   4124  HB3 ALA A 311      16.384   1.467  86.716  1.00 97.56           H  
ATOM   4125  N   VAL A 312      20.227   0.738  86.987  1.00 97.93           N  
ATOM   4126  CA  VAL A 312      21.406   1.535  87.321  1.00 97.93           C  
ATOM   4127  C   VAL A 312      21.331   2.915  86.645  1.00 97.93           C  
ATOM   4128  O   VAL A 312      21.274   2.982  85.417  1.00 97.93           O  
ATOM   4129  CB  VAL A 312      22.708   0.817  86.856  1.00 97.93           C  
ATOM   4130  CG1 VAL A 312      23.997   1.657  86.997  1.00 97.93           C  
ATOM   4131  CG2 VAL A 312      22.887  -0.527  87.587  1.00 97.93           C  
ATOM   4132  H   VAL A 312      20.370  -0.001  86.311  1.00 97.93           H  
ATOM   4133  HA  VAL A 312      21.445   1.666  88.405  1.00 97.93           H  
ATOM   4134  HB  VAL A 312      22.603   0.585  85.795  1.00 97.93           H  
ATOM   4135 HG11 VAL A 312      24.879   1.065  86.754  1.00 97.93           H  
ATOM   4136 HG12 VAL A 312      24.008   2.517  86.327  1.00 97.93           H  
ATOM   4137 HG13 VAL A 312      24.118   2.025  88.017  1.00 97.93           H  
ATOM   4138 HG21 VAL A 312      23.799  -1.032  87.269  1.00 97.93           H  
ATOM   4139 HG22 VAL A 312      22.944  -0.386  88.666  1.00 97.93           H  
ATOM   4140 HG23 VAL A 312      22.059  -1.208  87.384  1.00 97.93           H  
ATOM   4141  N   LYS A 313      21.353   3.991  87.451  1.00 96.50           N  
ATOM   4142  CA  LYS A 313      21.380   5.353  86.926  1.00 96.50           C  
ATOM   4143  C   LYS A 313      22.774   5.698  86.371  1.00 96.50           C  
ATOM   4144  O   LYS A 313      23.762   5.633  87.102  1.00 96.50           O  
ATOM   4145  CB  LYS A 313      20.871   6.363  87.971  1.00 96.50           C  
ATOM   4146  CG  LYS A 313      20.748   7.787  87.394  1.00 96.50           C  
ATOM   4147  CD  LYS A 313      19.902   8.724  88.262  1.00 96.50           C  
ATOM   4148  CE  LYS A 313      19.853  10.146  87.680  1.00 96.50           C  
ATOM   4149  NZ  LYS A 313      18.927  11.009  88.431  1.00 96.50           N1+
ATOM   4150  H   LYS A 313      21.396   3.883  88.454  1.00 96.50           H  
ATOM   4151  HA  LYS A 313      20.656   5.387  86.113  1.00 96.50           H  
ATOM   4152  HB3 LYS A 313      21.512   6.367  88.854  1.00 96.50           H  
ATOM   4153  HB2 LYS A 313      19.887   6.038  88.309  1.00 96.50           H  
ATOM   4154  HG3 LYS A 313      20.306   7.740  86.398  1.00 96.50           H  
ATOM   4155  HG2 LYS A 313      21.743   8.216  87.265  1.00 96.50           H  
ATOM   4156  HD3 LYS A 313      20.310   8.747  89.274  1.00 96.50           H  
ATOM   4157  HD2 LYS A 313      18.893   8.316  88.344  1.00 96.50           H  
ATOM   4158  HE3 LYS A 313      19.530  10.119  86.638  1.00 96.50           H  
ATOM   4159  HE2 LYS A 313      20.847  10.594  87.692  1.00 96.50           H  
ATOM   4160  HZ1 LYS A 313      17.998  10.613  88.389  1.00 96.50           H  
ATOM   4161  HZ2 LYS A 313      19.225  11.069  89.394  1.00 96.50           H  
ATOM   4162  HZ3 LYS A 313      18.919  11.932  88.021  1.00 96.50           H  
ATOM   4163  N   VAL A 314      22.799   6.046  85.078  1.00 95.68           N  
ATOM   4164  CA  VAL A 314      23.974   6.399  84.292  1.00 95.68           C  
ATOM   4165  C   VAL A 314      23.983   7.918  84.069  1.00 95.68           C  
ATOM   4166  O   VAL A 314      22.962   8.485  83.676  1.00 95.68           O  
ATOM   4167  CB  VAL A 314      23.920   5.695  82.903  1.00 95.68           C  
ATOM   4168  CG1 VAL A 314      24.947   6.197  81.863  1.00 95.68           C  
ATOM   4169  CG2 VAL A 314      24.048   4.171  83.057  1.00 95.68           C  
ATOM   4170  H   VAL A 314      21.924   6.064  84.567  1.00 95.68           H  
ATOM   4171  HA  VAL A 314      24.886   6.099  84.814  1.00 95.68           H  
ATOM   4172  HB  VAL A 314      22.933   5.876  82.472  1.00 95.68           H  
ATOM   4173 HG11 VAL A 314      24.941   5.573  80.969  1.00 95.68           H  
ATOM   4174 HG12 VAL A 314      24.732   7.212  81.529  1.00 95.68           H  
ATOM   4175 HG13 VAL A 314      25.957   6.185  82.269  1.00 95.68           H  
ATOM   4176 HG21 VAL A 314      23.980   3.681  82.089  1.00 95.68           H  
ATOM   4177 HG22 VAL A 314      25.003   3.895  83.506  1.00 95.68           H  
ATOM   4178 HG23 VAL A 314      23.255   3.759  83.681  1.00 95.68           H  
ATOM   4179  N   ASP A 315      25.153   8.535  84.292  1.00 81.01           N  
ATOM   4180  CA  ASP A 315      25.396   9.960  84.060  1.00 81.01           C  
ATOM   4181  C   ASP A 315      25.492  10.254  82.553  1.00 81.01           C  
ATOM   4182  O   ASP A 315      26.360   9.702  81.874  1.00 81.01           O  
ATOM   4183  CB  ASP A 315      26.653  10.482  84.803  1.00 81.01           C  
ATOM   4184  CG  ASP A 315      26.679  10.261  86.329  1.00 81.01           C  
ATOM   4185  OD1 ASP A 315      25.593  10.161  86.944  1.00 81.01           O1-
ATOM   4186  OD2 ASP A 315      27.799  10.341  86.880  1.00 81.01           O  
ATOM   4187  H   ASP A 315      25.943   8.004  84.628  1.00 81.01           H  
ATOM   4188  HA  ASP A 315      24.536  10.508  84.452  1.00 81.01           H  
ATOM   4189  HB3 ASP A 315      26.759  11.554  84.628  1.00 81.01           H  
ATOM   4190  HB2 ASP A 315      27.540  10.003  84.385  1.00 81.01           H  
ATOM   4191  N   SER A 316      24.583  11.117  82.074  1.00 65.57           N  
ATOM   4192  CA  SER A 316      24.504  11.599  80.694  1.00 65.57           C  
ATOM   4193  C   SER A 316      25.366  12.856  80.451  1.00 65.57           C  
ATOM   4194  O   SER A 316      25.087  13.833  81.364  1.00 65.57           O1-
ATOM   4195  CB  SER A 316      23.021  11.799  80.316  1.00 65.57           C  
ATOM   4196  OG  SER A 316      22.348  12.707  81.168  1.00 65.57           O  
ATOM   4197  OXT SER A 316      26.172  12.941  79.549  1.00 65.57           O  
ATOM   4198  H   SER A 316      23.899  11.511  82.704  1.00 65.57           H  
ATOM   4199  HA  SER A 316      24.888  10.820  80.034  1.00 65.57           H  
ATOM   4200  HB3 SER A 316      22.498  10.844  80.330  1.00 65.57           H  
ATOM   4201  HB2 SER A 316      22.944  12.186  79.301  1.00 65.57           H  
ATOM   4202  HG  SER A 316      22.745  13.576  81.062  1.00 65.57           H  
TER    4203      SER A 316
ATOM   4204  N   MET B   1      34.103  14.744  45.699  1.00 90.98           N1+
ATOM   4205  CA  MET B   1      33.340  13.851  44.757  1.00 90.98           C  
ATOM   4206  C   MET B   1      31.840  13.976  45.146  1.00 90.98           C  
ATOM   4207  O   MET B   1      31.480  14.007  46.328  1.00 90.98           O  
ATOM   4208  CB  MET B   1      33.888  12.403  44.827  1.00 90.98           C  
ATOM   4209  CG  MET B   1      33.309  11.419  43.797  1.00 90.98           C  
ATOM   4210  SD  MET B   1      34.152   9.813  43.852  1.00 90.98           S  
ATOM   4211  CE  MET B   1      33.289   8.938  42.528  1.00 90.98           C  
ATOM   4212  H1  MET B   1      35.085  14.699  45.467  1.00 90.98           H  
ATOM   4213  H2  MET B   1      33.772  15.694  45.599  1.00 90.98           H  
ATOM   4214  H3  MET B   1      33.958  14.419  46.644  1.00 90.98           H  
ATOM   4215  HA  MET B   1      33.530  14.288  43.775  1.00 90.98           H  
ATOM   4216  HB3 MET B   1      33.731  11.987  45.824  1.00 90.98           H  
ATOM   4217  HB2 MET B   1      34.971  12.418  44.685  1.00 90.98           H  
ATOM   4218  HG3 MET B   1      33.409  11.828  42.790  1.00 90.98           H  
ATOM   4219  HG2 MET B   1      32.245  11.262  43.973  1.00 90.98           H  
ATOM   4220  HE1 MET B   1      33.564   7.884  42.530  1.00 90.98           H  
ATOM   4221  HE2 MET B   1      32.209   9.015  42.653  1.00 90.98           H  
ATOM   4222  HE3 MET B   1      33.571   9.366  41.568  1.00 90.98           H  
ATOM   4223  N   ARG B   2      30.989  14.057  44.110  1.00 98.29           N  
ATOM   4224  CA  ARG B   2      29.538  14.191  44.215  1.00 98.29           C  
ATOM   4225  C   ARG B   2      28.875  13.048  43.442  1.00 98.29           C  
ATOM   4226  O   ARG B   2      29.225  12.805  42.288  1.00 98.29           O  
ATOM   4227  CB  ARG B   2      29.088  15.557  43.662  1.00 98.29           C  
ATOM   4228  CG  ARG B   2      29.529  16.746  44.529  1.00 98.29           C  
ATOM   4229  CD  ARG B   2      28.937  18.079  44.043  1.00 98.29           C  
ATOM   4230  NE  ARG B   2      29.155  19.161  45.018  1.00 98.29           N  
ATOM   4231  CZ  ARG B   2      28.746  20.440  44.922  1.00 98.29           C  
ATOM   4232  NH1 ARG B   2      28.081  20.903  43.850  1.00 98.29           N  
ATOM   4233  NH2 ARG B   2      29.009  21.272  45.937  1.00 98.29           N1+
ATOM   4234  H   ARG B   2      31.353  14.020  43.163  1.00 98.29           H  
ATOM   4235  HA  ARG B   2      29.227  14.129  45.257  1.00 98.29           H  
ATOM   4236  HB3 ARG B   2      27.999  15.567  43.607  1.00 98.29           H  
ATOM   4237  HB2 ARG B   2      29.448  15.689  42.640  1.00 98.29           H  
ATOM   4238  HG3 ARG B   2      30.614  16.808  44.432  1.00 98.29           H  
ATOM   4239  HG2 ARG B   2      29.332  16.578  45.588  1.00 98.29           H  
ATOM   4240  HD3 ARG B   2      27.894  17.984  43.736  1.00 98.29           H  
ATOM   4241  HD2 ARG B   2      29.496  18.389  43.159  1.00 98.29           H  
ATOM   4242  HE  ARG B   2      29.662  18.900  45.855  1.00 98.29           H  
ATOM   4243 HH12 ARG B   2      27.784  21.867  43.803  1.00 98.29           H  
ATOM   4244 HH11 ARG B   2      27.877  20.286  43.077  1.00 98.29           H  
ATOM   4245 HH22 ARG B   2      28.715  22.236  45.905  1.00 98.29           H  
ATOM   4246 HH21 ARG B   2      29.475  20.928  46.770  1.00 98.29           H  
ATOM   4247  N   VAL B   3      27.925  12.377  44.107  1.00 98.89           N  
ATOM   4248  CA  VAL B   3      27.228  11.196  43.611  1.00 98.89           C  
ATOM   4249  C   VAL B   3      25.717  11.369  43.820  1.00 98.89           C  
ATOM   4250  O   VAL B   3      25.295  11.886  44.856  1.00 98.89           O  
ATOM   4251  CB  VAL B   3      27.662   9.925  44.399  1.00 98.89           C  
ATOM   4252  CG1 VAL B   3      26.928   8.628  43.999  1.00 98.89           C  
ATOM   4253  CG2 VAL B   3      29.181   9.691  44.325  1.00 98.89           C  
ATOM   4254  H   VAL B   3      27.683  12.661  45.049  1.00 98.89           H  
ATOM   4255  HA  VAL B   3      27.431  11.052  42.550  1.00 98.89           H  
ATOM   4256  HB  VAL B   3      27.420  10.087  45.448  1.00 98.89           H  
ATOM   4257 HG11 VAL B   3      27.311   7.790  44.578  1.00 98.89           H  
ATOM   4258 HG12 VAL B   3      25.858   8.665  44.201  1.00 98.89           H  
ATOM   4259 HG13 VAL B   3      27.068   8.400  42.941  1.00 98.89           H  
ATOM   4260 HG21 VAL B   3      29.448   8.753  44.808  1.00 98.89           H  
ATOM   4261 HG22 VAL B   3      29.529   9.646  43.294  1.00 98.89           H  
ATOM   4262 HG23 VAL B   3      29.737  10.480  44.832  1.00 98.89           H  
ATOM   4263  N   ILE B   4      24.943  10.868  42.848  1.00 98.96           N  
ATOM   4264  CA  ILE B   4      23.513  10.602  42.965  1.00 98.96           C  
ATOM   4265  C   ILE B   4      23.256   9.217  42.354  1.00 98.96           C  
ATOM   4266  O   ILE B   4      23.759   8.938  41.266  1.00 98.96           O  
ATOM   4267  CB  ILE B   4      22.649  11.656  42.209  1.00 98.96           C  
ATOM   4268  CG1 ILE B   4      22.807  13.075  42.791  1.00 98.96           C  
ATOM   4269  CG2 ILE B   4      21.151  11.299  42.101  1.00 98.96           C  
ATOM   4270  CD1 ILE B   4      22.165  13.291  44.169  1.00 98.96           C  
ATOM   4271  H   ILE B   4      25.383  10.480  42.022  1.00 98.96           H  
ATOM   4272  HA  ILE B   4      23.228  10.564  44.017  1.00 98.96           H  
ATOM   4273  HB  ILE B   4      23.023  11.714  41.186  1.00 98.96           H  
ATOM   4274 HG13 ILE B   4      22.356  13.773  42.091  1.00 98.96           H  
ATOM   4275 HG12 ILE B   4      23.858  13.354  42.830  1.00 98.96           H  
ATOM   4276 HG21 ILE B   4      20.576  12.136  41.706  1.00 98.96           H  
ATOM   4277 HG22 ILE B   4      20.977  10.451  41.439  1.00 98.96           H  
ATOM   4278 HG23 ILE B   4      20.734  11.052  43.076  1.00 98.96           H  
ATOM   4279 HD11 ILE B   4      22.709  14.047  44.736  1.00 98.96           H  
ATOM   4280 HD12 ILE B   4      21.133  13.626  44.069  1.00 98.96           H  
ATOM   4281 HD13 ILE B   4      22.155  12.379  44.762  1.00 98.96           H  
ATOM   4282  N   LEU B   5      22.470   8.385  43.051  1.00 98.97           N  
ATOM   4283  CA  LEU B   5      22.084   7.057  42.587  1.00 98.97           C  
ATOM   4284  C   LEU B   5      20.633   6.791  42.996  1.00 98.97           C  
ATOM   4285  O   LEU B   5      20.346   6.698  44.188  1.00 98.97           O  
ATOM   4286  CB  LEU B   5      23.095   6.004  43.100  1.00 98.97           C  
ATOM   4287  CG  LEU B   5      22.749   4.526  42.808  1.00 98.97           C  
ATOM   4288  CD1 LEU B   5      22.444   4.261  41.324  1.00 98.97           C  
ATOM   4289  CD2 LEU B   5      23.867   3.599  43.313  1.00 98.97           C  
ATOM   4290  H   LEU B   5      22.095   8.672  43.947  1.00 98.97           H  
ATOM   4291  HA  LEU B   5      22.116   7.050  41.498  1.00 98.97           H  
ATOM   4292  HB3 LEU B   5      23.223   6.122  44.173  1.00 98.97           H  
ATOM   4293  HB2 LEU B   5      24.071   6.233  42.676  1.00 98.97           H  
ATOM   4294  HG  LEU B   5      21.852   4.273  43.376  1.00 98.97           H  
ATOM   4295 HD11 LEU B   5      22.887   3.332  40.976  1.00 98.97           H  
ATOM   4296 HD12 LEU B   5      21.371   4.186  41.155  1.00 98.97           H  
ATOM   4297 HD13 LEU B   5      22.826   5.049  40.681  1.00 98.97           H  
ATOM   4298 HD21 LEU B   5      23.560   2.553  43.281  1.00 98.97           H  
ATOM   4299 HD22 LEU B   5      24.763   3.695  42.699  1.00 98.97           H  
ATOM   4300 HD23 LEU B   5      24.142   3.829  44.343  1.00 98.97           H  
ATOM   4301  N   VAL B   6      19.759   6.680  41.985  1.00 98.90           N  
ATOM   4302  CA  VAL B   6      18.322   6.456  42.136  1.00 98.90           C  
ATOM   4303  C   VAL B   6      17.942   5.038  41.677  1.00 98.90           C  
ATOM   4304  O   VAL B   6      18.704   4.413  40.936  1.00 98.90           O  
ATOM   4305  CB  VAL B   6      17.512   7.487  41.294  1.00 98.90           C  
ATOM   4306  CG1 VAL B   6      17.802   8.927  41.749  1.00 98.90           C  
ATOM   4307  CG2 VAL B   6      17.675   7.375  39.767  1.00 98.90           C  
ATOM   4308  H   VAL B   6      20.092   6.752  41.033  1.00 98.90           H  
ATOM   4309  HA  VAL B   6      18.037   6.551  43.181  1.00 98.90           H  
ATOM   4310  HB  VAL B   6      16.454   7.317  41.500  1.00 98.90           H  
ATOM   4311 HG11 VAL B   6      17.250   9.653  41.157  1.00 98.90           H  
ATOM   4312 HG12 VAL B   6      17.516   9.064  42.789  1.00 98.90           H  
ATOM   4313 HG13 VAL B   6      18.858   9.181  41.655  1.00 98.90           H  
ATOM   4314 HG21 VAL B   6      17.038   8.105  39.269  1.00 98.90           H  
ATOM   4315 HG22 VAL B   6      18.701   7.578  39.468  1.00 98.90           H  
ATOM   4316 HG23 VAL B   6      17.399   6.396  39.378  1.00 98.90           H  
ATOM   4317  N   HIS B   7      16.757   4.572  42.108  1.00 98.34           N  
ATOM   4318  CA  HIS B   7      16.184   3.290  41.697  1.00 98.34           C  
ATOM   4319  C   HIS B   7      14.681   3.427  41.410  1.00 98.34           C  
ATOM   4320  O   HIS B   7      13.998   4.240  42.036  1.00 98.34           O  
ATOM   4321  CB  HIS B   7      16.506   2.198  42.740  1.00 98.34           C  
ATOM   4322  CG  HIS B   7      15.719   2.228  44.029  1.00 98.34           C  
ATOM   4323  CD2 HIS B   7      14.514   1.621  44.311  1.00 98.34           C  
ATOM   4324  ND1 HIS B   7      16.156   2.900  45.174  1.00 98.34           N  
ATOM   4325  CE1 HIS B   7      15.224   2.655  46.087  1.00 98.34           C  
ATOM   4326  NE2 HIS B   7      14.227   1.908  45.629  1.00 98.34           N  
ATOM   4327  H   HIS B   7      16.185   5.140  42.720  1.00 98.34           H  
ATOM   4328  HA  HIS B   7      16.654   2.993  40.759  1.00 98.34           H  
ATOM   4329  HB3 HIS B   7      17.567   2.221  42.987  1.00 98.34           H  
ATOM   4330  HB2 HIS B   7      16.337   1.225  42.279  1.00 98.34           H  
ATOM   4331  HD2 HIS B   7      13.857   1.023  43.704  1.00 98.34           H  
ATOM   4332  HE1 HIS B   7      15.247   3.032  47.097  1.00 98.34           H  
ATOM   4333  HE2 HIS B   7      13.414   1.608  46.150  1.00 98.34           H  
ATOM   4334  N   GLY B   8      14.213   2.608  40.455  1.00 95.20           N  
ATOM   4335  CA  GLY B   8      12.843   2.598  39.945  1.00 95.20           C  
ATOM   4336  C   GLY B   8      11.988   1.474  40.547  1.00 95.20           C  
ATOM   4337  O   GLY B   8      10.804   1.391  40.222  1.00 95.20           O  
ATOM   4338  H   GLY B   8      14.864   1.987  39.990  1.00 95.20           H  
ATOM   4339  HA3 GLY B   8      12.901   2.441  38.868  1.00 95.20           H  
ATOM   4340  HA2 GLY B   8      12.351   3.559  40.106  1.00 95.20           H  
ATOM   4341  N   GLY B   9      12.568   0.620  41.405  1.00 92.99           N  
ATOM   4342  CA  GLY B   9      11.890  -0.487  42.073  1.00 92.99           C  
ATOM   4343  C   GLY B   9      12.219  -1.815  41.388  1.00 92.99           C  
ATOM   4344  O   GLY B   9      12.625  -1.852  40.227  1.00 92.99           O  
ATOM   4345  H   GLY B   9      13.549   0.738  41.608  1.00 92.99           H  
ATOM   4346  HA3 GLY B   9      10.809  -0.347  42.127  1.00 92.99           H  
ATOM   4347  HA2 GLY B   9      12.264  -0.527  43.092  1.00 92.99           H  
ATOM   4348  N   VAL B  10      12.055  -2.913  42.141  1.00 92.02           N  
ATOM   4349  CA  VAL B  10      12.397  -4.271  41.716  1.00 92.02           C  
ATOM   4350  C   VAL B  10      11.239  -4.976  40.987  1.00 92.02           C  
ATOM   4351  O   VAL B  10      10.071  -4.719  41.279  1.00 92.02           O  
ATOM   4352  CB  VAL B  10      12.793  -5.152  42.924  1.00 92.02           C  
ATOM   4353  CG1 VAL B  10      14.110  -4.690  43.556  1.00 92.02           C  
ATOM   4354  CG2 VAL B  10      11.696  -5.339  43.988  1.00 92.02           C  
ATOM   4355  H   VAL B  10      11.712  -2.819  43.088  1.00 92.02           H  
ATOM   4356  HA  VAL B  10      13.253  -4.218  41.041  1.00 92.02           H  
ATOM   4357  HB  VAL B  10      12.997  -6.145  42.535  1.00 92.02           H  
ATOM   4358 HG11 VAL B  10      14.378  -5.337  44.384  1.00 92.02           H  
ATOM   4359 HG12 VAL B  10      14.928  -4.731  42.838  1.00 92.02           H  
ATOM   4360 HG13 VAL B  10      14.043  -3.673  43.940  1.00 92.02           H  
ATOM   4361 HG21 VAL B  10      12.060  -5.972  44.794  1.00 92.02           H  
ATOM   4362 HG22 VAL B  10      11.391  -4.389  44.424  1.00 92.02           H  
ATOM   4363 HG23 VAL B  10      10.807  -5.828  43.591  1.00 92.02           H  
ATOM   4364  N   GLY B  11      11.605  -5.856  40.039  1.00 84.79           N  
ATOM   4365  CA  GLY B  11      10.692  -6.589  39.157  1.00 84.79           C  
ATOM   4366  C   GLY B  11      10.099  -5.701  38.045  1.00 84.79           C  
ATOM   4367  O   GLY B  11       9.396  -6.212  37.174  1.00 84.79           O  
ATOM   4368  H   GLY B  11      12.593  -5.977  39.852  1.00 84.79           H  
ATOM   4369  HA3 GLY B  11       9.882  -7.031  39.739  1.00 84.79           H  
ATOM   4370  HA2 GLY B  11      11.242  -7.410  38.696  1.00 84.79           H  
ATOM   4371  N   VAL B  12      10.384  -4.388  38.075  1.00 79.47           N  
ATOM   4372  CA  VAL B  12       9.930  -3.366  37.144  1.00 79.47           C  
ATOM   4373  C   VAL B  12      10.746  -3.463  35.846  1.00 79.47           C  
ATOM   4374  O   VAL B  12      11.962  -3.270  35.889  1.00 79.47           O  
ATOM   4375  CB  VAL B  12      10.136  -1.958  37.782  1.00 79.47           C  
ATOM   4376  CG1 VAL B  12       9.904  -0.767  36.837  1.00 79.47           C  
ATOM   4377  CG2 VAL B  12       9.258  -1.783  39.035  1.00 79.47           C  
ATOM   4378  H   VAL B  12      10.967  -4.048  38.826  1.00 79.47           H  
ATOM   4379  HA  VAL B  12       8.870  -3.517  36.929  1.00 79.47           H  
ATOM   4380  HB  VAL B  12      11.174  -1.887  38.108  1.00 79.47           H  
ATOM   4381 HG11 VAL B  12      10.052   0.179  37.359  1.00 79.47           H  
ATOM   4382 HG12 VAL B  12      10.588  -0.766  35.989  1.00 79.47           H  
ATOM   4383 HG13 VAL B  12       8.886  -0.777  36.458  1.00 79.47           H  
ATOM   4384 HG21 VAL B  12       9.398  -0.799  39.482  1.00 79.47           H  
ATOM   4385 HG22 VAL B  12       8.200  -1.890  38.794  1.00 79.47           H  
ATOM   4386 HG23 VAL B  12       9.500  -2.516  39.804  1.00 79.47           H  
ATOM   4387  N   LYS B  13      10.064  -3.763  34.726  1.00 78.62           N  
ATOM   4388  CA  LYS B  13      10.672  -3.883  33.398  1.00 78.62           C  
ATOM   4389  C   LYS B  13      11.307  -2.538  32.966  1.00 78.62           C  
ATOM   4390  O   LYS B  13      10.596  -1.530  32.995  1.00 78.62           O  
ATOM   4391  CB  LYS B  13       9.592  -4.343  32.392  1.00 78.62           C  
ATOM   4392  CG  LYS B  13      10.140  -4.565  30.966  1.00 78.62           C  
ATOM   4393  CD  LYS B  13       9.112  -5.168  29.999  1.00 78.62           C  
ATOM   4394  CE  LYS B  13       9.709  -5.398  28.599  1.00 78.62           C  
ATOM   4395  NZ  LYS B  13       8.734  -6.006  27.675  1.00 78.62           N1+
ATOM   4396  H   LYS B  13       9.070  -3.931  34.779  1.00 78.62           H  
ATOM   4397  HA  LYS B  13      11.403  -4.685  33.484  1.00 78.62           H  
ATOM   4398  HB3 LYS B  13       8.772  -3.624  32.360  1.00 78.62           H  
ATOM   4399  HB2 LYS B  13       9.161  -5.280  32.749  1.00 78.62           H  
ATOM   4400  HG3 LYS B  13      11.009  -5.221  31.016  1.00 78.62           H  
ATOM   4401  HG2 LYS B  13      10.494  -3.620  30.551  1.00 78.62           H  
ATOM   4402  HD3 LYS B  13       8.249  -4.503  29.932  1.00 78.62           H  
ATOM   4403  HD2 LYS B  13       8.745  -6.111  30.407  1.00 78.62           H  
ATOM   4404  HE3 LYS B  13      10.579  -6.052  28.662  1.00 78.62           H  
ATOM   4405  HE2 LYS B  13      10.049  -4.453  28.174  1.00 78.62           H  
ATOM   4406  HZ1 LYS B  13       7.934  -5.398  27.577  1.00 78.62           H  
ATOM   4407  HZ2 LYS B  13       9.165  -6.140  26.771  1.00 78.62           H  
ATOM   4408  HZ3 LYS B  13       8.436  -6.900  28.038  1.00 78.62           H  
ATOM   4409  N   PRO B  14      12.618  -2.533  32.617  1.00 86.04           N  
ATOM   4410  CA  PRO B  14      13.345  -1.308  32.240  1.00 86.04           C  
ATOM   4411  C   PRO B  14      12.985  -0.811  30.823  1.00 86.04           C  
ATOM   4412  O   PRO B  14      13.776  -0.963  29.892  1.00 86.04           O  
ATOM   4413  CB  PRO B  14      14.820  -1.727  32.389  1.00 86.04           C  
ATOM   4414  CG  PRO B  14      14.832  -3.202  32.032  1.00 86.04           C  
ATOM   4415  CD  PRO B  14      13.515  -3.695  32.619  1.00 86.04           C  
ATOM   4416  HA  PRO B  14      13.134  -0.501  32.944  1.00 86.04           H  
ATOM   4417  HB3 PRO B  14      15.124  -1.623  33.429  1.00 86.04           H  
ATOM   4418  HB2 PRO B  14      15.519  -1.138  31.793  1.00 86.04           H  
ATOM   4419  HG3 PRO B  14      15.702  -3.735  32.416  1.00 86.04           H  
ATOM   4420  HG2 PRO B  14      14.819  -3.317  30.948  1.00 86.04           H  
ATOM   4421  HD2 PRO B  14      13.128  -4.535  32.043  1.00 86.04           H  
ATOM   4422  HD3 PRO B  14      13.664  -4.019  33.651  1.00 86.04           H  
ATOM   4423  N   THR B  15      11.789  -0.214  30.690  1.00 91.55           N  
ATOM   4424  CA  THR B  15      11.326   0.445  29.467  1.00 91.55           C  
ATOM   4425  C   THR B  15      12.089   1.778  29.253  1.00 91.55           C  
ATOM   4426  O   THR B  15      12.492   2.388  30.246  1.00 91.55           O  
ATOM   4427  CB  THR B  15       9.800   0.753  29.529  1.00 91.55           C  
ATOM   4428  CG2 THR B  15       8.938  -0.475  29.862  1.00 91.55           C  
ATOM   4429  OG1 THR B  15       9.467   1.809  30.414  1.00 91.55           O  
ATOM   4430  H   THR B  15      11.179  -0.151  31.493  1.00 91.55           H  
ATOM   4431  HA  THR B  15      11.505  -0.255  28.653  1.00 91.55           H  
ATOM   4432  HB  THR B  15       9.492   1.093  28.539  1.00 91.55           H  
ATOM   4433 HG21 THR B  15       7.877  -0.237  29.790  1.00 91.55           H  
ATOM   4434 HG22 THR B  15       9.139  -1.293  29.169  1.00 91.55           H  
ATOM   4435 HG23 THR B  15       9.123  -0.843  30.871  1.00 91.55           H  
ATOM   4436  HG1 THR B  15       9.545   1.486  31.314  1.00 91.55           H  
ATOM   4437  N   PRO B  16      12.251   2.233  27.985  1.00 95.43           N  
ATOM   4438  CA  PRO B  16      12.850   3.552  27.679  1.00 95.43           C  
ATOM   4439  C   PRO B  16      12.191   4.767  28.362  1.00 95.43           C  
ATOM   4440  O   PRO B  16      12.897   5.723  28.676  1.00 95.43           O  
ATOM   4441  CB  PRO B  16      12.755   3.660  26.148  1.00 95.43           C  
ATOM   4442  CG  PRO B  16      12.712   2.223  25.664  1.00 95.43           C  
ATOM   4443  CD  PRO B  16      11.919   1.514  26.753  1.00 95.43           C  
ATOM   4444  HA  PRO B  16      13.900   3.504  27.973  1.00 95.43           H  
ATOM   4445  HB3 PRO B  16      13.585   4.218  25.714  1.00 95.43           H  
ATOM   4446  HB2 PRO B  16      11.832   4.163  25.851  1.00 95.43           H  
ATOM   4447  HG3 PRO B  16      13.727   1.823  25.636  1.00 95.43           H  
ATOM   4448  HG2 PRO B  16      12.280   2.111  24.669  1.00 95.43           H  
ATOM   4449  HD2 PRO B  16      10.847   1.601  26.568  1.00 95.43           H  
ATOM   4450  HD3 PRO B  16      12.186   0.458  26.768  1.00 95.43           H  
ATOM   4451  N   GLU B  17      10.870   4.688  28.599  1.00 95.62           N  
ATOM   4452  CA  GLU B  17      10.064   5.703  29.278  1.00 95.62           C  
ATOM   4453  C   GLU B  17      10.417   5.833  30.769  1.00 95.62           C  
ATOM   4454  O   GLU B  17      10.640   6.948  31.235  1.00 95.62           O  
ATOM   4455  CB  GLU B  17       8.569   5.377  29.094  1.00 95.62           C  
ATOM   4456  CG  GLU B  17       8.127   5.284  27.614  1.00 95.62           C  
ATOM   4457  CD  GLU B  17       6.646   4.935  27.387  1.00 95.62           C  
ATOM   4458  OE1 GLU B  17       6.258   4.932  26.198  1.00 95.62           O  
ATOM   4459  OE2 GLU B  17       5.922   4.666  28.373  1.00 95.62           O1-
ATOM   4460  H   GLU B  17      10.367   3.865  28.303  1.00 95.62           H  
ATOM   4461  HA  GLU B  17      10.265   6.665  28.801  1.00 95.62           H  
ATOM   4462  HB3 GLU B  17       7.975   6.145  29.593  1.00 95.62           H  
ATOM   4463  HB2 GLU B  17       8.341   4.438  29.601  1.00 95.62           H  
ATOM   4464  HG3 GLU B  17       8.718   4.529  27.095  1.00 95.62           H  
ATOM   4465  HG2 GLU B  17       8.338   6.233  27.118  1.00 95.62           H  
ATOM   4466  N   ARG B  18      10.500   4.691  31.476  1.00 94.42           N  
ATOM   4467  CA  ARG B  18      10.935   4.609  32.874  1.00 94.42           C  
ATOM   4468  C   ARG B  18      12.409   5.000  33.051  1.00 94.42           C  
ATOM   4469  O   ARG B  18      12.723   5.699  34.011  1.00 94.42           O  
ATOM   4470  CB  ARG B  18      10.706   3.183  33.411  1.00 94.42           C  
ATOM   4471  CG  ARG B  18       9.241   2.901  33.766  1.00 94.42           C  
ATOM   4472  CD  ARG B  18       8.983   1.416  34.055  1.00 94.42           C  
ATOM   4473  NE  ARG B  18       7.686   1.205  34.720  1.00 94.42           N  
ATOM   4474  CZ  ARG B  18       6.957   0.073  34.777  1.00 94.42           C  
ATOM   4475  NH1 ARG B  18       7.320  -1.053  34.142  1.00 94.42           N  
ATOM   4476  NH2 ARG B  18       5.830   0.076  35.499  1.00 94.42           N1+
ATOM   4477  H   ARG B  18      10.305   3.813  31.016  1.00 94.42           H  
ATOM   4478  HA  ARG B  18      10.344   5.311  33.466  1.00 94.42           H  
ATOM   4479  HB3 ARG B  18      11.283   3.037  34.326  1.00 94.42           H  
ATOM   4480  HB2 ARG B  18      11.085   2.445  32.703  1.00 94.42           H  
ATOM   4481  HG3 ARG B  18       8.645   3.180  32.896  1.00 94.42           H  
ATOM   4482  HG2 ARG B  18       8.908   3.539  34.585  1.00 94.42           H  
ATOM   4483  HD3 ARG B  18       9.815   0.944  34.576  1.00 94.42           H  
ATOM   4484  HD2 ARG B  18       8.898   0.913  33.092  1.00 94.42           H  
ATOM   4485  HE  ARG B  18       7.340   2.000  35.243  1.00 94.42           H  
ATOM   4486 HH12 ARG B  18       6.743  -1.880  34.193  1.00 94.42           H  
ATOM   4487 HH11 ARG B  18       8.183  -1.078  33.617  1.00 94.42           H  
ATOM   4488 HH22 ARG B  18       5.252  -0.749  35.560  1.00 94.42           H  
ATOM   4489 HH21 ARG B  18       5.551   0.914  35.993  1.00 94.42           H  
ATOM   4490  N   GLN B  19      13.279   4.563  32.126  1.00 95.81           N  
ATOM   4491  CA  GLN B  19      14.716   4.824  32.180  1.00 95.81           C  
ATOM   4492  C   GLN B  19      15.056   6.306  31.909  1.00 95.81           C  
ATOM   4493  O   GLN B  19      16.043   6.795  32.457  1.00 95.81           O  
ATOM   4494  CB  GLN B  19      15.431   3.860  31.206  1.00 95.81           C  
ATOM   4495  CG  GLN B  19      16.942   3.673  31.462  1.00 95.81           C  
ATOM   4496  CD  GLN B  19      17.264   3.044  32.826  1.00 95.81           C  
ATOM   4497  NE2 GLN B  19      18.420   3.393  33.391  1.00 95.81           N  
ATOM   4498  OE1 GLN B  19      16.496   2.240  33.353  1.00 95.81           O  
ATOM   4499  H   GLN B  19      12.953   3.985  31.362  1.00 95.81           H  
ATOM   4500  HA  GLN B  19      15.034   4.598  33.199  1.00 95.81           H  
ATOM   4501  HB3 GLN B  19      15.275   4.194  30.179  1.00 95.81           H  
ATOM   4502  HB2 GLN B  19      14.960   2.877  31.259  1.00 95.81           H  
ATOM   4503  HG3 GLN B  19      17.457   4.630  31.368  1.00 95.81           H  
ATOM   4504  HG2 GLN B  19      17.360   3.025  30.691  1.00 95.81           H  
ATOM   4505 HE22 GLN B  19      18.689   3.012  34.289  1.00 95.81           H  
ATOM   4506 HE21 GLN B  19      19.041   4.041  32.929  1.00 95.81           H  
ATOM   4507  N   ALA B  20      14.208   7.003  31.128  1.00 97.90           N  
ATOM   4508  CA  ALA B  20      14.279   8.445  30.889  1.00 97.90           C  
ATOM   4509  C   ALA B  20      13.817   9.284  32.094  1.00 97.90           C  
ATOM   4510  O   ALA B  20      14.395  10.345  32.328  1.00 97.90           O  
ATOM   4511  CB  ALA B  20      13.457   8.797  29.641  1.00 97.90           C  
ATOM   4512  H   ALA B  20      13.429   6.523  30.697  1.00 97.90           H  
ATOM   4513  HA  ALA B  20      15.320   8.704  30.686  1.00 97.90           H  
ATOM   4514  HB1 ALA B  20      13.471   9.870  29.446  1.00 97.90           H  
ATOM   4515  HB2 ALA B  20      13.859   8.303  28.757  1.00 97.90           H  
ATOM   4516  HB3 ALA B  20      12.415   8.492  29.746  1.00 97.90           H  
ATOM   4517  N   VAL B  21      12.819   8.795  32.852  1.00 98.13           N  
ATOM   4518  CA  VAL B  21      12.354   9.426  34.093  1.00 98.13           C  
ATOM   4519  C   VAL B  21      13.332   9.184  35.265  1.00 98.13           C  
ATOM   4520  O   VAL B  21      13.483  10.075  36.098  1.00 98.13           O  
ATOM   4521  CB  VAL B  21      10.923   8.954  34.481  1.00 98.13           C  
ATOM   4522  CG1 VAL B  21      10.454   9.383  35.889  1.00 98.13           C  
ATOM   4523  CG2 VAL B  21       9.888   9.447  33.453  1.00 98.13           C  
ATOM   4524  H   VAL B  21      12.369   7.928  32.592  1.00 98.13           H  
ATOM   4525  HA  VAL B  21      12.308  10.504  33.925  1.00 98.13           H  
ATOM   4526  HB  VAL B  21      10.916   7.864  34.446  1.00 98.13           H  
ATOM   4527 HG11 VAL B  21       9.418   9.099  36.060  1.00 98.13           H  
ATOM   4528 HG12 VAL B  21      11.033   8.917  36.686  1.00 98.13           H  
ATOM   4529 HG13 VAL B  21      10.515  10.464  36.009  1.00 98.13           H  
ATOM   4530 HG21 VAL B  21       8.901   9.032  33.658  1.00 98.13           H  
ATOM   4531 HG22 VAL B  21       9.802  10.534  33.474  1.00 98.13           H  
ATOM   4532 HG23 VAL B  21      10.153   9.164  32.436  1.00 98.13           H  
ATOM   4533  N   LEU B  22      14.020   8.027  35.282  1.00 97.99           N  
ATOM   4534  CA  LEU B  22      15.130   7.734  36.195  1.00 97.99           C  
ATOM   4535  C   LEU B  22      16.374   8.591  35.901  1.00 97.99           C  
ATOM   4536  O   LEU B  22      17.080   8.955  36.840  1.00 97.99           O  
ATOM   4537  CB  LEU B  22      15.487   6.233  36.134  1.00 97.99           C  
ATOM   4538  CG  LEU B  22      14.505   5.315  36.891  1.00 97.99           C  
ATOM   4539  CD1 LEU B  22      14.607   3.854  36.416  1.00 97.99           C  
ATOM   4540  CD2 LEU B  22      14.689   5.419  38.417  1.00 97.99           C  
ATOM   4541  H   LEU B  22      13.816   7.321  34.586  1.00 97.99           H  
ATOM   4542  HA  LEU B  22      14.801   7.981  37.203  1.00 97.99           H  
ATOM   4543  HB3 LEU B  22      16.486   6.058  36.536  1.00 97.99           H  
ATOM   4544  HB2 LEU B  22      15.540   5.938  35.086  1.00 97.99           H  
ATOM   4545  HG  LEU B  22      13.494   5.657  36.665  1.00 97.99           H  
ATOM   4546 HD11 LEU B  22      14.732   3.162  37.248  1.00 97.99           H  
ATOM   4547 HD12 LEU B  22      13.701   3.557  35.886  1.00 97.99           H  
ATOM   4548 HD13 LEU B  22      15.447   3.698  35.739  1.00 97.99           H  
ATOM   4549 HD21 LEU B  22      13.750   5.223  38.930  1.00 97.99           H  
ATOM   4550 HD22 LEU B  22      15.421   4.698  38.782  1.00 97.99           H  
ATOM   4551 HD23 LEU B  22      15.031   6.401  38.737  1.00 97.99           H  
ATOM   4552  N   ARG B  23      16.600   8.933  34.620  1.00 98.52           N  
ATOM   4553  CA  ARG B  23      17.635   9.876  34.200  1.00 98.52           C  
ATOM   4554  C   ARG B  23      17.324  11.305  34.671  1.00 98.52           C  
ATOM   4555  O   ARG B  23      18.206  11.947  35.235  1.00 98.52           O  
ATOM   4556  CB  ARG B  23      17.829   9.797  32.674  1.00 98.52           C  
ATOM   4557  CG  ARG B  23      19.055  10.568  32.161  1.00 98.52           C  
ATOM   4558  CD  ARG B  23      19.038  10.747  30.637  1.00 98.52           C  
ATOM   4559  NE  ARG B  23      20.341  11.215  30.141  1.00 98.52           N  
ATOM   4560  CZ  ARG B  23      21.382  10.434  29.798  1.00 98.52           C  
ATOM   4561  NH1 ARG B  23      21.296   9.096  29.815  1.00 98.52           N  
ATOM   4562  NH2 ARG B  23      22.537  11.002  29.434  1.00 98.52           N1+
ATOM   4563  H   ARG B  23      15.996   8.575  33.894  1.00 98.52           H  
ATOM   4564  HA  ARG B  23      18.568   9.570  34.670  1.00 98.52           H  
ATOM   4565  HB3 ARG B  23      16.937  10.158  32.166  1.00 98.52           H  
ATOM   4566  HB2 ARG B  23      17.942   8.753  32.378  1.00 98.52           H  
ATOM   4567  HG3 ARG B  23      19.991  10.138  32.524  1.00 98.52           H  
ATOM   4568  HG2 ARG B  23      19.007  11.569  32.586  1.00 98.52           H  
ATOM   4569  HD3 ARG B  23      18.364  11.573  30.408  1.00 98.52           H  
ATOM   4570  HD2 ARG B  23      18.635   9.883  30.107  1.00 98.52           H  
ATOM   4571  HE  ARG B  23      20.467  12.217  30.120  1.00 98.52           H  
ATOM   4572 HH12 ARG B  23      22.101   8.523  29.577  1.00 98.52           H  
ATOM   4573 HH11 ARG B  23      20.435   8.644  30.082  1.00 98.52           H  
ATOM   4574 HH22 ARG B  23      23.326  10.410  29.196  1.00 98.52           H  
ATOM   4575 HH21 ARG B  23      22.639  12.005  29.402  1.00 98.52           H  
ATOM   4576  N   GLU B  24      16.070  11.748  34.468  1.00 98.84           N  
ATOM   4577  CA  GLU B  24      15.541  13.036  34.919  1.00 98.84           C  
ATOM   4578  C   GLU B  24      15.598  13.196  36.449  1.00 98.84           C  
ATOM   4579  O   GLU B  24      15.989  14.260  36.922  1.00 98.84           O  
ATOM   4580  CB  GLU B  24      14.110  13.205  34.368  1.00 98.84           C  
ATOM   4581  CG  GLU B  24      13.415  14.542  34.726  1.00 98.84           C  
ATOM   4582  CD  GLU B  24      11.962  14.677  34.237  1.00 98.84           C  
ATOM   4583  OE1 GLU B  24      11.394  15.761  34.494  1.00 98.84           O  
ATOM   4584  OE2 GLU B  24      11.428  13.722  33.629  1.00 98.84           O1-
ATOM   4585  H   GLU B  24      15.412  11.154  33.979  1.00 98.84           H  
ATOM   4586  HA  GLU B  24      16.166  13.816  34.481  1.00 98.84           H  
ATOM   4587  HB3 GLU B  24      13.499  12.377  34.726  1.00 98.84           H  
ATOM   4588  HB2 GLU B  24      14.142  13.106  33.282  1.00 98.84           H  
ATOM   4589  HG3 GLU B  24      13.996  15.367  34.313  1.00 98.84           H  
ATOM   4590  HG2 GLU B  24      13.403  14.691  35.806  1.00 98.84           H  
ATOM   4591  N   SER B  25      15.254  12.121  37.177  1.00 98.89           N  
ATOM   4592  CA  SER B  25      15.332  11.990  38.631  1.00 98.89           C  
ATOM   4593  C   SER B  25      16.763  12.182  39.164  1.00 98.89           C  
ATOM   4594  O   SER B  25      16.957  12.972  40.087  1.00 98.89           O  
ATOM   4595  CB  SER B  25      14.730  10.622  39.019  1.00 98.89           C  
ATOM   4596  OG  SER B  25      14.881  10.311  40.384  1.00 98.89           O  
ATOM   4597  H   SER B  25      14.912  11.302  36.690  1.00 98.89           H  
ATOM   4598  HA  SER B  25      14.714  12.775  39.070  1.00 98.89           H  
ATOM   4599  HB3 SER B  25      15.206   9.825  38.454  1.00 98.89           H  
ATOM   4600  HB2 SER B  25      13.668  10.592  38.776  1.00 98.89           H  
ATOM   4601  HG  SER B  25      14.266  10.851  40.893  1.00 98.89           H  
ATOM   4602  N   ALA B  26      17.736  11.494  38.541  1.00 98.93           N  
ATOM   4603  CA  ALA B  26      19.156  11.616  38.866  1.00 98.93           C  
ATOM   4604  C   ALA B  26      19.720  13.019  38.577  1.00 98.93           C  
ATOM   4605  O   ALA B  26      20.438  13.553  39.421  1.00 98.93           O  
ATOM   4606  CB  ALA B  26      19.951  10.526  38.130  1.00 98.93           C  
ATOM   4607  H   ALA B  26      17.501  10.859  37.790  1.00 98.93           H  
ATOM   4608  HA  ALA B  26      19.251  11.428  39.935  1.00 98.93           H  
ATOM   4609  HB1 ALA B  26      21.007  10.559  38.400  1.00 98.93           H  
ATOM   4610  HB2 ALA B  26      19.584   9.533  38.386  1.00 98.93           H  
ATOM   4611  HB3 ALA B  26      19.879  10.635  37.047  1.00 98.93           H  
ATOM   4612  N   LEU B  27      19.368  13.595  37.412  1.00 98.87           N  
ATOM   4613  CA  LEU B  27      19.780  14.931  36.968  1.00 98.87           C  
ATOM   4614  C   LEU B  27      19.221  16.058  37.854  1.00 98.87           C  
ATOM   4615  O   LEU B  27      19.980  16.959  38.206  1.00 98.87           O  
ATOM   4616  CB  LEU B  27      19.362  15.154  35.496  1.00 98.87           C  
ATOM   4617  CG  LEU B  27      20.220  14.410  34.448  1.00 98.87           C  
ATOM   4618  CD1 LEU B  27      19.510  14.384  33.085  1.00 98.87           C  
ATOM   4619  CD2 LEU B  27      21.641  14.992  34.315  1.00 98.87           C  
ATOM   4620  H   LEU B  27      18.781  13.079  36.768  1.00 98.87           H  
ATOM   4621  HA  LEU B  27      20.867  14.981  37.040  1.00 98.87           H  
ATOM   4622  HB3 LEU B  27      19.389  16.218  35.254  1.00 98.87           H  
ATOM   4623  HB2 LEU B  27      18.316  14.862  35.387  1.00 98.87           H  
ATOM   4624  HG  LEU B  27      20.322  13.374  34.770  1.00 98.87           H  
ATOM   4625 HD11 LEU B  27      20.058  13.769  32.370  1.00 98.87           H  
ATOM   4626 HD12 LEU B  27      18.503  13.973  33.168  1.00 98.87           H  
ATOM   4627 HD13 LEU B  27      19.423  15.386  32.664  1.00 98.87           H  
ATOM   4628 HD21 LEU B  27      22.393  14.215  34.448  1.00 98.87           H  
ATOM   4629 HD22 LEU B  27      21.811  15.431  33.332  1.00 98.87           H  
ATOM   4630 HD23 LEU B  27      21.840  15.773  35.050  1.00 98.87           H  
ATOM   4631  N   THR B  28      17.930  15.971  38.223  1.00 98.90           N  
ATOM   4632  CA  THR B  28      17.247  16.913  39.119  1.00 98.90           C  
ATOM   4633  C   THR B  28      17.830  16.884  40.545  1.00 98.90           C  
ATOM   4634  O   THR B  28      17.964  17.944  41.156  1.00 98.90           O  
ATOM   4635  CB  THR B  28      15.723  16.615  39.211  1.00 98.90           C  
ATOM   4636  CG2 THR B  28      14.920  17.478  40.204  1.00 98.90           C  
ATOM   4637  OG1 THR B  28      15.142  16.800  37.936  1.00 98.90           O  
ATOM   4638  H   THR B  28      17.370  15.200  37.883  1.00 98.90           H  
ATOM   4639  HA  THR B  28      17.386  17.919  38.717  1.00 98.90           H  
ATOM   4640  HB  THR B  28      15.577  15.566  39.478  1.00 98.90           H  
ATOM   4641 HG21 THR B  28      13.851  17.277  40.120  1.00 98.90           H  
ATOM   4642 HG22 THR B  28      15.196  17.278  41.239  1.00 98.90           H  
ATOM   4643 HG23 THR B  28      15.072  18.541  40.015  1.00 98.90           H  
ATOM   4644  HG1 THR B  28      15.453  16.098  37.356  1.00 98.90           H  
ATOM   4645  N   GLY B  29      18.208  15.684  41.020  1.00 98.93           N  
ATOM   4646  CA  GLY B  29      18.861  15.494  42.310  1.00 98.93           C  
ATOM   4647  C   GLY B  29      20.292  16.046  42.302  1.00 98.93           C  
ATOM   4648  O   GLY B  29      20.711  16.624  43.302  1.00 98.93           O  
ATOM   4649  H   GLY B  29      18.056  14.856  40.459  1.00 98.93           H  
ATOM   4650  HA3 GLY B  29      18.895  14.431  42.545  1.00 98.93           H  
ATOM   4651  HA2 GLY B  29      18.276  15.987  43.086  1.00 98.93           H  
ATOM   4652  N   TYR B  30      21.028  15.909  41.181  1.00 98.87           N  
ATOM   4653  CA  TYR B  30      22.395  16.418  41.049  1.00 98.87           C  
ATOM   4654  C   TYR B  30      22.452  17.955  40.990  1.00 98.87           C  
ATOM   4655  O   TYR B  30      23.350  18.539  41.592  1.00 98.87           O  
ATOM   4656  CB  TYR B  30      23.127  15.760  39.858  1.00 98.87           C  
ATOM   4657  CG  TYR B  30      24.608  16.104  39.836  1.00 98.87           C  
ATOM   4658  CD1 TYR B  30      25.062  17.258  39.162  1.00 98.87           C  
ATOM   4659  CD2 TYR B  30      25.518  15.329  40.585  1.00 98.87           C  
ATOM   4660  CE1 TYR B  30      26.398  17.677  39.304  1.00 98.87           C  
ATOM   4661  CE2 TYR B  30      26.860  15.735  40.705  1.00 98.87           C  
ATOM   4662  CZ  TYR B  30      27.293  16.928  40.093  1.00 98.87           C  
ATOM   4663  OH  TYR B  30      28.577  17.357  40.255  1.00 98.87           O  
ATOM   4664  H   TYR B  30      20.646  15.416  40.385  1.00 98.87           H  
ATOM   4665  HA  TYR B  30      22.929  16.123  41.952  1.00 98.87           H  
ATOM   4666  HB3 TYR B  30      22.665  16.048  38.913  1.00 98.87           H  
ATOM   4667  HB2 TYR B  30      23.035  14.675  39.920  1.00 98.87           H  
ATOM   4668  HD1 TYR B  30      24.373  17.859  38.588  1.00 98.87           H  
ATOM   4669  HD2 TYR B  30      25.182  14.441  41.099  1.00 98.87           H  
ATOM   4670  HE1 TYR B  30      26.732  18.584  38.820  1.00 98.87           H  
ATOM   4671  HE2 TYR B  30      27.544  15.138  41.288  1.00 98.87           H  
ATOM   4672  HH  TYR B  30      29.109  16.772  40.799  1.00 98.87           H  
ATOM   4673  N   GLN B  31      21.483  18.578  40.301  1.00 98.78           N  
ATOM   4674  CA  GLN B  31      21.302  20.031  40.251  1.00 98.78           C  
ATOM   4675  C   GLN B  31      20.961  20.641  41.624  1.00 98.78           C  
ATOM   4676  O   GLN B  31      21.442  21.729  41.938  1.00 98.78           O  
ATOM   4677  CB  GLN B  31      20.218  20.366  39.208  1.00 98.78           C  
ATOM   4678  CG  GLN B  31      20.699  20.170  37.755  1.00 98.78           C  
ATOM   4679  CD  GLN B  31      19.567  20.221  36.724  1.00 98.78           C  
ATOM   4680  NE2 GLN B  31      19.882  19.878  35.474  1.00 98.78           N  
ATOM   4681  OE1 GLN B  31      18.429  20.569  37.034  1.00 98.78           O  
ATOM   4682  H   GLN B  31      20.790  18.027  39.812  1.00 98.78           H  
ATOM   4683  HA  GLN B  31      22.245  20.476  39.926  1.00 98.78           H  
ATOM   4684  HB3 GLN B  31      19.886  21.399  39.328  1.00 98.78           H  
ATOM   4685  HB2 GLN B  31      19.341  19.744  39.400  1.00 98.78           H  
ATOM   4686  HG3 GLN B  31      21.203  19.209  37.652  1.00 98.78           H  
ATOM   4687  HG2 GLN B  31      21.438  20.932  37.507  1.00 98.78           H  
ATOM   4688 HE22 GLN B  31      19.175  19.898  34.754  1.00 98.78           H  
ATOM   4689 HE21 GLN B  31      20.824  19.601  35.240  1.00 98.78           H  
ATOM   4690  N   ALA B  32      20.178  19.899  42.424  1.00 98.84           N  
ATOM   4691  CA  ALA B  32      19.764  20.268  43.773  1.00 98.84           C  
ATOM   4692  C   ALA B  32      20.825  20.030  44.869  1.00 98.84           C  
ATOM   4693  O   ALA B  32      20.572  20.441  46.000  1.00 98.84           O  
ATOM   4694  CB  ALA B  32      18.434  19.565  44.083  1.00 98.84           C  
ATOM   4695  H   ALA B  32      19.827  19.014  42.083  1.00 98.84           H  
ATOM   4696  HA  ALA B  32      19.564  21.341  43.784  1.00 98.84           H  
ATOM   4697  HB1 ALA B  32      18.123  19.720  45.116  1.00 98.84           H  
ATOM   4698  HB2 ALA B  32      17.637  19.950  43.446  1.00 98.84           H  
ATOM   4699  HB3 ALA B  32      18.499  18.494  43.900  1.00 98.84           H  
ATOM   4700  N   LEU B  33      22.001  19.451  44.541  1.00 98.53           N  
ATOM   4701  CA  LEU B  33      23.164  19.377  45.445  1.00 98.53           C  
ATOM   4702  C   LEU B  33      23.734  20.760  45.820  1.00 98.53           C  
ATOM   4703  O   LEU B  33      24.317  20.878  46.898  1.00 98.53           O  
ATOM   4704  CB  LEU B  33      24.296  18.515  44.835  1.00 98.53           C  
ATOM   4705  CG  LEU B  33      24.082  16.988  44.919  1.00 98.53           C  
ATOM   4706  CD1 LEU B  33      25.080  16.241  44.010  1.00 98.53           C  
ATOM   4707  CD2 LEU B  33      24.150  16.469  46.373  1.00 98.53           C  
ATOM   4708  H   LEU B  33      22.148  19.124  43.596  1.00 98.53           H  
ATOM   4709  HA  LEU B  33      22.830  18.915  46.375  1.00 98.53           H  
ATOM   4710  HB3 LEU B  33      25.244  18.732  45.332  1.00 98.53           H  
ATOM   4711  HB2 LEU B  33      24.451  18.828  43.805  1.00 98.53           H  
ATOM   4712  HG  LEU B  33      23.085  16.776  44.532  1.00 98.53           H  
ATOM   4713 HD11 LEU B  33      24.573  15.471  43.433  1.00 98.53           H  
ATOM   4714 HD12 LEU B  33      25.566  16.906  43.296  1.00 98.53           H  
ATOM   4715 HD13 LEU B  33      25.872  15.748  44.572  1.00 98.53           H  
ATOM   4716 HD21 LEU B  33      24.833  15.628  46.484  1.00 98.53           H  
ATOM   4717 HD22 LEU B  33      24.474  17.240  47.073  1.00 98.53           H  
ATOM   4718 HD23 LEU B  33      23.181  16.114  46.714  1.00 98.53           H  
ATOM   4719  N   GLU B  34      23.538  21.776  44.957  1.00 97.41           N  
ATOM   4720  CA  GLU B  34      23.884  23.174  45.235  1.00 97.41           C  
ATOM   4721  C   GLU B  34      23.021  23.812  46.341  1.00 97.41           C  
ATOM   4722  O   GLU B  34      23.508  24.717  47.019  1.00 97.41           O  
ATOM   4723  CB  GLU B  34      23.818  24.013  43.943  1.00 97.41           C  
ATOM   4724  CG  GLU B  34      24.844  23.575  42.873  1.00 97.41           C  
ATOM   4725  CD  GLU B  34      24.982  24.515  41.661  1.00 97.41           C  
ATOM   4726  OE1 GLU B  34      25.916  24.258  40.871  1.00 97.41           O  
ATOM   4727  OE2 GLU B  34      24.182  25.469  41.529  1.00 97.41           O1-
ATOM   4728  H   GLU B  34      23.060  21.602  44.083  1.00 97.41           H  
ATOM   4729  HA  GLU B  34      24.915  23.193  45.594  1.00 97.41           H  
ATOM   4730  HB3 GLU B  34      23.978  25.063  44.195  1.00 97.41           H  
ATOM   4731  HB2 GLU B  34      22.812  23.953  43.522  1.00 97.41           H  
ATOM   4732  HG3 GLU B  34      24.584  22.583  42.501  1.00 97.41           H  
ATOM   4733  HG2 GLU B  34      25.825  23.482  43.340  1.00 97.41           H  
ATOM   4734  N   CYS B  35      21.784  23.316  46.523  1.00 98.08           N  
ATOM   4735  CA  CYS B  35      20.895  23.692  47.623  1.00 98.08           C  
ATOM   4736  C   CYS B  35      21.237  22.898  48.897  1.00 98.08           C  
ATOM   4737  O   CYS B  35      21.249  23.489  49.977  1.00 98.08           O  
ATOM   4738  CB  CYS B  35      19.411  23.503  47.261  1.00 98.08           C  
ATOM   4739  SG  CYS B  35      18.943  24.633  45.922  1.00 98.08           S  
ATOM   4740  H   CYS B  35      21.463  22.563  45.932  1.00 98.08           H  
ATOM   4741  HA  CYS B  35      21.045  24.750  47.851  1.00 98.08           H  
ATOM   4742  HB3 CYS B  35      18.774  23.715  48.121  1.00 98.08           H  
ATOM   4743  HB2 CYS B  35      19.201  22.480  46.951  1.00 98.08           H  
ATOM   4744  HG  CYS B  35      19.703  24.062  44.984  1.00 98.08           H  
ATOM   4745  N   GLY B  36      21.538  21.596  48.748  1.00 98.08           N  
ATOM   4746  CA  GLY B  36      21.929  20.728  49.854  1.00 98.08           C  
ATOM   4747  C   GLY B  36      21.645  19.261  49.511  1.00 98.08           C  
ATOM   4748  O   GLY B  36      20.986  18.941  48.521  1.00 98.08           O  
ATOM   4749  H   GLY B  36      21.482  21.169  47.833  1.00 98.08           H  
ATOM   4750  HA3 GLY B  36      21.382  20.984  50.764  1.00 98.08           H  
ATOM   4751  HA2 GLY B  36      22.992  20.862  50.055  1.00 98.08           H  
ATOM   4752  N   LEU B  37      22.154  18.362  50.367  1.00 98.54           N  
ATOM   4753  CA  LEU B  37      22.019  16.906  50.253  1.00 98.54           C  
ATOM   4754  C   LEU B  37      20.593  16.385  50.492  1.00 98.54           C  
ATOM   4755  O   LEU B  37      20.220  15.401  49.852  1.00 98.54           O  
ATOM   4756  CB  LEU B  37      23.011  16.235  51.226  1.00 98.54           C  
ATOM   4757  CG  LEU B  37      24.397  15.984  50.604  1.00 98.54           C  
ATOM   4758  CD1 LEU B  37      25.474  15.834  51.684  1.00 98.54           C  
ATOM   4759  CD2 LEU B  37      24.369  14.764  49.662  1.00 98.54           C  
ATOM   4760  H   LEU B  37      22.688  18.689  51.159  1.00 98.54           H  
ATOM   4761  HA  LEU B  37      22.280  16.631  49.230  1.00 98.54           H  
ATOM   4762  HB3 LEU B  37      22.631  15.282  51.589  1.00 98.54           H  
ATOM   4763  HB2 LEU B  37      23.105  16.855  52.120  1.00 98.54           H  
ATOM   4764  HG  LEU B  37      24.662  16.859  50.007  1.00 98.54           H  
ATOM   4765 HD11 LEU B  37      26.202  15.068  51.424  1.00 98.54           H  
ATOM   4766 HD12 LEU B  37      26.023  16.769  51.802  1.00 98.54           H  
ATOM   4767 HD13 LEU B  37      25.052  15.571  52.655  1.00 98.54           H  
ATOM   4768 HD21 LEU B  37      24.893  14.971  48.731  1.00 98.54           H  
ATOM   4769 HD22 LEU B  37      24.834  13.884  50.108  1.00 98.54           H  
ATOM   4770 HD23 LEU B  37      23.350  14.482  49.404  1.00 98.54           H  
ATOM   4771  N   LEU B  38      19.821  17.044  51.375  1.00 98.90           N  
ATOM   4772  CA  LEU B  38      18.412  16.716  51.612  1.00 98.90           C  
ATOM   4773  C   LEU B  38      17.515  17.158  50.443  1.00 98.90           C  
ATOM   4774  O   LEU B  38      16.583  16.433  50.102  1.00 98.90           O  
ATOM   4775  CB  LEU B  38      17.925  17.325  52.943  1.00 98.90           C  
ATOM   4776  CG  LEU B  38      18.565  16.730  54.218  1.00 98.90           C  
ATOM   4777  CD1 LEU B  38      18.108  17.502  55.476  1.00 98.90           C  
ATOM   4778  CD2 LEU B  38      18.330  15.209  54.352  1.00 98.90           C  
ATOM   4779  H   LEU B  38      20.190  17.843  51.869  1.00 98.90           H  
ATOM   4780  HA  LEU B  38      18.330  15.634  51.682  1.00 98.90           H  
ATOM   4781  HB3 LEU B  38      16.846  17.186  53.018  1.00 98.90           H  
ATOM   4782  HB2 LEU B  38      18.090  18.403  52.919  1.00 98.90           H  
ATOM   4783  HG  LEU B  38      19.643  16.882  54.139  1.00 98.90           H  
ATOM   4784 HD11 LEU B  38      18.967  17.830  56.061  1.00 98.90           H  
ATOM   4785 HD12 LEU B  38      17.536  18.395  55.223  1.00 98.90           H  
ATOM   4786 HD13 LEU B  38      17.477  16.906  56.134  1.00 98.90           H  
ATOM   4787 HD21 LEU B  38      17.926  14.924  55.322  1.00 98.90           H  
ATOM   4788 HD22 LEU B  38      17.633  14.828  53.608  1.00 98.90           H  
ATOM   4789 HD23 LEU B  38      19.266  14.666  54.222  1.00 98.90           H  
ATOM   4790  N   ASP B  39      17.842  18.306  49.826  1.00 98.93           N  
ATOM   4791  CA  ASP B  39      17.205  18.843  48.617  1.00 98.93           C  
ATOM   4792  C   ASP B  39      17.427  17.944  47.389  1.00 98.93           C  
ATOM   4793  O   ASP B  39      16.523  17.822  46.563  1.00 98.93           O  
ATOM   4794  CB  ASP B  39      17.652  20.291  48.291  1.00 98.93           C  
ATOM   4795  CG  ASP B  39      17.529  21.273  49.466  1.00 98.93           C  
ATOM   4796  OD1 ASP B  39      16.442  21.879  49.583  1.00 98.93           O  
ATOM   4797  OD2 ASP B  39      18.432  21.264  50.333  1.00 98.93           O1-
ATOM   4798  H   ASP B  39      18.613  18.854  50.182  1.00 98.93           H  
ATOM   4799  HA  ASP B  39      16.129  18.863  48.804  1.00 98.93           H  
ATOM   4800  HB3 ASP B  39      17.078  20.679  47.447  1.00 98.93           H  
ATOM   4801  HB2 ASP B  39      18.697  20.289  47.976  1.00 98.93           H  
ATOM   4802  N   ALA B  40      18.616  17.322  47.311  1.00 98.96           N  
ATOM   4803  CA  ALA B  40      19.020  16.392  46.263  1.00 98.96           C  
ATOM   4804  C   ALA B  40      18.222  15.082  46.263  1.00 98.96           C  
ATOM   4805  O   ALA B  40      17.683  14.710  45.222  1.00 98.96           O  
ATOM   4806  CB  ALA B  40      20.523  16.131  46.387  1.00 98.96           C  
ATOM   4807  H   ALA B  40      19.308  17.508  48.024  1.00 98.96           H  
ATOM   4808  HA  ALA B  40      18.847  16.875  45.304  1.00 98.96           H  
ATOM   4809  HB1 ALA B  40      20.868  15.424  45.634  1.00 98.96           H  
ATOM   4810  HB2 ALA B  40      21.082  17.056  46.250  1.00 98.96           H  
ATOM   4811  HB3 ALA B  40      20.789  15.721  47.360  1.00 98.96           H  
ATOM   4812  N   VAL B  41      18.140  14.417  47.427  1.00 98.97           N  
ATOM   4813  CA  VAL B  41      17.415  13.154  47.577  1.00 98.97           C  
ATOM   4814  C   VAL B  41      15.883  13.325  47.573  1.00 98.97           C  
ATOM   4815  O   VAL B  41      15.200  12.434  47.069  1.00 98.97           O  
ATOM   4816  CB  VAL B  41      17.845  12.373  48.845  1.00 98.97           C  
ATOM   4817  CG1 VAL B  41      19.323  11.974  48.764  1.00 98.97           C  
ATOM   4818  CG2 VAL B  41      17.556  13.098  50.170  1.00 98.97           C  
ATOM   4819  H   VAL B  41      18.607  14.775  48.249  1.00 98.97           H  
ATOM   4820  HA  VAL B  41      17.659  12.533  46.713  1.00 98.97           H  
ATOM   4821  HB  VAL B  41      17.291  11.434  48.862  1.00 98.97           H  
ATOM   4822 HG11 VAL B  41      19.617  11.376  49.621  1.00 98.97           H  
ATOM   4823 HG12 VAL B  41      19.530  11.385  47.871  1.00 98.97           H  
ATOM   4824 HG13 VAL B  41      19.961  12.855  48.748  1.00 98.97           H  
ATOM   4825 HG21 VAL B  41      17.914  12.527  51.026  1.00 98.97           H  
ATOM   4826 HG22 VAL B  41      18.054  14.061  50.191  1.00 98.97           H  
ATOM   4827 HG23 VAL B  41      16.494  13.278  50.319  1.00 98.97           H  
ATOM   4828  N   GLU B  42      15.374  14.473  48.064  1.00 98.97           N  
ATOM   4829  CA  GLU B  42      13.961  14.845  47.973  1.00 98.97           C  
ATOM   4830  C   GLU B  42      13.554  15.083  46.510  1.00 98.97           C  
ATOM   4831  O   GLU B  42      12.637  14.417  46.039  1.00 98.97           O  
ATOM   4832  CB  GLU B  42      13.667  16.084  48.848  1.00 98.97           C  
ATOM   4833  CG  GLU B  42      12.170  16.495  48.896  1.00 98.97           C  
ATOM   4834  CD  GLU B  42      11.877  17.905  49.430  1.00 98.97           C  
ATOM   4835  OE1 GLU B  42      10.701  18.314  49.327  1.00 98.97           O  
ATOM   4836  OE2 GLU B  42      12.810  18.570  49.923  1.00 98.97           O1-
ATOM   4837  H   GLU B  42      15.991  15.159  48.478  1.00 98.97           H  
ATOM   4838  HA  GLU B  42      13.371  14.013  48.362  1.00 98.97           H  
ATOM   4839  HB3 GLU B  42      14.278  16.915  48.489  1.00 98.97           H  
ATOM   4840  HB2 GLU B  42      14.000  15.891  49.867  1.00 98.97           H  
ATOM   4841  HG3 GLU B  42      11.638  15.789  49.532  1.00 98.97           H  
ATOM   4842  HG2 GLU B  42      11.713  16.425  47.910  1.00 98.97           H  
ATOM   4843  N   GLY B  43      14.259  16.004  45.826  1.00 98.95           N  
ATOM   4844  CA  GLY B  43      13.980  16.440  44.455  1.00 98.95           C  
ATOM   4845  C   GLY B  43      14.096  15.308  43.423  1.00 98.95           C  
ATOM   4846  O   GLY B  43      13.362  15.324  42.436  1.00 98.95           O  
ATOM   4847  H   GLY B  43      15.015  16.485  46.296  1.00 98.95           H  
ATOM   4848  HA3 GLY B  43      14.686  17.228  44.189  1.00 98.95           H  
ATOM   4849  HA2 GLY B  43      12.982  16.878  44.412  1.00 98.95           H  
ATOM   4850  N   ALA B  44      14.963  14.311  43.673  1.00 98.96           N  
ATOM   4851  CA  ALA B  44      15.056  13.085  42.883  1.00 98.96           C  
ATOM   4852  C   ALA B  44      13.807  12.201  43.026  1.00 98.96           C  
ATOM   4853  O   ALA B  44      13.221  11.824  42.012  1.00 98.96           O  
ATOM   4854  CB  ALA B  44      16.323  12.315  43.278  1.00 98.96           C  
ATOM   4855  H   ALA B  44      15.556  14.362  44.489  1.00 98.96           H  
ATOM   4856  HA  ALA B  44      15.139  13.371  41.834  1.00 98.96           H  
ATOM   4857  HB1 ALA B  44      16.400  11.374  42.732  1.00 98.96           H  
ATOM   4858  HB2 ALA B  44      17.219  12.891  43.055  1.00 98.96           H  
ATOM   4859  HB3 ALA B  44      16.334  12.085  44.344  1.00 98.96           H  
ATOM   4860  N   VAL B  45      13.402  11.920  44.275  1.00 98.95           N  
ATOM   4861  CA  VAL B  45      12.222  11.111  44.594  1.00 98.95           C  
ATOM   4862  C   VAL B  45      10.889  11.777  44.178  1.00 98.95           C  
ATOM   4863  O   VAL B  45       9.962  11.050  43.828  1.00 98.95           O  
ATOM   4864  CB  VAL B  45      12.213  10.708  46.099  1.00 98.95           C  
ATOM   4865  CG1 VAL B  45      10.912  10.056  46.609  1.00 98.95           C  
ATOM   4866  CG2 VAL B  45      13.380   9.750  46.395  1.00 98.95           C  
ATOM   4867  H   VAL B  45      13.919  12.283  45.065  1.00 98.95           H  
ATOM   4868  HA  VAL B  45      12.301  10.193  44.008  1.00 98.95           H  
ATOM   4869  HB  VAL B  45      12.374  11.609  46.693  1.00 98.95           H  
ATOM   4870 HG11 VAL B  45      11.018   9.718  47.640  1.00 98.95           H  
ATOM   4871 HG12 VAL B  45      10.074  10.750  46.594  1.00 98.95           H  
ATOM   4872 HG13 VAL B  45      10.640   9.192  46.003  1.00 98.95           H  
ATOM   4873 HG21 VAL B  45      13.414   9.479  47.450  1.00 98.95           H  
ATOM   4874 HG22 VAL B  45      13.276   8.834  45.814  1.00 98.95           H  
ATOM   4875 HG23 VAL B  45      14.344  10.185  46.140  1.00 98.95           H  
ATOM   4876  N   ARG B  46      10.831  13.122  44.142  1.00 98.91           N  
ATOM   4877  CA  ARG B  46       9.689  13.889  43.632  1.00 98.91           C  
ATOM   4878  C   ARG B  46       9.407  13.678  42.136  1.00 98.91           C  
ATOM   4879  O   ARG B  46       8.234  13.602  41.780  1.00 98.91           O  
ATOM   4880  CB  ARG B  46       9.841  15.390  43.933  1.00 98.91           C  
ATOM   4881  CG  ARG B  46       9.659  15.755  45.418  1.00 98.91           C  
ATOM   4882  CD  ARG B  46       9.668  17.273  45.665  1.00 98.91           C  
ATOM   4883  NE  ARG B  46       8.432  17.915  45.179  1.00 98.91           N  
ATOM   4884  CZ  ARG B  46       8.147  19.228  45.133  1.00 98.91           C  
ATOM   4885  NH1 ARG B  46       9.012  20.161  45.560  1.00 98.91           N  
ATOM   4886  NH2 ARG B  46       6.959  19.607  44.646  1.00 98.91           N1+
ATOM   4887  H   ARG B  46      11.625  13.660  44.464  1.00 98.91           H  
ATOM   4888  HA  ARG B  46       8.802  13.542  44.153  1.00 98.91           H  
ATOM   4889  HB3 ARG B  46       9.091  15.935  43.359  1.00 98.91           H  
ATOM   4890  HB2 ARG B  46      10.807  15.745  43.572  1.00 98.91           H  
ATOM   4891  HG3 ARG B  46      10.351  15.250  46.084  1.00 98.91           H  
ATOM   4892  HG2 ARG B  46       8.680  15.370  45.707  1.00 98.91           H  
ATOM   4893  HD3 ARG B  46      10.461  17.705  45.054  1.00 98.91           H  
ATOM   4894  HD2 ARG B  46       9.911  17.525  46.695  1.00 98.91           H  
ATOM   4895  HE  ARG B  46       7.725  17.275  44.846  1.00 98.91           H  
ATOM   4896 HH12 ARG B  46       8.782  21.142  45.511  1.00 98.91           H  
ATOM   4897 HH11 ARG B  46       9.903  19.878  45.943  1.00 98.91           H  
ATOM   4898 HH22 ARG B  46       6.713  20.584  44.587  1.00 98.91           H  
ATOM   4899 HH21 ARG B  46       6.292  18.911  44.340  1.00 98.91           H  
ATOM   4900  N   VAL B  47      10.450  13.547  41.295  1.00 98.89           N  
ATOM   4901  CA  VAL B  47      10.303  13.244  39.862  1.00 98.89           C  
ATOM   4902  C   VAL B  47       9.652  11.864  39.616  1.00 98.89           C  
ATOM   4903  O   VAL B  47       8.845  11.728  38.695  1.00 98.89           O  
ATOM   4904  CB  VAL B  47      11.673  13.317  39.120  1.00 98.89           C  
ATOM   4905  CG1 VAL B  47      11.692  12.719  37.697  1.00 98.89           C  
ATOM   4906  CG2 VAL B  47      12.195  14.763  39.065  1.00 98.89           C  
ATOM   4907  H   VAL B  47      11.394  13.618  41.648  1.00 98.89           H  
ATOM   4908  HA  VAL B  47       9.639  13.998  39.433  1.00 98.89           H  
ATOM   4909  HB  VAL B  47      12.395  12.747  39.704  1.00 98.89           H  
ATOM   4910 HG11 VAL B  47      12.633  12.928  37.194  1.00 98.89           H  
ATOM   4911 HG12 VAL B  47      11.589  11.634  37.711  1.00 98.89           H  
ATOM   4912 HG13 VAL B  47      10.895  13.132  37.077  1.00 98.89           H  
ATOM   4913 HG21 VAL B  47      13.187  14.806  38.615  1.00 98.89           H  
ATOM   4914 HG22 VAL B  47      11.535  15.398  38.472  1.00 98.89           H  
ATOM   4915 HG23 VAL B  47      12.271  15.202  40.058  1.00 98.89           H  
ATOM   4916  N   LEU B  48       9.986  10.889  40.477  1.00 98.11           N  
ATOM   4917  CA  LEU B  48       9.431   9.537  40.468  1.00 98.11           C  
ATOM   4918  C   LEU B  48       7.985   9.497  41.002  1.00 98.11           C  
ATOM   4919  O   LEU B  48       7.177   8.750  40.456  1.00 98.11           O  
ATOM   4920  CB  LEU B  48      10.357   8.610  41.285  1.00 98.11           C  
ATOM   4921  CG  LEU B  48      11.806   8.479  40.753  1.00 98.11           C  
ATOM   4922  CD1 LEU B  48      12.776   7.959  41.836  1.00 98.11           C  
ATOM   4923  CD2 LEU B  48      11.873   7.646  39.457  1.00 98.11           C  
ATOM   4924  H   LEU B  48      10.644  11.092  41.216  1.00 98.11           H  
ATOM   4925  HA  LEU B  48       9.401   9.190  39.434  1.00 98.11           H  
ATOM   4926  HB3 LEU B  48       9.914   7.616  41.343  1.00 98.11           H  
ATOM   4927  HB2 LEU B  48      10.385   8.981  42.310  1.00 98.11           H  
ATOM   4928  HG  LEU B  48      12.153   9.481  40.502  1.00 98.11           H  
ATOM   4929 HD11 LEU B  48      13.598   8.657  41.990  1.00 98.11           H  
ATOM   4930 HD12 LEU B  48      12.291   7.848  42.805  1.00 98.11           H  
ATOM   4931 HD13 LEU B  48      13.221   6.998  41.579  1.00 98.11           H  
ATOM   4932 HD21 LEU B  48      12.619   8.048  38.770  1.00 98.11           H  
ATOM   4933 HD22 LEU B  48      12.128   6.607  39.660  1.00 98.11           H  
ATOM   4934 HD23 LEU B  48      10.923   7.627  38.926  1.00 98.11           H  
ATOM   4935  N   GLU B  49       7.674  10.320  42.020  1.00 98.09           N  
ATOM   4936  CA  GLU B  49       6.332  10.492  42.590  1.00 98.09           C
[truncated: 282,901 more chars]
