# Supplementary material for: The effects of nature‐inspired amino acid substitutions on structural and biochemical properties of the E. coli L‐asparaginase EcAIII
Source: Protein Sci. 2023 Jun 1;32(6):e4647. doi: 10.1002/pro.4647 (PMC10204187; doi:10.1002/pro.4647)
Supplement: Supplementary file 5 — DATA S2. Supporting Information. [file PRO-32-e4647-s005.zip › docking_results_orthologs_EcAIII_PDB_files/orthologs_W/InducedFit_PFTR01000010_1_4_cuted_ref.pdb]

TITLE     InducedFit_PFTR01000010.1_4_cuted_ref
REMARK   4      COMPLIES WITH FORMAT V. 3.0, 1-DEC-2006
REMARK 888
REMARK 888 WRITTEN BY MAESTRO (A PRODUCT OF SCHRODINGER, LLC)
ATOM      1  N   GLU A   7      19.943 -24.423  81.247  1.00 68.24           N1+
ATOM      2  CA  GLU A   7      18.608 -25.000  81.642  1.00 68.24           C  
ATOM      3  C   GLU A   7      17.947 -23.966  82.593  1.00 68.24           C  
ATOM      4  O   GLU A   7      17.636 -24.306  83.736  1.00 68.24           O  
ATOM      5  CB  GLU A   7      18.746 -26.419  82.256  1.00 68.24           C  
ATOM      6  CG  GLU A   7      19.327 -27.495  81.306  1.00 68.24           C  
ATOM      7  CD  GLU A   7      19.529 -28.886  81.936  1.00 68.24           C  
ATOM      8  OE1 GLU A   7      20.008 -29.763  81.185  1.00 68.24           O  
ATOM      9  OE2 GLU A   7      19.223 -29.066  83.136  1.00 68.24           O1-
ATOM     10  H1  GLU A   7      20.383 -25.057  80.595  1.00 68.24           H  
ATOM     11  H2  GLU A   7      19.812 -23.522  80.812  1.00 68.24           H  
ATOM     12  H3  GLU A   7      20.520 -24.339  82.073  1.00 68.24           H  
ATOM     13  HA  GLU A   7      18.037 -25.046  80.713  1.00 68.24           H  
ATOM     14  HB3 GLU A   7      17.760 -26.757  82.583  1.00 68.24           H  
ATOM     15  HB2 GLU A   7      19.357 -26.368  83.160  1.00 68.24           H  
ATOM     16  HG3 GLU A   7      20.295 -27.171  80.920  1.00 68.24           H  
ATOM     17  HG2 GLU A   7      18.671 -27.603  80.441  1.00 68.24           H  
ATOM     18  N   SER A   8      17.713 -22.726  82.121  1.00 92.65           N  
ATOM     19  CA  SER A   8      17.143 -21.645  82.920  1.00 92.65           C  
ATOM     20  C   SER A   8      16.548 -20.568  82.009  1.00 92.65           C  
ATOM     21  O   SER A   8      17.078 -20.304  80.928  1.00 92.65           O  
ATOM     22  CB  SER A   8      18.193 -21.088  83.913  1.00 92.65           C  
ATOM     23  OG  SER A   8      19.246 -20.386  83.279  1.00 92.65           O  
ATOM     24  H   SER A   8      17.937 -22.483  81.167  1.00 92.65           H  
ATOM     25  HA  SER A   8      16.320 -22.066  83.502  1.00 92.65           H  
ATOM     26  HB3 SER A   8      18.617 -21.881  84.530  1.00 92.65           H  
ATOM     27  HB2 SER A   8      17.701 -20.402  84.601  1.00 92.65           H  
ATOM     28  HG  SER A   8      19.891 -20.144  83.949  1.00 92.65           H  
ATOM     29  N   PHE A   9      15.455 -19.964  82.492  1.00 98.30           N  
ATOM     30  CA  PHE A   9      14.775 -18.843  81.858  1.00 98.30           C  
ATOM     31  C   PHE A   9      15.295 -17.523  82.444  1.00 98.30           C  
ATOM     32  O   PHE A   9      15.848 -17.502  83.542  1.00 98.30           O  
ATOM     33  CB  PHE A   9      13.251 -19.005  82.063  1.00 98.30           C  
ATOM     34  CG  PHE A   9      12.721 -18.880  83.486  1.00 98.30           C  
ATOM     35  CD1 PHE A   9      12.668 -20.015  84.322  1.00 98.30           C  
ATOM     36  CD2 PHE A   9      12.405 -17.615  84.029  1.00 98.30           C  
ATOM     37  CE1 PHE A   9      12.256 -19.887  85.640  1.00 98.30           C  
ATOM     38  CE2 PHE A   9      11.986 -17.509  85.348  1.00 98.30           C  
ATOM     39  CZ  PHE A   9      11.912 -18.642  86.148  1.00 98.30           C  
ATOM     40  H   PHE A   9      15.098 -20.229  83.398  1.00 98.30           H  
ATOM     41  HA  PHE A   9      14.979 -18.855  80.786  1.00 98.30           H  
ATOM     42  HB3 PHE A   9      12.931 -19.965  81.655  1.00 98.30           H  
ATOM     43  HB2 PHE A   9      12.735 -18.256  81.463  1.00 98.30           H  
ATOM     44  HD1 PHE A   9      12.938 -20.988  83.942  1.00 98.30           H  
ATOM     45  HD2 PHE A   9      12.485 -16.726  83.420  1.00 98.30           H  
ATOM     46  HE1 PHE A   9      12.207 -20.760  86.275  1.00 98.30           H  
ATOM     47  HE2 PHE A   9      11.729 -16.542  85.755  1.00 98.30           H  
ATOM     48  HZ  PHE A   9      11.604 -18.562  87.178  1.00 98.30           H  
ATOM     49  N   SER A  10      15.047 -16.437  81.708  1.00 98.28           N  
ATOM     50  CA  SER A  10      15.304 -15.073  82.146  1.00 98.28           C  
ATOM     51  C   SER A  10      14.141 -14.175  81.716  1.00 98.28           C  
ATOM     52  O   SER A  10      13.449 -14.481  80.746  1.00 98.28           O  
ATOM     53  CB  SER A  10      16.658 -14.596  81.591  1.00 98.28           C  
ATOM     54  OG  SER A  10      17.691 -15.032  82.444  1.00 98.28           O  
ATOM     55  H   SER A  10      14.561 -16.533  80.824  1.00 98.28           H  
ATOM     56  HA  SER A  10      15.328 -15.034  83.236  1.00 98.28           H  
ATOM     57  HB3 SER A  10      16.705 -13.509  81.546  1.00 98.28           H  
ATOM     58  HB2 SER A  10      16.835 -14.962  80.580  1.00 98.28           H  
ATOM     59  HG  SER A  10      18.525 -14.665  82.124  1.00 98.28           H  
ATOM     60  N   LEU A  11      13.937 -13.089  82.469  1.00 98.76           N  
ATOM     61  CA  LEU A  11      12.835 -12.154  82.286  1.00 98.76           C  
ATOM     62  C   LEU A  11      13.248 -10.795  82.844  1.00 98.76           C  
ATOM     63  O   LEU A  11      13.763 -10.735  83.956  1.00 98.76           O  
ATOM     64  CB  LEU A  11      11.572 -12.711  82.988  1.00 98.76           C  
ATOM     65  CG  LEU A  11      10.337 -11.780  83.022  1.00 98.76           C  
ATOM     66  CD1 LEU A  11       9.776 -11.479  81.618  1.00 98.76           C  
ATOM     67  CD2 LEU A  11       9.262 -12.370  83.942  1.00 98.76           C  
ATOM     68  H   LEU A  11      14.536 -12.909  83.266  1.00 98.76           H  
ATOM     69  HA  LEU A  11      12.641 -12.045  81.220  1.00 98.76           H  
ATOM     70  HB3 LEU A  11      11.837 -12.960  84.017  1.00 98.76           H  
ATOM     71  HB2 LEU A  11      11.290 -13.656  82.524  1.00 98.76           H  
ATOM     72  HG  LEU A  11      10.620 -10.828  83.470  1.00 98.76           H  
ATOM     73 HD11 LEU A  11       8.730 -11.771  81.520  1.00 98.76           H  
ATOM     74 HD12 LEU A  11       9.840 -10.414  81.393  1.00 98.76           H  
ATOM     75 HD13 LEU A  11      10.326 -12.008  80.842  1.00 98.76           H  
ATOM     76 HD21 LEU A  11       8.350 -11.772  83.920  1.00 98.76           H  
ATOM     77 HD22 LEU A  11       9.017 -13.388  83.641  1.00 98.76           H  
ATOM     78 HD23 LEU A  11       9.601 -12.406  84.977  1.00 98.76           H  
ATOM     79  N   ALA A  12      12.948  -9.730  82.095  1.00 98.49           N  
ATOM     80  CA  ALA A  12      13.013  -8.352  82.562  1.00 98.49           C  
ATOM     81  C   ALA A  12      11.801  -7.590  82.029  1.00 98.49           C  
ATOM     82  O   ALA A  12      11.266  -7.946  80.980  1.00 98.49           O  
ATOM     83  CB  ALA A  12      14.339  -7.706  82.131  1.00 98.49           C  
ATOM     84  H   ALA A  12      12.527  -9.862  81.183  1.00 98.49           H  
ATOM     85  HA  ALA A  12      12.948  -8.332  83.648  1.00 98.49           H  
ATOM     86  HB1 ALA A  12      14.404  -6.671  82.467  1.00 98.49           H  
ATOM     87  HB2 ALA A  12      15.184  -8.241  82.560  1.00 98.49           H  
ATOM     88  HB3 ALA A  12      14.466  -7.714  81.052  1.00 98.49           H  
ATOM     89  N   ILE A  13      11.399  -6.546  82.764  1.00 98.88           N  
ATOM     90  CA  ILE A  13      10.292  -5.657  82.419  1.00 98.88           C  
ATOM     91  C   ILE A  13      10.645  -4.203  82.776  1.00 98.88           C  
ATOM     92  O   ILE A  13      11.564  -3.972  83.565  1.00 98.88           O  
ATOM     93  CB  ILE A  13       8.974  -6.054  83.155  1.00 98.88           C  
ATOM     94  CG1 ILE A  13       9.057  -5.993  84.700  1.00 98.88           C  
ATOM     95  CG2 ILE A  13       8.449  -7.422  82.681  1.00 98.88           C  
ATOM     96  CD1 ILE A  13       7.694  -6.136  85.384  1.00 98.88           C  
ATOM     97  H   ILE A  13      11.893  -6.317  83.618  1.00 98.88           H  
ATOM     98  HA  ILE A  13      10.134  -5.679  81.343  1.00 98.88           H  
ATOM     99  HB  ILE A  13       8.215  -5.330  82.852  1.00 98.88           H  
ATOM    100 HG13 ILE A  13       9.498  -5.056  85.039  1.00 98.88           H  
ATOM    101 HG12 ILE A  13       9.725  -6.775  85.060  1.00 98.88           H  
ATOM    102 HG21 ILE A  13       7.448  -7.618  83.062  1.00 98.88           H  
ATOM    103 HG22 ILE A  13       8.392  -7.463  81.596  1.00 98.88           H  
ATOM    104 HG23 ILE A  13       9.090  -8.239  83.010  1.00 98.88           H  
ATOM    105 HD11 ILE A  13       7.763  -5.826  86.424  1.00 98.88           H  
ATOM    106 HD12 ILE A  13       6.931  -5.523  84.902  1.00 98.88           H  
ATOM    107 HD13 ILE A  13       7.351  -7.169  85.377  1.00 98.88           H  
ATOM    108  N   HIS A  14       9.901  -3.254  82.205  1.00 98.09           N  
ATOM    109  CA  HIS A  14       9.924  -1.849  82.571  1.00 98.09           C  
ATOM    110  C   HIS A  14       8.501  -1.286  82.576  1.00 98.09           C  
ATOM    111  O   HIS A  14       7.642  -1.723  81.810  1.00 98.09           O  
ATOM    112  CB  HIS A  14      10.970  -1.031  81.775  1.00 98.09           C  
ATOM    113  CG  HIS A  14      10.660  -0.794  80.317  1.00 98.09           C  
ATOM    114  CD2 HIS A  14      11.260  -1.344  79.204  1.00 98.09           C  
ATOM    115  ND1 HIS A  14       9.656   0.085  79.899  1.00 98.09           N  
ATOM    116  CE1 HIS A  14       9.646  -0.016  78.576  1.00 98.09           C  
ATOM    117  NE2 HIS A  14      10.575  -0.846  78.113  1.00 98.09           N  
ATOM    118  H   HIS A  14       9.155  -3.532  81.571  1.00 98.09           H  
ATOM    119  HA  HIS A  14      10.236  -1.819  83.610  1.00 98.09           H  
ATOM    120  HB3 HIS A  14      11.942  -1.517  81.849  1.00 98.09           H  
ATOM    121  HB2 HIS A  14      11.097  -0.051  82.236  1.00 98.09           H  
ATOM    122  HD2 HIS A  14      12.075  -2.040  79.105  1.00 98.09           H  
ATOM    123  HE1 HIS A  14       8.952   0.514  77.943  1.00 98.09           H  
ATOM    124  HE2 HIS A  14      10.702  -1.100  77.135  1.00 98.09           H  
ATOM    125  N   GLY A  15       8.279  -0.311  83.459  1.00 96.04           N  
ATOM    126  CA  GLY A  15       7.084   0.519  83.560  1.00 96.04           C  
ATOM    127  C   GLY A  15       7.396   1.960  83.137  1.00 96.04           C  
ATOM    128  O   GLY A  15       6.735   2.890  83.598  1.00 96.04           O  
ATOM    129  H   GLY A  15       9.082  -0.013  84.009  1.00 96.04           H  
ATOM    130  HA3 GLY A  15       6.730   0.512  84.591  1.00 96.04           H  
ATOM    131  HA2 GLY A  15       6.269   0.136  82.943  1.00 96.04           H  
ATOM    132  N   GLY A  16       8.437   2.147  82.318  1.00 93.76           N  
ATOM    133  CA  GLY A  16       8.833   3.414  81.723  1.00 93.76           C  
ATOM    134  C   GLY A  16      10.036   4.091  82.396  1.00 93.76           C  
ATOM    135  O   GLY A  16      10.252   3.985  83.611  1.00 93.76           O  
ATOM    136  H   GLY A  16       8.876   1.321  81.932  1.00 93.76           H  
ATOM    137  HA3 GLY A  16       7.998   4.116  81.702  1.00 93.76           H  
ATOM    138  HA2 GLY A  16       9.066   3.190  80.684  1.00 93.76           H  
ATOM    139  N   ALA A  17      10.812   4.812  81.577  1.00 91.32           N  
ATOM    140  CA  ALA A  17      11.907   5.705  81.946  1.00 91.32           C  
ATOM    141  C   ALA A  17      11.405   7.155  82.036  1.00 91.32           C  
ATOM    142  O   ALA A  17      10.454   7.535  81.352  1.00 91.32           O  
ATOM    143  CB  ALA A  17      12.969   5.650  80.835  1.00 91.32           C  
ATOM    144  H   ALA A  17      10.549   4.822  80.592  1.00 91.32           H  
ATOM    145  HA  ALA A  17      12.353   5.420  82.891  1.00 91.32           H  
ATOM    146  HB1 ALA A  17      13.738   6.409  80.968  1.00 91.32           H  
ATOM    147  HB2 ALA A  17      13.481   4.689  80.835  1.00 91.32           H  
ATOM    148  HB3 ALA A  17      12.534   5.807  79.846  1.00 91.32           H  
ATOM    149  N   GLY A  18      12.077   7.974  82.852  1.00 86.23           N  
ATOM    150  CA  GLY A  18      11.817   9.405  83.003  1.00 86.23           C  
ATOM    151  C   GLY A  18      10.955   9.735  84.224  1.00 86.23           C  
ATOM    152  O   GLY A  18      10.757   8.895  85.100  1.00 86.23           O  
ATOM    153  H   GLY A  18      12.801   7.567  83.436  1.00 86.23           H  
ATOM    154  HA3 GLY A  18      11.347   9.809  82.105  1.00 86.23           H  
ATOM    155  HA2 GLY A  18      12.766   9.925  83.113  1.00 86.23           H  
ATOM    156  N   GLY A  19      10.460  10.975  84.287  1.00 81.97           N  
ATOM    157  CA  GLY A  19       9.678  11.521  85.395  1.00 81.97           C  
ATOM    158  C   GLY A  19      10.556  12.170  86.472  1.00 81.97           C  
ATOM    159  O   GLY A  19      11.766  11.937  86.526  1.00 81.97           O  
ATOM    160  H   GLY A  19      10.709  11.619  83.553  1.00 81.97           H  
ATOM    161  HA3 GLY A  19       9.065  10.745  85.856  1.00 81.97           H  
ATOM    162  HA2 GLY A  19       8.991  12.267  84.994  1.00 81.97           H  
ATOM    163  N   THR A  20       9.949  12.999  87.332  1.00 82.41           N  
ATOM    164  CA  THR A  20      10.610  13.571  88.509  1.00 82.41           C  
ATOM    165  C   THR A  20      10.852  12.503  89.595  1.00 82.41           C  
ATOM    166  O   THR A  20      10.072  11.556  89.714  1.00 82.41           O  
ATOM    167  CB  THR A  20       9.782  14.735  89.131  1.00 82.41           C  
ATOM    168  CG2 THR A  20       9.356  15.804  88.111  1.00 82.41           C  
ATOM    169  OG1 THR A  20       8.644  14.310  89.860  1.00 82.41           O  
ATOM    170  H   THR A  20       8.965  13.197  87.235  1.00 82.41           H  
ATOM    171  HA  THR A  20      11.577  13.971  88.196  1.00 82.41           H  
ATOM    172  HB  THR A  20      10.423  15.236  89.858  1.00 82.41           H  
ATOM    173 HG21 THR A  20       8.865  16.642  88.606  1.00 82.41           H  
ATOM    174 HG22 THR A  20      10.221  16.199  87.577  1.00 82.41           H  
ATOM    175 HG23 THR A  20       8.661  15.407  87.371  1.00 82.41           H  
ATOM    176  HG1 THR A  20       7.981  14.000  89.238  1.00 82.41           H  
ATOM    177  N   ILE A  21      11.920  12.707  90.385  1.00 83.92           N  
ATOM    178  CA  ILE A  21      12.285  11.871  91.534  1.00 83.92           C  
ATOM    179  C   ILE A  21      11.223  11.915  92.656  1.00 83.92           C  
ATOM    180  O   ILE A  21      11.017  10.899  93.318  1.00 83.92           O  
ATOM    181  CB  ILE A  21      13.680  12.272  92.109  1.00 83.92           C  
ATOM    182  CG1 ILE A  21      14.793  12.035  91.060  1.00 83.92           C  
ATOM    183  CG2 ILE A  21      14.057  11.574  93.439  1.00 83.92           C  
ATOM    184  CD1 ILE A  21      16.154  12.634  91.446  1.00 83.92           C  
ATOM    185  H   ILE A  21      12.518  13.503  90.214  1.00 83.92           H  
ATOM    186  HA  ILE A  21      12.346  10.839  91.181  1.00 83.92           H  
ATOM    187  HB  ILE A  21      13.651  13.345  92.310  1.00 83.92           H  
ATOM    188 HG13 ILE A  21      14.506  12.450  90.094  1.00 83.92           H  
ATOM    189 HG12 ILE A  21      14.912  10.964  90.893  1.00 83.92           H  
ATOM    190 HG21 ILE A  21      15.058  11.844  93.771  1.00 83.92           H  
ATOM    191 HG22 ILE A  21      13.391  11.848  94.257  1.00 83.92           H  
ATOM    192 HG23 ILE A  21      14.029  10.489  93.332  1.00 83.92           H  
ATOM    193 HD11 ILE A  21      16.729  12.888  90.557  1.00 83.92           H  
ATOM    194 HD12 ILE A  21      16.045  13.543  92.038  1.00 83.92           H  
ATOM    195 HD13 ILE A  21      16.746  11.924  92.024  1.00 83.92           H  
ATOM    196  N   LYS A  22      10.541  13.066  92.813  1.00 84.38           N  
ATOM    197  CA  LYS A  22       9.426  13.262  93.740  1.00 84.38           C  
ATOM    198  C   LYS A  22       8.238  12.331  93.439  1.00 84.38           C  
ATOM    199  O   LYS A  22       7.860  11.561  94.318  1.00 84.38           O  
ATOM    200  CB  LYS A  22       9.036  14.757  93.776  1.00 84.38           C  
ATOM    201  CG  LYS A  22       7.819  15.076  94.666  1.00 84.38           C  
ATOM    202  CD  LYS A  22       7.597  16.580  94.875  1.00 84.38           C  
ATOM    203  CE  LYS A  22       6.345  16.861  95.723  1.00 84.38           C  
ATOM    204  NZ  LYS A  22       6.157  18.300  95.974  1.00 84.38           N1+
ATOM    205  H   LYS A  22      10.760  13.850  92.217  1.00 84.38           H  
ATOM    206  HA  LYS A  22       9.796  13.001  94.734  1.00 84.38           H  
ATOM    207  HB3 LYS A  22       8.832  15.112  92.764  1.00 84.38           H  
ATOM    208  HB2 LYS A  22       9.895  15.329  94.129  1.00 84.38           H  
ATOM    209  HG3 LYS A  22       7.937  14.589  95.635  1.00 84.38           H  
ATOM    210  HG2 LYS A  22       6.919  14.652  94.219  1.00 84.38           H  
ATOM    211  HD3 LYS A  22       7.506  17.069  93.903  1.00 84.38           H  
ATOM    212  HD2 LYS A  22       8.478  17.008  95.356  1.00 84.38           H  
ATOM    213  HE3 LYS A  22       6.417  16.350  96.683  1.00 84.38           H  
ATOM    214  HE2 LYS A  22       5.457  16.480  95.219  1.00 84.38           H  
ATOM    215  HZ1 LYS A  22       6.054  18.787  95.096  1.00 84.38           H  
ATOM    216  HZ2 LYS A  22       5.326  18.434  96.532  1.00 84.38           H  
ATOM    217  HZ3 LYS A  22       6.957  18.664  96.472  1.00 84.38           H  
ATOM    218  N   LYS A  23       7.709  12.389  92.203  1.00 83.58           N  
ATOM    219  CA  LYS A  23       6.599  11.544  91.747  1.00 83.58           C  
ATOM    220  C   LYS A  23       6.942  10.047  91.661  1.00 83.58           C  
ATOM    221  O   LYS A  23       6.047   9.222  91.848  1.00 83.58           O  
ATOM    222  CB  LYS A  23       6.047  12.061  90.405  1.00 83.58           C  
ATOM    223  CG  LYS A  23       5.272  13.381  90.544  1.00 83.58           C  
ATOM    224  CD  LYS A  23       4.563  13.788  89.245  1.00 83.58           C  
ATOM    225  CE  LYS A  23       3.692  15.042  89.424  1.00 83.58           C  
ATOM    226  NZ  LYS A  23       2.954  15.377  88.193  1.00 83.58           N1+
ATOM    227  H   LYS A  23       8.086  13.039  91.527  1.00 83.58           H  
ATOM    228  HA  LYS A  23       5.804  11.636  92.488  1.00 83.58           H  
ATOM    229  HB3 LYS A  23       5.356  11.318  90.002  1.00 83.58           H  
ATOM    230  HB2 LYS A  23       6.848  12.155  89.671  1.00 83.58           H  
ATOM    231  HG3 LYS A  23       5.947  14.177  90.861  1.00 83.58           H  
ATOM    232  HG2 LYS A  23       4.530  13.279  91.338  1.00 83.58           H  
ATOM    233  HD3 LYS A  23       3.947  12.956  88.897  1.00 83.58           H  
ATOM    234  HD2 LYS A  23       5.311  13.962  88.469  1.00 83.58           H  
ATOM    235  HE3 LYS A  23       4.310  15.894  89.710  1.00 83.58           H  
ATOM    236  HE2 LYS A  23       2.969  14.886  90.225  1.00 83.58           H  
ATOM    237  HZ1 LYS A  23       2.352  14.606  87.941  1.00 83.58           H  
ATOM    238  HZ2 LYS A  23       2.391  16.201  88.351  1.00 83.58           H  
ATOM    239  HZ3 LYS A  23       3.606  15.555  87.442  1.00 83.58           H  
ATOM    240  N   ALA A  24       8.225   9.723  91.420  1.00 86.07           N  
ATOM    241  CA  ALA A  24       8.747   8.360  91.460  1.00 86.07           C  
ATOM    242  C   ALA A  24       8.692   7.762  92.876  1.00 86.07           C  
ATOM    243  O   ALA A  24       8.193   6.650  93.020  1.00 86.07           O  
ATOM    244  CB  ALA A  24      10.169   8.336  90.883  1.00 86.07           C  
ATOM    245  H   ALA A  24       8.901  10.457  91.258  1.00 86.07           H  
ATOM    246  HA  ALA A  24       8.118   7.746  90.811  1.00 86.07           H  
ATOM    247  HB1 ALA A  24      10.539   7.315  90.791  1.00 86.07           H  
ATOM    248  HB2 ALA A  24      10.192   8.777  89.887  1.00 86.07           H  
ATOM    249  HB3 ALA A  24      10.872   8.888  91.507  1.00 86.07           H  
ATOM    250  N   ARG A  25       9.141   8.529  93.887  1.00 86.76           N  
ATOM    251  CA  ARG A  25       9.107   8.155  95.306  1.00 86.76           C  
ATOM    252  C   ARG A  25       7.690   8.122  95.911  1.00 86.76           C  
ATOM    253  O   ARG A  25       7.442   7.276  96.769  1.00 86.76           O  
ATOM    254  CB  ARG A  25      10.034   9.079  96.118  1.00 86.76           C  
ATOM    255  CG  ARG A  25      11.524   8.828  95.829  1.00 86.76           C  
ATOM    256  CD  ARG A  25      12.446   9.734  96.657  1.00 86.76           C  
ATOM    257  NE  ARG A  25      13.861   9.536  96.302  1.00 86.76           N  
ATOM    258  CZ  ARG A  25      14.924  10.202  96.791  1.00 86.76           C  
ATOM    259  NH1 ARG A  25      14.798  11.178  97.704  1.00 86.76           N  
ATOM    260  NH2 ARG A  25      16.148   9.878  96.353  1.00 86.76           N1+
ATOM    261  H   ARG A  25       9.529   9.441  93.682  1.00 86.76           H  
ATOM    262  HA  ARG A  25       9.507   7.148  95.396  1.00 86.76           H  
ATOM    263  HB3 ARG A  25       9.871   8.912  97.184  1.00 86.76           H  
ATOM    264  HB2 ARG A  25       9.778  10.124  95.931  1.00 86.76           H  
ATOM    265  HG3 ARG A  25      11.762   8.875  94.766  1.00 86.76           H  
ATOM    266  HG2 ARG A  25      11.718   7.797  96.126  1.00 86.76           H  
ATOM    267  HD3 ARG A  25      12.370   9.432  97.702  1.00 86.76           H  
ATOM    268  HD2 ARG A  25      12.138  10.779  96.605  1.00 86.76           H  
ATOM    269  HE  ARG A  25      14.032   8.800  95.631  1.00 86.76           H  
ATOM    270 HH12 ARG A  25      15.609  11.661  98.061  1.00 86.76           H  
ATOM    271 HH11 ARG A  25      13.882  11.426  98.048  1.00 86.76           H  
ATOM    272 HH22 ARG A  25      16.962  10.358  96.707  1.00 86.76           H  
ATOM    273 HH21 ARG A  25      16.269   9.142  95.672  1.00 86.76           H  
ATOM    274  N   GLU A  26       6.783   9.000  95.446  1.00 88.03           N  
ATOM    275  CA  GLU A  26       5.369   9.027  95.844  1.00 88.03           C  
ATOM    276  C   GLU A  26       4.572   7.786  95.399  1.00 88.03           C  
ATOM    277  O   GLU A  26       3.621   7.414  96.085  1.00 88.03           O  
ATOM    278  CB  GLU A  26       4.708  10.315  95.313  1.00 88.03           C  
ATOM    279  CG  GLU A  26       5.111  11.578  96.109  1.00 88.03           C  
ATOM    280  CD  GLU A  26       4.665  12.923  95.507  1.00 88.03           C  
ATOM    281  OE1 GLU A  26       4.832  13.930  96.230  1.00 88.03           O  
ATOM    282  OE2 GLU A  26       4.183  12.956  94.352  1.00 88.03           O1-
ATOM    283  H   GLU A  26       7.067   9.694  94.768  1.00 88.03           H  
ATOM    284  HA  GLU A  26       5.329   9.048  96.935  1.00 88.03           H  
ATOM    285  HB3 GLU A  26       3.621  10.221  95.325  1.00 88.03           H  
ATOM    286  HB2 GLU A  26       4.983  10.430  94.265  1.00 88.03           H  
ATOM    287  HG3 GLU A  26       6.192  11.612  96.240  1.00 88.03           H  
ATOM    288  HG2 GLU A  26       4.696  11.501  97.115  1.00 88.03           H  
ATOM    289  N   SER A  27       4.982   7.170  94.278  1.00 89.40           N  
ATOM    290  CA  SER A  27       4.368   5.972  93.703  1.00 89.40           C  
ATOM    291  C   SER A  27       5.178   4.684  93.959  1.00 89.40           C  
ATOM    292  O   SER A  27       4.699   3.621  93.571  1.00 89.40           O  
ATOM    293  CB  SER A  27       4.127   6.228  92.197  1.00 89.40           C  
ATOM    294  OG  SER A  27       5.330   6.309  91.454  1.00 89.40           O  
ATOM    295  H   SER A  27       5.776   7.543  93.778  1.00 89.40           H  
ATOM    296  HA  SER A  27       3.389   5.812  94.158  1.00 89.40           H  
ATOM    297  HB3 SER A  27       3.562   7.149  92.054  1.00 89.40           H  
ATOM    298  HB2 SER A  27       3.520   5.427  91.773  1.00 89.40           H  
ATOM    299  HG  SER A  27       5.732   7.167  91.624  1.00 89.40           H  
ATOM    300  N   GLU A  28       6.368   4.793  94.582  1.00 92.22           N  
ATOM    301  CA  GLU A  28       7.396   3.749  94.699  1.00 92.22           C  
ATOM    302  C   GLU A  28       6.924   2.382  95.207  1.00 92.22           C  
ATOM    303  O   GLU A  28       7.218   1.380  94.558  1.00 92.22           O  
ATOM    304  CB  GLU A  28       8.598   4.290  95.503  1.00 92.22           C  
ATOM    305  CG  GLU A  28       9.723   3.270  95.816  1.00 92.22           C  
ATOM    306  CD  GLU A  28      11.013   3.869  96.404  1.00 92.22           C  
ATOM    307  OE1 GLU A  28      11.967   3.076  96.556  1.00 92.22           O  
ATOM    308  OE2 GLU A  28      11.056   5.088  96.685  1.00 92.22           O1-
ATOM    309  H   GLU A  28       6.660   5.709  94.891  1.00 92.22           H  
ATOM    310  HA  GLU A  28       7.746   3.578  93.680  1.00 92.22           H  
ATOM    311  HB3 GLU A  28       8.245   4.735  96.434  1.00 92.22           H  
ATOM    312  HB2 GLU A  28       9.030   5.100  94.923  1.00 92.22           H  
ATOM    313  HG3 GLU A  28       9.980   2.728  94.905  1.00 92.22           H  
ATOM    314  HG2 GLU A  28       9.359   2.525  96.526  1.00 92.22           H  
ATOM    315  N   THR A  29       6.213   2.369  96.346  1.00 94.55           N  
ATOM    316  CA  THR A  29       5.726   1.152  97.000  1.00 94.55           C  
ATOM    317  C   THR A  29       4.720   0.365  96.136  1.00 94.55           C  
ATOM    318  O   THR A  29       4.830  -0.858  96.054  1.00 94.55           O  
ATOM    319  CB  THR A  29       5.052   1.477  98.360  1.00 94.55           C  
ATOM    320  CG2 THR A  29       4.511   0.268  99.147  1.00 94.55           C  
ATOM    321  OG1 THR A  29       5.984   2.152  99.183  1.00 94.55           O  
ATOM    322  H   THR A  29       6.032   3.235  96.832  1.00 94.55           H  
ATOM    323  HA  THR A  29       6.588   0.507  97.183  1.00 94.55           H  
ATOM    324  HB  THR A  29       4.227   2.171  98.193  1.00 94.55           H  
ATOM    325 HG21 THR A  29       4.148   0.569 100.130  1.00 94.55           H  
ATOM    326 HG22 THR A  29       3.676  -0.212  98.637  1.00 94.55           H  
ATOM    327 HG23 THR A  29       5.287  -0.484  99.296  1.00 94.55           H  
ATOM    328  HG1 THR A  29       5.612   2.236 100.064  1.00 94.55           H  
ATOM    329  N   VAL A  30       3.792   1.088  95.485  1.00 94.02           N  
ATOM    330  CA  VAL A  30       2.768   0.516  94.611  1.00 94.02           C  
ATOM    331  C   VAL A  30       3.370   0.043  93.272  1.00 94.02           C  
ATOM    332  O   VAL A  30       3.014  -1.042  92.817  1.00 94.02           O  
ATOM    333  CB  VAL A  30       1.626   1.531  94.313  1.00 94.02           C  
ATOM    334  CG1 VAL A  30       0.480   0.930  93.471  1.00 94.02           C  
ATOM    335  CG2 VAL A  30       1.036   2.123  95.607  1.00 94.02           C  
ATOM    336  H   VAL A  30       3.789   2.093  95.576  1.00 94.02           H  
ATOM    337  HA  VAL A  30       2.336  -0.351  95.115  1.00 94.02           H  
ATOM    338  HB  VAL A  30       2.043   2.363  93.743  1.00 94.02           H  
ATOM    339 HG11 VAL A  30      -0.300   1.669  93.286  1.00 94.02           H  
ATOM    340 HG12 VAL A  30       0.818   0.577  92.499  1.00 94.02           H  
ATOM    341 HG13 VAL A  30       0.020   0.085  93.983  1.00 94.02           H  
ATOM    342 HG21 VAL A  30       0.213   2.804  95.389  1.00 94.02           H  
ATOM    343 HG22 VAL A  30       0.654   1.340  96.262  1.00 94.02           H  
ATOM    344 HG23 VAL A  30       1.778   2.693  96.167  1.00 94.02           H  
ATOM    345  N   VAL A  31       4.288   0.839  92.694  1.00 94.26           N  
ATOM    346  CA  VAL A  31       5.013   0.537  91.458  1.00 94.26           C  
ATOM    347  C   VAL A  31       5.930  -0.694  91.590  1.00 94.26           C  
ATOM    348  O   VAL A  31       5.869  -1.560  90.722  1.00 94.26           O  
ATOM    349  CB  VAL A  31       5.816   1.777  90.957  1.00 94.26           C  
ATOM    350  CG1 VAL A  31       6.956   1.495  89.957  1.00 94.26           C  
ATOM    351  CG2 VAL A  31       4.862   2.822  90.351  1.00 94.26           C  
ATOM    352  H   VAL A  31       4.519   1.722  93.133  1.00 94.26           H  
ATOM    353  HA  VAL A  31       4.262   0.295  90.703  1.00 94.26           H  
ATOM    354  HB  VAL A  31       6.283   2.243  91.826  1.00 94.26           H  
ATOM    355 HG11 VAL A  31       7.372   2.429  89.584  1.00 94.26           H  
ATOM    356 HG12 VAL A  31       7.781   0.951  90.418  1.00 94.26           H  
ATOM    357 HG13 VAL A  31       6.604   0.922  89.099  1.00 94.26           H  
ATOM    358 HG21 VAL A  31       5.392   3.738  90.088  1.00 94.26           H  
ATOM    359 HG22 VAL A  31       4.384   2.445  89.447  1.00 94.26           H  
ATOM    360 HG23 VAL A  31       4.069   3.095  91.046  1.00 94.26           H  
ATOM    361  N   LYS A  32       6.714  -0.782  92.680  1.00 96.50           N  
ATOM    362  CA  LYS A  32       7.552  -1.942  93.004  1.00 96.50           C  
ATOM    363  C   LYS A  32       6.750  -3.234  93.216  1.00 96.50           C  
ATOM    364  O   LYS A  32       7.182  -4.279  92.732  1.00 96.50           O  
ATOM    365  CB  LYS A  32       8.428  -1.648  94.238  1.00 96.50           C  
ATOM    366  CG  LYS A  32       9.682  -0.820  93.922  1.00 96.50           C  
ATOM    367  CD  LYS A  32      10.539  -0.581  95.174  1.00 96.50           C  
ATOM    368  CE  LYS A  32      11.964  -0.129  94.828  1.00 96.50           C  
ATOM    369  NZ  LYS A  32      12.789   0.067  96.032  1.00 96.50           N1+
ATOM    370  H   LYS A  32       6.719  -0.028  93.356  1.00 96.50           H  
ATOM    371  HA  LYS A  32       8.209  -2.110  92.148  1.00 96.50           H  
ATOM    372  HB3 LYS A  32       8.778  -2.592  94.658  1.00 96.50           H  
ATOM    373  HB2 LYS A  32       7.835  -1.181  95.026  1.00 96.50           H  
ATOM    374  HG3 LYS A  32       9.405   0.135  93.475  1.00 96.50           H  
ATOM    375  HG2 LYS A  32      10.272  -1.347  93.171  1.00 96.50           H  
ATOM    376  HD3 LYS A  32      10.576  -1.492  95.773  1.00 96.50           H  
ATOM    377  HD2 LYS A  32      10.052   0.174  95.794  1.00 96.50           H  
ATOM    378  HE3 LYS A  32      11.949   0.795  94.248  1.00 96.50           H  
ATOM    379  HE2 LYS A  32      12.441  -0.893  94.218  1.00 96.50           H  
ATOM    380  HZ1 LYS A  32      12.409   0.838  96.568  1.00 96.50           H  
ATOM    381  HZ2 LYS A  32      12.790  -0.773  96.592  1.00 96.50           H  
ATOM    382  HZ3 LYS A  32      13.734   0.296  95.761  1.00 96.50           H  
ATOM    383  N   GLN A  33       5.596  -3.134  93.901  1.00 97.83           N  
ATOM    384  CA  GLN A  33       4.685  -4.255  94.130  1.00 97.83           C  
ATOM    385  C   GLN A  33       4.032  -4.745  92.825  1.00 97.83           C  
ATOM    386  O   GLN A  33       3.961  -5.953  92.617  1.00 97.83           O  
ATOM    387  CB  GLN A  33       3.632  -3.861  95.190  1.00 97.83           C  
ATOM    388  CG  GLN A  33       2.695  -5.004  95.643  1.00 97.83           C  
ATOM    389  CD  GLN A  33       3.447  -6.135  96.351  1.00 97.83           C  
ATOM    390  NE2 GLN A  33       3.291  -7.371  95.879  1.00 97.83           N  
ATOM    391  OE1 GLN A  33       4.156  -5.895  97.325  1.00 97.83           O  
ATOM    392  H   GLN A  33       5.312  -2.241  94.279  1.00 97.83           H  
ATOM    393  HA  GLN A  33       5.287  -5.075  94.526  1.00 97.83           H  
ATOM    394  HB3 GLN A  33       3.026  -3.035  94.814  1.00 97.83           H  
ATOM    395  HB2 GLN A  33       4.144  -3.467  96.069  1.00 97.83           H  
ATOM    396  HG3 GLN A  33       2.126  -5.398  94.799  1.00 97.83           H  
ATOM    397  HG2 GLN A  33       1.959  -4.608  96.342  1.00 97.83           H  
ATOM    398 HE22 GLN A  33       3.765  -8.144  96.322  1.00 97.83           H  
ATOM    399 HE21 GLN A  33       2.724  -7.554  95.058  1.00 97.83           H  
ATOM    400  N   THR A  34       3.614  -3.804  91.960  1.00 97.44           N  
ATOM    401  CA  THR A  34       3.037  -4.083  90.643  1.00 97.44           C  
ATOM    402  C   THR A  34       4.040  -4.782  89.705  1.00 97.44           C  
ATOM    403  O   THR A  34       3.671  -5.782  89.094  1.00 97.44           O  
ATOM    404  CB  THR A  34       2.525  -2.790  89.950  1.00 97.44           C  
ATOM    405  CG2 THR A  34       1.991  -2.973  88.521  1.00 97.44           C  
ATOM    406  OG1 THR A  34       1.479  -2.228  90.717  1.00 97.44           O  
ATOM    407  H   THR A  34       3.706  -2.828  92.209  1.00 97.44           H  
ATOM    408  HA  THR A  34       2.190  -4.756  90.791  1.00 97.44           H  
ATOM    409  HB  THR A  34       3.327  -2.051  89.922  1.00 97.44           H  
ATOM    410 HG21 THR A  34       1.587  -2.039  88.138  1.00 97.44           H  
ATOM    411 HG22 THR A  34       2.777  -3.278  87.833  1.00 97.44           H  
ATOM    412 HG23 THR A  34       1.198  -3.721  88.485  1.00 97.44           H  
ATOM    413  HG1 THR A  34       1.844  -1.929  91.556  1.00 97.44           H  
ATOM    414  N   LEU A  35       5.291  -4.287  89.649  1.00 98.48           N  
ATOM    415  CA  LEU A  35       6.382  -4.904  88.889  1.00 98.48           C  
ATOM    416  C   LEU A  35       6.752  -6.307  89.411  1.00 98.48           C  
ATOM    417  O   LEU A  35       7.060  -7.169  88.593  1.00 98.48           O  
ATOM    418  CB  LEU A  35       7.624  -3.979  88.867  1.00 98.48           C  
ATOM    419  CG  LEU A  35       7.472  -2.653  88.079  1.00 98.48           C  
ATOM    420  CD1 LEU A  35       8.682  -1.727  88.322  1.00 98.48           C  
ATOM    421  CD2 LEU A  35       7.241  -2.853  86.572  1.00 98.48           C  
ATOM    422  H   LEU A  35       5.528  -3.459  90.181  1.00 98.48           H  
ATOM    423  HA  LEU A  35       6.026  -5.039  87.867  1.00 98.48           H  
ATOM    424  HB3 LEU A  35       8.476  -4.522  88.454  1.00 98.48           H  
ATOM    425  HB2 LEU A  35       7.896  -3.750  89.899  1.00 98.48           H  
ATOM    426  HG  LEU A  35       6.590  -2.134  88.446  1.00 98.48           H  
ATOM    427 HD11 LEU A  35       8.372  -0.800  88.802  1.00 98.48           H  
ATOM    428 HD12 LEU A  35       9.434  -2.188  88.964  1.00 98.48           H  
ATOM    429 HD13 LEU A  35       9.180  -1.458  87.391  1.00 98.48           H  
ATOM    430 HD21 LEU A  35       7.212  -1.897  86.049  1.00 98.48           H  
ATOM    431 HD22 LEU A  35       8.038  -3.443  86.124  1.00 98.48           H  
ATOM    432 HD23 LEU A  35       6.291  -3.349  86.374  1.00 98.48           H  
ATOM    433  N   HIS A  36       6.672  -6.532  90.737  1.00 98.58           N  
ATOM    434  CA  HIS A  36       6.909  -7.832  91.372  1.00 98.58           C  
ATOM    435  C   HIS A  36       5.844  -8.879  90.993  1.00 98.58           C  
ATOM    436  O   HIS A  36       6.213 -10.002  90.658  1.00 98.58           O  
ATOM    437  CB  HIS A  36       7.041  -7.654  92.902  1.00 98.58           C  
ATOM    438  CG  HIS A  36       7.454  -8.886  93.678  1.00 98.58           C  
ATOM    439  CD2 HIS A  36       8.626  -9.196  94.333  1.00 98.58           C  
ATOM    440  ND1 HIS A  36       6.626  -9.981  93.869  1.00 98.58           N  
ATOM    441  CE1 HIS A  36       7.317 -10.884  94.569  1.00 98.58           C  
ATOM    442  NE2 HIS A  36       8.539 -10.475  94.887  1.00 98.58           N  
ATOM    443  H   HIS A  36       6.414  -5.776  91.357  1.00 98.58           H  
ATOM    444  HA  HIS A  36       7.871  -8.195  91.003  1.00 98.58           H  
ATOM    445  HB3 HIS A  36       6.105  -7.290  93.325  1.00 98.58           H  
ATOM    446  HB2 HIS A  36       7.783  -6.883  93.110  1.00 98.58           H  
ATOM    447  HD2 HIS A  36       9.526  -8.609  94.433  1.00 98.58           H  
ATOM    448  HD1 HIS A  36       5.683 -10.089  93.522  1.00 98.58           H  
ATOM    449  HE1 HIS A  36       6.922 -11.851  94.847  1.00 98.58           H  
ATOM    450  N   ASP A  37       4.557  -8.494  91.032  1.00 98.85           N  
ATOM    451  CA  ASP A  37       3.414  -9.345  90.664  1.00 98.85           C  
ATOM    452  C   ASP A  37       3.409  -9.738  89.177  1.00 98.85           C  
ATOM    453  O   ASP A  37       3.011 -10.855  88.847  1.00 98.85           O  
ATOM    454  CB  ASP A  37       2.050  -8.709  91.040  1.00 98.85           C  
ATOM    455  CG  ASP A  37       1.855  -8.356  92.526  1.00 98.85           C  
ATOM    456  OD1 ASP A  37       2.496  -9.003  93.385  1.00 98.85           O  
ATOM    457  OD2 ASP A  37       0.955  -7.529  92.792  1.00 98.85           O1-
ATOM    458  H   ASP A  37       4.328  -7.560  91.346  1.00 98.85           H  
ATOM    459  HA  ASP A  37       3.517 -10.276  91.225  1.00 98.85           H  
ATOM    460  HB3 ASP A  37       1.239  -9.382  90.758  1.00 98.85           H  
ATOM    461  HB2 ASP A  37       1.916  -7.792  90.461  1.00 98.85           H  
ATOM    462  N   ILE A  38       3.879  -8.822  88.318  1.00 98.93           N  
ATOM    463  CA  ILE A  38       4.021  -9.017  86.877  1.00 98.93           C  
ATOM    464  C   ILE A  38       5.220  -9.920  86.524  1.00 98.93           C  
ATOM    465  O   ILE A  38       5.104 -10.734  85.607  1.00 98.93           O  
ATOM    466  CB  ILE A  38       4.112  -7.639  86.159  1.00 98.93           C  
ATOM    467  CG1 ILE A  38       2.746  -6.929  86.291  1.00 98.93           C  
ATOM    468  CG2 ILE A  38       4.515  -7.697  84.672  1.00 98.93           C  
ATOM    469  CD1 ILE A  38       2.733  -5.457  85.879  1.00 98.93           C  
ATOM    470  H   ILE A  38       4.166  -7.920  88.673  1.00 98.93           H  
ATOM    471  HA  ILE A  38       3.124  -9.527  86.518  1.00 98.93           H  
ATOM    472  HB  ILE A  38       4.859  -7.037  86.680  1.00 98.93           H  
ATOM    473 HG13 ILE A  38       2.356  -6.999  87.305  1.00 98.93           H  
ATOM    474 HG12 ILE A  38       2.031  -7.476  85.686  1.00 98.93           H  
ATOM    475 HG21 ILE A  38       4.581  -6.701  84.236  1.00 98.93           H  
ATOM    476 HG22 ILE A  38       5.480  -8.171  84.505  1.00 98.93           H  
ATOM    477 HG23 ILE A  38       3.767  -8.252  84.115  1.00 98.93           H  
ATOM    478 HD11 ILE A  38       1.916  -4.929  86.369  1.00 98.93           H  
ATOM    479 HD12 ILE A  38       3.666  -4.959  86.144  1.00 98.93           H  
ATOM    480 HD13 ILE A  38       2.573  -5.358  84.809  1.00 98.93           H  
ATOM    481  N   LEU A  39       6.316  -9.812  87.296  1.00 98.88           N  
ATOM    482  CA  LEU A  39       7.472 -10.709  87.230  1.00 98.88           C  
ATOM    483  C   LEU A  39       7.156 -12.125  87.739  1.00 98.88           C  
ATOM    484  O   LEU A  39       7.695 -13.069  87.173  1.00 98.88           O  
ATOM    485  CB  LEU A  39       8.652 -10.102  88.014  1.00 98.88           C  
ATOM    486  CG  LEU A  39       9.370  -8.961  87.270  1.00 98.88           C  
ATOM    487  CD1 LEU A  39      10.215  -8.108  88.231  1.00 98.88           C  
ATOM    488  CD2 LEU A  39      10.192  -9.462  86.069  1.00 98.88           C  
ATOM    489  H   LEU A  39       6.345  -9.108  88.022  1.00 98.88           H  
ATOM    490  HA  LEU A  39       7.761 -10.807  86.182  1.00 98.88           H  
ATOM    491  HB3 LEU A  39       9.388 -10.870  88.249  1.00 98.88           H  
ATOM    492  HB2 LEU A  39       8.280  -9.747  88.974  1.00 98.88           H  
ATOM    493  HG  LEU A  39       8.603  -8.299  86.878  1.00 98.88           H  
ATOM    494 HD11 LEU A  39      10.183  -7.060  87.936  1.00 98.88           H  
ATOM    495 HD12 LEU A  39       9.844  -8.157  89.254  1.00 98.88           H  
ATOM    496 HD13 LEU A  39      11.257  -8.426  88.249  1.00 98.88           H  
ATOM    497 HD21 LEU A  39      11.097  -8.876  85.928  1.00 98.88           H  
ATOM    498 HD22 LEU A  39      10.488 -10.505  86.181  1.00 98.88           H  
ATOM    499 HD23 LEU A  39       9.615  -9.377  85.149  1.00 98.88           H  
ATOM    500  N   GLU A  40       6.276 -12.257  88.751  1.00 98.79           N  
ATOM    501  CA  GLU A  40       5.774 -13.543  89.248  1.00 98.79           C  
ATOM    502  C   GLU A  40       4.851 -14.269  88.256  1.00 98.79           C  
ATOM    503  O   GLU A  40       4.901 -15.497  88.196  1.00 98.79           O  
ATOM    504  CB  GLU A  40       5.079 -13.373  90.621  1.00 98.79           C  
ATOM    505  CG  GLU A  40       6.044 -13.286  91.826  1.00 98.79           C  
ATOM    506  CD  GLU A  40       6.858 -14.562  92.120  1.00 98.79           C  
ATOM    507  OE1 GLU A  40       7.913 -14.423  92.776  1.00 98.79           O  
ATOM    508  OE2 GLU A  40       6.439 -15.661  91.691  1.00 98.79           O1-
ATOM    509  H   GLU A  40       5.904 -11.430  89.198  1.00 98.79           H  
ATOM    510  HA  GLU A  40       6.641 -14.191  89.372  1.00 98.79           H  
ATOM    511  HB3 GLU A  40       4.353 -14.170  90.794  1.00 98.79           H  
ATOM    512  HB2 GLU A  40       4.486 -12.459  90.604  1.00 98.79           H  
ATOM    513  HG3 GLU A  40       5.466 -13.057  92.722  1.00 98.79           H  
ATOM    514  HG2 GLU A  40       6.715 -12.441  91.687  1.00 98.79           H  
ATOM    515  N   ARG A  41       4.057 -13.515  87.474  1.00 98.85           N  
ATOM    516  CA  ARG A  41       3.235 -14.061  86.391  1.00 98.85           C  
ATOM    517  C   ARG A  41       4.096 -14.584  85.227  1.00 98.85           C  
ATOM    518  O   ARG A  41       3.829 -15.677  84.730  1.00 98.85           O  
ATOM    519  CB  ARG A  41       2.204 -13.005  85.932  1.00 98.85           C  
ATOM    520  CG  ARG A  41       1.269 -13.436  84.780  1.00 98.85           C  
ATOM    521  CD  ARG A  41       0.507 -14.751  85.027  1.00 98.85           C  
ATOM    522  NE  ARG A  41      -0.506 -14.989  83.986  1.00 98.85           N  
ATOM    523  CZ  ARG A  41      -1.773 -14.533  83.961  1.00 98.85           C  
ATOM    524  NH1 ARG A  41      -2.296 -13.814  84.967  1.00 98.85           N  
ATOM    525  NH2 ARG A  41      -2.535 -14.802  82.894  1.00 98.85           N1+
ATOM    526  H   ARG A  41       4.044 -12.511  87.592  1.00 98.85           H  
ATOM    527  HA  ARG A  41       2.685 -14.911  86.798  1.00 98.85           H  
ATOM    528  HB3 ARG A  41       2.727 -12.101  85.621  1.00 98.85           H  
ATOM    529  HB2 ARG A  41       1.593 -12.709  86.786  1.00 98.85           H  
ATOM    530  HG3 ARG A  41       1.910 -13.584  83.910  1.00 98.85           H  
ATOM    531  HG2 ARG A  41       0.588 -12.640  84.486  1.00 98.85           H  
ATOM    532  HD3 ARG A  41       0.128 -14.838  86.046  1.00 98.85           H  
ATOM    533  HD2 ARG A  41       1.198 -15.583  84.893  1.00 98.85           H  
ATOM    534  HE  ARG A  41      -0.169 -15.474  83.167  1.00 98.85           H  
ATOM    535 HH12 ARG A  41      -3.246 -13.475  84.922  1.00 98.85           H  
ATOM    536 HH11 ARG A  41      -1.730 -13.594  85.774  1.00 98.85           H  
ATOM    537 HH22 ARG A  41      -3.485 -14.465  82.845  1.00 98.85           H  
ATOM    538 HH21 ARG A  41      -2.158 -15.319  82.113  1.00 98.85           H  
ATOM    539  N   GLY A  42       5.129 -13.815  84.841  1.00 98.90           N  
ATOM    540  CA  GLY A  42       6.076 -14.201  83.797  1.00 98.90           C  
ATOM    541  C   GLY A  42       7.003 -15.338  84.261  1.00 98.90           C  
ATOM    542  O   GLY A  42       7.397 -16.152  83.429  1.00 98.90           O  
ATOM    543  H   GLY A  42       5.279 -12.922  85.291  1.00 98.90           H  
ATOM    544  HA3 GLY A  42       6.669 -13.332  83.523  1.00 98.90           H  
ATOM    545  HA2 GLY A  42       5.538 -14.505  82.898  1.00 98.90           H  
ATOM    546  N   ARG A  43       7.309 -15.430  85.572  1.00 98.55           N  
ATOM    547  CA  ARG A  43       8.028 -16.548  86.190  1.00 98.55           C  
ATOM    548  C   ARG A  43       7.230 -17.854  86.068  1.00 98.55           C  
ATOM    549  O   ARG A  43       7.797 -18.852  85.632  1.00 98.55           O  
ATOM    550  CB  ARG A  43       8.345 -16.262  87.678  1.00 98.55           C  
ATOM    551  CG  ARG A  43       9.223 -17.349  88.340  1.00 98.55           C  
ATOM    552  CD  ARG A  43       9.115 -17.457  89.873  1.00 98.55           C  
ATOM    553  NE  ARG A  43       9.789 -16.370  90.602  1.00 98.55           N  
ATOM    554  CZ  ARG A  43      11.109 -16.263  90.843  1.00 98.55           C  
ATOM    555  NH1 ARG A  43      12.000 -17.149  90.371  1.00 98.55           N  
ATOM    556  NH2 ARG A  43      11.549 -15.245  91.589  1.00 98.55           N1+
ATOM    557  H   ARG A  43       6.994 -14.705  86.204  1.00 98.55           H  
ATOM    558  HA  ARG A  43       8.972 -16.666  85.654  1.00 98.55           H  
ATOM    559  HB3 ARG A  43       7.412 -16.169  88.232  1.00 98.55           H  
ATOM    560  HB2 ARG A  43       8.841 -15.299  87.776  1.00 98.55           H  
ATOM    561  HG3 ARG A  43      10.243 -17.062  88.086  1.00 98.55           H  
ATOM    562  HG2 ARG A  43       9.101 -18.343  87.914  1.00 98.55           H  
ATOM    563  HD3 ARG A  43       9.393 -18.447  90.235  1.00 98.55           H  
ATOM    564  HD2 ARG A  43       8.067 -17.338  90.143  1.00 98.55           H  
ATOM    565  HE  ARG A  43       9.169 -15.680  91.011  1.00 98.55           H  
ATOM    566 HH12 ARG A  43      12.990 -17.023  90.547  1.00 98.55           H  
ATOM    567 HH11 ARG A  43      11.690 -17.943  89.832  1.00 98.55           H  
ATOM    568 HH22 ARG A  43      12.538 -15.142  91.773  1.00 98.55           H  
ATOM    569 HH21 ARG A  43      10.893 -14.591  91.994  1.00 98.55           H  
ATOM    570  N   THR A  44       5.939 -17.806  86.441  1.00 98.54           N  
ATOM    571  CA  THR A  44       5.007 -18.936  86.397  1.00 98.54           C  
ATOM    572  C   THR A  44       4.838 -19.511  84.977  1.00 98.54           C  
ATOM    573  O   THR A  44       4.802 -20.732  84.837  1.00 98.54           O  
ATOM    574  CB  THR A  44       3.607 -18.536  86.943  1.00 98.54           C  
ATOM    575  CG2 THR A  44       2.512 -19.618  86.857  1.00 98.54           C  
ATOM    576  OG1 THR A  44       3.729 -18.169  88.303  1.00 98.54           O  
ATOM    577  H   THR A  44       5.561 -16.936  86.790  1.00 98.54           H  
ATOM    578  HA  THR A  44       5.418 -19.725  87.030  1.00 98.54           H  
ATOM    579  HB  THR A  44       3.251 -17.653  86.412  1.00 98.54           H  
ATOM    580 HG21 THR A  44       1.605 -19.296  87.368  1.00 98.54           H  
ATOM    581 HG22 THR A  44       2.232 -19.836  85.826  1.00 98.54           H  
ATOM    582 HG23 THR A  44       2.840 -20.549  87.321  1.00 98.54           H  
ATOM    583  HG1 THR A  44       4.236 -17.352  88.363  1.00 98.54           H  
ATOM    584  N   ILE A  45       4.793 -18.627  83.964  1.00 98.77           N  
ATOM    585  CA  ILE A  45       4.726 -18.981  82.546  1.00 98.77           C  
ATOM    586  C   ILE A  45       6.019 -19.644  82.032  1.00 98.77           C  
ATOM    587  O   ILE A  45       5.928 -20.661  81.350  1.00 98.77           O  
ATOM    588  CB  ILE A  45       4.378 -17.742  81.665  1.00 98.77           C  
ATOM    589  CG1 ILE A  45       2.923 -17.288  81.929  1.00 98.77           C  
ATOM    590  CG2 ILE A  45       4.598 -17.927  80.144  1.00 98.77           C  
ATOM    591  CD1 ILE A  45       2.630 -15.852  81.479  1.00 98.77           C  
ATOM    592  H   ILE A  45       4.832 -17.638  84.171  1.00 98.77           H  
ATOM    593  HA  ILE A  45       3.922 -19.709  82.431  1.00 98.77           H  
ATOM    594  HB  ILE A  45       5.033 -16.929  81.982  1.00 98.77           H  
ATOM    595 HG13 ILE A  45       2.685 -17.361  82.990  1.00 98.77           H  
ATOM    596 HG12 ILE A  45       2.234 -17.971  81.431  1.00 98.77           H  
ATOM    597 HG21 ILE A  45       4.256 -17.054  79.593  1.00 98.77           H  
ATOM    598 HG22 ILE A  45       5.649 -18.055  79.883  1.00 98.77           H  
ATOM    599 HG23 ILE A  45       4.048 -18.788  79.764  1.00 98.77           H  
ATOM    600 HD11 ILE A  45       1.770 -15.451  82.012  1.00 98.77           H  
ATOM    601 HD12 ILE A  45       3.472 -15.186  81.673  1.00 98.77           H  
ATOM    602 HD13 ILE A  45       2.405 -15.808  80.413  1.00 98.77           H  
ATOM    603  N   LEU A  46       7.187 -19.069  82.363  1.00 98.72           N  
ATOM    604  CA  LEU A  46       8.484 -19.545  81.878  1.00 98.72           C  
ATOM    605  C   LEU A  46       8.976 -20.821  82.583  1.00 98.72           C  
ATOM    606  O   LEU A  46       9.576 -21.662  81.916  1.00 98.72           O  
ATOM    607  CB  LEU A  46       9.528 -18.418  82.004  1.00 98.72           C  
ATOM    608  CG  LEU A  46       9.343 -17.259  81.001  1.00 98.72           C  
ATOM    609  CD1 LEU A  46      10.219 -16.046  81.369  1.00 98.72           C  
ATOM    610  CD2 LEU A  46       9.557 -17.702  79.539  1.00 98.72           C  
ATOM    611  H   LEU A  46       7.197 -18.229  82.926  1.00 98.72           H  
ATOM    612  HA  LEU A  46       8.374 -19.801  80.823  1.00 98.72           H  
ATOM    613  HB3 LEU A  46      10.520 -18.834  81.848  1.00 98.72           H  
ATOM    614  HB2 LEU A  46       9.516 -18.040  83.028  1.00 98.72           H  
ATOM    615  HG  LEU A  46       8.310 -16.928  81.096  1.00 98.72           H  
ATOM    616 HD11 LEU A  46       9.694 -15.112  81.166  1.00 98.72           H  
ATOM    617 HD12 LEU A  46      10.477 -16.037  82.427  1.00 98.72           H  
ATOM    618 HD13 LEU A  46      11.155 -16.028  80.809  1.00 98.72           H  
ATOM    619 HD21 LEU A  46      10.281 -17.082  79.011  1.00 98.72           H  
ATOM    620 HD22 LEU A  46       9.906 -18.732  79.474  1.00 98.72           H  
ATOM    621 HD23 LEU A  46       8.623 -17.654  78.981  1.00 98.72           H  
ATOM    622  N   ALA A  47       8.711 -20.949  83.895  1.00 97.54           N  
ATOM    623  CA  ALA A  47       9.131 -22.078  84.730  1.00 97.54           C  
ATOM    624  C   ALA A  47       8.416 -23.401  84.408  1.00 97.54           C  
ATOM    625  O   ALA A  47       9.030 -24.454  84.572  1.00 97.54           O  
ATOM    626  CB  ALA A  47       8.941 -21.715  86.211  1.00 97.54           C  
ATOM    627  H   ALA A  47       8.222 -20.204  84.376  1.00 97.54           H  
ATOM    628  HA  ALA A  47      10.198 -22.233  84.559  1.00 97.54           H  
ATOM    629  HB1 ALA A  47       9.275 -22.524  86.863  1.00 97.54           H  
ATOM    630  HB2 ALA A  47       9.517 -20.828  86.476  1.00 97.54           H  
ATOM    631  HB3 ALA A  47       7.894 -21.514  86.442  1.00 97.54           H  
ATOM    632  N   ARG A  48       7.159 -23.329  83.930  1.00 97.17           N  
ATOM    633  CA  ARG A  48       6.376 -24.487  83.479  1.00 97.17           C  
ATOM    634  C   ARG A  48       6.686 -24.911  82.025  1.00 97.17           C  
ATOM    635  O   ARG A  48       6.042 -25.837  81.535  1.00 97.17           O  
ATOM    636  CB  ARG A  48       4.870 -24.219  83.718  1.00 97.17           C  
ATOM    637  CG  ARG A  48       4.218 -23.209  82.756  1.00 97.17           C  
ATOM    638  CD  ARG A  48       2.773 -22.860  83.142  1.00 97.17           C  
ATOM    639  NE  ARG A  48       2.142 -21.985  82.138  1.00 97.17           N  
ATOM    640  CZ  ARG A  48       0.957 -21.353  82.236  1.00 97.17           C  
ATOM    641  NH1 ARG A  48       0.172 -21.468  83.319  1.00 97.17           N  
ATOM    642  NH2 ARG A  48       0.549 -20.586  81.217  1.00 97.17           N1+
ATOM    643  H   ARG A  48       6.720 -22.425  83.830  1.00 97.17           H  
ATOM    644  HA  ARG A  48       6.644 -25.336  84.111  1.00 97.17           H  
ATOM    645  HB3 ARG A  48       4.725 -23.888  84.747  1.00 97.17           H  
ATOM    646  HB2 ARG A  48       4.330 -25.163  83.635  1.00 97.17           H  
ATOM    647  HG3 ARG A  48       4.286 -23.513  81.710  1.00 97.17           H  
ATOM    648  HG2 ARG A  48       4.809 -22.303  82.842  1.00 97.17           H  
ATOM    649  HD3 ARG A  48       2.801 -22.269  84.057  1.00 97.17           H  
ATOM    650  HD2 ARG A  48       2.179 -23.748  83.361  1.00 97.17           H  
ATOM    651  HE  ARG A  48       2.676 -21.857  81.290  1.00 97.17           H  
ATOM    652 HH12 ARG A  48      -0.717 -20.992  83.368  1.00 97.17           H  
ATOM    653 HH11 ARG A  48       0.466 -22.047  84.092  1.00 97.17           H  
ATOM    654 HH22 ARG A  48      -0.340 -20.110  81.258  1.00 97.17           H  
ATOM    655 HH21 ARG A  48       1.118 -20.491  80.388  1.00 97.17           H  
ATOM    656  N   GLY A  49       7.649 -24.244  81.363  1.00 97.43           N  
ATOM    657  CA  GLY A  49       8.074 -24.552  79.998  1.00 97.43           C  
ATOM    658  C   GLY A  49       7.252 -23.803  78.936  1.00 97.43           C  
ATOM    659  O   GLY A  49       7.386 -24.122  77.754  1.00 97.43           O  
ATOM    660  H   GLY A  49       8.140 -23.495  81.832  1.00 97.43           H  
ATOM    661  HA3 GLY A  49       8.032 -25.626  79.808  1.00 97.43           H  
ATOM    662  HA2 GLY A  49       9.118 -24.256  79.891  1.00 97.43           H  
ATOM    663  N   GLY A  50       6.428 -22.815  79.333  1.00 98.55           N  
ATOM    664  CA  GLY A  50       5.700 -21.921  78.429  1.00 98.55           C  
ATOM    665  C   GLY A  50       6.678 -20.950  77.751  1.00 98.55           C  
ATOM    666  O   GLY A  50       7.746 -20.649  78.291  1.00 98.55           O  
ATOM    667  H   GLY A  50       6.378 -22.589  80.316  1.00 98.55           H  
ATOM    668  HA3 GLY A  50       4.959 -21.352  78.991  1.00 98.55           H  
ATOM    669  HA2 GLY A  50       5.158 -22.502  77.681  1.00 98.55           H  
ATOM    670  N   SER A  51       6.309 -20.484  76.547  1.00 98.89           N  
ATOM    671  CA  SER A  51       7.200 -19.733  75.664  1.00 98.89           C  
ATOM    672  C   SER A  51       7.528 -18.314  76.159  1.00 98.89           C  
ATOM    673  O   SER A  51       6.775 -17.729  76.939  1.00 98.89           O  
ATOM    674  CB  SER A  51       6.657 -19.757  74.217  1.00 98.89           C  
ATOM    675  OG  SER A  51       5.637 -18.808  73.981  1.00 98.89           O  
ATOM    676  H   SER A  51       5.395 -20.709  76.177  1.00 98.89           H  
ATOM    677  HA  SER A  51       8.130 -20.299  75.658  1.00 98.89           H  
ATOM    678  HB3 SER A  51       6.291 -20.751  73.956  1.00 98.89           H  
ATOM    679  HB2 SER A  51       7.468 -19.539  73.521  1.00 98.89           H  
ATOM    680  HG  SER A  51       4.820 -19.128  74.378  1.00 98.89           H  
ATOM    681  N   SER A  52       8.646 -17.783  75.642  1.00 98.94           N  
ATOM    682  CA  SER A  52       9.083 -16.401  75.824  1.00 98.94           C  
ATOM    683  C   SER A  52       8.096 -15.370  75.240  1.00 98.94           C  
ATOM    684  O   SER A  52       7.958 -14.299  75.826  1.00 98.94           O  
ATOM    685  CB  SER A  52      10.512 -16.264  75.264  1.00 98.94           C  
ATOM    686  OG  SER A  52      10.557 -16.473  73.867  1.00 98.94           O  
ATOM    687  H   SER A  52       9.219 -18.341  75.022  1.00 98.94           H  
ATOM    688  HA  SER A  52       9.136 -16.219  76.899  1.00 98.94           H  
ATOM    689  HB3 SER A  52      11.178 -16.976  75.751  1.00 98.94           H  
ATOM    690  HB2 SER A  52      10.911 -15.272  75.476  1.00 98.94           H  
ATOM    691  HG  SER A  52      11.480 -16.509  73.597  1.00 98.94           H  
ATOM    692  N   ILE A  53       7.393 -15.731  74.149  1.00 98.97           N  
ATOM    693  CA  ILE A  53       6.297 -14.956  73.559  1.00 98.97           C  
ATOM    694  C   ILE A  53       5.076 -14.840  74.496  1.00 98.97           C  
ATOM    695  O   ILE A  53       4.553 -13.737  74.640  1.00 98.97           O  
ATOM    696  CB  ILE A  53       5.879 -15.506  72.157  1.00 98.97           C  
ATOM    697  CG1 ILE A  53       6.932 -15.149  71.083  1.00 98.97           C  
ATOM    698  CG2 ILE A  53       4.462 -15.135  71.656  1.00 98.97           C  
ATOM    699  CD1 ILE A  53       6.976 -13.660  70.691  1.00 98.97           C  
ATOM    700  H   ILE A  53       7.572 -16.631  73.728  1.00 98.97           H  
ATOM    701  HA  ILE A  53       6.681 -13.947  73.418  1.00 98.97           H  
ATOM    702  HB  ILE A  53       5.889 -16.595  72.231  1.00 98.97           H  
ATOM    703 HG13 ILE A  53       6.738 -15.740  70.187  1.00 98.97           H  
ATOM    704 HG12 ILE A  53       7.922 -15.459  71.419  1.00 98.97           H  
ATOM    705 HG21 ILE A  53       4.298 -15.498  70.641  1.00 98.97           H  
ATOM    706 HG22 ILE A  53       3.686 -15.588  72.272  1.00 98.97           H  
ATOM    707 HG23 ILE A  53       4.296 -14.058  71.651  1.00 98.97           H  
ATOM    708 HD11 ILE A  53       7.997 -13.289  70.705  1.00 98.97           H  
ATOM    709 HD12 ILE A  53       6.593 -13.504  69.684  1.00 98.97           H  
ATOM    710 HD13 ILE A  53       6.398 -13.027  71.362  1.00 98.97           H  
ATOM    711  N   ASP A  54       4.687 -15.951  75.153  1.00 98.95           N  
ATOM    712  CA  ASP A  54       3.639 -15.995  76.187  1.00 98.95           C  
ATOM    713  C   ASP A  54       3.959 -15.101  77.394  1.00 98.95           C  
ATOM    714  O   ASP A  54       3.059 -14.423  77.891  1.00 98.95           O  
ATOM    715  CB  ASP A  54       3.326 -17.426  76.703  1.00 98.95           C  
ATOM    716  CG  ASP A  54       2.930 -18.470  75.648  1.00 98.95           C  
ATOM    717  OD1 ASP A  54       2.316 -18.088  74.629  1.00 98.95           O  
ATOM    718  OD2 ASP A  54       3.144 -19.668  75.936  1.00 98.95           O1-
ATOM    719  H   ASP A  54       5.169 -16.821  74.973  1.00 98.95           H  
ATOM    720  HA  ASP A  54       2.732 -15.591  75.738  1.00 98.95           H  
ATOM    721  HB3 ASP A  54       2.514 -17.384  77.430  1.00 98.95           H  
ATOM    722  HB2 ASP A  54       4.198 -17.813  77.232  1.00 98.95           H  
ATOM    723  N   ALA A  55       5.231 -15.116  77.826  1.00 98.97           N  
ATOM    724  CA  ALA A  55       5.729 -14.352  78.965  1.00 98.97           C  
ATOM    725  C   ALA A  55       5.675 -12.837  78.737  1.00 98.97           C  
ATOM    726  O   ALA A  55       5.100 -12.145  79.572  1.00 98.97           O  
ATOM    727  CB  ALA A  55       7.146 -14.819  79.315  1.00 98.97           C  
ATOM    728  H   ALA A  55       5.902 -15.714  77.362  1.00 98.97           H  
ATOM    729  HA  ALA A  55       5.088 -14.585  79.817  1.00 98.97           H  
ATOM    730  HB1 ALA A  55       7.505 -14.343  80.228  1.00 98.97           H  
ATOM    731  HB2 ALA A  55       7.151 -15.895  79.478  1.00 98.97           H  
ATOM    732  HB3 ALA A  55       7.860 -14.602  78.520  1.00 98.97           H  
ATOM    733  N   VAL A  56       6.227 -12.355  77.608  1.00 98.98           N  
ATOM    734  CA  VAL A  56       6.256 -10.927  77.277  1.00 98.98           C  
ATOM    735  C   VAL A  56       4.878 -10.339  76.904  1.00 98.98           C  
ATOM    736  O   VAL A  56       4.656  -9.163  77.188  1.00 98.98           O  
ATOM    737  CB  VAL A  56       7.271 -10.581  76.152  1.00 98.98           C  
ATOM    738  CG1 VAL A  56       8.707 -10.930  76.563  1.00 98.98           C  
ATOM    739  CG2 VAL A  56       6.936 -11.158  74.765  1.00 98.98           C  
ATOM    740  H   VAL A  56       6.678 -12.983  76.954  1.00 98.98           H  
ATOM    741  HA  VAL A  56       6.582 -10.406  78.178  1.00 98.98           H  
ATOM    742  HB  VAL A  56       7.272  -9.498  76.041  1.00 98.98           H  
ATOM    743 HG11 VAL A  56       9.418 -10.552  75.832  1.00 98.98           H  
ATOM    744 HG12 VAL A  56       8.962 -10.493  77.528  1.00 98.98           H  
ATOM    745 HG13 VAL A  56       8.849 -12.005  76.638  1.00 98.98           H  
ATOM    746 HG21 VAL A  56       7.709 -10.915  74.037  1.00 98.98           H  
ATOM    747 HG22 VAL A  56       6.856 -12.239  74.808  1.00 98.98           H  
ATOM    748 HG23 VAL A  56       5.994 -10.777  74.374  1.00 98.98           H  
ATOM    749  N   THR A  57       3.970 -11.157  76.334  1.00 98.97           N  
ATOM    750  CA  THR A  57       2.582 -10.766  76.053  1.00 98.97           C  
ATOM    751  C   THR A  57       1.776 -10.564  77.347  1.00 98.97           C  
ATOM    752  O   THR A  57       1.088  -9.553  77.469  1.00 98.97           O  
ATOM    753  CB  THR A  57       1.821 -11.821  75.202  1.00 98.97           C  
ATOM    754  CG2 THR A  57       0.353 -11.479  74.875  1.00 98.97           C  
ATOM    755  OG1 THR A  57       2.476 -11.990  73.968  1.00 98.97           O  
ATOM    756  H   THR A  57       4.221 -12.113  76.125  1.00 98.97           H  
ATOM    757  HA  THR A  57       2.597  -9.821  75.506  1.00 98.97           H  
ATOM    758  HB  THR A  57       1.849 -12.787  75.709  1.00 98.97           H  
ATOM    759 HG21 THR A  57      -0.088 -12.229  74.220  1.00 98.97           H  
ATOM    760 HG22 THR A  57      -0.274 -11.438  75.765  1.00 98.97           H  
ATOM    761 HG23 THR A  57       0.276 -10.515  74.369  1.00 98.97           H  
ATOM    762  HG1 THR A  57       3.326 -12.415  74.130  1.00 98.97           H  
ATOM    763  N   SER A  58       1.897 -11.519  78.288  1.00 98.95           N  
ATOM    764  CA  SER A  58       1.222 -11.490  79.585  1.00 98.95           C  
ATOM    765  C   SER A  58       1.772 -10.392  80.512  1.00 98.95           C  
ATOM    766  O   SER A  58       0.985  -9.773  81.226  1.00 98.95           O  
ATOM    767  CB  SER A  58       1.319 -12.884  80.234  1.00 98.95           C  
ATOM    768  OG  SER A  58       0.578 -12.956  81.436  1.00 98.95           O  
ATOM    769  H   SER A  58       2.486 -12.322  78.112  1.00 98.95           H  
ATOM    770  HA  SER A  58       0.167 -11.274  79.403  1.00 98.95           H  
ATOM    771  HB3 SER A  58       2.359 -13.140  80.441  1.00 98.95           H  
ATOM    772  HB2 SER A  58       0.933 -13.645  79.555  1.00 98.95           H  
ATOM    773  HG  SER A  58       0.933 -12.311  82.053  1.00 98.95           H  
ATOM    774  N   CYS A  59       3.097 -10.156  80.467  1.00 98.97           N  
ATOM    775  CA  CYS A  59       3.771  -9.117  81.243  1.00 98.97           C  
ATOM    776  C   CYS A  59       3.350  -7.708  80.801  1.00 98.97           C  
ATOM    777  O   CYS A  59       2.933  -6.926  81.653  1.00 98.97           O  
ATOM    778  CB  CYS A  59       5.305  -9.248  81.230  1.00 98.97           C  
ATOM    779  SG  CYS A  59       5.843 -10.594  82.321  1.00 98.97           S  
ATOM    780  H   CYS A  59       3.688 -10.725  79.875  1.00 98.97           H  
ATOM    781  HA  CYS A  59       3.430  -9.245  82.269  1.00 98.97           H  
ATOM    782  HB3 CYS A  59       5.775  -8.330  81.583  1.00 98.97           H  
ATOM    783  HB2 CYS A  59       5.674  -9.426  80.220  1.00 98.97           H  
ATOM    784  HG  CYS A  59       5.446 -10.029  83.466  1.00 98.97           H  
ATOM    785  N   VAL A  60       3.418  -7.427  79.486  1.00 98.98           N  
ATOM    786  CA  VAL A  60       2.966  -6.161  78.900  1.00 98.98           C  
ATOM    787  C   VAL A  60       1.438  -5.964  78.997  1.00 98.98           C  
ATOM    788  O   VAL A  60       1.007  -4.825  79.147  1.00 98.98           O  
ATOM    789  CB  VAL A  60       3.457  -5.985  77.431  1.00 98.98           C  
ATOM    790  CG1 VAL A  60       2.813  -4.833  76.635  1.00 98.98           C  
ATOM    791  CG2 VAL A  60       4.981  -5.792  77.401  1.00 98.98           C  
ATOM    792  H   VAL A  60       3.762  -8.121  78.835  1.00 98.98           H  
ATOM    793  HA  VAL A  60       3.421  -5.364  79.486  1.00 98.98           H  
ATOM    794  HB  VAL A  60       3.231  -6.906  76.893  1.00 98.98           H  
ATOM    795 HG11 VAL A  60       3.255  -4.741  75.643  1.00 98.98           H  
ATOM    796 HG12 VAL A  60       1.745  -4.979  76.493  1.00 98.98           H  
ATOM    797 HG13 VAL A  60       2.942  -3.879  77.140  1.00 98.98           H  
ATOM    798 HG21 VAL A  60       5.348  -5.683  76.382  1.00 98.98           H  
ATOM    799 HG22 VAL A  60       5.276  -4.899  77.953  1.00 98.98           H  
ATOM    800 HG23 VAL A  60       5.495  -6.640  77.845  1.00 98.98           H  
ATOM    801  N   GLY A  61       0.659  -7.060  78.979  1.00 98.94           N  
ATOM    802  CA  GLY A  61      -0.798  -7.058  79.139  1.00 98.94           C  
ATOM    803  C   GLY A  61      -1.231  -6.560  80.529  1.00 98.94           C  
ATOM    804  O   GLY A  61      -2.219  -5.834  80.628  1.00 98.94           O  
ATOM    805  H   GLY A  61       1.089  -7.963  78.830  1.00 98.94           H  
ATOM    806  HA3 GLY A  61      -1.165  -8.074  79.000  1.00 98.94           H  
ATOM    807  HA2 GLY A  61      -1.256  -6.448  78.363  1.00 98.94           H  
ATOM    808  N   MET A  62      -0.476  -6.906  81.585  1.00 98.91           N  
ATOM    809  CA  MET A  62      -0.697  -6.428  82.953  1.00 98.91           C  
ATOM    810  C   MET A  62      -0.187  -4.993  83.174  1.00 98.91           C  
ATOM    811  O   MET A  62      -0.818  -4.251  83.926  1.00 98.91           O  
ATOM    812  CB  MET A  62      -0.014  -7.376  83.949  1.00 98.91           C  
ATOM    813  CG  MET A  62      -0.654  -8.765  84.056  1.00 98.91           C  
ATOM    814  SD  MET A  62       0.297  -9.914  85.087  1.00 98.91           S  
ATOM    815  CE  MET A  62      -0.131  -9.333  86.750  1.00 98.91           C  
ATOM    816  H   MET A  62       0.323  -7.511  81.446  1.00 98.91           H  
ATOM    817  HA  MET A  62      -1.770  -6.430  83.160  1.00 98.91           H  
ATOM    818  HB3 MET A  62      -0.035  -6.919  84.939  1.00 98.91           H  
ATOM    819  HB2 MET A  62       1.037  -7.485  83.677  1.00 98.91           H  
ATOM    820  HG3 MET A  62      -0.755  -9.212  83.068  1.00 98.91           H  
ATOM    821  HG2 MET A  62      -1.664  -8.684  84.457  1.00 98.91           H  
ATOM    822  HE1 MET A  62       0.403  -9.920  87.498  1.00 98.91           H  
ATOM    823  HE2 MET A  62       0.137  -8.286  86.884  1.00 98.91           H  
ATOM    824  HE3 MET A  62      -1.201  -9.441  86.926  1.00 98.91           H  
ATOM    825  N   LEU A  63       0.926  -4.624  82.513  1.00 98.68           N  
ATOM    826  CA  LEU A  63       1.488  -3.269  82.520  1.00 98.68           C  
ATOM    827  C   LEU A  63       0.550  -2.246  81.841  1.00 98.68           C  
ATOM    828  O   LEU A  63       0.465  -1.110  82.305  1.00 98.68           O  
ATOM    829  CB  LEU A  63       2.856  -3.273  81.811  1.00 98.68           C  
ATOM    830  CG  LEU A  63       4.032  -3.950  82.551  1.00 98.68           C  
ATOM    831  CD1 LEU A  63       5.182  -4.326  81.589  1.00 98.68           C  
ATOM    832  CD2 LEU A  63       4.552  -3.081  83.710  1.00 98.68           C  
ATOM    833  H   LEU A  63       1.400  -5.299  81.929  1.00 98.68           H  
ATOM    834  HA  LEU A  63       1.624  -2.958  83.558  1.00 98.68           H  
ATOM    835  HB3 LEU A  63       3.133  -2.243  81.639  1.00 98.68           H  
ATOM    836  HB2 LEU A  63       2.729  -3.716  80.826  1.00 98.68           H  
ATOM    837  HG  LEU A  63       3.675  -4.885  82.973  1.00 98.68           H  
ATOM    838 HD11 LEU A  63       5.351  -5.403  81.586  1.00 98.68           H  
ATOM    839 HD12 LEU A  63       4.983  -4.029  80.560  1.00 98.68           H  
ATOM    840 HD13 LEU A  63       6.127  -3.860  81.867  1.00 98.68           H  
ATOM    841 HD21 LEU A  63       5.581  -3.324  83.975  1.00 98.68           H  
ATOM    842 HD22 LEU A  63       4.524  -2.020  83.464  1.00 98.68           H  
ATOM    843 HD23 LEU A  63       3.950  -3.228  84.604  1.00 98.68           H  
ATOM    844  N   GLU A  64      -0.152  -2.685  80.780  1.00 98.50           N  
ATOM    845  CA  GLU A  64      -1.219  -1.964  80.085  1.00 98.50           C  
ATOM    846  C   GLU A  64      -2.438  -1.693  80.979  1.00 98.50           C  
ATOM    847  O   GLU A  64      -2.907  -0.558  81.015  1.00 98.50           O  
ATOM    848  CB  GLU A  64      -1.638  -2.766  78.838  1.00 98.50           C  
ATOM    849  CG  GLU A  64      -0.698  -2.574  77.628  1.00 98.50           C  
ATOM    850  CD  GLU A  64      -0.941  -3.547  76.463  1.00 98.50           C  
ATOM    851  OE1 GLU A  64      -0.322  -3.319  75.405  1.00 98.50           O  
ATOM    852  OE2 GLU A  64      -1.737  -4.498  76.608  1.00 98.50           O1-
ATOM    853  H   GLU A  64       0.021  -3.623  80.441  1.00 98.50           H  
ATOM    854  HA  GLU A  64      -0.821  -1.000  79.768  1.00 98.50           H  
ATOM    855  HB3 GLU A  64      -2.663  -2.535  78.543  1.00 98.50           H  
ATOM    856  HB2 GLU A  64      -1.658  -3.820  79.113  1.00 98.50           H  
ATOM    857  HG3 GLU A  64       0.343  -2.666  77.937  1.00 98.50           H  
ATOM    858  HG2 GLU A  64      -0.807  -1.555  77.254  1.00 98.50           H  
ATOM    859  N   ASP A  65      -2.913  -2.727  81.695  1.00 98.10           N  
ATOM    860  CA  ASP A  65      -4.066  -2.658  82.605  1.00 98.10           C  
ATOM    861  C   ASP A  65      -3.804  -1.871  83.907  1.00 98.10           C  
ATOM    862  O   ASP A  65      -4.766  -1.571  84.614  1.00 98.10           O  
ATOM    863  CB  ASP A  65      -4.657  -4.057  82.925  1.00 98.10           C  
ATOM    864  CG  ASP A  65      -5.176  -4.872  81.724  1.00 98.10           C  
ATOM    865  OD1 ASP A  65      -5.450  -4.278  80.656  1.00 98.10           O  
ATOM    866  OD2 ASP A  65      -5.424  -6.079  81.934  1.00 98.10           O1-
ATOM    867  H   ASP A  65      -2.479  -3.635  81.599  1.00 98.10           H  
ATOM    868  HA  ASP A  65      -4.842  -2.088  82.089  1.00 98.10           H  
ATOM    869  HB3 ASP A  65      -5.488  -3.959  83.624  1.00 98.10           H  
ATOM    870  HB2 ASP A  65      -3.893  -4.656  83.425  1.00 98.10           H  
ATOM    871  N   CYS A  66      -2.537  -1.527  84.194  1.00 95.49           N  
ATOM    872  CA  CYS A  66      -2.138  -0.685  85.319  1.00 95.49           C  
ATOM    873  C   CYS A  66      -2.256   0.806  84.909  1.00 95.49           C  
ATOM    874  O   CYS A  66      -1.622   1.190  83.924  1.00 95.49           O  
ATOM    875  CB  CYS A  66      -0.695  -1.030  85.740  1.00 95.49           C  
ATOM    876  SG  CYS A  66      -0.183  -0.055  87.185  1.00 95.49           S  
ATOM    877  H   CYS A  66      -1.798  -1.803  83.562  1.00 95.49           H  
ATOM    878  HA  CYS A  66      -2.783  -0.935  86.159  1.00 95.49           H  
ATOM    879  HB3 CYS A  66       0.004  -0.843  84.926  1.00 95.49           H  
ATOM    880  HB2 CYS A  66      -0.613  -2.088  85.990  1.00 95.49           H  
ATOM    881  HG  CYS A  66      -0.954  -0.695  88.069  1.00 95.49           H  
ATOM    882  N   PRO A  67      -3.042   1.625  85.652  1.00 93.93           N  
ATOM    883  CA  PRO A  67      -3.208   3.058  85.335  1.00 93.93           C  
ATOM    884  C   PRO A  67      -1.978   3.951  85.612  1.00 93.93           C  
ATOM    885  O   PRO A  67      -1.960   5.084  85.132  1.00 93.93           O  
ATOM    886  CB  PRO A  67      -4.410   3.482  86.190  1.00 93.93           C  
ATOM    887  CG  PRO A  67      -4.343   2.575  87.406  1.00 93.93           C  
ATOM    888  CD  PRO A  67      -3.831   1.257  86.831  1.00 93.93           C  
ATOM    889  HA  PRO A  67      -3.477   3.167  84.286  1.00 93.93           H  
ATOM    890  HB3 PRO A  67      -5.328   3.297  85.637  1.00 93.93           H  
ATOM    891  HB2 PRO A  67      -4.417   4.540  86.452  1.00 93.93           H  
ATOM    892  HG3 PRO A  67      -5.295   2.480  87.930  1.00 93.93           H  
ATOM    893  HG2 PRO A  67      -3.611   2.974  88.110  1.00 93.93           H  
ATOM    894  HD2 PRO A  67      -3.251   0.716  87.579  1.00 93.93           H  
ATOM    895  HD3 PRO A  67      -4.664   0.627  86.515  1.00 93.93           H  
ATOM    896  N   LEU A  68      -0.964   3.446  86.326  1.00 91.24           N  
ATOM    897  CA  LEU A  68       0.227   4.192  86.730  1.00 91.24           C  
ATOM    898  C   LEU A  68       1.279   4.283  85.613  1.00 91.24           C  
ATOM    899  O   LEU A  68       2.198   5.094  85.718  1.00 91.24           O  
ATOM    900  CB  LEU A  68       0.910   3.436  87.897  1.00 91.24           C  
ATOM    901  CG  LEU A  68       0.008   3.104  89.103  1.00 91.24           C  
ATOM    902  CD1 LEU A  68       0.765   2.232  90.110  1.00 91.24           C  
ATOM    903  CD2 LEU A  68      -0.547   4.362  89.788  1.00 91.24           C  
ATOM    904  H   LEU A  68      -1.015   2.484  86.623  1.00 91.24           H  
ATOM    905  HA  LEU A  68      -0.048   5.203  87.036  1.00 91.24           H  
ATOM    906  HB3 LEU A  68       1.764   4.020  88.247  1.00 91.24           H  
ATOM    907  HB2 LEU A  68       1.340   2.506  87.518  1.00 91.24           H  
ATOM    908  HG  LEU A  68      -0.842   2.513  88.760  1.00 91.24           H  
ATOM    909 HD11 LEU A  68       1.607   2.761  90.555  1.00 91.24           H  
ATOM    910 HD12 LEU A  68       0.091   1.933  90.909  1.00 91.24           H  
ATOM    911 HD13 LEU A  68       1.148   1.320  89.649  1.00 91.24           H  
ATOM    912 HD21 LEU A  68      -1.155   4.101  90.655  1.00 91.24           H  
ATOM    913 HD22 LEU A  68       0.255   5.016  90.131  1.00 91.24           H  
ATOM    914 HD23 LEU A  68      -1.183   4.936  89.114  1.00 91.24           H  
ATOM    915  N   PHE A  69       1.189   3.433  84.585  1.00 94.26           N  
ATOM    916  CA  PHE A  69       2.186   3.303  83.533  1.00 94.26           C  
ATOM    917  C   PHE A  69       1.555   3.716  82.198  1.00 94.26           C  
ATOM    918  O   PHE A  69       0.391   3.414  81.942  1.00 94.26           O  
ATOM    919  CB  PHE A  69       2.659   1.840  83.465  1.00 94.26           C  
ATOM    920  CG  PHE A  69       3.291   1.238  84.717  1.00 94.26           C  
ATOM    921  CD1 PHE A  69       4.162   1.989  85.538  1.00 94.26           C  
ATOM    922  CD2 PHE A  69       3.032  -0.109  85.039  1.00 94.26           C  
ATOM    923  CE1 PHE A  69       4.752   1.401  86.675  1.00 94.26           C  
ATOM    924  CE2 PHE A  69       3.631  -0.698  86.169  1.00 94.26           C  
ATOM    925  CZ  PHE A  69       4.486   0.056  86.993  1.00 94.26           C  
ATOM    926  H   PHE A  69       0.352   2.874  84.482  1.00 94.26           H  
ATOM    927  HA  PHE A  69       3.046   3.948  83.716  1.00 94.26           H  
ATOM    928  HB3 PHE A  69       3.424   1.798  82.699  1.00 94.26           H  
ATOM    929  HB2 PHE A  69       1.841   1.199  83.127  1.00 94.26           H  
ATOM    930  HD1 PHE A  69       4.390   3.018  85.302  1.00 94.26           H  
ATOM    931  HD2 PHE A  69       2.380  -0.699  84.411  1.00 94.26           H  
ATOM    932  HE1 PHE A  69       5.410   1.985  87.299  1.00 94.26           H  
ATOM    933  HE2 PHE A  69       3.435  -1.733  86.396  1.00 94.26           H  
ATOM    934  HZ  PHE A  69       4.939  -0.399  87.862  1.00 94.26           H  
ATOM    935  N   ASN A  70       2.325   4.398  81.339  1.00 94.59           N  
ATOM    936  CA  ASN A  70       1.876   4.901  80.039  1.00 94.59           C  
ATOM    937  C   ASN A  70       1.867   3.756  79.015  1.00 94.59           C  
ATOM    938  O   ASN A  70       2.818   3.587  78.250  1.00 94.59           O  
ATOM    939  CB  ASN A  70       2.832   6.029  79.581  1.00 94.59           C  
ATOM    940  CG  ASN A  70       2.480   6.616  78.207  1.00 94.59           C  
ATOM    941  ND2 ASN A  70       3.454   6.708  77.310  1.00 94.59           N  
ATOM    942  OD1 ASN A  70       1.326   6.923  77.931  1.00 94.59           O  
ATOM    943  H   ASN A  70       3.286   4.562  81.595  1.00 94.59           H  
ATOM    944  HA  ASN A  70       0.869   5.310  80.125  1.00 94.59           H  
ATOM    945  HB3 ASN A  70       3.865   5.683  79.588  1.00 94.59           H  
ATOM    946  HB2 ASN A  70       2.784   6.849  80.297  1.00 94.59           H  
ATOM    947 HD22 ASN A  70       3.307   7.224  76.446  1.00 94.59           H  
ATOM    948 HD21 ASN A  70       4.362   6.292  77.482  1.00 94.59           H  
ATOM    949  N   ALA A  71       0.773   3.000  79.004  1.00 97.00           N  
ATOM    950  CA  ALA A  71       0.361   2.026  78.009  1.00 97.00           C  
ATOM    951  C   ALA A  71      -1.066   1.605  78.359  1.00 97.00           C  
ATOM    952  O   ALA A  71      -1.452   1.656  79.526  1.00 97.00           O  
ATOM    953  CB  ALA A  71       1.299   0.812  77.985  1.00 97.00           C  
ATOM    954  H   ALA A  71       0.116   3.115  79.775  1.00 97.00           H  
ATOM    955  HA  ALA A  71       0.360   2.511  77.032  1.00 97.00           H  
ATOM    956  HB1 ALA A  71       0.995   0.092  77.226  1.00 97.00           H  
ATOM    957  HB2 ALA A  71       2.323   1.101  77.756  1.00 97.00           H  
ATOM    958  HB3 ALA A  71       1.299   0.302  78.949  1.00 97.00           H  
ATOM    959  N   GLY A  72      -1.834   1.158  77.359  1.00 97.77           N  
ATOM    960  CA  GLY A  72      -3.157   0.538  77.507  1.00 97.77           C  
ATOM    961  C   GLY A  72      -4.141   1.485  78.205  1.00 97.77           C  
ATOM    962  O   GLY A  72      -4.329   2.609  77.748  1.00 97.77           O  
ATOM    963  H   GLY A  72      -1.463   1.197  76.421  1.00 97.77           H  
ATOM    964  HA3 GLY A  72      -3.064  -0.391  78.066  1.00 97.77           H  
ATOM    965  HA2 GLY A  72      -3.545   0.283  76.521  1.00 97.77           H  
ATOM    966  N   TYR A  73      -4.739   1.018  79.315  1.00 96.86           N  
ATOM    967  CA  TYR A  73      -5.601   1.765  80.240  1.00 96.86           C  
ATOM    968  C   TYR A  73      -4.972   3.083  80.733  1.00 96.86           C  
ATOM    969  O   TYR A  73      -5.610   4.125  80.612  1.00 96.86           O  
ATOM    970  CB  TYR A  73      -5.982   0.829  81.413  1.00 96.86           C  
ATOM    971  CG  TYR A  73      -6.880   1.373  82.518  1.00 96.86           C  
ATOM    972  CD1 TYR A  73      -6.485   1.264  83.868  1.00 96.86           C  
ATOM    973  CD2 TYR A  73      -8.141   1.929  82.216  1.00 96.86           C  
ATOM    974  CE1 TYR A  73      -7.344   1.688  84.901  1.00 96.86           C  
ATOM    975  CE2 TYR A  73      -9.006   2.343  83.248  1.00 96.86           C  
ATOM    976  CZ  TYR A  73      -8.605   2.233  84.591  1.00 96.86           C  
ATOM    977  OH  TYR A  73      -9.431   2.663  85.588  1.00 96.86           O  
ATOM    978  H   TYR A  73      -4.500   0.085  79.623  1.00 96.86           H  
ATOM    979  HA  TYR A  73      -6.513   2.011  79.695  1.00 96.86           H  
ATOM    980  HB3 TYR A  73      -5.069   0.467  81.886  1.00 96.86           H  
ATOM    981  HB2 TYR A  73      -6.470  -0.060  81.013  1.00 96.86           H  
ATOM    982  HD1 TYR A  73      -5.522   0.848  84.119  1.00 96.86           H  
ATOM    983  HD2 TYR A  73      -8.454   2.043  81.191  1.00 96.86           H  
ATOM    984  HE1 TYR A  73      -7.029   1.594  85.929  1.00 96.86           H  
ATOM    985  HE2 TYR A  73      -9.973   2.758  83.007  1.00 96.86           H  
ATOM    986  HH  TYR A  73      -9.036   2.590  86.458  1.00 96.86           H  
ATOM    987  N   GLY A  74      -3.703   3.042  81.158  1.00 94.30           N  
ATOM    988  CA  GLY A  74      -2.943   4.171  81.692  1.00 94.30           C  
ATOM    989  C   GLY A  74      -2.263   5.060  80.642  1.00 94.30           C  
ATOM    990  O   GLY A  74      -1.421   5.883  81.001  1.00 94.30           O  
ATOM    991  H   GLY A  74      -3.190   2.171  81.049  1.00 94.30           H  
ATOM    992  HA3 GLY A  74      -2.169   3.776  82.349  1.00 94.30           H  
ATOM    993  HA2 GLY A  74      -3.584   4.799  82.312  1.00 94.30           H  
ATOM    994  N   ALA A  75      -2.596   4.916  79.352  1.00 95.57           N  
ATOM    995  CA  ALA A  75      -2.021   5.689  78.251  1.00 95.57           C  
ATOM    996  C   ALA A  75      -2.426   7.172  78.288  1.00 95.57           C  
ATOM    997  O   ALA A  75      -3.533   7.515  78.709  1.00 95.57           O  
ATOM    998  CB  ALA A  75      -2.512   5.096  76.931  1.00 95.57           C  
ATOM    999  H   ALA A  75      -3.331   4.255  79.132  1.00 95.57           H  
ATOM   1000  HA  ALA A  75      -0.935   5.607  78.301  1.00 95.57           H  
ATOM   1001  HB1 ALA A  75      -2.159   5.675  76.079  1.00 95.57           H  
ATOM   1002  HB2 ALA A  75      -2.151   4.075  76.812  1.00 95.57           H  
ATOM   1003  HB3 ALA A  75      -3.602   5.079  76.881  1.00 95.57           H  
ATOM   1004  N   VAL A  76      -1.523   8.052  77.849  1.00 93.59           N  
ATOM   1005  CA  VAL A  76      -1.727   9.494  77.716  1.00 93.59           C  
ATOM   1006  C   VAL A  76      -2.459   9.837  76.400  1.00 93.59           C  
ATOM   1007  O   VAL A  76      -2.449   9.047  75.454  1.00 93.59           O  
ATOM   1008  CB  VAL A  76      -0.332  10.175  77.713  1.00 93.59           C  
ATOM   1009  CG1 VAL A  76       0.377  10.003  79.069  1.00 93.59           C  
ATOM   1010  CG2 VAL A  76       0.582   9.748  76.539  1.00 93.59           C  
ATOM   1011  H   VAL A  76      -0.612   7.700  77.579  1.00 93.59           H  
ATOM   1012  HA  VAL A  76      -2.320   9.859  78.557  1.00 93.59           H  
ATOM   1013  HB  VAL A  76      -0.499  11.248  77.608  1.00 93.59           H  
ATOM   1014 HG11 VAL A  76       1.323  10.543  79.091  1.00 93.59           H  
ATOM   1015 HG12 VAL A  76      -0.238  10.388  79.884  1.00 93.59           H  
ATOM   1016 HG13 VAL A  76       0.590   8.959  79.294  1.00 93.59           H  
ATOM   1017 HG21 VAL A  76       1.616  10.047  76.705  1.00 93.59           H  
ATOM   1018 HG22 VAL A  76       0.588   8.674  76.374  1.00 93.59           H  
ATOM   1019 HG23 VAL A  76       0.261  10.193  75.596  1.00 93.59           H  
ATOM   1020  N   SER A  77      -3.080  11.023  76.330  1.00 93.88           N  
ATOM   1021  CA  SER A  77      -3.716  11.528  75.115  1.00 93.88           C  
ATOM   1022  C   SER A  77      -2.747  12.340  74.238  1.00 93.88           C  
ATOM   1023  O   SER A  77      -1.778  12.911  74.742  1.00 93.88           O  
ATOM   1024  CB  SER A  77      -4.953  12.363  75.512  1.00 93.88           C  
ATOM   1025  OG  SER A  77      -4.622  13.602  76.112  1.00 93.88           O  
ATOM   1026  H   SER A  77      -3.120  11.636  77.132  1.00 93.88           H  
ATOM   1027  HA  SER A  77      -4.072  10.676  74.534  1.00 93.88           H  
ATOM   1028  HB3 SER A  77      -5.602  11.806  76.183  1.00 93.88           H  
ATOM   1029  HB2 SER A  77      -5.543  12.573  74.623  1.00 93.88           H  
ATOM   1030  HG  SER A  77      -4.279  14.188  75.432  1.00 93.88           H  
ATOM   1031  N   ASN A  78      -3.100  12.446  72.948  1.00 95.07           N  
ATOM   1032  CA  ASN A  78      -2.561  13.432  72.009  1.00 95.07           C  
ATOM   1033  C   ASN A  78      -3.170  14.833  72.259  1.00 95.07           C  
ATOM   1034  O   ASN A  78      -4.022  14.995  73.135  1.00 95.07           O  
ATOM   1035  CB  ASN A  78      -2.715  12.901  70.551  1.00 95.07           C  
ATOM   1036  CG  ASN A  78      -4.130  12.828  69.958  1.00 95.07           C  
ATOM   1037  ND2 ASN A  78      -4.273  12.149  68.821  1.00 95.07           N  
ATOM   1038  OD1 ASN A  78      -5.086  13.377  70.493  1.00 95.07           O  
ATOM   1039  H   ASN A  78      -3.906  11.928  72.619  1.00 95.07           H  
ATOM   1040  HA  ASN A  78      -1.494  13.556  72.196  1.00 95.07           H  
ATOM   1041  HB3 ASN A  78      -2.269  11.908  70.487  1.00 95.07           H  
ATOM   1042  HB2 ASN A  78      -2.138  13.524  69.871  1.00 95.07           H  
ATOM   1043 HD22 ASN A  78      -5.180  12.074  68.383  1.00 95.07           H  
ATOM   1044 HD21 ASN A  78      -3.486  11.674  68.396  1.00 95.07           H  
ATOM   1045  N   SER A  79      -2.727  15.825  71.472  1.00 95.35           N  
ATOM   1046  CA  SER A  79      -3.197  17.214  71.519  1.00 95.35           C  
ATOM   1047  C   SER A  79      -4.658  17.426  71.060  1.00 95.35           C  
ATOM   1048  O   SER A  79      -5.222  18.473  71.377  1.00 95.35           O  
ATOM   1049  CB  SER A  79      -2.195  18.115  70.769  1.00 95.35           C  
ATOM   1050  OG  SER A  79      -2.178  17.861  69.379  1.00 95.35           O  
ATOM   1051  H   SER A  79      -2.006  15.627  70.789  1.00 95.35           H  
ATOM   1052  HA  SER A  79      -3.165  17.517  72.568  1.00 95.35           H  
ATOM   1053  HB3 SER A  79      -1.189  17.981  71.165  1.00 95.35           H  
ATOM   1054  HB2 SER A  79      -2.448  19.165  70.920  1.00 95.35           H  
ATOM   1055  HG  SER A  79      -1.665  17.063  69.227  1.00 95.35           H  
ATOM   1056  N   ALA A  80      -5.257  16.433  70.375  1.00 96.61           N  
ATOM   1057  CA  ALA A  80      -6.683  16.387  70.034  1.00 96.61           C  
ATOM   1058  C   ALA A  80      -7.552  15.716  71.123  1.00 96.61           C  
ATOM   1059  O   ALA A  80      -8.767  15.644  70.944  1.00 96.61           O  
ATOM   1060  CB  ALA A  80      -6.849  15.678  68.678  1.00 96.61           C  
ATOM   1061  H   ALA A  80      -4.731  15.598  70.161  1.00 96.61           H  
ATOM   1062  HA  ALA A  80      -7.055  17.406  69.916  1.00 96.61           H  
ATOM   1063  HB1 ALA A  80      -7.892  15.671  68.359  1.00 96.61           H  
ATOM   1064  HB2 ALA A  80      -6.280  16.188  67.901  1.00 96.61           H  
ATOM   1065  HB3 ALA A  80      -6.512  14.642  68.711  1.00 96.61           H  
ATOM   1066  N   GLY A  81      -6.936  15.246  72.224  1.00 94.88           N  
ATOM   1067  CA  GLY A  81      -7.613  14.618  73.362  1.00 94.88           C  
ATOM   1068  C   GLY A  81      -7.890  13.118  73.152  1.00 94.88           C  
ATOM   1069  O   GLY A  81      -8.570  12.518  73.983  1.00 94.88           O  
ATOM   1070  H   GLY A  81      -5.931  15.335  72.294  1.00 94.88           H  
ATOM   1071  HA3 GLY A  81      -8.550  15.133  73.580  1.00 94.88           H  
ATOM   1072  HA2 GLY A  81      -6.979  14.733  74.241  1.00 94.88           H  
ATOM   1073  N   GLN A  82      -7.372  12.514  72.069  1.00 96.88           N  
ATOM   1074  CA  GLN A  82      -7.565  11.110  71.708  1.00 96.88           C  
ATOM   1075  C   GLN A  82      -6.395  10.255  72.215  1.00 96.88           C  
ATOM   1076  O   GLN A  82      -5.245  10.688  72.162  1.00 96.88           O  
ATOM   1077  CB  GLN A  82      -7.663  10.988  70.176  1.00 96.88           C  
ATOM   1078  CG  GLN A  82      -8.804  11.808  69.547  1.00 96.88           C  
ATOM   1079  CD  GLN A  82      -8.821  11.685  68.022  1.00 96.88           C  
ATOM   1080  NE2 GLN A  82     -10.010  11.517  67.441  1.00 96.88           N  
ATOM   1081  OE1 GLN A  82      -7.781  11.767  67.372  1.00 96.88           O  
ATOM   1082  H   GLN A  82      -6.785  13.049  71.441  1.00 96.88           H  
ATOM   1083  HA  GLN A  82      -8.496  10.741  72.143  1.00 96.88           H  
ATOM   1084  HB3 GLN A  82      -7.810   9.939  69.919  1.00 96.88           H  
ATOM   1085  HB2 GLN A  82      -6.713  11.275  69.727  1.00 96.88           H  
ATOM   1086  HG3 GLN A  82      -8.695  12.866  69.786  1.00 96.88           H  
ATOM   1087  HG2 GLN A  82      -9.760  11.488  69.962  1.00 96.88           H  
ATOM   1088 HE22 GLN A  82     -10.073  11.443  66.437  1.00 96.88           H  
ATOM   1089 HE21 GLN A  82     -10.851  11.467  67.998  1.00 96.88           H  
ATOM   1090  N   TYR A  83      -6.715   9.036  72.661  1.00 96.83           N  
ATOM   1091  CA  TYR A  83      -5.776   8.067  73.217  1.00 96.83           C  
ATOM   1092  C   TYR A  83      -5.321   7.094  72.122  1.00 96.83           C  
ATOM   1093  O   TYR A  83      -5.843   5.983  72.016  1.00 96.83           O  
ATOM   1094  CB  TYR A  83      -6.448   7.372  74.416  1.00 96.83           C  
ATOM   1095  CG  TYR A  83      -6.725   8.320  75.571  1.00 96.83           C  
ATOM   1096  CD1 TYR A  83      -5.740   8.527  76.557  1.00 96.83           C  
ATOM   1097  CD2 TYR A  83      -7.954   9.009  75.659  1.00 96.83           C  
ATOM   1098  CE1 TYR A  83      -5.977   9.421  77.619  1.00 96.83           C  
ATOM   1099  CE2 TYR A  83      -8.188   9.909  76.716  1.00 96.83           C  
ATOM   1100  CZ  TYR A  83      -7.196  10.122  77.691  1.00 96.83           C  
ATOM   1101  OH  TYR A  83      -7.406  11.024  78.692  1.00 96.83           O  
ATOM   1102  H   TYR A  83      -7.686   8.747  72.648  1.00 96.83           H  
ATOM   1103  HA  TYR A  83      -4.887   8.579  73.594  1.00 96.83           H  
ATOM   1104  HB3 TYR A  83      -5.811   6.566  74.785  1.00 96.83           H  
ATOM   1105  HB2 TYR A  83      -7.382   6.902  74.106  1.00 96.83           H  
ATOM   1106  HD1 TYR A  83      -4.799   8.001  76.499  1.00 96.83           H  
ATOM   1107  HD2 TYR A  83      -8.721   8.857  74.916  1.00 96.83           H  
ATOM   1108  HE1 TYR A  83      -5.212   9.581  78.364  1.00 96.83           H  
ATOM   1109  HE2 TYR A  83      -9.126  10.442  76.769  1.00 96.83           H  
ATOM   1110  HH  TYR A  83      -6.662  11.100  79.294  1.00 96.83           H  
ATOM   1111  N   GLU A  84      -4.367   7.544  71.299  1.00 97.87           N  
ATOM   1112  CA  GLU A  84      -3.709   6.785  70.238  1.00 97.87           C  
ATOM   1113  C   GLU A  84      -2.597   5.923  70.856  1.00 97.87           C  
ATOM   1114  O   GLU A  84      -1.657   6.451  71.451  1.00 97.87           O  
ATOM   1115  CB  GLU A  84      -3.050   7.800  69.284  1.00 97.87           C  
ATOM   1116  CG  GLU A  84      -4.045   8.513  68.350  1.00 97.87           C  
ATOM   1117  CD  GLU A  84      -3.353   9.465  67.376  1.00 97.87           C  
ATOM   1118  OE1 GLU A  84      -2.372  10.123  67.789  1.00 97.87           O  
ATOM   1119  OE2 GLU A  84      -3.851   9.580  66.238  1.00 97.87           O1-
ATOM   1120  H   GLU A  84      -4.017   8.473  71.479  1.00 97.87           H  
ATOM   1121  HA  GLU A  84      -4.408   6.145  69.701  1.00 97.87           H  
ATOM   1122  HB3 GLU A  84      -2.302   7.298  68.670  1.00 97.87           H  
ATOM   1123  HB2 GLU A  84      -2.501   8.536  69.870  1.00 97.87           H  
ATOM   1124  HG3 GLU A  84      -4.774   9.079  68.931  1.00 97.87           H  
ATOM   1125  HG2 GLU A  84      -4.605   7.772  67.776  1.00 97.87           H  
ATOM   1126  N   LEU A  85      -2.723   4.607  70.697  1.00 98.56           N  
ATOM   1127  CA  LEU A  85      -1.891   3.572  71.294  1.00 98.56           C  
ATOM   1128  C   LEU A  85      -0.968   2.966  70.231  1.00 98.56           C  
ATOM   1129  O   LEU A  85      -1.390   2.766  69.092  1.00 98.56           O  
ATOM   1130  CB  LEU A  85      -2.813   2.484  71.881  1.00 98.56           C  
ATOM   1131  CG  LEU A  85      -3.814   2.986  72.947  1.00 98.56           C  
ATOM   1132  CD1 LEU A  85      -4.837   1.901  73.321  1.00 98.56           C  
ATOM   1133  CD2 LEU A  85      -3.118   3.572  74.186  1.00 98.56           C  
ATOM   1134  H   LEU A  85      -3.511   4.274  70.156  1.00 98.56           H  
ATOM   1135  HA  LEU A  85      -1.278   3.990  72.094  1.00 98.56           H  
ATOM   1136  HB3 LEU A  85      -2.194   1.699  72.312  1.00 98.56           H  
ATOM   1137  HB2 LEU A  85      -3.368   2.018  71.068  1.00 98.56           H  
ATOM   1138  HG  LEU A  85      -4.402   3.786  72.498  1.00 98.56           H  
ATOM   1139 HD11 LEU A  85      -5.834   2.330  73.410  1.00 98.56           H  
ATOM   1140 HD12 LEU A  85      -4.900   1.123  72.561  1.00 98.56           H  
ATOM   1141 HD13 LEU A  85      -4.603   1.411  74.267  1.00 98.56           H  
ATOM   1142 HD21 LEU A  85      -3.590   3.244  75.112  1.00 98.56           H  
ATOM   1143 HD22 LEU A  85      -2.067   3.288  74.241  1.00 98.56           H  
ATOM   1144 HD23 LEU A  85      -3.166   4.661  74.167  1.00 98.56           H  
ATOM   1145  N   ASP A  86       0.260   2.625  70.630  1.00 98.88           N  
ATOM   1146  CA  ASP A  86       1.285   2.007  69.795  1.00 98.88           C  
ATOM   1147  C   ASP A  86       1.875   0.801  70.543  1.00 98.88           C  
ATOM   1148  O   ASP A  86       2.093   0.888  71.749  1.00 98.88           O  
ATOM   1149  CB  ASP A  86       2.383   3.019  69.376  1.00 98.88           C  
ATOM   1150  CG  ASP A  86       1.933   4.423  68.957  1.00 98.88           C  
ATOM   1151  OD1 ASP A  86       1.505   4.556  67.791  1.00 98.88           O  
ATOM   1152  OD2 ASP A  86       2.058   5.351  69.787  1.00 98.88           O1-
ATOM   1153  H   ASP A  86       0.504   2.755  71.610  1.00 98.88           H  
ATOM   1154  HA  ASP A  86       0.811   1.625  68.892  1.00 98.88           H  
ATOM   1155  HB3 ASP A  86       2.913   2.579  68.541  1.00 98.88           H  
ATOM   1156  HB2 ASP A  86       3.113   3.135  70.172  1.00 98.88           H  
ATOM   1157  N   ALA A  87       2.176  -0.303  69.851  1.00 98.98           N  
ATOM   1158  CA  ALA A  87       2.745  -1.533  70.410  1.00 98.98           C  
ATOM   1159  C   ALA A  87       3.430  -2.403  69.353  1.00 98.98           C  
ATOM   1160  O   ALA A  87       3.084  -2.325  68.176  1.00 98.98           O  
ATOM   1161  CB  ALA A  87       1.660  -2.350  71.135  1.00 98.98           C  
ATOM   1162  H   ALA A  87       2.107  -0.266  68.841  1.00 98.98           H  
ATOM   1163  HA  ALA A  87       3.520  -1.235  71.114  1.00 98.98           H  
ATOM   1164  HB1 ALA A  87       2.039  -3.311  71.485  1.00 98.98           H  
ATOM   1165  HB2 ALA A  87       1.295  -1.821  72.012  1.00 98.98           H  
ATOM   1166  HB3 ALA A  87       0.809  -2.548  70.481  1.00 98.98           H  
ATOM   1167  N   ALA A  88       4.361  -3.250  69.820  1.00 98.99           N  
ATOM   1168  CA  ALA A  88       5.020  -4.303  69.053  1.00 98.99           C  
ATOM   1169  C   ALA A  88       5.245  -5.553  69.906  1.00 98.99           C  
ATOM   1170  O   ALA A  88       5.221  -5.497  71.136  1.00 98.99           O  
ATOM   1171  CB  ALA A  88       6.366  -3.817  68.487  1.00 98.99           C  
ATOM   1172  H   ALA A  88       4.562  -3.251  70.813  1.00 98.99           H  
ATOM   1173  HA  ALA A  88       4.376  -4.597  68.227  1.00 98.99           H  
ATOM   1174  HB1 ALA A  88       6.963  -4.639  68.090  1.00 98.99           H  
ATOM   1175  HB2 ALA A  88       6.224  -3.132  67.657  1.00 98.99           H  
ATOM   1176  HB3 ALA A  88       6.967  -3.325  69.251  1.00 98.99           H  
ATOM   1177  N   ILE A  89       5.513  -6.652  69.196  1.00 98.98           N  
ATOM   1178  CA  ILE A  89       5.999  -7.919  69.715  1.00 98.98           C  
ATOM   1179  C   ILE A  89       6.833  -8.595  68.614  1.00 98.98           C  
ATOM   1180  O   ILE A  89       6.514  -8.453  67.433  1.00 98.98           O  
ATOM   1181  CB  ILE A  89       4.842  -8.847  70.186  1.00 98.98           C  
ATOM   1182  CG1 ILE A  89       5.353 -10.133  70.877  1.00 98.98           C  
ATOM   1183  CG2 ILE A  89       3.834  -9.199  69.073  1.00 98.98           C  
ATOM   1184  CD1 ILE A  89       4.271 -10.887  71.655  1.00 98.98           C  
ATOM   1185  H   ILE A  89       5.467  -6.603  68.185  1.00 98.98           H  
ATOM   1186  HA  ILE A  89       6.656  -7.701  70.553  1.00 98.98           H  
ATOM   1187  HB  ILE A  89       4.291  -8.282  70.939  1.00 98.98           H  
ATOM   1188 HG13 ILE A  89       6.155  -9.885  71.571  1.00 98.98           H  
ATOM   1189 HG12 ILE A  89       5.788 -10.809  70.140  1.00 98.98           H  
ATOM   1190 HG21 ILE A  89       2.974  -9.713  69.494  1.00 98.98           H  
ATOM   1191 HG22 ILE A  89       3.456  -8.307  68.575  1.00 98.98           H  
ATOM   1192 HG23 ILE A  89       4.265  -9.849  68.311  1.00 98.98           H  
ATOM   1193 HD11 ILE A  89       4.720 -11.541  72.403  1.00 98.98           H  
ATOM   1194 HD12 ILE A  89       3.600 -10.202  72.174  1.00 98.98           H  
ATOM   1195 HD13 ILE A  89       3.670 -11.512  70.993  1.00 98.98           H  
ATOM   1196  N   MET A  90       7.890  -9.312  69.020  1.00 98.98           N  
ATOM   1197  CA  MET A  90       8.767 -10.034  68.109  1.00 98.98           C  
ATOM   1198  C   MET A  90       9.256 -11.325  68.766  1.00 98.98           C  
ATOM   1199  O   MET A  90       9.757 -11.287  69.890  1.00 98.98           O  
ATOM   1200  CB  MET A  90       9.918  -9.115  67.646  1.00 98.98           C  
ATOM   1201  CG  MET A  90      10.823  -9.727  66.564  1.00 98.98           C  
ATOM   1202  SD  MET A  90      12.083  -8.578  65.963  1.00 98.98           S  
ATOM   1203  CE  MET A  90      12.683  -9.489  64.522  1.00 98.98           C  
ATOM   1204  H   MET A  90       8.115  -9.374  70.005  1.00 98.98           H  
ATOM   1205  HA  MET A  90       8.189 -10.321  67.231  1.00 98.98           H  
ATOM   1206  HB3 MET A  90      10.527  -8.826  68.504  1.00 98.98           H  
ATOM   1207  HB2 MET A  90       9.499  -8.188  67.255  1.00 98.98           H  
ATOM   1208  HG3 MET A  90      10.220 -10.046  65.715  1.00 98.98           H  
ATOM   1209  HG2 MET A  90      11.329 -10.618  66.932  1.00 98.98           H  
ATOM   1210  HE1 MET A  90      13.598  -9.030  64.152  1.00 98.98           H  
ATOM   1211  HE2 MET A  90      12.893 -10.525  64.782  1.00 98.98           H  
ATOM   1212  HE3 MET A  90      11.937  -9.470  63.728  1.00 98.98           H  
ATOM   1213  N   ASP A  91       9.129 -12.429  68.015  1.00 98.91           N  
ATOM   1214  CA  ASP A  91       9.721 -13.731  68.298  1.00 98.91           C  
ATOM   1215  C   ASP A  91      11.129 -13.738  67.686  1.00 98.91           C  
ATOM   1216  O   ASP A  91      11.262 -13.462  66.495  1.00 98.91           O  
ATOM   1217  CB  ASP A  91       8.851 -14.865  67.694  1.00 98.91           C  
ATOM   1218  CG  ASP A  91       9.326 -16.309  67.935  1.00 98.91           C  
ATOM   1219  OD1 ASP A  91      10.010 -16.559  68.954  1.00 98.91           O  
ATOM   1220  OD2 ASP A  91       8.889 -17.176  67.148  1.00 98.91           O1-
ATOM   1221  H   ASP A  91       8.710 -12.343  67.097  1.00 98.91           H  
ATOM   1222  HA  ASP A  91       9.797 -13.868  69.378  1.00 98.91           H  
ATOM   1223  HB3 ASP A  91       8.735 -14.696  66.620  1.00 98.91           H  
ATOM   1224  HB2 ASP A  91       7.839 -14.782  68.090  1.00 98.91           H  
ATOM   1225  N   GLY A  92      12.141 -14.071  68.497  1.00 98.81           N  
ATOM   1226  CA  GLY A  92      13.533 -14.128  68.063  1.00 98.81           C  
ATOM   1227  C   GLY A  92      13.898 -15.470  67.415  1.00 98.81           C  
ATOM   1228  O   GLY A  92      14.931 -15.541  66.749  1.00 98.81           O  
ATOM   1229  H   GLY A  92      11.955 -14.309  69.464  1.00 98.81           H  
ATOM   1230  HA3 GLY A  92      14.177 -13.966  68.928  1.00 98.81           H  
ATOM   1231  HA2 GLY A  92      13.733 -13.327  67.352  1.00 98.81           H  
ATOM   1232  N   LYS A  93      13.085 -16.526  67.601  1.00 97.95           N  
ATOM   1233  CA  LYS A  93      13.311 -17.855  67.028  1.00 97.95           C  
ATOM   1234  C   LYS A  93      13.142 -17.853  65.503  1.00 97.95           C  
ATOM   1235  O   LYS A  93      14.048 -18.278  64.787  1.00 97.95           O  
ATOM   1236  CB  LYS A  93      12.377 -18.873  67.718  1.00 97.95           C  
ATOM   1237  CG  LYS A  93      12.567 -20.334  67.271  1.00 97.95           C  
ATOM   1238  CD  LYS A  93      11.477 -21.259  67.827  1.00 97.95           C  
ATOM   1239  CE  LYS A  93      11.714 -22.727  67.441  1.00 97.95           C  
ATOM   1240  NZ  LYS A  93      10.640 -23.602  67.940  1.00 97.95           N1+
ATOM   1241  H   LYS A  93      12.251 -16.419  68.165  1.00 97.95           H  
ATOM   1242  HA  LYS A  93      14.340 -18.147  67.233  1.00 97.95           H  
ATOM   1243  HB3 LYS A  93      11.342 -18.587  67.538  1.00 97.95           H  
ATOM   1244  HB2 LYS A  93      12.520 -18.817  68.797  1.00 97.95           H  
ATOM   1245  HG3 LYS A  93      13.549 -20.682  67.594  1.00 97.95           H  
ATOM   1246  HG2 LYS A  93      12.559 -20.412  66.184  1.00 97.95           H  
ATOM   1247  HD3 LYS A  93      10.508 -20.928  67.449  1.00 97.95           H  
ATOM   1248  HD2 LYS A  93      11.429 -21.158  68.911  1.00 97.95           H  
ATOM   1249  HE3 LYS A  93      12.666 -23.073  67.845  1.00 97.95           H  
ATOM   1250  HE2 LYS A  93      11.768 -22.828  66.356  1.00 97.95           H  
ATOM   1251  HZ1 LYS A  93       9.757 -23.308  67.546  1.00 97.95           H  
ATOM   1252  HZ2 LYS A  93      10.828 -24.556  67.667  1.00 97.95           H  
ATOM   1253  HZ3 LYS A  93      10.596 -23.541  68.947  1.00 97.95           H  
ATOM   1254  N   THR A  94      11.978 -17.366  65.055  1.00 97.37           N  
ATOM   1255  CA  THR A  94      11.578 -17.313  63.651  1.00 97.37           C  
ATOM   1256  C   THR A  94      11.839 -15.929  63.014  1.00 97.37           C  
ATOM   1257  O   THR A  94      11.724 -15.816  61.795  1.00 97.37           O  
ATOM   1258  CB  THR A  94      10.059 -17.617  63.530  1.00 97.37           C  
ATOM   1259  CG2 THR A  94       9.673 -18.996  64.091  1.00 97.37           C  
ATOM   1260  OG1 THR A  94       9.268 -16.635  64.175  1.00 97.37           O  
ATOM   1261  H   THR A  94      11.292 -17.041  65.722  1.00 97.37           H  
ATOM   1262  HA  THR A  94      12.130 -18.057  63.073  1.00 97.37           H  
ATOM   1263  HB  THR A  94       9.780 -17.605  62.476  1.00 97.37           H  
ATOM   1264 HG21 THR A  94       8.612 -19.195  63.942  1.00 97.37           H  
ATOM   1265 HG22 THR A  94      10.230 -19.788  63.590  1.00 97.37           H  
ATOM   1266 HG23 THR A  94       9.876 -19.076  65.159  1.00 97.37           H  
ATOM   1267  HG1 THR A  94       9.191 -16.860  65.110  1.00 97.37           H  
ATOM   1268  N   LEU A  95      12.154 -14.909  63.835  1.00 97.91           N  
ATOM   1269  CA  LEU A  95      12.236 -13.481  63.494  1.00 97.91           C  
ATOM   1270  C   LEU A  95      10.882 -12.842  63.121  1.00 97.91           C  
ATOM   1271  O   LEU A  95      10.887 -11.687  62.703  1.00 97.91           O  
ATOM   1272  CB  LEU A  95      13.319 -13.161  62.427  1.00 97.91           C  
ATOM   1273  CG  LEU A  95      14.765 -13.571  62.772  1.00 97.91           C  
ATOM   1274  CD1 LEU A  95      15.698 -13.197  61.606  1.00 97.91           C  
ATOM   1275  CD2 LEU A  95      15.265 -12.956  64.096  1.00 97.91           C  
ATOM   1276  H   LEU A  95      12.246 -15.107  64.821  1.00 97.91           H  
ATOM   1277  HA  LEU A  95      12.529 -12.980  64.412  1.00 97.91           H  
ATOM   1278  HB3 LEU A  95      13.329 -12.085  62.247  1.00 97.91           H  
ATOM   1279  HB2 LEU A  95      13.038 -13.609  61.474  1.00 97.91           H  
ATOM   1280  HG  LEU A  95      14.799 -14.656  62.881  1.00 97.91           H  
ATOM   1281 HD11 LEU A  95      16.737 -13.098  61.921  1.00 97.91           H  
ATOM   1282 HD12 LEU A  95      15.663 -13.959  60.828  1.00 97.91           H  
ATOM   1283 HD13 LEU A  95      15.412 -12.250  61.147  1.00 97.91           H  
ATOM   1284 HD21 LEU A  95      16.235 -12.472  63.988  1.00 97.91           H  
ATOM   1285 HD22 LEU A  95      14.592 -12.197  64.490  1.00 97.91           H  
ATOM   1286 HD23 LEU A  95      15.374 -13.726  64.859  1.00 97.91           H  
ATOM   1287  N   LYS A  96       9.749 -13.554  63.282  1.00 98.54           N  
ATOM   1288  CA  LYS A  96       8.404 -13.009  63.067  1.00 98.54           C  
ATOM   1289  C   LYS A  96       8.095 -11.870  64.044  1.00 98.54           C  
ATOM   1290  O   LYS A  96       8.406 -11.987  65.228  1.00 98.54           O  
ATOM   1291  CB  LYS A  96       7.336 -14.107  63.217  1.00 98.54           C  
ATOM   1292  CG  LYS A  96       7.263 -15.087  62.039  1.00 98.54           C  
ATOM   1293  CD  LYS A  96       6.126 -16.102  62.233  1.00 98.54           C  
ATOM   1294  CE  LYS A  96       5.984 -17.076  61.055  1.00 98.54           C  
ATOM   1295  NZ  LYS A  96       4.844 -17.991  61.246  1.00 98.54           N1+
ATOM   1296  H   LYS A  96       9.795 -14.497  63.645  1.00 98.54           H  
ATOM   1297  HA  LYS A  96       8.365 -12.618  62.047  1.00 98.54           H  
ATOM   1298  HB3 LYS A  96       6.355 -13.634  63.285  1.00 98.54           H  
ATOM   1299  HB2 LYS A  96       7.469 -14.639  64.160  1.00 98.54           H  
ATOM   1300  HG3 LYS A  96       8.214 -15.606  61.919  1.00 98.54           H  
ATOM   1301  HG2 LYS A  96       7.101 -14.531  61.115  1.00 98.54           H  
ATOM   1302  HD3 LYS A  96       5.189 -15.562  62.380  1.00 98.54           H  
ATOM   1303  HD2 LYS A  96       6.304 -16.661  63.153  1.00 98.54           H  
ATOM   1304  HE3 LYS A  96       6.895 -17.664  60.938  1.00 98.54           H  
ATOM   1305  HE2 LYS A  96       5.833 -16.525  60.126  1.00 98.54           H  
ATOM   1306  HZ1 LYS A  96       3.991 -17.454  61.324  1.00 98.54           H  
ATOM   1307  HZ2 LYS A  96       4.774 -18.617  60.457  1.00 98.54           H  
ATOM   1308  HZ3 LYS A  96       4.979 -18.528  62.091  1.00 98.54           H  
ATOM   1309  N   ALA A  97       7.460 -10.816  63.518  1.00 98.95           N  
ATOM   1310  CA  ALA A  97       7.033  -9.655  64.282  1.00 98.95           C  
ATOM   1311  C   ALA A  97       5.585  -9.297  63.943  1.00 98.95           C  
ATOM   1312  O   ALA A  97       5.074  -9.670  62.887  1.00 98.95           O  
ATOM   1313  CB  ALA A  97       7.979  -8.481  63.988  1.00 98.95           C  
ATOM   1314  H   ALA A  97       7.210 -10.813  62.540  1.00 98.95           H  
ATOM   1315  HA  ALA A  97       7.063  -9.876  65.348  1.00 98.95           H  
ATOM   1316  HB1 ALA A  97       7.659  -7.580  64.510  1.00 98.95           H  
ATOM   1317  HB2 ALA A  97       8.997  -8.700  64.310  1.00 98.95           H  
ATOM   1318  HB3 ALA A  97       8.017  -8.252  62.924  1.00 98.95           H  
ATOM   1319  N   GLY A  98       4.961  -8.562  64.865  1.00 98.97           N  
ATOM   1320  CA  GLY A  98       3.655  -7.959  64.674  1.00 98.97           C  
ATOM   1321  C   GLY A  98       3.601  -6.717  65.558  1.00 98.97           C  
ATOM   1322  O   GLY A  98       4.331  -6.602  66.542  1.00 98.97           O  
ATOM   1323  H   GLY A  98       5.444  -8.319  65.721  1.00 98.97           H  
ATOM   1324  HA3 GLY A  98       2.865  -8.648  64.942  1.00 98.97           H  
ATOM   1325  HA2 GLY A  98       3.502  -7.691  63.630  1.00 98.97           H  
ATOM   1326  N   ALA A  99       2.728  -5.777  65.188  1.00 98.98           N  
ATOM   1327  CA  ALA A  99       2.700  -4.427  65.729  1.00 98.98           C  
ATOM   1328  C   ALA A  99       1.474  -3.675  65.217  1.00 98.98           C  
ATOM   1329  O   ALA A  99       0.936  -3.995  64.154  1.00 98.98           O  
ATOM   1330  CB  ALA A  99       3.996  -3.675  65.352  1.00 98.98           C  
ATOM   1331  H   ALA A  99       2.155  -5.921  64.368  1.00 98.98           H  
ATOM   1332  HA  ALA A  99       2.616  -4.492  66.811  1.00 98.98           H  
ATOM   1333  HB1 ALA A  99       3.952  -2.629  65.655  1.00 98.98           H  
ATOM   1334  HB2 ALA A  99       4.871  -4.105  65.838  1.00 98.98           H  
ATOM   1335  HB3 ALA A  99       4.179  -3.701  64.278  1.00 98.98           H  
ATOM   1336  N   VAL A 100       1.091  -2.653  65.990  1.00 98.97           N  
ATOM   1337  CA  VAL A 100       0.067  -1.680  65.641  1.00 98.97           C  
ATOM   1338  C   VAL A 100       0.484  -0.282  66.115  1.00 98.97           C  
ATOM   1339  O   VAL A 100       1.219  -0.164  67.093  1.00 98.97           O  
ATOM   1340  CB  VAL A 100      -1.324  -2.028  66.231  1.00 98.97           C  
ATOM   1341  CG1 VAL A 100      -1.959  -3.211  65.486  1.00 98.97           C  
ATOM   1342  CG2 VAL A 100      -1.340  -2.235  67.761  1.00 98.97           C  
ATOM   1343  H   VAL A 100       1.609  -2.453  66.837  1.00 98.97           H  
ATOM   1344  HA  VAL A 100      -0.005  -1.645  64.560  1.00 98.97           H  
ATOM   1345  HB  VAL A 100      -1.974  -1.180  66.025  1.00 98.97           H  
ATOM   1346 HG11 VAL A 100      -3.025  -3.257  65.690  1.00 98.97           H  
ATOM   1347 HG12 VAL A 100      -1.853  -3.104  64.406  1.00 98.97           H  
ATOM   1348 HG13 VAL A 100      -1.508  -4.161  65.774  1.00 98.97           H  
ATOM   1349 HG21 VAL A 100      -2.345  -2.466  68.114  1.00 98.97           H  
ATOM   1350 HG22 VAL A 100      -0.695  -3.062  68.061  1.00 98.97           H  
ATOM   1351 HG23 VAL A 100      -1.010  -1.346  68.298  1.00 98.97           H  
ATOM   1352  N   ALA A 101       0.019   0.747  65.393  1.00 98.91           N  
ATOM   1353  CA  ALA A 101       0.391   2.137  65.633  1.00 98.91           C  
ATOM   1354  C   ALA A 101      -0.811   3.063  65.424  1.00 98.91           C  
ATOM   1355  O   ALA A 101      -1.586   2.866  64.489  1.00 98.91           O  
ATOM   1356  CB  ALA A 101       1.555   2.503  64.703  1.00 98.91           C  
ATOM   1357  H   ALA A 101      -0.582   0.578  64.597  1.00 98.91           H  
ATOM   1358  HA  ALA A 101       0.728   2.259  66.663  1.00 98.91           H  
ATOM   1359  HB1 ALA A 101       1.910   3.507  64.918  1.00 98.91           H  
ATOM   1360  HB2 ALA A 101       2.400   1.829  64.845  1.00 98.91           H  
ATOM   1361  HB3 ALA A 101       1.266   2.459  63.652  1.00 98.91           H  
ATOM   1362  N   ALA A 102      -0.931   4.065  66.311  1.00 98.40           N  
ATOM   1363  CA  ALA A 102      -1.969   5.099  66.348  1.00 98.40           C  
ATOM   1364  C   ALA A 102      -3.417   4.565  66.445  1.00 98.40           C  
ATOM   1365  O   ALA A 102      -4.335   5.228  65.960  1.00 98.40           O  
ATOM   1366  CB  ALA A 102      -1.770   6.090  65.181  1.00 98.40           C  
ATOM   1367  H   ALA A 102      -0.234   4.141  67.044  1.00 98.40           H  
ATOM   1368  HA  ALA A 102      -1.791   5.641  67.274  1.00 98.40           H  
ATOM   1369  HB1 ALA A 102      -2.429   6.954  65.276  1.00 98.40           H  
ATOM   1370  HB2 ALA A 102      -0.748   6.471  65.162  1.00 98.40           H  
ATOM   1371  HB3 ALA A 102      -1.967   5.626  64.214  1.00 98.40           H  
ATOM   1372  N   VAL A 103      -3.605   3.381  67.060  1.00 98.59           N  
ATOM   1373  CA  VAL A 103      -4.916   2.744  67.195  1.00 98.59           C  
ATOM   1374  C   VAL A 103      -5.712   3.328  68.371  1.00 98.59           C  
ATOM   1375  O   VAL A 103      -5.164   3.552  69.451  1.00 98.59           O  
ATOM   1376  CB  VAL A 103      -4.842   1.198  67.349  1.00 98.59           C  
ATOM   1377  CG1 VAL A 103      -4.219   0.566  66.103  1.00 98.59           C  
ATOM   1378  CG2 VAL A 103      -4.182   0.653  68.631  1.00 98.59           C  
ATOM   1379  H   VAL A 103      -2.818   2.896  67.469  1.00 98.59           H  
ATOM   1380  HA  VAL A 103      -5.477   2.943  66.278  1.00 98.59           H  
ATOM   1381  HB  VAL A 103      -5.873   0.838  67.371  1.00 98.59           H  
ATOM   1382 HG11 VAL A 103      -4.274  -0.520  66.151  1.00 98.59           H  
ATOM   1383 HG12 VAL A 103      -4.751   0.894  65.211  1.00 98.59           H  
ATOM   1384 HG13 VAL A 103      -3.172   0.850  65.988  1.00 98.59           H  
ATOM   1385 HG21 VAL A 103      -4.154  -0.437  68.619  1.00 98.59           H  
ATOM   1386 HG22 VAL A 103      -3.155   0.997  68.730  1.00 98.59           H  
ATOM   1387 HG23 VAL A 103      -4.731   0.939  69.527  1.00 98.59           H  
ATOM   1388  N   LEU A 104      -7.004   3.550  68.111  1.00 98.14           N  
ATOM   1389  CA  LEU A 104      -7.985   4.044  69.067  1.00 98.14           C  
ATOM   1390  C   LEU A 104      -8.866   2.871  69.515  1.00 98.14           C  
ATOM   1391  O   LEU A 104      -9.112   1.956  68.728  1.00 98.14           O  
ATOM   1392  CB  LEU A 104      -8.857   5.119  68.373  1.00 98.14           C  
ATOM   1393  CG  LEU A 104      -8.092   6.358  67.856  1.00 98.14           C  
ATOM   1394  CD1 LEU A 104      -9.017   7.292  67.050  1.00 98.14           C  
ATOM   1395  CD2 LEU A 104      -7.386   7.116  68.989  1.00 98.14           C  
ATOM   1396  H   LEU A 104      -7.368   3.321  67.197  1.00 98.14           H  
ATOM   1397  HA  LEU A 104      -7.496   4.477  69.942  1.00 98.14           H  
ATOM   1398  HB3 LEU A 104      -9.632   5.457  69.060  1.00 98.14           H  
ATOM   1399  HB2 LEU A 104      -9.387   4.662  67.537  1.00 98.14           H  
ATOM   1400  HG  LEU A 104      -7.319   6.019  67.164  1.00 98.14           H  
ATOM   1401 HD11 LEU A 104      -8.620   7.458  66.048  1.00 98.14           H  
ATOM   1402 HD12 LEU A 104     -10.019   6.879  66.936  1.00 98.14           H  
ATOM   1403 HD13 LEU A 104      -9.129   8.270  67.520  1.00 98.14           H  
ATOM   1404 HD21 LEU A 104      -7.145   8.137  68.697  1.00 98.14           H  
ATOM   1405 HD22 LEU A 104      -7.990   7.159  69.895  1.00 98.14           H  
ATOM   1406 HD23 LEU A 104      -6.449   6.627  69.241  1.00 98.14           H  
ATOM   1407  N   ASN A 105      -9.369   2.954  70.757  1.00 98.03           N  
ATOM   1408  CA  ASN A 105     -10.421   2.098  71.327  1.00 98.03           C  
ATOM   1409  C   ASN A 105     -10.000   0.634  71.595  1.00 98.03           C  
ATOM   1410  O   ASN A 105     -10.860  -0.153  71.977  1.00 98.03           O  
ATOM   1411  CB  ASN A 105     -11.732   2.177  70.479  1.00 98.03           C  
ATOM   1412  CG  ASN A 105     -12.432   3.543  70.513  1.00 98.03           C  
ATOM   1413  ND2 ASN A 105     -13.733   3.555  70.809  1.00 98.03           N  
ATOM   1414  OD1 ASN A 105     -11.823   4.577  70.255  1.00 98.03           O  
ATOM   1415  H   ASN A 105      -9.086   3.729  71.339  1.00 98.03           H  
ATOM   1416  HA  ASN A 105     -10.611   2.561  72.295  1.00 98.03           H  
ATOM   1417  HB3 ASN A 105     -12.452   1.438  70.831  1.00 98.03           H  
ATOM   1418  HB2 ASN A 105     -11.553   1.907  69.439  1.00 98.03           H  
ATOM   1419 HD22 ASN A 105     -14.242   4.427  70.817  1.00 98.03           H  
ATOM   1420 HD21 ASN A 105     -14.214   2.695  71.031  1.00 98.03           H  
ATOM   1421  N   VAL A 106      -8.716   0.279  71.433  1.00 98.64           N  
ATOM   1422  CA  VAL A 106      -8.196  -1.065  71.704  1.00 98.64           C  
ATOM   1423  C   VAL A 106      -7.753  -1.146  73.179  1.00 98.64           C  
ATOM   1424  O   VAL A 106      -6.966  -0.304  73.611  1.00 98.64           O  
ATOM   1425  CB  VAL A 106      -6.981  -1.378  70.781  1.00 98.64           C  
ATOM   1426  CG1 VAL A 106      -6.280  -2.717  71.088  1.00 98.64           C  
ATOM   1427  CG2 VAL A 106      -7.388  -1.345  69.295  1.00 98.64           C  
ATOM   1428  H   VAL A 106      -8.043   0.966  71.126  1.00 98.64           H  
ATOM   1429  HA  VAL A 106      -8.971  -1.813  71.519  1.00 98.64           H  
ATOM   1430  HB  VAL A 106      -6.239  -0.590  70.920  1.00 98.64           H  
ATOM   1431 HG11 VAL A 106      -5.483  -2.918  70.372  1.00 98.64           H  
ATOM   1432 HG12 VAL A 106      -5.819  -2.714  72.074  1.00 98.64           H  
ATOM   1433 HG13 VAL A 106      -6.981  -3.551  71.048  1.00 98.64           H  
ATOM   1434 HG21 VAL A 106      -6.523  -1.484  68.649  1.00 98.64           H  
ATOM   1435 HG22 VAL A 106      -8.111  -2.127  69.062  1.00 98.64           H  
ATOM   1436 HG23 VAL A 106      -7.830  -0.390  69.014  1.00 98.64           H  
ATOM   1437  N   LYS A 107      -8.264  -2.140  73.928  1.00 98.62           N  
ATOM   1438  CA  LYS A 107      -7.965  -2.318  75.355  1.00 98.62           C  
ATOM   1439  C   LYS A 107      -6.506  -2.735  75.615  1.00 98.62           C  
ATOM   1440  O   LYS A 107      -5.867  -2.149  76.490  1.00 98.62           O  
ATOM   1441  CB  LYS A 107      -8.954  -3.330  75.973  1.00 98.62           C  
ATOM   1442  CG  LYS A 107      -8.833  -3.502  77.502  1.00 98.62           C  
ATOM   1443  CD  LYS A 107      -9.783  -4.585  78.044  1.00 98.62           C  
ATOM   1444  CE  LYS A 107      -9.614  -4.888  79.546  1.00 98.62           C  
ATOM   1445  NZ  LYS A 107      -8.341  -5.567  79.851  1.00 98.62           N1+
ATOM   1446  H   LYS A 107      -8.915  -2.799  73.521  1.00 98.62           H  
ATOM   1447  HA  LYS A 107      -8.126  -1.357  75.847  1.00 98.62           H  
ATOM   1448  HB3 LYS A 107      -8.815  -4.299  75.493  1.00 98.62           H  
ATOM   1449  HB2 LYS A 107      -9.971  -3.021  75.738  1.00 98.62           H  
ATOM   1450  HG3 LYS A 107      -9.049  -2.551  77.989  1.00 98.62           H  
ATOM   1451  HG2 LYS A 107      -7.809  -3.752  77.774  1.00 98.62           H  
ATOM   1452  HD3 LYS A 107      -9.661  -5.503  77.468  1.00 98.62           H  
ATOM   1453  HD2 LYS A 107     -10.811  -4.264  77.869  1.00 98.62           H  
ATOM   1454  HE3 LYS A 107     -10.424  -5.539  79.875  1.00 98.62           H  
ATOM   1455  HE2 LYS A 107      -9.688  -3.973  80.133  1.00 98.62           H  
ATOM   1456  HZ1 LYS A 107      -7.562  -4.965  79.617  1.00 98.62           H  
ATOM   1457  HZ2 LYS A 107      -8.288  -5.789  80.835  1.00 98.62           H  
ATOM   1458  HZ3 LYS A 107      -8.263  -6.417  79.310  1.00 98.62           H  
ATOM   1459  N   ASN A 108      -6.024  -3.735  74.854  1.00 98.87           N  
ATOM   1460  CA  ASN A 108      -4.691  -4.327  74.993  1.00 98.87           C  
ATOM   1461  C   ASN A 108      -3.988  -4.349  73.621  1.00 98.87           C  
ATOM   1462  O   ASN A 108      -4.115  -5.341  72.899  1.00 98.87           O  
ATOM   1463  CB  ASN A 108      -4.808  -5.748  75.599  1.00 98.87           C  
ATOM   1464  CG  ASN A 108      -5.254  -5.750  77.063  1.00 98.87           C  
ATOM   1465  ND2 ASN A 108      -4.338  -5.422  77.975  1.00 98.87           N  
ATOM   1466  OD1 ASN A 108      -6.411  -6.036  77.361  1.00 98.87           O  
ATOM   1467  H   ASN A 108      -6.619  -4.151  74.152  1.00 98.87           H  
ATOM   1468  HA  ASN A 108      -4.112  -3.725  75.692  1.00 98.87           H  
ATOM   1469  HB3 ASN A 108      -3.839  -6.249  75.555  1.00 98.87           H  
ATOM   1470  HB2 ASN A 108      -5.494  -6.362  75.013  1.00 98.87           H  
ATOM   1471 HD22 ASN A 108      -4.583  -5.366  78.957  1.00 98.87           H  
ATOM   1472 HD21 ASN A 108      -3.396  -5.184  77.686  1.00 98.87           H  
ATOM   1473  N   PRO A 109      -3.258  -3.259  73.280  1.00 98.93           N  
ATOM   1474  CA  PRO A 109      -2.420  -3.167  72.066  1.00 98.93           C  
ATOM   1475  C   PRO A 109      -1.433  -4.315  71.773  1.00 98.93           C  
ATOM   1476  O   PRO A 109      -1.234  -4.605  70.595  1.00 98.93           O  
ATOM   1477  CB  PRO A 109      -1.678  -1.836  72.243  1.00 98.93           C  
ATOM   1478  CG  PRO A 109      -2.644  -0.976  73.027  1.00 98.93           C  
ATOM   1479  CD  PRO A 109      -3.309  -1.964  73.969  1.00 98.93           C  
ATOM   1480  HA  PRO A 109      -3.105  -3.079  71.221  1.00 98.93           H  
ATOM   1481  HB3 PRO A 109      -1.384  -1.379  71.298  1.00 98.93           H  
ATOM   1482  HB2 PRO A 109      -0.779  -1.982  72.842  1.00 98.93           H  
ATOM   1483  HG3 PRO A 109      -3.386  -0.568  72.340  1.00 98.93           H  
ATOM   1484  HG2 PRO A 109      -2.163  -0.153  73.555  1.00 98.93           H  
ATOM   1485  HD2 PRO A 109      -2.760  -2.018  74.907  1.00 98.93           H  
ATOM   1486  HD3 PRO A 109      -4.324  -1.636  74.188  1.00 98.93           H  
ATOM   1487  N   VAL A 110      -0.840  -4.945  72.806  1.00 98.97           N  
ATOM   1488  CA  VAL A 110       0.116  -6.052  72.646  1.00 98.97           C  
ATOM   1489  C   VAL A 110      -0.542  -7.365  72.173  1.00 98.97           C  
ATOM   1490  O   VAL A 110       0.093  -8.116  71.434  1.00 98.97           O  
ATOM   1491  CB  VAL A 110       0.927  -6.329  73.945  1.00 98.97           C  
ATOM   1492  CG1 VAL A 110       0.141  -7.042  75.067  1.00 98.97           C  
ATOM   1493  CG2 VAL A 110       2.231  -7.101  73.669  1.00 98.97           C  
ATOM   1494  H   VAL A 110      -1.006  -4.631  73.755  1.00 98.97           H  
ATOM   1495  HA  VAL A 110       0.827  -5.743  71.878  1.00 98.97           H  
ATOM   1496  HB  VAL A 110       1.219  -5.351  74.324  1.00 98.97           H  
ATOM   1497 HG11 VAL A 110       0.678  -7.002  76.013  1.00 98.97           H  
ATOM   1498 HG12 VAL A 110      -0.836  -6.588  75.222  1.00 98.97           H  
ATOM   1499 HG13 VAL A 110      -0.022  -8.096  74.843  1.00 98.97           H  
ATOM   1500 HG21 VAL A 110       2.813  -7.213  74.583  1.00 98.97           H  
ATOM   1501 HG22 VAL A 110       2.043  -8.104  73.285  1.00 98.97           H  
ATOM   1502 HG23 VAL A 110       2.855  -6.577  72.944  1.00 98.97           H  
ATOM   1503  N   ASP A 111      -1.805  -7.597  72.575  1.00 98.93           N  
ATOM   1504  CA  ASP A 111      -2.620  -8.730  72.128  1.00 98.93           C  
ATOM   1505  C   ASP A 111      -3.014  -8.582  70.652  1.00 98.93           C  
ATOM   1506  O   ASP A 111      -2.951  -9.567  69.920  1.00 98.93           O  
ATOM   1507  CB  ASP A 111      -3.883  -8.974  72.994  1.00 98.93           C  
ATOM   1508  CG  ASP A 111      -3.659  -9.197  74.502  1.00 98.93           C  
ATOM   1509  OD1 ASP A 111      -2.527  -9.545  74.906  1.00 98.93           O  
ATOM   1510  OD2 ASP A 111      -4.680  -9.146  75.224  1.00 98.93           O1-
ATOM   1511  H   ASP A 111      -2.259  -6.937  73.191  1.00 98.93           H  
ATOM   1512  HA  ASP A 111      -1.998  -9.625  72.198  1.00 98.93           H  
ATOM   1513  HB3 ASP A 111      -4.414  -9.850  72.616  1.00 98.93           H  
ATOM   1514  HB2 ASP A 111      -4.561  -8.125  72.887  1.00 98.93           H  
ATOM   1515  N   LEU A 112      -3.358  -7.351  70.232  1.00 98.95           N  
ATOM   1516  CA  LEU A 112      -3.622  -7.005  68.836  1.00 98.95           C  
ATOM   1517  C   LEU A 112      -2.351  -7.065  67.963  1.00 98.95           C  
ATOM   1518  O   LEU A 112      -2.434  -7.559  66.841  1.00 98.95           O  
ATOM   1519  CB  LEU A 112      -4.348  -5.643  68.778  1.00 98.95           C  
ATOM   1520  CG  LEU A 112      -4.607  -5.085  67.361  1.00 98.95           C  
ATOM   1521  CD1 LEU A 112      -5.393  -6.048  66.451  1.00 98.95           C  
ATOM   1522  CD2 LEU A 112      -5.280  -3.708  67.436  1.00 98.95           C  
ATOM   1523  H   LEU A 112      -3.385  -6.591  70.897  1.00 98.95           H  
ATOM   1524  HA  LEU A 112      -4.307  -7.762  68.448  1.00 98.95           H  
ATOM   1525  HB3 LEU A 112      -3.764  -4.908  69.335  1.00 98.95           H  
ATOM   1526  HB2 LEU A 112      -5.297  -5.728  69.308  1.00 98.95           H  
ATOM   1527  HG  LEU A 112      -3.640  -4.931  66.892  1.00 98.95           H  
ATOM   1528 HD11 LEU A 112      -6.153  -5.536  65.864  1.00 98.95           H  
ATOM   1529 HD12 LEU A 112      -4.719  -6.533  65.746  1.00 98.95           H  
ATOM   1530 HD13 LEU A 112      -5.890  -6.838  67.011  1.00 98.95           H  
ATOM   1531 HD21 LEU A 112      -5.501  -3.313  66.444  1.00 98.95           H  
ATOM   1532 HD22 LEU A 112      -6.213  -3.764  67.994  1.00 98.95           H  
ATOM   1533 HD23 LEU A 112      -4.638  -2.984  67.936  1.00 98.95           H  
ATOM   1534  N   ALA A 113      -1.201  -6.617  68.498  1.00 98.98           N  
ATOM   1535  CA  ALA A 113       0.117  -6.745  67.868  1.00 98.98           C  
ATOM   1536  C   ALA A 113       0.520  -8.211  67.631  1.00 98.98           C  
ATOM   1537  O   ALA A 113       1.048  -8.520  66.567  1.00 98.98           O  
ATOM   1538  CB  ALA A 113       1.173  -6.023  68.720  1.00 98.98           C  
ATOM   1539  H   ALA A 113      -1.213  -6.190  69.415  1.00 98.98           H  
ATOM   1540  HA  ALA A 113       0.071  -6.250  66.896  1.00 98.98           H  
ATOM   1541  HB1 ALA A 113       2.172  -6.143  68.302  1.00 98.98           H  
ATOM   1542  HB2 ALA A 113       0.968  -4.954  68.783  1.00 98.98           H  
ATOM   1543  HB3 ALA A 113       1.208  -6.417  69.733  1.00 98.98           H  
ATOM   1544  N   ARG A 114       0.211  -9.096  68.593  1.00 98.97           N  
ATOM   1545  CA  ARG A 114       0.417 -10.539  68.482  1.00 98.97           C  
ATOM   1546  C   ARG A 114      -0.493 -11.211  67.435  1.00 98.97           C  
ATOM   1547  O   ARG A 114      -0.046 -12.151  66.782  1.00 98.97           O  
ATOM   1548  CB  ARG A 114       0.299 -11.175  69.881  1.00 98.97           C  
ATOM   1549  CG  ARG A 114       0.534 -12.692  69.889  1.00 98.97           C  
ATOM   1550  CD  ARG A 114       0.632 -13.282  71.297  1.00 98.97           C  
ATOM   1551  NE  ARG A 114       0.701 -14.747  71.235  1.00 98.97           N  
ATOM   1552  CZ  ARG A 114       0.884 -15.611  72.245  1.00 98.97           C  
ATOM   1553  NH1 ARG A 114       0.999 -15.208  73.518  1.00 98.97           N  
ATOM   1554  NH2 ARG A 114       0.962 -16.914  71.958  1.00 98.97           N1+
ATOM   1555  H   ARG A 114      -0.208  -8.770  69.454  1.00 98.97           H  
ATOM   1556  HA  ARG A 114       1.440 -10.697  68.135  1.00 98.97           H  
ATOM   1557  HB3 ARG A 114      -0.689 -10.973  70.296  1.00 98.97           H  
ATOM   1558  HB2 ARG A 114       1.011 -10.698  70.556  1.00 98.97           H  
ATOM   1559  HG3 ARG A 114       1.498 -12.846  69.404  1.00 98.97           H  
ATOM   1560  HG2 ARG A 114      -0.199 -13.234  69.291  1.00 98.97           H  
ATOM   1561  HD3 ARG A 114      -0.150 -12.911  71.959  1.00 98.97           H  
ATOM   1562  HD2 ARG A 114       1.589 -12.977  71.717  1.00 98.97           H  
ATOM   1563  HE  ARG A 114       0.642 -15.137  70.300  1.00 98.97           H  
ATOM   1564 HH12 ARG A 114       1.167 -15.889  74.247  1.00 98.97           H  
ATOM   1565 HH11 ARG A 114       0.963 -14.224  73.743  1.00 98.97           H  
ATOM   1566 HH22 ARG A 114       1.164 -17.583  72.692  1.00 98.97           H  
ATOM   1567 HH21 ARG A 114       0.886 -17.229  70.999  1.00 98.97           H  
ATOM   1568  N   LEU A 115      -1.724 -10.705  67.254  1.00 98.94           N  
ATOM   1569  CA  LEU A 115      -2.636 -11.166  66.204  1.00 98.94           C  
ATOM   1570  C   LEU A 115      -2.167 -10.755  64.797  1.00 98.94           C  
ATOM   1571  O   LEU A 115      -2.377 -11.530  63.867  1.00 98.94           O  
ATOM   1572  CB  LEU A 115      -4.071 -10.673  66.483  1.00 98.94           C  
ATOM   1573  CG  LEU A 115      -4.743 -11.344  67.701  1.00 98.94           C  
ATOM   1574  CD1 LEU A 115      -5.965 -10.535  68.174  1.00 98.94           C  
ATOM   1575  CD2 LEU A 115      -5.077 -12.827  67.444  1.00 98.94           C  
ATOM   1576  H   LEU A 115      -2.046  -9.940  67.832  1.00 98.94           H  
ATOM   1577  HA  LEU A 115      -2.634 -12.258  66.221  1.00 98.94           H  
ATOM   1578  HB3 LEU A 115      -4.702 -10.836  65.609  1.00 98.94           H  
ATOM   1579  HB2 LEU A 115      -4.045  -9.594  66.628  1.00 98.94           H  
ATOM   1580  HG  LEU A 115      -4.029 -11.336  68.522  1.00 98.94           H  
ATOM   1581 HD11 LEU A 115      -6.857 -11.144  68.317  1.00 98.94           H  
ATOM   1582 HD12 LEU A 115      -5.749 -10.057  69.130  1.00 98.94           H  
ATOM   1583 HD13 LEU A 115      -6.229  -9.745  67.470  1.00 98.94           H  
ATOM   1584 HD21 LEU A 115      -4.612 -13.464  68.197  1.00 98.94           H  
ATOM   1585 HD22 LEU A 115      -6.147 -13.029  67.462  1.00 98.94           H  
ATOM   1586 HD23 LEU A 115      -4.710 -13.159  66.475  1.00 98.94           H  
ATOM   1587  N   VAL A 116      -1.503  -9.592  64.662  1.00 98.95           N  
ATOM   1588  CA  VAL A 116      -0.863  -9.161  63.414  1.00 98.95           C  
ATOM   1589  C   VAL A 116       0.330 -10.069  63.029  1.00 98.95           C  
ATOM   1590  O   VAL A 116       0.478 -10.375  61.847  1.00 98.95           O  
ATOM   1591  CB  VAL A 116      -0.428  -7.663  63.461  1.00 98.95           C  
ATOM   1592  CG1 VAL A 116       0.456  -7.200  62.284  1.00 98.95           C  
ATOM   1593  CG2 VAL A 116      -1.652  -6.735  63.543  1.00 98.95           C  
ATOM   1594  H   VAL A 116      -1.375  -8.992  65.466  1.00 98.95           H  
ATOM   1595  HA  VAL A 116      -1.606  -9.257  62.622  1.00 98.95           H  
ATOM   1596  HB  VAL A 116       0.152  -7.501  64.369  1.00 98.95           H  
ATOM   1597 HG11 VAL A 116       0.629  -6.125  62.324  1.00 98.95           H  
ATOM   1598 HG12 VAL A 116       1.436  -7.676  62.295  1.00 98.95           H  
ATOM   1599 HG13 VAL A 116      -0.014  -7.415  61.325  1.00 98.95           H  
ATOM   1600 HG21 VAL A 116      -1.356  -5.687  63.595  1.00 98.95           H  
ATOM   1601 HG22 VAL A 116      -2.292  -6.855  62.670  1.00 98.95           H  
ATOM   1602 HG23 VAL A 116      -2.262  -6.939  64.419  1.00 98.95           H  
ATOM   1603  N   MET A 117       1.105 -10.536  64.028  1.00 98.91           N  
ATOM   1604  CA  MET A 117       2.211 -11.488  63.862  1.00 98.91           C  
ATOM   1605  C   MET A 117       1.757 -12.869  63.354  1.00 98.91           C  
ATOM   1606  O   MET A 117       2.433 -13.453  62.507  1.00 98.91           O  
ATOM   1607  CB  MET A 117       2.975 -11.629  65.203  1.00 98.91           C  
ATOM   1608  CG  MET A 117       4.247 -12.493  65.152  1.00 98.91           C  
ATOM   1609  SD  MET A 117       5.198 -12.517  66.698  1.00 98.91           S  
ATOM   1610  CE  MET A 117       4.099 -13.534  67.721  1.00 98.91           C  
ATOM   1611  H   MET A 117       0.913 -10.242  64.976  1.00 98.91           H  
ATOM   1612  HA  MET A 117       2.889 -11.068  63.118  1.00 98.91           H  
ATOM   1613  HB3 MET A 117       2.305 -12.052  65.946  1.00 98.91           H  
ATOM   1614  HB2 MET A 117       3.243 -10.653  65.598  1.00 98.91           H  
ATOM   1615  HG3 MET A 117       4.901 -12.124  64.365  1.00 98.91           H  
ATOM   1616  HG2 MET A 117       4.008 -13.525  64.894  1.00 98.91           H  
ATOM   1617  HE1 MET A 117       4.508 -13.652  68.723  1.00 98.91           H  
ATOM   1618  HE2 MET A 117       3.119 -13.070  67.810  1.00 98.91           H  
ATOM   1619  HE3 MET A 117       3.974 -14.524  67.281  1.00 98.91           H  
ATOM   1620  N   GLU A 118       0.650 -13.372  63.923  1.00 98.80           N  
ATOM   1621  CA  GLU A 118       0.202 -14.755  63.779  1.00 98.80           C  
ATOM   1622  C   GLU A 118      -0.835 -14.979  62.667  1.00 98.80           C  
ATOM   1623  O   GLU A 118      -0.877 -16.090  62.137  1.00 98.80           O  
ATOM   1624  CB  GLU A 118      -0.356 -15.231  65.137  1.00 98.80           C  
ATOM   1625  CG  GLU A 118       0.740 -15.374  66.220  1.00 98.80           C  
ATOM   1626  CD  GLU A 118       0.243 -15.787  67.615  1.00 98.80           C  
ATOM   1627  OE1 GLU A 118       1.118 -16.172  68.420  1.00 98.80           O  
ATOM   1628  OE2 GLU A 118      -0.978 -15.706  67.883  1.00 98.80           O1-
ATOM   1629  H   GLU A 118       0.165 -12.823  64.620  1.00 98.80           H  
ATOM   1630  HA  GLU A 118       1.059 -15.387  63.536  1.00 98.80           H  
ATOM   1631  HB3 GLU A 118      -0.871 -16.186  65.019  1.00 98.80           H  
ATOM   1632  HB2 GLU A 118      -1.113 -14.520  65.472  1.00 98.80           H  
ATOM   1633  HG3 GLU A 118       1.283 -14.435  66.331  1.00 98.80           H  
ATOM   1634  HG2 GLU A 118       1.474 -16.107  65.883  1.00 98.80           H  
ATOM   1635  N   LYS A 119      -1.664 -13.967  62.356  1.00 98.75           N  
ATOM   1636  CA  LYS A 119      -2.854 -14.121  61.508  1.00 98.75           C  
ATOM   1637  C   LYS A 119      -2.874 -13.189  60.282  1.00 98.75           C  
ATOM   1638  O   LYS A 119      -3.887 -13.176  59.580  1.00 98.75           O  
ATOM   1639  CB  LYS A 119      -4.133 -13.950  62.362  1.00 98.75           C  
ATOM   1640  CG  LYS A 119      -4.243 -14.938  63.538  1.00 98.75           C  
ATOM   1641  CD  LYS A 119      -5.607 -14.850  64.231  1.00 98.75           C  
ATOM   1642  CE  LYS A 119      -5.734 -15.803  65.430  1.00 98.75           C  
ATOM   1643  NZ  LYS A 119      -7.046 -15.670  66.089  1.00 98.75           N1+
ATOM   1644  H   LYS A 119      -1.574 -13.080  62.834  1.00 98.75           H  
ATOM   1645  HA  LYS A 119      -2.886 -15.127  61.086  1.00 98.75           H  
ATOM   1646  HB3 LYS A 119      -5.008 -14.087  61.725  1.00 98.75           H  
ATOM   1647  HB2 LYS A 119      -4.202 -12.931  62.740  1.00 98.75           H  
ATOM   1648  HG3 LYS A 119      -3.459 -14.733  64.267  1.00 98.75           H  
ATOM   1649  HG2 LYS A 119      -4.077 -15.955  63.180  1.00 98.75           H  
ATOM   1650  HD3 LYS A 119      -6.387 -15.075  63.502  1.00 98.75           H  
ATOM   1651  HD2 LYS A 119      -5.774 -13.820  64.548  1.00 98.75           H  
ATOM   1652  HE3 LYS A 119      -4.952 -15.601  66.162  1.00 98.75           H  
ATOM   1653  HE2 LYS A 119      -5.609 -16.836  65.105  1.00 98.75           H  
ATOM   1654  HZ1 LYS A 119      -7.779 -15.881  65.427  1.00 98.75           H  
ATOM   1655  HZ2 LYS A 119      -7.102 -16.307  66.871  1.00 98.75           H  
ATOM   1656  HZ3 LYS A 119      -7.164 -14.722  66.417  1.00 98.75           H  
ATOM   1657  N   THR A 120      -1.782 -12.451  60.014  1.00 98.42           N  
ATOM   1658  CA  THR A 120      -1.628 -11.621  58.811  1.00 98.42           C  
ATOM   1659  C   THR A 120      -0.210 -11.807  58.220  1.00 98.42           C  
ATOM   1660  O   THR A 120       0.715 -12.112  58.976  1.00 98.42           O  
ATOM   1661  CB  THR A 120      -1.894 -10.102  59.082  1.00 98.42           C  
ATOM   1662  CG2 THR A 120      -3.083  -9.803  60.001  1.00 98.42           C  
ATOM   1663  OG1 THR A 120      -0.768  -9.344  59.479  1.00 98.42           O  
ATOM   1664  H   THR A 120      -0.973 -12.509  60.616  1.00 98.42           H  
ATOM   1665  HA  THR A 120      -2.347 -11.965  58.067  1.00 98.42           H  
ATOM   1666  HB  THR A 120      -2.169  -9.659  58.126  1.00 98.42           H  
ATOM   1667 HG21 THR A 120      -3.251  -8.730  60.097  1.00 98.42           H  
ATOM   1668 HG22 THR A 120      -3.998 -10.243  59.604  1.00 98.42           H  
ATOM   1669 HG23 THR A 120      -2.926 -10.203  61.002  1.00 98.42           H  
ATOM   1670  HG1 THR A 120      -0.406  -9.717  60.291  1.00 98.42           H  
ATOM   1671  N   PRO A 121      -0.043 -11.576  56.894  1.00 96.79           N  
ATOM   1672  CA  PRO A 121       1.290 -11.559  56.258  1.00 96.79           C  
ATOM   1673  C   PRO A 121       2.120 -10.284  56.530  1.00 96.79           C  
ATOM   1674  O   PRO A 121       3.236 -10.190  56.019  1.00 96.79           O  
ATOM   1675  CB  PRO A 121       0.958 -11.711  54.764  1.00 96.79           C  
ATOM   1676  CG  PRO A 121      -0.378 -11.004  54.607  1.00 96.79           C  
ATOM   1677  CD  PRO A 121      -1.102 -11.354  55.902  1.00 96.79           C  
ATOM   1678  HA  PRO A 121       1.884 -12.415  56.584  1.00 96.79           H  
ATOM   1679  HB3 PRO A 121       0.843 -12.769  54.525  1.00 96.79           H  
ATOM   1680  HB2 PRO A 121       1.720 -11.310  54.094  1.00 96.79           H  
ATOM   1681  HG3 PRO A 121      -0.926 -11.298  53.711  1.00 96.79           H  
ATOM   1682  HG2 PRO A 121      -0.214  -9.926  54.560  1.00 96.79           H  
ATOM   1683  HD2 PRO A 121      -1.801 -10.564  56.171  1.00 96.79           H  
ATOM   1684  HD3 PRO A 121      -1.664 -12.281  55.779  1.00 96.79           H  
ATOM   1685  N   HIS A 122       1.566  -9.333  57.303  1.00 98.33           N  
ATOM   1686  CA  HIS A 122       2.161  -8.034  57.603  1.00 98.33           C  
ATOM   1687  C   HIS A 122       2.694  -7.971  59.041  1.00 98.33           C  
ATOM   1688  O   HIS A 122       2.290  -8.773  59.884  1.00 98.33           O  
ATOM   1689  CB  HIS A 122       1.106  -6.936  57.368  1.00 98.33           C  
ATOM   1690  CG  HIS A 122       0.488  -6.939  55.992  1.00 98.33           C  
ATOM   1691  CD2 HIS A 122      -0.826  -6.867  55.594  1.00 98.33           C  
ATOM   1692  ND1 HIS A 122       1.226  -7.039  54.823  1.00 98.33           N  
ATOM   1693  CE1 HIS A 122       0.357  -7.003  53.808  1.00 98.33           C  
ATOM   1694  NE2 HIS A 122      -0.907  -6.892  54.199  1.00 98.33           N  
ATOM   1695  H   HIS A 122       0.661  -9.497  57.721  1.00 98.33           H  
ATOM   1696  HA  HIS A 122       2.987  -7.858  56.922  1.00 98.33           H  
ATOM   1697  HB3 HIS A 122       1.548  -5.951  57.528  1.00 98.33           H  
ATOM   1698  HB2 HIS A 122       0.301  -7.029  58.099  1.00 98.33           H  
ATOM   1699  HD2 HIS A 122      -1.707  -6.787  56.208  1.00 98.33           H  
ATOM   1700  HD1 HIS A 122       2.231  -7.118  54.751  1.00 98.33           H  
ATOM   1701  HE1 HIS A 122       0.650  -7.050  52.771  1.00 98.33           H  
ATOM   1702  N   ILE A 123       3.581  -6.993  59.290  1.00 98.82           N  
ATOM   1703  CA  ILE A 123       4.131  -6.704  60.617  1.00 98.82           C  
ATOM   1704  C   ILE A 123       3.478  -5.465  61.246  1.00 98.82           C  
ATOM   1705  O   ILE A 123       3.276  -5.485  62.453  1.00 98.82           O  
ATOM   1706  CB  ILE A 123       5.676  -6.505  60.595  1.00 98.82           C  
ATOM   1707  CG1 ILE A 123       6.373  -7.845  60.285  1.00 98.82           C  
ATOM   1708  CG2 ILE A 123       6.290  -5.897  61.883  1.00 98.82           C  
ATOM   1709  CD1 ILE A 123       7.816  -7.680  59.814  1.00 98.82           C  
ATOM   1710  H   ILE A 123       3.880  -6.389  58.536  1.00 98.82           H  
ATOM   1711  HA  ILE A 123       3.927  -7.542  61.286  1.00 98.82           H  
ATOM   1712  HB  ILE A 123       5.900  -5.816  59.779  1.00 98.82           H  
ATOM   1713 HG13 ILE A 123       5.824  -8.409  59.532  1.00 98.82           H  
ATOM   1714 HG12 ILE A 123       6.371  -8.475  61.168  1.00 98.82           H  
ATOM   1715 HG21 ILE A 123       7.378  -5.908  61.858  1.00 98.82           H  
ATOM   1716 HG22 ILE A 123       6.000  -4.857  62.030  1.00 98.82           H  
ATOM   1717 HG23 ILE A 123       5.984  -6.457  62.767  1.00 98.82           H  
ATOM   1718 HD11 ILE A 123       8.082  -8.496  59.146  1.00 98.82           H  
ATOM   1719 HD12 ILE A 123       7.957  -6.749  59.271  1.00 98.82           H  
ATOM   1720 HD13 ILE A 123       8.506  -7.681  60.657  1.00 98.82           H  
ATOM   1721  N   LEU A 124       3.163  -4.419  60.466  1.00 98.95           N  
ATOM   1722  CA  LEU A 124       2.650  -3.164  61.017  1.00 98.95           C  
ATOM   1723  C   LEU A 124       1.396  -2.733  60.256  1.00 98.95           C  
ATOM   1724  O   LEU A 124       1.479  -2.429  59.068  1.00 98.95           O  
ATOM   1725  CB  LEU A 124       3.781  -2.107  61.017  1.00 98.95           C  
ATOM   1726  CG  LEU A 124       3.438  -0.729  61.635  1.00 98.95           C  
ATOM   1727  CD1 LEU A 124       2.964  -0.798  63.098  1.00 98.95           C  
ATOM   1728  CD2 LEU A 124       4.638   0.226  61.502  1.00 98.95           C  
ATOM   1729  H   LEU A 124       3.331  -4.444  59.471  1.00 98.95           H  
ATOM   1730  HA  LEU A 124       2.348  -3.307  62.053  1.00 98.95           H  
ATOM   1731  HB3 LEU A 124       4.124  -1.963  59.992  1.00 98.95           H  
ATOM   1732  HB2 LEU A 124       4.638  -2.516  61.555  1.00 98.95           H  
ATOM   1733  HG  LEU A 124       2.621  -0.299  61.056  1.00 98.95           H  
ATOM   1734 HD11 LEU A 124       3.494  -0.087  63.728  1.00 98.95           H  
ATOM   1735 HD12 LEU A 124       1.906  -0.560  63.179  1.00 98.95           H  
ATOM   1736 HD13 LEU A 124       3.113  -1.782  63.532  1.00 98.95           H  
ATOM   1737 HD21 LEU A 124       4.318   1.267  61.489  1.00 98.95           H  
ATOM   1738 HD22 LEU A 124       5.338   0.106  62.330  1.00 98.95           H  
ATOM   1739 HD23 LEU A 124       5.193   0.044  60.583  1.00 98.95           H  
ATOM   1740  N   LEU A 125       0.271  -2.698  60.987  1.00 98.92           N  
ATOM   1741  CA  LEU A 125      -0.995  -2.085  60.585  1.00 98.92           C  
ATOM   1742  C   LEU A 125      -1.198  -0.811  61.427  1.00 98.92           C  
ATOM   1743  O   LEU A 125      -0.550  -0.656  62.460  1.00 98.92           O  
ATOM   1744  CB  LEU A 125      -2.144  -3.095  60.815  1.00 98.92           C  
ATOM   1745  CG  LEU A 125      -2.056  -4.397  59.985  1.00 98.92           C  
ATOM   1746  CD1 LEU A 125      -3.217  -5.350  60.335  1.00 98.92           C  
ATOM   1747  CD2 LEU A 125      -1.973  -4.141  58.467  1.00 98.92           C  
ATOM   1748  H   LEU A 125       0.319  -2.980  61.956  1.00 98.92           H  
ATOM   1749  HA  LEU A 125      -0.965  -1.790  59.537  1.00 98.92           H  
ATOM   1750  HB3 LEU A 125      -3.096  -2.611  60.589  1.00 98.92           H  
ATOM   1751  HB2 LEU A 125      -2.181  -3.356  61.874  1.00 98.92           H  
ATOM   1752  HG  LEU A 125      -1.139  -4.911  60.278  1.00 98.92           H  
ATOM   1753 HD11 LEU A 125      -2.858  -6.375  60.434  1.00 98.92           H  
ATOM   1754 HD12 LEU A 125      -3.699  -5.083  61.276  1.00 98.92           H  
ATOM   1755 HD13 LEU A 125      -3.995  -5.350  59.572  1.00 98.92           H  
ATOM   1756 HD21 LEU A 125      -2.546  -4.872  57.899  1.00 98.92           H  
ATOM   1757 HD22 LEU A 125      -2.351  -3.155  58.196  1.00 98.92           H  
ATOM   1758 HD23 LEU A 125      -0.941  -4.209  58.121  1.00 98.92           H  
ATOM   1759  N   SER A 126      -2.087   0.096  60.993  1.00 98.86           N  
ATOM   1760  CA  SER A 126      -2.280   1.381  61.671  1.00 98.86           C  
ATOM   1761  C   SER A 126      -3.691   1.949  61.485  1.00 98.86           C  
ATOM   1762  O   SER A 126      -4.371   1.605  60.518  1.00 98.86           O  
ATOM   1763  CB  SER A 126      -1.174   2.375  61.238  1.00 98.86           C  
ATOM   1764  OG  SER A 126      -1.351   2.840  59.913  1.00 98.86           O  
ATOM   1765  H   SER A 126      -2.608  -0.051  60.141  1.00 98.86           H  
ATOM   1766  HA  SER A 126      -2.184   1.196  62.741  1.00 98.86           H  
ATOM   1767  HB3 SER A 126      -0.185   1.927  61.338  1.00 98.86           H  
ATOM   1768  HB2 SER A 126      -1.177   3.249  61.890  1.00 98.86           H  
ATOM   1769  HG  SER A 126      -1.200   2.104  59.310  1.00 98.86           H  
ATOM   1770  N   GLY A 127      -4.073   2.835  62.425  1.00 97.83           N  
ATOM   1771  CA  GLY A 127      -5.310   3.621  62.433  1.00 97.83           C  
ATOM   1772  C   GLY A 127      -6.560   2.746  62.268  1.00 97.83           C  
ATOM   1773  O   GLY A 127      -6.694   1.721  62.938  1.00 97.83           O  
ATOM   1774  H   GLY A 127      -3.428   3.029  63.179  1.00 97.83           H  
ATOM   1775  HA3 GLY A 127      -5.258   4.374  61.646  1.00 97.83           H  
ATOM   1776  HA2 GLY A 127      -5.378   4.154  63.382  1.00 97.83           H  
ATOM   1777  N   LYS A 128      -7.457   3.168  61.360  1.00 97.10           N  
ATOM   1778  CA  LYS A 128      -8.686   2.471  60.957  1.00 97.10           C  
ATOM   1779  C   LYS A 128      -8.494   1.014  60.499  1.00 97.10           C  
ATOM   1780  O   LYS A 128      -9.396   0.208  60.710  1.00 97.10           O  
ATOM   1781  CB  LYS A 128      -9.358   3.247  59.805  1.00 97.10           C  
ATOM   1782  CG  LYS A 128     -10.030   4.565  60.212  1.00 97.10           C  
ATOM   1783  CD  LYS A 128     -10.736   5.211  59.009  1.00 97.10           C  
ATOM   1784  CE  LYS A 128     -11.597   6.423  59.389  1.00 97.10           C  
ATOM   1785  NZ  LYS A 128     -12.269   6.993  58.207  1.00 97.10           N1+
ATOM   1786  H   LYS A 128      -7.266   4.023  60.858  1.00 97.10           H  
ATOM   1787  HA  LYS A 128      -9.355   2.465  61.818  1.00 97.10           H  
ATOM   1788  HB3 LYS A 128     -10.137   2.620  59.366  1.00 97.10           H  
ATOM   1789  HB2 LYS A 128      -8.637   3.424  59.005  1.00 97.10           H  
ATOM   1790  HG3 LYS A 128      -9.293   5.253  60.625  1.00 97.10           H  
ATOM   1791  HG2 LYS A 128     -10.754   4.371  61.004  1.00 97.10           H  
ATOM   1792  HD3 LYS A 128     -11.357   4.464  58.512  1.00 97.10           H  
ATOM   1793  HD2 LYS A 128      -9.981   5.510  58.280  1.00 97.10           H  
ATOM   1794  HE3 LYS A 128     -10.982   7.189  59.861  1.00 97.10           H  
ATOM   1795  HE2 LYS A 128     -12.359   6.131  60.113  1.00 97.10           H  
ATOM   1796  HZ1 LYS A 128     -12.852   6.287  57.781  1.00 97.10           H  
ATOM   1797  HZ2 LYS A 128     -12.845   7.776  58.480  1.00 97.10           H  
ATOM   1798  HZ3 LYS A 128     -11.577   7.299  57.536  1.00 97.10           H  
ATOM   1799  N   GLY A 129      -7.350   0.717  59.864  1.00 98.01           N  
ATOM   1800  CA  GLY A 129      -7.054  -0.584  59.276  1.00 98.01           C  
ATOM   1801  C   GLY A 129      -6.707  -1.632  60.339  1.00 98.01           C  
ATOM   1802  O   GLY A 129      -7.156  -2.774  60.238  1.00 98.01           O  
ATOM   1803  H   GLY A 129      -6.649   1.436  59.751  1.00 98.01           H  
ATOM   1804  HA3 GLY A 129      -6.189  -0.431  58.644  1.00 98.01           H  
ATOM   1805  HA2 GLY A 129      -7.876  -0.925  58.645  1.00 98.01           H  
ATOM   1806  N   ALA A 130      -5.952  -1.230  61.375  1.00 98.74           N  
ATOM   1807  CA  ALA A 130      -5.659  -2.052  62.548  1.00 98.74           C  
ATOM   1808  C   ALA A 130      -6.873  -2.223  63.477  1.00 98.74           C  
ATOM   1809  O   ALA A 130      -7.004  -3.284  64.081  1.00 98.74           O  
ATOM   1810  CB  ALA A 130      -4.477  -1.442  63.306  1.00 98.74           C  
ATOM   1811  H   ALA A 130      -5.614  -0.277  61.400  1.00 98.74           H  
ATOM   1812  HA  ALA A 130      -5.360  -3.046  62.211  1.00 98.74           H  
ATOM   1813  HB1 ALA A 130      -4.364  -1.887  64.293  1.00 98.74           H  
ATOM   1814  HB2 ALA A 130      -3.545  -1.607  62.775  1.00 98.74           H  
ATOM   1815  HB3 ALA A 130      -4.598  -0.367  63.421  1.00 98.74           H  
ATOM   1816  N   ILE A 131      -7.743  -1.200  63.550  1.00 98.54           N  
ATOM   1817  CA  ILE A 131      -9.006  -1.217  64.297  1.00 98.54           C  
ATOM   1818  C   ILE A 131     -10.064  -2.131  63.643  1.00 98.54           C  
ATOM   1819  O   ILE A 131     -10.783  -2.820  64.365  1.00 98.54           O  
ATOM   1820  CB  ILE A 131      -9.575   0.225  64.468  1.00 98.54           C  
ATOM   1821  CG1 ILE A 131      -8.673   1.051  65.414  1.00 98.54           C  
ATOM   1822  CG2 ILE A 131     -11.045   0.314  64.945  1.00 98.54           C  
ATOM   1823  CD1 ILE A 131      -8.896   2.567  65.309  1.00 98.54           C  
ATOM   1824  H   ILE A 131      -7.546  -0.350  63.038  1.00 98.54           H  
ATOM   1825  HA  ILE A 131      -8.798  -1.619  65.291  1.00 98.54           H  
ATOM   1826  HB  ILE A 131      -9.534   0.699  63.486  1.00 98.54           H  
ATOM   1827 HG13 ILE A 131      -7.620   0.848  65.222  1.00 98.54           H  
ATOM   1828 HG12 ILE A 131      -8.841   0.725  66.440  1.00 98.54           H  
ATOM   1829 HG21 ILE A 131     -11.352   1.349  65.098  1.00 98.54           H  
ATOM   1830 HG22 ILE A 131     -11.744  -0.105  64.221  1.00 98.54           H  
ATOM   1831 HG23 ILE A 131     -11.180  -0.210  65.890  1.00 98.54           H  
ATOM   1832 HD11 ILE A 131      -7.971   3.112  65.498  1.00 98.54           H  
ATOM   1833 HD12 ILE A 131      -9.245   2.861  64.320  1.00 98.54           H  
ATOM   1834 HD13 ILE A 131      -9.636   2.901  66.035  1.00 98.54           H  
ATOM   1835  N   ALA A 132     -10.115  -2.154  62.300  1.00 98.47           N  
ATOM   1836  CA  ALA A 132     -10.955  -3.060  61.514  1.00 98.47           C  
ATOM   1837  C   ALA A 132     -10.527  -4.530  61.659  1.00 98.47           C  
ATOM   1838  O   ALA A 132     -11.393  -5.399  61.748  1.00 98.47           O  
ATOM   1839  CB  ALA A 132     -10.936  -2.629  60.040  1.00 98.47           C  
ATOM   1840  H   ALA A 132      -9.516  -1.535  61.769  1.00 98.47           H  
ATOM   1841  HA  ALA A 132     -11.980  -2.973  61.881  1.00 98.47           H  
ATOM   1842  HB1 ALA A 132     -11.539  -3.296  59.424  1.00 98.47           H  
ATOM   1843  HB2 ALA A 132     -11.342  -1.624  59.922  1.00 98.47           H  
ATOM   1844  HB3 ALA A 132      -9.923  -2.627  59.635  1.00 98.47           H  
ATOM   1845  N   PHE A 133      -9.205  -4.764  61.735  1.00 98.74           N  
ATOM   1846  CA  PHE A 133      -8.613  -6.067  62.029  1.00 98.74           C  
ATOM   1847  C   PHE A 133      -8.817  -6.521  63.492  1.00 98.74           C  
ATOM   1848  O   PHE A 133      -8.993  -7.716  63.719  1.00 98.74           O  
ATOM   1849  CB  PHE A 133      -7.141  -6.083  61.558  1.00 98.74           C  
ATOM   1850  CG  PHE A 133      -6.361  -7.338  61.909  1.00 98.74           C  
ATOM   1851  CD1 PHE A 133      -5.464  -7.336  62.996  1.00 98.74           C  
ATOM   1852  CD2 PHE A 133      -6.647  -8.554  61.253  1.00 98.74           C  
ATOM   1853  CE1 PHE A 133      -4.850  -8.517  63.389  1.00 98.74           C  
ATOM   1854  CE2 PHE A 133      -6.016  -9.722  61.656  1.00 98.74           C  
ATOM   1855  CZ  PHE A 133      -5.124  -9.702  62.720  1.00 98.74           C  
ATOM   1856  H   PHE A 133      -8.559  -3.994  61.634  1.00 98.74           H  
ATOM   1857  HA  PHE A 133      -9.137  -6.799  61.413  1.00 98.74           H  
ATOM   1858  HB3 PHE A 133      -6.609  -5.211  61.941  1.00 98.74           H  
ATOM   1859  HB2 PHE A 133      -7.125  -5.987  60.472  1.00 98.74           H  
ATOM   1860  HD1 PHE A 133      -5.261  -6.419  63.527  1.00 98.74           H  
ATOM   1861  HD2 PHE A 133      -7.363  -8.582  60.445  1.00 98.74           H  
ATOM   1862  HE1 PHE A 133      -4.164  -8.514  64.223  1.00 98.74           H  
ATOM   1863  HE2 PHE A 133      -6.223 -10.652  61.147  1.00 98.74           H  
ATOM   1864  HZ  PHE A 133      -4.650 -10.619  63.031  1.00 98.74           H  
ATOM   1865  N   ALA A 134      -8.842  -5.572  64.446  1.00 98.80           N  
ATOM   1866  CA  ALA A 134      -9.139  -5.821  65.861  1.00 98.80           C  
ATOM   1867  C   ALA A 134     -10.574  -6.329  66.073  1.00 98.80           C  
ATOM   1868  O   ALA A 134     -10.765  -7.304  66.796  1.00 98.80           O  
ATOM   1869  CB  ALA A 134      -8.895  -4.543  66.682  1.00 98.80           C  
ATOM   1870  H   ALA A 134      -8.661  -4.609  64.194  1.00 98.80           H  
ATOM   1871  HA  ALA A 134      -8.448  -6.590  66.212  1.00 98.80           H  
ATOM   1872  HB1 ALA A 134      -8.882  -4.758  67.751  1.00 98.80           H  
ATOM   1873  HB2 ALA A 134      -7.940  -4.087  66.433  1.00 98.80           H  
ATOM   1874  HB3 ALA A 134      -9.665  -3.791  66.513  1.00 98.80           H  
ATOM   1875  N   LYS A 135     -11.540  -5.687  65.395  1.00 98.28           N  
ATOM   1876  CA  LYS A 135     -12.953  -6.070  65.375  1.00 98.28           C  
ATOM   1877  C   LYS A 135     -13.204  -7.430  64.698  1.00 98.28           C  
ATOM   1878  O   LYS A 135     -14.057  -8.179  65.174  1.00 98.28           O  
ATOM   1879  CB  LYS A 135     -13.763  -4.955  64.686  1.00 98.28           C  
ATOM   1880  CG  LYS A 135     -13.857  -3.665  65.519  1.00 98.28           C  
ATOM   1881  CD  LYS A 135     -14.513  -2.519  64.737  1.00 98.28           C  
ATOM   1882  CE  LYS A 135     -14.639  -1.236  65.572  1.00 98.28           C  
ATOM   1883  NZ  LYS A 135     -15.277  -0.150  64.806  1.00 98.28           N1+
ATOM   1884  H   LYS A 135     -11.291  -4.887  64.828  1.00 98.28           H  
ATOM   1885  HA  LYS A 135     -13.288  -6.152  66.411  1.00 98.28           H  
ATOM   1886  HB3 LYS A 135     -14.779  -5.304  64.493  1.00 98.28           H  
ATOM   1887  HB2 LYS A 135     -13.328  -4.739  63.709  1.00 98.28           H  
ATOM   1888  HG3 LYS A 135     -12.868  -3.355  65.855  1.00 98.28           H  
ATOM   1889  HG2 LYS A 135     -14.431  -3.866  66.424  1.00 98.28           H  
ATOM   1890  HD3 LYS A 135     -15.498  -2.839  64.393  1.00 98.28           H  
ATOM   1891  HD2 LYS A 135     -13.923  -2.320  63.840  1.00 98.28           H  
ATOM   1892  HE3 LYS A 135     -13.655  -0.902  65.901  1.00 98.28           H  
ATOM   1893  HE2 LYS A 135     -15.231  -1.426  66.468  1.00 98.28           H  
ATOM   1894  HZ1 LYS A 135     -16.203  -0.436  64.522  1.00 98.28           H  
ATOM   1895  HZ2 LYS A 135     -15.343   0.676  65.383  1.00 98.28           H  
ATOM   1896  HZ3 LYS A 135     -14.723   0.056  63.987  1.00 98.28           H  
ATOM   1897  N   MET A 136     -12.437  -7.735  63.635  1.00 98.32           N  
ATOM   1898  CA  MET A 136     -12.467  -9.006  62.906  1.00 98.32           C  
ATOM   1899  C   MET A 136     -11.990 -10.198  63.759  1.00 98.32           C  
ATOM   1900  O   MET A 136     -12.593 -11.267  63.682  1.00 98.32           O  
ATOM   1901  CB  MET A 136     -11.643  -8.847  61.609  1.00 98.32           C  
ATOM   1902  CG  MET A 136     -11.607 -10.075  60.683  1.00 98.32           C  
ATOM   1903  SD  MET A 136     -10.515  -9.895  59.245  1.00 98.32           S  
ATOM   1904  CE  MET A 136     -11.380  -8.599  58.317  1.00 98.32           C  
ATOM   1905  H   MET A 136     -11.767  -7.054  63.304  1.00 98.32           H  
ATOM   1906  HA  MET A 136     -13.504  -9.197  62.625  1.00 98.32           H  
ATOM   1907  HB3 MET A 136     -10.618  -8.579  61.860  1.00 98.32           H  
ATOM   1908  HB2 MET A 136     -12.043  -8.000  61.052  1.00 98.32           H  
ATOM   1909  HG3 MET A 136     -12.612 -10.310  60.333  1.00 98.32           H  
ATOM   1910  HG2 MET A 136     -11.255 -10.953  61.225  1.00 98.32           H  
ATOM   1911  HE1 MET A 136     -10.899  -8.449  57.351  1.00 98.32           H  
ATOM   1912  HE2 MET A 136     -12.419  -8.880  58.145  1.00 98.32           H  
ATOM   1913  HE3 MET A 136     -11.356  -7.654  58.859  1.00 98.32           H  
ATOM   1914  N   GLN A 137     -10.938  -9.979  64.568  1.00 98.54           N  
ATOM   1915  CA  GLN A 137     -10.369 -10.970  65.485  1.00 98.54           C  
ATOM   1916  C   GLN A 137     -11.044 -11.003  66.869  1.00 98.54           C  
ATOM   1917  O   GLN A 137     -10.646 -11.824  67.695  1.00 98.54           O  
ATOM   1918  CB  GLN A 137      -8.842 -10.738  65.603  1.00 98.54           C  
ATOM   1919  CG  GLN A 137      -8.038 -10.940  64.300  1.00 98.54           C  
ATOM   1920  CD  GLN A 137      -8.295 -12.275  63.595  1.00 98.54           C  
ATOM   1921  NE2 GLN A 137      -8.374 -12.255  62.263  1.00 98.54           N  
ATOM   1922  OE1 GLN A 137      -8.408 -13.314  64.241  1.00 98.54           O  
ATOM   1923  H   GLN A 137     -10.491  -9.072  64.563  1.00 98.54           H  
ATOM   1924  HA  GLN A 137     -10.545 -11.964  65.075  1.00 98.54           H  
ATOM   1925  HB3 GLN A 137      -8.429 -11.409  66.358  1.00 98.54           H  
ATOM   1926  HB2 GLN A 137      -8.655  -9.729  65.973  1.00 98.54           H  
ATOM   1927  HG3 GLN A 137      -6.974 -10.869  64.522  1.00 98.54           H  
ATOM   1928  HG2 GLN A 137      -8.260 -10.133  63.604  1.00 98.54           H  
ATOM   1929 HE22 GLN A 137      -8.541 -13.110  61.753  1.00 98.54           H  
ATOM   1930 HE21 GLN A 137      -8.279 -11.386  61.758  1.00 98.54           H  
ATOM   1931  N   ASN A 138     -12.056 -10.143  67.092  1.00 97.70           N  
ATOM   1932  CA  ASN A 138     -12.881 -10.047  68.306  1.00 97.70           C  
ATOM   1933  C   ASN A 138     -12.068  -9.646  69.558  1.00 97.70           C  
ATOM   1934  O   ASN A 138     -12.356 -10.120  70.658  1.00 97.70           O  
ATOM   1935  CB  ASN A 138     -13.724 -11.335  68.523  1.00 97.70           C  
ATOM   1936  CG  ASN A 138     -14.625 -11.678  67.332  1.00 97.70           C  
ATOM   1937  ND2 ASN A 138     -14.427 -12.855  66.734  1.00 97.70           N  
ATOM   1938  OD1 ASN A 138     -15.495 -10.894  66.961  1.00 97.70           O  
ATOM   1939  H   ASN A 138     -12.317  -9.510  66.349  1.00 97.70           H  
ATOM   1940  HA  ASN A 138     -13.571  -9.220  68.133  1.00 97.70           H  
ATOM   1941  HB3 ASN A 138     -14.378 -11.209  69.388  1.00 97.70           H  
ATOM   1942  HB2 ASN A 138     -13.079 -12.183  68.756  1.00 97.70           H  
ATOM   1943 HD22 ASN A 138     -14.995 -13.118  65.942  1.00 97.70           H  
ATOM   1944 HD21 ASN A 138     -13.703 -13.479  67.057  1.00 97.70           H  
ATOM   1945  N   VAL A 139     -11.076  -8.760  69.363  1.00 98.05           N  
ATOM   1946  CA  VAL A 139     -10.266  -8.138  70.414  1.00 98.05           C  
ATOM   1947  C   VAL A 139     -11.154  -7.210  71.275  1.00 98.05           C  
ATOM   1948  O   VAL A 139     -11.902  -6.432  70.681  1.00 98.05           O  
ATOM   1949  CB  VAL A 139      -9.151  -7.259  69.771  1.00 98.05           C  
ATOM   1950  CG1 VAL A 139      -8.348  -6.382  70.760  1.00 98.05           C  
ATOM   1951  CG2 VAL A 139      -8.173  -8.131  68.974  1.00 98.05           C  
ATOM   1952  H   VAL A 139     -10.914  -8.412  68.427  1.00 98.05           H  
ATOM   1953  HA  VAL A 139      -9.797  -8.939  70.981  1.00 98.05           H  
ATOM   1954  HB  VAL A 139      -9.621  -6.573  69.066  1.00 98.05           H  
ATOM   1955 HG11 VAL A 139      -7.538  -5.863  70.248  1.00 98.05           H  
ATOM   1956 HG12 VAL A 139      -8.960  -5.608  71.225  1.00 98.05           H  
ATOM   1957 HG13 VAL A 139      -7.902  -6.983  71.552  1.00 98.05           H  
ATOM   1958 HG21 VAL A 139      -7.376  -7.533  68.538  1.00 98.05           H  
ATOM   1959 HG22 VAL A 139      -7.714  -8.877  69.622  1.00 98.05           H  
ATOM   1960 HG23 VAL A 139      -8.668  -8.657  68.158  1.00 98.05           H  
ATOM   1961  N   PRO A 140     -11.072  -7.299  72.627  1.00 98.20           N  
ATOM   1962  CA  PRO A 140     -11.762  -6.376  73.553  1.00 98.20           C  
ATOM   1963  C   PRO A 140     -11.599  -4.880  73.220  1.00 98.20           C  
ATOM   1964  O   PRO A 140     -10.496  -4.343  73.332  1.00 98.20           O  
ATOM   1965  CB  PRO A 140     -11.172  -6.731  74.929  1.00 98.20           C  
ATOM   1966  CG  PRO A 140     -10.806  -8.197  74.810  1.00 98.20           C  
ATOM   1967  CD  PRO A 140     -10.317  -8.310  73.373  1.00 98.20           C  
ATOM   1968  HA  PRO A 140     -12.820  -6.646  73.541  1.00 98.20           H  
ATOM   1969  HB3 PRO A 140     -11.867  -6.543  75.748  1.00 98.20           H  
ATOM   1970  HB2 PRO A 140     -10.265  -6.161  75.132  1.00 98.20           H  
ATOM   1971  HG3 PRO A 140     -11.704  -8.803  74.937  1.00 98.20           H  
ATOM   1972  HG2 PRO A 140     -10.071  -8.525  75.546  1.00 98.20           H  
ATOM   1973  HD2 PRO A 140      -9.253  -8.080  73.310  1.00 98.20           H  
ATOM   1974  HD3 PRO A 140     -10.479  -9.324  73.005  1.00 98.20           H  
ATOM   1975  N   MET A 141     -12.707  -4.260  72.783  1.00 98.32           N  
ATOM   1976  CA  MET A 141     -12.783  -2.832  72.485  1.00 98.32           C  
ATOM   1977  C   MET A 141     -13.398  -2.083  73.677  1.00 98.32           C  
ATOM   1978  O   MET A 141     -14.284  -2.605  74.354  1.00 98.32           O  
ATOM   1979  CB  MET A 141     -13.593  -2.578  71.192  1.00 98.32           C  
ATOM   1980  CG  MET A 141     -13.080  -3.307  69.935  1.00 98.32           C  
ATOM   1981  SD  MET A 141     -11.338  -3.037  69.484  1.00 98.32           S  
ATOM   1982  CE  MET A 141     -11.447  -1.388  68.742  1.00 98.32           C  
ATOM   1983  H   MET A 141     -13.571  -4.777  72.700  1.00 98.32           H  
ATOM   1984  HA  MET A 141     -11.775  -2.452  72.326  1.00 98.32           H  
ATOM   1985  HB3 MET A 141     -13.617  -1.506  70.989  1.00 98.32           H  
ATOM   1986  HB2 MET A 141     -14.633  -2.868  71.355  1.00 98.32           H  
ATOM   1987  HG3 MET A 141     -13.693  -3.024  69.079  1.00 98.32           H  
ATOM   1988  HG2 MET A 141     -13.234  -4.378  70.053  1.00 98.32           H  
ATOM   1989  HE1 MET A 141     -10.457  -1.039  68.449  1.00 98.32           H  
ATOM   1990  HE2 MET A 141     -12.082  -1.415  67.857  1.00 98.32           H  
ATOM   1991  HE3 MET A 141     -11.869  -0.676  69.450  1.00 98.32           H  
ATOM   1992  N   VAL A 142     -12.901  -0.860  73.887  1.00 98.37           N  
ATOM   1993  CA  VAL A 142     -13.269   0.064  74.956  1.00 98.37           C  
ATOM   1994  C   VAL A 142     -13.454   1.473  74.367  1.00 98.37           C  
ATOM   1995  O   VAL A 142     -12.876   1.783  73.329  1.00 98.37           O  
ATOM   1996  CB  VAL A 142     -12.148   0.132  76.035  1.00 98.37           C  
ATOM   1997  CG1 VAL A 142     -12.121  -1.133  76.907  1.00 98.37           C  
ATOM   1998  CG2 VAL A 142     -10.745   0.442  75.466  1.00 98.37           C  
ATOM   1999  H   VAL A 142     -12.187  -0.514  73.257  1.00 98.37           H  
ATOM   2000  HA  VAL A 142     -14.212  -0.241  75.415  1.00 98.37           H  
ATOM   2001  HB  VAL A 142     -12.387   0.949  76.716  1.00 98.37           H  
ATOM   2002 HG11 VAL A 142     -11.341  -1.076  77.667  1.00 98.37           H  
ATOM   2003 HG12 VAL A 142     -13.071  -1.271  77.424  1.00 98.37           H  
ATOM   2004 HG13 VAL A 142     -11.940  -2.028  76.313  1.00 98.37           H  
ATOM   2005 HG21 VAL A 142      -9.988   0.436  76.247  1.00 98.37           H  
ATOM   2006 HG22 VAL A 142     -10.436  -0.300  74.731  1.00 98.37           H  
ATOM   2007 HG23 VAL A 142     -10.709   1.421  74.989  1.00 98.37           H  
ATOM   2008  N   THR A 143     -14.246   2.316  75.044  1.00 97.94           N  
ATOM   2009  CA  THR A 143     -14.451   3.721  74.675  1.00 97.94           C  
ATOM   2010  C   THR A 143     -13.217   4.588  75.015  1.00 97.94           C  
ATOM   2011  O   THR A 143     -12.367   4.170  75.800  1.00 97.94           O  
ATOM   2012  CB  THR A 143     -15.679   4.297  75.432  1.00 97.94           C  
ATOM   2013  CG2 THR A 143     -16.981   3.539  75.133  1.00 97.94           C  
ATOM   2014  OG1 THR A 143     -15.480   4.320  76.835  1.00 97.94           O  
ATOM   2015  H   THR A 143     -14.696   2.015  75.896  1.00 97.94           H  
ATOM   2016  HA  THR A 143     -14.635   3.783  73.601  1.00 97.94           H  
ATOM   2017  HB  THR A 143     -15.830   5.332  75.120  1.00 97.94           H  
ATOM   2018 HG21 THR A 143     -17.830   4.009  75.631  1.00 97.94           H  
ATOM   2019 HG22 THR A 143     -17.192   3.531  74.063  1.00 97.94           H  
ATOM   2020 HG23 THR A 143     -16.936   2.503  75.470  1.00 97.94           H  
ATOM   2021  HG1 THR A 143     -14.730   4.884  77.034  1.00 97.94           H  
ATOM   2022  N   GLN A 144     -13.158   5.803  74.443  1.00 97.18           N  
ATOM   2023  CA  GLN A 144     -12.133   6.809  74.753  1.00 97.18           C  
ATOM   2024  C   GLN A 144     -12.162   7.318  76.211  1.00 97.18           C  
ATOM   2025  O   GLN A 144     -11.118   7.717  76.726  1.00 97.18           O  
ATOM   2026  CB  GLN A 144     -12.226   7.970  73.737  1.00 97.18           C  
ATOM   2027  CG  GLN A 144     -11.760   7.595  72.314  1.00 97.18           C  
ATOM   2028  CD  GLN A 144     -10.251   7.350  72.231  1.00 97.18           C  
ATOM   2029  NE2 GLN A 144      -9.835   6.170  71.773  1.00 97.18           N  
ATOM   2030  OE1 GLN A 144      -9.465   8.229  72.565  1.00 97.18           O  
ATOM   2031  H   GLN A 144     -13.874   6.085  73.790  1.00 97.18           H  
ATOM   2032  HA  GLN A 144     -11.170   6.320  74.624  1.00 97.18           H  
ATOM   2033  HB3 GLN A 144     -11.643   8.823  74.089  1.00 97.18           H  
ATOM   2034  HB2 GLN A 144     -13.257   8.325  73.690  1.00 97.18           H  
ATOM   2035  HG3 GLN A 144     -11.997   8.411  71.631  1.00 97.18           H  
ATOM   2036  HG2 GLN A 144     -12.308   6.725  71.949  1.00 97.18           H  
ATOM   2037 HE22 GLN A 144      -8.846   5.980  71.700  1.00 97.18           H  
ATOM   2038 HE21 GLN A 144     -10.507   5.485  71.448  1.00 97.18           H  
ATOM   2039  N   LYS A 145     -13.342   7.239  76.855  1.00 97.38           N  
ATOM   2040  CA  LYS A 145     -13.563   7.527  78.273  1.00 97.38           C  
ATOM   2041  C   LYS A 145     -12.826   6.572  79.236  1.00 97.38           C  
ATOM   2042  O   LYS A 145     -12.453   7.021  80.315  1.00 97.38           O  
ATOM   2043  CB  LYS A 145     -15.088   7.596  78.538  1.00 97.38           C  
ATOM   2044  CG  LYS A 145     -15.494   7.713  80.021  1.00 97.38           C  
ATOM   2045  CD  LYS A 145     -16.998   7.959  80.229  1.00 97.38           C  
ATOM   2046  CE  LYS A 145     -17.463   7.794  81.690  1.00 97.38           C  
ATOM   2047  NZ  LYS A 145     -16.830   8.756  82.612  1.00 97.38           N1+
ATOM   2048  H   LYS A 145     -14.151   6.924  76.342  1.00 97.38           H  
ATOM   2049  HA  LYS A 145     -13.159   8.525  78.454  1.00 97.38           H  
ATOM   2050  HB3 LYS A 145     -15.569   6.708  78.129  1.00 97.38           H  
ATOM   2051  HB2 LYS A 145     -15.499   8.441  77.986  1.00 97.38           H  
ATOM   2052  HG3 LYS A 145     -14.919   8.514  80.487  1.00 97.38           H  
ATOM   2053  HG2 LYS A 145     -15.227   6.794  80.543  1.00 97.38           H  
ATOM   2054  HD3 LYS A 145     -17.563   7.269  79.602  1.00 97.38           H  
ATOM   2055  HD2 LYS A 145     -17.253   8.958  79.872  1.00 97.38           H  
ATOM   2056  HE3 LYS A 145     -17.249   6.783  82.040  1.00 97.38           H  
ATOM   2057  HE2 LYS A 145     -18.543   7.926  81.746  1.00 97.38           H  
ATOM   2058  HZ1 LYS A 145     -17.017   9.701  82.312  1.00 97.38           H  
ATOM   2059  HZ2 LYS A 145     -17.189   8.618  83.545  1.00 97.38           H  
ATOM   2060  HZ3 LYS A 145     -15.828   8.597  82.626  1.00 97.38           H  
ATOM   2061  N   TYR A 146     -12.604   5.302  78.842  1.00 97.60           N  
ATOM   2062  CA  TYR A 146     -11.891   4.287  79.633  1.00 97.60           C  
ATOM   2063  C   TYR A 146     -10.466   4.721  80.018  1.00 97.60           C  
ATOM   2064  O   TYR A 146     -10.074   4.564  81.173  1.00 97.60           O  
ATOM   2065  CB  TYR A 146     -11.907   2.950  78.858  1.00 97.60           C  
ATOM   2066  CG  TYR A 146     -11.074   1.799  79.402  1.00 97.60           C  
ATOM   2067  CD1 TYR A 146      -9.859   1.451  78.774  1.00 97.60           C  
ATOM   2068  CD2 TYR A 146     -11.525   1.047  80.506  1.00 97.60           C  
ATOM   2069  CE1 TYR A 146      -9.115   0.343  79.222  1.00 97.60           C  
ATOM   2070  CE2 TYR A 146     -10.773  -0.052  80.968  1.00 97.60           C  
ATOM   2071  CZ  TYR A 146      -9.571  -0.408  80.323  1.00 97.60           C  
ATOM   2072  OH  TYR A 146      -8.837  -1.465  80.776  1.00 97.60           O  
ATOM   2073  H   TYR A 146     -12.896   5.011  77.920  1.00 97.60           H  
ATOM   2074  HA  TYR A 146     -12.454   4.149  80.559  1.00 97.60           H  
ATOM   2075  HB3 TYR A 146     -11.542   3.130  77.850  1.00 97.60           H  
ATOM   2076  HB2 TYR A 146     -12.936   2.606  78.742  1.00 97.60           H  
ATOM   2077  HD1 TYR A 146      -9.502   2.026  77.933  1.00 97.60           H  
ATOM   2078  HD2 TYR A 146     -12.452   1.307  80.996  1.00 97.60           H  
ATOM   2079  HE1 TYR A 146      -8.190   0.080  78.730  1.00 97.60           H  
ATOM   2080  HE2 TYR A 146     -11.124  -0.619  81.817  1.00 97.60           H  
ATOM   2081  HH  TYR A 146      -9.189  -1.848  81.582  1.00 97.60           H  
ATOM   2082  N   PHE A 147      -9.747   5.303  79.046  1.00 95.70           N  
ATOM   2083  CA  PHE A 147      -8.390   5.815  79.217  1.00 95.70           C  
ATOM   2084  C   PHE A 147      -8.354   7.134  80.014  1.00 95.70           C  
ATOM   2085  O   PHE A 147      -7.373   7.380  80.713  1.00 95.70           O  
ATOM   2086  CB  PHE A 147      -7.762   6.031  77.831  1.00 95.70           C  
ATOM   2087  CG  PHE A 147      -7.875   4.870  76.859  1.00 95.70           C  
ATOM   2088  CD1 PHE A 147      -7.207   3.658  77.114  1.00 95.70           C  
ATOM   2089  CD2 PHE A 147      -8.703   4.970  75.723  1.00 95.70           C  
ATOM   2090  CE1 PHE A 147      -7.332   2.594  76.229  1.00 95.70           C  
ATOM   2091  CE2 PHE A 147      -8.822   3.897  74.851  1.00 95.70           C  
ATOM   2092  CZ  PHE A 147      -8.134   2.717  75.101  1.00 95.70           C  
ATOM   2093  H   PHE A 147     -10.146   5.404  78.124  1.00 95.70           H  
ATOM   2094  HA  PHE A 147      -7.813   5.065  79.756  1.00 95.70           H  
ATOM   2095  HB3 PHE A 147      -6.703   6.264  77.953  1.00 95.70           H  
ATOM   2096  HB2 PHE A 147      -8.221   6.904  77.369  1.00 95.70           H  
ATOM   2097  HD1 PHE A 147      -6.600   3.566  78.000  1.00 95.70           H  
ATOM   2098  HD2 PHE A 147      -9.231   5.889  75.523  1.00 95.70           H  
ATOM   2099  HE1 PHE A 147      -6.810   1.668  76.420  1.00 95.70           H  
ATOM   2100  HE2 PHE A 147      -9.452   3.982  73.978  1.00 95.70           H  
ATOM   2101  HZ  PHE A 147      -8.231   1.887  74.417  1.00 95.70           H  
ATOM   2102  N   LYS A 148      -9.423   7.947  79.907  1.00 94.36           N  
ATOM   2103  CA  LYS A 148      -9.580   9.208  80.633  1.00 94.36           C  
ATOM   2104  C   LYS A 148      -9.833   8.982  82.133  1.00 94.36           C  
ATOM   2105  O   LYS A 148      -9.235   9.682  82.948  1.00 94.36           O  
ATOM   2106  CB  LYS A 148     -10.702  10.048  79.987  1.00 94.36           C  
ATOM   2107  CG  LYS A 148     -10.735  11.510  80.470  1.00 94.36           C  
ATOM   2108  CD  LYS A 148     -12.009  12.253  80.048  1.00 94.36           C  
ATOM   2109  CE  LYS A 148     -11.945  13.749  80.398  1.00 94.36           C  
ATOM   2110  NZ  LYS A 148     -13.247  14.412  80.217  1.00 94.36           N1+
ATOM   2111  H   LYS A 148     -10.195   7.676  79.314  1.00 94.36           H  
ATOM   2112  HA  LYS A 148      -8.645   9.761  80.547  1.00 94.36           H  
ATOM   2113  HB3 LYS A 148     -11.666   9.575  80.176  1.00 94.36           H  
ATOM   2114  HB2 LYS A 148     -10.576  10.053  78.904  1.00 94.36           H  
ATOM   2115  HG3 LYS A 148      -9.859  12.030  80.081  1.00 94.36           H  
ATOM   2116  HG2 LYS A 148     -10.656  11.558  81.556  1.00 94.36           H  
ATOM   2117  HD3 LYS A 148     -12.862  11.787  80.545  1.00 94.36           H  
ATOM   2118  HD2 LYS A 148     -12.169  12.126  78.976  1.00 94.36           H  
ATOM   2119  HE3 LYS A 148     -11.198  14.248  79.781  1.00 94.36           H  
ATOM   2120  HE2 LYS A 148     -11.639  13.886  81.434  1.00 94.36           H  
ATOM   2121  HZ1 LYS A 148     -13.926  13.979  80.826  1.00 94.36           H  
ATOM   2122  HZ2 LYS A 148     -13.161  15.390  80.455  1.00 94.36           H  
ATOM   2123  HZ3 LYS A 148     -13.544  14.322  79.256  1.00 94.36           H  
ATOM   2124  N   ASP A 149     -10.669   7.985  82.468  1.00 94.31           N  
ATOM   2125  CA  ASP A 149     -10.966   7.563  83.842  1.00 94.31           C  
ATOM   2126  C   ASP A 149      -9.739   6.976  84.566  1.00 94.31           C  
ATOM   2127  O   ASP A 149      -9.653   7.113  85.785  1.00 94.31           O  
ATOM   2128  CB  ASP A 149     -12.163   6.579  83.934  1.00 94.31           C  
ATOM   2129  CG  ASP A 149     -13.507   7.057  83.347  1.00 94.31           C  
ATOM   2130  OD1 ASP A 149     -13.686   8.276  83.128  1.00 94.31           O  
ATOM   2131  OD2 ASP A 149     -14.398   6.189  83.213  1.00 94.31           O1-
ATOM   2132  H   ASP A 149     -11.148   7.475  81.737  1.00 94.31           H  
ATOM   2133  HA  ASP A 149     -11.241   8.465  84.394  1.00 94.31           H  
ATOM   2134  HB3 ASP A 149     -12.342   6.321  84.979  1.00 94.31           H  
ATOM   2135  HB2 ASP A 149     -11.896   5.652  83.421  1.00 94.31           H  
ATOM   2136  N   ALA A 150      -8.796   6.382  83.810  1.00 92.83           N  
ATOM   2137  CA  ALA A 150      -7.496   5.923  84.303  1.00 92.83           C  
ATOM   2138  C   ALA A 150      -6.582   7.087  84.711  1.00 92.83           C  
ATOM   2139  O   ALA A 150      -5.970   7.023  85.777  1.00 92.83           O  
ATOM   2140  CB  ALA A 150      -6.804   5.103  83.210  1.00 92.83           C  
ATOM   2141  H   ALA A 150      -8.949   6.295  82.815  1.00 92.83           H  
ATOM   2142  HA  ALA A 150      -7.671   5.279  85.167  1.00 92.83           H  
ATOM   2143  HB1 ALA A 150      -6.071   4.416  83.632  1.00 92.83           H  
ATOM   2144  HB2 ALA A 150      -7.519   4.519  82.636  1.00 92.83           H  
ATOM   2145  HB3 ALA A 150      -6.279   5.739  82.497  1.00 92.83           H  
ATOM   2146  N   GLN A 151      -6.521   8.143  83.886  1.00 88.20           N  
ATOM   2147  CA  GLN A 151      -5.728   9.340  84.139  1.00 88.20           C  
ATOM   2148  C   GLN A 151      -6.289  10.165  85.303  1.00 88.20           C  
ATOM   2149  O   GLN A 151      -5.518  10.731  86.073  1.00 88.20           O  
ATOM   2150  CB  GLN A 151      -5.698  10.221  82.866  1.00 88.20           C  
ATOM   2151  CG  GLN A 151      -4.896   9.645  81.679  1.00 88.20           C  
ATOM   2152  CD  GLN A 151      -3.455   9.284  82.035  1.00 88.20           C  
ATOM   2153  NE2 GLN A 151      -2.853   8.388  81.276  1.00 88.20           N  
ATOM   2154  OE1 GLN A 151      -2.894   9.789  83.000  1.00 88.20           O  
ATOM   2155  H   GLN A 151      -7.037   8.089  83.017  1.00 88.20           H  
ATOM   2156  HA  GLN A 151      -4.729   9.029  84.444  1.00 88.20           H  
ATOM   2157  HB3 GLN A 151      -5.262  11.190  83.118  1.00 88.20           H  
ATOM   2158  HB2 GLN A 151      -6.715  10.440  82.538  1.00 88.20           H  
ATOM   2159  HG3 GLN A 151      -4.879  10.362  80.859  1.00 88.20           H  
ATOM   2160  HG2 GLN A 151      -5.388   8.752  81.299  1.00 88.20           H  
ATOM   2161 HE22 GLN A 151      -1.946   8.018  81.530  1.00 88.20           H  
ATOM   2162 HE21 GLN A 151      -3.316   7.995  80.456  1.00 88.20           H  
ATOM   2163  N   GLU A 152      -7.616  10.201  85.473  1.00 88.29           N  
ATOM   2164  CA  GLU A 152      -8.282  10.817  86.622  1.00 88.29           C  
ATOM   2165  C   GLU A 152      -8.039  10.051  87.936  1.00 88.29           C  
ATOM   2166  O   GLU A 152      -7.832  10.689  88.967  1.00 88.29           O  
ATOM   2167  CB  GLU A 152      -9.792  10.950  86.334  1.00 88.29           C  
ATOM   2168  CG  GLU A 152     -10.123  11.992  85.240  1.00 88.29           C  
ATOM   2169  CD  GLU A 152     -11.600  12.062  84.811  1.00 88.29           C  
ATOM   2170  OE1 GLU A 152     -11.880  12.899  83.924  1.00 88.29           O  
ATOM   2171  OE2 GLU A 152     -12.435  11.304  85.355  1.00 88.29           O1-
ATOM   2172  H   GLU A 152      -8.221   9.727  84.815  1.00 88.29           H  
ATOM   2173  HA  GLU A 152      -7.875  11.822  86.753  1.00 88.29           H  
ATOM   2174  HB3 GLU A 152     -10.323  11.211  87.251  1.00 88.29           H  
ATOM   2175  HB2 GLU A 152     -10.175   9.973  86.034  1.00 88.29           H  
ATOM   2176  HG3 GLU A 152      -9.523  11.807  84.350  1.00 88.29           H  
ATOM   2177  HG2 GLU A 152      -9.827  12.980  85.596  1.00 88.29           H  
ATOM   2178  N   LYS A 153      -8.050   8.707  87.873  1.00 86.90           N  
ATOM   2179  CA  LYS A 153      -7.825   7.815  89.014  1.00 86.90           C  
ATOM   2180  C   LYS A 153      -6.374   7.849  89.532  1.00 86.90           C  
ATOM   2181  O   LYS A 153      -6.175   7.845  90.746  1.00 86.90           O  
ATOM   2182  CB  LYS A 153      -8.287   6.389  88.634  1.00 86.90           C  
ATOM   2183  CG  LYS A 153      -8.138   5.336  89.746  1.00 86.90           C  
ATOM   2184  CD  LYS A 153      -8.738   3.977  89.358  1.00 86.90           C  
ATOM   2185  CE  LYS A 153      -8.620   2.946  90.493  1.00 86.90           C  
ATOM   2186  NZ  LYS A 153      -9.217   1.650  90.124  1.00 86.90           N1+
ATOM   2187  H   LYS A 153      -8.246   8.255  86.989  1.00 86.90           H  
ATOM   2188  HA  LYS A 153      -8.467   8.161  89.826  1.00 86.90           H  
ATOM   2189  HB3 LYS A 153      -7.748   6.051  87.748  1.00 86.90           H  
ATOM   2190  HB2 LYS A 153      -9.339   6.436  88.348  1.00 86.90           H  
ATOM   2191  HG3 LYS A 153      -8.618   5.701  90.655  1.00 86.90           H  
ATOM   2192  HG2 LYS A 153      -7.084   5.195  89.990  1.00 86.90           H  
ATOM   2193  HD3 LYS A 153      -8.231   3.607  88.465  1.00 86.90           H  
ATOM   2194  HD2 LYS A 153      -9.785   4.112  89.083  1.00 86.90           H  
ATOM   2195  HE3 LYS A 153      -9.120   3.315  91.389  1.00 86.90           H  
ATOM   2196  HE2 LYS A 153      -7.573   2.787  90.752  1.00 86.90           H  
ATOM   2197  HZ1 LYS A 153      -8.740   1.272  89.318  1.00 86.90           H  
ATOM   2198  HZ2 LYS A 153      -9.129   1.006  90.897  1.00 86.90           H  
ATOM   2199  HZ3 LYS A 153     -10.196   1.779  89.907  1.00 86.90           H  
ATOM   2200  N   ALA A 154      -5.401   7.898  88.606  1.00 84.76           N  
ATOM   2201  CA  ALA A 154      -3.965   7.932  88.892  1.00 84.76           C  
ATOM   2202  C   ALA A 154      -3.366   9.352  88.823  1.00 84.76           C  
ATOM   2203  O   ALA A 154      -2.144   9.473  88.734  1.00 84.76           O  
ATOM   2204  CB  ALA A 154      -3.254   6.961  87.932  1.00 84.76           C  
ATOM   2205  H   ALA A 154      -5.654   7.889  87.626  1.00 84.76           H  
ATOM   2206  HA  ALA A 154      -3.784   7.573  89.906  1.00 84.76           H  
ATOM   2207  HB1 ALA A 154      -2.178   6.927  88.109  1.00 84.76           H  
ATOM   2208  HB2 ALA A 154      -3.625   5.946  88.070  1.00 84.76           H  
ATOM   2209  HB3 ALA A 154      -3.410   7.237  86.889  1.00 84.76           H  
ATOM   2210  N   SER A 155      -4.214  10.397  88.881  1.00 81.47           N  
ATOM   2211  CA  SER A 155      -3.830  11.815  88.804  1.00 81.47           C  
ATOM   2212  C   SER A 155      -2.878  12.309  89.916  1.00 81.47           C  
ATOM   2213  O   SER A 155      -2.148  13.272  89.684  1.00 81.47           O  
ATOM   2214  CB  SER A 155      -5.099  12.693  88.725  1.00 81.47           C  
ATOM   2215  OG  SER A 155      -5.834  12.698  89.934  1.00 81.47           O  
ATOM   2216  H   SER A 155      -5.205  10.216  88.952  1.00 81.47           H  
ATOM   2217  HA  SER A 155      -3.296  11.933  87.859  1.00 81.47           H  
ATOM   2218  HB3 SER A 155      -5.754  12.367  87.920  1.00 81.47           H  
ATOM   2219  HB2 SER A 155      -4.824  13.723  88.495  1.00 81.47           H  
ATOM   2220  HG  SER A 155      -6.452  11.960  89.917  1.00 81.47           H  
ATOM   2221  N   SER A 156      -2.889  11.642  91.085  1.00 78.43           N  
ATOM   2222  CA  SER A 156      -2.075  11.959  92.266  1.00 78.43           C  
ATOM   2223  C   SER A 156      -0.734  11.266  92.096  1.00 78.43           C  
ATOM   2224  O   SER A 156       0.113  11.241  92.988  1.00 78.43           O  
ATOM   2225  CB  SER A 156      -2.822  11.532  93.557  1.00 78.43           C  
ATOM   2226  OG  SER A 156      -3.112  10.144  93.614  1.00 78.43           O  
ATOM   2227  H   SER A 156      -3.524  10.863  91.195  1.00 78.43           H  
ATOM   2228  HA  SER A 156      -1.908  13.037  92.320  1.00 78.43           H  
ATOM   2229  HXT SER A 156      -0.554  10.789  91.131  1.00 78.43           H  
ATOM   2230  HB3 SER A 156      -3.763  12.078  93.640  1.00 78.43           H  
ATOM   2231  HB2 SER A 156      -2.240  11.799  94.441  1.00 78.43           H  
ATOM   2232  HG  SER A 156      -2.295   9.667  93.777  1.00 78.43           H  
ATOM   2233  N   THR A 166       5.667   4.339  78.067  1.00 96.60           N  
ATOM   2234  CA  THR A 166       5.907   3.010  77.472  1.00 96.60           C  
ATOM   2235  C   THR A 166       6.009   2.014  78.624  1.00 96.60           C  
ATOM   2236  O   THR A 166       6.437   2.399  79.714  1.00 96.60           O  
ATOM   2237  CB  THR A 166       7.185   2.965  76.601  1.00 96.60           C  
ATOM   2238  CG2 THR A 166       7.377   1.707  75.743  1.00 96.60           C  
ATOM   2239  OG1 THR A 166       7.129   4.036  75.698  1.00 96.60           O  
ATOM   2240  H2  THR A 166       4.684   4.233  78.319  1.00 96.60           H  
ATOM   2241  HA  THR A 166       5.035   2.781  76.869  1.00 96.60           H  
ATOM   2242  HB  THR A 166       8.061   3.102  77.231  1.00 96.60           H  
ATOM   2243 HG21 THR A 166       8.265   1.799  75.118  1.00 96.60           H  
ATOM   2244 HG22 THR A 166       7.497   0.809  76.343  1.00 96.60           H  
ATOM   2245 HG23 THR A 166       6.541   1.532  75.072  1.00 96.60           H  
ATOM   2246  HG1 THR A 166       7.255   4.818  76.232  1.00 96.60           H  
ATOM   2247  H   THR A 166       6.171   4.221  78.945  1.00  0.00           H  
ATOM   2248  N   VAL A 167       5.638   0.769  78.360  1.00 98.81           N  
ATOM   2249  CA  VAL A 167       5.866  -0.403  79.185  1.00 98.81           C  
ATOM   2250  C   VAL A 167       6.489  -1.469  78.283  1.00 98.81           C  
ATOM   2251  O   VAL A 167       6.258  -1.465  77.067  1.00 98.81           O  
ATOM   2252  CB  VAL A 167       4.554  -0.857  79.857  1.00 98.81           C  
ATOM   2253  CG1 VAL A 167       3.879   0.292  80.615  1.00 98.81           C  
ATOM   2254  CG2 VAL A 167       3.558  -1.553  78.906  1.00 98.81           C  
ATOM   2255  H   VAL A 167       5.259   0.577  77.432  1.00 98.81           H  
ATOM   2256  HA  VAL A 167       6.597  -0.155  79.958  1.00 98.81           H  
ATOM   2257  HB  VAL A 167       4.869  -1.589  80.600  1.00 98.81           H  
ATOM   2258 HG11 VAL A 167       3.048  -0.054  81.228  1.00 98.81           H  
ATOM   2259 HG12 VAL A 167       4.613   0.770  81.261  1.00 98.81           H  
ATOM   2260 HG13 VAL A 167       3.487   1.055  79.943  1.00 98.81           H  
ATOM   2261 HG21 VAL A 167       2.583  -1.703  79.370  1.00 98.81           H  
ATOM   2262 HG22 VAL A 167       3.408  -0.976  77.996  1.00 98.81           H  
ATOM   2263 HG23 VAL A 167       3.927  -2.535  78.614  1.00 98.81           H  
ATOM   2264  N   GLY A 168       7.272  -2.379  78.858  1.00 98.95           N  
ATOM   2265  CA  GLY A 168       7.985  -3.360  78.059  1.00 98.95           C  
ATOM   2266  C   GLY A 168       8.226  -4.633  78.853  1.00 98.95           C  
ATOM   2267  O   GLY A 168       8.119  -4.665  80.080  1.00 98.95           O  
ATOM   2268  H   GLY A 168       7.472  -2.343  79.850  1.00 98.95           H  
ATOM   2269  HA3 GLY A 168       8.948  -2.940  77.783  1.00 98.95           H  
ATOM   2270  HA2 GLY A 168       7.448  -3.611  77.144  1.00 98.95           H  
ATOM   2271  N   ALA A 169       8.595  -5.677  78.103  1.00 98.98           N  
ATOM   2272  CA  ALA A 169       9.018  -6.970  78.607  1.00 98.98           C  
ATOM   2273  C   ALA A 169       9.951  -7.613  77.584  1.00 98.98           C  
ATOM   2274  O   ALA A 169       9.703  -7.523  76.383  1.00 98.98           O  
ATOM   2275  CB  ALA A 169       7.800  -7.860  78.888  1.00 98.98           C  
ATOM   2276  H   ALA A 169       8.643  -5.569  77.097  1.00 98.98           H  
ATOM   2277  HA  ALA A 169       9.568  -6.816  79.531  1.00 98.98           H  
ATOM   2278  HB1 ALA A 169       8.102  -8.804  79.343  1.00 98.98           H  
ATOM   2279  HB2 ALA A 169       7.102  -7.376  79.571  1.00 98.98           H  
ATOM   2280  HB3 ALA A 169       7.260  -8.090  77.971  1.00 98.98           H  
ATOM   2281  N   VAL A 170      10.995  -8.277  78.089  1.00 98.97           N  
ATOM   2282  CA  VAL A 170      11.905  -9.116  77.318  1.00 98.97           C  
ATOM   2283  C   VAL A 170      12.112 -10.415  78.107  1.00 98.97           C  
ATOM   2284  O   VAL A 170      12.175 -10.376  79.335  1.00 98.97           O  
ATOM   2285  CB  VAL A 170      13.275  -8.432  77.053  1.00 98.97           C  
ATOM   2286  CG1 VAL A 170      13.117  -7.175  76.188  1.00 98.97           C  
ATOM   2287  CG2 VAL A 170      14.124  -8.126  78.301  1.00 98.97           C  
ATOM   2288  H   VAL A 170      11.131  -8.300  79.093  1.00 98.97           H  
ATOM   2289  HA  VAL A 170      11.450  -9.373  76.363  1.00 98.97           H  
ATOM   2290  HB  VAL A 170      13.858  -9.125  76.448  1.00 98.97           H  
ATOM   2291 HG11 VAL A 170      14.084  -6.708  76.012  1.00 98.97           H  
ATOM   2292 HG12 VAL A 170      12.679  -7.414  75.219  1.00 98.97           H  
ATOM   2293 HG13 VAL A 170      12.484  -6.429  76.664  1.00 98.97           H  
ATOM   2294 HG21 VAL A 170      15.037  -7.592  78.035  1.00 98.97           H  
ATOM   2295 HG22 VAL A 170      13.568  -7.503  78.998  1.00 98.97           H  
ATOM   2296 HG23 VAL A 170      14.431  -9.029  78.828  1.00 98.97           H  
ATOM   2297  N   ALA A 171      12.175 -11.544  77.390  1.00 98.96           N  
ATOM   2298  CA  ALA A 171      12.247 -12.867  77.999  1.00 98.96           C  
ATOM   2299  C   ALA A 171      13.100 -13.819  77.165  1.00 98.96           C  
ATOM   2300  O   ALA A 171      13.202 -13.666  75.949  1.00 98.96           O  
ATOM   2301  CB  ALA A 171      10.828 -13.436  78.172  1.00 98.96           C  
ATOM   2302  H   ALA A 171      12.117 -11.516  76.380  1.00 98.96           H  
ATOM   2303  HA  ALA A 171      12.717 -12.783  78.978  1.00 98.96           H  
ATOM   2304  HB1 ALA A 171      10.842 -14.361  78.751  1.00 98.96           H  
ATOM   2305  HB2 ALA A 171      10.174 -12.737  78.691  1.00 98.96           H  
ATOM   2306  HB3 ALA A 171      10.369 -13.660  77.209  1.00 98.96           H  
ATOM   2307  N   ARG A 172      13.642 -14.817  77.870  1.00 98.86           N  
ATOM   2308  CA  ARG A 172      14.274 -16.011  77.334  1.00 98.86           C  
ATOM   2309  C   ARG A 172      13.636 -17.196  78.068  1.00 98.86           C  
ATOM   2310  O   ARG A 172      13.604 -17.173  79.296  1.00 98.86           O  
ATOM   2311  CB  ARG A 172      15.790 -15.933  77.591  1.00 98.86           C  
ATOM   2312  CG  ARG A 172      16.608 -17.009  76.857  1.00 98.86           C  
ATOM   2313  CD  ARG A 172      18.104 -16.888  77.185  1.00 98.86           C  
ATOM   2314  NE  ARG A 172      18.917 -17.948  76.569  1.00 98.86           N  
ATOM   2315  CZ  ARG A 172      19.213 -19.159  77.076  1.00 98.86           C  
ATOM   2316  NH1 ARG A 172      18.717 -19.588  78.246  1.00 98.86           N  
ATOM   2317  NH2 ARG A 172      20.036 -19.958  76.386  1.00 98.86           N1+
ATOM   2318  H   ARG A 172      13.496 -14.832  78.872  1.00 98.86           H  
ATOM   2319  HA  ARG A 172      14.086 -16.076  76.266  1.00 98.86           H  
ATOM   2320  HB3 ARG A 172      15.985 -15.994  78.663  1.00 98.86           H  
ATOM   2321  HB2 ARG A 172      16.152 -14.951  77.290  1.00 98.86           H  
ATOM   2322  HG3 ARG A 172      16.469 -16.830  75.789  1.00 98.86           H  
ATOM   2323  HG2 ARG A 172      16.241 -18.019  77.043  1.00 98.86           H  
ATOM   2324  HD3 ARG A 172      18.278 -16.796  78.256  1.00 98.86           H  
ATOM   2325  HD2 ARG A 172      18.479 -15.969  76.737  1.00 98.86           H  
ATOM   2326  HE  ARG A 172      19.310 -17.712  75.668  1.00 98.86           H  
ATOM   2327 HH12 ARG A 172      18.959 -20.497  78.610  1.00 98.86           H  
ATOM   2328 HH11 ARG A 172      18.084 -19.004  78.774  1.00 98.86           H  
ATOM   2329 HH22 ARG A 172      20.281 -20.872  76.735  1.00 98.86           H  
ATOM   2330 HH21 ARG A 172      20.443 -19.632  75.519  1.00 98.86           H  
ATOM   2331  N   ASP A 173      13.137 -18.201  77.334  1.00 98.80           N  
ATOM   2332  CA  ASP A 173      12.513 -19.394  77.927  1.00 98.80           C  
ATOM   2333  C   ASP A 173      13.568 -20.472  78.268  1.00 98.80           C  
ATOM   2334  O   ASP A 173      14.766 -20.258  78.068  1.00 98.80           O  
ATOM   2335  CB  ASP A 173      11.312 -19.923  77.082  1.00 98.80           C  
ATOM   2336  CG  ASP A 173      11.562 -20.273  75.604  1.00 98.80           C  
ATOM   2337  OD1 ASP A 173      12.724 -20.544  75.245  1.00 98.80           O  
ATOM   2338  OD2 ASP A 173      10.564 -20.401  74.864  1.00 98.80           O1-
ATOM   2339  H   ASP A 173      13.203 -18.181  76.324  1.00 98.80           H  
ATOM   2340  HA  ASP A 173      12.088 -19.113  78.891  1.00 98.80           H  
ATOM   2341  HB3 ASP A 173      10.541 -19.153  77.098  1.00 98.80           H  
ATOM   2342  HB2 ASP A 173      10.852 -20.784  77.569  1.00 98.80           H  
ATOM   2343  N   LEU A 174      13.093 -21.628  78.764  1.00 98.17           N  
ATOM   2344  CA  LEU A 174      13.902 -22.819  79.052  1.00 98.17           C  
ATOM   2345  C   LEU A 174      14.551 -23.454  77.802  1.00 98.17           C  
ATOM   2346  O   LEU A 174      15.564 -24.137  77.947  1.00 98.17           O  
ATOM   2347  CB  LEU A 174      13.021 -23.870  79.770  1.00 98.17           C  
ATOM   2348  CG  LEU A 174      12.564 -23.479  81.194  1.00 98.17           C  
ATOM   2349  CD1 LEU A 174      11.561 -24.513  81.754  1.00 98.17           C  
ATOM   2350  CD2 LEU A 174      13.755 -23.263  82.148  1.00 98.17           C  
ATOM   2351  H   LEU A 174      12.099 -21.726  78.912  1.00 98.17           H  
ATOM   2352  HA  LEU A 174      14.717 -22.516  79.709  1.00 98.17           H  
ATOM   2353  HB3 LEU A 174      13.561 -24.816  79.838  1.00 98.17           H  
ATOM   2354  HB2 LEU A 174      12.146 -24.074  79.151  1.00 98.17           H  
ATOM   2355  HG  LEU A 174      12.028 -22.532  81.122  1.00 98.17           H  
ATOM   2356 HD11 LEU A 174      10.654 -24.027  82.110  1.00 98.17           H  
ATOM   2357 HD12 LEU A 174      11.258 -25.240  81.000  1.00 98.17           H  
ATOM   2358 HD13 LEU A 174      11.967 -25.082  82.590  1.00 98.17           H  
ATOM   2359 HD21 LEU A 174      13.575 -23.659  83.147  1.00 98.17           H  
ATOM   2360 HD22 LEU A 174      14.669 -23.730  81.777  1.00 98.17           H  
ATOM   2361 HD23 LEU A 174      13.957 -22.201  82.260  1.00 98.17           H  
ATOM   2362  N   LYS A 175      13.970 -23.212  76.614  1.00 97.85           N  
ATOM   2363  CA  LYS A 175      14.438 -23.706  75.315  1.00 97.85           C  
ATOM   2364  C   LYS A 175      15.474 -22.767  74.655  1.00 97.85           C  
ATOM   2365  O   LYS A 175      16.024 -23.130  73.616  1.00 97.85           O  
ATOM   2366  CB  LYS A 175      13.216 -23.924  74.395  1.00 97.85           C  
ATOM   2367  CG  LYS A 175      12.177 -24.916  74.953  1.00 97.85           C  
ATOM   2368  CD  LYS A 175      10.894 -24.970  74.111  1.00 97.85           C  
ATOM   2369  CE  LYS A 175       9.831 -25.889  74.736  1.00 97.85           C  
ATOM   2370  NZ  LYS A 175       8.575 -25.883  73.964  1.00 97.85           N1+
ATOM   2371  H   LYS A 175      13.157 -22.612  76.580  1.00 97.85           H  
ATOM   2372  HA  LYS A 175      14.927 -24.671  75.458  1.00 97.85           H  
ATOM   2373  HB3 LYS A 175      13.545 -24.274  73.416  1.00 97.85           H  
ATOM   2374  HB2 LYS A 175      12.724 -22.970  74.220  1.00 97.85           H  
ATOM   2375  HG3 LYS A 175      11.905 -24.642  75.973  1.00 97.85           H  
ATOM   2376  HG2 LYS A 175      12.622 -25.910  75.015  1.00 97.85           H  
ATOM   2377  HD3 LYS A 175      11.140 -25.313  73.105  1.00 97.85           H  
ATOM   2378  HD2 LYS A 175      10.496 -23.960  74.003  1.00 97.85           H  
ATOM   2379  HE3 LYS A 175       9.606 -25.567  75.754  1.00 97.85           H  
ATOM   2380  HE2 LYS A 175      10.203 -26.912  74.797  1.00 97.85           H  
ATOM   2381  HZ1 LYS A 175       8.752 -26.206  73.024  1.00 97.85           H  
ATOM   2382  HZ2 LYS A 175       7.904 -26.493  74.409  1.00 97.85           H  
ATOM   2383  HZ3 LYS A 175       8.203 -24.944  73.935  1.00 97.85           H  
ATOM   2384  N   GLY A 176      15.734 -21.595  75.264  1.00 98.19           N  
ATOM   2385  CA  GLY A 176      16.729 -20.617  74.826  1.00 98.19           C  
ATOM   2386  C   GLY A 176      16.192 -19.612  73.793  1.00 98.19           C  
ATOM   2387  O   GLY A 176      16.970 -18.784  73.318  1.00 98.19           O  
ATOM   2388  H   GLY A 176      15.217 -21.363  76.102  1.00 98.19           H  
ATOM   2389  HA3 GLY A 176      17.613 -21.115  74.426  1.00 98.19           H  
ATOM   2390  HA2 GLY A 176      17.049 -20.060  75.705  1.00 98.19           H  
ATOM   2391  N   ASN A 177      14.892 -19.662  73.450  1.00 98.88           N  
ATOM   2392  CA  ASN A 177      14.234 -18.741  72.521  1.00 98.88           C  
ATOM   2393  C   ASN A 177      14.008 -17.379  73.184  1.00 98.88           C  
ATOM   2394  O   ASN A 177      13.439 -17.324  74.273  1.00 98.88           O  
ATOM   2395  CB  ASN A 177      12.877 -19.286  72.020  1.00 98.88           C  
ATOM   2396  CG  ASN A 177      12.957 -20.684  71.406  1.00 98.88           C  
ATOM   2397  ND2 ASN A 177      12.139 -21.610  71.910  1.00 98.88           N  
ATOM   2398  OD1 ASN A 177      13.732 -20.920  70.483  1.00 98.88           O  
ATOM   2399  H   ASN A 177      14.283 -20.322  73.919  1.00 98.88           H  
ATOM   2400  HA  ASN A 177      14.883 -18.598  71.663  1.00 98.88           H  
ATOM   2401  HB3 ASN A 177      12.470 -18.613  71.264  1.00 98.88           H  
ATOM   2402  HB2 ASN A 177      12.146 -19.292  72.829  1.00 98.88           H  
ATOM   2403 HD22 ASN A 177      12.158 -22.553  71.556  1.00 98.88           H  
ATOM   2404 HD21 ASN A 177      11.533 -21.376  72.687  1.00 98.88           H  
ATOM   2405  N   LEU A 178      14.429 -16.317  72.489  1.00 98.94           N  
ATOM   2406  CA  LEU A 178      14.281 -14.929  72.911  1.00 98.94           C  
ATOM   2407  C   LEU A 178      13.002 -14.321  72.317  1.00 98.94           C  
ATOM   2408  O   LEU A 178      12.553 -14.749  71.255  1.00 98.94           O  
ATOM   2409  CB  LEU A 178      15.540 -14.157  72.460  1.00 98.94           C  
ATOM   2410  CG  LEU A 178      16.787 -14.488  73.311  1.00 98.94           C  
ATOM   2411  CD1 LEU A 178      18.093 -14.182  72.572  1.00 98.94           C  
ATOM   2412  CD2 LEU A 178      16.755 -13.764  74.666  1.00 98.94           C  
ATOM   2413  H   LEU A 178      14.857 -16.458  71.582  1.00 98.94           H  
ATOM   2414  HA  LEU A 178      14.205 -14.890  73.996  1.00 98.94           H  
ATOM   2415  HB3 LEU A 178      15.371 -13.080  72.489  1.00 98.94           H  
ATOM   2416  HB2 LEU A 178      15.733 -14.392  71.411  1.00 98.94           H  
ATOM   2417  HG  LEU A 178      16.789 -15.560  73.515  1.00 98.94           H  
ATOM   2418 HD11 LEU A 178      18.840 -13.748  73.230  1.00 98.94           H  
ATOM   2419 HD12 LEU A 178      18.534 -15.088  72.162  1.00 98.94           H  
ATOM   2420 HD13 LEU A 178      17.932 -13.476  71.763  1.00 98.94           H  
ATOM   2421 HD21 LEU A 178      17.225 -14.374  75.434  1.00 98.94           H  
ATOM   2422 HD22 LEU A 178      17.299 -12.822  74.627  1.00 98.94           H  
ATOM   2423 HD23 LEU A 178      15.742 -13.531  74.994  1.00 98.94           H  
ATOM   2424  N   ALA A 179      12.449 -13.321  73.018  1.00 98.98           N  
ATOM   2425  CA  ALA A 179      11.273 -12.565  72.599  1.00 98.98           C  
ATOM   2426  C   ALA A 179      11.204 -11.237  73.352  1.00 98.98           C  
ATOM   2427  O   ALA A 179      11.615 -11.175  74.510  1.00 98.98           O  
ATOM   2428  CB  ALA A 179       9.993 -13.375  72.853  1.00 98.98           C  
ATOM   2429  H   ALA A 179      12.855 -13.044  73.903  1.00 98.98           H  
ATOM   2430  HA  ALA A 179      11.364 -12.355  71.533  1.00 98.98           H  
ATOM   2431  HB1 ALA A 179       9.102 -12.786  72.637  1.00 98.98           H  
ATOM   2432  HB2 ALA A 179       9.955 -14.271  72.233  1.00 98.98           H  
ATOM   2433  HB3 ALA A 179       9.934 -13.678  73.896  1.00 98.98           H  
ATOM   2434  N   ALA A 180      10.648 -10.217  72.684  1.00 98.99           N  
ATOM   2435  CA  ALA A 180      10.423  -8.883  73.233  1.00 98.99           C  
ATOM   2436  C   ALA A 180       9.001  -8.418  72.914  1.00 98.99           C  
ATOM   2437  O   ALA A 180       8.478  -8.762  71.857  1.00 98.99           O  
ATOM   2438  CB  ALA A 180      11.432  -7.905  72.615  1.00 98.99           C  
ATOM   2439  H   ALA A 180      10.311 -10.366  71.742  1.00 98.99           H  
ATOM   2440  HA  ALA A 180      10.549  -8.889  74.315  1.00 98.99           H  
ATOM   2441  HB1 ALA A 180      11.292  -6.900  73.012  1.00 98.99           H  
ATOM   2442  HB2 ALA A 180      12.457  -8.200  72.834  1.00 98.99           H  
ATOM   2443  HB3 ALA A 180      11.328  -7.851  71.530  1.00 98.99           H  
ATOM   2444  N   ALA A 181       8.440  -7.589  73.806  1.00 98.99           N  
ATOM   2445  CA  ALA A 181       7.203  -6.842  73.600  1.00 98.99           C  
ATOM   2446  C   ALA A 181       7.345  -5.434  74.189  1.00 98.99           C  
ATOM   2447  O   ALA A 181       8.062  -5.244  75.171  1.00 98.99           O  
ATOM   2448  CB  ALA A 181       6.011  -7.586  74.211  1.00 98.99           C  
ATOM   2449  H   ALA A 181       8.938  -7.371  74.661  1.00 98.99           H  
ATOM   2450  HA  ALA A 181       7.030  -6.731  72.532  1.00 98.99           H  
ATOM   2451  HB1 ALA A 181       5.089  -7.028  74.051  1.00 98.99           H  
ATOM   2452  HB2 ALA A 181       5.879  -8.564  73.750  1.00 98.99           H  
ATOM   2453  HB3 ALA A 181       6.128  -7.723  75.285  1.00 98.99           H  
ATOM   2454  N   THR A 182       6.697  -4.454  73.554  1.00 98.98           N  
ATOM   2455  CA  THR A 182       6.750  -3.029  73.891  1.00 98.98           C  
ATOM   2456  C   THR A 182       5.333  -2.471  73.637  1.00 98.98           C  
ATOM   2457  O   THR A 182       4.708  -2.854  72.646  1.00 98.98           O  
ATOM   2458  CB  THR A 182       7.867  -2.280  73.081  1.00 98.98           C  
ATOM   2459  CG2 THR A 182       8.164  -0.894  73.669  1.00 98.98           C  
ATOM   2460  OG1 THR A 182       9.141  -2.932  73.037  1.00 98.98           O  
ATOM   2461  H   THR A 182       6.100  -4.690  72.764  1.00 98.98           H  
ATOM   2462  HA  THR A 182       6.963  -2.932  74.956  1.00 98.98           H  
ATOM   2463  HB  THR A 182       7.531  -2.159  72.048  1.00 98.98           H  
ATOM   2464 HG21 THR A 182       8.906  -0.350  73.085  1.00 98.98           H  
ATOM   2465 HG22 THR A 182       7.267  -0.280  73.697  1.00 98.98           H  
ATOM   2466 HG23 THR A 182       8.535  -0.962  74.693  1.00 98.98           H  
ATOM   2467  HG1 THR A 182       9.739  -2.355  72.557  1.00 98.98           H  
ATOM   2468  N   SER A 183       4.813  -1.586  74.496  1.00 98.93           N  
ATOM   2469  CA  SER A 183       3.541  -0.900  74.319  1.00 98.93           C  
ATOM   2470  C   SER A 183       3.607   0.500  74.933  1.00 98.93           C  
ATOM   2471  O   SER A 183       4.287   0.672  75.942  1.00 98.93           O  
ATOM   2472  CB  SER A 183       2.412  -1.783  74.859  1.00 98.93           C  
ATOM   2473  OG  SER A 183       1.159  -1.181  74.653  1.00 98.93           O  
ATOM   2474  H   SER A 183       5.346  -1.314  75.321  1.00 98.93           H  
ATOM   2475  HA  SER A 183       3.378  -0.754  73.254  1.00 98.93           H  
ATOM   2476  HB3 SER A 183       2.543  -1.957  75.927  1.00 98.93           H  
ATOM   2477  HB2 SER A 183       2.414  -2.754  74.364  1.00 98.93           H  
ATOM   2478  HG  SER A 183       0.502  -1.814  74.930  1.00 98.93           H  
ATOM   2479  N   THR A 184       2.920   1.490  74.349  1.00 98.48           N  
ATOM   2480  CA  THR A 184       2.912   2.876  74.769  1.00 98.48           C  
ATOM   2481  C   THR A 184       1.591   3.589  74.426  1.00 98.48           C  
ATOM   2482  O   THR A 184       0.855   3.178  73.525  1.00 98.48           O  
ATOM   2483  CB  THR A 184       4.178   3.567  74.209  1.00 98.48           C  
ATOM   2484  CG2 THR A 184       4.142   3.857  72.705  1.00 98.48           C  
ATOM   2485  OG1 THR A 184       4.432   4.769  74.892  1.00 98.48           O  
ATOM   2486  H   THR A 184       2.372   1.270  73.517  1.00 98.48           H  
ATOM   2487  HA  THR A 184       2.969   2.870  75.856  1.00 98.48           H  
ATOM   2488  HB  THR A 184       5.040   2.930  74.389  1.00 98.48           H  
ATOM   2489 HG21 THR A 184       5.081   4.294  72.366  1.00 98.48           H  
ATOM   2490 HG22 THR A 184       3.985   2.926  72.166  1.00 98.48           H  
ATOM   2491 HG23 THR A 184       3.338   4.535  72.420  1.00 98.48           H  
ATOM   2492  HG1 THR A 184       5.207   4.592  75.431  1.00 98.48           H  
ATOM   2493  N   GLY A 185       1.356   4.723  75.098  1.00 96.71           N  
ATOM   2494  CA  GLY A 185       0.475   5.802  74.646  1.00 96.71           C  
ATOM   2495  C   GLY A 185       1.251   6.900  73.895  1.00 96.71           C  
ATOM   2496  O   GLY A 185       0.662   7.868  73.420  1.00 96.71           O  
ATOM   2497  H   GLY A 185       2.018   4.960  75.826  1.00 96.71           H  
ATOM   2498  HA3 GLY A 185       0.007   6.260  75.516  1.00 96.71           H  
ATOM   2499  HA2 GLY A 185      -0.330   5.431  74.008  1.00 96.71           H  
ATOM   2500  N   GLY A 186       2.582   6.779  73.790  1.00 94.51           N  
ATOM   2501  CA  GLY A 186       3.454   7.747  73.146  1.00 94.51           C  
ATOM   2502  C   GLY A 186       3.836   8.881  74.100  1.00 94.51           C  
ATOM   2503  O   GLY A 186       3.974   8.661  75.306  1.00 94.51           O  
ATOM   2504  H   GLY A 186       3.038   5.970  74.207  1.00 94.51           H  
ATOM   2505  HA3 GLY A 186       2.993   8.135  72.237  1.00 94.51           H  
ATOM   2506  HA2 GLY A 186       4.360   7.225  72.851  1.00 94.51           H  
ATOM   2507  N   TRP A 187       4.049  10.087  73.560  1.00 88.31           N  
ATOM   2508  CA  TRP A 187       4.275  11.302  74.341  1.00 88.31           C  
ATOM   2509  C   TRP A 187       2.900  11.918  74.631  1.00 88.31           C  
ATOM   2510  O   TRP A 187       2.055  12.001  73.734  1.00 88.31           O  
ATOM   2511  CB  TRP A 187       5.048  12.358  73.515  1.00 88.31           C  
ATOM   2512  CG  TRP A 187       6.413  12.044  72.980  1.00 88.31           C  
ATOM   2513  CD1 TRP A 187       7.113  10.902  73.155  1.00 88.31           C  
ATOM   2514  CD2 TRP A 187       7.255  12.903  72.153  1.00 88.31           C  
ATOM   2515  CE2 TRP A 187       8.452  12.197  71.833  1.00 88.31           C  
ATOM   2516  CE3 TRP A 187       7.128  14.214  71.637  1.00 88.31           C  
ATOM   2517  NE1 TRP A 187       8.309  10.987  72.475  1.00 88.31           N  
ATOM   2518  CZ2 TRP A 187       9.454  12.755  71.021  1.00 88.31           C  
ATOM   2519  CZ3 TRP A 187       8.122  14.779  70.810  1.00 88.31           C  
ATOM   2520  CH2 TRP A 187       9.282  14.047  70.496  1.00 88.31           C  
ATOM   2521  H   TRP A 187       3.864  10.214  72.580  1.00 88.31           H  
ATOM   2522  HA  TRP A 187       4.811  11.083  75.267  1.00 88.31           H  
ATOM   2523  HB3 TRP A 187       5.163  13.258  74.123  1.00 88.31           H  
ATOM   2524  HB2 TRP A 187       4.458  12.668  72.656  1.00 88.31           H  
ATOM   2525  HD1 TRP A 187       6.769  10.052  73.722  1.00 88.31           H  
ATOM   2526  HE3 TRP A 187       6.246  14.789  71.875  1.00 88.31           H  
ATOM   2527  HE1 TRP A 187       8.945  10.203  72.423  1.00 88.31           H  
ATOM   2528  HZ2 TRP A 187      10.347  12.196  70.788  1.00 88.31           H  
ATOM   2529  HZ3 TRP A 187       7.993  15.776  70.414  1.00 88.31           H  
ATOM   2530  HH2 TRP A 187      10.042  14.477  69.859  1.00 88.31           H  
ATOM   2531  N   GLY A 188       2.695  12.398  75.860  1.00 89.54           N  
ATOM   2532  CA  GLY A 188       1.489  13.115  76.257  1.00 89.54           C  
ATOM   2533  C   GLY A 188       1.436  14.475  75.566  1.00 89.54           C  
ATOM   2534  O   GLY A 188       2.394  15.243  75.646  1.00 89.54           O  
ATOM   2535  H   GLY A 188       3.442  12.335  76.534  1.00 89.54           H  
ATOM   2536  HA3 GLY A 188       1.489  13.258  77.337  1.00 89.54           H  
ATOM   2537  HA2 GLY A 188       0.605  12.528  76.007  1.00 89.54           H  
ATOM   2538  N   ALA A 189       0.341  14.732  74.846  1.00 92.07           N  
ATOM   2539  CA  ALA A 189       0.072  15.926  74.051  1.00 92.07           C  
ATOM   2540  C   ALA A 189       0.772  15.917  72.680  1.00 92.07           C  
ATOM   2541  O   ALA A 189       0.964  16.981  72.094  1.00 92.07           O  
ATOM   2542  CB  ALA A 189       0.225  17.241  74.842  1.00 92.07           C  
ATOM   2543  H   ALA A 189      -0.384  14.012  74.839  1.00 92.07           H  
ATOM   2544  HA  ALA A 189      -0.988  15.853  73.816  1.00 92.07           H  
ATOM   2545  HB1 ALA A 189      -0.173  18.084  74.275  1.00 92.07           H  
ATOM   2546  HB2 ALA A 189      -0.317  17.201  75.787  1.00 92.07           H  
ATOM   2547  HB3 ALA A 189       1.269  17.468  75.059  1.00 92.07           H  
ATOM   2548  N   LYS A 190       1.134  14.734  72.151  1.00 93.41           N  
ATOM   2549  CA  LYS A 190       1.682  14.546  70.800  1.00 93.41           C  
ATOM   2550  C   LYS A 190       0.778  15.110  69.681  1.00 93.41           C  
ATOM   2551  O   LYS A 190      -0.428  15.316  69.876  1.00 93.41           O  
ATOM   2552  CB  LYS A 190       2.019  13.049  70.550  1.00 93.41           C  
ATOM   2553  CG  LYS A 190       0.859  12.028  70.646  1.00 93.41           C  
ATOM   2554  CD  LYS A 190       1.317  10.572  70.394  1.00 93.41           C  
ATOM   2555  CE  LYS A 190       0.183   9.532  70.497  1.00 93.41           C  
ATOM   2556  NZ  LYS A 190       0.607   8.183  70.065  1.00 93.41           N1+
ATOM   2557  H   LYS A 190       1.045  13.914  72.738  1.00 93.41           H  
ATOM   2558  HA  LYS A 190       2.615  15.111  70.761  1.00 93.41           H  
ATOM   2559  HB3 LYS A 190       2.803  12.751  71.240  1.00 93.41           H  
ATOM   2560  HB2 LYS A 190       2.462  12.967  69.557  1.00 93.41           H  
ATOM   2561  HG3 LYS A 190       0.090  12.287  69.918  1.00 93.41           H  
ATOM   2562  HG2 LYS A 190       0.392  12.088  71.630  1.00 93.41           H  
ATOM   2563  HD3 LYS A 190       2.105  10.309  71.100  1.00 93.41           H  
ATOM   2564  HD2 LYS A 190       1.751  10.506  69.397  1.00 93.41           H  
ATOM   2565  HE3 LYS A 190      -0.646   9.839  69.862  1.00 93.41           H  
ATOM   2566  HE2 LYS A 190      -0.200   9.476  71.517  1.00 93.41           H  
ATOM   2567  HZ1 LYS A 190       0.910   8.202  69.100  1.00 93.41           H  
ATOM   2568  HZ2 LYS A 190       1.356   7.822  70.639  1.00 93.41           H  
ATOM   2569  HZ3 LYS A 190      -0.174   7.547  70.152  1.00 93.41           H  
ATOM   2570  N   MET A 191       1.336  15.302  68.476  1.00 97.34           N  
ATOM   2571  CA  MET A 191       0.528  15.505  67.268  1.00 97.34           C  
ATOM   2572  C   MET A 191      -0.326  14.249  66.974  1.00 97.34           C  
ATOM   2573  O   MET A 191       0.174  13.143  67.176  1.00 97.34           O  
ATOM   2574  CB  MET A 191       1.453  15.801  66.072  1.00 97.34           C  
ATOM   2575  CG  MET A 191       2.119  17.185  66.144  1.00 97.34           C  
ATOM   2576  SD  MET A 191       3.091  17.645  64.682  1.00 97.34           S  
ATOM   2577  CE  MET A 191       1.770  17.948  63.480  1.00 97.34           C  
ATOM   2578  H   MET A 191       2.326  15.151  68.344  1.00 97.34           H  
ATOM   2579  HA  MET A 191      -0.096  16.380  67.439  1.00 97.34           H  
ATOM   2580  HB3 MET A 191       0.876  15.735  65.149  1.00 97.34           H  
ATOM   2581  HB2 MET A 191       2.217  15.027  65.998  1.00 97.34           H  
ATOM   2582  HG3 MET A 191       2.781  17.229  67.009  1.00 97.34           H  
ATOM   2583  HG2 MET A 191       1.362  17.955  66.300  1.00 97.34           H  
ATOM   2584  HE1 MET A 191       2.207  18.268  62.537  1.00 97.34           H  
ATOM   2585  HE2 MET A 191       1.190  17.045  63.295  1.00 97.34           H  
ATOM   2586  HE3 MET A 191       1.100  18.730  63.835  1.00 97.34           H  
ATOM   2587  N   PRO A 192      -1.581  14.415  66.492  1.00 97.88           N  
ATOM   2588  CA  PRO A 192      -2.368  13.299  65.931  1.00 97.88           C  
ATOM   2589  C   PRO A 192      -1.631  12.511  64.837  1.00 97.88           C  
ATOM   2590  O   PRO A 192      -0.857  13.092  64.074  1.00 97.88           O  
ATOM   2591  CB  PRO A 192      -3.640  13.973  65.391  1.00 97.88           C  
ATOM   2592  CG  PRO A 192      -3.778  15.234  66.222  1.00 97.88           C  
ATOM   2593  CD  PRO A 192      -2.333  15.667  66.421  1.00 97.88           C  
ATOM   2594  HA  PRO A 192      -2.622  12.638  66.759  1.00 97.88           H  
ATOM   2595  HB3 PRO A 192      -4.518  13.330  65.467  1.00 97.88           H  
ATOM   2596  HB2 PRO A 192      -3.520  14.246  64.341  1.00 97.88           H  
ATOM   2597  HG3 PRO A 192      -4.215  14.980  67.190  1.00 97.88           H  
ATOM   2598  HG2 PRO A 192      -4.403  15.998  65.759  1.00 97.88           H  
ATOM   2599  HD2 PRO A 192      -1.976  16.251  65.571  1.00 97.88           H  
ATOM   2600  HD3 PRO A 192      -2.250  16.269  67.322  1.00 97.88           H  
ATOM   2601  N   GLY A 193      -1.859  11.192  64.828  1.00 98.38           N  
ATOM   2602  CA  GLY A 193      -1.254  10.233  63.912  1.00 98.38           C  
ATOM   2603  C   GLY A 193       0.216   9.919  64.226  1.00 98.38           C  
ATOM   2604  O   GLY A 193       0.796   9.099  63.519  1.00 98.38           O  
ATOM   2605  H   GLY A 193      -2.485  10.800  65.524  1.00 98.38           H  
ATOM   2606  HA3 GLY A 193      -1.320  10.622  62.898  1.00 98.38           H  
ATOM   2607  HA2 GLY A 193      -1.831   9.308  63.941  1.00 98.38           H  
ATOM   2608  N   ARG A 194       0.851  10.557  65.221  1.00 98.55           N  
ATOM   2609  CA  ARG A 194       2.269  10.356  65.509  1.00 98.55           C  
ATOM   2610  C   ARG A 194       2.514   8.962  66.107  1.00 98.55           C  
ATOM   2611  O   ARG A 194       1.950   8.615  67.148  1.00 98.55           O  
ATOM   2612  CB  ARG A 194       2.783  11.458  66.451  1.00 98.55           C  
ATOM   2613  CG  ARG A 194       4.277  11.315  66.807  1.00 98.55           C  
ATOM   2614  CD  ARG A 194       4.489  10.849  68.250  1.00 98.55           C  
ATOM   2615  NE  ARG A 194       5.872  10.453  68.532  1.00 98.55           N  
ATOM   2616  CZ  ARG A 194       6.230   9.562  69.468  1.00 98.55           C  
ATOM   2617  NH1 ARG A 194       5.326   8.895  70.195  1.00 98.55           N  
ATOM   2618  NH2 ARG A 194       7.519   9.328  69.688  1.00 98.55           N1+
ATOM   2619  H   ARG A 194       0.338  11.226  65.778  1.00 98.55           H  
ATOM   2620  HA  ARG A 194       2.816  10.444  64.575  1.00 98.55           H  
ATOM   2621  HB3 ARG A 194       2.180  11.489  67.358  1.00 98.55           H  
ATOM   2622  HB2 ARG A 194       2.629  12.426  65.976  1.00 98.55           H  
ATOM   2623  HG3 ARG A 194       4.739  12.284  66.686  1.00 98.55           H  
ATOM   2624  HG2 ARG A 194       4.801  10.663  66.106  1.00 98.55           H  
ATOM   2625  HD3 ARG A 194       3.847   9.990  68.433  1.00 98.55           H  
ATOM   2626  HD2 ARG A 194       4.198  11.625  68.956  1.00 98.55           H  
ATOM   2627  HE  ARG A 194       6.606  10.876  67.972  1.00 98.55           H  
ATOM   2628 HH12 ARG A 194       5.651   8.167  70.828  1.00 98.55           H  
ATOM   2629 HH11 ARG A 194       4.345   8.969  69.983  1.00 98.55           H  
ATOM   2630 HH22 ARG A 194       7.813   8.699  70.431  1.00 98.55           H  
ATOM   2631 HH21 ARG A 194       8.242   9.844  69.184  1.00 98.55           H  
ATOM   2632  N   ILE A 195       3.392   8.210  65.443  1.00 98.74           N  
ATOM   2633  CA  ILE A 195       3.818   6.862  65.786  1.00 98.74           C  
ATOM   2634  C   ILE A 195       5.105   6.986  66.630  1.00 98.74           C  
ATOM   2635  O   ILE A 195       5.904   7.906  66.439  1.00 98.74           O  
ATOM   2636  CB  ILE A 195       4.049   6.088  64.449  1.00 98.74           C  
ATOM   2637  CG1 ILE A 195       2.716   6.012  63.649  1.00 98.74           C  
ATOM   2638  CG2 ILE A 195       4.667   4.690  64.657  1.00 98.74           C  
ATOM   2639  CD1 ILE A 195       2.713   5.153  62.372  1.00 98.74           C  
ATOM   2640  H   ILE A 195       3.895   8.647  64.677  1.00 98.74           H  
ATOM   2641  HA  ILE A 195       3.046   6.363  66.375  1.00 98.74           H  
ATOM   2642  HB  ILE A 195       4.767   6.656  63.858  1.00 98.74           H  
ATOM   2643 HG13 ILE A 195       2.417   7.017  63.354  1.00 98.74           H  
ATOM   2644 HG12 ILE A 195       1.919   5.662  64.305  1.00 98.74           H  
ATOM   2645 HG21 ILE A 195       4.826   4.154  63.724  1.00 98.74           H  
ATOM   2646 HG22 ILE A 195       5.649   4.743  65.124  1.00 98.74           H  
ATOM   2647 HG23 ILE A 195       4.028   4.082  65.287  1.00 98.74           H  
ATOM   2648 HD11 ILE A 195       1.716   5.141  61.932  1.00 98.74           H  
ATOM   2649 HD12 ILE A 195       3.391   5.551  61.619  1.00 98.74           H  
ATOM   2650 HD13 ILE A 195       2.972   4.112  62.560  1.00 98.74           H  
ATOM   2651  N   GLY A 196       5.274   6.078  67.596  1.00 98.11           N  
ATOM   2652  CA  GLY A 196       6.420   6.011  68.498  1.00 98.11           C  
ATOM   2653  C   GLY A 196       7.579   5.166  67.967  1.00 98.11           C  
ATOM   2654  O   GLY A 196       7.531   4.681  66.841  1.00 98.11           O  
ATOM   2655  H   GLY A 196       4.572   5.358  67.680  1.00 98.11           H  
ATOM   2656  HA3 GLY A 196       6.067   5.556  69.421  1.00 98.11           H  
ATOM   2657  HA2 GLY A 196       6.788   7.007  68.731  1.00 98.11           H  
ATOM   2658  N   ASP A 197       8.595   4.915  68.807  1.00 98.69           N  
ATOM   2659  CA  ASP A 197       9.648   3.919  68.542  1.00 98.69           C  
ATOM   2660  C   ASP A 197       9.106   2.509  68.845  1.00 98.69           C  
ATOM   2661  O   ASP A 197       9.418   1.567  68.127  1.00 98.69           O  
ATOM   2662  CB  ASP A 197      10.893   4.185  69.434  1.00 98.69           C  
ATOM   2663  CG  ASP A 197      10.740   4.061  70.959  1.00 98.69           C  
ATOM   2664  OD1 ASP A 197       9.667   4.445  71.473  1.00 98.69           O  
ATOM   2665  OD2 ASP A 197      11.705   3.589  71.594  1.00 98.69           O1-
ATOM   2666  H   ASP A 197       8.589   5.342  69.723  1.00 98.69           H  
ATOM   2667  HA  ASP A 197       9.944   3.961  67.491  1.00 98.69           H  
ATOM   2668  HB3 ASP A 197      11.266   5.180  69.217  1.00 98.69           H  
ATOM   2669  HB2 ASP A 197      11.690   3.507  69.126  1.00 98.69           H  
ATOM   2670  N   SER A 198       8.281   2.396  69.898  1.00 98.86           N  
ATOM   2671  CA  SER A 198       7.566   1.236  70.406  1.00 98.86           C  
ATOM   2672  C   SER A 198       7.069   0.214  69.358  1.00 98.86           C  
ATOM   2673  O   SER A 198       7.433  -0.953  69.488  1.00 98.86           O  
ATOM   2674  CB  SER A 198       6.530   1.740  71.428  1.00 98.86           C  
ATOM   2675  OG  SER A 198       5.684   0.739  71.940  1.00 98.86           O  
ATOM   2676  H   SER A 198       8.240   3.230  70.467  1.00 98.86           H  
ATOM   2677  HA  SER A 198       8.314   0.689  70.982  1.00 98.86           H  
ATOM   2678  HB3 SER A 198       5.918   2.524  70.987  1.00 98.86           H  
ATOM   2679  HB2 SER A 198       7.047   2.196  72.275  1.00 98.86           H  
ATOM   2680  HG  SER A 198       5.014   0.523  71.305  1.00 98.86           H  
ATOM   2681  N   PRO A 199       6.276   0.608  68.333  1.00 98.97           N  
ATOM   2682  CA  PRO A 199       5.782  -0.318  67.310  1.00 98.97           C  
ATOM   2683  C   PRO A 199       6.803  -0.664  66.210  1.00 98.97           C  
ATOM   2684  O   PRO A 199       6.555  -1.583  65.431  1.00 98.97           O  
ATOM   2685  CB  PRO A 199       4.579   0.401  66.700  1.00 98.97           C  
ATOM   2686  CG  PRO A 199       4.937   1.866  66.803  1.00 98.97           C  
ATOM   2687  CD  PRO A 199       5.720   1.944  68.110  1.00 98.97           C  
ATOM   2688  HA  PRO A 199       5.433  -1.231  67.776  1.00 98.97           H  
ATOM   2689  HB3 PRO A 199       3.698   0.198  67.304  1.00 98.97           H  
ATOM   2690  HB2 PRO A 199       4.355   0.085  65.685  1.00 98.97           H  
ATOM   2691  HG3 PRO A 199       4.066   2.515  66.771  1.00 98.97           H  
ATOM   2692  HG2 PRO A 199       5.585   2.150  65.974  1.00 98.97           H  
ATOM   2693  HD2 PRO A 199       6.489   2.698  68.027  1.00 98.97           H  
ATOM   2694  HD3 PRO A 199       5.068   2.206  68.939  1.00 98.97           H  
ATOM   2695  N   LEU A 200       7.912   0.076  66.096  1.00 98.97           N  
ATOM   2696  CA  LEU A 200       8.883  -0.083  65.017  1.00 98.97           C  
ATOM   2697  C   LEU A 200       9.983  -1.058  65.455  1.00 98.97           C  
ATOM   2698  O   LEU A 200      10.637  -0.825  66.475  1.00 98.97           O  
ATOM   2699  CB  LEU A 200       9.492   1.288  64.640  1.00 98.97           C  
ATOM   2700  CG  LEU A 200       8.485   2.432  64.389  1.00 98.97           C  
ATOM   2701  CD1 LEU A 200       9.220   3.708  63.921  1.00 98.97           C  
ATOM   2702  CD2 LEU A 200       7.349   2.030  63.433  1.00 98.97           C  
ATOM   2703  H   LEU A 200       8.145   0.762  66.800  1.00 98.97           H  
ATOM   2704  HA  LEU A 200       8.389  -0.487  64.131  1.00 98.97           H  
ATOM   2705  HB3 LEU A 200      10.113   1.154  63.752  1.00 98.97           H  
ATOM   2706  HB2 LEU A 200      10.165   1.620  65.428  1.00 98.97           H  
ATOM   2707  HG  LEU A 200       8.018   2.673  65.344  1.00 98.97           H  
ATOM   2708 HD11 LEU A 200       8.873   4.065  62.953  1.00 98.97           H  
ATOM   2709 HD12 LEU A 200       9.078   4.524  64.625  1.00 98.97           H  
ATOM   2710 HD13 LEU A 200      10.296   3.553  63.832  1.00 98.97           H  
ATOM   2711 HD21 LEU A 200       6.949   2.883  62.886  1.00 98.97           H  
ATOM   2712 HD22 LEU A 200       7.680   1.285  62.710  1.00 98.97           H  
ATOM   2713 HD23 LEU A 200       6.514   1.594  63.978  1.00 98.97           H  
ATOM   2714  N   ILE A 201      10.178  -2.120  64.657  1.00 98.96           N  
ATOM   2715  CA  ILE A 201      11.222  -3.116  64.885  1.00 98.96           C  
ATOM   2716  C   ILE A 201      12.598  -2.543  64.494  1.00 98.96           C  
ATOM   2717  O   ILE A 201      12.759  -2.023  63.389  1.00 98.96           O  
ATOM   2718  CB  ILE A 201      10.970  -4.437  64.103  1.00 98.96           C  
ATOM   2719  CG1 ILE A 201       9.593  -5.064  64.433  1.00 98.96           C  
ATOM   2720  CG2 ILE A 201      12.092  -5.484  64.270  1.00 98.96           C  
ATOM   2721  CD1 ILE A 201       9.343  -5.345  65.925  1.00 98.96           C  
ATOM   2722  H   ILE A 201       9.608  -2.246  63.833  1.00 98.96           H  
ATOM   2723  HA  ILE A 201      11.218  -3.351  65.947  1.00 98.96           H  
ATOM   2724  HB  ILE A 201      10.952  -4.186  63.046  1.00 98.96           H  
ATOM   2725 HG13 ILE A 201       9.469  -5.985  63.863  1.00 98.96           H  
ATOM   2726 HG12 ILE A 201       8.803  -4.403  64.074  1.00 98.96           H  
ATOM   2727 HG21 ILE A 201      11.836  -6.417  63.768  1.00 98.96           H  
ATOM   2728 HG22 ILE A 201      13.035  -5.153  63.837  1.00 98.96           H  
ATOM   2729 HG23 ILE A 201      12.277  -5.704  65.321  1.00 98.96           H  
ATOM   2730 HD11 ILE A 201       8.525  -6.052  66.061  1.00 98.96           H  
ATOM   2731 HD12 ILE A 201      10.220  -5.763  66.417  1.00 98.96           H  
ATOM   2732 HD13 ILE A 201       9.068  -4.431  66.453  1.00 98.96           H  
ATOM   2733  N   GLY A 202      13.548  -2.653  65.432  1.00 98.93           N  
ATOM   2734  CA  GLY A 202      14.902  -2.127  65.325  1.00 98.93           C  
ATOM   2735  C   GLY A 202      15.056  -0.801  66.083  1.00 98.93           C  
ATOM   2736  O   GLY A 202      16.186  -0.455  66.414  1.00 98.93           O  
ATOM   2737  H   GLY A 202      13.307  -3.098  66.310  1.00 98.93           H  
ATOM   2738  HA3 GLY A 202      15.190  -1.972  64.285  1.00 98.93           H  
ATOM   2739  HA2 GLY A 202      15.589  -2.863  65.742  1.00 98.93           H  
ATOM   2740  N   ALA A 203      13.967  -0.077  66.382  1.00 98.87           N  
ATOM   2741  CA  ALA A 203      14.012   1.186  67.116  1.00 98.87           C  
ATOM   2742  C   ALA A 203      13.665   0.930  68.589  1.00 98.87           C  
ATOM   2743  O   ALA A 203      14.543   1.048  69.445  1.00 98.87           O  
ATOM   2744  CB  ALA A 203      13.008   2.179  66.508  1.00 98.87           C  
ATOM   2745  H   ALA A 203      13.066  -0.438  66.096  1.00 98.87           H  
ATOM   2746  HA  ALA A 203      15.006   1.636  67.067  1.00 98.87           H  
ATOM   2747  HB1 ALA A 203      13.049   3.135  67.030  1.00 98.87           H  
ATOM   2748  HB2 ALA A 203      13.234   2.372  65.459  1.00 98.87           H  
ATOM   2749  HB3 ALA A 203      11.984   1.817  66.568  1.00 98.87           H  
ATOM   2750  N   GLY A 204      12.405   0.572  68.881  1.00 98.87           N  
ATOM   2751  CA  GLY A 204      11.881   0.432  70.241  1.00 98.87           C  
ATOM   2752  C   GLY A 204      11.583  -1.008  70.663  1.00 98.87           C  
ATOM   2753  O   GLY A 204      11.174  -1.249  71.804  1.00 98.87           O  
ATOM   2754  H   GLY A 204      11.734   0.470  68.125  1.00 98.87           H  
ATOM   2755  HA3 GLY A 204      10.958   1.000  70.327  1.00 98.87           H  
ATOM   2756  HA2 GLY A 204      12.567   0.871  70.958  1.00 98.87           H  
ATOM   2757  N   ASN A 205      11.763  -1.966  69.751  1.00 98.97           N  
ATOM   2758  CA  ASN A 205      11.516  -3.392  69.954  1.00 98.97           C  
ATOM   2759  C   ASN A 205      12.459  -4.169  69.027  1.00 98.97           C  
ATOM   2760  O   ASN A 205      12.650  -3.752  67.888  1.00 98.97           O  
ATOM   2761  CB  ASN A 205      10.027  -3.704  69.654  1.00 98.97           C  
ATOM   2762  CG  ASN A 205       9.613  -5.134  70.020  1.00 98.97           C  
ATOM   2763  ND2 ASN A 205       9.163  -5.342  71.255  1.00 98.97           N  
ATOM   2764  OD1 ASN A 205       9.692  -6.043  69.196  1.00 98.97           O  
ATOM   2765  H   ASN A 205      12.079  -1.709  68.826  1.00 98.97           H  
ATOM   2766  HA  ASN A 205      11.753  -3.677  70.980  1.00 98.97           H  
ATOM   2767  HB3 ASN A 205       9.804  -3.524  68.601  1.00 98.97           H  
ATOM   2768  HB2 ASN A 205       9.387  -3.018  70.210  1.00 98.97           H  
ATOM   2769 HD22 ASN A 205       8.881  -6.270  71.537  1.00 98.97           H  
ATOM   2770 HD21 ASN A 205       9.096  -4.577  71.916  1.00 98.97           H  
ATOM   2771  N   PHE A 206      13.007  -5.295  69.505  1.00 98.97           N  
ATOM   2772  CA  PHE A 206      13.804  -6.219  68.694  1.00 98.97           C  
ATOM   2773  C   PHE A 206      13.955  -7.550  69.442  1.00 98.97           C  
ATOM   2774  O   PHE A 206      13.999  -7.548  70.670  1.00 98.97           O  
ATOM   2775  CB  PHE A 206      15.179  -5.594  68.341  1.00 98.97           C  
ATOM   2776  CG  PHE A 206      16.020  -6.399  67.367  1.00 98.97           C  
ATOM   2777  CD1 PHE A 206      17.073  -7.219  67.827  1.00 98.97           C  
ATOM   2778  CD2 PHE A 206      15.659  -6.444  66.003  1.00 98.97           C  
ATOM   2779  CE1 PHE A 206      17.767  -8.017  66.929  1.00 98.97           C  
ATOM   2780  CE2 PHE A 206      16.362  -7.258  65.125  1.00 98.97           C  
ATOM   2781  CZ  PHE A 206      17.414  -8.038  65.586  1.00 98.97           C  
ATOM   2782  H   PHE A 206      12.833  -5.583  70.459  1.00 98.97           H  
ATOM   2783  HA  PHE A 206      13.250  -6.411  67.773  1.00 98.97           H  
ATOM   2784  HB3 PHE A 206      15.754  -5.421  69.252  1.00 98.97           H  
ATOM   2785  HB2 PHE A 206      15.046  -4.614  67.885  1.00 98.97           H  
ATOM   2786  HD1 PHE A 206      17.341  -7.230  68.873  1.00 98.97           H  
ATOM   2787  HD2 PHE A 206      14.831  -5.853  65.640  1.00 98.97           H  
ATOM   2788  HE1 PHE A 206      18.580  -8.634  67.277  1.00 98.97           H  
ATOM   2789  HE2 PHE A 206      16.082  -7.294  64.082  1.00 98.97           H  
ATOM   2790  HZ  PHE A 206      17.954  -8.673  64.900  1.00 98.97           H  
ATOM   2791  N   ALA A 207      14.069  -8.652  68.686  1.00 98.97           N  
ATOM   2792  CA  ALA A 207      14.367  -9.984  69.203  1.00 98.97           C  
ATOM   2793  C   ALA A 207      14.997 -10.845  68.103  1.00 98.97           C  
ATOM   2794  O   ALA A 207      14.555 -10.796  66.956  1.00 98.97           O  
ATOM   2795  CB  ALA A 207      13.105 -10.643  69.783  1.00 98.97           C  
ATOM   2796  H   ALA A 207      14.022  -8.578  67.679  1.00 98.97           H  
ATOM   2797  HA  ALA A 207      15.100  -9.884  70.000  1.00 98.97           H  
ATOM   2798  HB1 ALA A 207      13.330 -11.629  70.190  1.00 98.97           H  
ATOM   2799  HB2 ALA A 207      12.681 -10.048  70.592  1.00 98.97           H  
ATOM   2800  HB3 ALA A 207      12.335 -10.768  69.024  1.00 98.97           H  
ATOM   2801  N   ASN A 208      16.003 -11.640  68.497  1.00 98.83           N  
ATOM   2802  CA  ASN A 208      16.738 -12.577  67.648  1.00 98.83           C  
ATOM   2803  C   ASN A 208      17.521 -13.507  68.583  1.00 98.83           C  
ATOM   2804  O   ASN A 208      18.280 -13.001  69.405  1.00 98.83           O  
ATOM   2805  CB  ASN A 208      17.635 -11.785  66.656  1.00 98.83           C  
ATOM   2806  CG  ASN A 208      18.627 -12.630  65.845  1.00 98.83           C  
ATOM   2807  ND2 ASN A 208      19.782 -12.055  65.512  1.00 98.83           N  
ATOM   2808  OD1 ASN A 208      18.352 -13.780  65.510  1.00 98.83           O  
ATOM   2809  H   ASN A 208      16.311 -11.602  69.458  1.00 98.83           H  
ATOM   2810  HA  ASN A 208      16.003 -13.140  67.078  1.00 98.83           H  
ATOM   2811  HB3 ASN A 208      18.198 -11.037  67.209  1.00 98.83           H  
ATOM   2812  HB2 ASN A 208      17.019 -11.230  65.950  1.00 98.83           H  
ATOM   2813 HD22 ASN A 208      20.470 -12.558  64.968  1.00 98.83           H  
ATOM   2814 HD21 ASN A 208      19.999 -11.115  65.815  1.00 98.83           H  
ATOM   2815  N   ASN A 209      17.356 -14.834  68.418  1.00 98.52           N  
ATOM   2816  CA  ASN A 209      18.044 -15.884  69.192  1.00 98.52           C  
ATOM   2817  C   ASN A 209      19.580 -15.816  69.125  1.00 98.52           C  
ATOM   2818  O   ASN A 209      20.227 -16.194  70.101  1.00 98.52           O  
ATOM   2819  CB  ASN A 209      17.572 -17.283  68.727  1.00 98.52           C  
ATOM   2820  CG  ASN A 209      16.223 -17.724  69.297  1.00 98.52           C  
ATOM   2821  ND2 ASN A 209      15.944 -19.028  69.221  1.00 98.52           N  
ATOM   2822  OD1 ASN A 209      15.443 -16.917  69.797  1.00 98.52           O  
ATOM   2823  H   ASN A 209      16.705 -15.163  67.716  1.00 98.52           H  
ATOM   2824  HA  ASN A 209      17.711 -15.720  70.215  1.00 98.52           H  
ATOM   2825  HB3 ASN A 209      18.290 -18.035  69.061  1.00 98.52           H  
ATOM   2826  HB2 ASN A 209      17.555 -17.345  67.638  1.00 98.52           H  
ATOM   2827 HD22 ASN A 209      15.075 -19.390  69.591  1.00 98.52           H  
ATOM   2828 HD21 ASN A 209      16.606 -19.669  68.809  1.00 98.52           H  
ATOM   2829  N   ASP A 210      20.126 -15.324  68.001  1.00 97.77           N  
ATOM   2830  CA  ASP A 210      21.566 -15.150  67.774  1.00 97.77           C  
ATOM   2831  C   ASP A 210      22.136 -13.888  68.454  1.00 97.77           C  
ATOM   2832  O   ASP A 210      23.337 -13.645  68.327  1.00 97.77           O  
ATOM   2833  CB  ASP A 210      21.948 -15.156  66.267  1.00 97.77           C  
ATOM   2834  CG  ASP A 210      21.405 -16.306  65.398  1.00 97.77           C  
ATOM   2835  OD1 ASP A 210      20.972 -17.348  65.941  1.00 97.77           O  
ATOM   2836  OD2 ASP A 210      21.517 -16.159  64.162  1.00 97.77           O1-
ATOM   2837  H   ASP A 210      19.522 -15.040  67.243  1.00 97.77           H  
ATOM   2838  HA  ASP A 210      22.078 -15.997  68.235  1.00 97.77           H  
ATOM   2839  HB3 ASP A 210      23.035 -15.188  66.172  1.00 97.77           H  
ATOM   2840  HB2 ASP A 210      21.623 -14.219  65.812  1.00 97.77           H  
ATOM   2841  N   SER A 211      21.288 -13.108  69.151  1.00 98.26           N  
ATOM   2842  CA  SER A 211      21.653 -11.836  69.761  1.00 98.26           C  
ATOM   2843  C   SER A 211      21.004 -11.656  71.142  1.00 98.26           C  
ATOM   2844  O   SER A 211      21.643 -11.972  72.139  1.00 98.26           O  
ATOM   2845  CB  SER A 211      21.445 -10.692  68.745  1.00 98.26           C  
ATOM   2846  OG  SER A 211      20.135 -10.190  68.597  1.00 98.26           O  
ATOM   2847  H   SER A 211      20.314 -13.368  69.222  1.00 98.26           H  
ATOM   2848  HA  SER A 211      22.725 -11.864  69.955  1.00 98.26           H  
ATOM   2849  HB3 SER A 211      21.765 -11.008  67.756  1.00 98.26           H  
ATOM   2850  HB2 SER A 211      22.079  -9.870  69.060  1.00 98.26           H  
ATOM   2851  HG  SER A 211      19.962  -9.572  69.312  1.00 98.26           H  
ATOM   2852  N   GLY A 212      19.776 -11.132  71.193  1.00 98.77           N  
ATOM   2853  CA  GLY A 212      19.117 -10.728  72.420  1.00 98.77           C  
ATOM   2854  C   GLY A 212      17.745 -10.148  72.076  1.00 98.77           C  
ATOM   2855  O   GLY A 212      17.470  -9.786  70.930  1.00 98.77           O  
ATOM   2856  H   GLY A 212      19.278 -10.954  70.331  1.00 98.77           H  
ATOM   2857  HA3 GLY A 212      19.708  -9.963  72.924  1.00 98.77           H  
ATOM   2858  HA2 GLY A 212      19.013 -11.571  73.098  1.00 98.77           H  
ATOM   2859  N   ALA A 213      16.910 -10.034  73.116  1.00 98.97           N  
ATOM   2860  CA  ALA A 213      15.620  -9.356  73.107  1.00 98.97           C  
ATOM   2861  C   ALA A 213      15.752  -8.011  73.830  1.00 98.97           C  
ATOM   2862  O   ALA A 213      16.314  -7.982  74.923  1.00 98.97           O  
ATOM   2863  CB  ALA A 213      14.591 -10.254  73.800  1.00 98.97           C  
ATOM   2864  H   ALA A 213      17.233 -10.333  74.028  1.00 98.97           H  
ATOM   2865  HA  ALA A 213      15.287  -9.177  72.088  1.00 98.97           H  
ATOM   2866  HB1 ALA A 213      13.684  -9.699  74.034  1.00 98.97           H  
ATOM   2867  HB2 ALA A 213      14.312 -11.088  73.158  1.00 98.97           H  
ATOM   2868  HB3 ALA A 213      14.971 -10.668  74.734  1.00 98.97           H  
ATOM   2869  N   ILE A 214      15.234  -6.938  73.207  1.00 98.96           N  
ATOM   2870  CA  ILE A 214      15.323  -5.556  73.685  1.00 98.96           C  
ATOM   2871  C   ILE A 214      13.936  -4.883  73.627  1.00 98.96           C  
ATOM   2872  O   ILE A 214      13.200  -5.083  72.660  1.00 98.96           O  
ATOM   2873  CB  ILE A 214      16.308  -4.692  72.830  1.00 98.96           C  
ATOM   2874  CG1 ILE A 214      17.735  -5.283  72.816  1.00 98.96           C  
ATOM   2875  CG2 ILE A 214      16.389  -3.224  73.322  1.00 98.96           C  
ATOM   2876  CD1 ILE A 214      17.997  -6.358  71.748  1.00 98.96           C  
ATOM   2877  H   ILE A 214      14.768  -7.062  72.316  1.00 98.96           H  
ATOM   2878  HA  ILE A 214      15.664  -5.551  74.719  1.00 98.96           H  
ATOM   2879  HB  ILE A 214      15.950  -4.664  71.799  1.00 98.96           H  
ATOM   2880 HG13 ILE A 214      17.985  -5.662  73.805  1.00 98.96           H  
ATOM   2881 HG12 ILE A 214      18.444  -4.481  72.632  1.00 98.96           H  
ATOM   2882 HG21 ILE A 214      17.157  -2.663  72.796  1.00 98.96           H  
ATOM   2883 HG22 ILE A 214      15.461  -2.676  73.162  1.00 98.96           H  
ATOM   2884 HG23 ILE A 214      16.634  -3.172  74.383  1.00 98.96           H  
ATOM   2885 HD11 ILE A 214      18.420  -7.254  72.201  1.00 98.96           H  
ATOM   2886 HD12 ILE A 214      17.091  -6.650  71.217  1.00 98.96           H  
ATOM   2887 HD13 ILE A 214      18.712  -6.005  71.004  1.00 98.96           H  
ATOM   2888  N   SER A 215      13.647  -4.054  74.644  1.00 98.96           N  
ATOM   2889  CA  SER A 215      12.495  -3.154  74.702  1.00 98.96           C  
ATOM   2890  C   SER A 215      12.951  -1.807  75.293  1.00 98.96           C  
ATOM   2891  O   SER A 215      13.693  -1.806  76.275  1.00 98.96           O  
ATOM   2892  CB  SER A 215      11.370  -3.815  75.525  1.00 98.96           C  
ATOM   2893  OG  SER A 215      10.239  -2.975  75.608  1.00 98.96           O  
ATOM   2894  H   SER A 215      14.317  -3.944  75.393  1.00 98.96           H  
ATOM   2895  HA  SER A 215      12.128  -2.972  73.691  1.00 98.96           H  
ATOM   2896  HB3 SER A 215      11.706  -4.044  76.536  1.00 98.96           H  
ATOM   2897  HB2 SER A 215      11.066  -4.759  75.069  1.00 98.96           H  
ATOM   2898  HG  SER A 215       9.754  -3.031  74.777  1.00 98.96           H  
ATOM   2899  N   CYS A 216      12.526  -0.682  74.701  1.00 98.60           N  
ATOM   2900  CA  CYS A 216      12.983   0.681  75.008  1.00 98.60           C  
ATOM   2901  C   CYS A 216      11.859   1.552  75.604  1.00 98.60           C  
ATOM   2902  O   CYS A 216      10.687   1.178  75.560  1.00 98.60           O  
ATOM   2903  CB  CYS A 216      13.461   1.337  73.698  1.00 98.60           C  
ATOM   2904  SG  CYS A 216      14.778   0.360  72.898  1.00 98.60           S  
ATOM   2905  H   CYS A 216      11.884  -0.771  73.924  1.00 98.60           H  
ATOM   2906  HA  CYS A 216      13.803   0.661  75.721  1.00 98.60           H  
ATOM   2907  HB3 CYS A 216      13.832   2.342  73.888  1.00 98.60           H  
ATOM   2908  HB2 CYS A 216      12.619   1.451  73.018  1.00 98.60           H  
ATOM   2909  HG  CYS A 216      14.767   1.019  71.732  1.00 98.60           H  
ATOM   2910  N   THR A 217      12.218   2.722  76.151  1.00 97.19           N  
ATOM   2911  CA  THR A 217      11.354   3.754  76.696  1.00 97.19           C  
ATOM   2912  C   THR A 217      12.090   5.111  76.664  1.00 97.19           C  
ATOM   2913  O   THR A 217      13.315   5.150  76.772  1.00 97.19           O  
ATOM   2914  CB  THR A 217      10.828   3.299  78.082  1.00 97.19           C  
ATOM   2915  CG2 THR A 217      11.914   2.761  79.031  1.00 97.19           C  
ATOM   2916  OG1 THR A 217      10.150   4.352  78.738  1.00 97.19           O  
ATOM   2917  H   THR A 217      13.212   2.933  76.243  1.00 97.19           H  
ATOM   2918  HA  THR A 217      10.499   3.854  76.023  1.00 97.19           H  
ATOM   2919  HB  THR A 217      10.102   2.506  77.925  1.00 97.19           H  
ATOM   2920 HG21 THR A 217      11.517   2.551  80.024  1.00 97.19           H  
ATOM   2921 HG22 THR A 217      12.331   1.823  78.664  1.00 97.19           H  
ATOM   2922 HG23 THR A 217      12.743   3.458  79.127  1.00 97.19           H  
ATOM   2923  HG1 THR A 217       9.470   4.693  78.165  1.00 97.19           H  
ATOM   2924  N   GLY A 218      11.361   6.229  76.560  1.00 94.98           N  
ATOM   2925  CA  GLY A 218      11.904   7.584  76.545  1.00 94.98           C  
ATOM   2926  C   GLY A 218      11.500   8.325  75.277  1.00 94.98           C  
ATOM   2927  O   GLY A 218      10.466   8.028  74.685  1.00 94.98           O  
ATOM   2928  H   GLY A 218      10.351   6.167  76.473  1.00 94.98           H  
ATOM   2929  HA3 GLY A 218      12.987   7.595  76.617  1.00 94.98           H  
ATOM   2930  HA2 GLY A 218      11.520   8.127  77.409  1.00 94.98           H  
ATOM   2931  N   ILE A 219      12.294   9.309  74.851  1.00 94.88           N  
ATOM   2932  CA  ILE A 219      12.023  10.146  73.686  1.00 94.88           C  
ATOM   2933  C   ILE A 219      12.361   9.320  72.430  1.00 94.88           C  
ATOM   2934  O   ILE A 219      13.472   9.363  71.910  1.00 94.88           O  
ATOM   2935  CB  ILE A 219      12.865  11.448  73.813  1.00 94.88           C  
ATOM   2936  CG1 ILE A 219      12.579  12.217  75.128  1.00 94.88           C  
ATOM   2937  CG2 ILE A 219      12.726  12.405  72.611  1.00 94.88           C  
ATOM   2938  CD1 ILE A 219      11.117  12.653  75.329  1.00 94.88           C  
ATOM   2939  H   ILE A 219      13.191   9.450  75.314  1.00 94.88           H  
ATOM   2940  HA  ILE A 219      10.965  10.409  73.651  1.00 94.88           H  
ATOM   2941  HB  ILE A 219      13.911  11.147  73.857  1.00 94.88           H  
ATOM   2942 HG13 ILE A 219      13.214  13.103  75.165  1.00 94.88           H  
ATOM   2943 HG12 ILE A 219      12.882  11.614  75.984  1.00 94.88           H  
ATOM   2944 HG21 ILE A 219      13.337  13.296  72.751  1.00 94.88           H  
ATOM   2945 HG22 ILE A 219      13.050  11.950  71.675  1.00 94.88           H  
ATOM   2946 HG23 ILE A 219      11.701  12.741  72.490  1.00 94.88           H  
ATOM   2947 HD11 ILE A 219      11.014  13.222  76.253  1.00 94.88           H  
ATOM   2948 HD12 ILE A 219      10.764  13.290  74.518  1.00 94.88           H  
ATOM   2949 HD13 ILE A 219      10.444  11.799  75.403  1.00 94.88           H  
ATOM   2950  N   GLY A 220      11.386   8.524  71.972  1.00 97.24           N  
ATOM   2951  CA  GLY A 220      11.499   7.487  70.947  1.00 97.24           C  
ATOM   2952  C   GLY A 220      12.170   7.902  69.639  1.00 97.24           C  
ATOM   2953  O   GLY A 220      12.877   7.098  69.043  1.00 97.24           O  
ATOM   2954  H   GLY A 220      10.582   8.444  72.584  1.00 97.24           H  
ATOM   2955  HA3 GLY A 220      10.506   7.113  70.705  1.00 97.24           H  
ATOM   2956  HA2 GLY A 220      12.046   6.647  71.376  1.00 97.24           H  
ATOM   2957  N   GLU A 221      12.056   9.169  69.232  1.00 97.35           N  
ATOM   2958  CA  GLU A 221      12.754   9.757  68.092  1.00 97.35           C  
ATOM   2959  C   GLU A 221      14.287   9.605  68.218  1.00 97.35           C  
ATOM   2960  O   GLU A 221      14.962   9.379  67.220  1.00 97.35           O  
ATOM   2961  CB  GLU A 221      12.336  11.239  67.930  1.00 97.35           C  
ATOM   2962  CG  GLU A 221      11.063  11.475  67.074  1.00 97.35           C  
ATOM   2963  CD  GLU A 221       9.728  11.057  67.686  1.00 97.35           C  
ATOM   2964  OE1 GLU A 221       9.720  10.704  68.879  1.00 97.35           O  
ATOM   2965  OE2 GLU A 221       8.711  11.106  66.960  1.00 97.35           O1-
ATOM   2966  H   GLU A 221      11.422   9.771  69.738  1.00 97.35           H  
ATOM   2967  HA  GLU A 221      12.460   9.211  67.198  1.00 97.35           H  
ATOM   2968  HB3 GLU A 221      13.142  11.780  67.433  1.00 97.35           H  
ATOM   2969  HB2 GLU A 221      12.239  11.723  68.903  1.00 97.35           H  
ATOM   2970  HG3 GLU A 221      11.155  10.953  66.126  1.00 97.35           H  
ATOM   2971  HG2 GLU A 221      10.997  12.538  66.837  1.00 97.35           H  
ATOM   2972  N   HIS A 222      14.845   9.624  69.433  1.00 97.02           N  
ATOM   2973  CA  HIS A 222      16.259   9.355  69.704  1.00 97.02           C  
ATOM   2974  C   HIS A 222      16.626   7.878  69.461  1.00 97.02           C  
ATOM   2975  O   HIS A 222      17.720   7.578  68.982  1.00 97.02           O  
ATOM   2976  CB  HIS A 222      16.552   9.747  71.168  1.00 97.02           C  
ATOM   2977  CG  HIS A 222      16.388  11.222  71.465  1.00 97.02           C  
ATOM   2978  CD2 HIS A 222      16.449  12.293  70.596  1.00 97.02           C  
ATOM   2979  ND1 HIS A 222      16.186  11.715  72.759  1.00 97.02           N  
ATOM   2980  CE1 HIS A 222      16.135  13.035  72.629  1.00 97.02           C  
ATOM   2981  NE2 HIS A 222      16.287  13.428  71.367  1.00 97.02           N  
ATOM   2982  H   HIS A 222      14.240   9.735  70.246  1.00 97.02           H  
ATOM   2983  HA  HIS A 222      16.876   9.958  69.037  1.00 97.02           H  
ATOM   2984  HB3 HIS A 222      17.568   9.479  71.437  1.00 97.02           H  
ATOM   2985  HB2 HIS A 222      15.928   9.174  71.853  1.00 97.02           H  
ATOM   2986  HD2 HIS A 222      16.609  12.335  69.529  1.00 97.02           H  
ATOM   2987  HE1 HIS A 222      15.993  13.715  73.459  1.00 97.02           H  
ATOM   2988  HE2 HIS A 222      16.295  14.387  71.048  1.00 97.02           H  
ATOM   2989  N   PHE A 223      15.689   6.960  69.714  1.00 98.03           N  
ATOM   2990  CA  PHE A 223      15.840   5.518  69.516  1.00 98.03           C  
ATOM   2991  C   PHE A 223      15.587   5.132  68.050  1.00 98.03           C  
ATOM   2992  O   PHE A 223      16.137   4.134  67.597  1.00 98.03           O  
ATOM   2993  CB  PHE A 223      14.832   4.768  70.410  1.00 98.03           C  
ATOM   2994  CG  PHE A 223      15.124   4.898  71.895  1.00 98.03           C  
ATOM   2995  CD1 PHE A 223      15.755   3.840  72.577  1.00 98.03           C  
ATOM   2996  CD2 PHE A 223      14.783   6.073  72.601  1.00 98.03           C  
ATOM   2997  CE1 PHE A 223      16.050   3.952  73.948  1.00 98.03           C  
ATOM   2998  CE2 PHE A 223      15.090   6.193  73.968  1.00 98.03           C  
ATOM   2999  CZ  PHE A 223      15.724   5.130  74.639  1.00 98.03           C  
ATOM   3000  H   PHE A 223      14.776   7.283  70.004  1.00 98.03           H  
ATOM   3001  HA  PHE A 223      16.849   5.207  69.791  1.00 98.03           H  
ATOM   3002  HB3 PHE A 223      14.842   3.706  70.157  1.00 98.03           H  
ATOM   3003  HB2 PHE A 223      13.808   5.089  70.222  1.00 98.03           H  
ATOM   3004  HD1 PHE A 223      16.008   2.930  72.056  1.00 98.03           H  
ATOM   3005  HD2 PHE A 223      14.296   6.894  72.099  1.00 98.03           H  
ATOM   3006  HE1 PHE A 223      16.519   3.130  74.469  1.00 98.03           H  
ATOM   3007  HE2 PHE A 223      14.834   7.100  74.496  1.00 98.03           H  
ATOM   3008  HZ  PHE A 223      15.957   5.204  75.688  1.00 98.03           H  
ATOM   3009  N   ILE A 224      14.811   5.928  67.299  1.00 98.79           N  
ATOM   3010  CA  ILE A 224      14.584   5.788  65.858  1.00 98.79           C  
ATOM   3011  C   ILE A 224      15.812   6.311  65.081  1.00 98.79           C  
ATOM   3012  O   ILE A 224      16.241   5.658  64.137  1.00 98.79           O  
ATOM   3013  CB  ILE A 224      13.281   6.556  65.465  1.00 98.79           C  
ATOM   3014  CG1 ILE A 224      12.026   5.890  66.083  1.00 98.79           C  
ATOM   3015  CG2 ILE A 224      13.065   6.686  63.942  1.00 98.79           C  
ATOM   3016  CD1 ILE A 224      10.756   6.758  66.051  1.00 98.79           C  
ATOM   3017  H   ILE A 224      14.295   6.654  67.785  1.00 98.79           H  
ATOM   3018  HA  ILE A 224      14.464   4.731  65.609  1.00 98.79           H  
ATOM   3019  HB  ILE A 224      13.368   7.564  65.866  1.00 98.79           H  
ATOM   3020 HG13 ILE A 224      12.217   5.615  67.118  1.00 98.79           H  
ATOM   3021 HG12 ILE A 224      11.826   4.946  65.576  1.00 98.79           H  
ATOM   3022 HG21 ILE A 224      12.161   7.244  63.708  1.00 98.79           H  
ATOM   3023 HG22 ILE A 224      13.879   7.213  63.442  1.00 98.79           H  
ATOM   3024 HG23 ILE A 224      12.965   5.702  63.484  1.00 98.79           H  
ATOM   3025 HD11 ILE A 224       9.935   6.251  66.554  1.00 98.79           H  
ATOM   3026 HD12 ILE A 224      10.901   7.711  66.556  1.00 98.79           H  
ATOM   3027 HD13 ILE A 224      10.417   6.962  65.036  1.00 98.79           H  
ATOM   3028  N   ARG A 225      16.406   7.451  65.475  1.00 98.19           N  
ATOM   3029  CA  ARG A 225      17.588   8.039  64.825  1.00 98.19           C  
ATOM   3030  C   ARG A 225      18.854   7.184  64.995  1.00 98.19           C  
ATOM   3031  O   ARG A 225      19.623   7.060  64.042  1.00 98.19           O  
ATOM   3032  CB  ARG A 225      17.838   9.456  65.381  1.00 98.19           C  
ATOM   3033  CG  ARG A 225      16.712  10.442  65.032  1.00 98.19           C  
ATOM   3034  CD  ARG A 225      16.684  11.719  65.892  1.00 98.19           C  
ATOM   3035  NE  ARG A 225      17.788  12.649  65.597  1.00 98.19           N  
ATOM   3036  CZ  ARG A 225      18.065  13.794  66.251  1.00 98.19           C  
ATOM   3037  NH1 ARG A 225      17.340  14.212  67.300  1.00 98.19           N  
ATOM   3038  NH2 ARG A 225      19.089  14.551  65.843  1.00 98.19           N1+
ATOM   3039  H   ARG A 225      16.040   7.962  66.267  1.00 98.19           H  
ATOM   3040  HA  ARG A 225      17.386   8.115  63.755  1.00 98.19           H  
ATOM   3041  HB3 ARG A 225      18.780   9.853  64.998  1.00 98.19           H  
ATOM   3042  HB2 ARG A 225      17.951   9.396  66.464  1.00 98.19           H  
ATOM   3043  HG3 ARG A 225      15.747   9.956  65.049  1.00 98.19           H  
ATOM   3044  HG2 ARG A 225      16.833  10.716  63.987  1.00 98.19           H  
ATOM   3045  HD3 ARG A 225      16.834  11.426  66.932  1.00 98.19           H  
ATOM   3046  HD2 ARG A 225      15.710  12.206  65.852  1.00 98.19           H  
ATOM   3047  HE  ARG A 225      18.365  12.394  64.807  1.00 98.19           H  
ATOM   3048 HH12 ARG A 225      17.571  15.071  67.778  1.00 98.19           H  
ATOM   3049 HH11 ARG A 225      16.549  13.668  67.611  1.00 98.19           H  
ATOM   3050 HH22 ARG A 225      19.316  15.406  66.328  1.00 98.19           H  
ATOM   3051 HH21 ARG A 225      19.672  14.263  65.066  1.00 98.19           H  
ATOM   3052  N   THR A 226      19.039   6.605  66.191  1.00 97.90           N  
ATOM   3053  CA  THR A 226      20.135   5.679  66.482  1.00 97.90           C  
ATOM   3054  C   THR A 226      19.822   4.236  66.035  1.00 97.90           C  
ATOM   3055  O   THR A 226      20.773   3.490  65.799  1.00 97.90           O  
ATOM   3056  CB  THR A 226      20.452   5.629  67.999  1.00 97.90           C  
ATOM   3057  CG2 THR A 226      20.997   6.951  68.544  1.00 97.90           C  
ATOM   3058  OG1 THR A 226      19.315   5.275  68.763  1.00 97.90           O  
ATOM   3059  H   THR A 226      18.371   6.759  66.932  1.00 97.90           H  
ATOM   3060  HA  THR A 226      21.033   6.007  65.955  1.00 97.90           H  
ATOM   3061  HB  THR A 226      21.205   4.864  68.182  1.00 97.90           H  
ATOM   3062 HG21 THR A 226      21.309   6.837  69.580  1.00 97.90           H  
ATOM   3063 HG22 THR A 226      21.864   7.289  67.975  1.00 97.90           H  
ATOM   3064 HG23 THR A 226      20.244   7.731  68.511  1.00 97.90           H  
ATOM   3065  HG1 THR A 226      18.775   6.061  68.894  1.00 97.90           H  
ATOM   3066  N   VAL A 227      18.527   3.872  65.935  1.00 98.71           N  
ATOM   3067  CA  VAL A 227      18.014   2.519  65.670  1.00 98.71           C  
ATOM   3068  C   VAL A 227      18.517   1.567  66.787  1.00 98.71           C  
ATOM   3069  O   VAL A 227      19.294   0.648  66.533  1.00 98.71           O  
ATOM   3070  CB  VAL A 227      18.389   2.014  64.233  1.00 98.71           C  
ATOM   3071  CG1 VAL A 227      17.828   0.625  63.859  1.00 98.71           C  
ATOM   3072  CG2 VAL A 227      17.948   3.019  63.153  1.00 98.71           C  
ATOM   3073  H   VAL A 227      17.817   4.561  66.139  1.00 98.71           H  
ATOM   3074  HA  VAL A 227      16.927   2.563  65.742  1.00 98.71           H  
ATOM   3075  HB  VAL A 227      19.473   1.950  64.160  1.00 98.71           H  
ATOM   3076 HG11 VAL A 227      18.128   0.350  62.848  1.00 98.71           H  
ATOM   3077 HG12 VAL A 227      18.181  -0.177  64.505  1.00 98.71           H  
ATOM   3078 HG13 VAL A 227      16.738   0.622  63.889  1.00 98.71           H  
ATOM   3079 HG21 VAL A 227      18.249   2.685  62.161  1.00 98.71           H  
ATOM   3080 HG22 VAL A 227      16.865   3.142  63.150  1.00 98.71           H  
ATOM   3081 HG23 VAL A 227      18.394   4.003  63.298  1.00 98.71           H  
ATOM   3082  N   LEU A 228      18.161   1.907  68.042  1.00 98.56           N  
ATOM   3083  CA  LEU A 228      18.870   1.431  69.234  1.00 98.56           C  
ATOM   3084  C   LEU A 228      18.656  -0.053  69.567  1.00 98.56           C  
ATOM   3085  O   LEU A 228      19.628  -0.710  69.937  1.00 98.56           O  
ATOM   3086  CB  LEU A 228      18.556   2.327  70.454  1.00 98.56           C  
ATOM   3087  CG  LEU A 228      19.675   2.344  71.525  1.00 98.56           C  
ATOM   3088  CD1 LEU A 228      20.976   2.997  71.008  1.00 98.56           C  
ATOM   3089  CD2 LEU A 228      19.201   3.020  72.820  1.00 98.56           C  
ATOM   3090  H   LEU A 228      17.519   2.676  68.180  1.00 98.56           H  
ATOM   3091  HA  LEU A 228      19.928   1.546  68.999  1.00 98.56           H  
ATOM   3092  HB3 LEU A 228      17.624   1.987  70.905  1.00 98.56           H  
ATOM   3093  HB2 LEU A 228      18.361   3.350  70.137  1.00 98.56           H  
ATOM   3094  HG  LEU A 228      19.913   1.312  71.788  1.00 98.56           H  
ATOM   3095 HD11 LEU A 228      21.264   3.869  71.594  1.00 98.56           H  
ATOM   3096 HD12 LEU A 228      21.807   2.293  71.038  1.00 98.56           H  
ATOM   3097 HD13 LEU A 228      20.884   3.340  69.979  1.00 98.56           H  
ATOM   3098 HD21 LEU A 228      20.036   3.307  73.460  1.00 98.56           H  
ATOM   3099 HD22 LEU A 228      18.625   3.921  72.609  1.00 98.56           H  
ATOM   3100 HD23 LEU A 228      18.572   2.342  73.396  1.00 98.56           H  
ATOM   3101  N   ALA A 229      17.421  -0.564  69.420  1.00 98.94           N  
ATOM   3102  CA  ALA A 229      17.093  -1.968  69.692  1.00 98.94           C  
ATOM   3103  C   ALA A 229      17.764  -2.954  68.718  1.00 98.94           C  
ATOM   3104  O   ALA A 229      18.165  -4.038  69.142  1.00 98.94           O  
ATOM   3105  CB  ALA A 229      15.568  -2.150  69.730  1.00 98.94           C  
ATOM   3106  H   ALA A 229      16.662   0.028  69.109  1.00 98.94           H  
ATOM   3107  HA  ALA A 229      17.479  -2.199  70.684  1.00 98.94           H  
ATOM   3108  HB1 ALA A 229      15.298  -3.163  70.023  1.00 98.94           H  
ATOM   3109  HB2 ALA A 229      15.110  -1.477  70.455  1.00 98.94           H  
ATOM   3110  HB3 ALA A 229      15.111  -1.953  68.761  1.00 98.94           H  
ATOM   3111  N   GLY A 230      17.924  -2.533  67.453  1.00 98.90           N  
ATOM   3112  CA  GLY A 230      18.637  -3.270  66.414  1.00 98.90           C  
ATOM   3113  C   GLY A 230      20.158  -3.077  66.531  1.00 98.90           C  
ATOM   3114  O   GLY A 230      20.896  -3.954  66.086  1.00 98.90           O  
ATOM   3115  H   GLY A 230      17.555  -1.627  67.192  1.00 98.90           H  
ATOM   3116  HA3 GLY A 230      18.310  -2.905  65.440  1.00 98.90           H  
ATOM   3117  HA2 GLY A 230      18.388  -4.332  66.457  1.00 98.90           H  
ATOM   3118  N   TYR A 231      20.633  -1.968  67.133  1.00 98.80           N  
ATOM   3119  CA  TYR A 231      22.052  -1.718  67.409  1.00 98.80           C  
ATOM   3120  C   TYR A 231      22.581  -2.597  68.553  1.00 98.80           C  
ATOM   3121  O   TYR A 231      23.671  -3.145  68.420  1.00 98.80           O  
ATOM   3122  CB  TYR A 231      22.311  -0.220  67.679  1.00 98.80           C  
ATOM   3123  CG  TYR A 231      23.761   0.120  67.990  1.00 98.80           C  
ATOM   3124  CD1 TYR A 231      24.146   0.489  69.296  1.00 98.80           C  
ATOM   3125  CD2 TYR A 231      24.736   0.030  66.975  1.00 98.80           C  
ATOM   3126  CE1 TYR A 231      25.498   0.769  69.581  1.00 98.80           C  
ATOM   3127  CE2 TYR A 231      26.086   0.310  67.259  1.00 98.80           C  
ATOM   3128  CZ  TYR A 231      26.468   0.679  68.563  1.00 98.80           C  
ATOM   3129  OH  TYR A 231      27.776   0.953  68.840  1.00 98.80           O  
ATOM   3130  H   TYR A 231      19.986  -1.260  67.453  1.00 98.80           H  
ATOM   3131  HA  TYR A 231      22.610  -1.984  66.510  1.00 98.80           H  
ATOM   3132  HB3 TYR A 231      21.694   0.118  68.509  1.00 98.80           H  
ATOM   3133  HB2 TYR A 231      22.004   0.375  66.819  1.00 98.80           H  
ATOM   3134  HD1 TYR A 231      23.411   0.549  70.086  1.00 98.80           H  
ATOM   3135  HD2 TYR A 231      24.454  -0.271  65.979  1.00 98.80           H  
ATOM   3136  HE1 TYR A 231      25.785   1.049  70.583  1.00 98.80           H  
ATOM   3137  HE2 TYR A 231      26.825   0.234  66.476  1.00 98.80           H  
ATOM   3138  HH  TYR A 231      27.927   1.185  69.759  1.00 98.80           H  
ATOM   3139  N   ILE A 232      21.794  -2.753  69.630  1.00 98.66           N  
ATOM   3140  CA  ILE A 232      22.092  -3.656  70.746  1.00 98.66           C  
ATOM   3141  C   ILE A 232      22.098  -5.135  70.298  1.00 98.66           C  
ATOM   3142  O   ILE A 232      22.942  -5.898  70.766  1.00 98.66           O  
ATOM   3143  CB  ILE A 232      21.088  -3.458  71.919  1.00 98.66           C  
ATOM   3144  CG1 ILE A 232      21.219  -2.048  72.537  1.00 98.66           C  
ATOM   3145  CG2 ILE A 232      21.186  -4.516  73.043  1.00 98.66           C  
ATOM   3146  CD1 ILE A 232      19.933  -1.535  73.200  1.00 98.66           C  
ATOM   3147  H   ILE A 232      20.916  -2.252  69.683  1.00 98.66           H  
ATOM   3148  HA  ILE A 232      23.093  -3.419  71.112  1.00 98.66           H  
ATOM   3149  HB  ILE A 232      20.090  -3.523  71.484  1.00 98.66           H  
ATOM   3150 HG13 ILE A 232      21.498  -1.322  71.775  1.00 98.66           H  
ATOM   3151 HG12 ILE A 232      22.034  -2.040  73.262  1.00 98.66           H  
ATOM   3152 HG21 ILE A 232      20.521  -4.279  73.873  1.00 98.66           H  
ATOM   3153 HG22 ILE A 232      20.907  -5.512  72.701  1.00 98.66           H  
ATOM   3154 HG23 ILE A 232      22.197  -4.570  73.447  1.00 98.66           H  
ATOM   3155 HD11 ILE A 232      20.092  -0.549  73.637  1.00 98.66           H  
ATOM   3156 HD12 ILE A 232      19.128  -1.439  72.474  1.00 98.66           H  
ATOM   3157 HD13 ILE A 232      19.591  -2.198  73.993  1.00 98.66           H  
ATOM   3158  N   GLY A 233      21.214  -5.484  69.344  1.00 98.88           N  
ATOM   3159  CA  GLY A 233      21.188  -6.787  68.683  1.00 98.88           C  
ATOM   3160  C   GLY A 233      22.411  -6.985  67.770  1.00 98.88           C  
ATOM   3161  O   GLY A 233      22.944  -8.088  67.711  1.00 98.88           O  
ATOM   3162  H   GLY A 233      20.551  -4.795  69.017  1.00 98.88           H  
ATOM   3163  HA3 GLY A 233      20.282  -6.858  68.082  1.00 98.88           H  
ATOM   3164  HA2 GLY A 233      21.143  -7.580  69.432  1.00 98.88           H  
ATOM   3165  N   PHE A 234      22.892  -5.927  67.093  1.00 98.81           N  
ATOM   3166  CA  PHE A 234      24.102  -5.962  66.266  1.00 98.81           C  
ATOM   3167  C   PHE A 234      25.377  -6.229  67.090  1.00 98.81           C  
ATOM   3168  O   PHE A 234      26.172  -7.079  66.697  1.00 98.81           O  
ATOM   3169  CB  PHE A 234      24.198  -4.671  65.421  1.00 98.81           C  
ATOM   3170  CG  PHE A 234      25.416  -4.548  64.522  1.00 98.81           C  
ATOM   3171  CD1 PHE A 234      26.647  -4.077  65.028  1.00 98.81           C  
ATOM   3172  CD2 PHE A 234      25.366  -5.050  63.207  1.00 98.81           C  
ATOM   3173  CE1 PHE A 234      27.770  -4.067  64.213  1.00 98.81           C  
ATOM   3174  CE2 PHE A 234      26.491  -4.998  62.396  1.00 98.81           C  
ATOM   3175  CZ  PHE A 234      27.687  -4.507  62.900  1.00 98.81           C  
ATOM   3176  H   PHE A 234      22.418  -5.036  67.154  1.00 98.81           H  
ATOM   3177  HA  PHE A 234      23.995  -6.795  65.568  1.00 98.81           H  
ATOM   3178  HB3 PHE A 234      24.178  -3.794  66.064  1.00 98.81           H  
ATOM   3179  HB2 PHE A 234      23.309  -4.595  64.794  1.00 98.81           H  
ATOM   3180  HD1 PHE A 234      26.725  -3.733  66.049  1.00 98.81           H  
ATOM   3181  HD2 PHE A 234      24.446  -5.459  62.824  1.00 98.81           H  
ATOM   3182  HE1 PHE A 234      28.712  -3.716  64.602  1.00 98.81           H  
ATOM   3183  HE2 PHE A 234      26.439  -5.357  61.380  1.00 98.81           H  
ATOM   3184  HZ  PHE A 234      28.561  -4.473  62.268  1.00 98.81           H  
ATOM   3185  N   LEU A 235      25.523  -5.514  68.219  1.00 98.63           N  
ATOM   3186  CA  LEU A 235      26.649  -5.601  69.154  1.00 98.63           C  
ATOM   3187  C   LEU A 235      26.849  -7.009  69.739  1.00 98.63           C  
ATOM   3188  O   LEU A 235      27.985  -7.477  69.795  1.00 98.63           O  
ATOM   3189  CB  LEU A 235      26.424  -4.596  70.303  1.00 98.63           C  
ATOM   3190  CG  LEU A 235      26.579  -3.108  69.920  1.00 98.63           C  
ATOM   3191  CD1 LEU A 235      25.845  -2.215  70.935  1.00 98.63           C  
ATOM   3192  CD2 LEU A 235      28.053  -2.698  69.737  1.00 98.63           C  
ATOM   3193  H   LEU A 235      24.815  -4.830  68.455  1.00 98.63           H  
ATOM   3194  HA  LEU A 235      27.558  -5.334  68.611  1.00 98.63           H  
ATOM   3195  HB3 LEU A 235      27.092  -4.811  71.138  1.00 98.63           H  
ATOM   3196  HB2 LEU A 235      25.419  -4.761  70.695  1.00 98.63           H  
ATOM   3197  HG  LEU A 235      26.103  -2.951  68.953  1.00 98.63           H  
ATOM   3198 HD11 LEU A 235      26.421  -1.340  71.227  1.00 98.63           H  
ATOM   3199 HD12 LEU A 235      24.905  -1.856  70.521  1.00 98.63           H  
ATOM   3200 HD13 LEU A 235      25.594  -2.757  71.843  1.00 98.63           H  
ATOM   3201 HD21 LEU A 235      28.401  -2.016  70.513  1.00 98.63           H  
ATOM   3202 HD22 LEU A 235      28.720  -3.559  69.759  1.00 98.63           H  
ATOM   3203 HD23 LEU A 235      28.198  -2.197  68.780  1.00 98.63           H  
ATOM   3204  N   ILE A 236      25.750  -7.661  70.156  1.00 98.50           N  
ATOM   3205  CA  ILE A 236      25.792  -8.993  70.764  1.00 98.50           C  
ATOM   3206  C   ILE A 236      26.027 -10.109  69.723  1.00 98.50           C  
ATOM   3207  O   ILE A 236      26.677 -11.101  70.047  1.00 98.50           O  
ATOM   3208  CB  ILE A 236      24.500  -9.310  71.579  1.00 98.50           C  
ATOM   3209  CG1 ILE A 236      24.254  -8.274  72.704  1.00 98.50           C  
ATOM   3210  CG2 ILE A 236      24.485 -10.731  72.184  1.00 98.50           C  
ATOM   3211  CD1 ILE A 236      22.804  -8.231  73.213  1.00 98.50           C  
ATOM   3212  H   ILE A 236      24.844  -7.218  70.090  1.00 98.50           H  
ATOM   3213  HA  ILE A 236      26.638  -9.011  71.448  1.00 98.50           H  
ATOM   3214  HB  ILE A 236      23.655  -9.238  70.892  1.00 98.50           H  
ATOM   3215 HG13 ILE A 236      24.502  -7.275  72.356  1.00 98.50           H  
ATOM   3216 HG12 ILE A 236      24.927  -8.464  73.540  1.00 98.50           H  
ATOM   3217 HG21 ILE A 236      23.674 -10.844  72.894  1.00 98.50           H  
ATOM   3218 HG22 ILE A 236      24.365 -11.505  71.429  1.00 98.50           H  
ATOM   3219 HG23 ILE A 236      25.400 -10.957  72.726  1.00 98.50           H  
ATOM   3220 HD11 ILE A 236      22.623  -7.310  73.768  1.00 98.50           H  
ATOM   3221 HD12 ILE A 236      22.088  -8.265  72.391  1.00 98.50           H  
ATOM   3222 HD13 ILE A 236      22.587  -9.061  73.883  1.00 98.50           H  
ATOM   3223  N   GLU A 237      25.518  -9.921  68.495  1.00 98.08           N  
ATOM   3224  CA  GLU A 237      25.619 -10.890  67.405  1.00 98.08           C  
ATOM   3225  C   GLU A 237      27.001 -10.892  66.736  1.00 98.08           C  
ATOM   3226  O   GLU A 237      27.595 -11.958  66.578  1.00 98.08           O  
ATOM   3227  CB  GLU A 237      24.510 -10.583  66.385  1.00 98.08           C  
ATOM   3228  CG  GLU A 237      24.345 -11.630  65.262  1.00 98.08           C  
ATOM   3229  CD  GLU A 237      23.115 -11.423  64.365  1.00 98.08           C  
ATOM   3230  OE1 GLU A 237      22.917 -12.291  63.488  1.00 98.08           O  
ATOM   3231  OE2 GLU A 237      22.381 -10.423  64.538  1.00 98.08           O1-
ATOM   3232  H   GLU A 237      25.003  -9.075  68.293  1.00 98.08           H  
ATOM   3233  HA  GLU A 237      25.435 -11.885  67.814  1.00 98.08           H  
ATOM   3234  HB3 GLU A 237      24.680  -9.601  65.940  1.00 98.08           H  
ATOM   3235  HB2 GLU A 237      23.579 -10.491  66.928  1.00 98.08           H  
ATOM   3236  HG3 GLU A 237      24.272 -12.623  65.709  1.00 98.08           H  
ATOM   3237  HG2 GLU A 237      25.232 -11.639  64.627  1.00 98.08           H  
ATOM   3238  N   ARG A 238      27.453  -9.698  66.327  1.00 97.91           N  
ATOM   3239  CA  ARG A 238      28.613  -9.498  65.463  1.00 97.91           C  
ATOM   3240  C   ARG A 238      29.914  -9.300  66.249  1.00 97.91           C  
ATOM   3241  O   ARG A 238      30.933  -9.861  65.847  1.00 97.91           O  
ATOM   3242  CB  ARG A 238      28.350  -8.285  64.548  1.00 97.91           C  
ATOM   3243  CG  ARG A 238      27.140  -8.439  63.595  1.00 97.91           C  
ATOM   3244  CD  ARG A 238      27.199  -9.645  62.640  1.00 97.91           C  
ATOM   3245  NE  ARG A 238      28.406  -9.598  61.795  1.00 97.91           N  
ATOM   3246  CZ  ARG A 238      29.180 -10.609  61.365  1.00 97.91           C  
ATOM   3247  NH1 ARG A 238      28.897 -11.894  61.628  1.00 97.91           N  
ATOM   3248  NH2 ARG A 238      30.277 -10.313  60.656  1.00 97.91           N1+
ATOM   3249  H   ARG A 238      26.905  -8.869  66.521  1.00 97.91           H  
ATOM   3250  HA  ARG A 238      28.753 -10.380  64.836  1.00 97.91           H  
ATOM   3251  HB3 ARG A 238      29.247  -8.092  63.962  1.00 97.91           H  
ATOM   3252  HB2 ARG A 238      28.215  -7.384  65.148  1.00 97.91           H  
ATOM   3253  HG3 ARG A 238      26.964  -7.528  63.028  1.00 97.91           H  
ATOM   3254  HG2 ARG A 238      26.253  -8.556  64.217  1.00 97.91           H  
ATOM   3255  HD3 ARG A 238      26.359  -9.573  61.949  1.00 97.91           H  
ATOM   3256  HD2 ARG A 238      27.066 -10.584  63.177  1.00 97.91           H  
ATOM   3257  HE  ARG A 238      28.726  -8.658  61.581  1.00 97.91           H  
ATOM   3258 HH12 ARG A 238      29.500 -12.633  61.299  1.00 97.91           H  
ATOM   3259 HH11 ARG A 238      28.072 -12.126  62.162  1.00 97.91           H  
ATOM   3260 HH22 ARG A 238      30.887 -11.042  60.317  1.00 97.91           H  
ATOM   3261 HH21 ARG A 238      30.526  -9.344  60.486  1.00 97.91           H  
ATOM   3262  N   GLU A 239      29.863  -8.512  67.336  1.00 97.55           N  
ATOM   3263  CA  GLU A 239      31.034  -8.168  68.151  1.00 97.55           C  
ATOM   3264  C   GLU A 239      31.170  -9.070  69.393  1.00 97.55           C  
ATOM   3265  O   GLU A 239      32.177  -8.963  70.092  1.00 97.55           O  
ATOM   3266  CB  GLU A 239      30.994  -6.671  68.533  1.00 97.55           C  
ATOM   3267  CG  GLU A 239      30.716  -5.732  67.336  1.00 97.55           C  
ATOM   3268  CD  GLU A 239      30.741  -4.235  67.671  1.00 97.55           C  
ATOM   3269  OE1 GLU A 239      29.953  -3.506  67.031  1.00 97.55           O  
ATOM   3270  OE2 GLU A 239      31.538  -3.816  68.539  1.00 97.55           O1-
ATOM   3271  H   GLU A 239      28.989  -8.086  67.609  1.00 97.55           H  
ATOM   3272  HA  GLU A 239      31.940  -8.317  67.561  1.00 97.55           H  
ATOM   3273  HB3 GLU A 239      31.958  -6.414  68.977  1.00 97.55           H  
ATOM   3274  HB2 GLU A 239      30.258  -6.491  69.315  1.00 97.55           H  
ATOM   3275  HG3 GLU A 239      29.744  -5.968  66.899  1.00 97.55           H  
ATOM   3276  HG2 GLU A 239      31.454  -5.912  66.553  1.00 97.55           H  
ATOM   3277  N   ASN A 240      30.175  -9.947  69.635  1.00 97.37           N  
ATOM   3278  CA  ASN A 240      30.121 -10.939  70.715  1.00 97.37           C  
ATOM   3279  C   ASN A 240      30.102 -10.321  72.131  1.00 97.37           C  
ATOM   3280  O   ASN A 240      30.567 -10.956  73.078  1.00 97.37           O  
ATOM   3281  CB  ASN A 240      31.232 -12.010  70.538  1.00 97.37           C  
ATOM   3282  CG  ASN A 240      30.856 -13.387  71.100  1.00 97.37           C  
ATOM   3283  ND2 ASN A 240      31.710 -13.941  71.964  1.00 97.37           N  
ATOM   3284  OD1 ASN A 240      29.818 -13.949  70.756  1.00 97.37           O  
ATOM   3285  H   ASN A 240      29.387  -9.955  69.003  1.00 97.37           H  
ATOM   3286  HA  ASN A 240      29.150 -11.430  70.666  1.00 97.37           H  
ATOM   3287  HB3 ASN A 240      32.188 -11.661  70.934  1.00 97.37           H  
ATOM   3288  HB2 ASN A 240      31.397 -12.178  69.473  1.00 97.37           H  
ATOM   3289 HD22 ASN A 240      31.509 -14.845  72.365  1.00 97.37           H  
ATOM   3290 HD21 ASN A 240      32.547 -13.449  72.240  1.00 97.37           H  
ATOM   3291  N   MET A 241      29.534  -9.109  72.259  1.00 96.81           N  
ATOM   3292  CA  MET A 241      29.285  -8.452  73.543  1.00 96.81           C  
ATOM   3293  C   MET A 241      28.193  -9.180  74.340  1.00 96.81           C  
ATOM   3294  O   MET A 241      27.278  -9.733  73.734  1.00 96.81           O  
ATOM   3295  CB  MET A 241      28.860  -6.990  73.298  1.00 96.81           C  
ATOM   3296  CG  MET A 241      29.993  -6.104  72.768  1.00 96.81           C  
ATOM   3297  SD  MET A 241      29.536  -4.357  72.633  1.00 96.81           S  
ATOM   3298  CE  MET A 241      31.136  -3.669  72.145  1.00 96.81           C  
ATOM   3299  H   MET A 241      29.174  -8.639  71.440  1.00 96.81           H  
ATOM   3300  HA  MET A 241      30.207  -8.470  74.123  1.00 96.81           H  
ATOM   3301  HB3 MET A 241      28.488  -6.552  74.224  1.00 96.81           H  
ATOM   3302  HB2 MET A 241      28.019  -6.959  72.605  1.00 96.81           H  
ATOM   3303  HG3 MET A 241      30.319  -6.454  71.788  1.00 96.81           H  
ATOM   3304  HG2 MET A 241      30.854  -6.178  73.433  1.00 96.81           H  
ATOM   3305  HE1 MET A 241      31.034  -2.609  71.912  1.00 96.81           H  
ATOM   3306  HE2 MET A 241      31.859  -3.782  72.953  1.00 96.81           H  
ATOM   3307  HE3 MET A 241      31.517  -4.185  71.265  1.00 96.81           H  
ATOM   3308  N   ASP A 242      28.268  -9.123  75.679  1.00 95.15           N  
ATOM   3309  CA  ASP A 242      27.156  -9.535  76.545  1.00 95.15           C  
ATOM   3310  C   ASP A 242      26.115  -8.395  76.656  1.00 95.15           C  
ATOM   3311  O   ASP A 242      26.314  -7.317  76.091  1.00 95.15           O  
ATOM   3312  CB  ASP A 242      27.619 -10.109  77.916  1.00 95.15           C  
ATOM   3313  CG  ASP A 242      28.483  -9.234  78.844  1.00 95.15           C  
ATOM   3314  OD1 ASP A 242      28.465  -7.994  78.700  1.00 95.15           O  
ATOM   3315  OD2 ASP A 242      29.061  -9.822  79.784  1.00 95.15           O1-
ATOM   3316  H   ASP A 242      29.047  -8.660  76.129  1.00 95.15           H  
ATOM   3317  HA  ASP A 242      26.638 -10.358  76.051  1.00 95.15           H  
ATOM   3318  HB3 ASP A 242      28.195 -11.012  77.709  1.00 95.15           H  
ATOM   3319  HB2 ASP A 242      26.755 -10.454  78.485  1.00 95.15           H  
ATOM   3320  N   ALA A 243      25.023  -8.651  77.393  1.00 95.24           N  
ATOM   3321  CA  ALA A 243      23.952  -7.691  77.667  1.00 95.24           C  
ATOM   3322  C   ALA A 243      24.425  -6.382  78.331  1.00 95.24           C  
ATOM   3323  O   ALA A 243      23.879  -5.331  78.006  1.00 95.24           O  
ATOM   3324  CB  ALA A 243      22.871  -8.375  78.517  1.00 95.24           C  
ATOM   3325  H   ALA A 243      24.905  -9.578  77.784  1.00 95.24           H  
ATOM   3326  HA  ALA A 243      23.505  -7.425  76.706  1.00 95.24           H  
ATOM   3327  HB1 ALA A 243      22.064  -7.689  78.773  1.00 95.24           H  
ATOM   3328  HB2 ALA A 243      22.424  -9.210  77.977  1.00 95.24           H  
ATOM   3329  HB3 ALA A 243      23.281  -8.764  79.450  1.00 95.24           H  
ATOM   3330  N   SER A 244      25.441  -6.464  79.211  1.00 94.24           N  
ATOM   3331  CA  SER A 244      26.035  -5.326  79.919  1.00 94.24           C  
ATOM   3332  C   SER A 244      26.911  -4.441  79.009  1.00 94.24           C  
ATOM   3333  O   SER A 244      26.745  -3.221  79.031  1.00 94.24           O  
ATOM   3334  CB  SER A 244      26.801  -5.849  81.154  1.00 94.24           C  
ATOM   3335  OG  SER A 244      27.374  -4.803  81.915  1.00 94.24           O  
ATOM   3336  H   SER A 244      25.866  -7.364  79.388  1.00 94.24           H  
ATOM   3337  HA  SER A 244      25.217  -4.702  80.283  1.00 94.24           H  
ATOM   3338  HB3 SER A 244      27.596  -6.533  80.860  1.00 94.24           H  
ATOM   3339  HB2 SER A 244      26.127  -6.411  81.802  1.00 94.24           H  
ATOM   3340  HG  SER A 244      28.125  -4.449  81.431  1.00 94.24           H  
ATOM   3341  N   GLU A 245      27.807  -5.063  78.224  1.00 95.38           N  
ATOM   3342  CA  GLU A 245      28.694  -4.400  77.260  1.00 95.38           C  
ATOM   3343  C   GLU A 245      27.936  -3.726  76.107  1.00 95.38           C  
ATOM   3344  O   GLU A 245      28.266  -2.593  75.754  1.00 95.38           O  
ATOM   3345  CB  GLU A 245      29.713  -5.417  76.711  1.00 95.38           C  
ATOM   3346  CG  GLU A 245      30.827  -5.779  77.718  1.00 95.38           C  
ATOM   3347  CD  GLU A 245      31.763  -6.921  77.281  1.00 95.38           C  
ATOM   3348  OE1 GLU A 245      32.834  -7.036  77.917  1.00 95.38           O  
ATOM   3349  OE2 GLU A 245      31.420  -7.665  76.334  1.00 95.38           O1-
ATOM   3350  H   GLU A 245      27.903  -6.071  78.282  1.00 95.38           H  
ATOM   3351  HA  GLU A 245      29.239  -3.616  77.788  1.00 95.38           H  
ATOM   3352  HB3 GLU A 245      30.171  -5.043  75.793  1.00 95.38           H  
ATOM   3353  HB2 GLU A 245      29.170  -6.319  76.428  1.00 95.38           H  
ATOM   3354  HG3 GLU A 245      30.390  -6.058  78.676  1.00 95.38           H  
ATOM   3355  HG2 GLU A 245      31.428  -4.890  77.912  1.00 95.38           H  
ATOM   3356  N   ALA A 246      26.922  -4.423  75.567  1.00 96.80           N  
ATOM   3357  CA  ALA A 246      26.048  -3.921  74.510  1.00 96.80           C  
ATOM   3358  C   ALA A 246      25.117  -2.792  74.982  1.00 96.80           C  
ATOM   3359  O   ALA A 246      24.834  -1.891  74.192  1.00 96.80           O  
ATOM   3360  CB  ALA A 246      25.245  -5.087  73.924  1.00 96.80           C  
ATOM   3361  H   ALA A 246      26.723  -5.355  75.907  1.00 96.80           H  
ATOM   3362  HA  ALA A 246      26.687  -3.521  73.721  1.00 96.80           H  
ATOM   3363  HB1 ALA A 246      24.619  -4.761  73.092  1.00 96.80           H  
ATOM   3364  HB2 ALA A 246      25.916  -5.858  73.546  1.00 96.80           H  
ATOM   3365  HB3 ALA A 246      24.596  -5.547  74.671  1.00 96.80           H  
ATOM   3366  N   ALA A 247      24.699  -2.830  76.260  1.00 95.20           N  
ATOM   3367  CA  ALA A 247      23.947  -1.753  76.900  1.00 95.20           C  
ATOM   3368  C   ALA A 247      24.797  -0.495  77.132  1.00 95.20           C  
ATOM   3369  O   ALA A 247      24.307   0.599  76.871  1.00 95.20           O  
ATOM   3370  CB  ALA A 247      23.317  -2.243  78.212  1.00 95.20           C  
ATOM   3371  H   ALA A 247      24.955  -3.610  76.849  1.00 95.20           H  
ATOM   3372  HA  ALA A 247      23.134  -1.479  76.226  1.00 95.20           H  
ATOM   3373  HB1 ALA A 247      22.788  -1.436  78.719  1.00 95.20           H  
ATOM   3374  HB2 ALA A 247      22.589  -3.031  78.025  1.00 95.20           H  
ATOM   3375  HB3 ALA A 247      24.066  -2.634  78.902  1.00 95.20           H  
ATOM   3376  N   MET A 248      26.058  -0.658  77.570  1.00 94.05           N  
ATOM   3377  CA  MET A 248      26.995   0.449  77.780  1.00 94.05           C  
ATOM   3378  C   MET A 248      27.378   1.169  76.472  1.00 94.05           C  
ATOM   3379  O   MET A 248      27.428   2.398  76.456  1.00 94.05           O  
ATOM   3380  CB  MET A 248      28.223  -0.057  78.568  1.00 94.05           C  
ATOM   3381  CG  MET A 248      29.258   1.025  78.933  1.00 94.05           C  
ATOM   3382  SD  MET A 248      28.610   2.387  79.945  1.00 94.05           S  
ATOM   3383  CE  MET A 248      30.095   3.416  80.071  1.00 94.05           C  
ATOM   3384  H   MET A 248      26.401  -1.586  77.779  1.00 94.05           H  
ATOM   3385  HA  MET A 248      26.476   1.179  78.405  1.00 94.05           H  
ATOM   3386  HB3 MET A 248      28.722  -0.841  77.997  1.00 94.05           H  
ATOM   3387  HB2 MET A 248      27.885  -0.536  79.488  1.00 94.05           H  
ATOM   3388  HG3 MET A 248      29.704   1.444  78.031  1.00 94.05           H  
ATOM   3389  HG2 MET A 248      30.077   0.561  79.484  1.00 94.05           H  
ATOM   3390  HE1 MET A 248      29.889   4.300  80.673  1.00 94.05           H  
ATOM   3391  HE2 MET A 248      30.906   2.858  80.540  1.00 94.05           H  
ATOM   3392  HE3 MET A 248      30.419   3.740  79.082  1.00 94.05           H  
ATOM   3393  N   ALA A 249      27.590   0.396  75.393  1.00 95.18           N  
ATOM   3394  CA  ALA A 249      27.844   0.900  74.042  1.00 95.18           C  
ATOM   3395  C   ALA A 249      26.630   1.611  73.410  1.00 95.18           C  
ATOM   3396  O   ALA A 249      26.825   2.553  72.641  1.00 95.18           O  
ATOM   3397  CB  ALA A 249      28.320  -0.268  73.166  1.00 95.18           C  
ATOM   3398  H   ALA A 249      27.550  -0.610  75.491  1.00 95.18           H  
ATOM   3399  HA  ALA A 249      28.654   1.628  74.101  1.00 95.18           H  
ATOM   3400  HB1 ALA A 249      28.452   0.036  72.127  1.00 95.18           H  
ATOM   3401  HB2 ALA A 249      29.278  -0.654  73.517  1.00 95.18           H  
ATOM   3402  HB3 ALA A 249      27.611  -1.096  73.188  1.00 95.18           H  
ATOM   3403  N   ALA A 250      25.410   1.170  73.760  1.00 95.64           N  
ATOM   3404  CA  ALA A 250      24.150   1.771  73.323  1.00 95.64           C  
ATOM   3405  C   ALA A 250      23.784   3.054  74.087  1.00 95.64           C  
ATOM   3406  O   ALA A 250      23.203   3.948  73.475  1.00 95.64           O  
ATOM   3407  CB  ALA A 250      23.037   0.727  73.424  1.00 95.64           C  
ATOM   3408  H   ALA A 250      25.330   0.377  74.382  1.00 95.64           H  
ATOM   3409  HA  ALA A 250      24.246   2.040  72.270  1.00 95.64           H  
ATOM   3410  HB1 ALA A 250      22.060   1.147  73.187  1.00 95.64           H  
ATOM   3411  HB2 ALA A 250      23.231  -0.081  72.720  1.00 95.64           H  
ATOM   3412  HB3 ALA A 250      22.980   0.292  74.421  1.00 95.64           H  
ATOM   3413  N   LEU A 251      24.163   3.153  75.375  1.00 92.75           N  
ATOM   3414  CA  LEU A 251      24.062   4.377  76.182  1.00 92.75           C  
ATOM   3415  C   LEU A 251      24.968   5.492  75.641  1.00 92.75           C  
ATOM   3416  O   LEU A 251      24.534   6.642  75.586  1.00 92.75           O  
ATOM   3417  CB  LEU A 251      24.444   4.087  77.651  1.00 92.75           C  
ATOM   3418  CG  LEU A 251      23.384   3.332  78.475  1.00 92.75           C  
ATOM   3419  CD1 LEU A 251      24.012   2.772  79.771  1.00 92.75           C  
ATOM   3420  CD2 LEU A 251      22.133   4.196  78.741  1.00 92.75           C  
ATOM   3421  H   LEU A 251      24.605   2.361  75.824  1.00 92.75           H  
ATOM   3422  HA  LEU A 251      23.032   4.734  76.131  1.00 92.75           H  
ATOM   3423  HB3 LEU A 251      24.668   5.020  78.173  1.00 92.75           H  
ATOM   3424  HB2 LEU A 251      25.377   3.523  77.658  1.00 92.75           H  
ATOM   3425  HG  LEU A 251      23.046   2.481  77.887  1.00 92.75           H  
ATOM   3426 HD11 LEU A 251      23.439   3.017  80.665  1.00 92.75           H  
ATOM   3427 HD12 LEU A 251      24.079   1.684  79.724  1.00 92.75           H  
ATOM   3428 HD13 LEU A 251      25.024   3.143  79.933  1.00 92.75           H  
ATOM   3429 HD21 LEU A 251      21.233   3.708  78.365  1.00 92.75           H  
ATOM   3430 HD22 LEU A 251      21.976   4.390  79.800  1.00 92.75           H  
ATOM   3431 HD23 LEU A 251      22.199   5.166  78.253  1.00 92.75           H  
ATOM   3432  N   ILE A 252      26.194   5.122  75.227  1.00 93.09           N  
ATOM   3433  CA  ILE A 252      27.155   6.013  74.579  1.00 93.09           C  
ATOM   3434  C   ILE A 252      26.613   6.556  73.244  1.00 93.09           C  
ATOM   3435  O   ILE A 252      26.624   7.769  73.067  1.00 93.09           O  
ATOM   3436  CB  ILE A 252      28.542   5.329  74.380  1.00 93.09           C  
ATOM   3437  CG1 ILE A 252      29.235   5.113  75.747  1.00 93.09           C  
ATOM   3438  CG2 ILE A 252      29.506   6.060  73.416  1.00 93.09           C  
ATOM   3439  CD1 ILE A 252      30.372   4.080  75.716  1.00 93.09           C  
ATOM   3440  H   ILE A 252      26.481   4.158  75.329  1.00 93.09           H  
ATOM   3441  HA  ILE A 252      27.297   6.868  75.242  1.00 93.09           H  
ATOM   3442  HB  ILE A 252      28.354   4.342  73.955  1.00 93.09           H  
ATOM   3443 HG13 ILE A 252      28.510   4.795  76.497  1.00 93.09           H  
ATOM   3444 HG12 ILE A 252      29.622   6.065  76.110  1.00 93.09           H  
ATOM   3445 HG21 ILE A 252      30.477   5.566  73.374  1.00 93.09           H  
ATOM   3446 HG22 ILE A 252      29.133   6.083  72.392  1.00 93.09           H  
ATOM   3447 HG23 ILE A 252      29.676   7.090  73.732  1.00 93.09           H  
ATOM   3448 HD11 ILE A 252      30.410   3.517  76.649  1.00 93.09           H  
ATOM   3449 HD12 ILE A 252      30.247   3.359  74.908  1.00 93.09           H  
ATOM   3450 HD13 ILE A 252      31.339   4.565  75.583  1.00 93.09           H  
ATOM   3451  N   ARG A 253      26.080   5.672  72.378  1.00 93.51           N  
ATOM   3452  CA  ARG A 253      25.441   6.032  71.107  1.00 93.51           C  
ATOM   3453  C   ARG A 253      24.253   7.001  71.259  1.00 93.51           C  
ATOM   3454  O   ARG A 253      24.137   7.936  70.467  1.00 93.51           O  
ATOM   3455  CB  ARG A 253      25.023   4.745  70.361  1.00 93.51           C  
ATOM   3456  CG  ARG A 253      24.330   4.997  69.007  1.00 93.51           C  
ATOM   3457  CD  ARG A 253      24.032   3.699  68.249  1.00 93.51           C  
ATOM   3458  NE  ARG A 253      23.659   3.943  66.848  1.00 93.51           N  
ATOM   3459  CZ  ARG A 253      24.518   4.177  65.840  1.00 93.51           C  
ATOM   3460  NH1 ARG A 253      25.843   4.197  66.036  1.00 93.51           N  
ATOM   3461  NH2 ARG A 253      24.043   4.394  64.608  1.00 93.51           N1+
ATOM   3462  H   ARG A 253      26.105   4.686  72.601  1.00 93.51           H  
ATOM   3463  HA  ARG A 253      26.196   6.540  70.503  1.00 93.51           H  
ATOM   3464  HB3 ARG A 253      24.354   4.155  70.989  1.00 93.51           H  
ATOM   3465  HB2 ARG A 253      25.909   4.128  70.204  1.00 93.51           H  
ATOM   3466  HG3 ARG A 253      24.875   5.717  68.395  1.00 93.51           H  
ATOM   3467  HG2 ARG A 253      23.367   5.456  69.226  1.00 93.51           H  
ATOM   3468  HD3 ARG A 253      23.148   3.237  68.689  1.00 93.51           H  
ATOM   3469  HD2 ARG A 253      24.842   2.984  68.341  1.00 93.51           H  
ATOM   3470  HE  ARG A 253      22.670   3.908  66.637  1.00 93.51           H  
ATOM   3471 HH12 ARG A 253      26.480   4.371  65.264  1.00 93.51           H  
ATOM   3472 HH11 ARG A 253      26.224   4.031  66.955  1.00 93.51           H  
ATOM   3473 HH22 ARG A 253      24.690   4.529  63.842  1.00 93.51           H  
ATOM   3474 HH21 ARG A 253      23.049   4.382  64.430  1.00 93.51           H  
ATOM   3475  N   LEU A 254      23.403   6.746  72.268  1.00 92.53           N  
ATOM   3476  CA  LEU A 254      22.202   7.521  72.566  1.00 92.53           C  
ATOM   3477  C   LEU A 254      22.516   8.972  72.978  1.00 92.53           C  
ATOM   3478  O   LEU A 254      21.851   9.885  72.492  1.00 92.53           O  
ATOM   3479  CB  LEU A 254      21.372   6.756  73.627  1.00 92.53           C  
ATOM   3480  CG  LEU A 254      19.929   7.263  73.838  1.00 92.53           C  
ATOM   3481  CD1 LEU A 254      19.085   7.154  72.551  1.00 92.53           C  
ATOM   3482  CD2 LEU A 254      19.256   6.546  75.026  1.00 92.53           C  
ATOM   3483  H   LEU A 254      23.570   5.944  72.861  1.00 92.53           H  
ATOM   3484  HA  LEU A 254      21.621   7.569  71.646  1.00 92.53           H  
ATOM   3485  HB3 LEU A 254      21.910   6.774  74.576  1.00 92.53           H  
ATOM   3486  HB2 LEU A 254      21.309   5.706  73.343  1.00 92.53           H  
ATOM   3487  HG  LEU A 254      19.988   8.315  74.110  1.00 92.53           H  
ATOM   3488 HD11 LEU A 254      18.030   6.969  72.759  1.00 92.53           H  
ATOM   3489 HD12 LEU A 254      19.145   8.078  71.978  1.00 92.53           H  
ATOM   3490 HD13 LEU A 254      19.435   6.350  71.902  1.00 92.53           H  
ATOM   3491 HD21 LEU A 254      18.807   7.264  75.713  1.00 92.53           H  
ATOM   3492 HD22 LEU A 254      18.468   5.866  74.704  1.00 92.53           H  
ATOM   3493 HD23 LEU A 254      19.965   5.950  75.602  1.00 92.53           H  
ATOM   3494  N   THR A 255      23.537   9.152  73.833  1.00 91.09           N  
ATOM   3495  CA  THR A 255      23.901  10.443  74.423  1.00 91.09           C  
ATOM   3496  C   THR A 255      24.941  11.253  73.618  1.00 91.09           C  
ATOM   3497  O   THR A 255      24.975  12.471  73.792  1.00 91.09           O  
ATOM   3498  CB  THR A 255      24.463  10.264  75.859  1.00 91.09           C  
ATOM   3499  CG2 THR A 255      23.449   9.626  76.818  1.00 91.09           C  
ATOM   3500  OG1 THR A 255      25.656   9.499  75.876  1.00 91.09           O  
ATOM   3501  H   THR A 255      24.054   8.349  74.164  1.00 91.09           H  
ATOM   3502  HA  THR A 255      23.000  11.048  74.498  1.00 91.09           H  
ATOM   3503  HB  THR A 255      24.716  11.245  76.265  1.00 91.09           H  
ATOM   3504 HG21 THR A 255      23.860   9.534  77.824  1.00 91.09           H  
ATOM   3505 HG22 THR A 255      22.545  10.231  76.886  1.00 91.09           H  
ATOM   3506 HG23 THR A 255      23.155   8.631  76.489  1.00 91.09           H  
ATOM   3507  HG1 THR A 255      25.428   8.572  75.760  1.00 91.09           H  
ATOM   3508  N   GLU A 256      25.766  10.598  72.781  1.00 87.13           N  
ATOM   3509  CA  GLU A 256      26.927  11.202  72.115  1.00 87.13           C  
ATOM   3510  C   GLU A 256      26.612  12.377  71.172  1.00 87.13           C  
ATOM   3511  O   GLU A 256      27.268  13.413  71.276  1.00 87.13           O  
ATOM   3512  CB  GLU A 256      27.782  10.095  71.455  1.00 87.13           C  
ATOM   3513  CG  GLU A 256      28.958  10.562  70.563  1.00 87.13           C  
ATOM   3514  CD  GLU A 256      29.872   9.434  70.050  1.00 87.13           C  
ATOM   3515  OE1 GLU A 256      30.944   9.793  69.515  1.00 87.13           O  
ATOM   3516  OE2 GLU A 256      29.509   8.242  70.182  1.00 87.13           O1-
ATOM   3517  H   GLU A 256      25.690   9.593  72.700  1.00 87.13           H  
ATOM   3518  HA  GLU A 256      27.542  11.624  72.913  1.00 87.13           H  
ATOM   3519  HB3 GLU A 256      27.132   9.424  70.890  1.00 87.13           H  
ATOM   3520  HB2 GLU A 256      28.216   9.502  72.261  1.00 87.13           H  
ATOM   3521  HG3 GLU A 256      29.567  11.275  71.120  1.00 87.13           H  
ATOM   3522  HG2 GLU A 256      28.578  11.093  69.689  1.00 87.13           H  
ATOM   3523  N   LYS A 257      25.630  12.192  70.274  1.00 79.46           N  
ATOM   3524  CA  LYS A 257      25.321  13.157  69.216  1.00 79.46           C  
ATOM   3525  C   LYS A 257      24.204  14.158  69.549  1.00 79.46           C  
ATOM   3526  O   LYS A 257      24.135  15.180  68.866  1.00 79.46           O  
ATOM   3527  CB  LYS A 257      25.028  12.401  67.903  1.00 79.46           C  
ATOM   3528  CG  LYS A 257      26.308  11.862  67.241  1.00 79.46           C  
ATOM   3529  CD  LYS A 257      26.075  11.380  65.803  1.00 79.46           C  
ATOM   3530  CE  LYS A 257      27.384  11.158  65.035  1.00 79.46           C  
ATOM   3531  NZ  LYS A 257      27.141  10.914  63.604  1.00 79.46           N1+
ATOM   3532  H   LYS A 257      25.130  11.315  70.251  1.00 79.46           H  
ATOM   3533  HA  LYS A 257      26.205  13.773  69.035  1.00 79.46           H  
ATOM   3534  HB3 LYS A 257      24.565  13.092  67.196  1.00 79.46           H  
ATOM   3535  HB2 LYS A 257      24.300  11.603  68.060  1.00 79.46           H  
ATOM   3536  HG3 LYS A 257      26.722  11.050  67.839  1.00 79.46           H  
ATOM   3537  HG2 LYS A 257      27.065  12.648  67.232  1.00 79.46           H  
ATOM   3538  HD3 LYS A 257      25.438  12.091  65.273  1.00 79.46           H  
ATOM   3539  HD2 LYS A 257      25.532  10.437  65.845  1.00 79.46           H  
ATOM   3540  HE3 LYS A 257      27.933  10.317  65.460  1.00 79.46           H  
ATOM   3541  HE2 LYS A 257      28.028  12.034  65.117  1.00 79.46           H  
ATOM   3542  HZ1 LYS A 257      28.031  10.756  63.147  1.00 79.46           H  
ATOM   3543  HZ2 LYS A 257      26.568  10.091  63.483  1.00 79.46           H  
ATOM   3544  HZ3 LYS A 257      26.683  11.711  63.186  1.00 79.46           H  
ATOM   3545  N   PHE A 258      23.351  13.879  70.552  1.00 81.36           N  
ATOM   3546  CA  PHE A 258      22.186  14.724  70.850  1.00 81.36           C  
ATOM   3547  C   PHE A 258      21.609  14.605  72.273  1.00 81.36           C  
ATOM   3548  O   PHE A 258      20.509  15.110  72.497  1.00 81.36           O  
ATOM   3549  CB  PHE A 258      21.119  14.640  69.723  1.00 81.36           C  
ATOM   3550  CG  PHE A 258      20.729  13.246  69.260  1.00 81.36           C  
ATOM   3551  CD1 PHE A 258      21.138  12.786  67.989  1.00 81.36           C  
ATOM   3552  CD2 PHE A 258      20.013  12.374  70.107  1.00 81.36           C  
ATOM   3553  CE1 PHE A 258      20.764  11.523  67.555  1.00 81.36           C  
ATOM   3554  CE2 PHE A 258      19.673  11.105  69.661  1.00 81.36           C  
ATOM   3555  CZ  PHE A 258      20.021  10.694  68.382  1.00 81.36           C  
ATOM   3556  H   PHE A 258      23.449  13.023  71.079  1.00 81.36           H  
ATOM   3557  HA  PHE A 258      22.547  15.754  70.846  1.00 81.36           H  
ATOM   3558  HB3 PHE A 258      21.460  15.213  68.859  1.00 81.36           H  
ATOM   3559  HB2 PHE A 258      20.199  15.140  70.027  1.00 81.36           H  
ATOM   3560  HD1 PHE A 258      21.718  13.423  67.337  1.00 81.36           H  
ATOM   3561  HD2 PHE A 258      19.718  12.689  71.097  1.00 81.36           H  
ATOM   3562  HE1 PHE A 258      21.042  11.185  66.570  1.00 81.36           H  
ATOM   3563  HE2 PHE A 258      19.130  10.436  70.306  1.00 81.36           H  
ATOM   3564  HZ  PHE A 258      19.717   9.724  68.027  1.00 81.36           H  
ATOM   3565  N   LYS A 259      22.347  13.982  73.214  1.00 87.44           N  
ATOM   3566  CA  LYS A 259      21.970  13.817  74.630  1.00 87.44           C  
ATOM   3567  C   LYS A 259      20.616  13.095  74.796  1.00 87.44           C  
ATOM   3568  O   LYS A 259      19.725  13.610  75.472  1.00 87.44           O  
ATOM   3569  CB  LYS A 259      22.009  15.173  75.377  1.00 87.44           C  
ATOM   3570  CG  LYS A 259      23.399  15.826  75.416  1.00 87.44           C  
ATOM   3571  CD  LYS A 259      23.396  17.119  76.244  1.00 87.44           C  
ATOM   3572  CE  LYS A 259      24.779  17.784  76.305  1.00 87.44           C  
ATOM   3573  NZ  LYS A 259      24.754  19.016  77.114  1.00 87.44           N1+
ATOM   3574  H   LYS A 259      23.256  13.617  72.967  1.00 87.44           H  
ATOM   3575  HA  LYS A 259      22.720  13.177  75.092  1.00 87.44           H  
ATOM   3576  HB3 LYS A 259      21.688  15.019  76.409  1.00 87.44           H  
ATOM   3577  HB2 LYS A 259      21.291  15.870  74.942  1.00 87.44           H  
ATOM   3578  HG3 LYS A 259      23.734  16.046  74.401  1.00 87.44           H  
ATOM   3579  HG2 LYS A 259      24.121  15.123  75.834  1.00 87.44           H  
ATOM   3580  HD3 LYS A 259      23.048  16.895  77.253  1.00 87.44           H  
ATOM   3581  HD2 LYS A 259      22.669  17.813  75.817  1.00 87.44           H  
ATOM   3582  HE3 LYS A 259      25.124  18.032  75.300  1.00 87.44           H  
ATOM   3583  HE2 LYS A 259      25.509  17.098  76.736  1.00 87.44           H  
ATOM   3584  HZ1 LYS A 259      24.465  18.796  78.056  1.00 87.44           H  
ATOM   3585  HZ2 LYS A 259      25.677  19.426  77.133  1.00 87.44           H  
ATOM   3586  HZ3 LYS A 259      24.103  19.674  76.708  1.00 87.44           H  
ATOM   3587  N   GLY A 260      20.474  11.946  74.111  1.00 91.59           N  
ATOM   3588  CA  GLY A 260      19.212  11.232  73.949  1.00 91.59           C  
ATOM   3589  C   GLY A 260      18.666  10.738  75.293  1.00 91.59           C  
ATOM   3590  O   GLY A 260      19.388  10.103  76.061  1.00 91.59           O  
ATOM   3591  H   GLY A 260      21.255  11.587  73.579  1.00 91.59           H  
ATOM   3592  HA3 GLY A 260      19.341  10.392  73.270  1.00 91.59           H  
ATOM   3593  HA2 GLY A 260      18.521  11.921  73.474  1.00 91.59           H  
ATOM   3594  N   GLU A 261      17.392  11.033  75.556  1.00 91.71           N  
ATOM   3595  CA  GLU A 261      16.724  10.831  76.834  1.00 91.71           C  
ATOM   3596  C   GLU A 261      15.879   9.556  76.773  1.00 91.71           C  
ATOM   3597  O   GLU A 261      14.885   9.492  76.043  1.00 91.71           O  
ATOM   3598  CB  GLU A 261      15.772  12.027  77.065  1.00 91.71           C  
ATOM   3599  CG  GLU A 261      16.487  13.305  77.551  1.00 91.71           C  
ATOM   3600  CD  GLU A 261      17.088  13.205  78.958  1.00 91.71           C  
ATOM   3601  OE1 GLU A 261      16.643  12.332  79.735  1.00 91.71           O  
ATOM   3602  OE2 GLU A 261      17.985  14.025  79.247  1.00 91.71           O1-
ATOM   3603  H   GLU A 261      16.838  11.424  74.802  1.00 91.71           H  
ATOM   3604  HA  GLU A 261      17.440  10.763  77.652  1.00 91.71           H  
ATOM   3605  HB3 GLU A 261      15.001  11.762  77.792  1.00 91.71           H  
ATOM   3606  HB2 GLU A 261      15.234  12.249  76.144  1.00 91.71           H  
ATOM   3607  HG3 GLU A 261      15.780  14.135  77.554  1.00 91.71           H  
ATOM   3608  HG2 GLU A 261      17.277  13.578  76.849  1.00 91.71           H  
ATOM   3609  N   GLY A 262      16.231   8.563  77.589  1.00 93.00           N  
ATOM   3610  CA  GLY A 262      15.427   7.373  77.774  1.00 93.00           C  
ATOM   3611  C   GLY A 262      16.170   6.273  78.514  1.00 93.00           C  
ATOM   3612  O   GLY A 262      17.172   6.507  79.195  1.00 93.00           O  
ATOM   3613  H   GLY A 262      17.097   8.624  78.125  1.00 93.00           H  
ATOM   3614  HA3 GLY A 262      15.126   6.995  76.800  1.00 93.00           H  
ATOM   3615  HA2 GLY A 262      14.525   7.621  78.335  1.00 93.00           H  
ATOM   3616  N   GLY A 263      15.651   5.059  78.373  1.00 94.33           N  
ATOM   3617  CA  GLY A 263      16.247   3.840  78.864  1.00 94.33           C  
ATOM   3618  C   GLY A 263      15.712   2.647  78.090  1.00 94.33           C  
ATOM   3619  O   GLY A 263      14.892   2.776  77.179  1.00 94.33           O  
ATOM   3620  H   GLY A 263      14.834   4.935  77.771  1.00 94.33           H  
ATOM   3621  HA3 GLY A 263      16.051   3.728  79.929  1.00 94.33           H  
ATOM   3622  HA2 GLY A 263      17.325   3.866  78.706  1.00 94.33           H  
ATOM   3623  N   PHE A 264      16.216   1.474  78.437  1.00 97.03           N  
ATOM   3624  CA  PHE A 264      15.892   0.195  77.816  1.00 97.03           C  
ATOM   3625  C   PHE A 264      16.327  -0.963  78.722  1.00 97.03           C  
ATOM   3626  O   PHE A 264      17.242  -0.816  79.533  1.00 97.03           O  
ATOM   3627  CB  PHE A 264      16.525   0.092  76.401  1.00 97.03           C  
ATOM   3628  CG  PHE A 264      18.039   0.211  76.332  1.00 97.03           C  
ATOM   3629  CD1 PHE A 264      18.641   1.482  76.217  1.00 97.03           C  
ATOM   3630  CD2 PHE A 264      18.857  -0.918  76.549  1.00 97.03           C  
ATOM   3631  CE1 PHE A 264      20.022   1.605  76.261  1.00 97.03           C  
ATOM   3632  CE2 PHE A 264      20.235  -0.775  76.596  1.00 97.03           C  
ATOM   3633  CZ  PHE A 264      20.812   0.481  76.447  1.00 97.03           C  
ATOM   3634  H   PHE A 264      16.871   1.427  79.209  1.00 97.03           H  
ATOM   3635  HA  PHE A 264      14.806   0.144  77.730  1.00 97.03           H  
ATOM   3636  HB3 PHE A 264      16.098   0.848  75.743  1.00 97.03           H  
ATOM   3637  HB2 PHE A 264      16.248  -0.863  75.950  1.00 97.03           H  
ATOM   3638  HD1 PHE A 264      18.032   2.365  76.096  1.00 97.03           H  
ATOM   3639  HD2 PHE A 264      18.415  -1.896  76.683  1.00 97.03           H  
ATOM   3640  HE1 PHE A 264      20.482   2.578  76.160  1.00 97.03           H  
ATOM   3641  HE2 PHE A 264      20.856  -1.643  76.755  1.00 97.03           H  
ATOM   3642  HZ  PHE A 264      21.881   0.590  76.490  1.00 97.03           H  
ATOM   3643  N   ILE A 265      15.682  -2.114  78.505  1.00 97.32           N  
ATOM   3644  CA  ILE A 265      16.056  -3.408  79.069  1.00 97.32           C  
ATOM   3645  C   ILE A 265      16.538  -4.320  77.929  1.00 97.32           C  
ATOM   3646  O   ILE A 265      16.098  -4.166  76.788  1.00 97.32           O  
ATOM   3647  CB  ILE A 265      14.846  -4.084  79.780  1.00 97.32           C  
ATOM   3648  CG1 ILE A 265      13.661  -4.416  78.832  1.00 97.32           C  
ATOM   3649  CG2 ILE A 265      14.421  -3.242  81.002  1.00 97.32           C  
ATOM   3650  CD1 ILE A 265      12.411  -4.953  79.534  1.00 97.32           C  
ATOM   3651  H   ILE A 265      14.957  -2.143  77.800  1.00 97.32           H  
ATOM   3652  HA  ILE A 265      16.872  -3.298  79.784  1.00 97.32           H  
ATOM   3653  HB  ILE A 265      15.200  -5.036  80.181  1.00 97.32           H  
ATOM   3654 HG13 ILE A 265      13.966  -5.155  78.094  1.00 97.32           H  
ATOM   3655 HG12 ILE A 265      13.387  -3.537  78.256  1.00 97.32           H  
ATOM   3656 HG21 ILE A 265      13.682  -3.757  81.615  1.00 97.32           H  
ATOM   3657 HG22 ILE A 265      15.276  -3.034  81.647  1.00 97.32           H  
ATOM   3658 HG23 ILE A 265      13.997  -2.284  80.704  1.00 97.32           H  
ATOM   3659 HD11 ILE A 265      11.787  -5.521  78.846  1.00 97.32           H  
ATOM   3660 HD12 ILE A 265      12.690  -5.609  80.353  1.00 97.32           H  
ATOM   3661 HD13 ILE A 265      11.800  -4.148  79.941  1.00 97.32           H  
ATOM   3662  N   VAL A 266      17.424  -5.263  78.274  1.00 97.81           N  
ATOM   3663  CA  VAL A 266      17.961  -6.266  77.363  1.00 97.81           C  
ATOM   3664  C   VAL A 266      18.256  -7.567  78.124  1.00 97.81           C  
ATOM   3665  O   VAL A 266      18.734  -7.522  79.255  1.00 97.81           O  
ATOM   3666  CB  VAL A 266      19.232  -5.768  76.601  1.00 97.81           C  
ATOM   3667  CG1 VAL A 266      20.325  -5.186  77.517  1.00 97.81           C  
ATOM   3668  CG2 VAL A 266      19.862  -6.835  75.678  1.00 97.81           C  
ATOM   3669  H   VAL A 266      17.764  -5.312  79.226  1.00 97.81           H  
ATOM   3670  HA  VAL A 266      17.188  -6.482  76.629  1.00 97.81           H  
ATOM   3671  HB  VAL A 266      18.904  -4.955  75.951  1.00 97.81           H  
ATOM   3672 HG11 VAL A 266      21.189  -4.859  76.937  1.00 97.81           H  
ATOM   3673 HG12 VAL A 266      19.967  -4.319  78.071  1.00 97.81           H  
ATOM   3674 HG13 VAL A 266      20.676  -5.922  78.238  1.00 97.81           H  
ATOM   3675 HG21 VAL A 266      20.638  -6.401  75.050  1.00 97.81           H  
ATOM   3676 HG22 VAL A 266      20.336  -7.639  76.243  1.00 97.81           H  
ATOM   3677 HG23 VAL A 266      19.121  -7.287  75.019  1.00 97.81           H  
ATOM   3678  N   VAL A 267      17.992  -8.696  77.451  1.00 97.76           N  
ATOM   3679  CA  VAL A 267      18.440 -10.033  77.827  1.00 97.76           C  
ATOM   3680  C   VAL A 267      19.088 -10.665  76.584  1.00 97.76           C  
ATOM   3681  O   VAL A 267      18.489 -10.615  75.511  1.00 97.76           O  
ATOM   3682  CB  VAL A 267      17.271 -10.913  78.362  1.00 97.76           C  
ATOM   3683  CG1 VAL A 267      16.104 -11.118  77.379  1.00 97.76           C  
ATOM   3684  CG2 VAL A 267      17.750 -12.283  78.877  1.00 97.76           C  
ATOM   3685  H   VAL A 267      17.572  -8.629  76.533  1.00 97.76           H  
ATOM   3686  HA  VAL A 267      19.196  -9.950  78.606  1.00 97.76           H  
ATOM   3687  HB  VAL A 267      16.853 -10.379  79.215  1.00 97.76           H  
ATOM   3688 HG11 VAL A 267      15.245 -11.563  77.881  1.00 97.76           H  
ATOM   3689 HG12 VAL A 267      15.781 -10.172  76.951  1.00 97.76           H  
ATOM   3690 HG13 VAL A 267      16.374 -11.778  76.559  1.00 97.76           H  
ATOM   3691 HG21 VAL A 267      16.918 -12.844  79.299  1.00 97.76           H  
ATOM   3692 HG22 VAL A 267      18.177 -12.893  78.081  1.00 97.76           H  
ATOM   3693 HG23 VAL A 267      18.506 -12.172  79.654  1.00 97.76           H  
ATOM   3694  N   ASP A 268      20.309 -11.207  76.733  1.00 97.21           N  
ATOM   3695  CA  ASP A 268      21.092 -11.761  75.621  1.00 97.21           C  
ATOM   3696  C   ASP A 268      20.751 -13.245  75.350  1.00 97.21           C  
ATOM   3697  O   ASP A 268      19.911 -13.836  76.028  1.00 97.21           O  
ATOM   3698  CB  ASP A 268      22.621 -11.491  75.766  1.00 97.21           C  
ATOM   3699  CG  ASP A 268      23.389 -12.112  76.946  1.00 97.21           C  
ATOM   3700  OD1 ASP A 268      22.865 -13.033  77.600  1.00 97.21           O  
ATOM   3701  OD2 ASP A 268      24.557 -11.713  77.126  1.00 97.21           O1-
ATOM   3702  H   ASP A 268      20.747 -11.229  77.646  1.00 97.21           H  
ATOM   3703  HA  ASP A 268      20.804 -11.228  74.715  1.00 97.21           H  
ATOM   3704  HB3 ASP A 268      22.758 -10.411  75.844  1.00 97.21           H  
ATOM   3705  HB2 ASP A 268      23.134 -11.773  74.848  1.00 97.21           H  
ATOM   3706  N   LYS A 269      21.450 -13.809  74.353  1.00 97.76           N  
ATOM   3707  CA  LYS A 269      21.400 -15.198  73.890  1.00 97.76           C  
ATOM   3708  C   LYS A 269      21.828 -16.253  74.927  1.00 97.76           C  
ATOM   3709  O   LYS A 269      21.470 -17.418  74.753  1.00 97.76           O  
ATOM   3710  CB  LYS A 269      22.238 -15.297  72.595  1.00 97.76           C  
ATOM   3711  CG  LYS A 269      23.740 -14.986  72.767  1.00 97.76           C  
ATOM   3712  CD  LYS A 269      24.454 -14.768  71.426  1.00 97.76           C  
ATOM   3713  CE  LYS A 269      25.958 -14.501  71.595  1.00 97.76           C  
ATOM   3714  NZ  LYS A 269      26.619 -14.249  70.302  1.00 97.76           N1+
ATOM   3715  H   LYS A 269      22.085 -13.218  73.834  1.00 97.76           H  
ATOM   3716  HA  LYS A 269      20.365 -15.424  73.639  1.00 97.76           H  
ATOM   3717  HB3 LYS A 269      21.809 -14.620  71.856  1.00 97.76           H  
ATOM   3718  HB2 LYS A 269      22.132 -16.294  72.166  1.00 97.76           H  
ATOM   3719  HG3 LYS A 269      24.223 -15.801  73.307  1.00 97.76           H  
ATOM   3720  HG2 LYS A 269      23.878 -14.095  73.381  1.00 97.76           H  
ATOM   3721  HD3 LYS A 269      23.989 -13.920  70.922  1.00 97.76           H  
ATOM   3722  HD2 LYS A 269      24.293 -15.635  70.783  1.00 97.76           H  
ATOM   3723  HE3 LYS A 269      26.441 -15.353  72.075  1.00 97.76           H  
ATOM   3724  HE2 LYS A 269      26.120 -13.635  72.239  1.00 97.76           H  
ATOM   3725  HZ1 LYS A 269      26.230 -13.414  69.882  1.00 97.76           H  
ATOM   3726  HZ2 LYS A 269      27.610 -14.108  70.451  1.00 97.76           H  
ATOM   3727  HZ3 LYS A 269      26.479 -15.034  69.684  1.00 97.76           H  
ATOM   3728  N   ASN A 270      22.562 -15.841  75.973  1.00 96.19           N  
ATOM   3729  CA  ASN A 270      22.997 -16.704  77.075  1.00 96.19           C  
ATOM   3730  C   ASN A 270      22.006 -16.657  78.253  1.00 96.19           C  
ATOM   3731  O   ASN A 270      21.817 -17.686  78.900  1.00 96.19           O  
ATOM   3732  CB  ASN A 270      24.420 -16.311  77.536  1.00 96.19           C  
ATOM   3733  CG  ASN A 270      25.456 -16.352  76.407  1.00 96.19           C  
ATOM   3734  ND2 ASN A 270      25.853 -17.555  75.987  1.00 96.19           N  
ATOM   3735  OD1 ASN A 270      25.888 -15.313  75.914  1.00 96.19           O  
ATOM   3736  H   ASN A 270      22.810 -14.863  76.053  1.00 96.19           H  
ATOM   3737  HA  ASN A 270      23.032 -17.742  76.738  1.00 96.19           H  
ATOM   3738  HB3 ASN A 270      24.752 -16.973  78.336  1.00 96.19           H  
ATOM   3739  HB2 ASN A 270      24.413 -15.306  77.958  1.00 96.19           H  
ATOM   3740 HD22 ASN A 270      26.534 -17.628  75.245  1.00 96.19           H  
ATOM   3741 HD21 ASN A 270      25.481 -18.395  76.405  1.00 96.19           H  
ATOM   3742  N   GLY A 271      21.370 -15.494  78.479  1.00 96.23           N  
ATOM   3743  CA  GLY A 271      20.357 -15.267  79.509  1.00 96.23           C  
ATOM   3744  C   GLY A 271      20.782 -14.207  80.537  1.00 96.23           C  
ATOM   3745  O   GLY A 271      20.022 -13.965  81.471  1.00 96.23           O  
ATOM   3746  H   GLY A 271      21.606 -14.694  77.904  1.00 96.23           H  
ATOM   3747  HA3 GLY A 271      20.084 -16.186  80.030  1.00 96.23           H  
ATOM   3748  HA2 GLY A 271      19.455 -14.905  79.017  1.00 96.23           H  
ATOM   3749  N   TYR A 272      21.948 -13.555  80.386  1.00 95.42           N  
ATOM   3750  CA  TYR A 272      22.358 -12.402  81.197  1.00 95.42           C  
ATOM   3751  C   TYR A 272      21.512 -11.170  80.852  1.00 95.42           C  
ATOM   3752  O   TYR A 272      21.212 -10.953  79.678  1.00 95.42           O  
ATOM   3753  CB  TYR A 272      23.848 -12.088  80.970  1.00 95.42           C  
ATOM   3754  CG  TYR A 272      24.782 -13.244  81.266  1.00 95.42           C  
ATOM   3755  CD1 TYR A 272      24.926 -13.710  82.589  1.00 95.42           C  
ATOM   3756  CD2 TYR A 272      25.494 -13.867  80.221  1.00 95.42           C  
ATOM   3757  CE1 TYR A 272      25.770 -14.803  82.863  1.00 95.42           C  
ATOM   3758  CE2 TYR A 272      26.337 -14.961  80.495  1.00 95.42           C  
ATOM   3759  CZ  TYR A 272      26.473 -15.431  81.817  1.00 95.42           C  
ATOM   3760  OH  TYR A 272      27.285 -16.494  82.084  1.00 95.42           O  
ATOM   3761  H   TYR A 272      22.532 -13.754  79.584  1.00 95.42           H  
ATOM   3762  HA  TYR A 272      22.210 -12.652  82.250  1.00 95.42           H  
ATOM   3763  HB3 TYR A 272      24.147 -11.250  81.601  1.00 95.42           H  
ATOM   3764  HB2 TYR A 272      24.011 -11.755  79.944  1.00 95.42           H  
ATOM   3765  HD1 TYR A 272      24.383 -13.239  83.395  1.00 95.42           H  
ATOM   3766  HD2 TYR A 272      25.393 -13.513  79.205  1.00 95.42           H  
ATOM   3767  HE1 TYR A 272      25.870 -15.161  83.877  1.00 95.42           H  
ATOM   3768  HE2 TYR A 272      26.874 -15.436  79.687  1.00 95.42           H  
ATOM   3769  HH  TYR A 272      27.727 -16.835  81.304  1.00 95.42           H  
ATOM   3770  N   ILE A 273      21.152 -10.396  81.885  1.00 95.69           N  
ATOM   3771  CA  ILE A 273      20.273  -9.234  81.782  1.00 95.69           C  
ATOM   3772  C   ILE A 273      21.044  -7.954  82.137  1.00 95.69           C  
ATOM   3773  O   ILE A 273      21.888  -7.967  83.034  1.00 95.69           O  
ATOM   3774  CB  ILE A 273      19.048  -9.382  82.739  1.00 95.69           C  
ATOM   3775  CG1 ILE A 273      18.176 -10.578  82.295  1.00 95.69           C  
ATOM   3776  CG2 ILE A 273      18.173  -8.111  82.884  1.00 95.69           C  
ATOM   3777  CD1 ILE A 273      17.058 -10.936  83.275  1.00 95.69           C  
ATOM   3778  H   ILE A 273      21.459 -10.626  82.823  1.00 95.69           H  
ATOM   3779  HA  ILE A 273      19.903  -9.140  80.763  1.00 95.69           H  
ATOM   3780  HB  ILE A 273      19.431  -9.614  83.734  1.00 95.69           H  
ATOM   3781 HG13 ILE A 273      18.787 -11.469  82.149  1.00 95.69           H  
ATOM   3782 HG12 ILE A 273      17.737 -10.355  81.324  1.00 95.69           H  
ATOM   3783 HG21 ILE A 273      17.323  -8.285  83.540  1.00 95.69           H  
ATOM   3784 HG22 ILE A 273      18.715  -7.278  83.331  1.00 95.69           H  
ATOM   3785 HG23 ILE A 273      17.784  -7.783  81.919  1.00 95.69           H  
ATOM   3786 HD11 ILE A 273      16.805 -11.991  83.206  1.00 95.69           H  
ATOM   3787 HD12 ILE A 273      17.339 -10.731  84.307  1.00 95.69           H  
ATOM   3788 HD13 ILE A 273      16.160 -10.368  83.047  1.00 95.69           H  
ATOM   3789  N   ALA A 274      20.683  -6.859  81.452  1.00 94.84           N  
ATOM   3790  CA  ALA A 274      21.072  -5.501  81.808  1.00 94.84           C  
ATOM   3791  C   ALA A 274      19.875  -4.565  81.613  1.00 94.84           C  
ATOM   3792  O   ALA A 274      19.067  -4.768  80.706  1.00 94.84           O  
ATOM   3793  CB  ALA A 274      22.273  -5.062  80.959  1.00 94.84           C  
ATOM   3794  H   ALA A 274      19.984  -6.938  80.724  1.00 94.84           H  
ATOM   3795  HA  ALA A 274      21.357  -5.465  82.861  1.00 94.84           H  
ATOM   3796  HB1 ALA A 274      22.620  -4.069  81.246  1.00 94.84           H  
ATOM   3797  HB2 ALA A 274      23.109  -5.750  81.086  1.00 94.84           H  
ATOM   3798  HB3 ALA A 274      22.024  -5.029  79.900  1.00 94.84           H  
ATOM   3799  N   ALA A 275      19.808  -3.540  82.469  1.00 95.08           N  
ATOM   3800  CA  ALA A 275      18.834  -2.458  82.409  1.00 95.08           C  
ATOM   3801  C   ALA A 275      19.616  -1.147  82.518  1.00 95.08           C  
ATOM   3802  O   ALA A 275      20.395  -0.980  83.456  1.00 95.08           O  
ATOM   3803  CB  ALA A 275      17.807  -2.637  83.538  1.00 95.08           C  
ATOM   3804  H   ALA A 275      20.518  -3.442  83.182  1.00 95.08           H  
ATOM   3805  HA  ALA A 275      18.305  -2.469  81.455  1.00 95.08           H  
ATOM   3806  HB1 ALA A 275      17.089  -1.817  83.555  1.00 95.08           H  
ATOM   3807  HB2 ALA A 275      17.241  -3.559  83.403  1.00 95.08           H  
ATOM   3808  HB3 ALA A 275      18.287  -2.691  84.516  1.00 95.08           H  
ATOM   3809  N   ALA A 276      19.422  -0.267  81.528  1.00 93.67           N  
ATOM   3810  CA  ALA A 276      20.224   0.934  81.315  1.00 93.67           C  
ATOM   3811  C   ALA A 276      19.322   2.135  81.025  1.00 93.67           C  
ATOM   3812  O   ALA A 276      18.274   1.968  80.406  1.00 93.67           O  
ATOM   3813  CB  ALA A 276      21.162   0.662  80.133  1.00 93.67           C  
ATOM   3814  H   ALA A 276      18.740  -0.467  80.807  1.00 93.67           H  
ATOM   3815  HA  ALA A 276      20.822   1.170  82.198  1.00 93.67           H  
ATOM   3816  HB1 ALA A 276      21.607   1.579  79.760  1.00 93.67           H  
ATOM   3817  HB2 ALA A 276      21.971  -0.007  80.425  1.00 93.67           H  
ATOM   3818  HB3 ALA A 276      20.629   0.200  79.301  1.00 93.67           H  
ATOM   3819  N   GLN A 277      19.749   3.327  81.471  1.00 93.05           N  
ATOM   3820  CA  GLN A 277      19.013   4.575  81.282  1.00 93.05           C  
ATOM   3821  C   GLN A 277      19.948   5.785  81.400  1.00 93.05           C  
ATOM   3822  O   GLN A 277      20.935   5.744  82.135  1.00 93.05           O  
ATOM   3823  CB  GLN A 277      17.775   4.667  82.224  1.00 93.05           C  
ATOM   3824  CG  GLN A 277      18.015   5.036  83.711  1.00 93.05           C  
ATOM   3825  CD  GLN A 277      18.688   3.976  84.588  1.00 93.05           C  
ATOM   3826  NE2 GLN A 277      18.560   2.694  84.247  1.00 93.05           N  
ATOM   3827  OE1 GLN A 277      19.311   4.317  85.589  1.00 93.05           O  
ATOM   3828  H   GLN A 277      20.625   3.404  81.969  1.00 93.05           H  
ATOM   3829  HA  GLN A 277      18.659   4.574  80.253  1.00 93.05           H  
ATOM   3830  HB3 GLN A 277      17.176   3.760  82.157  1.00 93.05           H  
ATOM   3831  HB2 GLN A 277      17.125   5.443  81.818  1.00 93.05           H  
ATOM   3832  HG3 GLN A 277      17.059   5.276  84.177  1.00 93.05           H  
ATOM   3833  HG2 GLN A 277      18.609   5.943  83.776  1.00 93.05           H  
ATOM   3834 HE22 GLN A 277      19.000   1.975  84.802  1.00 93.05           H  
ATOM   3835 HE21 GLN A 277      18.050   2.439  83.414  1.00 93.05           H  
ATOM   3836  N   THR A 278      19.580   6.828  80.652  1.00 91.17           N  
ATOM   3837  CA  THR A 278      20.151   8.170  80.654  1.00 91.17           C  
ATOM   3838  C   THR A 278      19.283   9.104  81.535  1.00 91.17           C  
ATOM   3839  O   THR A 278      19.745  10.165  81.953  1.00 91.17           O  
ATOM   3840  CB  THR A 278      20.218   8.679  79.176  1.00 91.17           C  
ATOM   3841  CG2 THR A 278      20.961   7.720  78.234  1.00 91.17           C  
ATOM   3842  OG1 THR A 278      18.964   8.933  78.561  1.00 91.17           O  
ATOM   3843  H   THR A 278      18.764   6.725  80.047  1.00 91.17           H  
ATOM   3844  HA  THR A 278      21.158   8.143  81.073  1.00 91.17           H  
ATOM   3845  HB  THR A 278      20.753   9.631  79.182  1.00 91.17           H  
ATOM   3846 HG21 THR A 278      21.035   8.134  77.228  1.00 91.17           H  
ATOM   3847 HG22 THR A 278      21.972   7.525  78.592  1.00 91.17           H  
ATOM   3848 HG23 THR A 278      20.444   6.765  78.142  1.00 91.17           H  
ATOM   3849  HG1 THR A 278      19.147   9.340  77.710  1.00 91.17           H  
ATOM   3850  N   THR A 279      18.042   8.700  81.842  1.00 89.56           N  
ATOM   3851  CA  THR A 279      17.068   9.389  82.685  1.00 89.56           C  
ATOM   3852  C   THR A 279      17.372   9.197  84.187  1.00 89.56           C  
ATOM   3853  O   THR A 279      18.109   8.293  84.577  1.00 89.56           O  
ATOM   3854  CB  THR A 279      15.655   8.833  82.336  1.00 89.56           C  
ATOM   3855  CG2 THR A 279      15.217   9.207  80.917  1.00 89.56           C  
ATOM   3856  OG1 THR A 279      15.521   7.424  82.470  1.00 89.56           O  
ATOM   3857  H   THR A 279      17.729   7.814  81.472  1.00 89.56           H  
ATOM   3858  HA  THR A 279      17.106  10.458  82.463  1.00 89.56           H  
ATOM   3859  HB  THR A 279      14.934   9.279  83.021  1.00 89.56           H  
ATOM   3860 HG21 THR A 279      14.220   8.828  80.689  1.00 89.56           H  
ATOM   3861 HG22 THR A 279      15.196  10.288  80.783  1.00 89.56           H  
ATOM   3862 HG23 THR A 279      15.908   8.803  80.182  1.00 89.56           H  
ATOM   3863  HG1 THR A 279      15.298   7.202  83.371  1.00 89.56           H  
ATOM   3864  N   LYS A 280      16.776  10.041  85.043  1.00 86.71           N  
ATOM   3865  CA  LYS A 280      16.978  10.033  86.497  1.00 86.71           C  
ATOM   3866  C   LYS A 280      16.269   8.854  87.193  1.00 86.71           C  
ATOM   3867  O   LYS A 280      16.678   8.446  88.276  1.00 86.71           O  
ATOM   3868  CB  LYS A 280      16.391  11.338  87.080  1.00 86.71           C  
ATOM   3869  CG  LYS A 280      17.108  12.613  86.601  1.00 86.71           C  
ATOM   3870  CD  LYS A 280      16.502  13.888  87.209  1.00 86.71           C  
ATOM   3871  CE  LYS A 280      17.216  15.164  86.738  1.00 86.71           C  
ATOM   3872  NZ  LYS A 280      16.616  16.366  87.338  1.00 86.71           N1+
ATOM   3873  H   LYS A 280      16.203  10.780  84.668  1.00 86.71           H  
ATOM   3874  HA  LYS A 280      18.045   9.971  86.720  1.00 86.71           H  
ATOM   3875  HB3 LYS A 280      16.452  11.299  88.170  1.00 86.71           H  
ATOM   3876  HB2 LYS A 280      15.325  11.404  86.849  1.00 86.71           H  
ATOM   3877  HG3 LYS A 280      17.064  12.681  85.513  1.00 86.71           H  
ATOM   3878  HG2 LYS A 280      18.166  12.550  86.860  1.00 86.71           H  
ATOM   3879  HD3 LYS A 280      16.548  13.828  88.297  1.00 86.71           H  
ATOM   3880  HD2 LYS A 280      15.444  13.946  86.948  1.00 86.71           H  
ATOM   3881  HE3 LYS A 280      17.163  15.252  85.653  1.00 86.71           H  
ATOM   3882  HE2 LYS A 280      18.272  15.130  87.006  1.00 86.71           H  
ATOM   3883  HZ1 LYS A 280      17.106  17.185  87.011  1.00 86.71           H  
ATOM   3884  HZ2 LYS A 280      15.645  16.429  87.072  1.00 86.71           H  
ATOM   3885  HZ3 LYS A 280      16.687  16.314  88.343  1.00 86.71           H  
ATOM   3886  N   ILE A 281      15.201   8.333  86.580  1.00 89.10           N  
ATOM   3887  CA  ILE A 281      14.399   7.205  87.033  1.00 89.10           C  
ATOM   3888  C   ILE A 281      14.206   6.285  85.820  1.00 89.10           C  
ATOM   3889  O   ILE A 281      13.985   6.771  84.706  1.00 89.10           O  
ATOM   3890  CB  ILE A 281      13.050   7.700  87.648  1.00 89.10           C  
ATOM   3891  CG1 ILE A 281      13.215   8.654  88.858  1.00 89.10           C  
ATOM   3892  CG2 ILE A 281      12.058   6.560  87.979  1.00 89.10           C  
ATOM   3893  CD1 ILE A 281      13.721   7.991  90.150  1.00 89.10           C  
ATOM   3894  H   ILE A 281      14.961   8.699  85.673  1.00 89.10           H  
ATOM   3895  HA  ILE A 281      14.947   6.649  87.795  1.00 89.10           H  
ATOM   3896  HB  ILE A 281      12.565   8.296  86.874  1.00 89.10           H  
ATOM   3897 HG13 ILE A 281      12.259   9.136  89.059  1.00 89.10           H  
ATOM   3898 HG12 ILE A 281      13.876   9.480  88.599  1.00 89.10           H  
ATOM   3899 HG21 ILE A 281      11.153   6.950  88.443  1.00 89.10           H  
ATOM   3900 HG22 ILE A 281      11.739   6.029  87.083  1.00 89.10           H  
ATOM   3901 HG23 ILE A 281      12.497   5.829  88.658  1.00 89.10           H  
ATOM   3902 HD11 ILE A 281      13.839   8.732  90.941  1.00 89.10           H  
ATOM   3903 HD12 ILE A 281      13.028   7.237  90.518  1.00 89.10           H  
ATOM   3904 HD13 ILE A 281      14.691   7.515  90.004  1.00 89.10           H  
ATOM   3905  N   MET A 282      14.209   4.970  86.050  1.00 93.09           N  
ATOM   3906  CA  MET A 282      13.559   3.975  85.212  1.00 93.09           C  
ATOM   3907  C   MET A 282      12.922   2.951  86.142  1.00 93.09           C  
ATOM   3908  O   MET A 282      13.605   2.369  86.987  1.00 93.09           O  
ATOM   3909  CB  MET A 282      14.497   3.378  84.143  1.00 93.09           C  
ATOM   3910  CG  MET A 282      13.764   2.442  83.159  1.00 93.09           C  
ATOM   3911  SD  MET A 282      14.764   1.857  81.766  1.00 93.09           S  
ATOM   3912  CE  MET A 282      15.719   0.532  82.543  1.00 93.09           C  
ATOM   3913  H   MET A 282      14.476   4.651  86.972  1.00 93.09           H  
ATOM   3914  HA  MET A 282      12.736   4.473  84.706  1.00 93.09           H  
ATOM   3915  HB3 MET A 282      15.322   2.851  84.621  1.00 93.09           H  
ATOM   3916  HB2 MET A 282      14.941   4.193  83.570  1.00 93.09           H  
ATOM   3917  HG3 MET A 282      12.912   2.969  82.730  1.00 93.09           H  
ATOM   3918  HG2 MET A 282      13.350   1.574  83.674  1.00 93.09           H  
ATOM   3919  HE1 MET A 282      16.446   0.136  81.835  1.00 93.09           H  
ATOM   3920  HE2 MET A 282      16.256   0.897  83.417  1.00 93.09           H  
ATOM   3921  HE3 MET A 282      15.063  -0.283  82.846  1.00 93.09           H  
ATOM   3922  N   ARG A 283      11.613   2.749  85.977  1.00 94.37           N  
ATOM   3923  CA  ARG A 283      10.806   1.783  86.707  1.00 94.37           C  
ATOM   3924  C   ARG A 283      11.034   0.453  85.992  1.00 94.37           C  
ATOM   3925  O   ARG A 283      10.656   0.310  84.830  1.00 94.37           O  
ATOM   3926  CB  ARG A 283       9.324   2.191  86.551  1.00 94.37           C  
ATOM   3927  CG  ARG A 283       9.011   3.555  87.186  1.00 94.37           C  
ATOM   3928  CD  ARG A 283       7.838   4.294  86.531  1.00 94.37           C  
ATOM   3929  NE  ARG A 283       7.871   5.705  86.933  1.00 94.37           N  
ATOM   3930  CZ  ARG A 283       8.671   6.639  86.395  1.00 94.37           C  
ATOM   3931  NH1 ARG A 283       9.472   6.369  85.356  1.00 94.37           N  
ATOM   3932  NH2 ARG A 283       8.683   7.871  86.911  1.00 94.37           N1+
ATOM   3933  H   ARG A 283      11.162   3.197  85.183  1.00 94.37           H  
ATOM   3934  HA  ARG A 283      11.095   1.726  87.758  1.00 94.37           H  
ATOM   3935  HB3 ARG A 283       8.670   1.430  86.982  1.00 94.37           H  
ATOM   3936  HB2 ARG A 283       9.072   2.230  85.491  1.00 94.37           H  
ATOM   3937  HG3 ARG A 283       9.886   4.204  87.144  1.00 94.37           H  
ATOM   3938  HG2 ARG A 283       8.809   3.422  88.245  1.00 94.37           H  
ATOM   3939  HD3 ARG A 283       6.886   3.848  86.818  1.00 94.37           H  
ATOM   3940  HD2 ARG A 283       7.895   4.243  85.444  1.00 94.37           H  
ATOM   3941  HE  ARG A 283       7.278   5.952  87.714  1.00 94.37           H  
ATOM   3942 HH12 ARG A 283      10.064   7.103  84.984  1.00 94.37           H  
ATOM   3943 HH11 ARG A 283       9.479   5.460  84.907  1.00 94.37           H  
ATOM   3944 HH22 ARG A 283       9.316   8.561  86.522  1.00 94.37           H  
ATOM   3945 HH21 ARG A 283       8.095   8.125  87.690  1.00 94.37           H  
ATOM   3946  N   CYS A 284      11.712  -0.485  86.646  1.00 96.27           N  
ATOM   3947  CA  CYS A 284      12.148  -1.745  86.048  1.00 96.27           C  
ATOM   3948  C   CYS A 284      12.389  -2.819  87.113  1.00 96.27           C  
ATOM   3949  O   CYS A 284      12.566  -2.507  88.291  1.00 96.27           O  
ATOM   3950  CB  CYS A 284      13.362  -1.562  85.099  1.00 96.27           C  
ATOM   3951  SG  CYS A 284      14.837  -0.974  85.982  1.00 96.27           S  
ATOM   3952  H   CYS A 284      11.927  -0.360  87.627  1.00 96.27           H  
ATOM   3953  HA  CYS A 284      11.308  -2.119  85.467  1.00 96.27           H  
ATOM   3954  HB3 CYS A 284      13.133  -0.870  84.289  1.00 96.27           H  
ATOM   3955  HB2 CYS A 284      13.617  -2.508  84.621  1.00 96.27           H  
ATOM   3956  HG  CYS A 284      14.329   0.217  86.316  1.00 96.27           H  
ATOM   3957  N   GLY A 285      12.394  -4.076  86.655  1.00 96.65           N  
ATOM   3958  CA  GLY A 285      12.705  -5.226  87.485  1.00 96.65           C  
ATOM   3959  C   GLY A 285      13.025  -6.422  86.585  1.00 96.65           C  
ATOM   3960  O   GLY A 285      12.749  -6.397  85.384  1.00 96.65           O  
ATOM   3961  H   GLY A 285      12.231  -4.258  85.672  1.00 96.65           H  
ATOM   3962  HA3 GLY A 285      11.863  -5.455  88.137  1.00 96.65           H  
ATOM   3963  HA2 GLY A 285      13.576  -5.002  88.103  1.00 96.65           H  
ATOM   3964  N   TRP A 286      13.620  -7.470  87.179  1.00 96.88           N  
ATOM   3965  CA  TRP A 286      14.091  -8.653  86.462  1.00 96.88           C  
ATOM   3966  C   TRP A 286      14.272  -9.879  87.370  1.00 96.88           C  
ATOM   3967  O   TRP A 286      14.476  -9.749  88.577  1.00 96.88           O  
ATOM   3968  CB  TRP A 286      15.397  -8.327  85.698  1.00 96.88           C  
ATOM   3969  CG  TRP A 286      16.576  -7.899  86.524  1.00 96.88           C  
ATOM   3970  CD1 TRP A 286      17.480  -8.733  87.086  1.00 96.88           C  
ATOM   3971  CD2 TRP A 286      16.949  -6.554  86.955  1.00 96.88           C  
ATOM   3972  CE2 TRP A 286      18.102  -6.653  87.791  1.00 96.88           C  
ATOM   3973  CE3 TRP A 286      16.432  -5.255  86.728  1.00 96.88           C  
ATOM   3974  NE1 TRP A 286      18.383  -8.003  87.830  1.00 96.88           N  
ATOM   3975  CZ2 TRP A 286      18.705  -5.526  88.378  1.00 96.88           C  
ATOM   3976  CZ3 TRP A 286      17.027  -4.118  87.310  1.00 96.88           C  
ATOM   3977  CH2 TRP A 286      18.161  -4.251  88.135  1.00 96.88           C  
ATOM   3978  H   TRP A 286      13.801  -7.448  88.174  1.00 96.88           H  
ATOM   3979  HA  TRP A 286      13.324  -8.924  85.740  1.00 96.88           H  
ATOM   3980  HB3 TRP A 286      15.209  -7.544  84.963  1.00 96.88           H  
ATOM   3981  HB2 TRP A 286      15.699  -9.196  85.117  1.00 96.88           H  
ATOM   3982  HD1 TRP A 286      17.476  -9.807  86.969  1.00 96.88           H  
ATOM   3983  HE3 TRP A 286      15.568  -5.130  86.093  1.00 96.88           H  
ATOM   3984  HE1 TRP A 286      19.151  -8.431  88.329  1.00 96.88           H  
ATOM   3985  HZ2 TRP A 286      19.575  -5.637  89.007  1.00 96.88           H  
ATOM   3986  HZ3 TRP A 286      16.613  -3.138  87.121  1.00 96.88           H  
ATOM   3987  HH2 TRP A 286      18.613  -3.376  88.577  1.00 96.88           H  
ATOM   3988  N   ILE A 287      14.250 -11.045  86.707  1.00 96.64           N  
ATOM   3989  CA  ILE A 287      14.644 -12.364  87.189  1.00 96.64           C  
ATOM   3990  C   ILE A 287      15.700 -12.880  86.198  1.00 96.64           C  
ATOM   3991  O   ILE A 287      15.353 -13.150  85.048  1.00 96.64           O  
ATOM   3992  CB  ILE A 287      13.442 -13.360  87.172  1.00 96.64           C  
ATOM   3993  CG1 ILE A 287      12.379 -12.957  88.211  1.00 96.64           C  
ATOM   3994  CG2 ILE A 287      13.848 -14.842  87.365  1.00 96.64           C  
ATOM   3995  CD1 ILE A 287      11.033 -13.671  88.024  1.00 96.64           C  
ATOM   3996  H   ILE A 287      14.065 -11.012  85.711  1.00 96.64           H  
ATOM   3997  HA  ILE A 287      15.071 -12.304  88.192  1.00 96.64           H  
ATOM   3998  HB  ILE A 287      12.963 -13.288  86.193  1.00 96.64           H  
ATOM   3999 HG13 ILE A 287      12.196 -11.884  88.163  1.00 96.64           H  
ATOM   4000 HG12 ILE A 287      12.767 -13.154  89.211  1.00 96.64           H  
ATOM   4001 HG21 ILE A 287      12.987 -15.491  87.513  1.00 96.64           H  
ATOM   4002 HG22 ILE A 287      14.383 -15.241  86.503  1.00 96.64           H  
ATOM   4003 HG23 ILE A 287      14.497 -14.953  88.230  1.00 96.64           H  
ATOM   4004 HD11 ILE A 287      10.222 -13.108  88.483  1.00 96.64           H  
ATOM   4005 HD12 ILE A 287      10.785 -13.800  86.970  1.00 96.64           H  
ATOM   4006 HD13 ILE A 287      11.048 -14.655  88.490  1.00 96.64           H  
ATOM   4007  N   GLU A 288      16.957 -13.010  86.648  1.00 95.38           N  
ATOM   4008  CA  GLU A 288      18.052 -13.534  85.829  1.00 95.38           C  
ATOM   4009  C   GLU A 288      18.337 -14.989  86.232  1.00 95.38           C  
ATOM   4010  O   GLU A 288      18.569 -15.254  87.413  1.00 95.38           O  
ATOM   4011  CB  GLU A 288      19.287 -12.622  85.984  1.00 95.38           C  
ATOM   4012  CG  GLU A 288      20.453 -13.011  85.052  1.00 95.38           C  
ATOM   4013  CD  GLU A 288      21.694 -12.136  85.253  1.00 95.38           C  
ATOM   4014  OE1 GLU A 288      22.714 -12.685  85.724  1.00 95.38           O  
ATOM   4015  OE2 GLU A 288      21.612 -10.934  84.918  1.00 95.38           O1-
ATOM   4016  H   GLU A 288      17.183 -12.783  87.605  1.00 95.38           H  
ATOM   4017  HA  GLU A 288      17.777 -13.518  84.773  1.00 95.38           H  
ATOM   4018  HB3 GLU A 288      19.630 -12.641  87.020  1.00 95.38           H  
ATOM   4019  HB2 GLU A 288      18.997 -11.589  85.786  1.00 95.38           H  
ATOM   4020  HG3 GLU A 288      20.136 -12.930  84.012  1.00 95.38           H  
ATOM   4021  HG2 GLU A 288      20.722 -14.055  85.204  1.00 95.38           H  
ATOM   4022  N   HIS A 289      18.317 -15.894  85.236  1.00 96.04           N  
ATOM   4023  CA  HIS A 289      18.601 -17.333  85.340  1.00 96.04           C  
ATOM   4024  C   HIS A 289      17.706 -18.097  86.341  1.00 96.04           C  
ATOM   4025  O   HIS A 289      18.163 -19.052  86.969  1.00 96.04           O  
ATOM   4026  CB  HIS A 289      20.114 -17.581  85.561  1.00 96.04           C  
ATOM   4027  CG  HIS A 289      21.006 -17.122  84.432  1.00 96.04           C  
ATOM   4028  CD2 HIS A 289      22.086 -16.266  84.408  1.00 96.04           C  
ATOM   4029  ND1 HIS A 289      20.852 -17.561  83.128  1.00 96.04           N  
ATOM   4030  CE1 HIS A 289      21.816 -16.988  82.405  1.00 96.04           C  
ATOM   4031  NE2 HIS A 289      22.596 -16.182  83.111  1.00 96.04           N  
ATOM   4032  H   HIS A 289      18.101 -15.573  84.300  1.00 96.04           H  
ATOM   4033  HA  HIS A 289      18.346 -17.756  84.368  1.00 96.04           H  
ATOM   4034  HB3 HIS A 289      20.313 -18.645  85.692  1.00 96.04           H  
ATOM   4035  HB2 HIS A 289      20.446 -17.099  86.481  1.00 96.04           H  
ATOM   4036  HD2 HIS A 289      22.537 -15.712  85.218  1.00 96.04           H  
ATOM   4037  HD1 HIS A 289      20.152 -18.206  82.787  1.00 96.04           H  
ATOM   4038  HE1 HIS A 289      21.950 -17.157  81.350  1.00 96.04           H  
ATOM   4039  N   GLY A 290      16.438 -17.667  86.465  1.00 95.24           N  
ATOM   4040  CA  GLY A 290      15.444 -18.257  87.362  1.00 95.24           C  
ATOM   4041  C   GLY A 290      15.675 -17.893  88.839  1.00 95.24           C  
ATOM   4042  O   GLY A 290      15.054 -18.508  89.705  1.00 95.24           O  
ATOM   4043  H   GLY A 290      16.131 -16.899  85.885  1.00 95.24           H  
ATOM   4044  HA3 GLY A 290      15.427 -19.342  87.245  1.00 95.24           H  
ATOM   4045  HA2 GLY A 290      14.462 -17.891  87.068  1.00 95.24           H  
ATOM   4046  N   GLY A 291      16.549 -16.910  89.129  1.00 94.25           N  
ATOM   4047  CA  GLY A 291      16.899 -16.446  90.472  1.00 94.25           C  
ATOM   4048  C   GLY A 291      15.801 -15.555  91.074  1.00 94.25           C  
ATOM   4049  O   GLY A 291      14.642 -15.593  90.662  1.00 94.25           O  
ATOM   4050  H   GLY A 291      17.029 -16.454  88.365  1.00 94.25           H  
ATOM   4051  HA3 GLY A 291      17.831 -15.883  90.406  1.00 94.25           H  
ATOM   4052  HA2 GLY A 291      17.082 -17.296  91.131  1.00 94.25           H  
ATOM   4053  N   GLU A 292      16.173 -14.763  92.090  1.00 95.59           N  
ATOM   4054  CA  GLU A 292      15.268 -13.857  92.802  1.00 95.59           C  
ATOM   4055  C   GLU A 292      14.796 -12.675  91.942  1.00 95.59           C  
ATOM   4056  O   GLU A 292      15.522 -12.232  91.050  1.00 95.59           O  
ATOM   4057  CB  GLU A 292      15.963 -13.348  94.086  1.00 95.59           C  
ATOM   4058  CG  GLU A 292      16.333 -14.457  95.100  1.00 95.59           C  
ATOM   4059  CD  GLU A 292      15.150 -15.248  95.687  1.00 95.59           C  
ATOM   4060  OE1 GLU A 292      15.397 -16.408  96.086  1.00 95.59           O  
ATOM   4061  OE2 GLU A 292      14.025 -14.701  95.743  1.00 95.59           O1-
ATOM   4062  H   GLU A 292      17.131 -14.769  92.407  1.00 95.59           H  
ATOM   4063  HA  GLU A 292      14.380 -14.429  93.075  1.00 95.59           H  
ATOM   4064  HB3 GLU A 292      15.342 -12.596  94.577  1.00 95.59           H  
ATOM   4065  HB2 GLU A 292      16.877 -12.819  93.809  1.00 95.59           H  
ATOM   4066  HG3 GLU A 292      16.866 -14.002  95.936  1.00 95.59           H  
ATOM   4067  HG2 GLU A 292      17.041 -15.150  94.642  1.00 95.59           H  
ATOM   4068  N   ILE A 293      13.594 -12.167  92.268  1.00 97.38           N  
ATOM   4069  CA  ILE A 293      13.081 -10.910  91.730  1.00 97.38           C  
ATOM   4070  C   ILE A 293      13.821  -9.719  92.352  1.00 97.38           C  
ATOM   4071  O   ILE A 293      13.948  -9.634  93.574  1.00 97.38           O  
ATOM   4072  CB  ILE A 293      11.544 -10.736  91.946  1.00 97.38           C  
ATOM   4073  CG1 ILE A 293      10.787 -11.615  90.936  1.00 97.38           C  
ATOM   4074  CG2 ILE A 293      11.020  -9.282  91.831  1.00 97.38           C  
ATOM   4075  CD1 ILE A 293       9.301 -11.801  91.241  1.00 97.38           C  
ATOM   4076  H   ILE A 293      13.070 -12.572  93.031  1.00 97.38           H  
ATOM   4077  HA  ILE A 293      13.268 -10.912  90.654  1.00 97.38           H  
ATOM   4078  HB  ILE A 293      11.300 -11.093  92.948  1.00 97.38           H  
ATOM   4079 HG13 ILE A 293      11.247 -12.598  90.886  1.00 97.38           H  
ATOM   4080 HG12 ILE A 293      10.894 -11.179  89.945  1.00 97.38           H  
ATOM   4081 HG21 ILE A 293       9.934  -9.234  91.851  1.00 97.38           H  
ATOM   4082 HG22 ILE A 293      11.366  -8.651  92.650  1.00 97.38           H  
ATOM   4083 HG23 ILE A 293      11.348  -8.827  90.896  1.00 97.38           H  
ATOM   4084 HD11 ILE A 293       8.909 -12.665  90.704  1.00 97.38           H  
ATOM   4085 HD12 ILE A 293       9.131 -11.958  92.306  1.00 97.38           H  
ATOM   4086 HD13 ILE A 293       8.715 -10.937  90.936  1.00 97.38           H  
ATOM   4087  N   HIS A 294      14.235  -8.806  91.469  1.00 95.26           N  
ATOM   4088  CA  HIS A 294      14.715  -7.475  91.803  1.00 95.26           C  
ATOM   4089  C   HIS A 294      13.741  -6.488  91.154  1.00 95.26           C  
ATOM   4090  O   HIS A 294      13.377  -6.684  89.998  1.00 95.26           O  
ATOM   4091  CB  HIS A 294      16.152  -7.306  91.267  1.00 95.26           C  
ATOM   4092  CG  HIS A 294      17.104  -8.371  91.759  1.00 95.26           C  
ATOM   4093  CD2 HIS A 294      17.809  -8.495  92.936  1.00 95.26           C  
ATOM   4094  ND1 HIS A 294      17.409  -9.504  91.022  1.00 95.26           N  
ATOM   4095  CE1 HIS A 294      18.240 -10.243  91.761  1.00 95.26           C  
ATOM   4096  NE2 HIS A 294      18.528  -9.693  92.935  1.00 95.26           N  
ATOM   4097  H   HIS A 294      14.103  -8.983  90.482  1.00 95.26           H  
ATOM   4098  HA  HIS A 294      14.719  -7.321  92.884  1.00 95.26           H  
ATOM   4099  HB3 HIS A 294      16.546  -6.333  91.562  1.00 95.26           H  
ATOM   4100  HB2 HIS A 294      16.157  -7.319  90.176  1.00 95.26           H  
ATOM   4101  HD2 HIS A 294      17.842  -7.829  93.785  1.00 95.26           H  
ATOM   4102  HD1 HIS A 294      17.044  -9.742  90.110  1.00 95.26           H  
ATOM   4103  HE1 HIS A 294      18.632 -11.196  91.437  1.00 95.26           H  
ATOM   4104  N   VAL A 295      13.334  -5.460  91.910  1.00 95.84           N  
ATOM   4105  CA  VAL A 295      12.508  -4.345  91.442  1.00 95.84           C  
ATOM   4106  C   VAL A 295      13.101  -3.044  92.000  1.00 95.84           C  
ATOM   4107  O   VAL A 295      13.592  -3.030  93.131  1.00 95.84           O  
ATOM   4108  CB  VAL A 295      11.016  -4.461  91.875  1.00 95.84           C  
ATOM   4109  CG1 VAL A 295      10.281  -5.564  91.098  1.00 95.84           C  
ATOM   4110  CG2 VAL A 295      10.790  -4.615  93.393  1.00 95.84           C  
ATOM   4111  H   VAL A 295      13.673  -5.375  92.858  1.00 95.84           H  
ATOM   4112  HA  VAL A 295      12.555  -4.289  90.353  1.00 95.84           H  
ATOM   4113  HB  VAL A 295      10.522  -3.531  91.588  1.00 95.84           H  
ATOM   4114 HG11 VAL A 295       9.225  -5.591  91.362  1.00 95.84           H  
ATOM   4115 HG12 VAL A 295      10.344  -5.400  90.023  1.00 95.84           H  
ATOM   4116 HG13 VAL A 295      10.698  -6.546  91.311  1.00 95.84           H  
ATOM   4117 HG21 VAL A 295       9.729  -4.725  93.619  1.00 95.84           H  
ATOM   4118 HG22 VAL A 295      11.296  -5.498  93.785  1.00 95.84           H  
ATOM   4119 HG23 VAL A 295      11.144  -3.749  93.951  1.00 95.84           H  
ATOM   4120  N   THR A 296      13.091  -1.988  91.173  1.00 91.39           N  
ATOM   4121  CA  THR A 296      13.876  -0.781  91.419  1.00 91.39           C  
ATOM   4122  C   THR A 296      13.374   0.417  90.591  1.00 91.39           C  
ATOM   4123  O   THR A 296      12.882   0.246  89.475  1.00 91.39           O  
ATOM   4124  CB  THR A 296      15.392  -1.043  91.134  1.00 91.39           C  
ATOM   4125  CG2 THR A 296      15.694  -1.530  89.704  1.00 91.39           C  
ATOM   4126  OG1 THR A 296      16.184   0.110  91.353  1.00 91.39           O  
ATOM   4127  H   THR A 296      12.678  -2.066  90.252  1.00 91.39           H  
ATOM   4128  HA  THR A 296      13.772  -0.508  92.469  1.00 91.39           H  
ATOM   4129  HB  THR A 296      15.757  -1.795  91.834  1.00 91.39           H  
ATOM   4130 HG21 THR A 296      16.767  -1.657  89.551  1.00 91.39           H  
ATOM   4131 HG22 THR A 296      15.226  -2.495  89.506  1.00 91.39           H  
ATOM   4132 HG23 THR A 296      15.334  -0.833  88.950  1.00 91.39           H  
ATOM   4133  HG1 THR A 296      16.025   0.733  90.640  1.00 91.39           H  
ATOM   4134  N   LEU A 297      13.579   1.618  91.155  1.00 88.07           N  
ATOM   4135  CA  LEU A 297      13.515   2.900  90.459  1.00 88.07           C  
ATOM   4136  C   LEU A 297      14.968   3.319  90.184  1.00 88.07           C  
ATOM   4137  O   LEU A 297      15.519   4.153  90.902  1.00 88.07           O  
ATOM   4138  CB  LEU A 297      12.777   3.929  91.344  1.00 88.07           C  
ATOM   4139  CG  LEU A 297      11.315   3.575  91.671  1.00 88.07           C  
ATOM   4140  CD1 LEU A 297      10.739   4.617  92.634  1.00 88.07           C  
ATOM   4141  CD2 LEU A 297      10.438   3.437  90.415  1.00 88.07           C  
ATOM   4142  H   LEU A 297      13.978   1.658  92.081  1.00 88.07           H  
ATOM   4143  HA  LEU A 297      13.003   2.805  89.500  1.00 88.07           H  
ATOM   4144  HB3 LEU A 297      12.803   4.903  90.854  1.00 88.07           H  
ATOM   4145  HB2 LEU A 297      13.316   4.053  92.285  1.00 88.07           H  
ATOM   4146  HG  LEU A 297      11.293   2.619  92.195  1.00 88.07           H  
ATOM   4147 HD11 LEU A 297       9.661   4.505  92.734  1.00 88.07           H  
ATOM   4148 HD12 LEU A 297      11.178   4.511  93.624  1.00 88.07           H  
ATOM   4149 HD13 LEU A 297      10.944   5.633  92.300  1.00 88.07           H  
ATOM   4150 HD21 LEU A 297       9.500   3.986  90.505  1.00 88.07           H  
ATOM   4151 HD22 LEU A 297      10.939   3.815  89.524  1.00 88.07           H  
ATOM   4152 HD23 LEU A 297      10.185   2.392  90.233  1.00 88.07           H  
ATOM   4153  N   GLN A 298      15.589   2.643  89.199  1.00 73.55           N  
ATOM   4154  CA  GLN A 298      17.029   2.658  88.890  1.00 73.55           C  
ATOM   4155  C   GLN A 298      17.504   4.042  88.466  1.00 73.55           C  
ATOM   4156  O   GLN A 298      16.801   4.853  87.866  1.00 73.55           O  
ATOM   4157  CB  GLN A 298      17.309   1.617  87.782  1.00 73.55           C  
ATOM   4158  CG  GLN A 298      18.812   1.322  87.575  1.00 73.55           C  
ATOM   4159  CD  GLN A 298      19.125   0.255  86.523  1.00 73.55           C  
ATOM   4160  NE2 GLN A 298      18.148  -0.159  85.715  1.00 73.55           N  
ATOM   4161  OE1 GLN A 298      20.267  -0.184  86.427  1.00 73.55           O  
ATOM   4162  H   GLN A 298      15.048   1.966  88.677  1.00 73.55           H  
ATOM   4163  HA  GLN A 298      17.562   2.344  89.790  1.00 73.55           H  
ATOM   4164  HXT GLN A 298      18.544   4.259  88.709  1.00 73.55           H  
ATOM   4165  HB3 GLN A 298      16.852   1.940  86.844  1.00 73.55           H  
ATOM   4166  HB2 GLN A 298      16.820   0.679  88.045  1.00 73.55           H  
ATOM   4167  HG3 GLN A 298      19.250   0.996  88.519  1.00 73.55           H  
ATOM   4168  HG2 GLN A 298      19.344   2.229  87.288  1.00 73.55           H  
ATOM   4169 HE22 GLN A 298      18.348  -0.856  85.012  1.00 73.55           H  
ATOM   4170 HE21 GLN A 298      17.208   0.200  85.809  1.00 73.55           H  
TER    4171      GLN A 298
ATOM   4172  N   GLU B   7      37.032  15.263  47.282  1.00 68.15           N1+
ATOM   4173  CA  GLU B   7      36.412  16.490  46.664  1.00 68.15           C  
ATOM   4174  C   GLU B   7      35.482  15.983  45.527  1.00 68.15           C  
ATOM   4175  O   GLU B   7      35.682  16.356  44.370  1.00 68.15           O  
ATOM   4176  CB  GLU B   7      37.482  17.510  46.192  1.00 68.15           C  
ATOM   4177  CG  GLU B   7      38.373  18.097  47.315  1.00 68.15           C  
ATOM   4178  CD  GLU B   7      39.478  19.058  46.839  1.00 68.15           C  
ATOM   4179  OE1 GLU B   7      40.207  19.541  47.733  1.00 68.15           O  
ATOM   4180  OE2 GLU B   7      39.597  19.299  45.617  1.00 68.15           O1-
ATOM   4181  H1  GLU B   7      37.614  15.556  48.054  1.00 68.15           H  
ATOM   4182  H2  GLU B   7      36.308  14.644  47.616  1.00 68.15           H  
ATOM   4183  H3  GLU B   7      37.604  14.802  46.588  1.00 68.15           H  
ATOM   4184  HA  GLU B   7      35.800  16.925  47.457  1.00 68.15           H  
ATOM   4185  HB3 GLU B   7      36.979  18.340  45.694  1.00 68.15           H  
ATOM   4186  HB2 GLU B   7      38.117  17.047  45.432  1.00 68.15           H  
ATOM   4187  HG3 GLU B   7      38.861  17.292  47.866  1.00 68.15           H  
ATOM   4188  HG2 GLU B   7      37.744  18.625  48.033  1.00 68.15           H  
ATOM   4189  N   SER B   8      34.465  15.163  45.855  1.00 92.72           N  
ATOM   4190  CA  SER B   8      33.549  14.574  44.882  1.00 92.72           C  
ATOM   4191  C   SER B   8      32.258  14.122  45.571  1.00 92.72           C  
ATOM   4192  O   SER B   8      32.287  13.685  46.723  1.00 92.72           O  
ATOM   4193  CB  SER B   8      34.248  13.436  44.097  1.00 92.72           C  
ATOM   4194  OG  SER B   8      34.525  12.297  44.892  1.00 92.72           O  
ATOM   4195  H   SER B   8      34.294  14.907  46.817  1.00 92.72           H  
ATOM   4196  HA  SER B   8      33.278  15.356  44.170  1.00 92.72           H  
ATOM   4197  HB3 SER B   8      35.174  13.779  43.636  1.00 92.72           H  
ATOM   4198  HB2 SER B   8      33.602  13.123  43.279  1.00 92.72           H  
ATOM   4199  HG  SER B   8      35.028  11.676  44.359  1.00 92.72           H  
ATOM   4200  N   PHE B   9      31.153  14.231  44.823  1.00 98.26           N  
ATOM   4201  CA  PHE B   9      29.829  13.771  45.221  1.00 98.26           C  
ATOM   4202  C   PHE B   9      29.584  12.359  44.670  1.00 98.26           C  
ATOM   4203  O   PHE B   9      30.239  11.938  43.717  1.00 98.26           O  
ATOM   4204  CB  PHE B   9      28.777  14.781  44.709  1.00 98.26           C  
ATOM   4205  CG  PHE B   9      28.590  14.890  43.201  1.00 98.26           C  
ATOM   4206  CD1 PHE B   9      29.391  15.776  42.452  1.00 98.26           C  
ATOM   4207  CD2 PHE B   9      27.713  14.017  42.519  1.00 98.26           C  
ATOM   4208  CE1 PHE B   9      29.272  15.821  41.071  1.00 98.26           C  
ATOM   4209  CE2 PHE B   9      27.601  14.083  41.137  1.00 98.26           C  
ATOM   4210  CZ  PHE B   9      28.377  14.984  40.419  1.00 98.26           C  
ATOM   4211  H   PHE B   9      31.223  14.581  43.879  1.00 98.26           H  
ATOM   4212  HA  PHE B   9      29.768  13.736  46.310  1.00 98.26           H  
ATOM   4213  HB3 PHE B   9      29.005  15.772  45.104  1.00 98.26           H  
ATOM   4214  HB2 PHE B   9      27.807  14.524  45.134  1.00 98.26           H  
ATOM   4215  HD1 PHE B   9      30.094  16.429  42.945  1.00 98.26           H  
ATOM   4216  HD2 PHE B   9      27.125  13.298  43.070  1.00 98.26           H  
ATOM   4217  HE1 PHE B   9      29.880  16.508  40.500  1.00 98.26           H  
ATOM   4218  HE2 PHE B   9      26.917  13.426  40.621  1.00 98.26           H  
ATOM   4219  HZ  PHE B   9      28.307  15.026  39.344  1.00 98.26           H  
ATOM   4220  N   SER B  10      28.592  11.683  45.257  1.00 98.33           N  
ATOM   4221  CA  SER B  10      28.083  10.402  44.789  1.00 98.33           C  
ATOM   4222  C   SER B  10      26.556  10.389  44.901  1.00 98.33           C  
ATOM   4223  O   SER B  10      25.990  11.115  45.718  1.00 98.33           O  
ATOM   4224  CB  SER B  10      28.746   9.260  45.580  1.00 98.33           C  
ATOM   4225  OG  SER B  10      29.986   8.941  44.988  1.00 98.33           O  
ATOM   4226  H   SER B  10      28.077  12.111  46.017  1.00 98.33           H  
ATOM   4227  HA  SER B  10      28.307  10.282  43.727  1.00 98.33           H  
ATOM   4228  HB3 SER B  10      28.133   8.360  45.564  1.00 98.33           H  
ATOM   4229  HB2 SER B  10      28.895   9.522  46.627  1.00 98.33           H  
ATOM   4230  HG  SER B  10      30.357   8.179  45.450  1.00 98.33           H  
ATOM   4231  N   LEU B  11      25.916   9.575  44.056  1.00 98.75           N  
ATOM   4232  CA  LEU B  11      24.467   9.485  43.936  1.00 98.75           C  
ATOM   4233  C   LEU B  11      24.105   8.105  43.390  1.00 98.75           C  
ATOM   4234  O   LEU B  11      24.712   7.670  42.417  1.00 98.75           O  
ATOM   4235  CB  LEU B  11      23.962  10.624  43.016  1.00 98.75           C  
ATOM   4236  CG  LEU B  11      22.457  10.604  42.658  1.00 98.75           C  
ATOM   4237  CD1 LEU B  11      21.550  10.804  43.888  1.00 98.75           C  
ATOM   4238  CD2 LEU B  11      22.163  11.640  41.568  1.00 98.75           C  
ATOM   4239  H   LEU B  11      26.446   9.019  43.395  1.00 98.75           H  
ATOM   4240  HA  LEU B  11      24.025   9.591  44.925  1.00 98.75           H  
ATOM   4241  HB3 LEU B  11      24.532  10.587  42.085  1.00 98.75           H  
ATOM   4242  HB2 LEU B  11      24.206  11.585  43.467  1.00 98.75           H  
ATOM   4243  HG  LEU B  11      22.207   9.637  42.222  1.00 98.75           H  
ATOM   4244 HD11 LEU B  11      20.891  11.666  43.778  1.00 98.75           H  
ATOM   4245 HD12 LEU B  11      20.918   9.930  44.053  1.00 98.75           H  
ATOM   4246 HD13 LEU B  11      22.129  10.962  44.795  1.00 98.75           H  
ATOM   4247 HD21 LEU B  11      21.096  11.698  41.354  1.00 98.75           H  
ATOM   4248 HD22 LEU B  11      22.510  12.626  41.874  1.00 98.75           H  
ATOM   4249 HD23 LEU B  11      22.669  11.390  40.636  1.00 98.75           H  
ATOM   4250  N   ALA B  12      23.075   7.487  43.975  1.00 98.53           N  
ATOM   4251  CA  ALA B  12      22.418   6.301  43.441  1.00 98.53           C  
ATOM   4252  C   ALA B  12      20.909   6.425  43.655  1.00 98.53           C  
ATOM   4253  O   ALA B  12      20.474   7.103  44.585  1.00 98.53           O  
ATOM   4254  CB  ALA B  12      22.996   5.035  44.092  1.00 98.53           C  
ATOM   4255  H   ALA B  12      22.623   7.914  44.776  1.00 98.53           H  
ATOM   4256  HA  ALA B  12      22.582   6.251  42.367  1.00 98.53           H  
ATOM   4257  HB1 ALA B  12      22.520   4.135  43.699  1.00 98.53           H  
ATOM   4258  HB2 ALA B  12      24.063   4.952  43.894  1.00 98.53           H  
ATOM   4259  HB3 ALA B  12      22.867   5.034  45.171  1.00 98.53           H  
ATOM   4260  N   ILE B  13      20.141   5.754  42.788  1.00 98.88           N  
ATOM   4261  CA  ILE B  13      18.680   5.708  42.824  1.00 98.88           C  
ATOM   4262  C   ILE B  13      18.179   4.304  42.448  1.00 98.88           C  
ATOM   4263  O   ILE B  13      18.924   3.531  41.842  1.00 98.88           O  
ATOM   4264  CB  ILE B  13      18.042   6.752  41.856  1.00 98.88           C  
ATOM   4265  CG1 ILE B  13      18.407   6.553  40.365  1.00 98.88           C  
ATOM   4266  CG2 ILE B  13      18.331   8.195  42.308  1.00 98.88           C  
ATOM   4267  CD1 ILE B  13      17.589   7.437  39.418  1.00 98.88           C  
ATOM   4268  H   ILE B  13      20.576   5.218  42.047  1.00 98.88           H  
ATOM   4269  HA  ILE B  13      18.337   5.891  43.840  1.00 98.88           H  
ATOM   4270  HB  ILE B  13      16.959   6.633  41.935  1.00 98.88           H  
ATOM   4271 HG13 ILE B  13      18.265   5.518  40.055  1.00 98.88           H  
ATOM   4272 HG12 ILE B  13      19.467   6.757  40.218  1.00 98.88           H  
ATOM   4273 HG21 ILE B  13      17.739   8.915  41.746  1.00 98.88           H  
ATOM   4274 HG22 ILE B  13      18.087   8.331  43.360  1.00 98.88           H  
ATOM   4275 HG23 ILE B  13      19.379   8.460  42.176  1.00 98.88           H  
ATOM   4276 HD11 ILE B  13      17.689   7.084  38.395  1.00 98.88           H  
ATOM   4277 HD12 ILE B  13      16.528   7.431  39.672  1.00 98.88           H  
ATOM   4278 HD13 ILE B  13      17.936   8.469  39.440  1.00 98.88           H  
ATOM   4279  N   HIS B  14      16.908   4.021  42.783  1.00 98.07           N  
ATOM   4280  CA  HIS B  14      16.192   2.845  42.295  1.00 98.07           C  
ATOM   4281  C   HIS B  14      14.734   3.180  41.953  1.00 98.07           C  
ATOM   4282  O   HIS B  14      14.110   4.006  42.619  1.00 98.07           O  
ATOM   4283  CB  HIS B  14      16.360   1.624  43.236  1.00 98.07           C  
ATOM   4284  CG  HIS B  14      15.825   1.724  44.646  1.00 98.07           C  
ATOM   4285  CD2 HIS B  14      16.522   1.669  45.835  1.00 98.07           C  
ATOM   4286  ND1 HIS B  14      14.462   1.824  44.938  1.00 98.07           N  
ATOM   4287  CE1 HIS B  14      14.398   1.865  46.261  1.00 98.07           C  
ATOM   4288  NE2 HIS B  14      15.589   1.781  46.847  1.00 98.07           N  
ATOM   4289  H   HIS B  14      16.356   4.698  43.293  1.00 98.07           H  
ATOM   4290  HA  HIS B  14      16.641   2.574  41.344  1.00 98.07           H  
ATOM   4291  HB3 HIS B  14      17.418   1.365  43.297  1.00 98.07           H  
ATOM   4292  HB2 HIS B  14      15.878   0.754  42.790  1.00 98.07           H  
ATOM   4293  HD2 HIS B  14      17.571   1.551  46.035  1.00 98.07           H  
ATOM   4294  HE1 HIS B  14      13.473   1.956  46.809  1.00 98.07           H  
ATOM   4295  HE2 HIS B  14      15.769   1.792  47.841  1.00 98.07           H  
ATOM   4296  N   GLY B  15      14.233   2.495  40.913  1.00 95.98           N  
ATOM   4297  CA  GLY B  15      12.832   2.474  40.498  1.00 95.98           C  
ATOM   4298  C   GLY B  15      12.106   1.247  41.083  1.00 95.98           C  
ATOM   4299  O   GLY B  15      10.898   1.121  40.888  1.00 95.98           O  
ATOM   4300  H   GLY B  15      14.846   1.847  40.435  1.00 95.98           H  
ATOM   4301  HA3 GLY B  15      12.795   2.420  39.411  1.00 95.98           H  
ATOM   4302  HA2 GLY B  15      12.313   3.388  40.792  1.00 95.98           H  
ATOM   4303  N   GLY B  16      12.830   0.364  41.794  1.00 93.71           N  
ATOM   4304  CA  GLY B  16      12.290  -0.747  42.567  1.00 93.71           C  
ATOM   4305  C   GLY B  16      12.770  -2.104  42.041  1.00 93.71           C  
ATOM   4306  O   GLY B  16      13.099  -2.266  40.864  1.00 93.71           O  
ATOM   4307  H   GLY B  16      13.822   0.529  41.892  1.00 93.71           H  
ATOM   4308  HA3 GLY B  16      11.200  -0.736  42.617  1.00 93.71           H  
ATOM   4309  HA2 GLY B  16      12.661  -0.617  43.581  1.00 93.71           H  
ATOM   4310  N   ALA B  17      12.772  -3.081  42.962  1.00 91.30           N  
ATOM   4311  CA  ALA B  17      13.135  -4.481  42.753  1.00 91.30           C  
ATOM   4312  C   ALA B  17      11.908  -5.352  42.443  1.00 91.30           C  
ATOM   4313  O   ALA B  17      10.778  -4.966  42.748  1.00 91.30           O  
ATOM   4314  CB  ALA B  17      13.847  -4.982  44.021  1.00 91.30           C  
ATOM   4315  H   ALA B  17      12.473  -2.853  43.902  1.00 91.30           H  
ATOM   4316  HA  ALA B  17      13.827  -4.562  41.918  1.00 91.30           H  
ATOM   4317  HB1 ALA B  17      14.091  -6.041  43.957  1.00 91.30           H  
ATOM   4318  HB2 ALA B  17      14.786  -4.449  44.176  1.00 91.30           H  
ATOM   4319  HB3 ALA B  17      13.231  -4.840  44.911  1.00 91.30           H  
ATOM   4320  N   GLY B  18      12.170  -6.536  41.867  1.00 86.04           N  
ATOM   4321  CA  GLY B  18      11.160  -7.549  41.567  1.00 86.04           C  
ATOM   4322  C   GLY B  18      10.525  -7.330  40.187  1.00 86.04           C  
ATOM   4323  O   GLY B  18      11.008  -6.545  39.368  1.00 86.04           O  
ATOM   4324  H   GLY B  18      13.127  -6.765  41.634  1.00 86.04           H  
ATOM   4325  HA3 GLY B  18      10.388  -7.566  42.338  1.00 86.04           H  
ATOM   4326  HA2 GLY B  18      11.636  -8.528  41.575  1.00 86.04           H  
ATOM   4327  N   GLY B  19       9.436  -8.075  39.938  1.00 81.38           N  
ATOM   4328  CA  GLY B  19       8.715  -8.112  38.667  1.00 81.38           C  
ATOM   4329  C   GLY B  19       9.333  -9.151  37.719  1.00 81.38           C  
ATOM   4330  O   GLY B  19      10.454  -9.622  37.921  1.00 81.38           O  
ATOM   4331  H   GLY B  19       9.104  -8.701  40.657  1.00 81.38           H  
ATOM   4332  HA3 GLY B  19       8.712  -7.132  38.187  1.00 81.38           H  
ATOM   4333  HA2 GLY B  19       7.675  -8.375  38.867  1.00 81.38           H  
ATOM   4334  N   THR B  20       8.579  -9.498  36.662  1.00 81.81           N  
ATOM   4335  CA  THR B  20       9.010 -10.423  35.610  1.00 81.81           C  
ATOM   4336  C   THR B  20      10.049  -9.769  34.676  1.00 81.81           C  
ATOM   4337  O   THR B  20      10.006  -8.556  34.459  1.00 81.81           O  
ATOM   4338  CB  THR B  20       7.811 -10.923  34.748  1.00 81.81           C  
ATOM   4339  CG2 THR B  20       6.641 -11.474  35.578  1.00 81.81           C  
ATOM   4340  OG1 THR B  20       7.318  -9.963  33.830  1.00 81.81           O  
ATOM   4341  H   THR B  20       7.668  -9.080  36.542  1.00 81.81           H  
ATOM   4342  HA  THR B  20       9.471 -11.290  36.087  1.00 81.81           H  
ATOM   4343  HB  THR B  20       8.176 -11.749  34.136  1.00 81.81           H  
ATOM   4344 HG21 THR B  20       5.871 -11.898  34.933  1.00 81.81           H  
ATOM   4345 HG22 THR B  20       6.978 -12.264  36.250  1.00 81.81           H  
ATOM   4346 HG23 THR B  20       6.171 -10.699  36.184  1.00 81.81           H  
ATOM   4347  HG1 THR B  20       6.852  -9.282  34.321  1.00 81.81           H  
ATOM   4348  N   ILE B  21      10.943 -10.606  34.124  1.00 83.69           N  
ATOM   4349  CA  ILE B  21      11.961 -10.213  33.143  1.00 83.69           C  
ATOM   4350  C   ILE B  21      11.341  -9.719  31.815  1.00 83.69           C  
ATOM   4351  O   ILE B  21      11.908  -8.821  31.195  1.00 83.69           O  
ATOM   4352  CB  ILE B  21      12.963 -11.379  32.865  1.00 83.69           C  
ATOM   4353  CG1 ILE B  21      13.757 -11.729  34.148  1.00 83.69           C  
ATOM   4354  CG2 ILE B  21      13.947 -11.122  31.698  1.00 83.69           C  
ATOM   4355  CD1 ILE B  21      14.603 -13.006  34.037  1.00 83.69           C  
ATOM   4356  H   ILE B  21      10.921 -11.586  34.363  1.00 83.69           H  
ATOM   4357  HA  ILE B  21      12.522  -9.380  33.570  1.00 83.69           H  
ATOM   4358  HB  ILE B  21      12.375 -12.259  32.599  1.00 83.69           H  
ATOM   4359 HG13 ILE B  21      13.084 -11.845  34.997  1.00 83.69           H  
ATOM   4360 HG12 ILE B  21      14.411 -10.896  34.405  1.00 83.69           H  
ATOM   4361 HG21 ILE B  21      14.652 -11.942  31.572  1.00 83.69           H  
ATOM   4362 HG22 ILE B  21      13.440 -11.019  30.739  1.00 83.69           H  
ATOM   4363 HG23 ILE B  21      14.528 -10.215  31.872  1.00 83.69           H  
ATOM   4364 HD11 ILE B  21      14.776 -13.441  35.019  1.00 83.69           H  
ATOM   4365 HD12 ILE B  21      14.116 -13.762  33.421  1.00 83.69           H  
ATOM   4366 HD13 ILE B  21      15.580 -12.794  33.601  1.00 83.69           H  
ATOM   4367  N   LYS B  22      10.170 -10.268  31.437  1.00 84.05           N  
ATOM   4368  CA  LYS B  22       9.378  -9.842  30.282  1.00 84.05           C  
ATOM   4369  C   LYS B  22       8.923  -8.376  30.387  1.00 84.05           C  
ATOM   4370  O   LYS B  22       9.264  -7.592  29.506  1.00 84.05           O  
ATOM   4371  CB  LYS B  22       8.209 -10.828  30.056  1.00 84.05           C  
ATOM   4372  CG  LYS B  22       7.260 -10.436  28.907  1.00 84.05           C  
ATOM   4373  CD  LYS B  22       6.253 -11.536  28.547  1.00 84.05           C  
ATOM   4374  CE  LYS B  22       5.289 -11.088  27.435  1.00 84.05           C  
ATOM   4375  NZ  LYS B  22       4.356 -12.158  27.044  1.00 84.05           N1+
ATOM   4376  H   LYS B  22       9.760 -10.990  32.011  1.00 84.05           H  
ATOM   4377  HA  LYS B  22      10.033  -9.914  29.411  1.00 84.05           H  
ATOM   4378  HB3 LYS B  22       7.627 -10.929  30.973  1.00 84.05           H  
ATOM   4379  HB2 LYS B  22       8.626 -11.815  29.852  1.00 84.05           H  
ATOM   4380  HG3 LYS B  22       7.844 -10.176  28.023  1.00 84.05           H  
ATOM   4381  HG2 LYS B  22       6.706  -9.537  29.181  1.00 84.05           H  
ATOM   4382  HD3 LYS B  22       5.689 -11.815  29.439  1.00 84.05           H  
ATOM   4383  HD2 LYS B  22       6.796 -12.429  28.232  1.00 84.05           H  
ATOM   4384  HE3 LYS B  22       5.850 -10.779  26.552  1.00 84.05           H  
ATOM   4385  HE2 LYS B  22       4.708 -10.227  27.767  1.00 84.05           H  
ATOM   4386  HZ1 LYS B  22       3.804 -12.434  27.843  1.00 84.05           H  
ATOM   4387  HZ2 LYS B  22       3.746 -11.817  26.315  1.00 84.05           H  
ATOM   4388  HZ3 LYS B  22       4.877 -12.952  26.701  1.00 84.05           H  
ATOM   4389  N   LYS B  23       8.204  -8.030  31.471  1.00 83.30           N  
ATOM   4390  CA  LYS B  23       7.722  -6.669  31.734  1.00 83.30           C  
ATOM   4391  C   LYS B  23       8.839  -5.646  31.999  1.00 83.30           C  
ATOM   4392  O   LYS B  23       8.653  -4.469  31.686  1.00 83.30           O  
ATOM   4393  CB  LYS B  23       6.699  -6.674  32.885  1.00 83.30           C  
ATOM   4394  CG  LYS B  23       5.352  -7.299  32.487  1.00 83.30           C  
ATOM   4395  CD  LYS B  23       4.277  -7.118  33.568  1.00 83.30           C  
ATOM   4396  CE  LYS B  23       2.902  -7.631  33.113  1.00 83.30           C  
ATOM   4397  NZ  LYS B  23       1.861  -7.379  34.126  1.00 83.30           N1+
ATOM   4398  H   LYS B  23       7.976  -8.730  32.165  1.00 83.30           H  
ATOM   4399  HA  LYS B  23       7.206  -6.335  30.834  1.00 83.30           H  
ATOM   4400  HB3 LYS B  23       6.503  -5.642  33.183  1.00 83.30           H  
ATOM   4401  HB2 LYS B  23       7.112  -7.166  33.766  1.00 83.30           H  
ATOM   4402  HG3 LYS B  23       5.484  -8.360  32.271  1.00 83.30           H  
ATOM   4403  HG2 LYS B  23       5.005  -6.842  31.559  1.00 83.30           H  
ATOM   4404  HD3 LYS B  23       4.210  -6.061  33.833  1.00 83.30           H  
ATOM   4405  HD2 LYS B  23       4.589  -7.642  34.473  1.00 83.30           H  
ATOM   4406  HE3 LYS B  23       2.945  -8.701  32.907  1.00 83.30           H  
ATOM   4407  HE2 LYS B  23       2.604  -7.137  32.187  1.00 83.30           H  
ATOM   4408  HZ1 LYS B  23       1.790  -6.386  34.297  1.00 83.30           H  
ATOM   4409  HZ2 LYS B  23       0.973  -7.724  33.790  1.00 83.30           H  
ATOM   4410  HZ3 LYS B  23       2.102  -7.851  34.986  1.00 83.30           H  
ATOM   4411  N   ALA B  24       9.983  -6.109  32.534  1.00 85.55           N  
ATOM   4412  CA  ALA B  24      11.191  -5.307  32.700  1.00 85.55           C  
ATOM   4413  C   ALA B  24      11.792  -4.893  31.347  1.00 85.55           C  
ATOM   4414  O   ALA B  24      12.038  -3.705  31.157  1.00 85.55           O  
ATOM   4415  CB  ALA B  24      12.199  -6.070  33.570  1.00 85.55           C  
ATOM   4416  H   ALA B  24      10.056  -7.086  32.783  1.00 85.55           H  
ATOM   4417  HA  ALA B  24      10.914  -4.398  33.238  1.00 85.55           H  
ATOM   4418  HB1 ALA B  24      13.060  -5.448  33.815  1.00 85.55           H  
ATOM   4419  HB2 ALA B  24      11.746  -6.373  34.514  1.00 85.55           H  
ATOM   4420  HB3 ALA B  24      12.567  -6.968  33.075  1.00 85.55           H  
ATOM   4421  N   ARG B  25      11.954  -5.857  30.421  1.00 86.24           N  
ATOM   4422  CA  ARG B  25      12.459  -5.637  29.060  1.00 86.24           C  
ATOM   4423  C   ARG B  25      11.497  -4.847  28.150  1.00 86.24           C  
ATOM   4424  O   ARG B  25      11.980  -4.097  27.303  1.00 86.24           O  
ATOM   4425  CB  ARG B  25      12.866  -6.980  28.425  1.00 86.24           C  
ATOM   4426  CG  ARG B  25      14.110  -7.596  29.091  1.00 86.24           C  
ATOM   4427  CD  ARG B  25      14.549  -8.912  28.432  1.00 86.24           C  
ATOM   4428  NE  ARG B  25      15.670  -9.537  29.156  1.00 86.24           N  
ATOM   4429  CZ  ARG B  25      16.266 -10.712  28.878  1.00 86.24           C  
ATOM   4430  NH1 ARG B  25      15.884 -11.480  27.846  1.00 86.24           N  
ATOM   4431  NH2 ARG B  25      17.271 -11.125  29.660  1.00 86.24           N1+
ATOM   4432  H   ARG B  25      11.716  -6.812  30.654  1.00 86.24           H  
ATOM   4433  HA  ARG B  25      13.367  -5.044  29.139  1.00 86.24           H  
ATOM   4434  HB3 ARG B  25      13.095  -6.827  27.369  1.00 86.24           H  
ATOM   4435  HB2 ARG B  25      12.028  -7.679  28.457  1.00 86.24           H  
ATOM   4436  HG3 ARG B  25      14.008  -7.701  30.171  1.00 86.24           H  
ATOM   4437  HG2 ARG B  25      14.914  -6.873  28.945  1.00 86.24           H  
ATOM   4438  HD3 ARG B  25      14.950  -8.677  27.446  1.00 86.24           H  
ATOM   4439  HD2 ARG B  25      13.709  -9.590  28.280  1.00 86.24           H  
ATOM   4440  HE  ARG B  25      16.025  -9.010  29.944  1.00 86.24           H  
ATOM   4441 HH12 ARG B  25      16.349 -12.356  27.656  1.00 86.24           H  
ATOM   4442 HH11 ARG B  25      15.132 -11.176  27.246  1.00 86.24           H  
ATOM   4443 HH22 ARG B  25      17.747 -11.996  29.478  1.00 86.24           H  
ATOM   4444 HH21 ARG B  25      17.563 -10.568  30.457  1.00 86.24           H  
ATOM   4445  N   GLU B  26      10.174  -4.982  28.355  1.00 87.64           N  
ATOM   4446  CA  GLU B  26       9.139  -4.206  27.657  1.00 87.64           C  
ATOM   4447  C   GLU B  26       9.146  -2.704  28.002  1.00 87.64           C  
ATOM   4448  O   GLU B  26       8.780  -1.899  27.147  1.00 87.64           O  
ATOM   4449  CB  GLU B  26       7.752  -4.819  27.945  1.00 87.64           C  
ATOM   4450  CG  GLU B  26       7.490  -6.129  27.167  1.00 87.64           C  
ATOM   4451  CD  GLU B  26       6.219  -6.902  27.562  1.00 87.64           C  
ATOM   4452  OE1 GLU B  26       5.912  -7.865  26.826  1.00 87.64           O  
ATOM   4453  OE2 GLU B  26       5.572  -6.554  28.576  1.00 87.64           O1-
ATOM   4454  H   GLU B  26       9.844  -5.646  29.043  1.00 87.64           H  
ATOM   4455  HA  GLU B  26       9.329  -4.282  26.585  1.00 87.64           H  
ATOM   4456  HB3 GLU B  26       6.961  -4.104  27.709  1.00 87.64           H  
ATOM   4457  HB2 GLU B  26       7.676  -4.999  29.017  1.00 87.64           H  
ATOM   4458  HG3 GLU B  26       8.339  -6.804  27.271  1.00 87.64           H  
ATOM   4459  HG2 GLU B  26       7.430  -5.894  26.104  1.00 87.64           H  
ATOM   4460  N   SER B  27       9.571  -2.362  29.229  1.00 89.08           N  
ATOM   4461  CA  SER B  27       9.657  -0.992  29.738  1.00 89.08           C  
ATOM   4462  C   SER B  27      11.095  -0.432  29.753  1.00 89.08           C  
ATOM   4463  O   SER B  27      11.253   0.734  30.108  1.00 89.08           O  
ATOM   4464  CB  SER B  27       8.994  -0.951  31.134  1.00 89.08           C  
ATOM   4465  OG  SER B  27       9.731  -1.659  32.116  1.00 89.08           O  
ATOM   4466  H   SER B  27       9.859  -3.090  29.868  1.00 89.08           H  
ATOM   4467  HA  SER B  27       9.078  -0.328  29.093  1.00 89.08           H  
ATOM   4468  HB3 SER B  27       7.985  -1.363  31.088  1.00 89.08           H  
ATOM   4469  HB2 SER B  27       8.888   0.081  31.469  1.00 89.08           H  
ATOM   4470  HG  SER B  27       9.593  -2.600  31.974  1.00 89.08           H  
ATOM   4471  N   GLU B  28      12.099  -1.253  29.387  1.00 91.92           N  
ATOM   4472  CA  GLU B  28      13.537  -1.016  29.565  1.00 91.92           C  
ATOM   4473  C   GLU B  28      14.073   0.332  29.071  1.00 91.92           C  
ATOM   4474  O   GLU B  28      14.747   1.014  29.840  1.00 91.92           O  
ATOM   4475  CB  GLU B  28      14.332  -2.205  28.986  1.00 91.92           C  
ATOM   4476  CG  GLU B  28      15.875  -2.065  29.000  1.00 91.92           C  
ATOM   4477  CD  GLU B  28      16.657  -3.341  28.642  1.00 91.92           C  
ATOM   4478  OE1 GLU B  28      17.899  -3.279  28.772  1.00 91.92           O  
ATOM   4479  OE2 GLU B  28      16.036  -4.356  28.254  1.00 91.92           O1-
ATOM   4480  H   GLU B  28      11.860  -2.186  29.083  1.00 91.92           H  
ATOM   4481  HA  GLU B  28      13.698  -1.020  30.644  1.00 91.92           H  
ATOM   4482  HB3 GLU B  28      13.996  -2.408  27.968  1.00 91.92           H  
ATOM   4483  HB2 GLU B  28      14.065  -3.079  29.572  1.00 91.92           H  
ATOM   4484  HG3 GLU B  28      16.196  -1.732  29.988  1.00 91.92           H  
ATOM   4485  HG2 GLU B  28      16.182  -1.289  28.298  1.00 91.92           H  
ATOM   4486  N   THR B  29      13.768   0.681  27.811  1.00 94.34           N  
ATOM   4487  CA  THR B  29      14.237   1.906  27.158  1.00 94.34           C  
ATOM   4488  C   THR B  29      13.724   3.188  27.843  1.00 94.34           C  
ATOM   4489  O   THR B  29      14.508   4.117  28.034  1.00 94.34           O  
ATOM   4490  CB  THR B  29      13.810   1.943  25.666  1.00 94.34           C  
ATOM   4491  CG2 THR B  29      14.263   3.182  24.870  1.00 94.34           C  
ATOM   4492  OG1 THR B  29      14.321   0.796  25.015  1.00 94.34           O  
ATOM   4493  H   THR B  29      13.224   0.053  27.237  1.00 94.34           H  
ATOM   4494  HA  THR B  29      15.328   1.910  27.209  1.00 94.34           H  
ATOM   4495  HB  THR B  29      12.723   1.877  25.604  1.00 94.34           H  
ATOM   4496 HG21 THR B  29      14.012   3.083  23.814  1.00 94.34           H  
ATOM   4497 HG22 THR B  29      13.781   4.094  25.224  1.00 94.34           H  
ATOM   4498 HG23 THR B  29      15.341   3.325  24.943  1.00 94.34           H  
ATOM   4499  HG1 THR B  29      14.169   0.885  24.071  1.00 94.34           H  
ATOM   4500  N   VAL B  30      12.438   3.189  28.231  1.00 93.86           N  
ATOM   4501  CA  VAL B  30      11.784   4.307  28.908  1.00 93.86           C  
ATOM   4502  C   VAL B  30      12.248   4.429  30.375  1.00 93.86           C  
ATOM   4503  O   VAL B  30      12.504   5.544  30.822  1.00 93.86           O  
ATOM   4504  CB  VAL B  30      10.233   4.173  28.886  1.00 93.86           C  
ATOM   4505  CG1 VAL B  30       9.507   5.388  29.504  1.00 93.86           C  
ATOM   4506  CG2 VAL B  30       9.699   3.946  27.460  1.00 93.86           C  
ATOM   4507  H   VAL B  30      11.868   2.371  28.070  1.00 93.86           H  
ATOM   4508  HA  VAL B  30      12.057   5.228  28.388  1.00 93.86           H  
ATOM   4509  HB  VAL B  30       9.953   3.297  29.475  1.00 93.86           H  
ATOM   4510 HG11 VAL B  30       8.425   5.257  29.471  1.00 93.86           H  
ATOM   4511 HG12 VAL B  30       9.774   5.548  30.547  1.00 93.86           H  
ATOM   4512 HG13 VAL B  30       9.745   6.303  28.962  1.00 93.86           H  
ATOM   4513 HG21 VAL B  30       8.610   3.892  27.451  1.00 93.86           H  
ATOM   4514 HG22 VAL B  30       9.995   4.756  26.793  1.00 93.86           H  
ATOM   4515 HG23 VAL B  30      10.065   3.012  27.034  1.00 93.86           H  
ATOM   4516  N   VAL B  31      12.381   3.287  31.074  1.00 94.11           N  
ATOM   4517  CA  VAL B  31      12.864   3.191  32.453  1.00 94.11           C  
ATOM   4518  C   VAL B  31      14.330   3.641  32.604  1.00 94.11           C  
ATOM   4519  O   VAL B  31      14.604   4.439  33.496  1.00 94.11           O  
ATOM   4520  CB  VAL B  31      12.662   1.754  33.024  1.00 94.11           C  
ATOM   4521  CG1 VAL B  31      13.506   1.385  34.262  1.00 94.11           C  
ATOM   4522  CG2 VAL B  31      11.175   1.507  33.338  1.00 94.11           C  
ATOM   4523  H   VAL B  31      12.141   2.409  30.631  1.00 94.11           H  
ATOM   4524  HA  VAL B  31      12.258   3.877  33.049  1.00 94.11           H  
ATOM   4525  HB  VAL B  31      12.941   1.045  32.243  1.00 94.11           H  
ATOM   4526 HG11 VAL B  31      13.207   0.411  34.646  1.00 94.11           H  
ATOM   4527 HG12 VAL B  31      14.568   1.313  34.028  1.00 94.11           H  
ATOM   4528 HG13 VAL B  31      13.379   2.112  35.064  1.00 94.11           H  
ATOM   4529 HG21 VAL B  31      11.000   0.474  33.641  1.00 94.11           H  
ATOM   4530 HG22 VAL B  31      10.828   2.152  34.145  1.00 94.11           H  
ATOM   4531 HG23 VAL B  31      10.542   1.702  32.473  1.00 94.11           H  
ATOM   4532  N   LYS B  32      15.227   3.176  31.715  1.00 96.41           N  
ATOM   4533  CA  LYS B  32      16.630   3.601  31.656  1.00 96.41           C  
ATOM   4534  C   LYS B  32      16.802   5.100  31.372  1.00 96.41           C  
ATOM   4535  O   LYS B  32      17.644   5.726  32.012  1.00 96.41           O  
ATOM   4536  CB  LYS B  32      17.404   2.767  30.616  1.00 96.41           C  
ATOM   4537  CG  LYS B  32      17.840   1.387  31.131  1.00 96.41           C  
ATOM   4538  CD  LYS B  32      18.629   0.604  30.070  1.00 96.41           C  
ATOM   4539  CE  LYS B  32      19.424  -0.560  30.676  1.00 96.41           C  
ATOM   4540  NZ  LYS B  32      20.190  -1.298  29.658  1.00 96.41           N1+
ATOM   4541  H   LYS B  32      14.933   2.515  31.006  1.00 96.41           H  
ATOM   4542  HA  LYS B  32      17.063   3.410  32.641  1.00 96.41           H  
ATOM   4543  HB3 LYS B  32      18.318   3.298  30.344  1.00 96.41           H  
ATOM   4544  HB2 LYS B  32      16.831   2.681  29.691  1.00 96.41           H  
ATOM   4545  HG3 LYS B  32      16.973   0.808  31.448  1.00 96.41           H  
ATOM   4546  HG2 LYS B  32      18.459   1.522  32.019  1.00 96.41           H  
ATOM   4547  HD3 LYS B  32      19.306   1.278  29.542  1.00 96.41           H  
ATOM   4548  HD2 LYS B  32      17.930   0.225  29.322  1.00 96.41           H  
ATOM   4549  HE3 LYS B  32      18.763  -1.252  31.199  1.00 96.41           H  
ATOM   4550  HE2 LYS B  32      20.131  -0.166  31.402  1.00 96.41           H  
ATOM   4551  HZ1 LYS B  32      19.543  -1.748  29.021  1.00 96.41           H  
ATOM   4552  HZ2 LYS B  32      20.789  -0.664  29.148  1.00 96.41           H  
ATOM   4553  HZ3 LYS B  32      20.751  -2.009  30.105  1.00 96.41           H  
ATOM   4554  N   GLN B  33      15.986   5.647  30.452  1.00 97.80           N  
ATOM   4555  CA  GLN B  33      15.976   7.070  30.115  1.00 97.80           C  
ATOM   4556  C   GLN B  33      15.476   7.939  31.282  1.00 97.80           C  
ATOM   4557  O   GLN B  33      16.088   8.968  31.555  1.00 97.80           O  
ATOM   4558  CB  GLN B  33      15.146   7.295  28.830  1.00 97.80           C  
ATOM   4559  CG  GLN B  33      15.177   8.736  28.272  1.00 97.80           C  
ATOM   4560  CD  GLN B  33      16.578   9.162  27.822  1.00 97.80           C  
ATOM   4561  NE2 GLN B  33      17.079  10.283  28.340  1.00 97.80           N  
ATOM   4562  OE1 GLN B  33      17.200   8.489  27.003  1.00 97.80           O  
ATOM   4563  H   GLN B  33      15.323   5.065  29.958  1.00 97.80           H  
ATOM   4564  HA  GLN B  33      17.012   7.352  29.913  1.00 97.80           H  
ATOM   4565  HB3 GLN B  33      14.110   7.007  29.010  1.00 97.80           H  
ATOM   4566  HB2 GLN B  33      15.504   6.617  28.054  1.00 97.80           H  
ATOM   4567  HG3 GLN B  33      14.782   9.444  29.001  1.00 97.80           H  
ATOM   4568  HG2 GLN B  33      14.518   8.798  27.406  1.00 97.80           H  
ATOM   4569 HE22 GLN B  33      17.996  10.600  28.064  1.00 97.80           H  
ATOM   4570 HE21 GLN B  33      16.568  10.817  29.034  1.00 97.80           H  
ATOM   4571  N   THR B  34      14.416   7.484  31.974  1.00 97.39           N  
ATOM   4572  CA  THR B  34      13.852   8.140  33.155  1.00 97.39           C  
ATOM   4573  C   THR B  34      14.851   8.184  34.327  1.00 97.39           C  
ATOM   4574  O   THR B  34      15.025   9.252  34.909  1.00 97.39           O  
ATOM   4575  CB  THR B  34      12.549   7.447  33.640  1.00 97.39           C  
ATOM   4576  CG2 THR B  34      11.942   8.016  34.933  1.00 97.39           C  
ATOM   4577  OG1 THR B  34      11.561   7.549  32.634  1.00 97.39           O  
ATOM   4578  H   THR B  34      13.967   6.625  31.684  1.00 97.39           H  
ATOM   4579  HA  THR B  34      13.616   9.170  32.878  1.00 97.39           H  
ATOM   4580  HB  THR B  34      12.737   6.384  33.791  1.00 97.39           H  
ATOM   4581 HG21 THR B  34      10.996   7.530  35.161  1.00 97.39           H  
ATOM   4582 HG22 THR B  34      12.591   7.851  35.790  1.00 97.39           H  
ATOM   4583 HG23 THR B  34      11.757   9.088  34.849  1.00 97.39           H  
ATOM   4584  HG1 THR B  34      11.847   7.032  31.874  1.00 97.39           H  
ATOM   4585  N   LEU B  35      15.525   7.054  34.616  1.00 98.47           N  
ATOM   4586  CA  LEU B  35      16.577   6.966  35.632  1.00 98.47           C  
ATOM   4587  C   LEU B  35      17.800   7.844  35.297  1.00 98.47           C  
ATOM   4588  O   LEU B  35      18.374   8.417  36.220  1.00 98.47           O  
ATOM   4589  CB  LEU B  35      17.000   5.493  35.853  1.00 98.47           C  
ATOM   4590  CG  LEU B  35      15.932   4.569  36.492  1.00 98.47           C  
ATOM   4591  CD1 LEU B  35      16.385   3.096  36.452  1.00 98.47           C  
ATOM   4592  CD2 LEU B  35      15.539   4.976  37.922  1.00 98.47           C  
ATOM   4593  H   LEU B  35      15.333   6.208  34.094  1.00 98.47           H  
ATOM   4594  HA  LEU B  35      16.162   7.354  36.562  1.00 98.47           H  
ATOM   4595  HB3 LEU B  35      17.893   5.460  36.479  1.00 98.47           H  
ATOM   4596  HB2 LEU B  35      17.301   5.077  34.890  1.00 98.47           H  
ATOM   4597  HG  LEU B  35      15.019   4.641  35.905  1.00 98.47           H  
ATOM   4598 HD11 LEU B  35      15.697   2.492  35.863  1.00 98.47           H  
ATOM   4599 HD12 LEU B  35      17.376   2.979  36.012  1.00 98.47           H  
ATOM   4600 HD13 LEU B  35      16.427   2.658  37.449  1.00 98.47           H  
ATOM   4601 HD21 LEU B  35      14.878   4.236  38.374  1.00 98.47           H  
ATOM   4602 HD22 LEU B  35      16.414   5.061  38.563  1.00 98.47           H  
ATOM   4603 HD23 LEU B  35      15.005   5.927  37.938  1.00 98.47           H  
ATOM   4604  N   HIS B  36      18.149   7.982  34.004  1.00 98.57           N  
ATOM   4605  CA  HIS B  36      19.231   8.849  33.526  1.00 98.57           C  
ATOM   4606  C   HIS B  36      18.928  10.344  33.742  1.00 98.57           C  
ATOM   4607  O   HIS B  36      19.805  11.060  34.219  1.00 98.57           O  
ATOM   4608  CB  HIS B  36      19.553   8.522  32.050  1.00 98.57           C  
ATOM   4609  CG  HIS B  36      20.774   9.204  31.473  1.00 98.57           C  
ATOM   4610  CD2 HIS B  36      22.001   8.703  31.095  1.00 98.57           C  
ATOM   4611  ND1 HIS B  36      20.835  10.562  31.204  1.00 98.57           N  
ATOM   4612  CE1 HIS B  36      22.056  10.819  30.729  1.00 98.57           C  
ATOM   4613  NE2 HIS B  36      22.818   9.737  30.634  1.00 98.57           N  
ATOM   4614  H   HIS B  36      17.634   7.480  33.292  1.00 98.57           H  
ATOM   4615  HA  HIS B  36      20.117   8.604  34.115  1.00 98.57           H  
ATOM   4616  HB3 HIS B  36      18.702   8.761  31.412  1.00 98.57           H  
ATOM   4617  HB2 HIS B  36      19.711   7.448  31.947  1.00 98.57           H  
ATOM   4618  HD2 HIS B  36      22.362   7.686  31.133  1.00 98.57           H  
ATOM   4619  HD1 HIS B  36      20.100  11.238  31.360  1.00 98.57           H  
ATOM   4620  HE1 HIS B  36      22.390  11.809  30.452  1.00 98.57           H  
ATOM   4621  N   ASP B  37      17.701  10.780  33.412  1.00 98.85           N  
ATOM   4622  CA  ASP B  37      17.223  12.160  33.591  1.00 98.85           C  
ATOM   4623  C   ASP B  37      17.136  12.581  35.068  1.00 98.85           C  
ATOM   4624  O   ASP B  37      17.413  13.739  35.384  1.00 98.85           O  
ATOM   4625  CB  ASP B  37      15.862  12.418  32.893  1.00 98.85           C  
ATOM   4626  CG  ASP B  37      15.818  12.146  31.378  1.00 98.85           C  
ATOM   4627  OD1 ASP B  37      16.880  12.238  30.721  1.00 98.85           O  
ATOM   4628  OD2 ASP B  37      14.687  11.986  30.869  1.00 98.85           O1-
ATOM   4629  H   ASP B  37      17.040  10.135  32.998  1.00 98.85           H  
ATOM   4630  HA  ASP B  37      17.966  12.815  33.132  1.00 98.85           H  
ATOM   4631  HB3 ASP B  37      15.560  13.455  33.045  1.00 98.85           H  
ATOM   4632  HB2 ASP B  37      15.100  11.793  33.363  1.00 98.85           H  
ATOM   4633  N   ILE B  38      16.787  11.626  35.943  1.00 98.93           N  
ATOM   4634  CA  ILE B  38      16.721  11.799  37.392  1.00 98.93           C  
ATOM   4635  C   ILE B  38      18.122  11.871  38.034  1.00 98.93           C  
ATOM   4636  O   ILE B  38      18.323  12.681  38.939  1.00 98.93           O  
ATOM   4637  CB  ILE B  38      15.861  10.670  38.034  1.00 98.93           C  
ATOM   4638  CG1 ILE B  38      14.395  10.848  37.582  1.00 98.93           C  
ATOM   4639  CG2 ILE B  38      15.911  10.608  39.574  1.00 98.93           C  
ATOM   4640  CD1 ILE B  38      13.465   9.680  37.914  1.00 98.93           C  
ATOM   4641  H   ILE B  38      16.553  10.705  35.595  1.00 98.93           H  
ATOM   4642  HA  ILE B  38      16.230  12.754  37.593  1.00 98.93           H  
ATOM   4643  HB  ILE B  38      16.220   9.714  37.651  1.00 98.93           H  
ATOM   4644 HG13 ILE B  38      14.327  11.044  36.513  1.00 98.93           H  
ATOM   4645 HG12 ILE B  38      14.016  11.751  38.047  1.00 98.93           H  
ATOM   4646 HG21 ILE B  38      15.302   9.793  39.965  1.00 98.93           H  
ATOM   4647 HG22 ILE B  38      16.915  10.460  39.968  1.00 98.93           H  
ATOM   4648 HG23 ILE B  38      15.523  11.535  39.984  1.00 98.93           H  
ATOM   4649 HD11 ILE B  38      12.586   9.694  37.271  1.00 98.93           H  
ATOM   4650 HD12 ILE B  38      13.965   8.720  37.784  1.00 98.93           H  
ATOM   4651 HD13 ILE B  38      13.107   9.750  38.939  1.00 98.93           H  
ATOM   4652  N   LEU B  39      19.075  11.077  37.513  1.00 98.88           N  
ATOM   4653  CA  LEU B  39      20.492  11.130  37.879  1.00 98.88           C  
ATOM   4654  C   LEU B  39      21.182  12.421  37.409  1.00 98.88           C  
ATOM   4655  O   LEU B  39      22.046  12.903  38.135  1.00 98.88           O  
ATOM   4656  CB  LEU B  39      21.223   9.892  37.325  1.00 98.88           C  
ATOM   4657  CG  LEU B  39      20.946   8.601  38.118  1.00 98.88           C  
ATOM   4658  CD1 LEU B  39      21.319   7.352  37.302  1.00 98.88           C  
ATOM   4659  CD2 LEU B  39      21.612   8.603  39.505  1.00 98.88           C  
ATOM   4660  H   LEU B  39      18.832  10.426  36.779  1.00 98.88           H  
ATOM   4661  HA  LEU B  39      20.556  11.116  38.968  1.00 98.88           H  
ATOM   4662  HB3 LEU B  39      22.300  10.060  37.314  1.00 98.88           H  
ATOM   4663  HB2 LEU B  39      20.933   9.760  36.283  1.00 98.88           H  
ATOM   4664  HG  LEU B  39      19.874   8.544  38.280  1.00 98.88           H  
ATOM   4665 HD11 LEU B  39      20.616   6.544  37.503  1.00 98.88           H  
ATOM   4666 HD12 LEU B  39      21.283   7.540  36.230  1.00 98.88           H  
ATOM   4667 HD13 LEU B  39      22.323   6.999  37.535  1.00 98.88           H  
ATOM   4668 HD21 LEU B  39      21.921   7.604  39.804  1.00 98.88           H  
ATOM   4669 HD22 LEU B  39      22.492   9.245  39.538  1.00 98.88           H  
ATOM   4670 HD23 LEU B  39      20.914   8.956  40.264  1.00 98.88           H  
ATOM   4671  N   GLU B  40      20.781  12.974  36.248  1.00 98.79           N  
ATOM   4672  CA  GLU B  40      21.245  14.271  35.746  1.00 98.79           C  
ATOM   4673  C   GLU B  40      20.737  15.467  36.567  1.00 98.79           C  
ATOM   4674  O   GLU B  40      21.482  16.434  36.722  1.00 98.79           O  
ATOM   4675  CB  GLU B  40      20.892  14.443  34.248  1.00 98.79           C  
ATOM   4676  CG  GLU B  40      21.850  13.720  33.273  1.00 98.79           C  
ATOM   4677  CD  GLU B  40      23.298  14.252  33.246  1.00 98.79           C  
ATOM   4678  OE1 GLU B  40      24.181  13.473  32.827  1.00 98.79           O  
ATOM   4679  OE2 GLU B  40      23.522  15.418  33.644  1.00 98.79           O1-
ATOM   4680  H   GLU B  40      20.095  12.495  35.680  1.00 98.79           H  
ATOM   4681  HA  GLU B  40      22.330  14.280  35.853  1.00 98.79           H  
ATOM   4682  HB3 GLU B  40      20.829  15.499  33.979  1.00 98.79           H  
ATOM   4683  HB2 GLU B  40      19.888  14.054  34.077  1.00 98.79           H  
ATOM   4684  HG3 GLU B  40      21.453  13.808  32.262  1.00 98.79           H  
ATOM   4685  HG2 GLU B  40      21.851  12.655  33.496  1.00 98.79           H  
ATOM   4686  N   ARG B  41      19.509  15.376  37.110  1.00 98.85           N  
ATOM   4687  CA  ARG B  41      18.955  16.371  38.030  1.00 98.85           C  
ATOM   4688  C   ARG B  41      19.686  16.368  39.385  1.00 98.85           C  
ATOM   4689  O   ARG B  41      20.012  17.441  39.891  1.00 98.85           O  
ATOM   4690  CB  ARG B  41      17.432  16.156  38.178  1.00 98.85           C  
ATOM   4691  CG  ARG B  41      16.704  17.128  39.133  1.00 98.85           C  
ATOM   4692  CD  ARG B  41      16.939  18.620  38.834  1.00 98.85           C  
ATOM   4693  NE  ARG B  41      16.063  19.477  39.650  1.00 98.85           N  
ATOM   4694  CZ  ARG B  41      14.807  19.868  39.362  1.00 98.85           C  
ATOM   4695  NH1 ARG B  41      14.199  19.539  38.211  1.00 98.85           N  
ATOM   4696  NH2 ARG B  41      14.139  20.604  40.259  1.00 98.85           N1+
ATOM   4697  H   ARG B  41      18.938  14.563  36.923  1.00 98.85           H  
ATOM   4698  HA  ARG B  41      19.111  17.353  37.577  1.00 98.85           H  
ATOM   4699  HB3 ARG B  41      17.243  15.139  38.525  1.00 98.85           H  
ATOM   4700  HB2 ARG B  41      16.966  16.218  37.194  1.00 98.85           H  
ATOM   4701  HG3 ARG B  41      17.098  16.924  40.129  1.00 98.85           H  
ATOM   4702  HG2 ARG B  41      15.641  16.907  39.207  1.00 98.85           H  
ATOM   4703  HD3 ARG B  41      16.919  18.848  37.767  1.00 98.85           H  
ATOM   4704  HD2 ARG B  41      17.936  18.890  39.178  1.00 98.85           H  
ATOM   4705  HE  ARG B  41      16.429  19.715  40.560  1.00 98.85           H  
ATOM   4706 HH12 ARG B  41      13.254  19.836  38.022  1.00 98.85           H  
ATOM   4707 HH11 ARG B  41      14.687  18.975  37.530  1.00 98.85           H  
ATOM   4708 HH22 ARG B  41      13.192  20.903  40.073  1.00 98.85           H  
ATOM   4709 HH21 ARG B  41      14.564  20.843  41.143  1.00 98.85           H  
ATOM   4710  N   GLY B  42      19.963  15.168  39.924  1.00 98.89           N  
ATOM   4711  CA  GLY B  42      20.710  14.995  41.168  1.00 98.89           C  
ATOM   4712  C   GLY B  42      22.200  15.337  40.992  1.00 98.89           C  
ATOM   4713  O   GLY B  42      22.810  15.817  41.946  1.00 98.89           O  
ATOM   4714  H   GLY B  42      19.651  14.329  39.454  1.00 98.89           H  
ATOM   4715  HA3 GLY B  42      20.606  13.965  41.499  1.00 98.89           H  
ATOM   4716  HA2 GLY B  42      20.278  15.618  41.953  1.00 98.89           H  
ATOM   4717  N   ARG B  43      22.769  15.147  39.784  1.00 98.54           N  
ATOM   4718  CA  ARG B  43      24.119  15.587  39.412  1.00 98.54           C  
ATOM   4719  C   ARG B  43      24.234  17.116  39.460  1.00 98.54           C  
ATOM   4720  O   ARG B  43      25.169  17.618  40.076  1.00 98.54           O  
ATOM   4721  CB  ARG B  43      24.513  15.072  38.007  1.00 98.54           C  
ATOM   4722  CG  ARG B  43      25.976  15.392  37.621  1.00 98.54           C  
ATOM   4723  CD  ARG B  43      26.281  15.425  36.112  1.00 98.54           C  
ATOM   4724  NE  ARG B  43      26.328  14.097  35.479  1.00 98.54           N  
ATOM   4725  CZ  ARG B  43      27.350  13.222  35.526  1.00 98.54           C  
ATOM   4726  NH1 ARG B  43      28.465  13.455  36.237  1.00 98.54           N  
ATOM   4727  NH2 ARG B  43      27.258  12.084  34.831  1.00 98.54           N1+
ATOM   4728  H   ARG B  43      22.232  14.707  39.049  1.00 98.54           H  
ATOM   4729  HA  ARG B  43      24.813  15.163  40.141  1.00 98.54           H  
ATOM   4730  HB3 ARG B  43      23.845  15.505  37.265  1.00 98.54           H  
ATOM   4731  HB2 ARG B  43      24.361  13.997  37.946  1.00 98.54           H  
ATOM   4732  HG3 ARG B  43      26.554  14.586  38.072  1.00 98.54           H  
ATOM   4733  HG2 ARG B  43      26.369  16.301  38.074  1.00 98.54           H  
ATOM   4734  HD3 ARG B  43      27.154  16.037  35.882  1.00 98.54           H  
ATOM   4735  HD2 ARG B  43      25.446  15.919  35.615  1.00 98.54           H  
ATOM   4736  HE  ARG B  43      25.527  13.868  34.902  1.00 98.54           H  
ATOM   4737 HH12 ARG B  43      29.204  12.763  36.271  1.00 98.54           H  
ATOM   4738 HH11 ARG B  43      28.572  14.320  36.744  1.00 98.54           H  
ATOM   4739 HH22 ARG B  43      28.009  11.409  34.863  1.00 98.54           H  
ATOM   4740 HH21 ARG B  43      26.449  11.906  34.252  1.00 98.54           H  
ATOM   4741  N   THR B  44      23.276  17.810  38.820  1.00 98.53           N  
ATOM   4742  CA  THR B  44      23.200  19.271  38.747  1.00 98.53           C  
ATOM   4743  C   THR B  44      23.105  19.930  40.138  1.00 98.53           C  
ATOM   4744  O   THR B  44      23.767  20.944  40.354  1.00 98.53           O  
ATOM   4745  CB  THR B  44      21.986  19.733  37.893  1.00 98.53           C  
ATOM   4746  CG2 THR B  44      21.746  21.254  37.823  1.00 98.53           C  
ATOM   4747  OG1 THR B  44      22.152  19.272  36.566  1.00 98.53           O  
ATOM   4748  H   THR B  44      22.545  17.306  38.337  1.00 98.53           H  
ATOM   4749  HA  THR B  44      24.118  19.624  38.272  1.00 98.53           H  
ATOM   4750  HB  THR B  44      21.078  19.265  38.274  1.00 98.53           H  
ATOM   4751 HG21 THR B  44      20.954  21.491  37.112  1.00 98.53           H  
ATOM   4752 HG22 THR B  44      21.438  21.665  38.785  1.00 98.53           H  
ATOM   4753 HG23 THR B  44      22.646  21.781  37.505  1.00 98.53           H  
ATOM   4754  HG1 THR B  44      22.082  18.312  36.556  1.00 98.53           H  
ATOM   4755  N   ILE B  45      22.339  19.311  41.053  1.00 98.77           N  
ATOM   4756  CA  ILE B  45      22.195  19.729  42.448  1.00 98.77           C  
ATOM   4757  C   ILE B  45      23.488  19.542  43.265  1.00 98.77           C  
ATOM   4758  O   ILE B  45      23.869  20.463  43.983  1.00 98.77           O  
ATOM   4759  CB  ILE B  45      21.013  18.989  43.145  1.00 98.77           C  
ATOM   4760  CG1 ILE B  45      19.664  19.458  42.552  1.00 98.77           C  
ATOM   4761  CG2 ILE B  45      20.974  19.105  44.687  1.00 98.77           C  
ATOM   4762  CD1 ILE B  45      18.498  18.499  42.829  1.00 98.77           C  
ATOM   4763  H   ILE B  45      21.832  18.477  40.788  1.00 98.77           H  
ATOM   4764  HA  ILE B  45      21.966  20.795  42.444  1.00 98.77           H  
ATOM   4765  HB  ILE B  45      21.117  17.928  42.911  1.00 98.77           H  
ATOM   4766 HG13 ILE B  45      19.742  19.587  41.473  1.00 98.77           H  
ATOM   4767 HG12 ILE B  45      19.420  20.445  42.944  1.00 98.77           H  
ATOM   4768 HG21 ILE B  45      20.080  18.635  45.090  1.00 98.77           H  
ATOM   4769 HG22 ILE B  45      21.818  18.611  45.168  1.00 98.77           H  
ATOM   4770 HG23 ILE B  45      20.966  20.148  45.008  1.00 98.77           H  
ATOM   4771 HD11 ILE B  45      17.706  18.637  42.094  1.00 98.77           H  
ATOM   4772 HD12 ILE B  45      18.810  17.456  42.778  1.00 98.77           H  
ATOM   4773 HD13 ILE B  45      18.066  18.674  43.814  1.00 98.77           H  
ATOM   4774  N   LEU B  46      24.136  18.371  43.147  1.00 98.72           N  
ATOM   4775  CA  LEU B  46      25.327  18.028  43.925  1.00 98.72           C  
ATOM   4776  C   LEU B  46      26.608  18.722  43.432  1.00 98.72           C  
ATOM   4777  O   LEU B  46      27.429  19.095  44.268  1.00 98.72           O  
ATOM   4778  CB  LEU B  46      25.510  16.498  43.942  1.00 98.72           C  
ATOM   4779  CG  LEU B  46      24.476  15.739  44.801  1.00 98.72           C  
ATOM   4780  CD1 LEU B  46      24.529  14.221  44.542  1.00 98.72           C  
ATOM   4781  CD2 LEU B  46      24.598  16.072  46.302  1.00 98.72           C  
ATOM   4782  H   LEU B  46      23.770  17.649  42.540  1.00 98.72           H  
ATOM   4783  HA  LEU B  46      25.168  18.370  44.949  1.00 98.72           H  
ATOM   4784  HB3 LEU B  46      26.498  16.262  44.330  1.00 98.72           H  
ATOM   4785  HB2 LEU B  46      25.493  16.130  42.914  1.00 98.72           H  
ATOM   4786  HG  LEU B  46      23.494  16.070  44.470  1.00 98.72           H  
ATOM   4787 HD11 LEU B  46      23.529  13.787  44.572  1.00 98.72           H  
ATOM   4788 HD12 LEU B  46      24.942  13.991  43.561  1.00 98.72           H  
ATOM   4789 HD13 LEU B  46      25.139  13.698  45.279  1.00 98.72           H  
ATOM   4790 HD21 LEU B  46      24.689  15.182  46.926  1.00 98.72           H  
ATOM   4791 HD22 LEU B  46      25.462  16.701  46.510  1.00 98.72           H  
ATOM   4792 HD23 LEU B  46      23.723  16.620  46.649  1.00 98.72           H  
ATOM   4793  N   ALA B  47      26.754  18.890  42.106  1.00 97.56           N  
ATOM   4794  CA  ALA B  47      27.921  19.496  41.459  1.00 97.56           C  
ATOM   4795  C   ALA B  47      28.069  21.006  41.714  1.00 97.56           C  
ATOM   4796  O   ALA B  47      29.202  21.484  41.758  1.00 97.56           O  
ATOM   4797  CB  ALA B  47      27.873  19.211  39.950  1.00 97.56           C  
ATOM   4798  H   ALA B  47      26.037  18.542  41.481  1.00 97.56           H  
ATOM   4799  HA  ALA B  47      28.810  19.008  41.863  1.00 97.56           H  
ATOM   4800  HB1 ALA B  47      28.747  19.621  39.442  1.00 97.56           H  
ATOM   4801  HB2 ALA B  47      27.858  18.139  39.753  1.00 97.56           H  
ATOM   4802  HB3 ALA B  47      26.986  19.647  39.489  1.00 97.56           H  
ATOM   4803  N   ARG B  48      26.943  21.717  41.911  1.00 97.15           N  
ATOM   4804  CA  ARG B  48      26.914  23.142  42.268  1.00 97.15           C  
ATOM   4805  C   ARG B  48      27.098  23.402  43.781  1.00 97.15           C  
ATOM   4806  O   ARG B  48      27.032  24.561  44.188  1.00 97.15           O  
ATOM   4807  CB  ARG B  48      25.630  23.793  41.699  1.00 97.15           C  
ATOM   4808  CG  ARG B  48      24.325  23.428  42.428  1.00 97.15           C  
ATOM   4809  CD  ARG B  48      23.072  23.965  41.721  1.00 97.15           C  
ATOM   4810  NE  ARG B  48      21.852  23.696  42.503  1.00 97.15           N  
ATOM   4811  CZ  ARG B  48      20.576  23.866  42.109  1.00 97.15           C  
ATOM   4812  NH1 ARG B  48      20.259  24.336  40.892  1.00 97.15           N  
ATOM   4813  NH2 ARG B  48      19.591  23.556  42.961  1.00 97.15           N1+
ATOM   4814  H   ARG B  48      26.048  21.252  41.853  1.00 97.15           H  
ATOM   4815  HA  ARG B  48      27.755  23.627  41.768  1.00 97.15           H  
ATOM   4816  HB3 ARG B  48      25.540  23.540  40.641  1.00 97.15           H  
ATOM   4817  HB2 ARG B  48      25.744  24.877  41.731  1.00 97.15           H  
ATOM   4818  HG3 ARG B  48      24.335  23.709  43.482  1.00 97.15           H  
ATOM   4819  HG2 ARG B  48      24.274  22.344  42.410  1.00 97.15           H  
ATOM   4820  HD3 ARG B  48      22.944  23.409  40.792  1.00 97.15           H  
ATOM   4821  HD2 ARG B  48      23.173  25.015  41.445  1.00 97.15           H  
ATOM   4822  HE  ARG B  48      22.015  23.346  43.436  1.00 97.15           H  
ATOM   4823 HH12 ARG B  48      19.295  24.462  40.620  1.00 97.15           H  
ATOM   4824 HH11 ARG B  48      20.993  24.577  40.241  1.00 97.15           H  
ATOM   4825 HH22 ARG B  48      18.625  23.683  42.697  1.00 97.15           H  
ATOM   4826 HH21 ARG B  48      19.805  23.209  43.886  1.00 97.15           H  
ATOM   4827  N   GLY B  49      27.322  22.344  44.582  1.00 97.41           N  
ATOM   4828  CA  GLY B  49      27.549  22.437  46.024  1.00 97.41           C  
ATOM   4829  C   GLY B  49      26.244  22.385  46.835  1.00 97.41           C  
ATOM   4830  O   GLY B  49      26.287  22.645  48.038  1.00 97.41           O  
ATOM   4831  H   GLY B  49      27.368  21.420  44.175  1.00 97.41           H  
ATOM   4832  HA3 GLY B  49      28.104  23.342  46.276  1.00 97.41           H  
ATOM   4833  HA2 GLY B  49      28.171  21.594  46.326  1.00 97.41           H  
ATOM   4834  N   GLY B  50      25.103  22.042  46.207  1.00 98.55           N  
ATOM   4835  CA  GLY B  50      23.819  21.807  46.874  1.00 98.55           C  
ATOM   4836  C   GLY B  50      23.875  20.496  47.671  1.00 98.55           C  
ATOM   4837  O   GLY B  50      24.649  19.591  47.349  1.00 98.55           O  
ATOM   4838  H   GLY B  50      25.138  21.822  45.221  1.00 98.55           H  
ATOM   4839  HA3 GLY B  50      23.025  21.745  46.131  1.00 98.55           H  
ATOM   4840  HA2 GLY B  50      23.580  22.645  47.531  1.00 98.55           H  
ATOM   4841  N   SER B  51      23.057  20.416  48.733  1.00 98.89           N  
ATOM   4842  CA  SER B  51      23.128  19.348  49.729  1.00 98.89           C  
ATOM   4843  C   SER B  51      22.656  17.977  49.217  1.00 98.89           C  
ATOM   4844  O   SER B  51      21.889  17.893  48.256  1.00 98.89           O  
ATOM   4845  CB  SER B  51      22.413  19.786  51.028  1.00 98.89           C  
ATOM   4846  OG  SER B  51      21.008  19.637  50.977  1.00 98.89           O  
ATOM   4847  H   SER B  51      22.395  21.158  48.918  1.00 98.89           H  
ATOM   4848  HA  SER B  51      24.185  19.259  49.970  1.00 98.89           H  
ATOM   4849  HB3 SER B  51      22.656  20.819  51.276  1.00 98.89           H  
ATOM   4850  HB2 SER B  51      22.772  19.180  51.861  1.00 98.89           H  
ATOM   4851  HG  SER B  51      20.643  20.347  50.439  1.00 98.89           H  
ATOM   4852  N   SER B  52      23.110  16.928  49.918  1.00 98.94           N  
ATOM   4853  CA  SER B  52      22.682  15.543  49.735  1.00 98.94           C  
ATOM   4854  C   SER B  52      21.184  15.327  50.031  1.00 98.94           C  
ATOM   4855  O   SER B  52      20.572  14.495  49.364  1.00 98.94           O  
ATOM   4856  CB  SER B  52      23.607  14.635  50.567  1.00 98.94           C  
ATOM   4857  OG  SER B  52      23.475  14.871  51.955  1.00 98.94           O  
ATOM   4858  H   SER B  52      23.755  17.085  50.682  1.00 98.94           H  
ATOM   4859  HA  SER B  52      22.839  15.293  48.685  1.00 98.94           H  
ATOM   4860  HB3 SER B  52      24.646  14.790  50.280  1.00 98.94           H  
ATOM   4861  HB2 SER B  52      23.387  13.585  50.375  1.00 98.94           H  
ATOM   4862  HG  SER B  52      24.163  14.377  52.411  1.00 98.94           H  
ATOM   4863  N   ILE B  53      20.615  16.111  50.968  1.00 98.97           N  
ATOM   4864  CA  ILE B  53      19.180  16.167  51.260  1.00 98.97           C  
ATOM   4865  C   ILE B  53      18.354  16.724  50.082  1.00 98.97           C  
ATOM   4866  O   ILE B  53      17.328  16.129  49.756  1.00 98.97           O  
ATOM   4867  CB  ILE B  53      18.882  16.954  52.578  1.00 98.97           C  
ATOM   4868  CG1 ILE B  53      19.272  16.122  53.821  1.00 98.97           C  
ATOM   4869  CG2 ILE B  53      17.451  17.521  52.744  1.00 98.97           C  
ATOM   4870  CD1 ILE B  53      18.355  14.918  54.106  1.00 98.97           C  
ATOM   4871  H   ILE B  53      21.195  16.765  51.474  1.00 98.97           H  
ATOM   4872  HA  ILE B  53      18.860  15.137  51.409  1.00 98.97           H  
ATOM   4873  HB  ILE B  53      19.544  17.821  52.583  1.00 98.97           H  
ATOM   4874 HG13 ILE B  53      19.276  16.774  54.696  1.00 98.97           H  
ATOM   4875 HG12 ILE B  53      20.300  15.772  53.723  1.00 98.97           H  
ATOM   4876 HG21 ILE B  53      17.324  17.979  53.725  1.00 98.97           H  
ATOM   4877 HG22 ILE B  53      17.240  18.299  52.012  1.00 98.97           H  
ATOM   4878 HG23 ILE B  53      16.688  16.750  52.640  1.00 98.97           H  
ATOM   4879 HD11 ILE B  53      18.942  14.016  54.261  1.00 98.97           H  
ATOM   4880 HD12 ILE B  53      17.764  15.074  55.007  1.00 98.97           H  
ATOM   4881 HD13 ILE B  53      17.662  14.710  53.293  1.00 98.97           H  
ATOM   4882  N   ASP B  54      18.838  17.802  49.435  1.00 98.95           N  
ATOM   4883  CA  ASP B  54      18.263  18.377  48.207  1.00 98.95           C  
ATOM   4884  C   ASP B  54      18.245  17.381  47.038  1.00 98.95           C  
ATOM   4885  O   ASP B  54      17.252  17.325  46.314  1.00 98.95           O  
ATOM   4886  CB  ASP B  54      18.964  19.680  47.735  1.00 98.95           C  
ATOM   4887  CG  ASP B  54      19.047  20.828  48.751  1.00 98.95           C  
ATOM   4888  OD1 ASP B  54      18.122  20.955  49.583  1.00 98.95           O  
ATOM   4889  OD2 ASP B  54      19.975  21.652  48.593  1.00 98.95           O1-
ATOM   4890  H   ASP B  54      19.688  18.235  49.772  1.00 98.95           H  
ATOM   4891  HA  ASP B  54      17.221  18.612  48.424  1.00 98.95           H  
ATOM   4892  HB3 ASP B  54      18.455  20.071  46.853  1.00 98.95           H  
ATOM   4893  HB2 ASP B  54      19.983  19.444  47.427  1.00 98.95           H  
ATOM   4894  N   ALA B  55      19.340  16.615  46.892  1.00 98.97           N  
ATOM   4895  CA  ALA B  55      19.526  15.628  45.835  1.00 98.97           C  
ATOM   4896  C   ALA B  55      18.550  14.450  45.935  1.00 98.97           C  
ATOM   4897  O   ALA B  55      17.887  14.161  44.942  1.00 98.97           O  
ATOM   4898  CB  ALA B  55      20.983  15.151  45.830  1.00 98.97           C  
ATOM   4899  H   ALA B  55      20.115  16.738  47.530  1.00 98.97           H  
ATOM   4900  HA  ALA B  55      19.344  16.132  44.884  1.00 98.97           H  
ATOM   4901  HB1 ALA B  55      21.181  14.495  44.982  1.00 98.97           H  
ATOM   4902  HB2 ALA B  55      21.651  16.006  45.751  1.00 98.97           H  
ATOM   4903  HB3 ALA B  55      21.242  14.611  46.740  1.00 98.97           H  
ATOM   4904  N   VAL B  56      18.448  13.819  47.120  1.00 98.98           N  
ATOM   4905  CA  VAL B  56      17.560  12.674  47.348  1.00 98.98           C  
ATOM   4906  C   VAL B  56      16.060  13.040  47.379  1.00 98.98           C  
ATOM   4907  O   VAL B  56      15.254  12.203  46.976  1.00 98.98           O  
ATOM   4908  CB  VAL B  56      17.909  11.879  48.637  1.00 98.98           C  
ATOM   4909  CG1 VAL B  56      19.321  11.285  48.568  1.00 98.98           C  
ATOM   4910  CG2 VAL B  56      17.689  12.639  49.958  1.00 98.98           C  
ATOM   4911  H   VAL B  56      19.020  14.113  47.901  1.00 98.98           H  
ATOM   4912  HA  VAL B  56      17.699  11.995  46.505  1.00 98.98           H  
ATOM   4913  HB  VAL B  56      17.248  11.014  48.671  1.00 98.98           H  
ATOM   4914 HG11 VAL B  56      19.507  10.631  49.418  1.00 98.98           H  
ATOM   4915 HG12 VAL B  56      19.460  10.696  47.662  1.00 98.98           H  
ATOM   4916 HG13 VAL B  56      20.080  12.063  48.579  1.00 98.98           H  
ATOM   4917 HG21 VAL B  56      18.003  12.043  50.816  1.00 98.98           H  
ATOM   4918 HG22 VAL B  56      18.264  13.559  49.972  1.00 98.98           H  
ATOM   4919 HG23 VAL B  56      16.645  12.903  50.116  1.00 98.98           H  
ATOM   4920  N   THR B  57      15.714  14.273  47.798  1.00 98.97           N  
ATOM   4921  CA  THR B  57      14.341  14.795  47.754  1.00 98.97           C  
ATOM   4922  C   THR B  57      13.864  15.012  46.307  1.00 98.97           C  
ATOM   4923  O   THR B  57      12.762  14.582  45.972  1.00 98.97           O  
ATOM   4924  CB  THR B  57      14.187  16.153  48.493  1.00 98.97           C  
ATOM   4925  CG2 THR B  57      12.771  16.763  48.477  1.00 98.97           C  
ATOM   4926  OG1 THR B  57      14.538  15.993  49.846  1.00 98.97           O  
ATOM   4927  H   THR B  57      16.429  14.911  48.121  1.00 98.97           H  
ATOM   4928  HA  THR B  57      13.682  14.063  48.227  1.00 98.97           H  
ATOM   4929  HB  THR B  57      14.885  16.879  48.070  1.00 98.97           H  
ATOM   4930 HG21 THR B  57      12.730  17.675  49.072  1.00 98.97           H  
ATOM   4931 HG22 THR B  57      12.446  17.035  47.473  1.00 98.97           H  
ATOM   4932 HG23 THR B  57      12.038  16.069  48.889  1.00 98.97           H  
ATOM   4933  HG1 THR B  57      15.486  15.825  49.898  1.00 98.97           H  
ATOM   4934  N   SER B  58      14.715  15.649  45.483  1.00 98.95           N  
ATOM   4935  CA  SER B  58      14.448  15.922  44.071  1.00 98.95           C  
ATOM   4936  C   SER B  58      14.439  14.644  43.214  1.00 98.95           C
[truncated: 279,000 more chars]
