# Supplementary material for: The effects of nature‐inspired amino acid substitutions on structural and biochemical properties of the E. coli L‐asparaginase EcAIII
Source: Protein Sci. 2023 Jun 1;32(6):e4647. doi: 10.1002/pro.4647 (PMC10204187; doi:10.1002/pro.4647)
Supplement: Supplementary file 5 — DATA S2. Supporting Information. [file PRO-32-e4647-s005.zip › docking_results_orthologs_EcAIII_PDB_files/orthologs_W/InducedFit_poprawiony_NZ_JABUOU010000004_1_224_obj01_post_rec.pdb]

TITLE     InducedFit_poprawiony_NZ_JABUOU010000004.1_224_obj01_post_re
TITLE    2 c
REMARK   4      COMPLIES WITH FORMAT V. 3.0, 1-DEC-2006
REMARK 888
REMARK 888 WRITTEN BY MAESTRO (A PRODUCT OF SCHRODINGER, LLC)
ATOM      1  N   MET A   1      16.682 -26.680  83.926  1.00 66.44           N1+
ATOM      2  CA  MET A   1      16.403 -25.577  82.936  1.00 66.44           C  
ATOM      3  C   MET A   1      16.462 -24.215  83.687  1.00 66.44           C  
ATOM      4  O   MET A   1      16.328 -24.127  84.913  1.00 66.44           O  
ATOM      5  CB  MET A   1      15.043 -25.781  82.220  1.00 66.44           C  
ATOM      6  CG  MET A   1      14.984 -26.989  81.264  1.00 66.44           C  
ATOM      7  SD  MET A   1      13.306 -27.458  80.766  1.00 66.44           S  
ATOM      8  CE  MET A   1      13.692 -28.643  79.452  1.00 66.44           C  
ATOM      9  H1  MET A   1      16.670 -27.566  83.442  1.00 66.44           H  
ATOM     10  H2  MET A   1      17.589 -26.531  84.345  1.00 66.44           H  
ATOM     11  H3  MET A   1      15.963 -26.669  84.637  1.00 66.44           H  
ATOM     12  HA  MET A   1      17.227 -25.636  82.222  1.00 66.44           H  
ATOM     13  HB3 MET A   1      14.830 -24.894  81.623  1.00 66.44           H  
ATOM     14  HB2 MET A   1      14.228 -25.843  82.945  1.00 66.44           H  
ATOM     15  HG3 MET A   1      15.442 -27.869  81.715  1.00 66.44           H  
ATOM     16  HG2 MET A   1      15.561 -26.764  80.366  1.00 66.44           H  
ATOM     17  HE1 MET A   1      12.772 -29.055  79.037  1.00 66.44           H  
ATOM     18  HE2 MET A   1      14.241 -28.153  78.648  1.00 66.44           H  
ATOM     19  HE3 MET A   1      14.296 -29.462  79.840  1.00 66.44           H  
ATOM     20  N   ARG A   2      16.666 -23.147  82.899  1.00 92.63           N  
ATOM     21  CA  ARG A   2      16.701 -21.764  83.372  1.00 92.63           C  
ATOM     22  C   ARG A   2      15.915 -20.872  82.411  1.00 92.63           C  
ATOM     23  O   ARG A   2      16.056 -21.003  81.197  1.00 92.63           O  
ATOM     24  CB  ARG A   2      18.154 -21.249  83.491  1.00 92.63           C  
ATOM     25  CG  ARG A   2      19.000 -21.949  84.566  1.00 92.63           C  
ATOM     26  CD  ARG A   2      20.382 -21.296  84.731  1.00 92.63           C  
ATOM     27  NE  ARG A   2      21.244 -22.052  85.657  1.00 92.63           N  
ATOM     28  CZ  ARG A   2      22.543 -21.822  85.930  1.00 92.63           C  
ATOM     29  NH1 ARG A   2      23.235 -20.832  85.341  1.00 92.63           N  
ATOM     30  NH2 ARG A   2      23.166 -22.605  86.819  1.00 92.63           N1+
ATOM     31  H   ARG A   2      16.752 -23.265  81.899  1.00 92.63           H  
ATOM     32  HA  ARG A   2      16.224 -21.697  84.349  1.00 92.63           H  
ATOM     33  HB3 ARG A   2      18.131 -20.182  83.725  1.00 92.63           H  
ATOM     34  HB2 ARG A   2      18.655 -21.332  82.525  1.00 92.63           H  
ATOM     35  HG3 ARG A   2      19.084 -23.024  84.400  1.00 92.63           H  
ATOM     36  HG2 ARG A   2      18.455 -21.829  85.504  1.00 92.63           H  
ATOM     37  HD3 ARG A   2      20.243 -20.329  85.214  1.00 92.63           H  
ATOM     38  HD2 ARG A   2      20.856 -21.100  83.768  1.00 92.63           H  
ATOM     39  HE  ARG A   2      20.787 -22.806  86.150  1.00 92.63           H  
ATOM     40 HH12 ARG A   2      24.207 -20.677  85.564  1.00 92.63           H  
ATOM     41 HH11 ARG A   2      22.780 -20.230  84.670  1.00 92.63           H  
ATOM     42 HH22 ARG A   2      24.139 -22.452  87.044  1.00 92.63           H  
ATOM     43 HH21 ARG A   2      22.669 -23.353  87.281  1.00 92.63           H  
ATOM     44  N   TYR A   3      15.158 -19.941  83.000  1.00 98.52           N  
ATOM     45  CA  TYR A   3      14.525 -18.812  82.333  1.00 98.52           C  
ATOM     46  C   TYR A   3      15.074 -17.513  82.942  1.00 98.52           C  
ATOM     47  O   TYR A   3      15.633 -17.522  84.042  1.00 98.52           O  
ATOM     48  CB  TYR A   3      12.987 -18.927  82.477  1.00 98.52           C  
ATOM     49  CG  TYR A   3      12.430 -18.985  83.894  1.00 98.52           C  
ATOM     50  CD1 TYR A   3      12.007 -20.219  84.433  1.00 98.52           C  
ATOM     51  CD2 TYR A   3      12.314 -17.812  84.672  1.00 98.52           C  
ATOM     52  CE1 TYR A   3      11.483 -20.280  85.739  1.00 98.52           C  
ATOM     53  CE2 TYR A   3      11.811 -17.878  85.984  1.00 98.52           C  
ATOM     54  CZ  TYR A   3      11.381 -19.109  86.515  1.00 98.52           C  
ATOM     55  OH  TYR A   3      10.877 -19.176  87.781  1.00 98.52           O  
ATOM     56  H   TYR A   3      15.113 -19.911  84.007  1.00 98.52           H  
ATOM     57  HA  TYR A   3      14.776 -18.812  81.271  1.00 98.52           H  
ATOM     58  HB3 TYR A   3      12.649 -19.812  81.936  1.00 98.52           H  
ATOM     59  HB2 TYR A   3      12.508 -18.087  81.972  1.00 98.52           H  
ATOM     60  HD1 TYR A   3      12.080 -21.123  83.847  1.00 98.52           H  
ATOM     61  HD2 TYR A   3      12.623 -16.858  84.272  1.00 98.52           H  
ATOM     62  HE1 TYR A   3      11.165 -21.227  86.147  1.00 98.52           H  
ATOM     63  HE2 TYR A   3      11.759 -16.978  86.580  1.00 98.52           H  
ATOM     64  HH  TYR A   3      10.804 -18.314  88.209  1.00 98.52           H  
ATOM     65  N   SER A   4      14.853 -16.413  82.215  1.00 98.89           N  
ATOM     66  CA  SER A   4      15.119 -15.050  82.658  1.00 98.89           C  
ATOM     67  C   SER A   4      13.982 -14.150  82.164  1.00 98.89           C  
ATOM     68  O   SER A   4      13.391 -14.427  81.121  1.00 98.89           O  
ATOM     69  CB  SER A   4      16.494 -14.584  82.142  1.00 98.89           C  
ATOM     70  OG  SER A   4      17.520 -15.124  82.946  1.00 98.89           O  
ATOM     71  H   SER A   4      14.368 -16.494  81.329  1.00 98.89           H  
ATOM     72  HA  SER A   4      15.107 -15.000  83.748  1.00 98.89           H  
ATOM     73  HB3 SER A   4      16.578 -13.498  82.184  1.00 98.89           H  
ATOM     74  HB2 SER A   4      16.658 -14.874  81.106  1.00 98.89           H  
ATOM     75  HG  SER A   4      18.364 -14.753  82.668  1.00 98.89           H  
ATOM     76  N   LEU A   5      13.687 -13.094  82.929  1.00 98.95           N  
ATOM     77  CA  LEU A   5      12.606 -12.155  82.652  1.00 98.95           C  
ATOM     78  C   LEU A   5      12.979 -10.792  83.234  1.00 98.95           C  
ATOM     79  O   LEU A   5      13.511 -10.723  84.340  1.00 98.95           O  
ATOM     80  CB  LEU A   5      11.279 -12.724  83.218  1.00 98.95           C  
ATOM     81  CG  LEU A   5      10.043 -11.788  83.226  1.00 98.95           C  
ATOM     82  CD1 LEU A   5       9.600 -11.370  81.809  1.00 98.95           C  
ATOM     83  CD2 LEU A   5       8.889 -12.439  84.004  1.00 98.95           C  
ATOM     84  H   LEU A   5      14.190 -12.939  83.794  1.00 98.95           H  
ATOM     85  HA  LEU A   5      12.513 -12.041  81.573  1.00 98.95           H  
ATOM     86  HB3 LEU A   5      11.462 -13.045  84.244  1.00 98.95           H  
ATOM     87  HB2 LEU A   5      11.029 -13.633  82.673  1.00 98.95           H  
ATOM     88  HG  LEU A   5      10.294 -10.876  83.769  1.00 98.95           H  
ATOM     89 HD11 LEU A   5       8.597 -11.722  81.564  1.00 98.95           H  
ATOM     90 HD12 LEU A   5       9.595 -10.284  81.706  1.00 98.95           H  
ATOM     91 HD13 LEU A   5      10.265 -11.763  81.043  1.00 98.95           H  
ATOM     92 HD21 LEU A   5       7.920 -12.027  83.725  1.00 98.95           H  
ATOM     93 HD22 LEU A   5       8.856 -13.516  83.840  1.00 98.95           H  
ATOM     94 HD23 LEU A   5       9.006 -12.280  85.076  1.00 98.95           H  
ATOM     95  N   ALA A   6      12.645  -9.735  82.486  1.00 98.98           N  
ATOM     96  CA  ALA A   6      12.719  -8.351  82.927  1.00 98.98           C  
ATOM     97  C   ALA A   6      11.536  -7.571  82.362  1.00 98.98           C  
ATOM     98  O   ALA A   6      10.997  -7.942  81.320  1.00 98.98           O  
ATOM     99  CB  ALA A   6      14.065  -7.734  82.525  1.00 98.98           C  
ATOM    100  H   ALA A   6      12.223  -9.880  81.577  1.00 98.98           H  
ATOM    101  HA  ALA A   6      12.622  -8.317  84.009  1.00 98.98           H  
ATOM    102  HB1 ALA A   6      14.110  -6.674  82.775  1.00 98.98           H  
ATOM    103  HB2 ALA A   6      14.873  -8.229  83.056  1.00 98.98           H  
ATOM    104  HB3 ALA A   6      14.258  -7.835  81.459  1.00 98.98           H  
ATOM    105  N   VAL A   7      11.165  -6.502  83.076  1.00 98.97           N  
ATOM    106  CA  VAL A   7      10.059  -5.608  82.748  1.00 98.97           C  
ATOM    107  C   VAL A   7      10.462  -4.150  83.017  1.00 98.97           C  
ATOM    108  O   VAL A   7      11.392  -3.902  83.788  1.00 98.97           O  
ATOM    109  CB  VAL A   7       8.788  -5.938  83.589  1.00 98.97           C  
ATOM    110  CG1 VAL A   7       8.203  -7.314  83.224  1.00 98.97           C  
ATOM    111  CG2 VAL A   7       8.978  -5.807  85.115  1.00 98.97           C  
ATOM    112  H   VAL A   7      11.679  -6.265  83.915  1.00 98.97           H  
ATOM    113  HA  VAL A   7       9.829  -5.687  81.688  1.00 98.97           H  
ATOM    114  HB  VAL A   7       8.018  -5.216  83.313  1.00 98.97           H  
ATOM    115 HG11 VAL A   7       7.274  -7.503  83.759  1.00 98.97           H  
ATOM    116 HG12 VAL A   7       7.987  -7.373  82.157  1.00 98.97           H  
ATOM    117 HG13 VAL A   7       8.886  -8.126  83.470  1.00 98.97           H  
ATOM    118 HG21 VAL A   7       8.059  -6.049  85.647  1.00 98.97           H  
ATOM    119 HG22 VAL A   7       9.753  -6.481  85.480  1.00 98.97           H  
ATOM    120 HG23 VAL A   7       9.258  -4.797  85.411  1.00 98.97           H  
ATOM    121  N   HIS A   8       9.749  -3.209  82.396  1.00 98.86           N  
ATOM    122  CA  HIS A   8       9.819  -1.785  82.688  1.00 98.86           C  
ATOM    123  C   HIS A   8       8.415  -1.179  82.645  1.00 98.86           C  
ATOM    124  O   HIS A   8       7.534  -1.678  81.943  1.00 98.86           O  
ATOM    125  CB  HIS A   8      10.901  -1.046  81.862  1.00 98.86           C  
ATOM    126  CG  HIS A   8      10.532  -0.696  80.440  1.00 98.86           C  
ATOM    127  CD2 HIS A   8      11.035  -1.194  79.257  1.00 98.86           C  
ATOM    128  ND1 HIS A   8       9.566   0.270  80.142  1.00 98.86           N  
ATOM    129  CE1 HIS A   8       9.479   0.270  78.820  1.00 98.86           C  
ATOM    130  NE2 HIS A   8      10.336  -0.567  78.244  1.00 98.86           N  
ATOM    131  H   HIS A   8       8.997  -3.492  81.771  1.00 98.86           H  
ATOM    132  HA  HIS A   8      10.117  -1.710  83.727  1.00 98.86           H  
ATOM    133  HB3 HIS A   8      11.821  -1.630  81.855  1.00 98.86           H  
ATOM    134  HB2 HIS A   8      11.156  -0.109  82.358  1.00 98.86           H  
ATOM    135  HD2 HIS A   8      11.798  -1.924  79.055  1.00 98.86           H  
ATOM    136  HE1 HIS A   8       8.794   0.900  78.279  1.00 98.86           H  
ATOM    137  HE2 HIS A   8      10.447  -0.714  77.243  1.00 98.86           H  
ATOM    138  N   GLY A   9       8.230  -0.097  83.403  1.00 97.66           N  
ATOM    139  CA  GLY A   9       7.037   0.741  83.424  1.00 97.66           C  
ATOM    140  C   GLY A   9       7.335   2.163  82.934  1.00 97.66           C  
ATOM    141  O   GLY A   9       6.558   3.074  83.215  1.00 97.66           O  
ATOM    142  H   GLY A   9       9.040   0.242  83.916  1.00 97.66           H  
ATOM    143  HA3 GLY A   9       6.664   0.786  84.445  1.00 97.66           H  
ATOM    144  HA2 GLY A   9       6.234   0.322  82.816  1.00 97.66           H  
ATOM    145  N   GLY A  10       8.468   2.359  82.246  1.00 96.06           N  
ATOM    146  CA  GLY A  10       8.906   3.621  81.663  1.00 96.06           C  
ATOM    147  C   GLY A  10      10.081   4.269  82.409  1.00 96.06           C  
ATOM    148  O   GLY A  10      10.201   4.154  83.633  1.00 96.06           O  
ATOM    149  H   GLY A  10       8.984   1.536  81.961  1.00 96.06           H  
ATOM    150  HA3 GLY A  10       8.086   4.338  81.607  1.00 96.06           H  
ATOM    151  HA2 GLY A  10       9.188   3.399  80.637  1.00 96.06           H  
ATOM    152  N   ALA A  11      10.954   4.954  81.656  1.00 94.26           N  
ATOM    153  CA  ALA A  11      12.085   5.753  82.134  1.00 94.26           C  
ATOM    154  C   ALA A  11      11.717   7.246  82.141  1.00 94.26           C  
ATOM    155  O   ALA A  11      10.938   7.689  81.296  1.00 94.26           O  
ATOM    156  CB  ALA A  11      13.260   5.559  81.164  1.00 94.26           C  
ATOM    157  H   ALA A  11      10.769   4.992  80.656  1.00 94.26           H  
ATOM    158  HA  ALA A  11      12.390   5.460  83.129  1.00 94.26           H  
ATOM    159  HB1 ALA A  11      14.117   6.165  81.458  1.00 94.26           H  
ATOM    160  HB2 ALA A  11      13.597   4.524  81.163  1.00 94.26           H  
ATOM    161  HB3 ALA A  11      12.991   5.826  80.140  1.00 94.26           H  
ATOM    162  N   GLY A  12      12.292   8.039  83.057  1.00 90.47           N  
ATOM    163  CA  GLY A  12      12.044   9.476  83.102  1.00 90.47           C  
ATOM    164  C   GLY A  12      12.673  10.196  84.297  1.00 90.47           C  
ATOM    165  O   GLY A  12      13.572   9.684  84.971  1.00 90.47           O  
ATOM    166  H   GLY A  12      12.932   7.640  83.740  1.00 90.47           H  
ATOM    167  HA3 GLY A  12      10.966   9.649  83.119  1.00 90.47           H  
ATOM    168  HA2 GLY A  12      12.425   9.929  82.185  1.00 90.47           H  
ATOM    169  N   THR A  13      12.205  11.425  84.541  1.00 82.58           N  
ATOM    170  CA  THR A  13      12.557  12.309  85.654  1.00 82.58           C  
ATOM    171  C   THR A  13      11.685  11.942  86.873  1.00 82.58           C  
ATOM    172  O   THR A  13      10.777  12.673  87.272  1.00 82.58           O  
ATOM    173  CB  THR A  13      12.356  13.786  85.205  1.00 82.58           C  
ATOM    174  CG2 THR A  13      13.320  14.190  84.080  1.00 82.58           C  
ATOM    175  OG1 THR A  13      11.030  14.077  84.780  1.00 82.58           O  
ATOM    176  H   THR A  13      11.480  11.796  83.943  1.00 82.58           H  
ATOM    177  HA  THR A  13      13.604  12.177  85.912  1.00 82.58           H  
ATOM    178  HB  THR A  13      12.565  14.429  86.063  1.00 82.58           H  
ATOM    179 HG21 THR A  13      13.218  15.249  83.840  1.00 82.58           H  
ATOM    180 HG22 THR A  13      14.357  14.020  84.371  1.00 82.58           H  
ATOM    181 HG23 THR A  13      13.135  13.626  83.165  1.00 82.58           H  
ATOM    182  HG1 THR A  13      10.459  13.899  85.524  1.00 82.58           H  
ATOM    183  N   ILE A  14      11.950  10.761  87.425  1.00 83.85           N  
ATOM    184  CA  ILE A  14      11.229  10.116  88.518  1.00 83.85           C  
ATOM    185  C   ILE A  14      12.054  10.349  89.796  1.00 83.85           C  
ATOM    186  O   ILE A  14      12.961   9.575  90.108  1.00 83.85           O  
ATOM    187  CB  ILE A  14      11.027   8.591  88.247  1.00 83.85           C  
ATOM    188  CG1 ILE A  14      10.224   8.335  86.945  1.00 83.85           C  
ATOM    189  CG2 ILE A  14      10.351   7.850  89.421  1.00 83.85           C  
ATOM    190  CD1 ILE A  14      10.512   6.975  86.291  1.00 83.85           C  
ATOM    191  H   ILE A  14      12.798  10.300  87.123  1.00 83.85           H  
ATOM    192  HA  ILE A  14      10.242  10.563  88.657  1.00 83.85           H  
ATOM    193  HB  ILE A  14      12.011   8.147  88.101  1.00 83.85           H  
ATOM    194 HG13 ILE A  14      10.452   9.091  86.196  1.00 83.85           H  
ATOM    195 HG12 ILE A  14       9.156   8.439  87.137  1.00 83.85           H  
ATOM    196 HG21 ILE A  14      10.164   6.806  89.176  1.00 83.85           H  
ATOM    197 HG22 ILE A  14      10.958   7.852  90.325  1.00 83.85           H  
ATOM    198 HG23 ILE A  14       9.390   8.301  89.666  1.00 83.85           H  
ATOM    199 HD11 ILE A  14       9.737   6.722  85.568  1.00 83.85           H  
ATOM    200 HD12 ILE A  14      11.454   7.004  85.747  1.00 83.85           H  
ATOM    201 HD13 ILE A  14      10.568   6.163  87.016  1.00 83.85           H  
ATOM    202  N   LEU A  15      11.755  11.473  90.468  1.00 83.84           N  
ATOM    203  CA  LEU A  15      12.452  11.938  91.666  1.00 83.84           C  
ATOM    204  C   LEU A  15      11.829  11.307  92.919  1.00 83.84           C  
ATOM    205  O   LEU A  15      10.603  11.301  93.051  1.00 83.84           O  
ATOM    206  CB  LEU A  15      12.368  13.480  91.745  1.00 83.84           C  
ATOM    207  CG  LEU A  15      12.975  14.234  90.537  1.00 83.84           C  
ATOM    208  CD1 LEU A  15      12.740  15.754  90.663  1.00 83.84           C  
ATOM    209  CD2 LEU A  15      14.461  13.889  90.304  1.00 83.84           C  
ATOM    210  H   LEU A  15      11.005  12.062  90.137  1.00 83.84           H  
ATOM    211  HA  LEU A  15      13.500  11.640  91.611  1.00 83.84           H  
ATOM    212  HB3 LEU A  15      12.863  13.820  92.657  1.00 83.84           H  
ATOM    213  HB2 LEU A  15      11.322  13.772  91.849  1.00 83.84           H  
ATOM    214  HG  LEU A  15      12.433  13.917  89.646  1.00 83.84           H  
ATOM    215 HD11 LEU A  15      12.206  16.136  89.792  1.00 83.84           H  
ATOM    216 HD12 LEU A  15      12.143  16.005  91.541  1.00 83.84           H  
ATOM    217 HD13 LEU A  15      13.669  16.319  90.747  1.00 83.84           H  
ATOM    218 HD21 LEU A  15      15.057  14.757  90.022  1.00 83.84           H  
ATOM    219 HD22 LEU A  15      14.926  13.458  91.191  1.00 83.84           H  
ATOM    220 HD23 LEU A  15      14.562  13.163  89.497  1.00 83.84           H  
ATOM    221  N   LYS A  16      12.690  10.825  93.832  1.00 88.33           N  
ATOM    222  CA  LYS A  16      12.286  10.210  95.100  1.00 88.33           C  
ATOM    223  C   LYS A  16      11.688  11.216  96.102  1.00 88.33           C  
ATOM    224  O   LYS A  16      10.840  10.827  96.903  1.00 88.33           O  
ATOM    225  CB  LYS A  16      13.482   9.435  95.695  1.00 88.33           C  
ATOM    226  CG  LYS A  16      13.102   8.534  96.885  1.00 88.33           C  
ATOM    227  CD  LYS A  16      14.216   7.556  97.284  1.00 88.33           C  
ATOM    228  CE  LYS A  16      13.724   6.526  98.314  1.00 88.33           C  
ATOM    229  NZ  LYS A  16      14.770   5.548  98.657  1.00 88.33           N1+
ATOM    230  H   LYS A  16      13.683  10.867  93.652  1.00 88.33           H  
ATOM    231  HA  LYS A  16      11.499   9.490  94.871  1.00 88.33           H  
ATOM    232  HB3 LYS A  16      14.280  10.122  95.981  1.00 88.33           H  
ATOM    233  HB2 LYS A  16      13.901   8.801  94.914  1.00 88.33           H  
ATOM    234  HG3 LYS A  16      12.202   7.971  96.636  1.00 88.33           H  
ATOM    235  HG2 LYS A  16      12.844   9.147  97.749  1.00 88.33           H  
ATOM    236  HD3 LYS A  16      15.055   8.120  97.694  1.00 88.33           H  
ATOM    237  HD2 LYS A  16      14.593   7.049  96.396  1.00 88.33           H  
ATOM    238  HE3 LYS A  16      12.865   5.981  97.920  1.00 88.33           H  
ATOM    239  HE2 LYS A  16      13.395   7.027  99.225  1.00 88.33           H  
ATOM    240  HZ1 LYS A  16      15.565   6.025  99.056  1.00 88.33           H  
ATOM    241  HZ2 LYS A  16      14.402   4.887  99.328  1.00 88.33           H  
ATOM    242  HZ3 LYS A  16      15.055   5.053  97.824  1.00 88.33           H  
ATOM    243  N   SER A  17      12.103  12.492  96.005  1.00 88.75           N  
ATOM    244  CA  SER A  17      11.566  13.624  96.764  1.00 88.75           C  
ATOM    245  C   SER A  17      10.086  13.937  96.467  1.00 88.75           C  
ATOM    246  O   SER A  17       9.406  14.480  97.336  1.00 88.75           O  
ATOM    247  CB  SER A  17      12.468  14.851  96.510  1.00 88.75           C  
ATOM    248  OG  SER A  17      12.378  15.321  95.175  1.00 88.75           O  
ATOM    249  H   SER A  17      12.797  12.729  95.311  1.00 88.75           H  
ATOM    250  HA  SER A  17      11.639  13.366  97.822  1.00 88.75           H  
ATOM    251  HB3 SER A  17      13.509  14.616  96.734  1.00 88.75           H  
ATOM    252  HB2 SER A  17      12.186  15.667  97.178  1.00 88.75           H  
ATOM    253  HG  SER A  17      11.518  15.734  95.048  1.00 88.75           H  
ATOM    254  N   ASN A  18       9.626  13.588  95.253  1.00 85.71           N  
ATOM    255  CA  ASN A  18       8.264  13.819  94.765  1.00 85.71           C  
ATOM    256  C   ASN A  18       7.374  12.570  94.927  1.00 85.71           C  
ATOM    257  O   ASN A  18       6.183  12.654  94.627  1.00 85.71           O  
ATOM    258  CB  ASN A  18       8.320  14.251  93.277  1.00 85.71           C  
ATOM    259  CG  ASN A  18       9.064  15.567  93.002  1.00 85.71           C  
ATOM    260  ND2 ASN A  18       9.159  15.938  91.724  1.00 85.71           N  
ATOM    261  OD1 ASN A  18       9.544  16.245  93.909  1.00 85.71           O  
ATOM    262  H   ASN A  18      10.253  13.132  94.605  1.00 85.71           H  
ATOM    263  HA  ASN A  18       7.800  14.623  95.340  1.00 85.71           H  
ATOM    264  HB3 ASN A  18       7.307  14.378  92.895  1.00 85.71           H  
ATOM    265  HB2 ASN A  18       8.778  13.461  92.678  1.00 85.71           H  
ATOM    266 HD22 ASN A  18       9.634  16.796  91.483  1.00 85.71           H  
ATOM    267 HD21 ASN A  18       8.756  15.371  90.993  1.00 85.71           H  
ATOM    268  N   MET A  19       7.949  11.445  95.388  1.00 90.23           N  
ATOM    269  CA  MET A  19       7.260  10.173  95.575  1.00 90.23           C  
ATOM    270  C   MET A  19       6.912   9.972  97.057  1.00 90.23           C  
ATOM    271  O   MET A  19       7.792  10.101  97.909  1.00 90.23           O  
ATOM    272  CB  MET A  19       8.181   9.044  95.067  1.00 90.23           C  
ATOM    273  CG  MET A  19       7.440   7.721  94.818  1.00 90.23           C  
ATOM    274  SD  MET A  19       6.459   7.664  93.301  1.00 90.23           S  
ATOM    275  CE  MET A  19       7.783   7.422  92.089  1.00 90.23           C  
ATOM    276  H   MET A  19       8.926  11.457  95.646  1.00 90.23           H  
ATOM    277  HA  MET A  19       6.343  10.163  94.982  1.00 90.23           H  
ATOM    278  HB3 MET A  19       9.003   8.876  95.764  1.00 90.23           H  
ATOM    279  HB2 MET A  19       8.657   9.357  94.137  1.00 90.23           H  
ATOM    280  HG3 MET A  19       6.770   7.507  95.647  1.00 90.23           H  
ATOM    281  HG2 MET A  19       8.151   6.898  94.781  1.00 90.23           H  
ATOM    282  HE1 MET A  19       7.359   7.356  91.089  1.00 90.23           H  
ATOM    283  HE2 MET A  19       8.488   8.252  92.106  1.00 90.23           H  
ATOM    284  HE3 MET A  19       8.325   6.499  92.294  1.00 90.23           H  
ATOM    285  N   THR A  20       5.647   9.609  97.327  1.00 94.56           N  
ATOM    286  CA  THR A  20       5.179   9.184  98.651  1.00 94.56           C  
ATOM    287  C   THR A  20       5.404   7.657  98.819  1.00 94.56           C  
ATOM    288  O   THR A  20       5.412   6.957  97.805  1.00 94.56           O  
ATOM    289  CB  THR A  20       3.672   9.529  98.857  1.00 94.56           C  
ATOM    290  CG2 THR A  20       3.270  10.930  98.367  1.00 94.56           C  
ATOM    291  OG1 THR A  20       2.753   8.567  98.367  1.00 94.56           O  
ATOM    292  H   THR A  20       4.979   9.517  96.577  1.00 94.56           H  
ATOM    293  HA  THR A  20       5.750   9.742  99.392  1.00 94.56           H  
ATOM    294  HB  THR A  20       3.509   9.539  99.935  1.00 94.56           H  
ATOM    295 HG21 THR A  20       2.245  11.165  98.654  1.00 94.56           H  
ATOM    296 HG22 THR A  20       3.917  11.695  98.798  1.00 94.56           H  
ATOM    297 HG23 THR A  20       3.333  11.011  97.281  1.00 94.56           H  
ATOM    298  HG1 THR A  20       2.493   8.008  99.107  1.00 94.56           H  
ATOM    299  N   PRO A  21       5.566   7.148 100.067  1.00 95.82           N  
ATOM    300  CA  PRO A  21       5.749   5.700 100.327  1.00 95.82           C  
ATOM    301  C   PRO A  21       4.676   4.761  99.742  1.00 95.82           C  
ATOM    302  O   PRO A  21       5.023   3.686  99.257  1.00 95.82           O  
ATOM    303  CB  PRO A  21       5.794   5.601 101.861  1.00 95.82           C  
ATOM    304  CG  PRO A  21       6.297   6.959 102.313  1.00 95.82           C  
ATOM    305  CD  PRO A  21       5.661   7.915 101.312  1.00 95.82           C  
ATOM    306  HA  PRO A  21       6.723   5.424  99.919  1.00 95.82           H  
ATOM    307  HB3 PRO A  21       6.430   4.787 102.211  1.00 95.82           H  
ATOM    308  HB2 PRO A  21       4.795   5.438 102.271  1.00 95.82           H  
ATOM    309  HG3 PRO A  21       7.382   6.993 102.209  1.00 95.82           H  
ATOM    310  HG2 PRO A  21       6.050   7.190 103.350  1.00 95.82           H  
ATOM    311  HD2 PRO A  21       4.658   8.196 101.635  1.00 95.82           H  
ATOM    312  HD3 PRO A  21       6.266   8.817 101.235  1.00 95.82           H  
ATOM    313  N   GLU A  22       3.407   5.201  99.779  1.00 96.53           N  
ATOM    314  CA  GLU A  22       2.241   4.493  99.253  1.00 96.53           C  
ATOM    315  C   GLU A  22       2.241   4.421  97.718  1.00 96.53           C  
ATOM    316  O   GLU A  22       1.907   3.371  97.172  1.00 96.53           O  
ATOM    317  CB  GLU A  22       0.933   5.152  99.755  1.00 96.53           C  
ATOM    318  CG  GLU A  22       0.823   5.330 101.293  1.00 96.53           C  
ATOM    319  CD  GLU A  22       1.490   6.577 101.906  1.00 96.53           C  
ATOM    320  OE1 GLU A  22       1.568   6.607 103.153  1.00 96.53           O  
ATOM    321  OE2 GLU A  22       1.922   7.475 101.148  1.00 96.53           O1-
ATOM    322  H   GLU A  22       3.206   6.088 100.225  1.00 96.53           H  
ATOM    323  HA  GLU A  22       2.276   3.471  99.638  1.00 96.53           H  
ATOM    324  HB3 GLU A  22       0.101   4.520  99.442  1.00 96.53           H  
ATOM    325  HB2 GLU A  22       0.760   6.100  99.244  1.00 96.53           H  
ATOM    326  HG3 GLU A  22       1.206   4.437 101.788  1.00 96.53           H  
ATOM    327  HG2 GLU A  22      -0.235   5.383 101.554  1.00 96.53           H  
ATOM    328  N   LYS A  23       2.636   5.525  97.057  1.00 94.58           N  
ATOM    329  CA  LYS A  23       2.751   5.624  95.603  1.00 94.58           C  
ATOM    330  C   LYS A  23       3.942   4.810  95.064  1.00 94.58           C  
ATOM    331  O   LYS A  23       3.797   4.161  94.029  1.00 94.58           O  
ATOM    332  CB  LYS A  23       2.827   7.113  95.202  1.00 94.58           C  
ATOM    333  CG  LYS A  23       2.714   7.366  93.688  1.00 94.58           C  
ATOM    334  CD  LYS A  23       2.762   8.860  93.335  1.00 94.58           C  
ATOM    335  CE  LYS A  23       2.569   9.117  91.832  1.00 94.58           C  
ATOM    336  NZ  LYS A  23       2.647  10.552  91.508  1.00 94.58           N1+
ATOM    337  H   LYS A  23       2.904   6.347  97.580  1.00 94.58           H  
ATOM    338  HA  LYS A  23       1.840   5.206  95.169  1.00 94.58           H  
ATOM    339  HB3 LYS A  23       3.748   7.556  95.585  1.00 94.58           H  
ATOM    340  HB2 LYS A  23       2.011   7.646  95.692  1.00 94.58           H  
ATOM    341  HG3 LYS A  23       1.783   6.933  93.319  1.00 94.58           H  
ATOM    342  HG2 LYS A  23       3.516   6.850  93.164  1.00 94.58           H  
ATOM    343  HD3 LYS A  23       3.719   9.270  93.662  1.00 94.58           H  
ATOM    344  HD2 LYS A  23       1.993   9.387  93.903  1.00 94.58           H  
ATOM    345  HE3 LYS A  23       1.602   8.734  91.502  1.00 94.58           H  
ATOM    346  HE2 LYS A  23       3.332   8.600  91.254  1.00 94.58           H  
ATOM    347  HZ1 LYS A  23       3.552  10.909  91.777  1.00 94.58           H  
ATOM    348  HZ2 LYS A  23       2.518  10.681  90.514  1.00 94.58           H  
ATOM    349  HZ3 LYS A  23       1.926  11.052  92.008  1.00 94.58           H  
ATOM    350  N   GLU A  24       5.069   4.822  95.799  1.00 96.58           N  
ATOM    351  CA  GLU A  24       6.270   4.033  95.522  1.00 96.58           C  
ATOM    352  C   GLU A  24       5.996   2.520  95.599  1.00 96.58           C  
ATOM    353  O   GLU A  24       6.380   1.791  94.684  1.00 96.58           O  
ATOM    354  CB  GLU A  24       7.401   4.461  96.485  1.00 96.58           C  
ATOM    355  CG  GLU A  24       8.764   3.805  96.165  1.00 96.58           C  
ATOM    356  CD  GLU A  24       9.970   4.352  96.943  1.00 96.58           C  
ATOM    357  OE1 GLU A  24      10.896   3.544  97.179  1.00 96.58           O  
ATOM    358  OE2 GLU A  24       9.991   5.566  97.249  1.00 96.58           O1-
ATOM    359  H   GLU A  24       5.104   5.396  96.632  1.00 96.58           H  
ATOM    360  HA  GLU A  24       6.583   4.269  94.503  1.00 96.58           H  
ATOM    361  HB3 GLU A  24       7.124   4.210  97.510  1.00 96.58           H  
ATOM    362  HB2 GLU A  24       7.487   5.543  96.477  1.00 96.58           H  
ATOM    363  HG3 GLU A  24       8.980   3.948  95.109  1.00 96.58           H  
ATOM    364  HG2 GLU A  24       8.698   2.729  96.325  1.00 96.58           H  
ATOM    365  N   ALA A  25       5.298   2.097  96.668  1.00 97.70           N  
ATOM    366  CA  ALA A  25       4.857   0.723  96.897  1.00 97.70           C  
ATOM    367  C   ALA A  25       3.847   0.218  95.852  1.00 97.70           C  
ATOM    368  O   ALA A  25       3.895  -0.963  95.514  1.00 97.70           O  
ATOM    369  CB  ALA A  25       4.272   0.611  98.312  1.00 97.70           C  
ATOM    370  H   ALA A  25       5.035   2.767  97.379  1.00 97.70           H  
ATOM    371  HA  ALA A  25       5.737   0.080  96.843  1.00 97.70           H  
ATOM    372  HB1 ALA A  25       3.934  -0.405  98.523  1.00 97.70           H  
ATOM    373  HB2 ALA A  25       5.018   0.867  99.064  1.00 97.70           H  
ATOM    374  HB3 ALA A  25       3.421   1.279  98.449  1.00 97.70           H  
ATOM    375  N   ALA A  26       2.985   1.116  95.342  1.00 97.66           N  
ATOM    376  CA  ALA A  26       2.024   0.830  94.276  1.00 97.66           C  
ATOM    377  C   ALA A  26       2.692   0.605  92.907  1.00 97.66           C  
ATOM    378  O   ALA A  26       2.221  -0.253  92.159  1.00 97.66           O  
ATOM    379  CB  ALA A  26       0.980   1.953  94.213  1.00 97.66           C  
ATOM    380  H   ALA A  26       2.994   2.065  95.689  1.00 97.66           H  
ATOM    381  HA  ALA A  26       1.501  -0.091  94.542  1.00 97.66           H  
ATOM    382  HB1 ALA A  26       0.201   1.725  93.486  1.00 97.66           H  
ATOM    383  HB2 ALA A  26       0.487   2.083  95.177  1.00 97.66           H  
ATOM    384  HB3 ALA A  26       1.426   2.908  93.937  1.00 97.66           H  
ATOM    385  N   TYR A  27       3.795   1.327  92.624  1.00 97.48           N  
ATOM    386  CA  TYR A  27       4.651   1.091  91.458  1.00 97.48           C  
ATOM    387  C   TYR A  27       5.394  -0.251  91.541  1.00 97.48           C  
ATOM    388  O   TYR A  27       5.363  -0.990  90.561  1.00 97.48           O  
ATOM    389  CB  TYR A  27       5.643   2.256  91.242  1.00 97.48           C  
ATOM    390  CG  TYR A  27       5.059   3.502  90.601  1.00 97.48           C  
ATOM    391  CD1 TYR A  27       4.486   3.427  89.316  1.00 97.48           C  
ATOM    392  CD2 TYR A  27       5.135   4.750  91.251  1.00 97.48           C  
ATOM    393  CE1 TYR A  27       3.989   4.582  88.685  1.00 97.48           C  
ATOM    394  CE2 TYR A  27       4.617   5.903  90.630  1.00 97.48           C  
ATOM    395  CZ  TYR A  27       4.035   5.821  89.351  1.00 97.48           C  
ATOM    396  OH  TYR A  27       3.526   6.937  88.753  1.00 97.48           O  
ATOM    397  H   TYR A  27       4.109   2.034  93.276  1.00 97.48           H  
ATOM    398  HA  TYR A  27       3.993   1.033  90.588  1.00 97.48           H  
ATOM    399  HB3 TYR A  27       6.438   1.934  90.567  1.00 97.48           H  
ATOM    400  HB2 TYR A  27       6.143   2.513  92.176  1.00 97.48           H  
ATOM    401  HD1 TYR A  27       4.433   2.479  88.807  1.00 97.48           H  
ATOM    402  HD2 TYR A  27       5.598   4.832  92.224  1.00 97.48           H  
ATOM    403  HE1 TYR A  27       3.571   4.511  87.693  1.00 97.48           H  
ATOM    404  HE2 TYR A  27       4.687   6.854  91.130  1.00 97.48           H  
ATOM    405  HH  TYR A  27       3.134   6.750  87.896  1.00 97.48           H  
ATOM    406  N   HIS A  28       5.999  -0.568  92.702  1.00 98.43           N  
ATOM    407  CA  HIS A  28       6.658  -1.856  92.962  1.00 98.43           C  
ATOM    408  C   HIS A  28       5.705  -3.066  92.892  1.00 98.43           C  
ATOM    409  O   HIS A  28       6.141  -4.143  92.489  1.00 98.43           O  
ATOM    410  CB  HIS A  28       7.367  -1.836  94.332  1.00 98.43           C  
ATOM    411  CG  HIS A  28       8.590  -0.960  94.443  1.00 98.43           C  
ATOM    412  CD2 HIS A  28       8.867   0.011  95.382  1.00 98.43           C  
ATOM    413  ND1 HIS A  28       9.692  -1.083  93.590  1.00 98.43           N  
ATOM    414  CE1 HIS A  28      10.578  -0.207  94.046  1.00 98.43           C  
ATOM    415  NE2 HIS A  28      10.137   0.481  95.099  1.00 98.43           N  
ATOM    416  H   HIS A  28       5.994   0.097  93.465  1.00 98.43           H  
ATOM    417  HA  HIS A  28       7.412  -2.008  92.188  1.00 98.43           H  
ATOM    418  HB3 HIS A  28       7.695  -2.843  94.591  1.00 98.43           H  
ATOM    419  HB2 HIS A  28       6.662  -1.540  95.110  1.00 98.43           H  
ATOM    420  HD2 HIS A  28       8.284   0.387  96.210  1.00 98.43           H  
ATOM    421  HE1 HIS A  28      11.554  -0.064  93.607  1.00 98.43           H  
ATOM    422  HE2 HIS A  28      10.639   1.199  95.604  1.00 98.43           H  
ATOM    423  N   GLN A  29       4.430  -2.872  93.268  1.00 98.69           N  
ATOM    424  CA  GLN A  29       3.385  -3.893  93.198  1.00 98.69           C  
ATOM    425  C   GLN A  29       2.884  -4.109  91.755  1.00 98.69           C  
ATOM    426  O   GLN A  29       2.591  -5.248  91.399  1.00 98.69           O  
ATOM    427  CB  GLN A  29       2.243  -3.511  94.160  1.00 98.69           C  
ATOM    428  CG  GLN A  29       1.220  -4.640  94.390  1.00 98.69           C  
ATOM    429  CD  GLN A  29       0.066  -4.211  95.298  1.00 98.69           C  
ATOM    430  NE2 GLN A  29      -0.353  -5.092  96.208  1.00 98.69           N  
ATOM    431  OE1 GLN A  29      -0.475  -3.116  95.153  1.00 98.69           O  
ATOM    432  H   GLN A  29       4.146  -1.967  93.617  1.00 98.69           H  
ATOM    433  HA  GLN A  29       3.812  -4.836  93.547  1.00 98.69           H  
ATOM    434  HB3 GLN A  29       1.747  -2.612  93.793  1.00 98.69           H  
ATOM    435  HB2 GLN A  29       2.668  -3.248  95.129  1.00 98.69           H  
ATOM    436  HG3 GLN A  29       1.725  -5.508  94.818  1.00 98.69           H  
ATOM    437  HG2 GLN A  29       0.793  -4.970  93.444  1.00 98.69           H  
ATOM    438 HE22 GLN A  29      -1.119  -4.856  96.823  1.00 98.69           H  
ATOM    439 HE21 GLN A  29       0.095  -5.992  96.298  1.00 98.69           H  
ATOM    440  N   GLY A  30       2.832  -3.034  90.945  1.00 98.68           N  
ATOM    441  CA  GLY A  30       2.476  -3.084  89.524  1.00 98.68           C  
ATOM    442  C   GLY A  30       3.587  -3.744  88.689  1.00 98.68           C  
ATOM    443  O   GLY A  30       3.286  -4.450  87.727  1.00 98.68           O  
ATOM    444  H   GLY A  30       3.072  -2.126  91.319  1.00 98.68           H  
ATOM    445  HA3 GLY A  30       2.321  -2.066  89.167  1.00 98.68           H  
ATOM    446  HA2 GLY A  30       1.537  -3.619  89.385  1.00 98.68           H  
ATOM    447  N   LEU A  31       4.857  -3.549  89.085  1.00 98.88           N  
ATOM    448  CA  LEU A  31       6.036  -4.204  88.513  1.00 98.88           C  
ATOM    449  C   LEU A  31       6.116  -5.692  88.896  1.00 98.88           C  
ATOM    450  O   LEU A  31       6.553  -6.483  88.063  1.00 98.88           O  
ATOM    451  CB  LEU A  31       7.309  -3.449  88.956  1.00 98.88           C  
ATOM    452  CG  LEU A  31       7.463  -2.047  88.325  1.00 98.88           C  
ATOM    453  CD1 LEU A  31       8.435  -1.162  89.136  1.00 98.88           C  
ATOM    454  CD2 LEU A  31       7.804  -2.118  86.821  1.00 98.88           C  
ATOM    455  H   LEU A  31       5.035  -2.929  89.863  1.00 98.88           H  
ATOM    456  HA  LEU A  31       5.960  -4.154  87.425  1.00 98.88           H  
ATOM    457  HB3 LEU A  31       8.201  -4.034  88.726  1.00 98.88           H  
ATOM    458  HB2 LEU A  31       7.285  -3.357  90.043  1.00 98.88           H  
ATOM    459  HG  LEU A  31       6.498  -1.553  88.388  1.00 98.88           H  
ATOM    460 HD11 LEU A  31       9.276  -0.807  88.550  1.00 98.88           H  
ATOM    461 HD12 LEU A  31       7.925  -0.279  89.521  1.00 98.88           H  
ATOM    462 HD13 LEU A  31       8.855  -1.686  89.994  1.00 98.88           H  
ATOM    463 HD21 LEU A  31       8.629  -1.467  86.540  1.00 98.88           H  
ATOM    464 HD22 LEU A  31       8.075  -3.127  86.513  1.00 98.88           H  
ATOM    465 HD23 LEU A  31       6.947  -1.818  86.217  1.00 98.88           H  
ATOM    466  N   ARG A  32       5.660  -6.062  90.110  1.00 98.82           N  
ATOM    467  CA  ARG A  32       5.535  -7.460  90.533  1.00 98.82           C  
ATOM    468  C   ARG A  32       4.374  -8.186  89.838  1.00 98.82           C  
ATOM    469  O   ARG A  32       4.571  -9.344  89.490  1.00 98.82           O  
ATOM    470  CB  ARG A  32       5.450  -7.590  92.068  1.00 98.82           C  
ATOM    471  CG  ARG A  32       6.850  -7.634  92.709  1.00 98.82           C  
ATOM    472  CD  ARG A  32       6.871  -7.755  94.241  1.00 98.82           C  
ATOM    473  NE  ARG A  32       6.548  -6.480  94.910  1.00 98.82           N  
ATOM    474  CZ  ARG A  32       7.026  -6.029  96.086  1.00 98.82           C  
ATOM    475  NH1 ARG A  32       7.887  -6.738  96.834  1.00 98.82           N  
ATOM    476  NH2 ARG A  32       6.631  -4.827  96.523  1.00 98.82           N1+
ATOM    477  H   ARG A  32       5.333  -5.360  90.759  1.00 98.82           H  
ATOM    478  HA  ARG A  32       6.437  -7.983  90.213  1.00 98.82           H  
ATOM    479  HB3 ARG A  32       4.957  -8.529  92.328  1.00 98.82           H  
ATOM    480  HB2 ARG A  32       4.831  -6.799  92.491  1.00 98.82           H  
ATOM    481  HG3 ARG A  32       7.327  -6.695  92.443  1.00 98.82           H  
ATOM    482  HG2 ARG A  32       7.476  -8.411  92.268  1.00 98.82           H  
ATOM    483  HD3 ARG A  32       7.796  -8.224  94.579  1.00 98.82           H  
ATOM    484  HD2 ARG A  32       6.065  -8.424  94.542  1.00 98.82           H  
ATOM    485  HE  ARG A  32       5.930  -5.875  94.389  1.00 98.82           H  
ATOM    486 HH12 ARG A  32       8.237  -6.374  97.708  1.00 98.82           H  
ATOM    487 HH11 ARG A  32       8.201  -7.643  96.513  1.00 98.82           H  
ATOM    488 HH22 ARG A  32       6.979  -4.460  97.397  1.00 98.82           H  
ATOM    489 HH21 ARG A  32       5.985  -4.273  95.979  1.00 98.82           H  
ATOM    490  N   ARG A  33       3.233  -7.521  89.573  1.00 98.89           N  
ATOM    491  CA  ARG A  33       2.143  -8.087  88.761  1.00 98.89           C  
ATOM    492  C   ARG A  33       2.577  -8.407  87.316  1.00 98.89           C  
ATOM    493  O   ARG A  33       2.100  -9.397  86.764  1.00 98.89           O  
ATOM    494  CB  ARG A  33       0.915  -7.150  88.765  1.00 98.89           C  
ATOM    495  CG  ARG A  33       0.058  -7.271  90.040  1.00 98.89           C  
ATOM    496  CD  ARG A  33      -1.212  -6.397  90.028  1.00 98.89           C  
ATOM    497  NE  ARG A  33      -0.947  -4.977  90.335  1.00 98.89           N  
ATOM    498  CZ  ARG A  33      -1.245  -4.322  91.476  1.00 98.89           C  
ATOM    499  NH1 ARG A  33      -1.904  -4.911  92.486  1.00 98.89           N  
ATOM    500  NH2 ARG A  33      -0.880  -3.042  91.614  1.00 98.89           N1+
ATOM    501  H   ARG A  33       3.114  -6.570  89.897  1.00 98.89           H  
ATOM    502  HA  ARG A  33       1.851  -9.040  89.208  1.00 98.89           H  
ATOM    503  HB3 ARG A  33       0.267  -7.413  87.927  1.00 98.89           H  
ATOM    504  HB2 ARG A  33       1.222  -6.118  88.590  1.00 98.89           H  
ATOM    505  HG3 ARG A  33       0.689  -6.965  90.875  1.00 98.89           H  
ATOM    506  HG2 ARG A  33      -0.209  -8.308  90.245  1.00 98.89           H  
ATOM    507  HD3 ARG A  33      -2.021  -6.844  90.606  1.00 98.89           H  
ATOM    508  HD2 ARG A  33      -1.585  -6.361  89.004  1.00 98.89           H  
ATOM    509  HE  ARG A  33      -0.497  -4.450  89.598  1.00 98.89           H  
ATOM    510 HH12 ARG A  33      -2.114  -4.396  93.329  1.00 98.89           H  
ATOM    511 HH11 ARG A  33      -2.199  -5.872  92.402  1.00 98.89           H  
ATOM    512 HH22 ARG A  33      -1.068  -2.541  92.470  1.00 98.89           H  
ATOM    513 HH21 ARG A  33      -0.496  -2.537  90.825  1.00 98.89           H  
ATOM    514  N   ALA A  34       3.498  -7.604  86.757  1.00 98.95           N  
ATOM    515  CA  ALA A  34       4.124  -7.839  85.457  1.00 98.95           C  
ATOM    516  C   ALA A  34       5.105  -9.022  85.470  1.00 98.95           C  
ATOM    517  O   ALA A  34       5.091  -9.819  84.532  1.00 98.95           O  
ATOM    518  CB  ALA A  34       4.816  -6.549  85.008  1.00 98.95           C  
ATOM    519  H   ALA A  34       3.832  -6.802  87.273  1.00 98.95           H  
ATOM    520  HA  ALA A  34       3.342  -8.072  84.737  1.00 98.95           H  
ATOM    521  HB1 ALA A  34       5.089  -6.595  83.954  1.00 98.95           H  
ATOM    522  HB2 ALA A  34       4.154  -5.697  85.148  1.00 98.95           H  
ATOM    523  HB3 ALA A  34       5.721  -6.348  85.579  1.00 98.95           H  
ATOM    524  N   LEU A  35       5.914  -9.133  86.538  1.00 98.92           N  
ATOM    525  CA  LEU A  35       6.858 -10.231  86.745  1.00 98.92           C  
ATOM    526  C   LEU A  35       6.153 -11.573  86.978  1.00 98.92           C  
ATOM    527  O   LEU A  35       6.512 -12.534  86.308  1.00 98.92           O  
ATOM    528  CB  LEU A  35       7.819  -9.904  87.908  1.00 98.92           C  
ATOM    529  CG  LEU A  35       8.894  -8.859  87.546  1.00 98.92           C  
ATOM    530  CD1 LEU A  35       9.572  -8.291  88.808  1.00 98.92           C  
ATOM    531  CD2 LEU A  35       9.911  -9.407  86.523  1.00 98.92           C  
ATOM    532  H   LEU A  35       5.876  -8.434  87.267  1.00 98.92           H  
ATOM    533  HA  LEU A  35       7.442 -10.336  85.829  1.00 98.92           H  
ATOM    534  HB3 LEU A  35       8.323 -10.809  88.252  1.00 98.92           H  
ATOM    535  HB2 LEU A  35       7.228  -9.563  88.757  1.00 98.92           H  
ATOM    536  HG  LEU A  35       8.385  -8.023  87.069  1.00 98.92           H  
ATOM    537 HD11 LEU A  35       9.619  -7.205  88.752  1.00 98.92           H  
ATOM    538 HD12 LEU A  35       9.022  -8.530  89.717  1.00 98.92           H  
ATOM    539 HD13 LEU A  35      10.589  -8.659  88.945  1.00 98.92           H  
ATOM    540 HD21 LEU A  35      10.938  -9.274  86.850  1.00 98.92           H  
ATOM    541 HD22 LEU A  35       9.777 -10.473  86.345  1.00 98.92           H  
ATOM    542 HD23 LEU A  35       9.813  -8.903  85.562  1.00 98.92           H  
ATOM    543  N   ASP A  36       5.152 -11.612  87.875  1.00 98.82           N  
ATOM    544  CA  ASP A  36       4.358 -12.802  88.207  1.00 98.82           C  
ATOM    545  C   ASP A  36       3.577 -13.362  87.004  1.00 98.82           C  
ATOM    546  O   ASP A  36       3.544 -14.581  86.842  1.00 98.82           O  
ATOM    547  CB  ASP A  36       3.386 -12.585  89.399  1.00 98.82           C  
ATOM    548  CG  ASP A  36       4.000 -12.110  90.731  1.00 98.82           C  
ATOM    549  OD1 ASP A  36       5.217 -12.309  90.947  1.00 98.82           O  
ATOM    550  OD2 ASP A  36       3.199 -11.650  91.576  1.00 98.82           O1-
ATOM    551  H   ASP A  36       4.928 -10.776  88.402  1.00 98.82           H  
ATOM    552  HA  ASP A  36       5.071 -13.577  88.498  1.00 98.82           H  
ATOM    553  HB3 ASP A  36       2.854 -13.516  89.607  1.00 98.82           H  
ATOM    554  HB2 ASP A  36       2.633 -11.850  89.108  1.00 98.82           H  
ATOM    555  N   ALA A  37       3.000 -12.473  86.174  1.00 98.93           N  
ATOM    556  CA  ALA A  37       2.257 -12.827  84.961  1.00 98.93           C  
ATOM    557  C   ALA A  37       3.120 -13.488  83.871  1.00 98.93           C  
ATOM    558  O   ALA A  37       2.629 -14.390  83.192  1.00 98.93           O  
ATOM    559  CB  ALA A  37       1.557 -11.577  84.407  1.00 98.93           C  
ATOM    560  H   ALA A  37       3.068 -11.486  86.382  1.00 98.93           H  
ATOM    561  HA  ALA A  37       1.486 -13.545  85.247  1.00 98.93           H  
ATOM    562  HB1 ALA A  37       1.009 -11.802  83.492  1.00 98.93           H  
ATOM    563  HB2 ALA A  37       0.838 -11.181  85.124  1.00 98.93           H  
ATOM    564  HB3 ALA A  37       2.271 -10.783  84.178  1.00 98.93           H  
ATOM    565  N   GLY A  38       4.381 -13.043  83.734  1.00 98.92           N  
ATOM    566  CA  GLY A  38       5.318 -13.590  82.757  1.00 98.92           C  
ATOM    567  C   GLY A  38       6.076 -14.800  83.320  1.00 98.92           C  
ATOM    568  O   GLY A  38       6.354 -15.733  82.570  1.00 98.92           O  
ATOM    569  H   GLY A  38       4.713 -12.296  84.329  1.00 98.92           H  
ATOM    570  HA3 GLY A  38       6.036 -12.817  82.483  1.00 98.92           H  
ATOM    571  HA2 GLY A  38       4.796 -13.872  81.842  1.00 98.92           H  
ATOM    572  N   GLU A  39       6.410 -14.799  84.623  1.00 98.61           N  
ATOM    573  CA  GLU A  39       7.204 -15.841  85.279  1.00 98.61           C  
ATOM    574  C   GLU A  39       6.426 -17.147  85.485  1.00 98.61           C  
ATOM    575  O   GLU A  39       7.032 -18.208  85.358  1.00 98.61           O  
ATOM    576  CB  GLU A  39       7.782 -15.318  86.610  1.00 98.61           C  
ATOM    577  CG  GLU A  39       8.737 -16.315  87.306  1.00 98.61           C  
ATOM    578  CD  GLU A  39       9.288 -15.880  88.669  1.00 98.61           C  
ATOM    579  OE1 GLU A  39      10.204 -16.589  89.143  1.00 98.61           O  
ATOM    580  OE2 GLU A  39       8.769 -14.901  89.248  1.00 98.61           O1-
ATOM    581  H   GLU A  39       6.172 -14.001  85.200  1.00 98.61           H  
ATOM    582  HA  GLU A  39       8.049 -16.063  84.624  1.00 98.61           H  
ATOM    583  HB3 GLU A  39       6.957 -15.058  87.276  1.00 98.61           H  
ATOM    584  HB2 GLU A  39       8.331 -14.395  86.422  1.00 98.61           H  
ATOM    585  HG3 GLU A  39       9.569 -16.506  86.633  1.00 98.61           H  
ATOM    586  HG2 GLU A  39       8.250 -17.275  87.471  1.00 98.61           H  
ATOM    587  N   GLU A  40       5.115 -17.056  85.773  1.00 98.48           N  
ATOM    588  CA  GLU A  40       4.201 -18.198  85.892  1.00 98.48           C  
ATOM    589  C   GLU A  40       4.185 -19.074  84.628  1.00 98.48           C  
ATOM    590  O   GLU A  40       4.280 -20.295  84.733  1.00 98.48           O  
ATOM    591  CB  GLU A  40       2.800 -17.683  86.290  1.00 98.48           C  
ATOM    592  CG  GLU A  40       1.681 -18.753  86.352  1.00 98.48           C  
ATOM    593  CD  GLU A  40       0.304 -18.240  86.814  1.00 98.48           C  
ATOM    594  OE1 GLU A  40      -0.599 -19.099  86.919  1.00 98.48           O  
ATOM    595  OE2 GLU A  40       0.152 -17.020  87.055  1.00 98.48           O1-
ATOM    596  H   GLU A  40       4.694 -16.142  85.884  1.00 98.48           H  
ATOM    597  HA  GLU A  40       4.571 -18.824  86.704  1.00 98.48           H  
ATOM    598  HB3 GLU A  40       2.503 -16.890  85.600  1.00 98.48           H  
ATOM    599  HB2 GLU A  40       2.883 -17.212  87.271  1.00 98.48           H  
ATOM    600  HG3 GLU A  40       1.991 -19.557  87.021  1.00 98.48           H  
ATOM    601  HG2 GLU A  40       1.541 -19.207  85.370  1.00 98.48           H  
ATOM    602  N   ILE A  41       4.149 -18.405  83.466  1.00 98.82           N  
ATOM    603  CA  ILE A  41       4.265 -18.996  82.138  1.00 98.82           C  
ATOM    604  C   ILE A  41       5.624 -19.687  81.907  1.00 98.82           C  
ATOM    605  O   ILE A  41       5.623 -20.846  81.500  1.00 98.82           O  
ATOM    606  CB  ILE A  41       3.984 -17.915  81.053  1.00 98.82           C  
ATOM    607  CG1 ILE A  41       2.477 -17.569  81.042  1.00 98.82           C  
ATOM    608  CG2 ILE A  41       4.472 -18.234  79.627  1.00 98.82           C  
ATOM    609  CD1 ILE A  41       2.133 -16.273  80.299  1.00 98.82           C  
ATOM    610  H   ILE A  41       4.084 -17.398  83.491  1.00 98.82           H  
ATOM    611  HA  ILE A  41       3.495 -19.767  82.061  1.00 98.82           H  
ATOM    612  HB  ILE A  41       4.512 -17.012  81.357  1.00 98.82           H  
ATOM    613 HG13 ILE A  41       2.102 -17.475  82.062  1.00 98.82           H  
ATOM    614 HG12 ILE A  41       1.918 -18.395  80.599  1.00 98.82           H  
ATOM    615 HG21 ILE A  41       4.265 -17.387  78.981  1.00 98.82           H  
ATOM    616 HG22 ILE A  41       5.549 -18.396  79.565  1.00 98.82           H  
ATOM    617 HG23 ILE A  41       3.967 -19.105  79.213  1.00 98.82           H  
ATOM    618 HD11 ILE A  41       1.220 -15.833  80.700  1.00 98.82           H  
ATOM    619 HD12 ILE A  41       2.926 -15.533  80.400  1.00 98.82           H  
ATOM    620 HD13 ILE A  41       1.973 -16.454  79.237  1.00 98.82           H  
ATOM    621  N   LEU A  42       6.741 -18.996  82.206  1.00 98.74           N  
ATOM    622  CA  LEU A  42       8.105 -19.521  82.051  1.00 98.74           C  
ATOM    623  C   LEU A  42       8.422 -20.713  82.971  1.00 98.74           C  
ATOM    624  O   LEU A  42       9.128 -21.624  82.541  1.00 98.74           O  
ATOM    625  CB  LEU A  42       9.143 -18.402  82.292  1.00 98.74           C  
ATOM    626  CG  LEU A  42       9.146 -17.273  81.242  1.00 98.74           C  
ATOM    627  CD1 LEU A  42      10.051 -16.103  81.682  1.00 98.74           C  
ATOM    628  CD2 LEU A  42       9.478 -17.779  79.823  1.00 98.74           C  
ATOM    629  H   LEU A  42       6.661 -18.048  82.548  1.00 98.74           H  
ATOM    630  HA  LEU A  42       8.197 -19.885  81.027  1.00 98.74           H  
ATOM    631  HB3 LEU A  42      10.141 -18.838  82.315  1.00 98.74           H  
ATOM    632  HB2 LEU A  42       8.979 -17.979  83.284  1.00 98.74           H  
ATOM    633  HG  LEU A  42       8.134 -16.883  81.214  1.00 98.74           H  
ATOM    634 HD11 LEU A  42       9.504 -15.161  81.637  1.00 98.74           H  
ATOM    635 HD12 LEU A  42      10.404 -16.219  82.707  1.00 98.74           H  
ATOM    636 HD13 LEU A  42      10.937 -15.996  81.056  1.00 98.74           H  
ATOM    637 HD21 LEU A  42      10.253 -17.190  79.331  1.00 98.74           H  
ATOM    638 HD22 LEU A  42       9.815 -18.815  79.831  1.00 98.74           H  
ATOM    639 HD23 LEU A  42       8.598 -17.745  79.181  1.00 98.74           H  
ATOM    640  N   ARG A  43       7.884 -20.692  84.202  1.00 97.00           N  
ATOM    641  CA  ARG A  43       8.020 -21.747  85.206  1.00 97.00           C  
ATOM    642  C   ARG A  43       7.314 -23.051  84.790  1.00 97.00           C  
ATOM    643  O   ARG A  43       7.856 -24.128  85.037  1.00 97.00           O  
ATOM    644  CB  ARG A  43       7.520 -21.208  86.565  1.00 97.00           C  
ATOM    645  CG  ARG A  43       7.781 -22.139  87.768  1.00 97.00           C  
ATOM    646  CD  ARG A  43       7.120 -21.707  89.090  1.00 97.00           C  
ATOM    647  NE  ARG A  43       7.475 -20.338  89.517  1.00 97.00           N  
ATOM    648  CZ  ARG A  43       6.647 -19.288  89.690  1.00 97.00           C  
ATOM    649  NH1 ARG A  43       5.331 -19.357  89.440  1.00 97.00           N  
ATOM    650  NH2 ARG A  43       7.153 -18.131  90.133  1.00 97.00           N1+
ATOM    651  H   ARG A  43       7.335 -19.889  84.482  1.00 97.00           H  
ATOM    652  HA  ARG A  43       9.084 -21.968  85.301  1.00 97.00           H  
ATOM    653  HB3 ARG A  43       6.453 -20.988  86.501  1.00 97.00           H  
ATOM    654  HB2 ARG A  43       8.014 -20.255  86.759  1.00 97.00           H  
ATOM    655  HG3 ARG A  43       8.839 -22.369  87.902  1.00 97.00           H  
ATOM    656  HG2 ARG A  43       7.309 -23.090  87.520  1.00 97.00           H  
ATOM    657  HD3 ARG A  43       7.557 -22.323  89.875  1.00 97.00           H  
ATOM    658  HD2 ARG A  43       6.055 -21.938  89.110  1.00 97.00           H  
ATOM    659  HE  ARG A  43       8.459 -20.187  89.689  1.00 97.00           H  
ATOM    660 HH12 ARG A  43       4.737 -18.551  89.576  1.00 97.00           H  
ATOM    661 HH11 ARG A  43       4.927 -20.215  89.093  1.00 97.00           H  
ATOM    662 HH22 ARG A  43       6.558 -17.325  90.262  1.00 97.00           H  
ATOM    663 HH21 ARG A  43       8.146 -18.030  90.296  1.00 97.00           H  
ATOM    664  N   ASP A  44       6.150 -22.920  84.130  1.00 97.29           N  
ATOM    665  CA  ASP A  44       5.364 -24.025  83.566  1.00 97.29           C  
ATOM    666  C   ASP A  44       5.876 -24.498  82.186  1.00 97.29           C  
ATOM    667  O   ASP A  44       5.296 -25.427  81.625  1.00 97.29           O  
ATOM    668  CB  ASP A  44       3.844 -23.706  83.516  1.00 97.29           C  
ATOM    669  CG  ASP A  44       3.166 -23.341  84.853  1.00 97.29           C  
ATOM    670  OD1 ASP A  44       3.736 -23.630  85.930  1.00 97.29           O  
ATOM    671  OD2 ASP A  44       2.012 -22.864  84.774  1.00 97.29           O1-
ATOM    672  H   ASP A  44       5.767 -21.996  83.987  1.00 97.29           H  
ATOM    673  HA  ASP A  44       5.486 -24.888  84.223  1.00 97.29           H  
ATOM    674  HB3 ASP A  44       3.299 -24.561  83.111  1.00 97.29           H  
ATOM    675  HB2 ASP A  44       3.682 -22.873  82.828  1.00 97.29           H  
ATOM    676  N   GLY A  45       6.961 -23.890  81.672  1.00 97.84           N  
ATOM    677  CA  GLY A  45       7.629 -24.293  80.434  1.00 97.84           C  
ATOM    678  C   GLY A  45       7.020 -23.645  79.180  1.00 97.84           C  
ATOM    679  O   GLY A  45       7.379 -24.043  78.073  1.00 97.84           O  
ATOM    680  H   GLY A  45       7.387 -23.134  82.191  1.00 97.84           H  
ATOM    681  HA3 GLY A  45       7.632 -25.379  80.327  1.00 97.84           H  
ATOM    682  HA2 GLY A  45       8.669 -23.979  80.508  1.00 97.84           H  
ATOM    683  N   GLY A  46       6.126 -22.653  79.340  1.00 98.67           N  
ATOM    684  CA  GLY A  46       5.559 -21.840  78.264  1.00 98.67           C  
ATOM    685  C   GLY A  46       6.622 -20.893  77.686  1.00 98.67           C  
ATOM    686  O   GLY A  46       7.629 -20.595  78.335  1.00 98.67           O  
ATOM    687  H   GLY A  46       5.890 -22.364  80.281  1.00 98.67           H  
ATOM    688  HA3 GLY A  46       4.731 -21.255  78.662  1.00 98.67           H  
ATOM    689  HA2 GLY A  46       5.155 -22.483  77.481  1.00 98.67           H  
ATOM    690  N   SER A  47       6.390 -20.436  76.445  1.00 98.88           N  
ATOM    691  CA  SER A  47       7.374 -19.698  75.652  1.00 98.88           C  
ATOM    692  C   SER A  47       7.673 -18.281  76.175  1.00 98.88           C  
ATOM    693  O   SER A  47       6.878 -17.704  76.918  1.00 98.88           O  
ATOM    694  CB  SER A  47       6.968 -19.718  74.160  1.00 98.88           C  
ATOM    695  OG  SER A  47       5.984 -18.758  73.830  1.00 98.88           O  
ATOM    696  H   SER A  47       5.521 -20.663  75.981  1.00 98.88           H  
ATOM    697  HA  SER A  47       8.289 -20.280  75.740  1.00 98.88           H  
ATOM    698  HB3 SER A  47       6.618 -20.708  73.866  1.00 98.88           H  
ATOM    699  HB2 SER A  47       7.844 -19.511  73.543  1.00 98.88           H  
ATOM    700  HG  SER A  47       5.140 -19.050  74.192  1.00 98.88           H  
ATOM    701  N   ALA A  48       8.819 -17.741  75.730  1.00 98.95           N  
ATOM    702  CA  ALA A  48       9.254 -16.370  75.991  1.00 98.95           C  
ATOM    703  C   ALA A  48       8.297 -15.325  75.399  1.00 98.95           C  
ATOM    704  O   ALA A  48       8.101 -14.286  76.024  1.00 98.95           O  
ATOM    705  CB  ALA A  48      10.677 -16.177  75.445  1.00 98.95           C  
ATOM    706  H   ALA A  48       9.437 -18.303  75.158  1.00 98.95           H  
ATOM    707  HA  ALA A  48       9.283 -16.226  77.073  1.00 98.95           H  
ATOM    708  HB1 ALA A  48      11.026 -15.155  75.595  1.00 98.95           H  
ATOM    709  HB2 ALA A  48      11.378 -16.836  75.954  1.00 98.95           H  
ATOM    710  HB3 ALA A  48      10.735 -16.392  74.377  1.00 98.95           H  
ATOM    711  N   LEU A  49       7.700 -15.640  74.235  1.00 98.97           N  
ATOM    712  CA  LEU A  49       6.698 -14.829  73.543  1.00 98.97           C  
ATOM    713  C   LEU A  49       5.383 -14.706  74.338  1.00 98.97           C  
ATOM    714  O   LEU A  49       4.828 -13.611  74.408  1.00 98.97           O  
ATOM    715  CB  LEU A  49       6.487 -15.413  72.128  1.00 98.97           C  
ATOM    716  CG  LEU A  49       5.585 -14.588  71.181  1.00 98.97           C  
ATOM    717  CD1 LEU A  49       6.161 -13.180  70.897  1.00 98.97           C  
ATOM    718  CD2 LEU A  49       5.282 -15.386  69.894  1.00 98.97           C  
ATOM    719  H   LEU A  49       7.915 -16.528  73.804  1.00 98.97           H  
ATOM    720  HA  LEU A  49       7.122 -13.831  73.442  1.00 98.97           H  
ATOM    721  HB3 LEU A  49       6.071 -16.417  72.232  1.00 98.97           H  
ATOM    722  HB2 LEU A  49       7.458 -15.544  71.647  1.00 98.97           H  
ATOM    723  HG  LEU A  49       4.623 -14.448  71.676  1.00 98.97           H  
ATOM    724 HD11 LEU A  49       5.496 -12.406  71.281  1.00 98.97           H  
ATOM    725 HD12 LEU A  49       7.136 -13.028  71.359  1.00 98.97           H  
ATOM    726 HD13 LEU A  49       6.307 -12.983  69.836  1.00 98.97           H  
ATOM    727 HD21 LEU A  49       4.209 -15.421  69.703  1.00 98.97           H  
ATOM    728 HD22 LEU A  49       5.757 -14.961  69.010  1.00 98.97           H  
ATOM    729 HD23 LEU A  49       5.628 -16.418  69.959  1.00 98.97           H  
ATOM    730  N   ASP A  50       4.949 -15.816  74.964  1.00 98.97           N  
ATOM    731  CA  ASP A  50       3.831 -15.875  75.915  1.00 98.97           C  
ATOM    732  C   ASP A  50       4.085 -15.028  77.173  1.00 98.97           C  
ATOM    733  O   ASP A  50       3.176 -14.324  77.615  1.00 98.97           O  
ATOM    734  CB  ASP A  50       3.474 -17.327  76.331  1.00 98.97           C  
ATOM    735  CG  ASP A  50       3.093 -18.297  75.203  1.00 98.97           C  
ATOM    736  OD1 ASP A  50       2.466 -17.847  74.221  1.00 98.97           O  
ATOM    737  OD2 ASP A  50       3.330 -19.510  75.395  1.00 98.97           O1-
ATOM    738  H   ASP A  50       5.465 -16.676  74.843  1.00 98.97           H  
ATOM    739  HA  ASP A  50       2.962 -15.437  75.429  1.00 98.97           H  
ATOM    740  HB3 ASP A  50       2.653 -17.323  77.050  1.00 98.97           H  
ATOM    741  HB2 ASP A  50       4.336 -17.766  76.830  1.00 98.97           H  
ATOM    742  N   ALA A  51       5.315 -15.106  77.706  1.00 98.98           N  
ATOM    743  CA  ALA A  51       5.741 -14.434  78.930  1.00 98.98           C  
ATOM    744  C   ALA A  51       5.788 -12.905  78.816  1.00 98.98           C  
ATOM    745  O   ALA A  51       5.273 -12.233  79.707  1.00 98.98           O  
ATOM    746  CB  ALA A  51       7.098 -14.995  79.360  1.00 98.98           C  
ATOM    747  H   ALA A  51       5.997 -15.718  77.277  1.00 98.98           H  
ATOM    748  HA  ALA A  51       5.018 -14.691  79.704  1.00 98.98           H  
ATOM    749  HB1 ALA A  51       7.418 -14.574  80.314  1.00 98.98           H  
ATOM    750  HB2 ALA A  51       7.024 -16.074  79.477  1.00 98.98           H  
ATOM    751  HB3 ALA A  51       7.880 -14.792  78.630  1.00 98.98           H  
ATOM    752  N   VAL A  52       6.372 -12.385  77.721  1.00 98.98           N  
ATOM    753  CA  VAL A  52       6.465 -10.946  77.461  1.00 98.98           C  
ATOM    754  C   VAL A  52       5.117 -10.302  77.088  1.00 98.98           C  
ATOM    755  O   VAL A  52       4.905  -9.143  77.443  1.00 98.98           O  
ATOM    756  CB  VAL A  52       7.494 -10.600  76.352  1.00 98.98           C  
ATOM    757  CG1 VAL A  52       8.913 -10.975  76.782  1.00 98.98           C  
ATOM    758  CG2 VAL A  52       7.174 -11.174  74.959  1.00 98.98           C  
ATOM    759  H   VAL A  52       6.788 -12.999  77.033  1.00 98.98           H  
ATOM    760  HA  VAL A  52       6.801 -10.473  78.385  1.00 98.98           H  
ATOM    761  HB  VAL A  52       7.513  -9.516  76.248  1.00 98.98           H  
ATOM    762 HG11 VAL A  52       9.637 -10.621  76.052  1.00 98.98           H  
ATOM    763 HG12 VAL A  52       9.162 -10.531  77.746  1.00 98.98           H  
ATOM    764 HG13 VAL A  52       9.032 -12.051  76.870  1.00 98.98           H  
ATOM    765 HG21 VAL A  52       7.961 -10.940  74.243  1.00 98.98           H  
ATOM    766 HG22 VAL A  52       7.088 -12.253  75.002  1.00 98.98           H  
ATOM    767 HG23 VAL A  52       6.240 -10.796  74.550  1.00 98.98           H  
ATOM    768  N   THR A  53       4.220 -11.062  76.430  1.00 98.98           N  
ATOM    769  CA  THR A  53       2.857 -10.624  76.123  1.00 98.98           C  
ATOM    770  C   THR A  53       2.028 -10.460  77.411  1.00 98.98           C  
ATOM    771  O   THR A  53       1.435  -9.400  77.594  1.00 98.98           O  
ATOM    772  CB  THR A  53       2.122 -11.610  75.173  1.00 98.98           C  
ATOM    773  CG2 THR A  53       0.646 -11.280  74.871  1.00 98.98           C  
ATOM    774  OG1 THR A  53       2.796 -11.645  73.931  1.00 98.98           O  
ATOM    775  H   THR A  53       4.461 -12.009  76.174  1.00 98.98           H  
ATOM    776  HA  THR A  53       2.917  -9.651  75.630  1.00 98.98           H  
ATOM    777  HB  THR A  53       2.172 -12.617  75.590  1.00 98.98           H  
ATOM    778 HG21 THR A  53       0.224 -11.994  74.164  1.00 98.98           H  
ATOM    779 HG22 THR A  53       0.019 -11.318  75.762  1.00 98.98           H  
ATOM    780 HG23 THR A  53       0.546 -10.289  74.431  1.00 98.98           H  
ATOM    781  HG1 THR A  53       3.653 -12.066  74.060  1.00 98.98           H  
ATOM    782  N   ALA A  54       2.049 -11.479  78.290  1.00 98.97           N  
ATOM    783  CA  ALA A  54       1.351 -11.494  79.578  1.00 98.97           C  
ATOM    784  C   ALA A  54       1.874 -10.459  80.588  1.00 98.97           C  
ATOM    785  O   ALA A  54       1.070  -9.880  81.319  1.00 98.97           O  
ATOM    786  CB  ALA A  54       1.439 -12.903  80.175  1.00 98.97           C  
ATOM    787  H   ALA A  54       2.579 -12.313  78.070  1.00 98.97           H  
ATOM    788  HA  ALA A  54       0.300 -11.273  79.386  1.00 98.97           H  
ATOM    789  HB1 ALA A  54       0.901 -12.971  81.122  1.00 98.97           H  
ATOM    790  HB2 ALA A  54       1.005 -13.640  79.498  1.00 98.97           H  
ATOM    791  HB3 ALA A  54       2.475 -13.190  80.362  1.00 98.97           H  
ATOM    792  N   ALA A  55       3.198 -10.226  80.590  1.00 98.98           N  
ATOM    793  CA  ALA A  55       3.861  -9.222  81.418  1.00 98.98           C  
ATOM    794  C   ALA A  55       3.471  -7.787  81.035  1.00 98.98           C  
ATOM    795  O   ALA A  55       3.146  -7.004  81.926  1.00 98.98           O  
ATOM    796  CB  ALA A  55       5.381  -9.421  81.349  1.00 98.98           C  
ATOM    797  H   ALA A  55       3.799 -10.766  79.980  1.00 98.98           H  
ATOM    798  HA  ALA A  55       3.543  -9.384  82.449  1.00 98.98           H  
ATOM    799  HB1 ALA A  55       5.905  -8.657  81.923  1.00 98.98           H  
ATOM    800  HB2 ALA A  55       5.668 -10.388  81.761  1.00 98.98           H  
ATOM    801  HB3 ALA A  55       5.742  -9.378  80.322  1.00 98.98           H  
ATOM    802  N   VAL A  56       3.458  -7.486  79.723  1.00 98.98           N  
ATOM    803  CA  VAL A  56       3.004  -6.203  79.182  1.00 98.98           C  
ATOM    804  C   VAL A  56       1.479  -5.997  79.320  1.00 98.98           C  
ATOM    805  O   VAL A  56       1.068  -4.854  79.490  1.00 98.98           O  
ATOM    806  CB  VAL A  56       3.465  -5.999  77.707  1.00 98.98           C  
ATOM    807  CG1 VAL A  56       2.802  -4.833  76.948  1.00 98.98           C  
ATOM    808  CG2 VAL A  56       4.987  -5.798  77.647  1.00 98.98           C  
ATOM    809  H   VAL A  56       3.743  -8.181  79.045  1.00 98.98           H  
ATOM    810  HA  VAL A  56       3.476  -5.421  79.779  1.00 98.98           H  
ATOM    811  HB  VAL A  56       3.235  -6.912  77.156  1.00 98.98           H  
ATOM    812 HG11 VAL A  56       3.253  -4.689  75.965  1.00 98.98           H  
ATOM    813 HG12 VAL A  56       1.742  -5.008  76.789  1.00 98.98           H  
ATOM    814 HG13 VAL A  56       2.897  -3.896  77.490  1.00 98.98           H  
ATOM    815 HG21 VAL A  56       5.337  -5.710  76.619  1.00 98.98           H  
ATOM    816 HG22 VAL A  56       5.281  -4.891  78.175  1.00 98.98           H  
ATOM    817 HG23 VAL A  56       5.516  -6.630  78.102  1.00 98.98           H  
ATOM    818  N   CYS A  57       0.676  -7.080  79.319  1.00 98.96           N  
ATOM    819  CA  CYS A  57      -0.771  -7.034  79.580  1.00 98.96           C  
ATOM    820  C   CYS A  57      -1.106  -6.547  80.998  1.00 98.96           C  
ATOM    821  O   CYS A  57      -2.023  -5.743  81.146  1.00 98.96           O  
ATOM    822  CB  CYS A  57      -1.483  -8.371  79.312  1.00 98.96           C  
ATOM    823  SG  CYS A  57      -1.563  -8.681  77.532  1.00 98.96           S  
ATOM    824  H   CYS A  57       1.074  -7.994  79.158  1.00 98.96           H  
ATOM    825  HA  CYS A  57      -1.197  -6.298  78.904  1.00 98.96           H  
ATOM    826  HB3 CYS A  57      -2.509  -8.349  79.686  1.00 98.96           H  
ATOM    827  HB2 CYS A  57      -0.979  -9.200  79.806  1.00 98.96           H  
ATOM    828  HG  CYS A  57      -0.245  -8.852  77.371  1.00 98.96           H  
ATOM    829  N   ALA A  58      -0.334  -6.998  82.000  1.00 98.94           N  
ATOM    830  CA  ALA A  58      -0.452  -6.550  83.388  1.00 98.94           C  
ATOM    831  C   ALA A  58      -0.021  -5.085  83.597  1.00 98.94           C  
ATOM    832  O   ALA A  58      -0.603  -4.416  84.448  1.00 98.94           O  
ATOM    833  CB  ALA A  58       0.355  -7.497  84.283  1.00 98.94           C  
ATOM    834  H   ALA A  58       0.404  -7.662  81.804  1.00 98.94           H  
ATOM    835  HA  ALA A  58      -1.502  -6.627  83.679  1.00 98.94           H  
ATOM    836  HB1 ALA A  58       0.337  -7.180  85.327  1.00 98.94           H  
ATOM    837  HB2 ALA A  58      -0.040  -8.513  84.241  1.00 98.94           H  
ATOM    838  HB3 ALA A  58       1.393  -7.535  83.962  1.00 98.94           H  
ATOM    839  N   LEU A  59       0.951  -4.608  82.799  1.00 98.90           N  
ATOM    840  CA  LEU A  59       1.407  -3.214  82.774  1.00 98.90           C  
ATOM    841  C   LEU A  59       0.406  -2.278  82.066  1.00 98.90           C  
ATOM    842  O   LEU A  59       0.286  -1.122  82.468  1.00 98.90           O  
ATOM    843  CB  LEU A  59       2.785  -3.138  82.082  1.00 98.90           C  
ATOM    844  CG  LEU A  59       3.934  -3.831  82.844  1.00 98.90           C  
ATOM    845  CD1 LEU A  59       5.126  -4.160  81.918  1.00 98.90           C  
ATOM    846  CD2 LEU A  59       4.372  -3.021  84.082  1.00 98.90           C  
ATOM    847  H   LEU A  59       1.384  -5.227  82.129  1.00 98.90           H  
ATOM    848  HA  LEU A  59       1.513  -2.864  83.802  1.00 98.90           H  
ATOM    849  HB3 LEU A  59       3.050  -2.095  81.929  1.00 98.90           H  
ATOM    850  HB2 LEU A  59       2.694  -3.571  81.087  1.00 98.90           H  
ATOM    851  HG  LEU A  59       3.558  -4.787  83.197  1.00 98.90           H  
ATOM    852 HD11 LEU A  59       5.274  -5.237  81.841  1.00 98.90           H  
ATOM    853 HD12 LEU A  59       4.984  -3.787  80.904  1.00 98.90           H  
ATOM    854 HD13 LEU A  59       6.064  -3.743  82.279  1.00 98.90           H  
ATOM    855 HD21 LEU A  59       5.426  -3.162  84.322  1.00 98.90           H  
ATOM    856 HD22 LEU A  59       4.215  -1.952  83.940  1.00 98.90           H  
ATOM    857 HD23 LEU A  59       3.804  -3.322  84.963  1.00 98.90           H  
ATOM    858  N   GLU A  60      -0.297  -2.796  81.043  1.00 98.80           N  
ATOM    859  CA  GLU A  60      -1.352  -2.107  80.300  1.00 98.80           C  
ATOM    860  C   GLU A  60      -2.631  -1.908  81.120  1.00 98.80           C  
ATOM    861  O   GLU A  60      -3.185  -0.815  81.097  1.00 98.80           O  
ATOM    862  CB  GLU A  60      -1.670  -2.879  79.009  1.00 98.80           C  
ATOM    863  CG  GLU A  60      -0.646  -2.637  77.882  1.00 98.80           C  
ATOM    864  CD  GLU A  60      -0.760  -3.613  76.703  1.00 98.80           C  
ATOM    865  OE1 GLU A  60      -0.294  -3.236  75.611  1.00 98.80           O  
ATOM    866  OE2 GLU A  60      -1.300  -4.723  76.877  1.00 98.80           O1-
ATOM    867  H   GLU A  60      -0.104  -3.744  80.747  1.00 98.80           H  
ATOM    868  HA  GLU A  60      -0.977  -1.122  80.028  1.00 98.80           H  
ATOM    869  HB3 GLU A  60      -2.668  -2.634  78.640  1.00 98.80           H  
ATOM    870  HB2 GLU A  60      -1.712  -3.937  79.265  1.00 98.80           H  
ATOM    871  HG3 GLU A  60       0.371  -2.694  78.269  1.00 98.80           H  
ATOM    872  HG2 GLU A  60      -0.768  -1.618  77.513  1.00 98.80           H  
ATOM    873  N   ASP A  61      -3.072  -2.955  81.835  1.00 98.59           N  
ATOM    874  CA  ASP A  61      -4.259  -2.925  82.700  1.00 98.59           C  
ATOM    875  C   ASP A  61      -4.057  -2.103  83.990  1.00 98.59           C  
ATOM    876  O   ASP A  61      -5.049  -1.770  84.637  1.00 98.59           O  
ATOM    877  CB  ASP A  61      -4.777  -4.349  83.035  1.00 98.59           C  
ATOM    878  CG  ASP A  61      -5.147  -5.236  81.830  1.00 98.59           C  
ATOM    879  OD1 ASP A  61      -5.498  -4.688  80.760  1.00 98.59           O  
ATOM    880  OD2 ASP A  61      -5.201  -6.468  82.038  1.00 98.59           O1-
ATOM    881  H   ASP A  61      -2.580  -3.838  81.783  1.00 98.59           H  
ATOM    882  HA  ASP A  61      -5.049  -2.409  82.150  1.00 98.59           H  
ATOM    883  HB3 ASP A  61      -5.664  -4.281  83.667  1.00 98.59           H  
ATOM    884  HB2 ASP A  61      -4.014  -4.874  83.614  1.00 98.59           H  
ATOM    885  N   GLU A  62      -2.797  -1.780  84.328  1.00 97.61           N  
ATOM    886  CA  GLU A  62      -2.411  -0.982  85.485  1.00 97.61           C  
ATOM    887  C   GLU A  62      -2.444   0.529  85.136  1.00 97.61           C  
ATOM    888  O   GLU A  62      -1.636   0.948  84.304  1.00 97.61           O  
ATOM    889  CB  GLU A  62      -0.999  -1.451  85.911  1.00 97.61           C  
ATOM    890  CG  GLU A  62      -0.370  -0.685  87.095  1.00 97.61           C  
ATOM    891  CD  GLU A  62      -1.214  -0.728  88.374  1.00 97.61           C  
ATOM    892  OE1 GLU A  62      -1.434   0.356  88.954  1.00 97.61           O  
ATOM    893  OE2 GLU A  62      -1.634  -1.843  88.754  1.00 97.61           O1-
ATOM    894  H   GLU A  62      -2.040  -2.083  83.732  1.00 97.61           H  
ATOM    895  HA  GLU A  62      -3.092  -1.236  86.293  1.00 97.61           H  
ATOM    896  HB3 GLU A  62      -0.323  -1.398  85.059  1.00 97.61           H  
ATOM    897  HB2 GLU A  62      -1.043  -2.510  86.169  1.00 97.61           H  
ATOM    898  HG3 GLU A  62      -0.165   0.345  86.801  1.00 97.61           H  
ATOM    899  HG2 GLU A  62       0.597  -1.126  87.330  1.00 97.61           H  
ATOM    900  N   PRO A  63      -3.348   1.326  85.763  1.00 96.93           N  
ATOM    901  CA  PRO A  63      -3.501   2.765  85.453  1.00 96.93           C  
ATOM    902  C   PRO A  63      -2.318   3.687  85.820  1.00 96.93           C  
ATOM    903  O   PRO A  63      -2.298   4.822  85.343  1.00 96.93           O  
ATOM    904  CB  PRO A  63      -4.784   3.173  86.200  1.00 96.93           C  
ATOM    905  CG  PRO A  63      -4.874   2.201  87.360  1.00 96.93           C  
ATOM    906  CD  PRO A  63      -4.331   0.909  86.768  1.00 96.93           C  
ATOM    907  HA  PRO A  63      -3.670   2.882  84.383  1.00 96.93           H  
ATOM    908  HB3 PRO A  63      -5.647   3.046  85.547  1.00 96.93           H  
ATOM    909  HB2 PRO A  63      -4.790   4.209  86.540  1.00 96.93           H  
ATOM    910  HG3 PRO A  63      -5.881   2.102  87.767  1.00 96.93           H  
ATOM    911  HG2 PRO A  63      -4.216   2.536  88.164  1.00 96.93           H  
ATOM    912  HD2 PRO A  63      -3.916   0.289  87.561  1.00 96.93           H  
ATOM    913  HD3 PRO A  63      -5.128   0.353  86.274  1.00 96.93           H  
ATOM    914  N   LEU A  64      -1.361   3.208  86.635  1.00 95.36           N  
ATOM    915  CA  LEU A  64      -0.151   3.948  87.011  1.00 95.36           C  
ATOM    916  C   LEU A  64       0.851   4.147  85.857  1.00 95.36           C  
ATOM    917  O   LEU A  64       1.637   5.093  85.927  1.00 95.36           O  
ATOM    918  CB  LEU A  64       0.553   3.227  88.183  1.00 95.36           C  
ATOM    919  CG  LEU A  64      -0.093   3.437  89.568  1.00 95.36           C  
ATOM    920  CD1 LEU A  64       0.570   2.515  90.614  1.00 95.36           C  
ATOM    921  CD2 LEU A  64      -0.071   4.917  90.009  1.00 95.36           C  
ATOM    922  H   LEU A  64      -1.446   2.275  87.014  1.00 95.36           H  
ATOM    923  HA  LEU A  64      -0.455   4.946  87.330  1.00 95.36           H  
ATOM    924  HB3 LEU A  64       1.585   3.558  88.259  1.00 95.36           H  
ATOM    925  HB2 LEU A  64       0.618   2.163  87.957  1.00 95.36           H  
ATOM    926  HG  LEU A  64      -1.137   3.133  89.492  1.00 95.36           H  
ATOM    927 HD11 LEU A  64      -0.183   1.930  91.141  1.00 95.36           H  
ATOM    928 HD12 LEU A  64       1.261   1.804  90.158  1.00 95.36           H  
ATOM    929 HD13 LEU A  64       1.143   3.065  91.361  1.00 95.36           H  
ATOM    930 HD21 LEU A  64       0.244   5.046  91.044  1.00 95.36           H  
ATOM    931 HD22 LEU A  64       0.602   5.517  89.396  1.00 95.36           H  
ATOM    932 HD23 LEU A  64      -1.066   5.356  89.925  1.00 95.36           H  
ATOM    933  N   PHE A  65       0.825   3.267  84.841  1.00 96.56           N  
ATOM    934  CA  PHE A  65       1.799   3.251  83.750  1.00 96.56           C  
ATOM    935  C   PHE A  65       1.201   3.773  82.435  1.00 96.56           C  
ATOM    936  O   PHE A  65      -0.014   3.726  82.239  1.00 96.56           O  
ATOM    937  CB  PHE A  65       2.320   1.817  83.568  1.00 96.56           C  
ATOM    938  CG  PHE A  65       3.024   1.217  84.773  1.00 96.56           C  
ATOM    939  CD1 PHE A  65       4.133   1.866  85.357  1.00 96.56           C  
ATOM    940  CD2 PHE A  65       2.593  -0.016  85.303  1.00 96.56           C  
ATOM    941  CE1 PHE A  65       4.766   1.300  86.455  1.00 96.56           C  
ATOM    942  CE2 PHE A  65       3.238  -0.562  86.404  1.00 96.56           C  
ATOM    943  CZ  PHE A  65       4.312   0.100  86.985  1.00 96.56           C  
ATOM    944  H   PHE A  65       0.128   2.535  84.827  1.00 96.56           H  
ATOM    945  HA  PHE A  65       2.649   3.892  83.993  1.00 96.56           H  
ATOM    946  HB3 PHE A  65       3.040   1.818  82.756  1.00 96.56           H  
ATOM    947  HB2 PHE A  65       1.504   1.161  83.261  1.00 96.56           H  
ATOM    948  HD1 PHE A  65       4.495   2.801  84.957  1.00 96.56           H  
ATOM    949  HD2 PHE A  65       1.763  -0.540  84.855  1.00 96.56           H  
ATOM    950  HE1 PHE A  65       5.614   1.799  86.900  1.00 96.56           H  
ATOM    951  HE2 PHE A  65       2.903  -1.505  86.808  1.00 96.56           H  
ATOM    952  HZ  PHE A  65       4.794  -0.322  87.851  1.00 96.56           H  
ATOM    953  N   ASN A  66       2.054   4.282  81.536  1.00 96.52           N  
ATOM    954  CA  ASN A  66       1.670   4.817  80.229  1.00 96.52           C  
ATOM    955  C   ASN A  66       1.727   3.685  79.189  1.00 96.52           C  
ATOM    956  O   ASN A  66       2.711   3.541  78.460  1.00 96.52           O  
ATOM    957  CB  ASN A  66       2.664   5.943  79.851  1.00 96.52           C  
ATOM    958  CG  ASN A  66       2.431   6.539  78.457  1.00 96.52           C  
ATOM    959  ND2 ASN A  66       3.474   6.599  77.635  1.00 96.52           N  
ATOM    960  OD1 ASN A  66       1.308   6.883  78.104  1.00 96.52           O  
ATOM    961  H   ASN A  66       3.041   4.230  81.740  1.00 96.52           H  
ATOM    962  HA  ASN A  66       0.660   5.229  80.257  1.00 96.52           H  
ATOM    963  HB3 ASN A  66       3.692   5.590  79.940  1.00 96.52           H  
ATOM    964  HB2 ASN A  66       2.565   6.758  80.569  1.00 96.52           H  
ATOM    965 HD22 ASN A  66       3.422   7.091  76.750  1.00 96.52           H  
ATOM    966 HD21 ASN A  66       4.344   6.133  77.874  1.00 96.52           H  
ATOM    967  N   ALA A  67       0.642   2.920  79.113  1.00 97.80           N  
ATOM    968  CA  ALA A  67       0.285   1.954  78.085  1.00 97.80           C  
ATOM    969  C   ALA A  67      -1.096   1.436  78.475  1.00 97.80           C  
ATOM    970  O   ALA A  67      -1.364   1.296  79.660  1.00 97.80           O  
ATOM    971  CB  ALA A  67       1.281   0.788  78.018  1.00 97.80           C  
ATOM    972  H   ALA A  67      -0.052   3.000  79.856  1.00 97.80           H  
ATOM    973  HA  ALA A  67       0.234   2.464  77.122  1.00 97.80           H  
ATOM    974  HB1 ALA A  67       0.989   0.067  77.255  1.00 97.80           H  
ATOM    975  HB2 ALA A  67       2.287   1.122  77.771  1.00 97.80           H  
ATOM    976  HB3 ALA A  67       1.320   0.262  78.972  1.00 97.80           H  
ATOM    977  N   GLY A  68      -1.963   1.133  77.503  1.00 97.94           N  
ATOM    978  CA  GLY A  68      -3.305   0.582  77.718  1.00 97.94           C  
ATOM    979  C   GLY A  68      -4.162   1.577  78.512  1.00 97.94           C  
ATOM    980  O   GLY A  68      -4.281   2.743  78.136  1.00 97.94           O  
ATOM    981  H   GLY A  68      -1.675   1.266  76.545  1.00 97.94           H  
ATOM    982  HA3 GLY A  68      -3.228  -0.369  78.246  1.00 97.94           H  
ATOM    983  HA2 GLY A  68      -3.777   0.370  76.759  1.00 97.94           H  
ATOM    984  N   ARG A  69      -4.727   1.102  79.632  1.00 97.65           N  
ATOM    985  CA  ARG A  69      -5.307   1.923  80.692  1.00 97.65           C  
ATOM    986  C   ARG A  69      -4.228   2.769  81.389  1.00 97.65           C  
ATOM    987  O   ARG A  69      -3.233   2.216  81.855  1.00 97.65           O  
ATOM    988  CB  ARG A  69      -6.060   1.002  81.674  1.00 97.65           C  
ATOM    989  CG  ARG A  69      -6.683   1.726  82.876  1.00 97.65           C  
ATOM    990  CD  ARG A  69      -7.511   0.784  83.758  1.00 97.65           C  
ATOM    991  NE  ARG A  69      -8.319   1.522  84.743  1.00 97.65           N  
ATOM    992  CZ  ARG A  69      -8.895   1.032  85.856  1.00 97.65           C  
ATOM    993  NH1 ARG A  69      -8.761  -0.252  86.227  1.00 97.65           N  
ATOM    994  NH2 ARG A  69      -9.629   1.854  86.617  1.00 97.65           N1+
ATOM    995  H   ARG A  69      -4.545   0.142  79.891  1.00 97.65           H  
ATOM    996  HA  ARG A  69      -6.025   2.599  80.236  1.00 97.65           H  
ATOM    997  HB3 ARG A  69      -5.391   0.227  82.049  1.00 97.65           H  
ATOM    998  HB2 ARG A  69      -6.846   0.482  81.126  1.00 97.65           H  
ATOM    999  HG3 ARG A  69      -7.225   2.626  82.589  1.00 97.65           H  
ATOM   1000  HG2 ARG A  69      -5.846   2.068  83.484  1.00 97.65           H  
ATOM   1001  HD3 ARG A  69      -6.803   0.209  84.353  1.00 97.65           H  
ATOM   1002  HD2 ARG A  69      -8.092   0.064  83.182  1.00 97.65           H  
ATOM   1003  HE  ARG A  69      -8.491   2.490  84.508  1.00 97.65           H  
ATOM   1004 HH12 ARG A  69      -9.202  -0.599  87.066  1.00 97.65           H  
ATOM   1005 HH11 ARG A  69      -8.200  -0.878  85.666  1.00 97.65           H  
ATOM   1006 HH22 ARG A  69     -10.074   1.515  87.457  1.00 97.65           H  
ATOM   1007 HH21 ARG A  69      -9.750   2.821  86.352  1.00 97.65           H  
ATOM   1008  N   GLY A  70      -4.457   4.089  81.456  1.00 95.92           N  
ATOM   1009  CA  GLY A  70      -3.484   5.038  81.992  1.00 95.92           C  
ATOM   1010  C   GLY A  70      -2.560   5.591  80.897  1.00 95.92           C  
ATOM   1011  O   GLY A  70      -1.572   6.239  81.236  1.00 95.92           O  
ATOM   1012  H   GLY A  70      -5.310   4.473  81.070  1.00 95.92           H  
ATOM   1013  HA3 GLY A  70      -2.877   4.587  82.778  1.00 95.92           H  
ATOM   1014  HA2 GLY A  70      -4.018   5.872  82.445  1.00 95.92           H  
ATOM   1015  N   ALA A  71      -2.867   5.366  79.605  1.00 97.38           N  
ATOM   1016  CA  ALA A  71      -2.192   5.991  78.465  1.00 97.38           C  
ATOM   1017  C   ALA A  71      -2.343   7.522  78.472  1.00 97.38           C  
ATOM   1018  O   ALA A  71      -3.423   8.029  78.779  1.00 97.38           O  
ATOM   1019  CB  ALA A  71      -2.772   5.408  77.165  1.00 97.38           C  
ATOM   1020  H   ALA A  71      -3.665   4.789  79.382  1.00 97.38           H  
ATOM   1021  HA  ALA A  71      -1.130   5.741  78.515  1.00 97.38           H  
ATOM   1022  HB1 ALA A  71      -2.444   5.966  76.287  1.00 97.38           H  
ATOM   1023  HB2 ALA A  71      -2.456   4.373  77.027  1.00 97.38           H  
ATOM   1024  HB3 ALA A  71      -3.863   5.427  77.168  1.00 97.38           H  
ATOM   1025  N   VAL A  72      -1.268   8.245  78.132  1.00 96.52           N  
ATOM   1026  CA  VAL A  72      -1.256   9.694  77.945  1.00 96.52           C  
ATOM   1027  C   VAL A  72      -2.085  10.112  76.717  1.00 96.52           C  
ATOM   1028  O   VAL A  72      -2.285   9.345  75.773  1.00 96.52           O  
ATOM   1029  CB  VAL A  72       0.204  10.206  77.795  1.00 96.52           C  
ATOM   1030  CG1 VAL A  72       1.035  10.020  79.078  1.00 96.52           C  
ATOM   1031  CG2 VAL A  72       0.932   9.645  76.557  1.00 96.52           C  
ATOM   1032  H   VAL A  72      -0.403   7.749  77.933  1.00 96.52           H  
ATOM   1033  HA  VAL A  72      -1.710  10.150  78.826  1.00 96.52           H  
ATOM   1034  HB  VAL A  72       0.153  11.283  77.638  1.00 96.52           H  
ATOM   1035 HG11 VAL A  72       2.087  10.253  78.911  1.00 96.52           H  
ATOM   1036 HG12 VAL A  72       0.689  10.684  79.868  1.00 96.52           H  
ATOM   1037 HG13 VAL A  72       0.988   9.002  79.460  1.00 96.52           H  
ATOM   1038 HG21 VAL A  72       2.008   9.781  76.628  1.00 96.52           H  
ATOM   1039 HG22 VAL A  72       0.754   8.583  76.415  1.00 96.52           H  
ATOM   1040 HG23 VAL A  72       0.601  10.137  75.641  1.00 96.52           H  
ATOM   1041  N   PHE A  73      -2.548  11.361  76.746  1.00 96.64           N  
ATOM   1042  CA  PHE A  73      -3.356  11.965  75.694  1.00 96.64           C  
ATOM   1043  C   PHE A  73      -2.484  12.715  74.674  1.00 96.64           C  
ATOM   1044  O   PHE A  73      -1.440  13.263  75.031  1.00 96.64           O  
ATOM   1045  CB  PHE A  73      -4.353  12.948  76.339  1.00 96.64           C  
ATOM   1046  CG  PHE A  73      -5.379  12.326  77.271  1.00 96.64           C  
ATOM   1047  CD1 PHE A  73      -6.592  11.827  76.756  1.00 96.64           C  
ATOM   1048  CD2 PHE A  73      -5.068  12.094  78.628  1.00 96.64           C  
ATOM   1049  CE1 PHE A  73      -7.487  11.170  77.589  1.00 96.64           C  
ATOM   1050  CE2 PHE A  73      -5.972  11.428  79.445  1.00 96.64           C  
ATOM   1051  CZ  PHE A  73      -7.174  10.967  78.927  1.00 96.64           C  
ATOM   1052  H   PHE A  73      -2.386  11.932  77.562  1.00 96.64           H  
ATOM   1053  HA  PHE A  73      -3.923  11.189  75.175  1.00 96.64           H  
ATOM   1054  HB3 PHE A  73      -4.900  13.473  75.555  1.00 96.64           H  
ATOM   1055  HB2 PHE A  73      -3.805  13.711  76.892  1.00 96.64           H  
ATOM   1056  HD1 PHE A  73      -6.819  11.942  75.708  1.00 96.64           H  
ATOM   1057  HD2 PHE A  73      -4.124  12.429  79.032  1.00 96.64           H  
ATOM   1058  HE1 PHE A  73      -8.416  10.792  77.189  1.00 96.64           H  
ATOM   1059  HE2 PHE A  73      -5.741  11.260  80.485  1.00 96.64           H  
ATOM   1060  HZ  PHE A  73      -7.860  10.436  79.567  1.00 96.64           H  
ATOM   1061  N   THR A  74      -2.996  12.788  73.437  1.00 96.05           N  
ATOM   1062  CA  THR A  74      -2.578  13.719  72.387  1.00 96.05           C  
ATOM   1063  C   THR A  74      -3.062  15.153  72.703  1.00 96.05           C  
ATOM   1064  O   THR A  74      -3.908  15.336  73.579  1.00 96.05           O  
ATOM   1065  CB  THR A  74      -3.201  13.313  71.017  1.00 96.05           C  
ATOM   1066  CG2 THR A  74      -2.897  11.869  70.602  1.00 96.05           C  
ATOM   1067  OG1 THR A  74      -4.604  13.508  70.966  1.00 96.05           O  
ATOM   1068  H   THR A  74      -3.855  12.288  73.244  1.00 96.05           H  
ATOM   1069  HA  THR A  74      -1.490  13.715  72.318  1.00 96.05           H  
ATOM   1070  HB  THR A  74      -2.781  13.956  70.241  1.00 96.05           H  
ATOM   1071 HG21 THR A  74      -3.320  11.665  69.620  1.00 96.05           H  
ATOM   1072 HG22 THR A  74      -1.825  11.705  70.538  1.00 96.05           H  
ATOM   1073 HG23 THR A  74      -3.307  11.135  71.296  1.00 96.05           H  
ATOM   1074  HG1 THR A  74      -5.019  12.818  71.491  1.00 96.05           H  
ATOM   1075  N   ASP A  75      -2.561  16.137  71.937  1.00 93.11           N  
ATOM   1076  CA  ASP A  75      -2.977  17.549  71.975  1.00 93.11           C  
ATOM   1077  C   ASP A  75      -4.481  17.789  71.699  1.00 93.11           C  
ATOM   1078  O   ASP A  75      -4.998  18.825  72.115  1.00 93.11           O  
ATOM   1079  CB  ASP A  75      -2.094  18.480  71.093  1.00 93.11           C  
ATOM   1080  CG  ASP A  75      -1.771  18.056  69.643  1.00 93.11           C  
ATOM   1081  OD1 ASP A  75      -2.472  17.185  69.077  1.00 93.11           O  
ATOM   1082  OD2 ASP A  75      -0.875  18.712  69.068  1.00 93.11           O1-
ATOM   1083  H   ASP A  75      -1.883  15.906  71.220  1.00 93.11           H  
ATOM   1084  HA  ASP A  75      -2.814  17.868  73.005  1.00 93.11           H  
ATOM   1085  HB3 ASP A  75      -1.144  18.623  71.610  1.00 93.11           H  
ATOM   1086  HB2 ASP A  75      -2.543  19.474  71.048  1.00 93.11           H  
ATOM   1087  N   GLN A  76      -5.151  16.830  71.034  1.00 95.01           N  
ATOM   1088  CA  GLN A  76      -6.578  16.863  70.699  1.00 95.01           C  
ATOM   1089  C   GLN A  76      -7.493  16.331  71.822  1.00 95.01           C  
ATOM   1090  O   GLN A  76      -8.711  16.432  71.678  1.00 95.01           O  
ATOM   1091  CB  GLN A  76      -6.808  16.047  69.402  1.00 95.01           C  
ATOM   1092  CG  GLN A  76      -5.982  16.493  68.177  1.00 95.01           C  
ATOM   1093  CD  GLN A  76      -6.102  17.986  67.858  1.00 95.01           C  
ATOM   1094  NE2 GLN A  76      -4.969  18.688  67.794  1.00 95.01           N  
ATOM   1095  OE1 GLN A  76      -7.202  18.497  67.663  1.00 95.01           O  
ATOM   1096  H   GLN A  76      -4.647  16.011  70.725  1.00 95.01           H  
ATOM   1097  HA  GLN A  76      -6.878  17.898  70.525  1.00 95.01           H  
ATOM   1098  HB3 GLN A  76      -7.865  16.091  69.135  1.00 95.01           H  
ATOM   1099  HB2 GLN A  76      -6.600  14.993  69.591  1.00 95.01           H  
ATOM   1100  HG3 GLN A  76      -6.298  15.928  67.299  1.00 95.01           H  
ATOM   1101  HG2 GLN A  76      -4.935  16.237  68.333  1.00 95.01           H  
ATOM   1102 HE22 GLN A  76      -4.993  19.674  67.580  1.00 95.01           H  
ATOM   1103 HE21 GLN A  76      -4.080  18.242  67.991  1.00 95.01           H  
ATOM   1104  N   GLY A  77      -6.923  15.766  72.901  1.00 96.71           N  
ATOM   1105  CA  GLY A  77      -7.682  15.150  73.994  1.00 96.71           C  
ATOM   1106  C   GLY A  77      -8.051  13.685  73.701  1.00 96.71           C  
ATOM   1107  O   GLY A  77      -8.776  13.084  74.493  1.00 96.71           O  
ATOM   1108  H   GLY A  77      -5.913  15.728  72.963  1.00 96.71           H  
ATOM   1109  HA3 GLY A  77      -8.587  15.721  74.211  1.00 96.71           H  
ATOM   1110  HA2 GLY A  77      -7.077  15.173  74.897  1.00 96.71           H  
ATOM   1111  N   GLU A  78      -7.555  13.114  72.591  1.00 96.89           N  
ATOM   1112  CA  GLU A  78      -7.699  11.707  72.215  1.00 96.89           C  
ATOM   1113  C   GLU A  78      -6.522  10.883  72.754  1.00 96.89           C  
ATOM   1114  O   GLU A  78      -5.432  11.424  72.926  1.00 96.89           O  
ATOM   1115  CB  GLU A  78      -7.744  11.611  70.672  1.00 96.89           C  
ATOM   1116  CG  GLU A  78      -8.969  12.297  70.021  1.00 96.89           C  
ATOM   1117  CD  GLU A  78     -10.328  11.622  70.281  1.00 96.89           C  
ATOM   1118  OE1 GLU A  78     -11.348  12.325  70.110  1.00 96.89           O  
ATOM   1119  OE2 GLU A  78     -10.353  10.422  70.638  1.00 96.89           O1-
ATOM   1120  H   GLU A  78      -6.988  13.676  71.972  1.00 96.89           H  
ATOM   1121  HA  GLU A  78      -8.621  11.303  72.636  1.00 96.89           H  
ATOM   1122  HB3 GLU A  78      -7.691  10.568  70.355  1.00 96.89           H  
ATOM   1123  HB2 GLU A  78      -6.846  12.070  70.257  1.00 96.89           H  
ATOM   1124  HG3 GLU A  78      -8.822  12.319  68.941  1.00 96.89           H  
ATOM   1125  HG2 GLU A  78      -9.018  13.342  70.333  1.00 96.89           H  
ATOM   1126  N   GLN A  79      -6.752   9.578  72.962  1.00 97.87           N  
ATOM   1127  CA  GLN A  79      -5.708   8.601  73.273  1.00 97.87           C  
ATOM   1128  C   GLN A  79      -5.366   7.794  72.019  1.00 97.87           C  
ATOM   1129  O   GLN A  79      -6.268   7.378  71.293  1.00 97.87           O  
ATOM   1130  CB  GLN A  79      -6.172   7.691  74.427  1.00 97.87           C  
ATOM   1131  CG  GLN A  79      -6.010   8.385  75.790  1.00 97.87           C  
ATOM   1132  CD  GLN A  79      -6.815   7.724  76.907  1.00 97.87           C  
ATOM   1133  NE2 GLN A  79      -6.181   7.494  78.057  1.00 97.87           N  
ATOM   1134  OE1 GLN A  79      -8.006   7.464  76.754  1.00 97.87           O  
ATOM   1135  H   GLN A  79      -7.671   9.200  72.781  1.00 97.87           H  
ATOM   1136  HA  GLN A  79      -4.798   9.110  73.599  1.00 97.87           H  
ATOM   1137  HB3 GLN A  79      -5.598   6.763  74.441  1.00 97.87           H  
ATOM   1138  HB2 GLN A  79      -7.210   7.402  74.255  1.00 97.87           H  
ATOM   1139  HG3 GLN A  79      -6.367   9.408  75.708  1.00 97.87           H  
ATOM   1140  HG2 GLN A  79      -4.954   8.448  76.059  1.00 97.87           H  
ATOM   1141 HE22 GLN A  79      -6.668   7.065  78.832  1.00 97.87           H  
ATOM   1142 HE21 GLN A  79      -5.206   7.744  78.169  1.00 97.87           H  
ATOM   1143  N   GLU A  80      -4.074   7.584  71.757  1.00 97.74           N  
ATOM   1144  CA  GLU A  80      -3.551   6.807  70.640  1.00 97.74           C  
ATOM   1145  C   GLU A  80      -2.470   5.895  71.218  1.00 97.74           C  
ATOM   1146  O   GLU A  80      -1.476   6.400  71.743  1.00 97.74           O  
ATOM   1147  CB  GLU A  80      -2.958   7.753  69.579  1.00 97.74           C  
ATOM   1148  CG  GLU A  80      -3.990   8.627  68.839  1.00 97.74           C  
ATOM   1149  CD  GLU A  80      -3.349   9.560  67.810  1.00 97.74           C  
ATOM   1150  OE1 GLU A  80      -2.128   9.814  67.915  1.00 97.74           O  
ATOM   1151  OE2 GLU A  80      -4.102  10.054  66.946  1.00 97.74           O1-
ATOM   1152  H   GLU A  80      -3.382   7.893  72.427  1.00 97.74           H  
ATOM   1153  HA  GLU A  80      -4.331   6.191  70.185  1.00 97.74           H  
ATOM   1154  HB3 GLU A  80      -2.416   7.160  68.841  1.00 97.74           H  
ATOM   1155  HB2 GLU A  80      -2.213   8.391  70.054  1.00 97.74           H  
ATOM   1156  HG3 GLU A  80      -4.548   9.241  69.546  1.00 97.74           H  
ATOM   1157  HG2 GLU A  80      -4.718   7.991  68.334  1.00 97.74           H  
ATOM   1158  N   MET A  81      -2.668   4.580  71.145  1.00 98.48           N  
ATOM   1159  CA  MET A  81      -1.743   3.576  71.644  1.00 98.48           C  
ATOM   1160  C   MET A  81      -0.942   2.992  70.471  1.00 98.48           C  
ATOM   1161  O   MET A  81      -1.472   2.811  69.371  1.00 98.48           O  
ATOM   1162  CB  MET A  81      -2.540   2.434  72.309  1.00 98.48           C  
ATOM   1163  CG  MET A  81      -3.331   2.870  73.559  1.00 98.48           C  
ATOM   1164  SD  MET A  81      -5.099   3.206  73.299  1.00 98.48           S  
ATOM   1165  CE  MET A  81      -5.750   1.514  73.232  1.00 98.48           C  
ATOM   1166  H   MET A  81      -3.484   4.233  70.638  1.00 98.48           H  
ATOM   1167  HA  MET A  81      -1.061   4.017  72.369  1.00 98.48           H  
ATOM   1168  HB3 MET A  81      -1.816   1.678  72.618  1.00 98.48           H  
ATOM   1169  HB2 MET A  81      -3.198   1.939  71.594  1.00 98.48           H  
ATOM   1170  HG3 MET A  81      -2.874   3.760  73.994  1.00 98.48           H  
ATOM   1171  HG2 MET A  81      -3.257   2.103  74.330  1.00 98.48           H  
ATOM   1172  HE1 MET A  81      -6.838   1.531  73.211  1.00 98.48           H  
ATOM   1173  HE2 MET A  81      -5.394   0.995  72.343  1.00 98.48           H  
ATOM   1174  HE3 MET A  81      -5.446   0.949  74.114  1.00 98.48           H  
ATOM   1175  N   ASP A  82       0.327   2.662  70.729  1.00 98.84           N  
ATOM   1176  CA  ASP A  82       1.202   1.901  69.840  1.00 98.84           C  
ATOM   1177  C   ASP A  82       1.748   0.704  70.628  1.00 98.84           C  
ATOM   1178  O   ASP A  82       1.948   0.813  71.839  1.00 98.84           O  
ATOM   1179  CB  ASP A  82       2.405   2.719  69.308  1.00 98.84           C  
ATOM   1180  CG  ASP A  82       2.185   4.106  68.699  1.00 98.84           C  
ATOM   1181  OD1 ASP A  82       1.037   4.441  68.347  1.00 98.84           O  
ATOM   1182  OD2 ASP A  82       3.209   4.807  68.546  1.00 98.84           O1-
ATOM   1183  H   ASP A  82       0.658   2.776  71.685  1.00 98.84           H  
ATOM   1184  HA  ASP A  82       0.626   1.525  68.995  1.00 98.84           H  
ATOM   1185  HB3 ASP A  82       2.875   2.105  68.545  1.00 98.84           H  
ATOM   1186  HB2 ASP A  82       3.141   2.843  70.100  1.00 98.84           H  
ATOM   1187  N   ALA A  83       2.048  -0.412  69.955  1.00 98.97           N  
ATOM   1188  CA  ALA A  83       2.652  -1.599  70.555  1.00 98.97           C  
ATOM   1189  C   ALA A  83       3.358  -2.469  69.520  1.00 98.97           C  
ATOM   1190  O   ALA A  83       3.022  -2.416  68.335  1.00 98.97           O  
ATOM   1191  CB  ALA A  83       1.609  -2.391  71.344  1.00 98.97           C  
ATOM   1192  H   ALA A  83       1.891  -0.437  68.947  1.00 98.97           H  
ATOM   1193  HA  ALA A  83       3.424  -1.272  71.246  1.00 98.97           H  
ATOM   1194  HB1 ALA A  83       2.044  -3.286  71.791  1.00 98.97           H  
ATOM   1195  HB2 ALA A  83       1.196  -1.795  72.154  1.00 98.97           H  
ATOM   1196  HB3 ALA A  83       0.796  -2.692  70.688  1.00 98.97           H  
ATOM   1197  N   ALA A  84       4.282  -3.317  69.984  1.00 98.98           N  
ATOM   1198  CA  ALA A  84       4.959  -4.346  69.205  1.00 98.98           C  
ATOM   1199  C   ALA A  84       5.246  -5.588  70.053  1.00 98.98           C  
ATOM   1200  O   ALA A  84       5.344  -5.505  71.277  1.00 98.98           O  
ATOM   1201  CB  ALA A  84       6.265  -3.802  68.614  1.00 98.98           C  
ATOM   1202  H   ALA A  84       4.454  -3.345  70.982  1.00 98.98           H  
ATOM   1203  HA  ALA A  84       4.309  -4.649  68.389  1.00 98.98           H  
ATOM   1204  HB1 ALA A  84       6.856  -4.586  68.139  1.00 98.98           H  
ATOM   1205  HB2 ALA A  84       6.078  -3.050  67.853  1.00 98.98           H  
ATOM   1206  HB3 ALA A  84       6.875  -3.350  69.392  1.00 98.98           H  
ATOM   1207  N   VAL A  85       5.428  -6.708  69.346  1.00 98.98           N  
ATOM   1208  CA  VAL A  85       6.019  -7.946  69.837  1.00 98.98           C  
ATOM   1209  C   VAL A  85       7.030  -8.442  68.788  1.00 98.98           C  
ATOM   1210  O   VAL A  85       6.886  -8.139  67.602  1.00 98.98           O  
ATOM   1211  CB  VAL A  85       4.959  -9.061  70.075  1.00 98.98           C  
ATOM   1212  CG1 VAL A  85       3.970  -8.683  71.188  1.00 98.98           C  
ATOM   1213  CG2 VAL A  85       4.201  -9.533  68.817  1.00 98.98           C  
ATOM   1214  H   VAL A  85       5.300  -6.673  68.341  1.00 98.98           H  
ATOM   1215  HA  VAL A  85       6.561  -7.754  70.762  1.00 98.98           H  
ATOM   1216  HB  VAL A  85       5.500  -9.932  70.450  1.00 98.98           H  
ATOM   1217 HG11 VAL A  85       3.321  -9.521  71.444  1.00 98.98           H  
ATOM   1218 HG12 VAL A  85       4.496  -8.390  72.095  1.00 98.98           H  
ATOM   1219 HG13 VAL A  85       3.331  -7.851  70.889  1.00 98.98           H  
ATOM   1220 HG21 VAL A  85       3.495 -10.319  69.081  1.00 98.98           H  
ATOM   1221 HG22 VAL A  85       3.640  -8.719  68.359  1.00 98.98           H  
ATOM   1222 HG23 VAL A  85       4.863  -9.952  68.060  1.00 98.98           H  
ATOM   1223  N   MET A  86       8.024  -9.216  69.245  1.00 98.98           N  
ATOM   1224  CA  MET A  86       8.989  -9.881  68.378  1.00 98.98           C  
ATOM   1225  C   MET A  86       9.496 -11.159  69.050  1.00 98.98           C  
ATOM   1226  O   MET A  86       9.799 -11.148  70.242  1.00 98.98           O  
ATOM   1227  CB  MET A  86      10.121  -8.911  67.976  1.00 98.98           C  
ATOM   1228  CG  MET A  86      11.026  -9.434  66.848  1.00 98.98           C  
ATOM   1229  SD  MET A  86      12.192  -8.181  66.270  1.00 98.98           S  
ATOM   1230  CE  MET A  86      12.997  -9.048  64.909  1.00 98.98           C  
ATOM   1231  H   MET A  86       8.107  -9.407  70.236  1.00 98.98           H  
ATOM   1232  HA  MET A  86       8.456 -10.176  67.475  1.00 98.98           H  
ATOM   1233  HB3 MET A  86      10.730  -8.673  68.849  1.00 98.98           H  
ATOM   1234  HB2 MET A  86       9.690  -7.963  67.649  1.00 98.98           H  
ATOM   1235  HG3 MET A  86      10.421  -9.754  66.001  1.00 98.98           H  
ATOM   1236  HG2 MET A  86      11.589 -10.309  67.171  1.00 98.98           H  
ATOM   1237  HE1 MET A  86      13.866  -8.484  64.573  1.00 98.98           H  
ATOM   1238  HE2 MET A  86      13.325 -10.036  65.227  1.00 98.98           H  
ATOM   1239  HE3 MET A  86      12.309  -9.151  64.071  1.00 98.98           H  
ATOM   1240  N   ASP A  87       9.581 -12.228  68.248  1.00 98.94           N  
ATOM   1241  CA  ASP A  87      10.021 -13.563  68.630  1.00 98.94           C  
ATOM   1242  C   ASP A  87      11.380 -13.804  67.956  1.00 98.94           C  
ATOM   1243  O   ASP A  87      11.481 -13.676  66.738  1.00 98.94           O  
ATOM   1244  CB  ASP A  87       8.954 -14.595  68.191  1.00 98.94           C  
ATOM   1245  CG  ASP A  87       9.171 -16.066  68.580  1.00 98.94           C  
ATOM   1246  OD1 ASP A  87      10.043 -16.361  69.426  1.00 98.94           O  
ATOM   1247  OD2 ASP A  87       8.368 -16.884  68.082  1.00 98.94           O1-
ATOM   1248  H   ASP A  87       9.316 -12.128  67.275  1.00 98.94           H  
ATOM   1249  HA  ASP A  87      10.142 -13.619  69.715  1.00 98.94           H  
ATOM   1250  HB3 ASP A  87       8.809 -14.531  67.110  1.00 98.94           H  
ATOM   1251  HB2 ASP A  87       7.997 -14.287  68.613  1.00 98.94           H  
ATOM   1252  N   GLY A  88      12.398 -14.136  68.764  1.00 98.87           N  
ATOM   1253  CA  GLY A  88      13.790 -14.236  68.334  1.00 98.87           C  
ATOM   1254  C   GLY A  88      14.138 -15.555  67.631  1.00 98.87           C  
ATOM   1255  O   GLY A  88      15.223 -15.634  67.055  1.00 98.87           O  
ATOM   1256  H   GLY A  88      12.221 -14.275  69.751  1.00 98.87           H  
ATOM   1257  HA3 GLY A  88      14.430 -14.127  69.209  1.00 98.87           H  
ATOM   1258  HA2 GLY A  88      14.023 -13.410  67.661  1.00 98.87           H  
ATOM   1259  N   ARG A  89      13.259 -16.577  67.665  1.00 98.34           N  
ATOM   1260  CA  ARG A  89      13.451 -17.881  67.005  1.00 98.34           C  
ATOM   1261  C   ARG A  89      13.628 -17.792  65.480  1.00 98.34           C  
ATOM   1262  O   ARG A  89      14.348 -18.608  64.906  1.00 98.34           O  
ATOM   1263  CB  ARG A  89      12.255 -18.808  67.313  1.00 98.34           C  
ATOM   1264  CG  ARG A  89      12.209 -19.288  68.772  1.00 98.34           C  
ATOM   1265  CD  ARG A  89      11.096 -20.315  69.063  1.00 98.34           C  
ATOM   1266  NE  ARG A  89       9.756 -19.711  69.151  1.00 98.34           N  
ATOM   1267  CZ  ARG A  89       8.634 -20.275  69.636  1.00 98.34           C  
ATOM   1268  NH1 ARG A  89       8.606 -21.532  70.107  1.00 98.34           N  
ATOM   1269  NH2 ARG A  89       7.509 -19.552  69.653  1.00 98.34           N1+
ATOM   1270  H   ARG A  89      12.387 -16.456  68.162  1.00 98.34           H  
ATOM   1271  HA  ARG A  89      14.361 -18.333  67.399  1.00 98.34           H  
ATOM   1272  HB3 ARG A  89      12.322 -19.695  66.682  1.00 98.34           H  
ATOM   1273  HB2 ARG A  89      11.319 -18.316  67.041  1.00 98.34           H  
ATOM   1274  HG3 ARG A  89      12.037 -18.402  69.384  1.00 98.34           H  
ATOM   1275  HG2 ARG A  89      13.172 -19.682  69.090  1.00 98.34           H  
ATOM   1276  HD3 ARG A  89      11.338 -20.947  69.915  1.00 98.34           H  
ATOM   1277  HD2 ARG A  89      11.023 -20.989  68.209  1.00 98.34           H  
ATOM   1278  HE  ARG A  89       9.692 -18.748  68.836  1.00 98.34           H  
ATOM   1279 HH12 ARG A  89       7.753 -21.929  70.470  1.00 98.34           H  
ATOM   1280 HH11 ARG A  89       9.450 -22.087  70.107  1.00 98.34           H  
ATOM   1281 HH22 ARG A  89       6.648 -19.929  70.020  1.00 98.34           H  
ATOM   1282 HH21 ARG A  89       7.524 -18.608  69.280  1.00 98.34           H  
ATOM   1283  N   ASP A  90      12.948 -16.815  64.872  1.00 97.65           N  
ATOM   1284  CA  ASP A  90      12.794 -16.651  63.428  1.00 97.65           C  
ATOM   1285  C   ASP A  90      12.721 -15.163  63.035  1.00 97.65           C  
ATOM   1286  O   ASP A  90      12.541 -14.863  61.856  1.00 97.65           O  
ATOM   1287  CB  ASP A  90      11.595 -17.474  62.862  1.00 97.65           C  
ATOM   1288  CG  ASP A  90      10.283 -17.502  63.679  1.00 97.65           C  
ATOM   1289  OD1 ASP A  90      10.042 -16.580  64.492  1.00 97.65           O  
ATOM   1290  OD2 ASP A  90       9.465 -18.400  63.380  1.00 97.65           O1-
ATOM   1291  H   ASP A  90      12.352 -16.225  65.436  1.00 97.65           H  
ATOM   1292  HA  ASP A  90      13.702 -17.023  62.949  1.00 97.65           H  
ATOM   1293  HB3 ASP A  90      11.930 -18.505  62.738  1.00 97.65           H  
ATOM   1294  HB2 ASP A  90      11.343 -17.136  61.856  1.00 97.65           H  
ATOM   1295  N   ARG A  91      12.836 -14.259  64.026  1.00 98.38           N  
ATOM   1296  CA  ARG A  91      12.667 -12.809  63.924  1.00 98.38           C  
ATOM   1297  C   ARG A  91      11.253 -12.361  63.498  1.00 98.38           C  
ATOM   1298  O   ARG A  91      11.119 -11.220  63.063  1.00 98.38           O  
ATOM   1299  CB  ARG A  91      13.779 -12.144  63.074  1.00 98.38           C  
ATOM   1300  CG  ARG A  91      15.214 -12.464  63.525  1.00 98.38           C  
ATOM   1301  CD  ARG A  91      16.214 -11.427  62.986  1.00 98.38           C  
ATOM   1302  NE  ARG A  91      17.613 -11.852  63.151  1.00 98.38           N  
ATOM   1303  CZ  ARG A  91      18.714 -11.158  62.804  1.00 98.38           C  
ATOM   1304  NH1 ARG A  91      18.651  -9.903  62.332  1.00 98.38           N  
ATOM   1305  NH2 ARG A  91      19.912 -11.739  62.932  1.00 98.38           N1+
ATOM   1306  H   ARG A  91      12.993 -14.599  64.964  1.00 98.38           H  
ATOM   1307  HA  ARG A  91      12.791 -12.431  64.939  1.00 98.38           H  
ATOM   1308  HB3 ARG A  91      13.655 -11.062  63.102  1.00 98.38           H  
ATOM   1309  HB2 ARG A  91      13.664 -12.416  62.025  1.00 98.38           H  
ATOM   1310  HG3 ARG A  91      15.508 -13.490  63.298  1.00 98.38           H  
ATOM   1311  HG2 ARG A  91      15.216 -12.381  64.614  1.00 98.38           H  
ATOM   1312  HD3 ARG A  91      16.130 -10.540  63.615  1.00 98.38           H  
ATOM   1313  HD2 ARG A  91      15.978 -11.107  61.970  1.00 98.38           H  
ATOM   1314  HE  ARG A  91      17.744 -12.761  63.577  1.00 98.38           H  
ATOM   1315 HH12 ARG A  91      19.487  -9.405  62.063  1.00 98.38           H  
ATOM   1316 HH11 ARG A  91      17.752  -9.455  62.227  1.00 98.38           H  
ATOM   1317 HH22 ARG A  91      20.753 -11.250  62.661  1.00 98.38           H  
ATOM   1318 HH21 ARG A  91      19.986 -12.658  63.346  1.00 98.38           H  
ATOM   1319  N   ARG A  92      10.217 -13.217  63.640  1.00 98.76           N  
ATOM   1320  CA  ARG A  92       8.814 -12.845  63.403  1.00 98.76           C  
ATOM   1321  C   ARG A  92       8.386 -11.712  64.339  1.00 98.76           C  
ATOM   1322  O   ARG A  92       8.634 -11.792  65.541  1.00 98.76           O  
ATOM   1323  CB  ARG A  92       7.871 -14.045  63.599  1.00 98.76           C  
ATOM   1324  CG  ARG A  92       7.893 -15.046  62.431  1.00 98.76           C  
ATOM   1325  CD  ARG A  92       6.989 -16.270  62.665  1.00 98.76           C  
ATOM   1326  NE  ARG A  92       5.548 -15.946  62.635  1.00 98.76           N  
ATOM   1327  CZ  ARG A  92       4.538 -16.733  63.056  1.00 98.76           C  
ATOM   1328  NH1 ARG A  92       4.750 -17.954  63.573  1.00 98.76           N  
ATOM   1329  NH2 ARG A  92       3.281 -16.284  62.957  1.00 98.76           N1+
ATOM   1330  H   ARG A  92      10.378 -14.141  64.020  1.00 98.76           H  
ATOM   1331  HA  ARG A  92       8.714 -12.494  62.376  1.00 98.76           H  
ATOM   1332  HB3 ARG A  92       6.847 -13.682  63.698  1.00 98.76           H  
ATOM   1333  HB2 ARG A  92       8.096 -14.545  64.542  1.00 98.76           H  
ATOM   1334  HG3 ARG A  92       8.903 -15.361  62.170  1.00 98.76           H  
ATOM   1335  HG2 ARG A  92       7.526 -14.506  61.556  1.00 98.76           H  
ATOM   1336  HD3 ARG A  92       7.177 -16.620  63.680  1.00 98.76           H  
ATOM   1337  HD2 ARG A  92       7.246 -17.096  62.002  1.00 98.76           H  
ATOM   1338  HE  ARG A  92       5.315 -15.040  62.255  1.00 98.76           H  
ATOM   1339 HH12 ARG A  92       3.979 -18.525  63.887  1.00 98.76           H  
ATOM   1340 HH11 ARG A  92       5.695 -18.301  63.662  1.00 98.76           H  
ATOM   1341 HH22 ARG A  92       2.509 -16.859  63.261  1.00 98.76           H  
ATOM   1342 HH21 ARG A  92       3.087 -15.367  62.575  1.00 98.76           H  
ATOM   1343  N   ALA A  93       7.754 -10.692  63.747  1.00 98.95           N  
ATOM   1344  CA  ALA A  93       7.328  -9.484  64.432  1.00 98.95           C  
ATOM   1345  C   ALA A  93       5.893  -9.131  64.037  1.00 98.95           C  
ATOM   1346  O   ALA A  93       5.454  -9.444  62.929  1.00 98.95           O  
ATOM   1347  CB  ALA A  93       8.291  -8.346  64.064  1.00 98.95           C  
ATOM   1348  H   ALA A  93       7.560 -10.725  62.757  1.00 98.95           H  
ATOM   1349  HA  ALA A  93       7.350  -9.634  65.511  1.00 98.95           H  
ATOM   1350  HB1 ALA A  93       8.015  -7.428  64.579  1.00 98.95           H  
ATOM   1351  HB2 ALA A  93       9.317  -8.583  64.345  1.00 98.95           H  
ATOM   1352  HB3 ALA A  93       8.285  -8.144  62.992  1.00 98.95           H  
ATOM   1353  N   GLY A  94       5.209  -8.456  64.965  1.00 98.96           N  
ATOM   1354  CA  GLY A  94       3.906  -7.851  64.745  1.00 98.96           C  
ATOM   1355  C   GLY A  94       3.881  -6.555  65.546  1.00 98.96           C  
ATOM   1356  O   GLY A  94       4.516  -6.453  66.595  1.00 98.96           O  
ATOM   1357  H   GLY A  94       5.652  -8.247  65.851  1.00 98.96           H  
ATOM   1358  HA3 GLY A  94       3.117  -8.495  65.112  1.00 98.96           H  
ATOM   1359  HA2 GLY A  94       3.710  -7.672  63.689  1.00 98.96           H  
ATOM   1360  N   SER A  95       3.113  -5.575  65.059  1.00 98.97           N  
ATOM   1361  CA  SER A  95       2.994  -4.253  65.652  1.00 98.97           C  
ATOM   1362  C   SER A  95       1.748  -3.530  65.134  1.00 98.97           C  
ATOM   1363  O   SER A  95       1.280  -3.784  64.023  1.00 98.97           O  
ATOM   1364  CB  SER A  95       4.306  -3.445  65.484  1.00 98.97           C  
ATOM   1365  OG  SER A  95       4.562  -3.020  64.166  1.00 98.97           O  
ATOM   1366  H   SER A  95       2.628  -5.704  64.182  1.00 98.97           H  
ATOM   1367  HA  SER A  95       2.832  -4.405  66.717  1.00 98.97           H  
ATOM   1368  HB3 SER A  95       5.170  -4.005  65.840  1.00 98.97           H  
ATOM   1369  HB2 SER A  95       4.262  -2.542  66.089  1.00 98.97           H  
ATOM   1370  HG  SER A  95       5.345  -2.461  64.198  1.00 98.97           H  
ATOM   1371  N   VAL A  96       1.247  -2.634  65.990  1.00 98.94           N  
ATOM   1372  CA  VAL A  96       0.135  -1.731  65.733  1.00 98.94           C  
ATOM   1373  C   VAL A  96       0.557  -0.322  66.169  1.00 98.94           C  
ATOM   1374  O   VAL A  96       1.235  -0.174  67.185  1.00 98.94           O  
ATOM   1375  CB  VAL A  96      -1.146  -2.145  66.507  1.00 98.94           C  
ATOM   1376  CG1 VAL A  96      -1.791  -3.391  65.880  1.00 98.94           C  
ATOM   1377  CG2 VAL A  96      -0.953  -2.320  68.028  1.00 98.94           C  
ATOM   1378  H   VAL A  96       1.716  -2.489  66.875  1.00 98.94           H  
ATOM   1379  HA  VAL A  96      -0.085  -1.715  64.667  1.00 98.94           H  
ATOM   1380  HB  VAL A  96      -1.878  -1.345  66.381  1.00 98.94           H  
ATOM   1381 HG11 VAL A  96      -2.734  -3.638  66.368  1.00 98.94           H  
ATOM   1382 HG12 VAL A  96      -2.001  -3.235  64.822  1.00 98.94           H  
ATOM   1383 HG13 VAL A  96      -1.138  -4.258  65.955  1.00 98.94           H  
ATOM   1384 HG21 VAL A  96      -1.857  -2.707  68.494  1.00 98.94           H  
ATOM   1385 HG22 VAL A  96      -0.157  -3.028  68.253  1.00 98.94           H  
ATOM   1386 HG23 VAL A  96      -0.714  -1.380  68.525  1.00 98.94           H  
ATOM   1387  N   ALA A  97       0.165   0.681  65.375  1.00 98.69           N  
ATOM   1388  CA  ALA A  97       0.537   2.075  65.584  1.00 98.69           C  
ATOM   1389  C   ALA A  97      -0.703   2.962  65.457  1.00 98.69           C  
ATOM   1390  O   ALA A  97      -1.521   2.738  64.565  1.00 98.69           O  
ATOM   1391  CB  ALA A  97       1.608   2.457  64.551  1.00 98.69           C  
ATOM   1392  H   ALA A  97      -0.381   0.486  64.547  1.00 98.69           H  
ATOM   1393  HA  ALA A  97       0.956   2.214  66.582  1.00 98.69           H  
ATOM   1394  HB1 ALA A  97       1.986   3.459  64.741  1.00 98.69           H  
ATOM   1395  HB2 ALA A  97       2.460   1.778  64.598  1.00 98.69           H  
ATOM   1396  HB3 ALA A  97       1.219   2.429  63.532  1.00 98.69           H  
ATOM   1397  N   SER A  98      -0.852   3.939  66.358  1.00 97.71           N  
ATOM   1398  CA  SER A  98      -1.842   5.003  66.361  1.00 97.71           C  
ATOM   1399  C   SER A  98      -3.285   4.489  66.581  1.00 97.71           C  
ATOM   1400  O   SER A  98      -4.242   5.128  66.142  1.00 97.71           O  
ATOM   1401  CB  SER A  98      -1.652   5.882  65.104  1.00 97.71           C  
ATOM   1402  OG  SER A  98      -2.341   7.100  65.241  1.00 97.71           O  
ATOM   1403  H   SER A  98      -0.166   3.998  67.109  1.00 97.71           H  
ATOM   1404  HA  SER A  98      -1.601   5.610  67.234  1.00 97.71           H  
ATOM   1405  HB3 SER A  98      -2.008   5.374  64.207  1.00 97.71           H  
ATOM   1406  HB2 SER A  98      -0.596   6.112  64.947  1.00 97.71           H  
ATOM   1407  HG  SER A  98      -3.257   6.888  65.394  1.00 97.71           H  
ATOM   1408  N   ILE A  99      -3.447   3.321  67.215  1.00 98.23           N  
ATOM   1409  CA  ILE A  99      -4.729   2.640  67.408  1.00 98.23           C  
ATOM   1410  C   ILE A  99      -5.407   3.058  68.727  1.00 98.23           C  
ATOM   1411  O   ILE A  99      -4.741   3.535  69.645  1.00 98.23           O  
ATOM   1412  CB  ILE A  99      -4.556   1.092  67.418  1.00 98.23           C  
ATOM   1413  CG1 ILE A  99      -3.617   0.527  68.515  1.00 98.23           C  
ATOM   1414  CG2 ILE A  99      -4.178   0.559  66.024  1.00 98.23           C  
ATOM   1415  CD1 ILE A  99      -4.010  -0.882  68.974  1.00 98.23           C  
ATOM   1416  H   ILE A  99      -2.650   2.906  67.679  1.00 98.23           H  
ATOM   1417  HA  ILE A  99      -5.406   2.900  66.592  1.00 98.23           H  
ATOM   1418  HB  ILE A  99      -5.543   0.679  67.624  1.00 98.23           H  
ATOM   1419 HG13 ILE A  99      -3.620   1.156  69.403  1.00 98.23           H  
ATOM   1420 HG12 ILE A  99      -2.585   0.529  68.163  1.00 98.23           H  
ATOM   1421 HG21 ILE A  99      -4.207  -0.530  65.995  1.00 98.23           H  
ATOM   1422 HG22 ILE A  99      -4.869   0.921  65.262  1.00 98.23           H  
ATOM   1423 HG23 ILE A  99      -3.174   0.871  65.735  1.00 98.23           H  
ATOM   1424 HD11 ILE A  99      -3.302  -1.261  69.711  1.00 98.23           H  
ATOM   1425 HD12 ILE A  99      -4.992  -0.874  69.446  1.00 98.23           H  
ATOM   1426 HD13 ILE A  99      -4.041  -1.587  68.143  1.00 98.23           H  
ATOM   1427  N   PHE A 100      -6.727   2.837  68.803  1.00 98.38           N  
ATOM   1428  CA  PHE A 100      -7.527   3.070  70.001  1.00 98.38           C  
ATOM   1429  C   PHE A 100      -8.713   2.101  70.030  1.00 98.38           C  
ATOM   1430  O   PHE A 100      -9.370   1.921  69.005  1.00 98.38           O  
ATOM   1431  CB  PHE A 100      -7.953   4.555  70.080  1.00 98.38           C  
ATOM   1432  CG  PHE A 100      -8.878   4.904  71.236  1.00 98.38           C  
ATOM   1433  CD1 PHE A 100     -10.279   4.823  71.078  1.00 98.38           C  
ATOM   1434  CD2 PHE A 100      -8.346   5.124  72.524  1.00 98.38           C  
ATOM   1435  CE1 PHE A 100     -11.113   5.002  72.172  1.00 98.38           C  
ATOM   1436  CE2 PHE A 100      -9.197   5.314  73.603  1.00 98.38           C  
ATOM   1437  CZ  PHE A 100     -10.573   5.248  73.427  1.00 98.38           C  
ATOM   1438  H   PHE A 100      -7.222   2.446  68.014  1.00 98.38           H  
ATOM   1439  HA  PHE A 100      -6.913   2.848  70.874  1.00 98.38           H  
ATOM   1440  HB3 PHE A 100      -8.432   4.855  69.147  1.00 98.38           H  
ATOM   1441  HB2 PHE A 100      -7.059   5.172  70.167  1.00 98.38           H  
ATOM   1442  HD1 PHE A 100     -10.705   4.605  70.110  1.00 98.38           H  
ATOM   1443  HD2 PHE A 100      -7.276   5.147  72.674  1.00 98.38           H  
ATOM   1444  HE1 PHE A 100     -12.184   4.937  72.051  1.00 98.38           H  
ATOM   1445  HE2 PHE A 100      -8.788   5.495  74.586  1.00 98.38           H  
ATOM   1446  HZ  PHE A 100     -11.231   5.373  74.271  1.00 98.38           H  
ATOM   1447  N   GLY A 101      -8.984   1.532  71.214  1.00 98.44           N  
ATOM   1448  CA  GLY A 101     -10.129   0.657  71.445  1.00 98.44           C  
ATOM   1449  C   GLY A 101      -9.707  -0.641  72.147  1.00 98.44           C  
ATOM   1450  O   GLY A 101     -10.310  -0.930  73.178  1.00 98.44           O  
ATOM   1451  H   GLY A 101      -8.404   1.743  72.013  1.00 98.44           H  
ATOM   1452  HA3 GLY A 101     -10.647   0.399  70.521  1.00 98.44           H  
ATOM   1453  HA2 GLY A 101     -10.847   1.194  72.065  1.00 98.44           H  
ATOM   1454  N   PRO A 102      -8.705  -1.421  71.663  1.00 98.79           N  
ATOM   1455  CA  PRO A 102      -8.229  -2.643  72.346  1.00 98.79           C  
ATOM   1456  C   PRO A 102      -7.666  -2.358  73.746  1.00 98.79           C  
ATOM   1457  O   PRO A 102      -6.806  -1.484  73.872  1.00 98.79           O  
ATOM   1458  CB  PRO A 102      -7.138  -3.201  71.407  1.00 98.79           C  
ATOM   1459  CG  PRO A 102      -7.469  -2.627  70.043  1.00 98.79           C  
ATOM   1460  CD  PRO A 102      -8.022  -1.248  70.383  1.00 98.79           C  
ATOM   1461  HA  PRO A 102      -9.063  -3.346  72.398  1.00 98.79           H  
ATOM   1462  HB3 PRO A 102      -7.113  -4.291  71.397  1.00 98.79           H  
ATOM   1463  HB2 PRO A 102      -6.144  -2.858  71.701  1.00 98.79           H  
ATOM   1464  HG3 PRO A 102      -8.245  -3.234  69.583  1.00 98.79           H  
ATOM   1465  HG2 PRO A 102      -6.620  -2.604  69.360  1.00 98.79           H  
ATOM   1466  HD2 PRO A 102      -7.207  -0.535  70.514  1.00 98.79           H  
ATOM   1467  HD3 PRO A 102      -8.681  -0.879  69.600  1.00 98.79           H  
ATOM   1468  N   LYS A 103      -8.162  -3.091  74.760  1.00 98.70           N  
ATOM   1469  CA  LYS A 103      -7.671  -3.028  76.144  1.00 98.70           C  
ATOM   1470  C   LYS A 103      -6.171  -3.337  76.282  1.00 98.70           C  
ATOM   1471  O   LYS A 103      -5.516  -2.751  77.144  1.00 98.70           O  
ATOM   1472  CB  LYS A 103      -8.464  -3.994  77.047  1.00 98.70           C  
ATOM   1473  CG  LYS A 103      -9.881  -3.520  77.400  1.00 98.70           C  
ATOM   1474  CD  LYS A 103     -10.438  -4.286  78.610  1.00 98.70           C  
ATOM   1475  CE  LYS A 103     -11.772  -3.727  79.125  1.00 98.70           C  
ATOM   1476  NZ  LYS A 103     -12.220  -4.432  80.338  1.00 98.70           N1+
ATOM   1477  H   LYS A 103      -8.885  -3.776  74.577  1.00 98.70           H  
ATOM   1478  HA  LYS A 103      -7.828  -2.010  76.501  1.00 98.70           H  
ATOM   1479  HB3 LYS A 103      -7.921  -4.091  77.989  1.00 98.70           H  
ATOM   1480  HB2 LYS A 103      -8.491  -4.998  76.620  1.00 98.70           H  
ATOM   1481  HG3 LYS A 103     -10.542  -3.647  76.542  1.00 98.70           H  
ATOM   1482  HG2 LYS A 103      -9.866  -2.453  77.619  1.00 98.70           H  
ATOM   1483  HD3 LYS A 103      -9.703  -4.268  79.417  1.00 98.70           H  
ATOM   1484  HD2 LYS A 103     -10.554  -5.335  78.335  1.00 98.70           H  
ATOM   1485  HE3 LYS A 103     -12.543  -3.813  78.360  1.00 98.70           H  
ATOM   1486  HE2 LYS A 103     -11.667  -2.669  79.366  1.00 98.70           H  
ATOM   1487  HZ1 LYS A 103     -11.514  -4.362  81.057  1.00 98.70           H  
ATOM   1488  HZ2 LYS A 103     -13.085  -4.027  80.666  1.00 98.70           H  
ATOM   1489  HZ3 LYS A 103     -12.379  -5.406  80.112  1.00 98.70           H  
ATOM   1490  N   ASN A 104      -5.676  -4.237  75.416  1.00 98.89           N  
ATOM   1491  CA  ASN A 104      -4.290  -4.685  75.374  1.00 98.89           C  
ATOM   1492  C   ASN A 104      -3.748  -4.522  73.940  1.00 98.89           C  
ATOM   1493  O   ASN A 104      -3.842  -5.470  73.159  1.00 98.89           O  
ATOM   1494  CB  ASN A 104      -4.199  -6.157  75.857  1.00 98.89           C  
ATOM   1495  CG  ASN A 104      -4.671  -6.361  77.299  1.00 98.89           C  
ATOM   1496  ND2 ASN A 104      -3.917  -5.837  78.266  1.00 98.89           N  
ATOM   1497  OD1 ASN A 104      -5.710  -6.974  77.531  1.00 98.89           O  
ATOM   1498  H   ASN A 104      -6.294  -4.653  74.736  1.00 98.89           H  
ATOM   1499  HA  ASN A 104      -3.689  -4.074  76.045  1.00 98.89           H  
ATOM   1500  HB3 ASN A 104      -3.170  -6.510  75.785  1.00 98.89           H  
ATOM   1501  HB2 ASN A 104      -4.791  -6.806  75.209  1.00 98.89           H  
ATOM   1502 HD22 ASN A 104      -4.222  -5.882  79.231  1.00 98.89           H  
ATOM   1503 HD21 ASN A 104      -3.063  -5.344  78.035  1.00 98.89           H  
ATOM   1504  N   PRO A 105      -3.175  -3.337  73.612  1.00 98.91           N  
ATOM   1505  CA  PRO A 105      -2.427  -3.110  72.357  1.00 98.91           C  
ATOM   1506  C   PRO A 105      -1.328  -4.130  71.986  1.00 98.91           C  
ATOM   1507  O   PRO A 105      -1.112  -4.334  70.794  1.00 98.91           O  
ATOM   1508  CB  PRO A 105      -1.843  -1.701  72.532  1.00 98.91           C  
ATOM   1509  CG  PRO A 105      -2.848  -0.990  73.416  1.00 98.91           C  
ATOM   1510  CD  PRO A 105      -3.314  -2.085  74.364  1.00 98.91           C  
ATOM   1511  HA  PRO A 105      -3.167  -3.089  71.555  1.00 98.91           H  
ATOM   1512  HB3 PRO A 105      -1.678  -1.184  71.586  1.00 98.91           H  
ATOM   1513  HB2 PRO A 105      -0.888  -1.748  73.055  1.00 98.91           H  
ATOM   1514  HG3 PRO A 105      -3.688  -0.646  72.809  1.00 98.91           H  
ATOM   1515  HG2 PRO A 105      -2.429  -0.131  73.939  1.00 98.91           H  
ATOM   1516  HD2 PRO A 105      -2.690  -2.105  75.254  1.00 98.91           H  
ATOM   1517  HD3 PRO A 105      -4.336  -1.890  74.685  1.00 98.91           H  
ATOM   1518  N   VAL A 106      -0.674  -4.767  72.976  1.00 98.97           N  
ATOM   1519  CA  VAL A 106       0.344  -5.806  72.764  1.00 98.97           C  
ATOM   1520  C   VAL A 106      -0.229  -7.115  72.181  1.00 98.97           C  
ATOM   1521  O   VAL A 106       0.472  -7.793  71.431  1.00 98.97           O  
ATOM   1522  CB  VAL A 106       1.108  -6.132  74.079  1.00 98.97           C  
ATOM   1523  CG1 VAL A 106       0.320  -6.991  75.090  1.00 98.97           C  
ATOM   1524  CG2 VAL A 106       2.473  -6.787  73.823  1.00 98.97           C  
ATOM   1525  H   VAL A 106      -0.855  -4.513  73.940  1.00 98.97           H  
ATOM   1526  HA  VAL A 106       1.062  -5.413  72.043  1.00 98.97           H  
ATOM   1527  HB  VAL A 106       1.309  -5.173  74.552  1.00 98.97           H  
ATOM   1528 HG11 VAL A 106       0.788  -6.979  76.074  1.00 98.97           H  
ATOM   1529 HG12 VAL A 106      -0.702  -6.635  75.203  1.00 98.97           H  
ATOM   1530 HG13 VAL A 106       0.263  -8.034  74.781  1.00 98.97           H  
ATOM   1531 HG21 VAL A 106       3.007  -6.927  74.761  1.00 98.97           H  
ATOM   1532 HG22 VAL A 106       2.371  -7.770  73.363  1.00 98.97           H  
ATOM   1533 HG23 VAL A 106       3.097  -6.170  73.175  1.00 98.97           H  
ATOM   1534  N   ARG A 107      -1.497  -7.426  72.504  1.00 98.95           N  
ATOM   1535  CA  ARG A 107      -2.233  -8.535  71.903  1.00 98.95           C  
ATOM   1536  C   ARG A 107      -2.720  -8.198  70.485  1.00 98.95           C  
ATOM   1537  O   ARG A 107      -2.828  -9.116  69.675  1.00 98.95           O  
ATOM   1538  CB  ARG A 107      -3.421  -8.957  72.783  1.00 98.95           C  
ATOM   1539  CG  ARG A 107      -3.048  -9.473  74.178  1.00 98.95           C  
ATOM   1540  CD  ARG A 107      -4.276 -10.059  74.898  1.00 98.95           C  
ATOM   1541  NE  ARG A 107      -3.912 -10.753  76.144  1.00 98.95           N  
ATOM   1542  CZ  ARG A 107      -4.653 -11.635  76.841  1.00 98.95           C  
ATOM   1543  NH1 ARG A 107      -5.879 -12.013  76.446  1.00 98.95           N  
ATOM   1544  NH2 ARG A 107      -4.147 -12.150  77.968  1.00 98.95           N1+
ATOM   1545  H   ARG A 107      -2.021  -6.817  73.118  1.00 98.95           H  
ATOM   1546  HA  ARG A 107      -1.562  -9.392  71.830  1.00 98.95           H  
ATOM   1547  HB3 ARG A 107      -3.937  -9.764  72.266  1.00 98.95           H  
ATOM   1548  HB2 ARG A 107      -4.140  -8.142  72.876  1.00 98.95           H  
ATOM   1549  HG3 ARG A 107      -2.696  -8.607  74.738  1.00 98.95           H  
ATOM   1550  HG2 ARG A 107      -2.217 -10.179  74.154  1.00 98.95           H  
ATOM   1551  HD3 ARG A 107      -4.888 -10.665  74.230  1.00 98.95           H  
ATOM   1552  HD2 ARG A 107      -4.903  -9.231  75.229  1.00 98.95           H  
ATOM   1553  HE  ARG A 107      -3.018 -10.483  76.531  1.00 98.95           H  
ATOM   1554 HH12 ARG A 107      -6.417 -12.672  76.989  1.00 98.95           H  
ATOM   1555 HH11 ARG A 107      -6.275 -11.627  75.601  1.00 98.95           H  
ATOM   1556 HH22 ARG A 107      -4.682 -12.809  78.515  1.00 98.95           H  
ATOM   1557 HH21 ARG A 107      -3.231 -11.872  78.291  1.00 98.95           H  
ATOM   1558  N   ALA A 108      -2.998  -6.911  70.203  1.00 98.96           N  
ATOM   1559  CA  ALA A 108      -3.343  -6.420  68.866  1.00 98.96           C  
ATOM   1560  C   ALA A 108      -2.122  -6.404  67.929  1.00 98.96           C  
ATOM   1561  O   ALA A 108      -2.274  -6.721  66.751  1.00 98.96           O  
ATOM   1562  CB  ALA A 108      -4.008  -5.039  68.972  1.00 98.96           C  
ATOM   1563  H   ALA A 108      -2.901  -6.211  70.926  1.00 98.96           H  
ATOM   1564  HA  ALA A 108      -4.078  -7.102  68.434  1.00 98.96           H  
ATOM   1565  HB1 ALA A 108      -4.310  -4.671  67.991  1.00 98.96           H  
ATOM   1566  HB2 ALA A 108      -4.904  -5.084  69.592  1.00 98.96           H  
ATOM   1567  HB3 ALA A 108      -3.342  -4.299  69.411  1.00 98.96           H  
ATOM   1568  N   ALA A 109      -0.932  -6.109  68.484  1.00 98.97           N  
ATOM   1569  CA  ALA A 109       0.371  -6.290  67.846  1.00 98.97           C  
ATOM   1570  C   ALA A 109       0.663  -7.763  67.526  1.00 98.97           C  
ATOM   1571  O   ALA A 109       1.082  -8.063  66.413  1.00 98.97           O  
ATOM   1572  CB  ALA A 109       1.469  -5.710  68.750  1.00 98.97           C  
ATOM   1573  H   ALA A 109      -0.908  -5.810  69.450  1.00 98.97           H  
ATOM   1574  HA  ALA A 109       0.377  -5.738  66.905  1.00 98.97           H  
ATOM   1575  HB1 ALA A 109       2.459  -5.977  68.384  1.00 98.97           H  
ATOM   1576  HB2 ALA A 109       1.412  -4.624  68.795  1.00 98.97           H  
ATOM   1577  HB3 ALA A 109       1.398  -6.082  69.768  1.00 98.97           H  
ATOM   1578  N   ARG A 110       0.395  -8.659  68.488  1.00 98.96           N  
ATOM   1579  CA  ARG A 110       0.550 -10.104  68.329  1.00 98.96           C  
ATOM   1580  C   ARG A 110      -0.445 -10.731  67.332  1.00 98.96           C  
ATOM   1581  O   ARG A 110      -0.081 -11.693  66.656  1.00 98.96           O  
ATOM   1582  CB  ARG A 110       0.506 -10.758  69.722  1.00 98.96           C  
ATOM   1583  CG  ARG A 110       0.739 -12.271  69.701  1.00 98.96           C  
ATOM   1584  CD  ARG A 110       0.953 -12.869  71.092  1.00 98.96           C  
ATOM   1585  NE  ARG A 110       1.024 -14.330  70.998  1.00 98.96           N  
ATOM   1586  CZ  ARG A 110       1.258 -15.218  71.973  1.00 98.96           C  
ATOM   1587  NH1 ARG A 110       1.448 -14.845  73.244  1.00 98.96           N  
ATOM   1588  NH2 ARG A 110       1.307 -16.513  71.648  1.00 98.96           N1+
ATOM   1589  H   ARG A 110       0.069  -8.340  69.390  1.00 98.96           H  
ATOM   1590  HA  ARG A 110       1.543 -10.276  67.911  1.00 98.96           H  
ATOM   1591  HB3 ARG A 110      -0.460 -10.563  70.187  1.00 98.96           H  
ATOM   1592  HB2 ARG A 110       1.253 -10.288  70.363  1.00 98.96           H  
ATOM   1593  HG3 ARG A 110       1.656 -12.430  69.137  1.00 98.96           H  
ATOM   1594  HG2 ARG A 110      -0.045 -12.804  69.160  1.00 98.96           H  
ATOM   1595  HD3 ARG A 110       0.214 -12.517  71.813  1.00 98.96           H  
ATOM   1596  HD2 ARG A 110       1.934 -12.558  71.452  1.00 98.96           H  
ATOM   1597  HE  ARG A 110       0.879 -14.707  70.067  1.00 98.96           H  
ATOM   1598 HH12 ARG A 110       1.640 -15.547  73.946  1.00 98.96           H  
ATOM   1599 HH11 ARG A 110       1.446 -13.866  73.492  1.00 98.96           H  
ATOM   1600 HH22 ARG A 110       1.527 -17.205  72.357  1.00 98.96           H  
ATOM   1601 HH21 ARG A 110       1.177 -16.800  70.686  1.00 98.96           H  
ATOM   1602  N   ALA A 111      -1.654 -10.157  67.222  1.00 98.92           N  
ATOM   1603  CA  ALA A 111      -2.671 -10.543  66.243  1.00 98.92           C  
ATOM   1604  C   ALA A 111      -2.260 -10.238  64.791  1.00 98.92           C  
ATOM   1605  O   ALA A 111      -2.649 -10.990  63.899  1.00 98.92           O  
ATOM   1606  CB  ALA A 111      -4.004  -9.865  66.596  1.00 98.92           C  
ATOM   1607  H   ALA A 111      -1.897  -9.391  67.835  1.00 98.92           H  
ATOM   1608  HA  ALA A 111      -2.809 -11.622  66.325  1.00 98.92           H  
ATOM   1609  HB1 ALA A 111      -4.777 -10.107  65.867  1.00 98.92           H  
ATOM   1610  HB2 ALA A 111      -4.364 -10.192  67.572  1.00 98.92           H  
ATOM   1611  HB3 ALA A 111      -3.912  -8.781  66.622  1.00 98.92           H  
ATOM   1612  N   VAL A 112      -1.452  -9.183  64.581  1.00 98.90           N  
ATOM   1613  CA  VAL A 112      -0.844  -8.851  63.289  1.00 98.90           C  
ATOM   1614  C   VAL A 112       0.234  -9.876  62.871  1.00 98.90           C  
ATOM   1615  O   VAL A 112       0.259 -10.255  61.703  1.00 98.90           O  
ATOM   1616  CB  VAL A 112      -0.264  -7.403  63.285  1.00 98.90           C  
ATOM   1617  CG1 VAL A 112       0.680  -7.057  62.114  1.00 98.90           C  
ATOM   1618  CG2 VAL A 112      -1.397  -6.364  63.350  1.00 98.90           C  
ATOM   1619  H   VAL A 112      -1.181  -8.602  65.362  1.00 98.90           H  
ATOM   1620  HA  VAL A 112      -1.633  -8.894  62.535  1.00 98.90           H  
ATOM   1621  HB  VAL A 112       0.324  -7.268  64.190  1.00 98.90           H  
ATOM   1622 HG11 VAL A 112       0.946  -6.000  62.124  1.00 98.90           H  
ATOM   1623 HG12 VAL A 112       1.618  -7.609  62.174  1.00 98.90           H  
ATOM   1624 HG13 VAL A 112       0.218  -7.273  61.151  1.00 98.90           H  
ATOM   1625 HG21 VAL A 112      -1.001  -5.352  63.426  1.00 98.90           H  
ATOM   1626 HG22 VAL A 112      -2.024  -6.412  62.461  1.00 98.90           H  
ATOM   1627 HG23 VAL A 112      -2.044  -6.524  64.210  1.00 98.90           H  
ATOM   1628  N   MET A 113       1.061 -10.347  63.824  1.00 98.84           N  
ATOM   1629  CA  MET A 113       2.082 -11.379  63.600  1.00 98.84           C  
ATOM   1630  C   MET A 113       1.494 -12.750  63.220  1.00 98.84           C  
ATOM   1631  O   MET A 113       2.032 -13.407  62.329  1.00 98.84           O  
ATOM   1632  CB  MET A 113       2.958 -11.511  64.864  1.00 98.84           C  
ATOM   1633  CG  MET A 113       4.113 -12.525  64.787  1.00 98.84           C  
ATOM   1634  SD  MET A 113       5.219 -12.491  66.224  1.00 98.84           S  
ATOM   1635  CE  MET A 113       4.057 -12.996  67.518  1.00 98.84           C  
ATOM   1636  H   MET A 113       0.975  -9.999  64.769  1.00 98.84           H  
ATOM   1637  HA  MET A 113       2.717 -11.043  62.777  1.00 98.84           H  
ATOM   1638  HB3 MET A 113       2.309 -11.776  65.695  1.00 98.84           H  
ATOM   1639  HB2 MET A 113       3.385 -10.553  65.130  1.00 98.84           H  
ATOM   1640  HG3 MET A 113       4.715 -12.325  63.900  1.00 98.84           H  
ATOM   1641  HG2 MET A 113       3.734 -13.542  64.687  1.00 98.84           H  
ATOM   1642  HE1 MET A 113       4.549 -13.014  68.485  1.00 98.84           H  
ATOM   1643  HE2 MET A 113       3.238 -12.286  67.590  1.00 98.84           H  
ATOM   1644  HE3 MET A 113       3.651 -13.986  67.312  1.00 98.84           H  
ATOM   1645  N   GLU A 114       0.441 -13.167  63.943  1.00 98.54           N  
ATOM   1646  CA  GLU A 114      -0.085 -14.532  63.917  1.00 98.54           C  
ATOM   1647  C   GLU A 114      -1.228 -14.763  62.922  1.00 98.54           C  
ATOM   1648  O   GLU A 114      -1.373 -15.898  62.469  1.00 98.54           O  
ATOM   1649  CB  GLU A 114      -0.506 -14.938  65.342  1.00 98.54           C  
ATOM   1650  CG  GLU A 114       0.705 -15.073  66.292  1.00 98.54           C  
ATOM   1651  CD  GLU A 114       0.374 -15.587  67.699  1.00 98.54           C  
ATOM   1652  OE1 GLU A 114       1.314 -16.119  68.328  1.00 98.54           O  
ATOM   1653  OE2 GLU A 114      -0.782 -15.430  68.152  1.00 98.54           O1-
ATOM   1654  H   GLU A 114       0.071 -12.565  64.667  1.00 98.54           H  
ATOM   1655  HA  GLU A 114       0.711 -15.211  63.613  1.00 98.54           H  
ATOM   1656  HB3 GLU A 114      -1.055 -15.882  65.316  1.00 98.54           H  
ATOM   1657  HB2 GLU A 114      -1.203 -14.195  65.736  1.00 98.54           H  
ATOM   1658  HG3 GLU A 114       1.203 -14.109  66.401  1.00 98.54           H  
ATOM   1659  HG2 GLU A 114       1.438 -15.743  65.839  1.00 98.54           H  
ATOM   1660  N   HIS A 115      -2.019 -13.722  62.612  1.00 97.57           N  
ATOM   1661  CA  HIS A 115      -3.223 -13.838  61.778  1.00 97.57           C  
ATOM   1662  C   HIS A 115      -3.117 -13.066  60.451  1.00 97.57           C  
ATOM   1663  O   HIS A 115      -4.079 -13.094  59.684  1.00 97.57           O  
ATOM   1664  CB  HIS A 115      -4.469 -13.413  62.587  1.00 97.57           C  
ATOM   1665  CG  HIS A 115      -4.584 -14.029  63.963  1.00 97.57           C  
ATOM   1666  CD2 HIS A 115      -4.796 -13.460  65.198  1.00 97.57           C  
ATOM   1667  ND1 HIS A 115      -4.443 -15.386  64.203  1.00 97.57           N  
ATOM   1668  CE1 HIS A 115      -4.563 -15.569  65.521  1.00 97.57           C  
ATOM   1669  NE2 HIS A 115      -4.783 -14.443  66.188  1.00 97.57           N  
ATOM   1670  H   HIS A 115      -1.852 -12.817  63.031  1.00 97.57           H  
ATOM   1671  HA  HIS A 115      -3.378 -14.879  61.492  1.00 97.57           H  
ATOM   1672  HB3 HIS A 115      -5.373 -13.674  62.036  1.00 97.57           H  
ATOM   1673  HB2 HIS A 115      -4.496 -12.329  62.698  1.00 97.57           H  
ATOM   1674  HD2 HIS A 115      -4.941 -12.421  65.445  1.00 97.57           H  
ATOM   1675  HD1 HIS A 115      -4.257 -16.102  63.515  1.00 97.57           H  
ATOM   1676  HE1 HIS A 115      -4.485 -16.535  65.998  1.00 97.57           H  
ATOM   1677  N   THR A 116      -1.967 -12.422  60.181  1.00 96.63           N  
ATOM   1678  CA  THR A 116      -1.672 -11.765  58.906  1.00 96.63           C  
ATOM   1679  C   THR A 116      -0.210 -12.013  58.489  1.00 96.63           C  
ATOM   1680  O   THR A 116       0.624 -12.377  59.320  1.00 96.63           O  
ATOM   1681  CB  THR A 116      -1.968 -10.229  58.917  1.00 96.63           C  
ATOM   1682  CG2 THR A 116      -3.229  -9.800  59.677  1.00 96.63           C  
ATOM   1683  OG1 THR A 116      -0.885  -9.398  59.291  1.00 96.63           O  
ATOM   1684  H   THR A 116      -1.207 -12.448  60.847  1.00 96.63           H  
ATOM   1685  HA  THR A 116      -2.285 -12.222  58.126  1.00 96.63           H  
ATOM   1686  HB  THR A 116      -2.154  -9.960  57.877  1.00 96.63           H  
ATOM   1687 HG21 THR A 116      -3.427  -8.745  59.501  1.00 96.63           H  
ATOM   1688 HG22 THR A 116      -4.104 -10.352  59.337  1.00 96.63           H  
ATOM   1689 HG23 THR A 116      -3.128  -9.948  60.753  1.00 96.63           H  
ATOM   1690  HG1 THR A 116      -0.575  -9.665  60.165  1.00 96.63           H  
ATOM   1691  N   VAL A 117       0.064 -11.776  57.196  1.00 93.66           N  
ATOM   1692  CA  VAL A 117       1.400 -11.818  56.597  1.00 93.66           C  
ATOM   1693  C   VAL A 117       2.223 -10.529  56.841  1.00 93.66           C  
ATOM   1694  O   VAL A 117       3.382 -10.485  56.432  1.00 93.66           O  
ATOM   1695  CB  VAL A 117       1.308 -12.063  55.062  1.00 93.66           C  
ATOM   1696  CG1 VAL A 117       0.640 -13.412  54.743  1.00 93.66           C  
ATOM   1697  CG2 VAL A 117       0.650 -10.918  54.261  1.00 93.66           C  
ATOM   1698  H   VAL A 117      -0.681 -11.490  56.578  1.00 93.66           H  
ATOM   1699  HA  VAL A 117       1.959 -12.643  57.044  1.00 93.66           H  
ATOM   1700  HB  VAL A 117       2.328 -12.153  54.684  1.00 93.66           H  
ATOM   1701 HG11 VAL A 117       0.672 -13.623  53.674  1.00 93.66           H  
ATOM   1702 HG12 VAL A 117       1.149 -14.232  55.252  1.00 93.66           H  
ATOM   1703 HG13 VAL A 117      -0.406 -13.428  55.051  1.00 93.66           H  
ATOM   1704 HG21 VAL A 117       0.571 -11.176  53.205  1.00 93.66           H  
ATOM   1705 HG22 VAL A 117      -0.356 -10.701  54.622  1.00 93.66           H  
ATOM   1706 HG23 VAL A 117       1.230  -9.997  54.316  1.00 93.66           H  
ATOM   1707  N   HIS A 118       1.617  -9.512  57.480  1.00 96.93           N  
ATOM   1708  CA  HIS A 118       2.203  -8.195  57.730  1.00 96.93           C  
ATOM   1709  C   HIS A 118       2.897  -8.113  59.096  1.00 96.93           C  
ATOM   1710  O   HIS A 118       2.568  -8.878  60.003  1.00 96.93           O  
ATOM   1711  CB  HIS A 118       1.102  -7.119  57.610  1.00 96.93           C  
ATOM   1712  CG  HIS A 118       0.328  -7.168  56.316  1.00 96.93           C  
ATOM   1713  CD2 HIS A 118      -1.020  -7.269  56.054  1.00 96.93           C  
ATOM   1714  ND1 HIS A 118       0.947  -7.160  55.080  1.00 96.93           N  
ATOM   1715  CE1 HIS A 118      -0.013  -7.240  54.155  1.00 96.93           C  
ATOM   1716  NE2 HIS A 118      -1.232  -7.313  54.673  1.00 96.93           N  
ATOM   1717  H   HIS A 118       0.674  -9.636  57.825  1.00 96.93           H  
ATOM   1718  HA  HIS A 118       2.947  -8.005  56.962  1.00 96.93           H  
ATOM   1719  HB3 HIS A 118       1.543  -6.124  57.693  1.00 96.93           H  
ATOM   1720  HB2 HIS A 118       0.395  -7.202  58.436  1.00 96.93           H  
ATOM   1721  HD2 HIS A 118      -1.848  -7.318  56.747  1.00 96.93           H  
ATOM   1722  HD1 HIS A 118       1.944  -7.101  54.915  1.00 96.93           H  
ATOM   1723  HE1 HIS A 118       0.181  -7.248  53.093  1.00 96.93           H  
ATOM   1724  N   VAL A 119       3.833  -7.156  59.205  1.00 98.69           N  
ATOM   1725  CA  VAL A 119       4.559  -6.840  60.436  1.00 98.69           C  
ATOM   1726  C   VAL A 119       3.998  -5.582  61.120  1.00 98.69           C  
ATOM   1727  O   VAL A 119       3.957  -5.578  62.344  1.00 98.69           O  
ATOM   1728  CB  VAL A 119       6.085  -6.656  60.173  1.00 98.69           C  
ATOM   1729  CG1 VAL A 119       6.894  -5.945  61.284  1.00 98.69           C  
ATOM   1730  CG2 VAL A 119       6.751  -8.007  59.866  1.00 98.69           C  
ATOM   1731  H   VAL A 119       4.048  -6.584  58.401  1.00 98.69           H  
ATOM   1732  HA  VAL A 119       4.446  -7.662  61.146  1.00 98.69           H  
ATOM   1733  HB  VAL A 119       6.180  -6.048  59.276  1.00 98.69           H  
ATOM   1734 HG11 VAL A 119       7.964  -5.984  61.078  1.00 98.69           H  
ATOM   1735 HG12 VAL A 119       6.637  -4.891  61.371  1.00 98.69           H  
ATOM   1736 HG13 VAL A 119       6.727  -6.412  62.256  1.00 98.69           H  
ATOM   1737 HG21 VAL A 119       7.772  -7.866  59.513  1.00 98.69           H  
ATOM   1738 HG22 VAL A 119       6.790  -8.637  60.754  1.00 98.69           H  
ATOM   1739 HG23 VAL A 119       6.212  -8.560  59.099  1.00 98.69           H  
ATOM   1740  N   THR A 120       3.573  -4.552  60.365  1.00 98.89           N  
ATOM   1741  CA  THR A 120       3.055  -3.310  60.949  1.00 98.89           C  
ATOM   1742  C   THR A 120       1.739  -2.894  60.276  1.00 98.89           C  
ATOM   1743  O   THR A 120       1.662  -2.867  59.047  1.00 98.89           O  
ATOM   1744  CB  THR A 120       4.058  -2.128  60.840  1.00 98.89           C  
ATOM   1745  CG2 THR A 120       3.621  -0.856  61.596  1.00 98.89           C  
ATOM   1746  OG1 THR A 120       5.311  -2.513  61.365  1.00 98.89           O  
ATOM   1747  H   THR A 120       3.618  -4.593  59.357  1.00 98.89           H  
ATOM   1748  HA  THR A 120       2.838  -3.454  62.007  1.00 98.89           H  
ATOM   1749  HB  THR A 120       4.226  -1.885  59.792  1.00 98.89           H  
ATOM   1750 HG21 THR A 120       4.368  -0.067  61.498  1.00 98.89           H  
ATOM   1751 HG22 THR A 120       2.680  -0.456  61.221  1.00 98.89           H  
ATOM   1752 HG23 THR A 120       3.482  -1.049  62.659  1.00 98.89           H  
ATOM   1753  HG1 THR A 120       5.178  -2.785  62.278  1.00 98.89           H  
ATOM   1754  N   MET A 121       0.746  -2.563  61.117  1.00 98.80           N  
ATOM   1755  CA  MET A 121      -0.576  -2.076  60.726  1.00 98.80           C  
ATOM   1756  C   MET A 121      -0.919  -0.781  61.489  1.00 98.80           C  
ATOM   1757  O   MET A 121      -0.308  -0.478  62.514  1.00 98.80           O  
ATOM   1758  CB  MET A 121      -1.631  -3.173  61.002  1.00 98.80           C  
ATOM   1759  CG  MET A 121      -1.468  -4.465  60.179  1.00 98.80           C  
ATOM   1760  SD  MET A 121      -1.556  -4.303  58.372  1.00 98.80           S  
ATOM   1761  CE  MET A 121      -3.227  -3.634  58.161  1.00 98.80           C  
ATOM   1762  H   MET A 121       0.907  -2.618  62.114  1.00 98.80           H  
ATOM   1763  HA  MET A 121      -0.581  -1.839  59.663  1.00 98.80           H  
ATOM   1764  HB3 MET A 121      -2.630  -2.779  60.819  1.00 98.80           H  
ATOM   1765  HB2 MET A 121      -1.615  -3.429  62.062  1.00 98.80           H  
ATOM   1766  HG3 MET A 121      -2.240  -5.173  60.476  1.00 98.80           H  
ATOM   1767  HG2 MET A 121      -0.519  -4.941  60.420  1.00 98.80           H  
ATOM   1768  HE1 MET A 121      -3.454  -3.539  57.100  1.00 98.80           H  
ATOM   1769  HE2 MET A 121      -3.968  -4.290  58.617  1.00 98.80           H  
ATOM   1770  HE3 MET A 121      -3.310  -2.644  58.609  1.00 98.80           H  
ATOM   1771  N   THR A 122      -1.920  -0.052  60.977  1.00 98.41           N  
ATOM   1772  CA  THR A 122      -2.499   1.145  61.587  1.00 98.41           C  
ATOM   1773  C   THR A 122      -3.969   1.297  61.134  1.00 98.41           C  
ATOM   1774  O   THR A 122      -4.401   0.605  60.210  1.00 98.41           O  
ATOM   1775  CB  THR A 122      -1.666   2.430  61.257  1.00 98.41           C  
ATOM   1776  CG2 THR A 122      -1.638   2.859  59.777  1.00 98.41           C  
ATOM   1777  OG1 THR A 122      -2.137   3.560  61.967  1.00 98.41           O  
ATOM   1778  H   THR A 122      -2.357  -0.346  60.114  1.00 98.41           H  
ATOM   1779  HA  THR A 122      -2.519   1.001  62.669  1.00 98.41           H  
ATOM   1780  HB  THR A 122      -0.640   2.269  61.588  1.00 98.41           H  
ATOM   1781 HG21 THR A 122      -1.123   3.813  59.658  1.00 98.41           H  
ATOM   1782 HG22 THR A 122      -1.094   2.140  59.172  1.00 98.41           H  
ATOM   1783 HG23 THR A 122      -2.634   2.976  59.352  1.00 98.41           H  
ATOM   1784  HG1 THR A 122      -1.963   3.418  62.904  1.00 98.41           H  
ATOM   1785  N   GLY A 123      -4.715   2.200  61.790  1.00 95.15           N  
ATOM   1786  CA  GLY A 123      -6.050   2.626  61.370  1.00 95.15           C  
ATOM   1787  C   GLY A 123      -7.129   1.547  61.596  1.00 95.15           C  
ATOM   1788  O   GLY A 123      -6.943   0.664  62.435  1.00 95.15           O  
ATOM   1789  H   GLY A 123      -4.291   2.724  62.542  1.00 95.15           H  
ATOM   1790  HA3 GLY A 123      -5.995   2.909  60.317  1.00 95.15           H  
ATOM   1791  HA2 GLY A 123      -6.322   3.521  61.931  1.00 95.15           H  
ATOM   1792  N   PRO A 124      -8.274   1.630  60.876  1.00 96.30           N  
ATOM   1793  CA  PRO A 124      -9.437   0.736  61.057  1.00 96.30           C  
ATOM   1794  C   PRO A 124      -9.203  -0.772  60.860  1.00 96.30           C  
ATOM   1795  O   PRO A 124      -9.905  -1.556  61.496  1.00 96.30           O  
ATOM   1796  CB  PRO A 124     -10.475   1.262  60.050  1.00 96.30           C  
ATOM   1797  CG  PRO A 124     -10.105   2.719  59.842  1.00 96.30           C  
ATOM   1798  CD  PRO A 124      -8.586   2.698  59.922  1.00 96.30           C  
ATOM   1799  HA  PRO A 124      -9.807   0.902  62.071  1.00 96.30           H  
ATOM   1800  HB3 PRO A 124     -11.500   1.144  60.403  1.00 96.30           H  
ATOM   1801  HB2 PRO A 124     -10.393   0.735  59.098  1.00 96.30           H  
ATOM   1802  HG3 PRO A 124     -10.504   3.313  60.664  1.00 96.30           H  
ATOM   1803  HG2 PRO A 124     -10.485   3.135  58.909  1.00 96.30           H  
ATOM   1804  HD2 PRO A 124      -8.150   2.441  58.955  1.00 96.30           H  
ATOM   1805  HD3 PRO A 124      -8.211   3.679  60.219  1.00 96.30           H  
ATOM   1806  N   ASN A 125      -8.247  -1.157  59.996  1.00 96.72           N  
ATOM   1807  CA  ASN A 125      -7.958  -2.564  59.700  1.00 96.72           C  
ATOM   1808  C   ASN A 125      -7.090  -3.232  60.780  1.00 96.72           C  
ATOM   1809  O   ASN A 125      -7.237  -4.435  60.985  1.00 96.72           O  
ATOM   1810  CB  ASN A 125      -7.282  -2.696  58.320  1.00 96.72           C  
ATOM   1811  CG  ASN A 125      -7.741  -3.878  57.454  1.00 96.72           C  
ATOM   1812  ND2 ASN A 125      -7.226  -3.941  56.226  1.00 96.72           N  
ATOM   1813  OD1 ASN A 125      -8.535  -4.720  57.868  1.00 96.72           O  
ATOM   1814  H   ASN A 125      -7.705  -0.467  59.497  1.00 96.72           H  
ATOM   1815  HA  ASN A 125      -8.893  -3.126  59.709  1.00 96.72           H  
ATOM   1816  HB3 ASN A 125      -6.197  -2.710  58.428  1.00 96.72           H  
ATOM   1817  HB2 ASN A 125      -7.524  -1.810  57.730  1.00 96.72           H  
ATOM   1818 HD22 ASN A 125      -7.487  -4.690  55.602  1.00 96.72           H  
ATOM   1819 HD21 ASN A 125      -6.567  -3.237  55.919  1.00 96.72           H  
ATOM   1820  N   ALA A 126      -6.248  -2.452  61.486  1.00 98.34           N  
ATOM   1821  CA  ALA A 126      -5.533  -2.893  62.690  1.00 98.34           C  
ATOM   1822  C   ALA A 126      -6.493  -3.239  63.841  1.00 98.34           C  
ATOM   1823  O   ALA A 126      -6.219  -4.169  64.601  1.00 98.34           O  
ATOM   1824  CB  ALA A 126      -4.545  -1.804  63.131  1.00 98.34           C  
ATOM   1825  H   ALA A 126      -6.175  -1.469  61.261  1.00 98.34           H  
ATOM   1826  HA  ALA A 126      -4.963  -3.789  62.441  1.00 98.34           H  
ATOM   1827  HB1 ALA A 126      -3.946  -2.135  63.978  1.00 98.34           H  
ATOM   1828  HB2 ALA A 126      -3.859  -1.550  62.326  1.00 98.34           H  
ATOM   1829  HB3 ALA A 126      -5.056  -0.889  63.427  1.00 98.34           H  
ATOM   1830  N   LEU A 127      -7.620  -2.509  63.910  1.00 98.62           N  
ATOM   1831  CA  LEU A 127      -8.722  -2.763  64.829  1.00 98.62           C  
ATOM   1832  C   LEU A 127      -9.576  -3.959  64.382  1.00 98.62           C  
ATOM   1833  O   LEU A 127      -9.999  -4.721  65.244  1.00 98.62           O  
ATOM   1834  CB  LEU A 127      -9.588  -1.494  64.992  1.00 98.62           C  
ATOM   1835  CG  LEU A 127      -8.805  -0.243  65.444  1.00 98.62           C  
ATOM   1836  CD1 LEU A 127      -9.722   0.995  65.502  1.00 98.62           C  
ATOM   1837  CD2 LEU A 127      -8.044  -0.479  66.761  1.00 98.62           C  
ATOM   1838  H   LEU A 127      -7.758  -1.758  63.248  1.00 98.62           H  
ATOM   1839  HA  LEU A 127      -8.298  -3.020  65.801  1.00 98.62           H  
ATOM   1840  HB3 LEU A 127     -10.380  -1.696  65.714  1.00 98.62           H  
ATOM   1841  HB2 LEU A 127     -10.092  -1.275  64.052  1.00 98.62           H  
ATOM   1842  HG  LEU A 127      -8.057  -0.022  64.684  1.00 98.62           H  
ATOM   1843 HD11 LEU A 127      -9.283   1.827  64.951  1.00 98.62           H  
ATOM   1844 HD12 LEU A 127     -10.700   0.801  65.063  1.00 98.62           H  
ATOM   1845 HD13 LEU A 127      -9.897   1.335  66.522  1.00 98.62           H  
ATOM   1846 HD21 LEU A 127      -7.992   0.416  67.378  1.00 98.62           H  
ATOM   1847 HD22 LEU A 127      -8.506  -1.265  67.356  1.00 98.62           H  
ATOM   1848 HD23 LEU A 127      -7.019  -0.788  66.557  1.00 98.62           H  
ATOM   1849  N   ALA A 128      -9.787  -4.140  63.065  1.00 98.48           N  
ATOM   1850  CA  ALA A 128     -10.507  -5.286  62.498  1.00 98.48           C  
ATOM   1851  C   ALA A 128      -9.791  -6.628  62.737  1.00 98.48           C  
ATOM   1852  O   ALA A 128     -10.464  -7.621  63.007  1.00 98.48           O  
ATOM   1853  CB  ALA A 128     -10.752  -5.060  61.000  1.00 98.48           C  
ATOM   1854  H   ALA A 128      -9.427  -3.465  62.404  1.00 98.48           H  
ATOM   1855  HA  ALA A 128     -11.479  -5.335  62.991  1.00 98.48           H  
ATOM   1856  HB1 ALA A 128     -11.419  -5.821  60.594  1.00 98.48           H  
ATOM   1857  HB2 ALA A 128     -11.213  -4.089  60.815  1.00 98.48           H  
ATOM   1858  HB3 ALA A 128      -9.824  -5.104  60.429  1.00 98.48           H  
ATOM   1859  N   ILE A 129      -8.447  -6.613  62.689  1.00 98.54           N  
ATOM   1860  CA  ILE A 129      -7.568  -7.729  63.049  1.00 98.54           C  
ATOM   1861  C   ILE A 129      -7.659  -8.089  64.549  1.00 98.54           C  
ATOM   1862  O   ILE A 129      -7.656  -9.275  64.874  1.00 98.54           O  
ATOM   1863  CB  ILE A 129      -6.088  -7.423  62.648  1.00 98.54           C  
ATOM   1864  CG1 ILE A 129      -5.927  -7.439  61.109  1.00 98.54           C  
ATOM   1865  CG2 ILE A 129      -5.012  -8.325  63.296  1.00 98.54           C  
ATOM   1866  CD1 ILE A 129      -4.750  -6.594  60.600  1.00 98.54           C  
ATOM   1867  H   ILE A 129      -7.978  -5.756  62.423  1.00 98.54           H  
ATOM   1868  HA  ILE A 129      -7.901  -8.603  62.486  1.00 98.54           H  
ATOM   1869  HB  ILE A 129      -5.876  -6.405  62.978  1.00 98.54           H  
ATOM   1870 HG13 ILE A 129      -6.830  -7.066  60.626  1.00 98.54           H  
ATOM   1871 HG12 ILE A 129      -5.819  -8.467  60.760  1.00 98.54           H  
ATOM   1872 HG21 ILE A 129      -4.016  -8.100  62.916  1.00 98.54           H  
ATOM   1873 HG22 ILE A 129      -4.958  -8.184  64.374  1.00 98.54           H  
ATOM   1874 HG23 ILE A 129      -5.203  -9.381  63.099  1.00 98.54           H  
ATOM   1875 HD11 ILE A 129      -4.739  -6.563  59.511  1.00 98.54           H  
ATOM   1876 HD12 ILE A 129      -4.811  -5.567  60.954  1.00 98.54           H  
ATOM   1877 HD13 ILE A 129      -3.793  -6.997  60.928  1.00 98.54           H  
ATOM   1878  N   ALA A 130      -7.780  -7.070  65.420  1.00 98.77           N  
ATOM   1879  CA  ALA A 130      -7.965  -7.227  66.864  1.00 98.77           C  
ATOM   1880  C   ALA A 130      -9.343  -7.802  67.247  1.00 98.77           C  
ATOM   1881  O   ALA A 130      -9.398  -8.673  68.113  1.00 98.77           O  
ATOM   1882  CB  ALA A 130      -7.697  -5.885  67.564  1.00 98.77           C  
ATOM   1883  H   ALA A 130      -7.769  -6.120  65.074  1.00 98.77           H  
ATOM   1884  HA  ALA A 130      -7.212  -7.934  67.215  1.00 98.77           H  
ATOM   1885  HB1 ALA A 130      -7.892  -5.945  68.635  1.00 98.77           H  
ATOM   1886  HB2 ALA A 130      -6.659  -5.580  67.435  1.00 98.77           H  
ATOM   1887  HB3 ALA A 130      -8.324  -5.089  67.169  1.00 98.77           H  
ATOM   1888  N   ARG A 131     -10.420  -7.350  66.577  1.00 98.68           N  
ATOM   1889  CA  ARG A 131     -11.785  -7.873  66.741  1.00 98.68           C  
ATOM   1890  C   ARG A 131     -11.906  -9.339  66.291  1.00 98.68           C  
ATOM   1891  O   ARG A 131     -12.555 -10.125  66.979  1.00 98.68           O  
ATOM   1892  CB  ARG A 131     -12.794  -7.013  65.949  1.00 98.68           C  
ATOM   1893  CG  ARG A 131     -12.878  -5.543  66.393  1.00 98.68           C  
ATOM   1894  CD  ARG A 131     -13.667  -4.677  65.394  1.00 98.68           C  
ATOM   1895  NE  ARG A 131     -13.376  -3.237  65.534  1.00 98.68           N  
ATOM   1896  CZ  ARG A 131     -13.807  -2.371  66.471  1.00 98.68           C  
ATOM   1897  NH1 ARG A 131     -14.606  -2.740  67.484  1.00 98.68           N  
ATOM   1898  NH2 ARG A 131     -13.421  -1.091  66.384  1.00 98.68           N1+
ATOM   1899  H   ARG A 131     -10.301  -6.621  65.886  1.00 98.68           H  
ATOM   1900  HA  ARG A 131     -12.042  -7.823  67.802  1.00 98.68           H  
ATOM   1901  HB3 ARG A 131     -13.791  -7.451  66.020  1.00 98.68           H  
ATOM   1902  HB2 ARG A 131     -12.525  -7.050  64.892  1.00 98.68           H  
ATOM   1903  HG3 ARG A 131     -11.914  -5.112  66.632  1.00 98.68           H  
ATOM   1904  HG2 ARG A 131     -13.421  -5.553  67.339  1.00 98.68           H  
ATOM   1905  HD3 ARG A 131     -14.731  -4.785  65.607  1.00 98.68           H  
ATOM   1906  HD2 ARG A 131     -13.537  -5.009  64.364  1.00 98.68           H  
ATOM   1907  HE  ARG A 131     -12.741  -2.878  64.837  1.00 98.68           H  
ATOM   1908 HH12 ARG A 131     -14.912  -2.069  68.174  1.00 98.68           H  
ATOM   1909 HH11 ARG A 131     -14.904  -3.701  67.564  1.00 98.68           H  
ATOM   1910 HH22 ARG A 131     -13.727  -0.417  67.070  1.00 98.68           H  
ATOM   1911 HH21 ARG A 131     -12.826  -0.785  65.627  1.00 98.68           H  
ATOM   1912  N   LYS A 132     -11.256  -9.676  65.162  1.00 98.35           N  
ATOM   1913  CA  LYS A 132     -11.207 -11.021  64.585  1.00 98.35           C  
ATOM   1914  C   LYS A 132     -10.365 -12.006  65.422  1.00 98.35           C  
ATOM   1915  O   LYS A 132     -10.672 -13.197  65.429  1.00 98.35           O  
ATOM   1916  CB  LYS A 132     -10.720 -10.908  63.125  1.00 98.35           C  
ATOM   1917  CG  LYS A 132     -10.771 -12.221  62.323  1.00 98.35           C  
ATOM   1918  CD  LYS A 132     -10.453 -12.008  60.836  1.00 98.35           C  
ATOM   1919  CE  LYS A 132     -10.577 -13.306  60.021  1.00 98.35           C  
ATOM   1920  NZ  LYS A 132     -10.270 -13.086  58.596  1.00 98.35           N1+
ATOM   1921  H   LYS A 132     -10.753  -8.962  64.651  1.00 98.35           H  
ATOM   1922  HA  LYS A 132     -12.229 -11.406  64.567  1.00 98.35           H  
ATOM   1923  HB3 LYS A 132      -9.708 -10.500  63.099  1.00 98.35           H  
ATOM   1924  HB2 LYS A 132     -11.352 -10.181  62.613  1.00 98.35           H  
ATOM   1925  HG3 LYS A 132     -11.761 -12.667  62.424  1.00 98.35           H  
ATOM   1926  HG2 LYS A 132     -10.064 -12.940  62.738  1.00 98.35           H  
ATOM   1927  HD3 LYS A 132      -9.442 -11.607  60.744  1.00 98.35           H  
ATOM   1928  HD2 LYS A 132     -11.123 -11.249  60.430  1.00 98.35           H  
ATOM   1929  HE3 LYS A 132     -11.589 -13.706  60.101  1.00 98.35           H  
ATOM   1930  HE2 LYS A 132      -9.899 -14.065  60.412  1.00 98.35           H  
ATOM   1931  HZ1 LYS A 132      -9.322 -12.749  58.503  1.00 98.35           H  
ATOM   1932  HZ2 LYS A 132     -10.366 -13.956  58.092  1.00 98.35           H  
ATOM   1933  HZ3 LYS A 132     -10.909 -12.404  58.213  1.00 98.35           H  
ATOM   1934  N   ALA A 133      -9.361 -11.484  66.149  1.00 98.54           N  
ATOM   1935  CA  ALA A 133      -8.562 -12.211  67.138  1.00 98.54           C  
ATOM   1936  C   ALA A 133      -9.286 -12.432  68.485  1.00 98.54           C  
ATOM   1937  O   ALA A 133      -8.726 -13.104  69.351  1.00 98.54           O  
ATOM   1938  CB  ALA A 133      -7.237 -11.463  67.337  1.00 98.54           C  
ATOM   1939  H   ALA A 133      -9.160 -10.497  66.068  1.00 98.54           H  
ATOM   1940  HA  ALA A 133      -8.329 -13.198  66.734  1.00 98.54           H  
ATOM   1941  HB1 ALA A 133      -6.582 -11.978  68.041  1.00 98.54           H  
ATOM   1942  HB2 ALA A 133      -6.702 -11.384  66.393  1.00 98.54           H  
ATOM   1943  HB3 ALA A 133      -7.393 -10.449  67.703  1.00 98.54           H  
ATOM   1944  N   GLY A 134     -10.507 -11.888  68.639  1.00 98.50           N  
ATOM   1945  CA  GLY A 134     -11.367 -12.087  69.805  1.00 98.50           C  
ATOM   1946  C   GLY A 134     -10.980 -11.193  70.994  1.00 98.50           C  
ATOM   1947  O   GLY A 134     -11.397 -11.486  72.114  1.00 98.50           O  
ATOM   1948  H   GLY A 134     -10.898 -11.346  67.880  1.00 98.50           H  
ATOM   1949  HA3 GLY A 134     -11.350 -13.134  70.113  1.00 98.50           H  
ATOM   1950  HA2 GLY A 134     -12.393 -11.859  69.519  1.00 98.50           H  
ATOM   1951  N   LEU A 135     -10.184 -10.131  70.772  1.00 98.77           N  
ATOM   1952  CA  LEU A 135      -9.713  -9.217  71.814  1.00 98.77           C  
ATOM   1953  C   LEU A 135     -10.838  -8.310  72.325  1.00 98.77           C  
ATOM   1954  O   LEU A 135     -11.687  -7.885  71.540  1.00 98.77           O  
ATOM   1955  CB  LEU A 135      -8.553  -8.355  71.276  1.00 98.77           C  
ATOM   1956  CG  LEU A 135      -7.365  -9.164  70.719  1.00 98.77           C  
ATOM   1957  CD1 LEU A 135      -6.275  -8.225  70.186  1.00 98.77           C  
ATOM   1958  CD2 LEU A 135      -6.801 -10.171  71.734  1.00 98.77           C  
ATOM   1959  H   LEU A 135      -9.883  -9.924  69.829  1.00 98.77           H  
ATOM   1960  HA  LEU A 135      -9.351  -9.814  72.653  1.00 98.77           H  
ATOM   1961  HB3 LEU A 135      -8.192  -7.707  72.076  1.00 98.77           H  
ATOM   1962  HB2 LEU A 135      -8.928  -7.684  70.502  1.00 98.77           H  
ATOM   1963  HG  LEU A 135      -7.720  -9.741  69.867  1.00 98.77           H  
ATOM   1964 HD11 LEU A 135      -5.908  -8.557  69.214  1.00 98.77           H  
ATOM   1965 HD12 LEU A 135      -6.625  -7.200  70.076  1.00 98.77           H  
ATOM   1966 HD13 LEU A 135      -5.432  -8.188  70.870  1.00 98.77           H  
ATOM   1967 HD21 LEU A 135      -5.817 -10.523  71.430  1.00 98.77           H  
ATOM   1968 HD22 LEU A 135      -6.722  -9.739  72.732  1.00 98.77           H  
ATOM   1969 HD23 LEU A 135      -7.437 -11.054  71.797  1.00 98.77           H  
ATOM   1970  N   GLU A 136     -10.797  -8.020  73.635  1.00 98.59           N  
ATOM   1971  CA  GLU A 136     -11.757  -7.149  74.300  1.00 98.59           C  
ATOM   1972  C   GLU A 136     -11.454  -5.673  73.999  1.00 98.59           C  
ATOM   1973  O   GLU A 136     -10.331  -5.216  74.221  1.00 98.59           O  
ATOM   1974  CB  GLU A 136     -11.766  -7.455  75.811  1.00 98.59           C  
ATOM   1975  CG  GLU A 136     -12.851  -6.674  76.590  1.00 98.59           C  
ATOM   1976  CD  GLU A 136     -13.006  -7.056  78.071  1.00 98.59           C  
ATOM   1977  OE1 GLU A 136     -14.023  -6.617  78.651  1.00 98.59           O  
ATOM   1978  OE2 GLU A 136     -12.112  -7.731  78.627  1.00 98.59           O1-
ATOM   1979  H   GLU A 136     -10.063  -8.401  74.214  1.00 98.59           H  
ATOM   1980  HA  GLU A 136     -12.750  -7.391  73.915  1.00 98.59           H  
ATOM   1981  HB3 GLU A 136     -10.783  -7.238  76.233  1.00 98.59           H  
ATOM   1982  HB2 GLU A 136     -11.926  -8.526  75.950  1.00 98.59           H  
ATOM   1983  HG3 GLU A 136     -13.814  -6.816  76.097  1.00 98.59           H  
ATOM   1984  HG2 GLU A 136     -12.641  -5.605  76.548  1.00 98.59           H  
ATOM   1985  N   PHE A 137     -12.488  -4.969  73.520  1.00 98.58           N  
ATOM   1986  CA  PHE A 137     -12.492  -3.528  73.294  1.00 98.58           C  
ATOM   1987  C   PHE A 137     -13.119  -2.792  74.486  1.00 98.58           C  
ATOM   1988  O   PHE A 137     -13.907  -3.377  75.230  1.00 98.58           O  
ATOM   1989  CB  PHE A 137     -13.234  -3.216  71.975  1.00 98.58           C  
ATOM   1990  CG  PHE A 137     -12.368  -3.305  70.729  1.00 98.58           C  
ATOM   1991  CD1 PHE A 137     -12.019  -2.134  70.022  1.00 98.58           C  
ATOM   1992  CD2 PHE A 137     -11.836  -4.541  70.306  1.00 98.58           C  
ATOM   1993  CE1 PHE A 137     -11.186  -2.211  68.915  1.00 98.58           C  
ATOM   1994  CE2 PHE A 137     -10.995  -4.597  69.204  1.00 98.58           C  
ATOM   1995  CZ  PHE A 137     -10.682  -3.438  68.505  1.00 98.58           C  
ATOM   1996  H   PHE A 137     -13.373  -5.434  73.381  1.00 98.58           H  
ATOM   1997  HA  PHE A 137     -11.465  -3.175  73.201  1.00 98.58           H  
ATOM   1998  HB3 PHE A 137     -13.673  -2.217  72.009  1.00 98.58           H  
ATOM   1999  HB2 PHE A 137     -14.078  -3.896  71.853  1.00 98.58           H  
ATOM   2000  HD1 PHE A 137     -12.400  -1.175  70.339  1.00 98.58           H  
ATOM   2001  HD2 PHE A 137     -12.076  -5.447  70.840  1.00 98.58           H  
ATOM   2002  HE1 PHE A 137     -10.924  -1.314  68.374  1.00 98.58           H  
ATOM   2003  HE2 PHE A 137     -10.589  -5.545  68.887  1.00 98.58           H  
ATOM   2004  HZ  PHE A 137     -10.031  -3.487  67.645  1.00 98.58           H  
ATOM   2005  N   ALA A 138     -12.758  -1.509  74.628  1.00 98.21           N  
ATOM   2006  CA  ALA A 138     -13.239  -0.628  75.683  1.00 98.21           C  
ATOM   2007  C   ALA A 138     -13.393   0.809  75.174  1.00 98.21           C  
ATOM   2008  O   ALA A 138     -12.817   1.181  74.151  1.00 98.21           O  
ATOM   2009  CB  ALA A 138     -12.271  -0.698  76.870  1.00 98.21           C  
ATOM   2010  H   ALA A 138     -12.092  -1.099  73.984  1.00 98.21           H  
ATOM   2011  HA  ALA A 138     -14.225  -0.962  76.013  1.00 98.21           H  
ATOM   2012  HB1 ALA A 138     -12.655  -0.133  77.717  1.00 98.21           H  
ATOM   2013  HB2 ALA A 138     -12.147  -1.725  77.202  1.00 98.21           H  
ATOM   2014  HB3 ALA A 138     -11.286  -0.307  76.615  1.00 98.21           H  
ATOM   2015  N   ASP A 139     -14.180   1.584  75.933  1.00 96.70           N  
ATOM   2016  CA  ASP A 139     -14.463   3.004  75.718  1.00 96.70           C  
ATOM   2017  C   ASP A 139     -13.367   3.898  76.332  1.00 96.70           C  
ATOM   2018  O   ASP A 139     -12.457   3.403  77.001  1.00 96.70           O  
ATOM   2019  CB  ASP A 139     -15.880   3.388  76.238  1.00 96.70           C  
ATOM   2020  CG  ASP A 139     -16.275   2.984  77.677  1.00 96.70           C  
ATOM   2021  OD1 ASP A 139     -15.385   2.672  78.501  1.00 96.70           O  
ATOM   2022  OD2 ASP A 139     -17.487   3.090  77.959  1.00 96.70           O1-
ATOM   2023  H   ASP A 139     -14.590   1.197  76.772  1.00 96.70           H  
ATOM   2024  HA  ASP A 139     -14.453   3.189  74.643  1.00 96.70           H  
ATOM   2025  HB3 ASP A 139     -16.608   2.927  75.568  1.00 96.70           H  
ATOM   2026  HB2 ASP A 139     -16.047   4.461  76.134  1.00 96.70           H  
ATOM   2027  N   LYS A 140     -13.508   5.217  76.117  1.00 97.06           N  
ATOM   2028  CA  LYS A 140     -12.662   6.266  76.690  1.00 97.06           C  
ATOM   2029  C   LYS A 140     -12.600   6.265  78.225  1.00 97.06           C  
ATOM   2030  O   LYS A 140     -11.536   6.567  78.755  1.00 97.06           O  
ATOM   2031  CB  LYS A 140     -13.133   7.643  76.181  1.00 97.06           C  
ATOM   2032  CG  LYS A 140     -12.877   7.864  74.683  1.00 97.06           C  
ATOM   2033  CD  LYS A 140     -13.336   9.249  74.207  1.00 97.06           C  
ATOM   2034  CE  LYS A 140     -12.976   9.498  72.736  1.00 97.06           C  
ATOM   2035  NZ  LYS A 140     -13.356  10.853  72.299  1.00 97.06           N1+
ATOM   2036  H   LYS A 140     -14.288   5.539  75.563  1.00 97.06           H  
ATOM   2037  HA  LYS A 140     -11.644   6.096  76.338  1.00 97.06           H  
ATOM   2038  HB3 LYS A 140     -12.604   8.427  76.726  1.00 97.06           H  
ATOM   2039  HB2 LYS A 140     -14.192   7.782  76.406  1.00 97.06           H  
ATOM   2040  HG3 LYS A 140     -13.381   7.094  74.097  1.00 97.06           H  
ATOM   2041  HG2 LYS A 140     -11.810   7.753  74.484  1.00 97.06           H  
ATOM   2042  HD3 LYS A 140     -12.879  10.014  74.837  1.00 97.06           H  
ATOM   2043  HD2 LYS A 140     -14.414   9.337  74.348  1.00 97.06           H  
ATOM   2044  HE3 LYS A 140     -13.463   8.767  72.090  1.00 97.06           H  
ATOM   2045  HE2 LYS A 140     -11.902   9.380  72.601  1.00 97.06           H  
ATOM   2046  HZ1 LYS A 140     -12.910  11.536  72.894  1.00 97.06           H  
ATOM   2047  HZ2 LYS A 140     -13.032  10.998  71.350  1.00 97.06           H  
ATOM   2048  HZ3 LYS A 140     -14.358  10.966  72.339  1.00 97.06           H  
ATOM   2049  N   ASP A 141     -13.707   5.909  78.902  1.00 97.32           N  
ATOM   2050  CA  ASP A 141     -13.824   5.888  80.366  1.00 97.32           C  
ATOM   2051  C   ASP A 141     -12.929   4.834  81.043  1.00 97.32           C  
ATOM   2052  O   ASP A 141     -12.435   5.102  82.138  1.00 97.32           O  
ATOM   2053  CB  ASP A 141     -15.284   5.746  80.867  1.00 97.32           C  
ATOM   2054  CG  ASP A 141     -16.300   6.788  80.360  1.00 97.32           C  
ATOM   2055  OD1 ASP A 141     -15.883   7.854  79.851  1.00 97.32           O  
ATOM   2056  OD2 ASP A 141     -17.505   6.544  80.590  1.00 97.32           O1-
ATOM   2057  H   ASP A 141     -14.544   5.664  78.392  1.00 97.32           H  
ATOM   2058  HA  ASP A 141     -13.459   6.857  80.716  1.00 97.32           H  
ATOM   2059  HB3 ASP A 141     -15.298   5.791  81.958  1.00 97.32           H  
ATOM   2060  HB2 ASP A 141     -15.662   4.760  80.588  1.00 97.32           H  
ATOM   2061  N   TYR A 142     -12.700   3.687  80.376  1.00 98.09           N  
ATOM   2062  CA  TYR A 142     -11.739   2.669  80.810  1.00 98.09           C  
ATOM   2063  C   TYR A 142     -10.291   3.182  80.761  1.00 98.09           C  
ATOM   2064  O   TYR A 142      -9.563   3.011  81.737  1.00 98.09           O  
ATOM   2065  CB  TYR A 142     -11.907   1.382  79.972  1.00 98.09           C  
ATOM   2066  CG  TYR A 142     -10.887   0.286  80.257  1.00 98.09           C  
ATOM   2067  CD1 TYR A 142      -9.804   0.066  79.377  1.00 98.09           C  
ATOM   2068  CD2 TYR A 142     -10.997  -0.492  81.428  1.00 98.09           C  
ATOM   2069  CE1 TYR A 142      -8.833  -0.911  79.671  1.00 98.09           C  
ATOM   2070  CE2 TYR A 142     -10.030  -1.474  81.720  1.00 98.09           C  
ATOM   2071  CZ  TYR A 142      -8.945  -1.682  80.846  1.00 98.09           C  
ATOM   2072  OH  TYR A 142      -8.010  -2.628  81.148  1.00 98.09           O  
ATOM   2073  H   TYR A 142     -13.164   3.524  79.492  1.00 98.09           H  
ATOM   2074  HA  TYR A 142     -11.970   2.421  81.848  1.00 98.09           H  
ATOM   2075  HB3 TYR A 142     -11.841   1.638  78.914  1.00 98.09           H  
ATOM   2076  HB2 TYR A 142     -12.908   0.974  80.118  1.00 98.09           H  
ATOM   2077  HD1 TYR A 142      -9.711   0.660  78.481  1.00 98.09           H  
ATOM   2078  HD2 TYR A 142     -11.816  -0.328  82.112  1.00 98.09           H  
ATOM   2079  HE1 TYR A 142      -8.003  -1.064  78.996  1.00 98.09           H  
ATOM   2080  HE2 TYR A 142     -10.116  -2.061  82.622  1.00 98.09           H  
ATOM   2081  HH  TYR A 142      -7.313  -2.734  80.494  1.00 98.09           H  
ATOM   2082  N   PHE A 143      -9.915   3.790  79.623  1.00 98.06           N  
ATOM   2083  CA  PHE A 143      -8.560   4.272  79.361  1.00 98.06           C  
ATOM   2084  C   PHE A 143      -8.191   5.556  80.123  1.00 98.06           C  
ATOM   2085  O   PHE A 143      -7.011   5.753  80.418  1.00 98.06           O  
ATOM   2086  CB  PHE A 143      -8.359   4.452  77.846  1.00 98.06           C  
ATOM   2087  CG  PHE A 143      -8.453   3.175  77.034  1.00 98.06           C  
ATOM   2088  CD1 PHE A 143      -7.538   2.128  77.253  1.00 98.06           C  
ATOM   2089  CD2 PHE A 143      -9.469   3.006  76.073  1.00 98.06           C  
ATOM   2090  CE1 PHE A 143      -7.633   0.952  76.526  1.00 98.06           C  
ATOM   2091  CE2 PHE A 143      -9.552   1.824  75.353  1.00 98.06           C  
ATOM   2092  CZ  PHE A 143      -8.644   0.801  75.587  1.00 98.06           C  
ATOM   2093  H   PHE A 143     -10.581   3.896  78.871  1.00 98.06           H  
ATOM   2094  HA  PHE A 143      -7.876   3.501  79.705  1.00 98.06           H  
ATOM   2095  HB3 PHE A 143      -7.375   4.880  77.652  1.00 98.06           H  
ATOM   2096  HB2 PHE A 143      -9.090   5.166  77.462  1.00 98.06           H  
ATOM   2097  HD1 PHE A 143      -6.771   2.238  77.998  1.00 98.06           H  
ATOM   2098  HD2 PHE A 143     -10.182   3.795  75.891  1.00 98.06           H  
ATOM   2099  HE1 PHE A 143      -6.926   0.154  76.697  1.00 98.06           H  
ATOM   2100  HE2 PHE A 143     -10.327   1.698  74.613  1.00 98.06           H  
ATOM   2101  HZ  PHE A 143      -8.728  -0.120  75.035  1.00 98.06           H  
ATOM   2102  N   PHE A 144      -9.199   6.393  80.420  1.00 97.66           N  
ATOM   2103  CA  PHE A 144      -9.084   7.662  81.133  1.00 97.66           C  
ATOM   2104  C   PHE A 144      -8.593   7.477  82.576  1.00 97.66           C  
ATOM   2105  O   PHE A 144      -9.091   6.608  83.293  1.00 97.66           O  
ATOM   2106  CB  PHE A 144     -10.447   8.400  81.088  1.00 97.66           C  
ATOM   2107  CG  PHE A 144     -10.533   9.746  81.797  1.00 97.66           C  
ATOM   2108  CD1 PHE A 144     -10.786   9.823  83.185  1.00 97.66           C  
ATOM   2109  CD2 PHE A 144     -10.221  10.931  81.097  1.00 97.66           C  
ATOM   2110  CE1 PHE A 144     -10.759  11.052  83.832  1.00 97.66           C  
ATOM   2111  CE2 PHE A 144     -10.212  12.150  81.759  1.00 97.66           C  
ATOM   2112  CZ  PHE A 144     -10.475  12.211  83.121  1.00 97.66           C  
ATOM   2113  H   PHE A 144     -10.134   6.153  80.116  1.00 97.66           H  
ATOM   2114  HA  PHE A 144      -8.354   8.268  80.593  1.00 97.66           H  
ATOM   2115  HB3 PHE A 144     -11.226   7.751  81.492  1.00 97.66           H  
ATOM   2116  HB2 PHE A 144     -10.715   8.579  80.048  1.00 97.66           H  
ATOM   2117  HD1 PHE A 144     -10.992   8.925  83.750  1.00 97.66           H  
ATOM   2118  HD2 PHE A 144     -10.006  10.898  80.039  1.00 97.66           H  
ATOM   2119  HE1 PHE A 144     -10.952  11.108  84.894  1.00 97.66           H  
ATOM   2120  HE2 PHE A 144      -9.995  13.055  81.212  1.00 97.66           H  
ATOM   2121  HZ  PHE A 144     -10.456  13.164  83.629  1.00 97.66           H  
ATOM   2122  N   THR A 145      -7.673   8.361  82.973  1.00 96.90           N  
ATOM   2123  CA  THR A 145      -7.319   8.626  84.362  1.00 96.90           C  
ATOM   2124  C   THR A 145      -7.151  10.150  84.491  1.00 96.90           C  
ATOM   2125  O   THR A 145      -6.694  10.803  83.547  1.00 96.90           O  
ATOM   2126  CB  THR A 145      -6.008   7.911  84.797  1.00 96.90           C  
ATOM   2127  CG2 THR A 145      -6.028   6.386  84.606  1.00 96.90           C  
ATOM   2128  OG1 THR A 145      -4.862   8.431  84.156  1.00 96.90           O  
ATOM   2129  H   THR A 145      -7.324   9.042  82.313  1.00 96.90           H  
ATOM   2130  HA  THR A 145      -8.134   8.314  85.018  1.00 96.90           H  
ATOM   2131  HB  THR A 145      -5.866   8.099  85.862  1.00 96.90           H  
ATOM   2132 HG21 THR A 145      -5.095   5.940  84.949  1.00 96.90           H  
ATOM   2133 HG22 THR A 145      -6.841   5.931  85.171  1.00 96.90           H  
ATOM   2134 HG23 THR A 145      -6.154   6.106  83.560  1.00 96.90           H  
ATOM   2135  HG1 THR A 145      -4.900   8.183  83.229  1.00 96.90           H  
ATOM   2136  N   GLN A 146      -7.552  10.689  85.653  1.00 97.05           N  
ATOM   2137  CA  GLN A 146      -7.568  12.128  85.921  1.00 97.05           C  
ATOM   2138  C   GLN A 146      -6.158  12.749  85.942  1.00 97.05           C  
ATOM   2139  O   GLN A 146      -6.006  13.875  85.479  1.00 97.05           O  
ATOM   2140  CB  GLN A 146      -8.334  12.389  87.239  1.00 97.05           C  
ATOM   2141  CG  GLN A 146      -8.673  13.870  87.520  1.00 97.05           C  
ATOM   2142  CD  GLN A 146      -9.656  14.457  86.502  1.00 97.05           C  
ATOM   2143  NE2 GLN A 146      -9.324  15.604  85.911  1.00 97.05           N  
ATOM   2144  OE1 GLN A 146     -10.717  13.885  86.260  1.00 97.05           O  
ATOM   2145  H   GLN A 146      -7.925  10.097  86.381  1.00 97.05           H  
ATOM   2146  HA  GLN A 146      -8.117  12.592  85.099  1.00 97.05           H  
ATOM   2147  HB3 GLN A 146      -7.758  11.994  88.077  1.00 97.05           H  
ATOM   2148  HB2 GLN A 146      -9.263  11.817  87.233  1.00 97.05           H  
ATOM   2149  HG3 GLN A 146      -7.766  14.474  87.561  1.00 97.05           H  
ATOM   2150  HG2 GLN A 146      -9.133  13.953  88.505  1.00 97.05           H  
ATOM   2151 HE22 GLN A 146      -9.951  16.031  85.246  1.00 97.05           H  
ATOM   2152 HE21 GLN A 146      -8.439  16.060  86.116  1.00 97.05           H  
ATOM   2153  N   ALA A 147      -5.157  11.992  86.428  1.00 93.12           N  
ATOM   2154  CA  ALA A 147      -3.751  12.396  86.486  1.00 93.12           C  
ATOM   2155  C   ALA A 147      -3.111  12.635  85.106  1.00 93.12           C  
ATOM   2156  O   ALA A 147      -2.354  13.593  84.961  1.00 93.12           O  
ATOM   2157  CB  ALA A 147      -2.960  11.340  87.273  1.00 93.12           C  
ATOM   2158  H   ALA A 147      -5.367  11.068  86.776  1.00 93.12           H  
ATOM   2159  HA  ALA A 147      -3.703  13.337  87.039  1.00 93.12           H  
ATOM   2160  HB1 ALA A 147      -1.907  11.614  87.355  1.00 93.12           H  
ATOM   2161  HB2 ALA A 147      -3.348  11.235  88.286  1.00 93.12           H  
ATOM   2162  HB3 ALA A 147      -3.013  10.361  86.794  1.00 93.12           H  
ATOM   2163  N   ARG A 148      -3.462  11.816  84.106  1.00 95.35           N  
ATOM   2164  CA  ARG A 148      -2.997  11.973  82.730  1.00 95.35           C  
ATOM   2165  C   ARG A 148      -3.729  13.125  82.031  1.00 95.35           C  
ATOM   2166  O   ARG A 148      -3.136  13.796  81.186  1.00 95.35           O  
ATOM   2167  CB  ARG A 148      -3.277  10.675  81.950  1.00 95.35           C  
ATOM   2168  CG  ARG A 148      -2.463   9.470  82.442  1.00 95.35           C  
ATOM   2169  CD  ARG A 148      -0.975   9.534  82.096  1.00 95.35           C  
ATOM   2170  NE  ARG A 148      -0.340   8.280  82.486  1.00 95.35           N  
ATOM   2171  CZ  ARG A 148       0.515   8.037  83.483  1.00 95.35           C  
ATOM   2172  NH1 ARG A 148       1.028   9.014  84.241  1.00 95.35           N  
ATOM   2173  NH2 ARG A 148       0.828   6.764  83.721  1.00 95.35           N1+
ATOM   2174  H   ARG A 148      -4.126  11.078  84.304  1.00 95.35           H  
ATOM   2175  HA  ARG A 148      -1.930  12.199  82.723  1.00 95.35           H  
ATOM   2176  HB3 ARG A 148      -3.089  10.819  80.884  1.00 95.35           H  
ATOM   2177  HB2 ARG A 148      -4.336  10.427  82.032  1.00 95.35           H  
ATOM   2178  HG3 ARG A 148      -2.886   8.567  82.001  1.00 95.35           H  
ATOM   2179  HG2 ARG A 148      -2.566   9.355  83.521  1.00 95.35           H  
ATOM   2180  HD3 ARG A 148      -0.479  10.388  82.556  1.00 95.35           H  
ATOM   2181  HD2 ARG A 148      -0.874   9.629  81.019  1.00 95.35           H  
ATOM   2182  HE  ARG A 148      -0.693   7.475  81.967  1.00 95.35           H  
ATOM   2183 HH12 ARG A 148       1.667   8.808  84.994  1.00 95.35           H  
ATOM   2184 HH11 ARG A 148       0.792   9.978  84.063  1.00 95.35           H  
ATOM   2185 HH22 ARG A 148       1.392   6.487  84.517  1.00 95.35           H  
ATOM   2186 HH21 ARG A 148       0.383   6.028  83.183  1.00 95.35           H  
ATOM   2187  N   TRP A 149      -4.994  13.374  82.392  1.00 96.65           N  
ATOM   2188  CA  TRP A 149      -5.775  14.489  81.860  1.00 96.65           C  
ATOM   2189  C   TRP A 149      -5.274  15.850  82.374  1.00 96.65           C  
ATOM   2190  O   TRP A 149      -5.141  16.769  81.571  1.00 96.65           O  
ATOM   2191  CB  TRP A 149      -7.270  14.272  82.154  1.00 96.65           C  
ATOM   2192  CG  TRP A 149      -8.191  15.289  81.547  1.00 96.65           C  
ATOM   2193  CD1 TRP A 149      -8.736  16.347  82.188  1.00 96.65           C  
ATOM   2194  CD2 TRP A 149      -8.604  15.410  80.152  1.00 96.65           C  
ATOM   2195  CE2 TRP A 149      -9.439  16.562  80.025  1.00 96.65           C  
ATOM   2196  CE3 TRP A 149      -8.354  14.667  78.975  1.00 96.65           C  
ATOM   2197  NE1 TRP A 149      -9.482  17.093  81.298  1.00 96.65           N  
ATOM   2198  CZ2 TRP A 149     -10.007  16.946  78.797  1.00 96.65           C  
ATOM   2199  CZ3 TRP A 149      -8.914  15.043  77.738  1.00 96.65           C  
ATOM   2200  CH2 TRP A 149      -9.740  16.180  77.647  1.00 96.65           C  
ATOM   2201  H   TRP A 149      -5.432  12.827  83.120  1.00 96.65           H  
ATOM   2202  HA  TRP A 149      -5.656  14.484  80.774  1.00 96.65           H  
ATOM   2203  HB3 TRP A 149      -7.450  14.233  83.229  1.00 96.65           H  
ATOM   2204  HB2 TRP A 149      -7.565  13.297  81.766  1.00 96.65           H  
ATOM   2205  HD1 TRP A 149      -8.592  16.566  83.237  1.00 96.65           H  
ATOM   2206  HE3 TRP A 149      -7.720  13.795  79.027  1.00 96.65           H  
ATOM   2207  HE1 TRP A 149      -9.980  17.928  81.571  1.00 96.65           H  
ATOM   2208  HZ2 TRP A 149     -10.633  17.825  78.735  1.00 96.65           H  
ATOM   2209  HZ3 TRP A 149      -8.706  14.455  76.856  1.00 96.65           H  
ATOM   2210  HH2 TRP A 149     -10.165  16.465  76.695  1.00 96.65           H  
ATOM   2211  N   ASP A 150      -4.965  15.943  83.679  1.00 95.51           N  
ATOM   2212  CA  ASP A 150      -4.367  17.125  84.318  1.00 95.51           C  
ATOM   2213  C   ASP A 150      -2.955  17.428  83.792  1.00 95.51           C  
ATOM   2214  O   ASP A 150      -2.623  18.602  83.628  1.00 95.51           O  
ATOM   2215  CB  ASP A 150      -4.340  17.035  85.865  1.00 95.51           C  
ATOM   2216  CG  ASP A 150      -5.699  16.853  86.566  1.00 95.51           C  
ATOM   2217  OD1 ASP A 150      -6.741  17.215  85.974  1.00 95.51           O  
ATOM   2218  OD2 ASP A 150      -5.666  16.458  87.752  1.00 95.51           O1-
ATOM   2219  H   ASP A 150      -5.139  15.154  84.288  1.00 95.51           H  
ATOM   2220  HA  ASP A 150      -4.986  17.982  84.042  1.00 95.51           H  
ATOM   2221  HB3 ASP A 150      -3.883  17.936  86.278  1.00 95.51           H  
ATOM   2222  HB2 ASP A 150      -3.706  16.195  86.158  1.00 95.51           H  
ATOM   2223  N   ALA A 151      -2.175  16.373  83.492  1.00 92.47           N  
ATOM   2224  CA  ALA A 151      -0.869  16.467  82.838  1.00 92.47           C  
ATOM   2225  C   ALA A 151      -0.956  17.030  81.409  1.00 92.47           C  
ATOM   2226  O   ALA A 151      -0.088  17.817  81.035  1.00 92.47           O  
ATOM   2227  CB  ALA A 151      -0.186  15.091  82.842  1.00 92.47           C  
ATOM   2228  H   ALA A 151      -2.512  15.439  83.682  1.00 92.47           H  
ATOM   2229  HA  ALA A 151      -0.254  17.149  83.427  1.00 92.47           H  
ATOM   2230  HB1 ALA A 151       0.801  15.139  82.380  1.00 92.47           H  
ATOM   2231  HB2 ALA A 151      -0.050  14.725  83.860  1.00 92.47           H  
ATOM   2232  HB3 ALA A 151      -0.769  14.349  82.297  1.00 92.47           H  
ATOM   2233  N   LEU A 152      -2.015  16.660  80.663  1.00 95.69           N  
ATOM   2234  CA  LEU A 152      -2.326  17.205  79.341  1.00 95.69           C  
ATOM   2235  C   LEU A 152      -2.677  18.702  79.395  1.00 95.69           C  
ATOM   2236  O   LEU A 152      -2.113  19.459  78.608  1.00 95.69           O  
ATOM   2237  CB  LEU A 152      -3.431  16.366  78.654  1.00 95.69           C  
ATOM   2238  CG  LEU A 152      -3.931  16.910  77.294  1.00 95.69           C  
ATOM   2239  CD1 LEU A 152      -2.826  16.864  76.225  1.00 95.69           C  
ATOM   2240  CD2 LEU A 152      -5.216  16.206  76.828  1.00 95.69           C  
ATOM   2241  H   LEU A 152      -2.684  16.004  81.041  1.00 95.69           H  
ATOM   2242  HA  LEU A 152      -1.420  17.110  78.739  1.00 95.69           H  
ATOM   2243  HB3 LEU A 152      -4.288  16.301  79.319  1.00 95.69           H  
ATOM   2244  HB2 LEU A 152      -3.081  15.340  78.532  1.00 95.69           H  
ATOM   2245  HG  LEU A 152      -4.220  17.953  77.412  1.00 95.69           H  
ATOM   2246 HD11 LEU A 152      -3.206  17.190  75.259  1.00 95.69           H  
ATOM   2247 HD12 LEU A 152      -1.997  17.526  76.475  1.00 95.69           H  
ATOM   2248 HD13 LEU A 152      -2.425  15.857  76.108  1.00 95.69           H  
ATOM   2249 HD21 LEU A 152      -5.090  15.756  75.847  1.00 95.69           H  
ATOM   2250 HD22 LEU A 152      -5.531  15.419  77.514  1.00 95.69           H  
ATOM   2251 HD23 LEU A 152      -6.043  16.913  76.749  1.00 95.69           H  
ATOM   2252  N   GLN A 153      -3.583  19.101  80.307  1.00 95.63           N  
ATOM   2253  CA  GLN A 153      -4.021  20.495  80.459  1.00 95.63           C  
ATOM   2254  C   GLN A 153      -2.881  21.446  80.863  1.00 95.63           C  
ATOM   2255  O   GLN A 153      -2.842  22.571  80.368  1.00 95.63           O  
ATOM   2256  CB  GLN A 153      -5.197  20.605  81.462  1.00 95.63           C  
ATOM   2257  CG  GLN A 153      -6.508  19.860  81.111  1.00 95.63           C  
ATOM   2258  CD  GLN A 153      -6.893  19.893  79.630  1.00 95.63           C  
ATOM   2259  NE2 GLN A 153      -7.025  18.720  79.008  1.00 95.63           N  
ATOM   2260  OE1 GLN A 153      -7.077  20.964  79.056  1.00 95.63           O  
ATOM   2261  H   GLN A 153      -4.017  18.421  80.917  1.00 95.63           H  
ATOM   2262  HA  GLN A 153      -4.355  20.837  79.478  1.00 95.63           H  
ATOM   2263  HB3 GLN A 153      -5.445  21.661  81.578  1.00 95.63           H  
ATOM   2264  HB2 GLN A 153      -4.869  20.276  82.450  1.00 95.63           H  
ATOM   2265  HG3 GLN A 153      -7.330  20.283  81.690  1.00 95.63           H  
ATOM   2266  HG2 GLN A 153      -6.439  18.826  81.435  1.00 95.63           H  
ATOM   2267 HE22 GLN A 153      -7.286  18.691  78.033  1.00 95.63           H  
ATOM   2268 HE21 GLN A 153      -6.877  17.856  79.510  1.00 95.63           H  
ATOM   2269  N   GLU A 154      -1.958  20.957  81.709  1.00 91.93           N  
ATOM   2270  CA  GLU A 154      -0.747  21.666  82.114  1.00 91.93           C  
ATOM   2271  C   GLU A 154       0.280  21.799  80.972  1.00 91.93           C  
ATOM   2272  O   GLU A 154       0.867  22.870  80.828  1.00 91.93           O  
ATOM   2273  CB  GLU A 154      -0.174  20.990  83.383  1.00 91.93           C  
ATOM   2274  CG  GLU A 154       1.149  21.566  83.946  1.00 91.93           C  
ATOM   2275  CD  GLU A 154       1.115  23.029  84.429  1.00 91.93           C  
ATOM   2276  OE1 GLU A 154       2.221  23.581  84.611  1.00 91.93           O  
ATOM   2277  OE2 GLU A 154       0.012  23.588  84.624  1.00 91.93           O1-
ATOM   2278  H   GLU A 154      -2.076  20.027  82.089  1.00 91.93           H  
ATOM   2279  HA  GLU A 154      -1.055  22.679  82.376  1.00 91.93           H  
ATOM   2280  HB3 GLU A 154      -0.020  19.930  83.176  1.00 91.93           H  
ATOM   2281  HB2 GLU A 154      -0.930  21.015  84.169  1.00 91.93           H  
ATOM   2282  HG3 GLU A 154       1.945  21.449  83.210  1.00 91.93           H  
ATOM   2283  HG2 GLU A 154       1.452  20.957  84.798  1.00 91.93           H  
ATOM   2284  N   THR A 155       0.447  20.739  80.160  1.00 90.79           N  
ATOM   2285  CA  THR A 155       1.318  20.732  78.978  1.00 90.79           C  
ATOM   2286  C   THR A 155       0.819  21.686  77.873  1.00 90.79           C  
ATOM   2287  O   THR A 155       1.636  22.404  77.300  1.00 90.79           O  
ATOM   2288  CB  THR A 155       1.465  19.306  78.376  1.00 90.79           C  
ATOM   2289  CG2 THR A 155       2.244  19.204  77.049  1.00 90.79           C  
ATOM   2290  OG1 THR A 155       2.125  18.482  79.315  1.00 90.79           O  
ATOM   2291  H   THR A 155      -0.072  19.890  80.339  1.00 90.79           H  
ATOM   2292  HA  THR A 155       2.305  21.077  79.293  1.00 90.79           H  
ATOM   2293  HB  THR A 155       0.476  18.874  78.221  1.00 90.79           H  
ATOM   2294 HG21 THR A 155       2.409  18.162  76.777  1.00 90.79           H  
ATOM   2295 HG22 THR A 155       1.706  19.664  76.221  1.00 90.79           H  
ATOM   2296 HG23 THR A 155       3.220  19.684  77.126  1.00 90.79           H  
ATOM   2297  HG1 THR A 155       1.542  18.353  80.070  1.00 90.79           H  
ATOM   2298  N   LEU A 156      -0.503  21.713  77.631  1.00 93.02           N  
ATOM   2299  CA  LEU A 156      -1.157  22.621  76.686  1.00 93.02           C  
ATOM   2300  C   LEU A 156      -1.095  24.095  77.130  1.00 93.02           C  
ATOM   2301  O   LEU A 156      -0.970  24.962  76.266  1.00 93.02           O  
ATOM   2302  CB  LEU A 156      -2.620  22.177  76.456  1.00 93.02           C  
ATOM   2303  CG  LEU A 156      -2.785  20.881  75.627  1.00 93.02           C  
ATOM   2304  CD1 LEU A 156      -4.251  20.410  75.638  1.00 93.02           C  
ATOM   2305  CD2 LEU A 156      -2.249  21.008  74.186  1.00 93.02           C  
ATOM   2306  H   LEU A 156      -1.115  21.083  78.136  1.00 93.02           H  
ATOM   2307  HA  LEU A 156      -0.615  22.558  75.741  1.00 93.02           H  
ATOM   2308  HB3 LEU A 156      -3.171  22.971  75.949  1.00 93.02           H  
ATOM   2309  HB2 LEU A 156      -3.104  22.059  77.427  1.00 93.02           H  
ATOM   2310  HG  LEU A 156      -2.204  20.099  76.115  1.00 93.02           H  
ATOM   2311 HD11 LEU A 156      -4.316  19.335  75.475  1.00 93.02           H  
ATOM   2312 HD12 LEU A 156      -4.741  20.625  76.588  1.00 93.02           H  
ATOM   2313 HD13 LEU A 156      -4.834  20.892  74.852  1.00 93.02           H  
ATOM   2314 HD21 LEU A 156      -2.965  20.645  73.447  1.00 93.02           H  
ATOM   2315 HD22 LEU A 156      -2.017  22.041  73.923  1.00 93.02           H  
ATOM   2316 HD23 LEU A 156      -1.338  20.424  74.059  1.00 93.02           H  
ATOM   2317  N   ARG A 157      -1.139  24.353  78.452  1.00 92.53           N  
ATOM   2318  CA  ARG A 157      -0.970  25.684  79.042  1.00 92.53           C  
ATOM   2319  C   ARG A 157       0.458  26.229  78.845  1.00 92.53           C  
ATOM   2320  O   ARG A 157       0.607  27.389  78.461  1.00 92.53           O  
ATOM   2321  CB  ARG A 157      -1.367  25.649  80.535  1.00 92.53           C  
ATOM   2322  CG  ARG A 157      -1.422  27.035  81.215  1.00 92.53           C  
ATOM   2323  CD  ARG A 157      -1.557  26.988  82.749  1.00 92.53           C  
ATOM   2324  NE  ARG A 157      -0.312  26.572  83.423  1.00 92.53           N  
ATOM   2325  CZ  ARG A 157       0.760  27.335  83.710  1.00 92.53           C  
ATOM   2326  NH1 ARG A 157       0.818  28.640  83.399  1.00 92.53           N  
ATOM   2327  NH2 ARG A 157       1.805  26.773  84.328  1.00 92.53           N1+
ATOM   2328  H   ARG A 157      -1.265  23.590  79.103  1.00 92.53           H  
ATOM   2329  HA  ARG A 157      -1.660  26.356  78.527  1.00 92.53           H  
ATOM   2330  HB3 ARG A 157      -0.681  24.998  81.077  1.00 92.53           H  
ATOM   2331  HB2 ARG A 157      -2.351  25.190  80.632  1.00 92.53           H  
ATOM   2332  HG3 ARG A 157      -2.194  27.671  80.781  1.00 92.53           H  
ATOM   2333  HG2 ARG A 157      -0.483  27.543  80.996  1.00 92.53           H  
ATOM   2334  HD3 ARG A 157      -2.262  26.193  82.999  1.00 92.53           H  
ATOM   2335  HD2 ARG A 157      -1.986  27.903  83.158  1.00 92.53           H  
ATOM   2336  HE  ARG A 157      -0.267  25.592  83.686  1.00 92.53           H  
ATOM   2337 HH12 ARG A 157       1.634  29.188  83.627  1.00 92.53           H  
ATOM   2338 HH11 ARG A 157       0.038  29.079  82.934  1.00 92.53           H  
ATOM   2339 HH22 ARG A 157       2.623  27.315  84.566  1.00 92.53           H  
ATOM   2340 HH21 ARG A 157       1.795  25.780  84.544  1.00 92.53           H  
ATOM   2341  N   LEU A 158       1.468  25.376  79.094  1.00 88.50           N  
ATOM   2342  CA  LEU A 158       2.892  25.686  78.937  1.00 88.50           C  
ATOM   2343  C   LEU A 158       3.309  25.905  77.472  1.00 88.50           C  
ATOM   2344  O   LEU A 158       4.152  26.765  77.222  1.00 88.50           O  
ATOM   2345  CB  LEU A 158       3.737  24.568  79.586  1.00 88.50           C  
ATOM   2346  CG  LEU A 158       3.714  24.574  81.130  1.00 88.50           C  
ATOM   2347  CD1 LEU A 158       4.271  23.250  81.685  1.00 88.50           C  
ATOM   2348  CD2 LEU A 158       4.457  25.798  81.710  1.00 88.50           C  
ATOM   2349  H   LEU A 158       1.254  24.444  79.424  1.00 88.50           H  
ATOM   2350  HA  LEU A 158       3.082  26.625  79.461  1.00 88.50           H  
ATOM   2351  HB3 LEU A 158       4.775  24.638  79.256  1.00 88.50           H  
ATOM   2352  HB2 LEU A 158       3.379  23.604  79.221  1.00 88.50           H  
ATOM   2353  HG  LEU A 158       2.680  24.643  81.467  1.00 88.50           H  
ATOM   2354 HD11 LEU A 158       4.700  23.362  82.682  1.00 88.50           H  
ATOM   2355 HD12 LEU A 158       3.479  22.505  81.764  1.00 88.50           H  
ATOM   2356 HD13 LEU A 158       5.044  22.834  81.038  1.00 88.50           H  
ATOM   2357 HD21 LEU A 158       5.208  25.524  82.450  1.00 88.50           H  
ATOM   2358 HD22 LEU A 158       4.972  26.369  80.936  1.00 88.50           H  
ATOM   2359 HD23 LEU A 158       3.758  26.478  82.196  1.00 88.50           H  
ATOM   2360  N   LYS A 159       2.694  25.161  76.534  1.00 86.19           N  
ATOM   2361  CA  LYS A 159       2.872  25.335  75.089  1.00 86.19           C  
ATOM   2362  C   LYS A 159       2.228  26.619  74.533  1.00 86.19           C  
ATOM   2363  O   LYS A 159       2.699  27.118  73.512  1.00 86.19           O  
ATOM   2364  CB  LYS A 159       2.339  24.093  74.345  1.00 86.19           C  
ATOM   2365  CG  LYS A 159       3.289  22.887  74.410  1.00 86.19           C  
ATOM   2366  CD  LYS A 159       2.786  21.701  73.574  1.00 86.19           C  
ATOM   2367  CE  LYS A 159       3.783  20.532  73.558  1.00 86.19           C  
ATOM   2368  NZ  LYS A 159       3.369  19.472  72.624  1.00 86.19           N1+
ATOM   2369  H   LYS A 159       2.031  24.452  76.820  1.00 86.19           H  
ATOM   2370  HA  LYS A 159       3.944  25.413  74.897  1.00 86.19           H  
ATOM   2371  HB3 LYS A 159       2.211  24.338  73.289  1.00 86.19           H  
ATOM   2372  HB2 LYS A 159       1.346  23.826  74.710  1.00 86.19           H  
ATOM   2373  HG3 LYS A 159       3.435  22.575  75.444  1.00 86.19           H  
ATOM   2374  HG2 LYS A 159       4.272  23.188  74.046  1.00 86.19           H  
ATOM   2375  HD3 LYS A 159       2.592  22.041  72.555  1.00 86.19           H  
ATOM   2376  HD2 LYS A 159       1.828  21.363  73.973  1.00 86.19           H  
ATOM   2377  HE3 LYS A 159       3.889  20.108  74.557  1.00 86.19           H  
ATOM   2378  HE2 LYS A 159       4.769  20.883  73.252  1.00 86.19           H  
ATOM   2379  HZ1 LYS A 159       3.301  19.849  71.689  1.00 86.19           H  
ATOM   2380  HZ2 LYS A 159       4.049  18.725  72.633  1.00 86.19           H  
ATOM   2381  HZ3 LYS A 159       2.468  19.100  72.894  1.00 86.19           H  
ATOM   2382  N   LYS A 160       1.186  27.138  75.210  1.00 89.09           N  
ATOM   2383  CA  LYS A 160       0.456  28.356  74.844  1.00 89.09           C  
ATOM   2384  C   LYS A 160       1.142  29.484  75.593  1.00 89.09           C  
ATOM   2385  O   LYS A 160       0.993  30.665  75.283  1.00 89.09           O  
ATOM   2386  CB  LYS A 160      -1.029  28.199  75.253  1.00 89.09           C  
ATOM   2387  CG  LYS A 160      -1.958  29.296  74.700  1.00 89.09           C  
ATOM   2388  CD  LYS A 160      -3.434  29.059  75.053  1.00 89.09           C  
ATOM   2389  CE  LYS A 160      -4.351  30.152  74.479  1.00 89.09           C  
ATOM   2390  NZ  LYS A 160      -5.764  29.920  74.825  1.00 89.09           N1+
ATOM   2391  H   LYS A 160       0.856  26.662  76.038  1.00 89.09           H  
ATOM   2392  HA  LYS A 160       0.513  28.525  73.766  1.00 89.09           H  
ATOM   2393  HXT LYS A 160       1.771  29.195  76.437  1.00 89.09           H  
ATOM   2394  HB3 LYS A 160      -1.128  28.146  76.340  1.00 89.09           H  
ATOM   2395  HB2 LYS A 160      -1.394  27.241  74.879  1.00 89.09           H  
ATOM   2396  HG3 LYS A 160      -1.847  29.351  73.617  1.00 89.09           H  
ATOM   2397  HG2 LYS A 160      -1.654  30.268  75.088  1.00 89.09           H  
ATOM   2398  HD3 LYS A 160      -3.539  29.017  76.138  1.00 89.09           H  
ATOM   2399  HD2 LYS A 160      -3.740  28.081  74.677  1.00 89.09           H  
ATOM   2400  HE3 LYS A 160      -4.260  30.188  73.393  1.00 89.09           H  
ATOM   2401  HE2 LYS A 160      -4.055  31.131  74.859  1.00 89.09           H  
ATOM   2402  HZ1 LYS A 160      -5.870  29.919  75.830  1.00 89.09           H  
ATOM   2403  HZ2 LYS A 160      -6.334  30.654  74.429  1.00 89.09           H  
ATOM   2404  HZ3 LYS A 160      -6.061  29.029  74.455  1.00 89.09           H  
ATOM   2405  N   THR A 174       5.523   4.427  78.271  1.00 94.28           N  
ATOM   2406  CA  THR A 174       5.845   3.135  77.630  1.00 94.28           C  
ATOM   2407  C   THR A 174       5.955   2.112  78.758  1.00 94.28           C  
ATOM   2408  O   THR A 174       6.358   2.489  79.857  1.00 94.28           O  
ATOM   2409  CB  THR A 174       7.147   3.193  76.796  1.00 94.28           C  
ATOM   2410  CG2 THR A 174       7.453   1.952  75.942  1.00 94.28           C  
ATOM   2411  OG1 THR A 174       7.014   4.274  75.905  1.00 94.28           O  
ATOM   2412  H2  THR A 174       4.548   4.239  78.509  1.00 94.28           H  
ATOM   2413  HB  THR A 174       7.996   3.393  77.452  1.00 94.28           H  
ATOM   2414 HG21 THR A 174       8.372   2.087  75.372  1.00 94.28           H  
ATOM   2415 HG22 THR A 174       7.573   1.050  76.535  1.00 94.28           H  
ATOM   2416 HG23 THR A 174       6.663   1.740  75.228  1.00 94.28           H  
ATOM   2417  HG1 THR A 174       6.961   5.041  76.468  1.00 94.28           H  
ATOM   2418  HA  THR A 174       5.007   2.878  76.991  1.00  0.00           H  
ATOM   2419  H   THR A 174       6.021   4.286  79.152  1.00  0.00           H  
ATOM   2420  N   VAL A 175       5.603   0.863  78.481  1.00 98.75           N  
ATOM   2421  CA  VAL A 175       5.820  -0.304  79.319  1.00 98.75           C  
ATOM   2422  C   VAL A 175       6.450  -1.375  78.426  1.00 98.75           C  
ATOM   2423  O   VAL A 175       6.246  -1.362  77.204  1.00 98.75           O  
ATOM   2424  CB  VAL A 175       4.503  -0.753  80.000  1.00 98.75           C  
ATOM   2425  CG1 VAL A 175       3.777   0.410  80.689  1.00 98.75           C  
ATOM   2426  CG2 VAL A 175       3.542  -1.523  79.075  1.00 98.75           C  
ATOM   2427  H   VAL A 175       5.264   0.663  77.540  1.00 98.75           H  
ATOM   2428  HA  VAL A 175       6.549  -0.052  80.093  1.00 98.75           H  
ATOM   2429  HB  VAL A 175       4.811  -1.438  80.789  1.00 98.75           H  
ATOM   2430 HG11 VAL A 175       2.925   0.061  81.272  1.00 98.75           H  
ATOM   2431 HG12 VAL A 175       4.463   0.933  81.354  1.00 98.75           H  
ATOM   2432 HG13 VAL A 175       3.398   1.138  79.973  1.00 98.75           H  
ATOM   2433 HG21 VAL A 175       2.570  -1.687  79.540  1.00 98.75           H  
ATOM   2434 HG22 VAL A 175       3.383  -0.990  78.140  1.00 98.75           H  
ATOM   2435 HG23 VAL A 175       3.949  -2.504  78.834  1.00 98.75           H  
ATOM   2436  N   GLY A 176       7.195  -2.309  79.012  1.00 98.95           N  
ATOM   2437  CA  GLY A 176       7.883  -3.315  78.218  1.00 98.95           C  
ATOM   2438  C   GLY A 176       8.157  -4.571  79.033  1.00 98.95           C  
ATOM   2439  O   GLY A 176       8.015  -4.595  80.256  1.00 98.95           O  
ATOM   2440  H   GLY A 176       7.346  -2.308  80.013  1.00 98.95           H  
ATOM   2441  HA3 GLY A 176       8.830  -2.900  77.882  1.00 98.95           H  
ATOM   2442  HA2 GLY A 176       7.302  -3.596  77.339  1.00 98.95           H  
ATOM   2443  N   ALA A 177       8.582  -5.611  78.304  1.00 98.99           N  
ATOM   2444  CA  ALA A 177       9.037  -6.886  78.831  1.00 98.99           C  
ATOM   2445  C   ALA A 177       9.975  -7.554  77.823  1.00 98.99           C  
ATOM   2446  O   ALA A 177       9.764  -7.450  76.617  1.00 98.99           O  
ATOM   2447  CB  ALA A 177       7.846  -7.793  79.166  1.00 98.99           C  
ATOM   2448  H   ALA A 177       8.649  -5.513  77.298  1.00 98.99           H  
ATOM   2449  HA  ALA A 177       9.596  -6.686  79.740  1.00 98.99           H  
ATOM   2450  HB1 ALA A 177       8.179  -8.715  79.644  1.00 98.99           H  
ATOM   2451  HB2 ALA A 177       7.150  -7.305  79.848  1.00 98.99           H  
ATOM   2452  HB3 ALA A 177       7.296  -8.066  78.266  1.00 98.99           H  
ATOM   2453  N   VAL A 178      10.982  -8.256  78.352  1.00 98.99           N  
ATOM   2454  CA  VAL A 178      11.895  -9.114  77.601  1.00 98.99           C  
ATOM   2455  C   VAL A 178      12.089 -10.408  78.404  1.00 98.99           C  
ATOM   2456  O   VAL A 178      12.132 -10.353  79.633  1.00 98.99           O  
ATOM   2457  CB  VAL A 178      13.274  -8.443  77.355  1.00 98.99           C  
ATOM   2458  CG1 VAL A 178      13.165  -7.230  76.423  1.00 98.99           C  
ATOM   2459  CG2 VAL A 178      14.062  -8.086  78.631  1.00 98.99           C  
ATOM   2460  H   VAL A 178      11.084  -8.293  79.359  1.00 98.99           H  
ATOM   2461  HA  VAL A 178      11.456  -9.373  76.639  1.00 98.99           H  
ATOM   2462  HB  VAL A 178      13.875  -9.159  76.799  1.00 98.99           H  
ATOM   2463 HG11 VAL A 178      14.149  -6.804  76.229  1.00 98.99           H  
ATOM   2464 HG12 VAL A 178      12.729  -7.505  75.463  1.00 98.99           H  
ATOM   2465 HG13 VAL A 178      12.548  -6.445  76.856  1.00 98.99           H  
ATOM   2466 HG21 VAL A 178      14.965  -7.530  78.392  1.00 98.99           H  
ATOM   2467 HG22 VAL A 178      13.467  -7.464  79.299  1.00 98.99           H  
ATOM   2468 HG23 VAL A 178      14.376  -8.971  79.184  1.00 98.99           H  
ATOM   2469  N   ALA A 179      12.178 -11.548  77.702  1.00 98.98           N  
ATOM   2470  CA  ALA A 179      12.277 -12.861  78.335  1.00 98.98           C  
ATOM   2471  C   ALA A 179      13.162 -13.817  77.537  1.00 98.98           C  
ATOM   2472  O   ALA A 179      13.248 -13.716  76.314  1.00 98.98           O  
ATOM   2473  CB  ALA A 179      10.873 -13.466  78.512  1.00 98.98           C  
ATOM   2474  H   ALA A 179      12.141 -11.534  76.691  1.00 98.98           H  
ATOM   2475  HA  ALA A 179      12.735 -12.743  79.317  1.00 98.98           H  
ATOM   2476  HB1 ALA A 179      10.909 -14.369  79.122  1.00 98.98           H  
ATOM   2477  HB2 ALA A 179      10.191 -12.771  79.001  1.00 98.98           H  
ATOM   2478  HB3 ALA A 179      10.433 -13.740  77.553  1.00 98.98           H  
ATOM   2479  N   ARG A 180      13.748 -14.761  78.284  1.00 98.94           N  
ATOM   2480  CA  ARG A 180      14.349 -15.999  77.812  1.00 98.94           C  
ATOM   2481  C   ARG A 180      13.566 -17.139  78.480  1.00 98.94           C  
ATOM   2482  O   ARG A 180      13.381 -17.092  79.696  1.00 98.94           O  
ATOM   2483  CB  ARG A 180      15.833 -16.033  78.228  1.00 98.94           C  
ATOM   2484  CG  ARG A 180      16.605 -17.281  77.758  1.00 98.94           C  
ATOM   2485  CD  ARG A 180      18.029 -17.309  78.328  1.00 98.94           C  
ATOM   2486  NE  ARG A 180      18.857 -18.384  77.757  1.00 98.94           N  
ATOM   2487  CZ  ARG A 180      18.910 -19.687  78.088  1.00 98.94           C  
ATOM   2488  NH1 ARG A 180      18.120 -20.231  79.024  1.00 98.94           N  
ATOM   2489  NH2 ARG A 180      19.792 -20.470  77.453  1.00 98.94           N1+
ATOM   2490  H   ARG A 180      13.605 -14.726  79.286  1.00 98.94           H  
ATOM   2491  HA  ARG A 180      14.274 -16.064  76.730  1.00 98.94           H  
ATOM   2492  HB3 ARG A 180      15.901 -15.968  79.314  1.00 98.94           H  
ATOM   2493  HB2 ARG A 180      16.332 -15.141  77.849  1.00 98.94           H  
ATOM   2494  HG3 ARG A 180      16.599 -17.381  76.672  1.00 98.94           H  
ATOM   2495  HG2 ARG A 180      16.087 -18.158  78.141  1.00 98.94           H  
ATOM   2496  HD3 ARG A 180      17.977 -17.491  79.402  1.00 98.94           H  
ATOM   2497  HD2 ARG A 180      18.512 -16.341  78.211  1.00 98.94           H  
ATOM   2498  HE  ARG A 180      19.465 -18.086  77.004  1.00 98.94           H  
ATOM   2499 HH12 ARG A 180      18.170 -21.216  79.235  1.00 98.94           H  
ATOM   2500 HH11 ARG A 180      17.419 -19.669  79.488  1.00 98.94           H  
ATOM   2501 HH22 ARG A 180      19.858 -21.455  77.666  1.00 98.94           H  
ATOM   2502 HH21 ARG A 180      20.406 -20.072  76.754  1.00 98.94           H  
ATOM   2503  N   ASP A 181      13.144 -18.146  77.702  1.00 98.87           N  
ATOM   2504  CA  ASP A 181      12.426 -19.314  78.227  1.00 98.87           C  
ATOM   2505  C   ASP A 181      13.393 -20.437  78.648  1.00 98.87           C  
ATOM   2506  O   ASP A 181      14.612 -20.295  78.537  1.00 98.87           O  
ATOM   2507  CB  ASP A 181      11.278 -19.785  77.285  1.00 98.87           C  
ATOM   2508  CG  ASP A 181      11.637 -20.162  75.835  1.00 98.87           C  
ATOM   2509  OD1 ASP A 181      12.760 -20.650  75.609  1.00 98.87           O1-
ATOM   2510  OD2 ASP A 181      10.726 -20.103  74.983  1.00 98.87           O  
ATOM   2511  H   ASP A 181      13.335 -18.141  76.708  1.00 98.87           H  
ATOM   2512  HA  ASP A 181      11.938 -19.025  79.157  1.00 98.87           H  
ATOM   2513  HB3 ASP A 181      10.557 -18.971  77.245  1.00 98.87           H  
ATOM   2514  HB2 ASP A 181      10.728 -20.614  77.732  1.00 98.87           H  
ATOM   2515  N   VAL A 182      12.804 -21.546  79.117  1.00 98.02           N  
ATOM   2516  CA  VAL A 182      13.481 -22.780  79.516  1.00 98.02           C  
ATOM   2517  C   VAL A 182      14.258 -23.501  78.388  1.00 98.02           C  
ATOM   2518  O   VAL A 182      15.211 -24.217  78.698  1.00 98.02           O  
ATOM   2519  CB  VAL A 182      12.464 -23.774  80.134  1.00 98.02           C  
ATOM   2520  CG1 VAL A 182      11.954 -23.272  81.495  1.00 98.02           C  
ATOM   2521  CG2 VAL A 182      11.293 -24.156  79.206  1.00 98.02           C  
ATOM   2522  H   VAL A 182      11.796 -21.573  79.172  1.00 98.02           H  
ATOM   2523  HA  VAL A 182      14.208 -22.519  80.283  1.00 98.02           H  
ATOM   2524  HB  VAL A 182      12.994 -24.701  80.336  1.00 98.02           H  
ATOM   2525 HG11 VAL A 182      11.265 -23.985  81.948  1.00 98.02           H  
ATOM   2526 HG12 VAL A 182      12.778 -23.123  82.193  1.00 98.02           H  
ATOM   2527 HG13 VAL A 182      11.429 -22.322  81.398  1.00 98.02           H  
ATOM   2528 HG21 VAL A 182      10.659 -24.907  79.677  1.00 98.02           H  
ATOM   2529 HG22 VAL A 182      10.665 -23.297  78.968  1.00 98.02           H  
ATOM   2530 HG23 VAL A 182      11.638 -24.585  78.268  1.00 98.02           H  
ATOM   2531  N   ASP A 183      13.868 -23.272  77.121  1.00 98.02           N  
ATOM   2532  CA  ASP A 183      14.513 -23.802  75.911  1.00 98.02           C  
ATOM   2533  C   ASP A 183      15.610 -22.867  75.355  1.00 98.02           C  
ATOM   2534  O   ASP A 183      16.333 -23.279  74.448  1.00 98.02           O  
ATOM   2535  CB  ASP A 183      13.482 -24.125  74.797  1.00 98.02           C  
ATOM   2536  CG  ASP A 183      12.341 -25.090  75.170  1.00 98.02           C  
ATOM   2537  OD1 ASP A 183      12.551 -25.958  76.048  1.00 98.02           O1-
ATOM   2538  OD2 ASP A 183      11.311 -25.034  74.462  1.00 98.02           O  
ATOM   2539  H   ASP A 183      13.084 -22.656  76.954  1.00 98.02           H  
ATOM   2540  HA  ASP A 183      15.020 -24.734  76.169  1.00 98.02           H  
ATOM   2541  HB3 ASP A 183      13.990 -24.550  73.930  1.00 98.02           H  
ATOM   2542  HB2 ASP A 183      13.025 -23.192  74.471  1.00 98.02           H  
ATOM   2543  N   GLY A 184      15.735 -21.646  75.905  1.00 98.31           N  
ATOM   2544  CA  GLY A 184      16.768 -20.673  75.551  1.00 98.31           C  
ATOM   2545  C   GLY A 184      16.353 -19.703  74.436  1.00 98.31           C  
ATOM   2546  O   GLY A 184      17.196 -18.926  73.986  1.00 98.31           O  
ATOM   2547  H   GLY A 184      15.086 -21.373  76.630  1.00 98.31           H  
ATOM   2548  HA3 GLY A 184      17.702 -21.169  75.281  1.00 98.31           H  
ATOM   2549  HA2 GLY A 184      16.966 -20.079  76.438  1.00 98.31           H  
ATOM   2550  N   ASN A 185      15.082 -19.721  74.004  1.00 98.90           N  
ATOM   2551  CA  ASN A 185      14.528 -18.806  73.004  1.00 98.90           C  
ATOM   2552  C   ASN A 185      14.241 -17.436  73.628  1.00 98.90           C  
ATOM   2553  O   ASN A 185      13.727 -17.381  74.744  1.00 98.90           O  
ATOM   2554  CB  ASN A 185      13.219 -19.347  72.389  1.00 98.90           C  
ATOM   2555  CG  ASN A 185      13.296 -20.801  71.920  1.00 98.90           C  
ATOM   2556  ND2 ASN A 185      12.388 -21.644  72.416  1.00 98.90           N  
ATOM   2557  OD1 ASN A 185      14.144 -21.150  71.103  1.00 98.90           O  
ATOM   2558  H   ASN A 185      14.417 -20.348  74.443  1.00 98.90           H  
ATOM   2559  HA  ASN A 185      15.255 -18.652  72.207  1.00 98.90           H  
ATOM   2560  HB3 ASN A 185      12.935 -18.725  71.540  1.00 98.90           H  
ATOM   2561  HB2 ASN A 185      12.402 -19.252  73.101  1.00 98.90           H  
ATOM   2562 HD22 ASN A 185      12.395 -22.618  72.153  1.00 98.90           H  
ATOM   2563 HD21 ASN A 185      11.732 -21.324  73.118  1.00 98.90           H  
ATOM   2564  N   LEU A 186      14.546 -16.370  72.877  1.00 98.96           N  
ATOM   2565  CA  LEU A 186      14.357 -14.984  73.290  1.00 98.96           C  
ATOM   2566  C   LEU A 186      13.106 -14.383  72.638  1.00 98.96           C  
ATOM   2567  O   LEU A 186      12.704 -14.813  71.557  1.00 98.96           O  
ATOM   2568  CB  LEU A 186      15.609 -14.170  72.892  1.00 98.96           C  
ATOM   2569  CG  LEU A 186      16.915 -14.585  73.605  1.00 98.96           C  
ATOM   2570  CD1 LEU A 186      18.129 -13.878  72.978  1.00 98.96           C  
ATOM   2571  CD2 LEU A 186      16.854 -14.364  75.131  1.00 98.96           C  
ATOM   2572  H   LEU A 186      14.929 -16.506  71.949  1.00 98.96           H  
ATOM   2573  HA  LEU A 186      14.217 -14.943  74.367  1.00 98.96           H  
ATOM   2574  HB3 LEU A 186      15.437 -13.112  73.087  1.00 98.96           H  
ATOM   2575  HB2 LEU A 186      15.751 -14.253  71.812  1.00 98.96           H  
ATOM   2576  HG  LEU A 186      17.062 -15.654  73.441  1.00 98.96           H  
ATOM   2577 HD11 LEU A 186      18.736 -14.571  72.397  1.00 98.96           H  
ATOM   2578 HD12 LEU A 186      17.819 -13.068  72.320  1.00 98.96           H  
ATOM   2579 HD13 LEU A 186      18.788 -13.439  73.720  1.00 98.96           H  
ATOM   2580 HD21 LEU A 186      17.157 -15.270  75.653  1.00 98.96           H  
ATOM   2581 HD22 LEU A 186      17.510 -13.563  75.466  1.00 98.96           H  
ATOM   2582 HD23 LEU A 186      15.862 -14.094  75.485  1.00 98.96           H  
ATOM   2583  N   ALA A 187      12.539 -13.367  73.303  1.00 98.98           N  
ATOM   2584  CA  ALA A 187      11.422 -12.569  72.807  1.00 98.98           C  
ATOM   2585  C   ALA A 187      11.360 -11.232  73.554  1.00 98.98           C  
ATOM   2586  O   ALA A 187      11.824 -11.140  74.692  1.00 98.98           O  
ATOM   2587  CB  ALA A 187      10.102 -13.336  72.966  1.00 98.98           C  
ATOM   2588  H   ALA A 187      12.911 -13.087  74.201  1.00 98.98           H  
ATOM   2589  HA  ALA A 187      11.592 -12.363  71.750  1.00 98.98           H  
ATOM   2590  HB1 ALA A 187       9.266 -12.772  72.551  1.00 98.98           H  
ATOM   2591  HB2 ALA A 187      10.125 -14.301  72.458  1.00 98.98           H  
ATOM   2592  HB3 ALA A 187       9.889 -13.513  74.019  1.00 98.98           H  
ATOM   2593  N   ALA A 188      10.755 -10.235  72.895  1.00 98.99           N  
ATOM   2594  CA  ALA A 188      10.512  -8.898  73.423  1.00 98.99           C  
ATOM   2595  C   ALA A 188       9.070  -8.470  73.131  1.00 98.99           C  
ATOM   2596  O   ALA A 188       8.479  -8.915  72.147  1.00 98.99           O  
ATOM   2597  CB  ALA A 188      11.498  -7.913  72.778  1.00 98.99           C  
ATOM   2598  H   ALA A 188      10.380 -10.412  71.971  1.00 98.99           H  
ATOM   2599  HA  ALA A 188      10.655  -8.886  74.504  1.00 98.99           H  
ATOM   2600  HB1 ALA A 188      11.339  -6.898  73.145  1.00 98.99           H  
ATOM   2601  HB2 ALA A 188      12.528  -8.182  73.007  1.00 98.99           H  
ATOM   2602  HB3 ALA A 188      11.393  -7.893  71.692  1.00 98.99           H  
ATOM   2603  N   ALA A 189       8.554  -7.576  73.983  1.00 98.98           N  
ATOM   2604  CA  ALA A 189       7.285  -6.886  73.802  1.00 98.98           C  
ATOM   2605  C   ALA A 189       7.370  -5.492  74.419  1.00 98.98           C  
ATOM   2606  O   ALA A 189       8.074  -5.292  75.408  1.00 98.98           O  
ATOM   2607  CB  ALA A 189       6.135  -7.688  74.416  1.00 98.98           C  
ATOM   2608  H   ALA A 189       9.096  -7.279  74.786  1.00 98.98           H  
ATOM   2609  HA  ALA A 189       7.105  -6.765  72.734  1.00 98.98           H  
ATOM   2610  HB1 ALA A 189       5.189  -7.175  74.259  1.00 98.98           H  
ATOM   2611  HB2 ALA A 189       6.049  -8.669  73.953  1.00 98.98           H  
ATOM   2612  HB3 ALA A 189       6.262  -7.816  75.490  1.00 98.98           H  
ATOM   2613  N   THR A 190       6.669  -4.534  73.804  1.00 98.96           N  
ATOM   2614  CA  THR A 190       6.694  -3.110  74.143  1.00 98.96           C  
ATOM   2615  C   THR A 190       5.289  -2.544  73.849  1.00 98.96           C  
ATOM   2616  O   THR A 190       4.664  -2.939  72.861  1.00 98.96           O  
ATOM   2617  CB  THR A 190       7.836  -2.355  73.383  1.00 98.96           C  
ATOM   2618  CG2 THR A 190       8.136  -0.973  73.981  1.00 98.96           C  
ATOM   2619  OG1 THR A 190       9.087  -3.035  73.350  1.00 98.96           O  
ATOM   2620  H   THR A 190       6.119  -4.777  72.984  1.00 98.96           H  
ATOM   2621  HA  THR A 190       6.872  -3.017  75.214  1.00 98.96           H  
ATOM   2622  HB  THR A 190       7.527  -2.224  72.344  1.00 98.96           H  
ATOM   2623 HG21 THR A 190       8.904  -0.449  73.411  1.00 98.96           H  
ATOM   2624 HG22 THR A 190       7.252  -0.337  73.990  1.00 98.96           H  
ATOM   2625 HG23 THR A 190       8.488  -1.051  75.011  1.00 98.96           H  
ATOM   2626  HG1 THR A 190       9.300  -3.160  72.425  1.00 98.96           H  
ATOM   2627  N   SER A 191       4.786  -1.615  74.670  1.00 98.93           N  
ATOM   2628  CA  SER A 191       3.533  -0.907  74.470  1.00 98.93           C  
ATOM   2629  C   SER A 191       3.637   0.512  75.035  1.00 98.93           C  
ATOM   2630  O   SER A 191       4.365   0.717  76.004  1.00 98.93           O  
ATOM   2631  CB  SER A 191       2.387  -1.748  75.035  1.00 98.93           C  
ATOM   2632  OG  SER A 191       1.151  -1.130  74.781  1.00 98.93           O  
ATOM   2633  H   SER A 191       5.330  -1.323  75.484  1.00 98.93           H  
ATOM   2634  HA  SER A 191       3.369  -0.795  73.401  1.00 98.93           H  
ATOM   2635  HB3 SER A 191       2.503  -1.889  76.110  1.00 98.93           H  
ATOM   2636  HB2 SER A 191       2.377  -2.738  74.577  1.00 98.93           H  
ATOM   2637  HG  SER A 191       0.482  -1.729  75.100  1.00 98.93           H  
ATOM   2638  N   THR A 192       2.938   1.488  74.444  1.00 98.68           N  
ATOM   2639  CA  THR A 192       2.969   2.882  74.832  1.00 98.68           C  
ATOM   2640  C   THR A 192       1.648   3.603  74.526  1.00 98.68           C  
ATOM   2641  O   THR A 192       0.889   3.188  73.647  1.00 98.68           O  
ATOM   2642  CB  THR A 192       4.217   3.549  74.207  1.00 98.68           C  
ATOM   2643  CG2 THR A 192       4.119   3.852  72.705  1.00 98.68           C  
ATOM   2644  OG1 THR A 192       4.500   4.753  74.872  1.00 98.68           O  
ATOM   2645  H   THR A 192       2.339   1.250  73.654  1.00 98.68           H  
ATOM   2646  HA  THR A 192       3.062   2.904  75.919  1.00 98.68           H  
ATOM   2647  HB  THR A 192       5.082   2.907  74.355  1.00 98.68           H  
ATOM   2648 HG21 THR A 192       5.055   4.265  72.329  1.00 98.68           H  
ATOM   2649 HG22 THR A 192       3.907   2.940  72.156  1.00 98.68           H  
ATOM   2650 HG23 THR A 192       3.327   4.563  72.468  1.00 98.68           H  
ATOM   2651  HG1 THR A 192       5.355   4.609  75.292  1.00 98.68           H  
ATOM   2652  N   GLY A 193       1.441   4.742  75.196  1.00 97.44           N  
ATOM   2653  CA  GLY A 193       0.582   5.839  74.748  1.00 97.44           C  
ATOM   2654  C   GLY A 193       1.392   6.955  74.059  1.00 97.44           C  
ATOM   2655  O   GLY A 193       0.827   7.953  73.616  1.00 97.44           O  
ATOM   2656  H   GLY A 193       2.119   4.967  75.913  1.00 97.44           H  
ATOM   2657  HA3 GLY A 193       0.074   6.265  75.614  1.00 97.44           H  
ATOM   2658  HA2 GLY A 193      -0.197   5.493  74.068  1.00 97.44           H  
ATOM   2659  N   GLY A 194       2.725   6.824  73.975  1.00 95.32           N  
ATOM   2660  CA  GLY A 194       3.631   7.837  73.456  1.00 95.32           C  
ATOM   2661  C   GLY A 194       4.060   8.781  74.578  1.00 95.32           C  
ATOM   2662  O   GLY A 194       4.552   8.325  75.613  1.00 95.32           O  
ATOM   2663  H   GLY A 194       3.171   5.987  74.348  1.00 95.32           H  
ATOM   2664  HA3 GLY A 194       3.188   8.380  72.621  1.00 95.32           H  
ATOM   2665  HA2 GLY A 194       4.517   7.333  73.074  1.00 95.32           H  
ATOM   2666  N   TRP A 195       3.872  10.089  74.387  1.00 91.18           N  
ATOM   2667  CA  TRP A 195       4.187  11.145  75.343  1.00 91.18           C  
ATOM   2668  C   TRP A 195       3.077  12.201  75.341  1.00 91.18           C  
ATOM   2669  O   TRP A 195       2.335  12.332  74.365  1.00 91.18           O  
ATOM   2670  CB  TRP A 195       5.621  11.680  75.164  1.00 91.18           C  
ATOM   2671  CG  TRP A 195       6.095  11.998  73.774  1.00 91.18           C  
ATOM   2672  CD1 TRP A 195       6.898  11.205  73.028  1.00 91.18           C  
ATOM   2673  CD2 TRP A 195       5.877  13.203  72.976  1.00 91.18           C  
ATOM   2674  CE2 TRP A 195       6.603  13.071  71.751  1.00 91.18           C  
ATOM   2675  CE3 TRP A 195       5.164  14.411  73.168  1.00 91.18           C  
ATOM   2676  NE1 TRP A 195       7.198  11.833  71.838  1.00 91.18           N  
ATOM   2677  CZ2 TRP A 195       6.624  14.080  70.774  1.00 91.18           C  
ATOM   2678  CZ3 TRP A 195       5.176  15.430  72.193  1.00 91.18           C  
ATOM   2679  CH2 TRP A 195       5.897  15.264  70.994  1.00 91.18           C  
ATOM   2680  H   TRP A 195       3.361  10.402  73.574  1.00 91.18           H  
ATOM   2681  HA  TRP A 195       4.149  10.711  76.344  1.00 91.18           H  
ATOM   2682  HB3 TRP A 195       6.308  10.937  75.571  1.00 91.18           H  
ATOM   2683  HB2 TRP A 195       5.768  12.569  75.778  1.00 91.18           H  
ATOM   2684  HD1 TRP A 195       7.267  10.242  73.350  1.00 91.18           H  
ATOM   2685  HE3 TRP A 195       4.605  14.558  74.080  1.00 91.18           H  
ATOM   2686  HE1 TRP A 195       7.841  11.445  71.158  1.00 91.18           H  
ATOM   2687  HZ2 TRP A 195       7.203  13.954  69.871  1.00 91.18           H  
ATOM   2688  HZ3 TRP A 195       4.621  16.340  72.369  1.00 91.18           H  
ATOM   2689  HH2 TRP A 195       5.901  16.045  70.246  1.00 91.18           H  
ATOM   2690  N   THR A 196       2.922  12.905  76.466  1.00 93.11           N  
ATOM   2691  CA  THR A 196       1.793  13.781  76.772  1.00 93.11           C  
ATOM   2692  C   THR A 196       1.810  15.025  75.865  1.00 93.11           C  
ATOM   2693  O   THR A 196       2.832  15.692  75.708  1.00 93.11           O  
ATOM   2694  CB  THR A 196       1.872  14.211  78.267  1.00 93.11           C  
ATOM   2695  CG2 THR A 196       0.620  14.956  78.755  1.00 93.11           C  
ATOM   2696  OG1 THR A 196       2.027  13.089  79.129  1.00 93.11           O  
ATOM   2697  H   THR A 196       3.561  12.751  77.232  1.00 93.11           H  
ATOM   2698  HA  THR A 196       0.874  13.220  76.594  1.00 93.11           H  
ATOM   2699  HB  THR A 196       2.740  14.858  78.415  1.00 93.11           H  
ATOM   2700 HG21 THR A 196       0.706  15.197  79.814  1.00 93.11           H  
ATOM   2701 HG22 THR A 196       0.497  15.902  78.227  1.00 93.11           H  
ATOM   2702 HG23 THR A 196      -0.290  14.371  78.616  1.00 93.11           H  
ATOM   2703  HG1 THR A 196       1.334  12.469  78.958  1.00 93.11           H  
ATOM   2704  N   GLY A 197       0.651  15.330  75.282  1.00 92.92           N  
ATOM   2705  CA  GLY A 197       0.409  16.463  74.396  1.00 92.92           C  
ATOM   2706  C   GLY A 197       1.022  16.269  73.000  1.00 92.92           C  
ATOM   2707  O   GLY A 197       1.219  17.271  72.313  1.00 92.92           O  
ATOM   2708  H   GLY A 197      -0.127  14.701  75.433  1.00 92.92           H  
ATOM   2709  HA3 GLY A 197       0.789  17.383  74.845  1.00 92.92           H  
ATOM   2710  HA2 GLY A 197      -0.667  16.591  74.281  1.00 92.92           H  
ATOM   2711  N   LYS A 198       1.341  15.029  72.584  1.00 92.08           N  
ATOM   2712  CA  LYS A 198       1.857  14.705  71.247  1.00 92.08           C  
ATOM   2713  C   LYS A 198       0.877  15.101  70.130  1.00 92.08           C  
ATOM   2714  O   LYS A 198      -0.340  15.100  70.350  1.00 92.08           O  
ATOM   2715  CB  LYS A 198       2.234  13.200  71.142  1.00 92.08           C  
ATOM   2716  CG  LYS A 198       1.069  12.177  71.186  1.00 92.08           C  
ATOM   2717  CD  LYS A 198       1.518  10.725  70.919  1.00 92.08           C  
ATOM   2718  CE  LYS A 198       0.346   9.727  70.795  1.00 92.08           C  
ATOM   2719  NZ  LYS A 198       0.803   8.363  70.470  1.00 92.08           N1+
ATOM   2720  H   LYS A 198       1.223  14.262  73.232  1.00 92.08           H  
ATOM   2721  HA  LYS A 198       2.759  15.298  71.099  1.00 92.08           H  
ATOM   2722  HB3 LYS A 198       2.964  12.957  71.913  1.00 92.08           H  
ATOM   2723  HB2 LYS A 198       2.764  13.064  70.199  1.00 92.08           H  
ATOM   2724  HG3 LYS A 198       0.331  12.442  70.430  1.00 92.08           H  
ATOM   2725  HG2 LYS A 198       0.561  12.236  72.150  1.00 92.08           H  
ATOM   2726  HD3 LYS A 198       2.192  10.404  71.712  1.00 92.08           H  
ATOM   2727  HD2 LYS A 198       2.087  10.697  69.991  1.00 92.08           H  
ATOM   2728  HE3 LYS A 198      -0.331  10.041  70.002  1.00 92.08           H  
ATOM   2729  HE2 LYS A 198      -0.229   9.691  71.721  1.00 92.08           H  
ATOM   2730  HZ1 LYS A 198       1.281   8.356  69.578  1.00 92.08           H  
ATOM   2731  HZ2 LYS A 198       1.414   8.028  71.200  1.00 92.08           H  
ATOM   2732  HZ3 LYS A 198       0.002   7.748  70.419  1.00 92.08           H  
ATOM   2733  N   ALA A 199       1.401  15.367  68.922  1.00 94.53           N  
ATOM   2734  CA  ALA A 199       0.598  15.518  67.709  1.00 94.53           C  
ATOM   2735  C   ALA A 199      -0.199  14.238  67.418  1.00 94.53           C  
ATOM   2736  O   ALA A 199       0.364  13.148  67.510  1.00 94.53           O  
ATOM   2737  CB  ALA A 199       1.524  15.861  66.534  1.00 94.53           C  
ATOM   2738  H   ALA A 199       2.403  15.359  68.795  1.00 94.53           H  
ATOM   2739  HA  ALA A 199      -0.094  16.347  67.851  1.00 94.53           H  
ATOM   2740  HB1 ALA A 199       0.958  16.018  65.615  1.00 94.53           H  
ATOM   2741  HB2 ALA A 199       2.083  16.776  66.730  1.00 94.53           H  
ATOM   2742  HB3 ALA A 199       2.243  15.064  66.345  1.00 94.53           H  
ATOM   2743  N   ALA A 200      -1.490  14.385  67.079  1.00 96.12           N  
ATOM   2744  CA  ALA A 200      -2.339  13.270  66.654  1.00 96.12           C  
ATOM   2745  C   ALA A 200      -1.782  12.602  65.384  1.00 96.12           C  
ATOM   2746  O   ALA A 200      -1.307  13.299  64.493  1.00 96.12           O  
ATOM   2747  CB  ALA A 200      -3.771  13.775  66.437  1.00 96.12           C  
ATOM   2748  H   ALA A 200      -1.912  15.303  67.085  1.00 96.12           H  
ATOM   2749  HA  ALA A 200      -2.353  12.537  67.461  1.00 96.12           H  
ATOM   2750  HB1 ALA A 200      -4.423  12.972  66.090  1.00 96.12           H  
ATOM   2751  HB2 ALA A 200      -4.192  14.150  67.369  1.00 96.12           H  
ATOM   2752  HB3 ALA A 200      -3.811  14.579  65.701  1.00 96.12           H  
ATOM   2753  N   GLY A 201      -1.800  11.267  65.348  1.00 97.26           N  
ATOM   2754  CA  GLY A 201      -1.219  10.466  64.280  1.00 97.26           C  
ATOM   2755  C   GLY A 201       0.302  10.286  64.423  1.00 97.26           C  
ATOM   2756  O   GLY A 201       0.906   9.725  63.516  1.00 97.26           O  
ATOM   2757  H   GLY A 201      -2.194  10.756  66.132  1.00 97.26           H  
ATOM   2758  HA3 GLY A 201      -1.446  10.923  63.319  1.00 97.26           H  
ATOM   2759  HA2 GLY A 201      -1.694   9.487  64.279  1.00 97.26           H  
ATOM   2760  N   ARG A 202       0.964  10.756  65.492  1.00 97.89           N  
ATOM   2761  CA  ARG A 202       2.406  10.556  65.669  1.00 97.89           C  
ATOM   2762  C   ARG A 202       2.676   9.135  66.194  1.00 97.89           C  
ATOM   2763  O   ARG A 202       2.163   8.742  67.245  1.00 97.89           O  
ATOM   2764  CB  ARG A 202       2.963  11.580  66.675  1.00 97.89           C  
ATOM   2765  CG  ARG A 202       4.480  11.442  66.942  1.00 97.89           C  
ATOM   2766  CD  ARG A 202       4.782  11.255  68.433  1.00 97.89           C  
ATOM   2767  NE  ARG A 202       6.152  10.783  68.684  1.00 97.89           N  
ATOM   2768  CZ  ARG A 202       6.513   9.805  69.531  1.00 97.89           C  
ATOM   2769  NH1 ARG A 202       5.615   9.055  70.176  1.00 97.89           N  
ATOM   2770  NH2 ARG A 202       7.809   9.581  69.750  1.00 97.89           N1+
ATOM   2771  H   ARG A 202       0.450  11.231  66.222  1.00 97.89           H  
ATOM   2772  HA  ARG A 202       2.917  10.700  64.717  1.00 97.89           H  
ATOM   2773  HB3 ARG A 202       2.404  11.507  67.609  1.00 97.89           H  
ATOM   2774  HB2 ARG A 202       2.765  12.587  66.307  1.00 97.89           H  
ATOM   2775  HG3 ARG A 202       4.976  12.330  66.566  1.00 97.89           H  
ATOM   2776  HG2 ARG A 202       4.927  10.630  66.368  1.00 97.89           H  
ATOM   2777  HD3 ARG A 202       4.082  10.525  68.833  1.00 97.89           H  
ATOM   2778  HD2 ARG A 202       4.617  12.182  68.982  1.00 97.89           H  
ATOM   2779  HE  ARG A 202       6.904  11.282  68.213  1.00 97.89           H  
ATOM   2780 HH12 ARG A 202       5.936   8.316  70.799  1.00 97.89           H  
ATOM   2781 HH11 ARG A 202       4.631   9.154  69.987  1.00 97.89           H  
ATOM   2782 HH22 ARG A 202       8.106   8.919  70.464  1.00 97.89           H  
ATOM   2783 HH21 ARG A 202       8.511  10.173  69.310  1.00 97.89           H  
ATOM   2784  N   ILE A 203       3.537   8.412  65.474  1.00 98.41           N  
ATOM   2785  CA  ILE A 203       4.001   7.063  65.776  1.00 98.41           C  
ATOM   2786  C   ILE A 203       5.339   7.197  66.539  1.00 98.41           C  
ATOM   2787  O   ILE A 203       6.146   8.083  66.247  1.00 98.41           O  
ATOM   2788  CB  ILE A 203       4.174   6.307  64.421  1.00 98.41           C  
ATOM   2789  CG1 ILE A 203       2.822   6.234  63.657  1.00 98.41           C  
ATOM   2790  CG2 ILE A 203       4.796   4.904  64.581  1.00 98.41           C  
ATOM   2791  CD1 ILE A 203       2.831   5.436  62.341  1.00 98.41           C  
ATOM   2792  H   ILE A 203       4.015   8.884  64.715  1.00 98.41           H  
ATOM   2793  HA  ILE A 203       3.272   6.543  66.400  1.00 98.41           H  
ATOM   2794  HB  ILE A 203       4.868   6.884  63.811  1.00 98.41           H  
ATOM   2795 HG13 ILE A 203       2.488   7.246  63.420  1.00 98.41           H  
ATOM   2796 HG12 ILE A 203       2.055   5.822  64.313  1.00 98.41           H  
ATOM   2797 HG21 ILE A 203       4.980   4.427  63.619  1.00 98.41           H  
ATOM   2798 HG22 ILE A 203       5.766   4.934  65.076  1.00 98.41           H  
ATOM   2799 HG23 ILE A 203       4.142   4.258  65.159  1.00 98.41           H  
ATOM   2800 HD11 ILE A 203       1.865   5.504  61.842  1.00 98.41           H  
ATOM   2801 HD12 ILE A 203       3.584   5.810  61.648  1.00 98.41           H  
ATOM   2802 HD13 ILE A 203       3.020   4.375  62.506  1.00 98.41           H  
ATOM   2803  N   GLY A 204       5.550   6.335  67.539  1.00 97.68           N  
ATOM   2804  CA  GLY A 204       6.743   6.288  68.379  1.00 97.68           C  
ATOM   2805  C   GLY A 204       7.773   5.240  67.943  1.00 97.68           C  
ATOM   2806  O   GLY A 204       7.660   4.643  66.876  1.00 97.68           O  
ATOM   2807  H   GLY A 204       4.825   5.653  67.729  1.00 97.68           H  
ATOM   2808  HA3 GLY A 204       6.412   6.044  69.386  1.00 97.68           H  
ATOM   2809  HA2 GLY A 204       7.230   7.262  68.423  1.00 97.68           H  
ATOM   2810  N   ASP A 205       8.761   4.977  68.810  1.00 98.43           N  
ATOM   2811  CA  ASP A 205       9.808   3.961  68.613  1.00 98.43           C  
ATOM   2812  C   ASP A 205       9.286   2.545  68.915  1.00 98.43           C  
ATOM   2813  O   ASP A 205       9.779   1.576  68.352  1.00 98.43           O  
ATOM   2814  CB  ASP A 205      10.997   4.241  69.576  1.00 98.43           C  
ATOM   2815  CG  ASP A 205      10.736   4.215  71.094  1.00 98.43           C  
ATOM   2816  OD1 ASP A 205       9.570   4.400  71.510  1.00 98.43           O1-
ATOM   2817  OD2 ASP A 205      11.725   4.031  71.831  1.00 98.43           O  
ATOM   2818  H   ASP A 205       8.778   5.471  69.691  1.00 98.43           H  
ATOM   2819  HA  ASP A 205      10.154   3.988  67.578  1.00 98.43           H  
ATOM   2820  HB3 ASP A 205      11.424   5.205  69.330  1.00 98.43           H  
ATOM   2821  HB2 ASP A 205      11.788   3.517  69.375  1.00 98.43           H  
ATOM   2822  N   THR A 206       8.315   2.442  69.826  1.00 98.72           N  
ATOM   2823  CA  THR A 206       7.633   1.238  70.299  1.00 98.72           C  
ATOM   2824  C   THR A 206       7.158   0.285  69.174  1.00 98.72           C  
ATOM   2825  O   THR A 206       7.587  -0.869  69.182  1.00 98.72           O  
ATOM   2826  CB  THR A 206       6.535   1.658  71.314  1.00 98.72           C  
ATOM   2827  CG2 THR A 206       5.495   0.574  71.620  1.00 98.72           C  
ATOM   2828  OG1 THR A 206       7.122   1.993  72.560  1.00 98.72           O  
ATOM   2829  H   THR A 206       8.094   3.307  70.294  1.00 98.72           H  
ATOM   2830  HA  THR A 206       8.381   0.663  70.850  1.00 98.72           H  
ATOM   2831  HB  THR A 206       6.013   2.542  70.948  1.00 98.72           H  
ATOM   2832 HG21 THR A 206       4.843   0.873  72.436  1.00 98.72           H  
ATOM   2833 HG22 THR A 206       4.859   0.392  70.756  1.00 98.72           H  
ATOM   2834 HG23 THR A 206       5.965  -0.368  71.899  1.00 98.72           H  
ATOM   2835  HG1 THR A 206       7.809   2.638  72.441  1.00 98.72           H  
ATOM   2836  N   PRO A 207       6.316   0.727  68.207  1.00 98.90           N  
ATOM   2837  CA  PRO A 207       5.837  -0.132  67.119  1.00 98.90           C  
ATOM   2838  C   PRO A 207       6.898  -0.380  66.035  1.00 98.90           C  
ATOM   2839  O   PRO A 207       6.751  -1.323  65.254  1.00 98.90           O  
ATOM   2840  CB  PRO A 207       4.630   0.608  66.534  1.00 98.90           C  
ATOM   2841  CG  PRO A 207       4.957   2.070  66.766  1.00 98.90           C  
ATOM   2842  CD  PRO A 207       5.734   2.064  68.083  1.00 98.90           C  
ATOM   2843  HA  PRO A 207       5.496  -1.081  67.519  1.00 98.90           H  
ATOM   2844  HB3 PRO A 207       3.738   0.333  67.095  1.00 98.90           H  
ATOM   2845  HB2 PRO A 207       4.437   0.376  65.485  1.00 98.90           H  
ATOM   2846  HG3 PRO A 207       4.077   2.710  66.784  1.00 98.90           H  
ATOM   2847  HG2 PRO A 207       5.606   2.428  65.966  1.00 98.90           H  
ATOM   2848  HD2 PRO A 207       6.484   2.841  68.078  1.00 98.90           H  
ATOM   2849  HD3 PRO A 207       5.071   2.247  68.923  1.00 98.90           H  
ATOM   2850  N   VAL A 208       7.936   0.468  65.965  1.00 98.89           N  
ATOM   2851  CA  VAL A 208       9.036   0.332  65.020  1.00 98.89           C  
ATOM   2852  C   VAL A 208      10.015  -0.759  65.484  1.00 98.89           C  
ATOM   2853  O   VAL A 208      10.622  -0.643  66.551  1.00 98.89           O  
ATOM   2854  CB  VAL A 208       9.784   1.680  64.817  1.00 98.89           C  
ATOM   2855  CG1 VAL A 208      11.116   1.542  64.055  1.00 98.89           C  
ATOM   2856  CG2 VAL A 208       8.876   2.696  64.102  1.00 98.89           C  
ATOM   2857  H   VAL A 208       8.002   1.243  66.609  1.00 98.89           H  
ATOM   2858  HA  VAL A 208       8.617   0.038  64.055  1.00 98.89           H  
ATOM   2859  HB  VAL A 208      10.016   2.109  65.792  1.00 98.89           H  
ATOM   2860 HG11 VAL A 208      11.503   2.506  63.724  1.00 98.89           H  
ATOM   2861 HG12 VAL A 208      11.892   1.072  64.658  1.00 98.89           H  
ATOM   2862 HG13 VAL A 208      10.971   0.905  63.188  1.00 98.89           H  
ATOM   2863 HG21 VAL A 208       9.388   3.643  63.942  1.00 98.89           H  
ATOM   2864 HG22 VAL A 208       8.559   2.327  63.126  1.00 98.89           H  
ATOM   2865 HG23 VAL A 208       7.978   2.908  64.682  1.00 98.89           H  
ATOM   2866  N   ILE A 209      10.152  -1.793  64.642  1.00 98.93           N  
ATOM   2867  CA  ILE A 209      11.067  -2.905  64.860  1.00 98.93           C  
ATOM   2868  C   ILE A 209      12.514  -2.453  64.587  1.00 98.93           C  
ATOM   2869  O   ILE A 209      12.818  -1.959  63.501  1.00 98.93           O  
ATOM   2870  CB  ILE A 209      10.709  -4.128  63.967  1.00 98.93           C  
ATOM   2871  CG1 ILE A 209       9.248  -4.598  64.186  1.00 98.93           C  
ATOM   2872  CG2 ILE A 209      11.688  -5.308  64.140  1.00 98.93           C  
ATOM   2873  CD1 ILE A 209       8.866  -4.926  65.641  1.00 98.93           C  
ATOM   2874  H   ILE A 209       9.618  -1.817  63.785  1.00 98.93           H  
ATOM   2875  HA  ILE A 209      10.990  -3.208  65.906  1.00 98.93           H  
ATOM   2876  HB  ILE A 209      10.778  -3.817  62.923  1.00 98.93           H  
ATOM   2877 HG13 ILE A 209       9.048  -5.464  63.554  1.00 98.93           H  
ATOM   2878 HG12 ILE A 209       8.565  -3.828  63.824  1.00 98.93           H  
ATOM   2879 HG21 ILE A 209      11.353  -6.187  63.589  1.00 98.93           H  
ATOM   2880 HG22 ILE A 209      12.689  -5.072  63.779  1.00 98.93           H  
ATOM   2881 HG23 ILE A 209      11.778  -5.582  65.190  1.00 98.93           H  
ATOM   2882 HD11 ILE A 209       7.875  -5.377  65.688  1.00 98.93           H  
ATOM   2883 HD12 ILE A 209       9.567  -5.624  66.099  1.00 98.93           H  
ATOM   2884 HD13 ILE A 209       8.831  -4.027  66.258  1.00 98.93           H  
ATOM   2885  N   GLY A 210      13.354  -2.627  65.613  1.00 98.88           N  
ATOM   2886  CA  GLY A 210      14.758  -2.251  65.636  1.00 98.88           C  
ATOM   2887  C   GLY A 210      15.006  -0.946  66.402  1.00 98.88           C  
ATOM   2888  O   GLY A 210      16.167  -0.668  66.690  1.00 98.88           O  
ATOM   2889  H   GLY A 210      12.999  -3.056  66.460  1.00 98.88           H  
ATOM   2890  HA3 GLY A 210      15.170  -2.156  64.632  1.00 98.88           H  
ATOM   2891  HA2 GLY A 210      15.291  -3.053  66.144  1.00 98.88           H  
ATOM   2892  N   ALA A 211      13.967  -0.156  66.709  1.00 98.85           N  
ATOM   2893  CA  ALA A 211      14.089   1.096  67.452  1.00 98.85           C  
ATOM   2894  C   ALA A 211      13.785   0.820  68.926  1.00 98.85           C  
ATOM   2895  O   ALA A 211      14.704   0.831  69.742  1.00 98.85           O  
ATOM   2896  CB  ALA A 211      13.101   2.135  66.901  1.00 98.85           C  
ATOM   2897  H   ALA A 211      13.041  -0.456  66.427  1.00 98.85           H  
ATOM   2898  HA  ALA A 211      15.099   1.503  67.376  1.00 98.85           H  
ATOM   2899  HB1 ALA A 211      13.152   3.063  67.470  1.00 98.85           H  
ATOM   2900  HB2 ALA A 211      13.346   2.377  65.867  1.00 98.85           H  
ATOM   2901  HB3 ALA A 211      12.069   1.787  66.925  1.00 98.85           H  
ATOM   2902  N   GLY A 212      12.517   0.541  69.257  1.00 98.70           N  
ATOM   2903  CA  GLY A 212      12.051   0.314  70.622  1.00 98.70           C  
ATOM   2904  C   GLY A 212      11.793  -1.159  70.951  1.00 98.70           C  
ATOM   2905  O   GLY A 212      11.551  -1.470  72.113  1.00 98.70           O  
ATOM   2906  H   GLY A 212      11.800   0.572  68.536  1.00 98.70           H  
ATOM   2907  HA3 GLY A 212      11.116   0.857  70.761  1.00 98.70           H  
ATOM   2908  HA2 GLY A 212      12.746   0.724  71.358  1.00 98.70           H  
ATOM   2909  N   THR A 213      11.837  -2.058  69.958  1.00 98.96           N  
ATOM   2910  CA  THR A 213      11.578  -3.495  70.089  1.00 98.96           C  
ATOM   2911  C   THR A 213      12.525  -4.275  69.167  1.00 98.96           C  
ATOM   2912  O   THR A 213      12.603  -3.946  67.985  1.00 98.96           O  
ATOM   2913  CB  THR A 213      10.131  -3.881  69.664  1.00 98.96           C  
ATOM   2914  CG2 THR A 213       9.756  -5.356  69.918  1.00 98.96           C  
ATOM   2915  OG1 THR A 213       9.199  -3.090  70.361  1.00 98.96           O  
ATOM   2916  H   THR A 213      12.142  -1.747  69.047  1.00 98.96           H  
ATOM   2917  HA  THR A 213      11.753  -3.813  71.119  1.00 98.96           H  
ATOM   2918  HB  THR A 213       9.984  -3.662  68.605  1.00 98.96           H  
ATOM   2919 HG21 THR A 213       8.709  -5.542  69.676  1.00 98.96           H  
ATOM   2920 HG22 THR A 213      10.348  -6.039  69.310  1.00 98.96           H  
ATOM   2921 HG23 THR A 213       9.904  -5.627  70.964  1.00 98.96           H  
ATOM   2922  HG1 THR A 213       9.244  -2.192  70.022  1.00 98.96           H  
ATOM   2923  N   PHE A 214      13.188  -5.314  69.697  1.00 98.97           N  
ATOM   2924  CA  PHE A 214      13.997  -6.243  68.905  1.00 98.97           C  
ATOM   2925  C   PHE A 214      14.125  -7.581  69.649  1.00 98.97           C  
ATOM   2926  O   PHE A 214      14.098  -7.588  70.878  1.00 98.97           O  
ATOM   2927  CB  PHE A 214      15.370  -5.611  68.571  1.00 98.97           C  
ATOM   2928  CG  PHE A 214      16.192  -6.373  67.548  1.00 98.97           C  
ATOM   2929  CD1 PHE A 214      17.182  -7.291  67.959  1.00 98.97           C  
ATOM   2930  CD2 PHE A 214      15.857  -6.292  66.179  1.00 98.97           C  
ATOM   2931  CE1 PHE A 214      17.846  -8.061  67.014  1.00 98.97           C  
ATOM   2932  CE2 PHE A 214      16.535  -7.070  65.250  1.00 98.97           C  
ATOM   2933  CZ  PHE A 214      17.527  -7.949  65.667  1.00 98.97           C  
ATOM   2934  H   PHE A 214      13.097  -5.532  70.681  1.00 98.97           H  
ATOM   2935  HA  PHE A 214      13.467  -6.427  67.972  1.00 98.97           H  
ATOM   2936  HB3 PHE A 214      15.958  -5.486  69.481  1.00 98.97           H  
ATOM   2937  HB2 PHE A 214      15.226  -4.608  68.167  1.00 98.97           H  
ATOM   2938  HD1 PHE A 214      17.422  -7.404  69.007  1.00 98.97           H  
ATOM   2939  HD2 PHE A 214      15.069  -5.630  65.849  1.00 98.97           H  
ATOM   2940  HE1 PHE A 214      18.608  -8.758  67.332  1.00 98.97           H  
ATOM   2941  HE2 PHE A 214      16.281  -7.001  64.202  1.00 98.97           H  
ATOM   2942  HZ  PHE A 214      18.044  -8.560  64.942  1.00 98.97           H  
ATOM   2943  N   ALA A 215      14.288  -8.682  68.895  1.00 98.97           N  
ATOM   2944  CA  ALA A 215      14.568 -10.015  69.426  1.00 98.97           C  
ATOM   2945  C   ALA A 215      15.270 -10.885  68.379  1.00 98.97           C  
ATOM   2946  O   ALA A 215      14.939 -10.813  67.195  1.00 98.97           O  
ATOM   2947  CB  ALA A 215      13.288 -10.682  69.960  1.00 98.97           C  
ATOM   2948  H   ALA A 215      14.299  -8.604  67.888  1.00 98.97           H  
ATOM   2949  HA  ALA A 215      15.270  -9.908  70.247  1.00 98.97           H  
ATOM   2950  HB1 ALA A 215      13.508 -11.660  70.391  1.00 98.97           H  
ATOM   2951  HB2 ALA A 215      12.822 -10.083  70.743  1.00 98.97           H  
ATOM   2952  HB3 ALA A 215      12.552 -10.830  69.172  1.00 98.97           H  
ATOM   2953  N   ASP A 216      16.220 -11.702  68.859  1.00 98.90           N  
ATOM   2954  CA  ASP A 216      17.071 -12.582  68.061  1.00 98.90           C  
ATOM   2955  C   ASP A 216      17.774 -13.554  69.023  1.00 98.90           C  
ATOM   2956  O   ASP A 216      18.499 -13.092  69.903  1.00 98.90           O  
ATOM   2957  CB  ASP A 216      18.089 -11.771  67.213  1.00 98.90           C  
ATOM   2958  CG  ASP A 216      19.148 -12.576  66.442  1.00 98.90           C  
ATOM   2959  OD1 ASP A 216      18.813 -13.659  65.914  1.00 98.90           O1-
ATOM   2960  OD2 ASP A 216      20.261 -12.029  66.284  1.00 98.90           O  
ATOM   2961  H   ASP A 216      16.431 -11.685  69.847  1.00 98.90           H  
ATOM   2962  HA  ASP A 216      16.431 -13.154  67.387  1.00 98.90           H  
ATOM   2963  HB3 ASP A 216      18.577 -11.043  67.862  1.00 98.90           H  
ATOM   2964  HB2 ASP A 216      17.548 -11.173  66.479  1.00 98.90           H  
ATOM   2965  N   ASN A 217      17.592 -14.870  68.807  1.00 98.81           N  
ATOM   2966  CA  ASN A 217      18.220 -15.957  69.576  1.00 98.81           C  
ATOM   2967  C   ASN A 217      19.758 -15.997  69.494  1.00 98.81           C  
ATOM   2968  O   ASN A 217      20.366 -16.569  70.397  1.00 98.81           O  
ATOM   2969  CB  ASN A 217      17.647 -17.319  69.111  1.00 98.81           C  
ATOM   2970  CG  ASN A 217      16.267 -17.667  69.676  1.00 98.81           C  
ATOM   2971  ND2 ASN A 217      15.896 -18.945  69.579  1.00 98.81           N  
ATOM   2972  OD1 ASN A 217      15.549 -16.817  70.194  1.00 98.81           O  
ATOM   2973  H   ASN A 217      16.982 -15.162  68.054  1.00 98.81           H  
ATOM   2974  HA  ASN A 217      17.917 -15.776  70.608  1.00 98.81           H  
ATOM   2975  HB3 ASN A 217      18.306 -18.122  69.447  1.00 98.81           H  
ATOM   2976  HB2 ASN A 217      17.628 -17.380  68.022  1.00 98.81           H  
ATOM   2977 HD22 ASN A 217      15.011 -19.253  69.956  1.00 98.81           H  
ATOM   2978 HD21 ASN A 217      16.508 -19.625  69.151  1.00 98.81           H  
ATOM   2979  N   ALA A 218      20.365 -15.416  68.445  1.00 98.36           N  
ATOM   2980  CA  ALA A 218      21.821 -15.351  68.294  1.00 98.36           C  
ATOM   2981  C   ALA A 218      22.483 -14.238  69.130  1.00 98.36           C  
ATOM   2982  O   ALA A 218      23.702 -14.282  69.296  1.00 98.36           O  
ATOM   2983  CB  ALA A 218      22.165 -15.194  66.805  1.00 98.36           C  
ATOM   2984  H   ALA A 218      19.813 -14.972  67.723  1.00 98.36           H  
ATOM   2985  HA  ALA A 218      22.247 -16.299  68.626  1.00 98.36           H  
ATOM   2986  HB1 ALA A 218      23.243 -15.223  66.643  1.00 98.36           H  
ATOM   2987  HB2 ALA A 218      21.727 -16.000  66.215  1.00 98.36           H  
ATOM   2988  HB3 ALA A 218      21.799 -14.252  66.401  1.00 98.36           H  
ATOM   2989  N   THR A 219      21.692 -13.270  69.626  1.00 98.69           N  
ATOM   2990  CA  THR A 219      22.166 -12.089  70.349  1.00 98.69           C  
ATOM   2991  C   THR A 219      21.265 -11.847  71.581  1.00 98.69           C  
ATOM   2992  O   THR A 219      21.516 -12.476  72.610  1.00 98.69           O  
ATOM   2993  CB  THR A 219      22.249 -10.840  69.418  1.00 98.69           C  
ATOM   2994  CG2 THR A 219      23.264 -11.000  68.277  1.00 98.69           C  
ATOM   2995  OG1 THR A 219      21.009 -10.512  68.820  1.00 98.69           O  
ATOM   2996  H   THR A 219      20.693 -13.319  69.476  1.00 98.69           H  
ATOM   2997  HA  THR A 219      23.167 -12.275  70.743  1.00 98.69           H  
ATOM   2998  HB  THR A 219      22.553  -9.977  70.014  1.00 98.69           H  
ATOM   2999 HG21 THR A 219      23.261 -10.117  67.643  1.00 98.69           H  
ATOM   3000 HG22 THR A 219      24.276 -11.132  68.663  1.00 98.69           H  
ATOM   3001 HG23 THR A 219      23.034 -11.849  67.635  1.00 98.69           H  
ATOM   3002  HG1 THR A 219      20.822 -11.156  68.129  1.00 98.69           H  
ATOM   3003  N   CYS A 220      20.274 -10.944  71.492  1.00 98.94           N  
ATOM   3004  CA  CYS A 220      19.469 -10.478  72.617  1.00 98.94           C  
ATOM   3005  C   CYS A 220      18.062 -10.037  72.189  1.00 98.94           C  
ATOM   3006  O   CYS A 220      17.844  -9.643  71.042  1.00 98.94           O  
ATOM   3007  CB  CYS A 220      20.203  -9.375  73.414  1.00 98.94           C  
ATOM   3008  SG  CYS A 220      20.381  -7.834  72.463  1.00 98.94           S  
ATOM   3009  H   CYS A 220      20.111 -10.478  70.608  1.00 98.94           H  
ATOM   3010  HA  CYS A 220      19.319 -11.322  73.284  1.00 98.94           H  
ATOM   3011  HB3 CYS A 220      21.184  -9.718  73.739  1.00 98.94           H  
ATOM   3012  HB2 CYS A 220      19.646  -9.138  74.321  1.00 98.94           H  
ATOM   3013  HG  CYS A 220      21.080  -7.176  73.393  1.00 98.94           H  
ATOM   3014  N   ALA A 221      17.157 -10.070  73.179  1.00 98.98           N  
ATOM   3015  CA  ALA A 221      15.885  -9.358  73.188  1.00 98.98           C  
ATOM   3016  C   ALA A 221      16.060  -8.021  73.916  1.00 98.98           C  
ATOM   3017  O   ALA A 221      16.750  -7.987  74.933  1.00 98.98           O  
ATOM   3018  CB  ALA A 221      14.824 -10.224  73.879  1.00 98.98           C  
ATOM   3019  H   ALA A 221      17.446 -10.427  74.081  1.00 98.98           H  
ATOM   3020  HA  ALA A 221      15.562  -9.148  72.176  1.00 98.98           H  
ATOM   3021  HB1 ALA A 221      13.949  -9.635  74.150  1.00 98.98           H  
ATOM   3022  HB2 ALA A 221      14.487 -11.019  73.216  1.00 98.98           H  
ATOM   3023  HB3 ALA A 221      15.204 -10.685  74.791  1.00 98.98           H  
ATOM   3024  N   VAL A 222      15.438  -6.958  73.380  1.00 98.99           N  
ATOM   3025  CA  VAL A 222      15.506  -5.596  73.913  1.00 98.99           C  
ATOM   3026  C   VAL A 222      14.116  -4.935  73.821  1.00 98.99           C  
ATOM   3027  O   VAL A 222      13.429  -5.100  72.811  1.00 98.99           O  
ATOM   3028  CB  VAL A 222      16.504  -4.693  73.122  1.00 98.99           C  
ATOM   3029  CG1 VAL A 222      16.659  -3.285  73.738  1.00 98.99           C  
ATOM   3030  CG2 VAL A 222      17.894  -5.328  72.956  1.00 98.99           C  
ATOM   3031  H   VAL A 222      14.883  -7.075  72.542  1.00 98.99           H  
ATOM   3032  HA  VAL A 222      15.809  -5.628  74.959  1.00 98.99           H  
ATOM   3033  HB  VAL A 222      16.119  -4.559  72.111  1.00 98.99           H  
ATOM   3034 HG11 VAL A 222      17.456  -2.724  73.255  1.00 98.99           H  
ATOM   3035 HG12 VAL A 222      15.755  -2.684  73.639  1.00 98.99           H  
ATOM   3036 HG13 VAL A 222      16.911  -3.346  74.797  1.00 98.99           H  
ATOM   3037 HG21 VAL A 222      18.584  -4.648  72.458  1.00 98.99           H  
ATOM   3038 HG22 VAL A 222      18.332  -5.598  73.915  1.00 98.99           H  
ATOM   3039 HG23 VAL A 222      17.845  -6.228  72.343  1.00 98.99           H  
ATOM   3040  N   SER A 223      13.762  -4.161  74.859  1.00 98.97           N  
ATOM   3041  CA  SER A 223      12.592  -3.285  74.897  1.00 98.97           C  
ATOM   3042  C   SER A 223      13.035  -1.910  75.424  1.00 98.97           C  
ATOM   3043  O   SER A 223      13.679  -1.844  76.472  1.00 98.97           O  
ATOM   3044  CB  SER A 223      11.487  -3.932  75.756  1.00 98.97           C  
ATOM   3045  OG  SER A 223      10.351  -3.099  75.848  1.00 98.97           O  
ATOM   3046  H   SER A 223      14.388  -4.082  75.651  1.00 98.97           H  
ATOM   3047  HA  SER A 223      12.202  -3.154  73.887  1.00 98.97           H  
ATOM   3048  HB3 SER A 223      11.843  -4.137  76.765  1.00 98.97           H  
ATOM   3049  HB2 SER A 223      11.179  -4.886  75.326  1.00 98.97           H  
ATOM   3050  HG  SER A 223       9.859  -3.158  75.020  1.00 98.97           H  
ATOM   3051  N   GLY A 224      12.708  -0.810  74.732  1.00 98.68           N  
ATOM   3052  CA  GLY A 224      13.140   0.552  75.069  1.00 98.68           C  
ATOM   3053  C   GLY A 224      12.056   1.440  75.697  1.00 98.68           C  
ATOM   3054  O   GLY A 224      10.867   1.128  75.633  1.00 98.68           O  
ATOM   3055  H   GLY A 224      12.104  -0.928  73.922  1.00 98.68           H  
ATOM   3056  HA3 GLY A 224      13.477   1.034  74.151  1.00 98.68           H  
ATOM   3057  HA2 GLY A 224      13.999   0.536  75.738  1.00 98.68           H  
ATOM   3058  N   THR A 225      12.477   2.570  76.281  1.00 97.97           N  
ATOM   3059  CA  THR A 225      11.666   3.676  76.763  1.00 97.97           C  
ATOM   3060  C   THR A 225      12.526   4.950  76.755  1.00 97.97           C  
ATOM   3061  O   THR A 225      13.700   4.905  77.124  1.00 97.97           O  
ATOM   3062  CB  THR A 225      11.007   3.323  78.118  1.00 97.97           C  
ATOM   3063  CG2 THR A 225      11.976   2.733  79.160  1.00 97.97           C  
ATOM   3064  OG1 THR A 225      10.394   4.461  78.699  1.00 97.97           O  
ATOM   3065  H   THR A 225      13.477   2.719  76.400  1.00 97.97           H  
ATOM   3066  HA  THR A 225      10.869   3.833  76.034  1.00 97.97           H  
ATOM   3067  HB  THR A 225      10.218   2.603  77.921  1.00 97.97           H  
ATOM   3068 HG21 THR A 225      11.484   2.553  80.115  1.00 97.97           H  
ATOM   3069 HG22 THR A 225      12.372   1.771  78.833  1.00 97.97           H  
ATOM   3070 HG23 THR A 225      12.829   3.387  79.332  1.00 97.97           H  
ATOM   3071  HG1 THR A 225       9.836   4.890  78.055  1.00 97.97           H  
ATOM   3072  N   GLY A 226      11.951   6.094  76.374  1.00 95.39           N  
ATOM   3073  CA  GLY A 226      12.662   7.357  76.286  1.00 95.39           C  
ATOM   3074  C   GLY A 226      12.174   8.200  75.118  1.00 95.39           C  
ATOM   3075  O   GLY A 226      11.128   7.928  74.534  1.00 95.39           O  
ATOM   3076  H   GLY A 226      10.969   6.121  76.126  1.00 95.39           H  
ATOM   3077  HA3 GLY A 226      13.724   7.182  76.116  1.00 95.39           H  
ATOM   3078  HA2 GLY A 226      12.547   7.907  77.220  1.00 95.39           H  
ATOM   3079  N   HIS A 227      12.950   9.232  74.773  1.00 94.61           N  
ATOM   3080  CA  HIS A 227      12.752  10.136  73.637  1.00 94.61           C  
ATOM   3081  C   HIS A 227      12.891   9.354  72.313  1.00 94.61           C  
ATOM   3082  O   HIS A 227      13.968   9.287  71.714  1.00 94.61           O  
ATOM   3083  CB  HIS A 227      13.790  11.271  73.764  1.00 94.61           C  
ATOM   3084  CG  HIS A 227      13.775  12.356  72.710  1.00 94.61           C  
ATOM   3085  CD2 HIS A 227      12.888  12.663  71.700  1.00 94.61           C  
ATOM   3086  ND1 HIS A 227      14.772  13.316  72.623  1.00 94.61           N  
ATOM   3087  CE1 HIS A 227      14.478  14.114  71.596  1.00 94.61           C  
ATOM   3088  NE2 HIS A 227      13.350  13.771  70.987  1.00 94.61           N  
ATOM   3089  H   HIS A 227      13.773   9.370  75.351  1.00 94.61           H  
ATOM   3090  HA  HIS A 227      11.749  10.564  73.695  1.00 94.61           H  
ATOM   3091  HB3 HIS A 227      14.779  10.826  73.774  1.00 94.61           H  
ATOM   3092  HB2 HIS A 227      13.672  11.763  74.731  1.00 94.61           H  
ATOM   3093  HD2 HIS A 227      11.962  12.178  71.424  1.00 94.61           H  
ATOM   3094  HD1 HIS A 227      15.618  13.407  73.200  1.00 94.61           H  
ATOM   3095  HE1 HIS A 227      15.100  14.944  71.286  1.00 94.61           H  
ATOM   3096  N   GLY A 228      11.788   8.726  71.885  1.00 96.52           N  
ATOM   3097  CA  GLY A 228      11.727   7.678  70.871  1.00 96.52           C  
ATOM   3098  C   GLY A 228      12.210   8.078  69.477  1.00 96.52           C  
ATOM   3099  O   GLY A 228      12.665   7.228  68.717  1.00 96.52           O  
ATOM   3100  H   GLY A 228      11.000   8.753  72.525  1.00 96.52           H  
ATOM   3101  HA3 GLY A 228      10.703   7.320  70.781  1.00 96.52           H  
ATOM   3102  HA2 GLY A 228      12.308   6.834  71.237  1.00 96.52           H  
ATOM   3103  N   GLU A 229      12.197   9.375  69.159  1.00 97.03           N  
ATOM   3104  CA  GLU A 229      12.773   9.946  67.949  1.00 97.03           C  
ATOM   3105  C   GLU A 229      14.277   9.629  67.850  1.00 97.03           C  
ATOM   3106  O   GLU A 229      14.746   9.241  66.784  1.00 97.03           O  
ATOM   3107  CB  GLU A 229      12.522  11.469  67.932  1.00 97.03           C  
ATOM   3108  CG  GLU A 229      11.124  11.891  67.420  1.00 97.03           C  
ATOM   3109  CD  GLU A 229       9.927  11.612  68.326  1.00 97.03           C  
ATOM   3110  OE1 GLU A 229      10.117  11.403  69.543  1.00 97.03           O1-
ATOM   3111  OE2 GLU A 229       8.805  11.591  67.775  1.00 97.03           O  
ATOM   3112  H   GLU A 229      11.785  10.019  69.820  1.00 97.03           H  
ATOM   3113  HA  GLU A 229      12.297   9.494  67.080  1.00 97.03           H  
ATOM   3114  HB3 GLU A 229      13.249  11.938  67.268  1.00 97.03           H  
ATOM   3115  HB2 GLU A 229      12.720  11.907  68.911  1.00 97.03           H  
ATOM   3116  HG3 GLU A 229      10.926  11.407  66.468  1.00 97.03           H  
ATOM   3117  HG2 GLU A 229      11.134  12.962  67.225  1.00 97.03           H  
ATOM   3118  N   ILE A 230      15.024   9.709  68.958  1.00 97.56           N  
ATOM   3119  CA  ILE A 230      16.451   9.387  68.993  1.00 97.56           C  
ATOM   3120  C   ILE A 230      16.635   7.856  68.963  1.00 97.56           C  
ATOM   3121  O   ILE A 230      17.546   7.370  68.301  1.00 97.56           O  
ATOM   3122  CB  ILE A 230      17.115  10.023  70.247  1.00 97.56           C  
ATOM   3123  CG1 ILE A 230      16.725  11.509  70.435  1.00 97.56           C  
ATOM   3124  CG2 ILE A 230      18.654   9.894  70.254  1.00 97.56           C  
ATOM   3125  CD1 ILE A 230      17.017  12.427  69.235  1.00 97.56           C  
ATOM   3126  H   ILE A 230      14.572   9.945  69.836  1.00 97.56           H  
ATOM   3127  HA  ILE A 230      16.930   9.803  68.106  1.00 97.56           H  
ATOM   3128  HB  ILE A 230      16.749   9.487  71.125  1.00 97.56           H  
ATOM   3129 HG13 ILE A 230      17.241  11.913  71.304  1.00 97.56           H  
ATOM   3130 HG12 ILE A 230      15.665  11.579  70.676  1.00 97.56           H  
ATOM   3131 HG21 ILE A 230      19.083  10.265  71.184  1.00 97.56           H  
ATOM   3132 HG22 ILE A 230      18.993   8.868  70.128  1.00 97.56           H  
ATOM   3133 HG23 ILE A 230      19.108  10.477  69.456  1.00 97.56           H  
ATOM   3134 HD11 ILE A 230      16.730  13.453  69.468  1.00 97.56           H  
ATOM   3135 HD12 ILE A 230      18.077  12.444  68.983  1.00 97.56           H  
ATOM   3136 HD13 ILE A 230      16.460  12.130  68.347  1.00 97.56           H  
ATOM   3137  N   PHE A 231      15.730   7.084  69.580  1.00 98.32           N  
ATOM   3138  CA  PHE A 231      15.751   5.616  69.546  1.00 98.32           C  
ATOM   3139  C   PHE A 231      15.462   5.072  68.134  1.00 98.32           C  
ATOM   3140  O   PHE A 231      15.977   4.012  67.788  1.00 98.32           O  
ATOM   3141  CB  PHE A 231      14.739   5.018  70.548  1.00 98.32           C  
ATOM   3142  CG  PHE A 231      15.116   5.091  72.025  1.00 98.32           C  
ATOM   3143  CD1 PHE A 231      15.375   6.326  72.662  1.00 98.32           C  
ATOM   3144  CD2 PHE A 231      15.187   3.901  72.785  1.00 98.32           C  
ATOM   3145  CE1 PHE A 231      15.722   6.371  74.026  1.00 98.32           C  
ATOM   3146  CE2 PHE A 231      15.524   3.946  74.151  1.00 98.32           C  
ATOM   3147  CZ  PHE A 231      15.798   5.179  74.770  1.00 98.32           C  
ATOM   3148  H   PHE A 231      14.972   7.540  70.068  1.00 98.32           H  
ATOM   3149  HA  PHE A 231      16.750   5.269  69.812  1.00 98.32           H  
ATOM   3150  HB3 PHE A 231      14.592   3.962  70.308  1.00 98.32           H  
ATOM   3151  HB2 PHE A 231      13.759   5.462  70.406  1.00 98.32           H  
ATOM   3152  HD1 PHE A 231      15.322   7.252  72.117  1.00 98.32           H  
ATOM   3153  HD2 PHE A 231      14.974   2.946  72.326  1.00 98.32           H  
ATOM   3154  HE1 PHE A 231      15.929   7.318  74.504  1.00 98.32           H  
ATOM   3155  HE2 PHE A 231      15.574   3.035  74.731  1.00 98.32           H  
ATOM   3156  HZ  PHE A 231      16.057   5.207  75.818  1.00 98.32           H  
ATOM   3157  N   MET A 232      14.700   5.803  67.307  1.00 98.79           N  
ATOM   3158  CA  MET A 232      14.491   5.513  65.888  1.00 98.79           C  
ATOM   3159  C   MET A 232      15.704   5.948  65.054  1.00 98.79           C  
ATOM   3160  O   MET A 232      16.199   5.163  64.255  1.00 98.79           O  
ATOM   3161  CB  MET A 232      13.239   6.258  65.372  1.00 98.79           C  
ATOM   3162  CG  MET A 232      11.937   5.534  65.736  1.00 98.79           C  
ATOM   3163  SD  MET A 232      10.452   6.186  64.930  1.00 98.79           S  
ATOM   3164  CE  MET A 232       9.997   7.543  66.036  1.00 98.79           C  
ATOM   3165  H   MET A 232      14.224   6.608  67.701  1.00 98.79           H  
ATOM   3166  HA  MET A 232      14.369   4.440  65.738  1.00 98.79           H  
ATOM   3167  HB3 MET A 232      13.278   6.322  64.283  1.00 98.79           H  
ATOM   3168  HB2 MET A 232      13.213   7.288  65.730  1.00 98.79           H  
ATOM   3169  HG3 MET A 232      11.792   5.526  66.815  1.00 98.79           H  
ATOM   3170  HG2 MET A 232      12.013   4.491  65.428  1.00 98.79           H  
ATOM   3171  HE1 MET A 232       9.050   7.980  65.718  1.00 98.79           H  
ATOM   3172  HE2 MET A 232       9.889   7.190  67.061  1.00 98.79           H  
ATOM   3173  HE3 MET A 232      10.760   8.316  66.012  1.00 98.79           H  
ATOM   3174  N   ARG A 233      16.213   7.171  65.257  1.00 98.78           N  
ATOM   3175  CA  ARG A 233      17.341   7.747  64.516  1.00 98.78           C  
ATOM   3176  C   ARG A 233      18.682   7.026  64.768  1.00 98.78           C  
ATOM   3177  O   ARG A 233      19.503   6.981  63.852  1.00 98.78           O  
ATOM   3178  CB  ARG A 233      17.440   9.249  64.853  1.00 98.78           C  
ATOM   3179  CG  ARG A 233      16.306  10.111  64.253  1.00 98.78           C  
ATOM   3180  CD  ARG A 233      16.135  11.501  64.903  1.00 98.78           C  
ATOM   3181  NE  ARG A 233      17.379  12.289  64.932  1.00 98.78           N  
ATOM   3182  CZ  ARG A 233      17.573  13.498  65.492  1.00 98.78           C  
ATOM   3183  NH1 ARG A 233      16.587  14.163  66.113  1.00 98.78           N  
ATOM   3184  NH2 ARG A 233      18.787  14.058  65.427  1.00 98.78           N1+
ATOM   3185  H   ARG A 233      15.802   7.764  65.966  1.00 98.78           H  
ATOM   3186  HA  ARG A 233      17.133   7.652  63.448  1.00 98.78           H  
ATOM   3187  HB3 ARG A 233      18.391   9.637  64.484  1.00 98.78           H  
ATOM   3188  HB2 ARG A 233      17.461   9.374  65.934  1.00 98.78           H  
ATOM   3189  HG3 ARG A 233      15.378   9.573  64.438  1.00 98.78           H  
ATOM   3190  HG2 ARG A 233      16.354  10.176  63.167  1.00 98.78           H  
ATOM   3191  HD3 ARG A 233      15.641  11.451  65.872  1.00 98.78           H  
ATOM   3192  HD2 ARG A 233      15.478  12.080  64.254  1.00 98.78           H  
ATOM   3193  HE  ARG A 233      18.155  11.868  64.439  1.00 98.78           H  
ATOM   3194 HH12 ARG A 233      16.759  15.065  66.535  1.00 98.78           H  
ATOM   3195 HH11 ARG A 233      15.664  13.759  66.170  1.00 98.78           H  
ATOM   3196 HH22 ARG A 233      18.961  14.956  65.854  1.00 98.78           H  
ATOM   3197 HH21 ARG A 233      19.551  13.590  64.953  1.00 98.78           H  
ATOM   3198  N   TRP A 234      18.872   6.457  65.971  1.00 98.71           N  
ATOM   3199  CA  TRP A 234      20.027   5.625  66.329  1.00 98.71           C  
ATOM   3200  C   TRP A 234      19.728   4.118  66.317  1.00 98.71           C  
ATOM   3201  O   TRP A 234      20.674   3.348  66.490  1.00 98.71           O  
ATOM   3202  CB  TRP A 234      20.635   6.089  67.674  1.00 98.71           C  
ATOM   3203  CG  TRP A 234      21.591   7.234  67.531  1.00 98.71           C  
ATOM   3204  CD1 TRP A 234      22.937   7.111  67.498  1.00 98.71           C  
ATOM   3205  CD2 TRP A 234      21.315   8.640  67.257  1.00 98.71           C  
ATOM   3206  CE2 TRP A 234      22.556   9.306  67.020  1.00 98.71           C  
ATOM   3207  CE3 TRP A 234      20.144   9.423  67.157  1.00 98.71           C  
ATOM   3208  NE1 TRP A 234      23.510   8.329  67.205  1.00 98.71           N  
ATOM   3209  CZ2 TRP A 234      22.624  10.665  66.670  1.00 98.71           C  
ATOM   3210  CZ3 TRP A 234      20.201  10.796  66.851  1.00 98.71           C  
ATOM   3211  CH2 TRP A 234      21.438  11.416  66.603  1.00 98.71           C  
ATOM   3212  H   TRP A 234      18.169   6.569  66.689  1.00 98.71           H  
ATOM   3213  HA  TRP A 234      20.808   5.729  65.576  1.00 98.71           H  
ATOM   3214  HB3 TRP A 234      21.193   5.281  68.149  1.00 98.71           H  
ATOM   3215  HB2 TRP A 234      19.852   6.353  68.383  1.00 98.71           H  
ATOM   3216  HD1 TRP A 234      23.468   6.181  67.638  1.00 98.71           H  
ATOM   3217  HE3 TRP A 234      19.189   8.963  67.338  1.00 98.71           H  
ATOM   3218  HE1 TRP A 234      24.508   8.457  67.121  1.00 98.71           H  
ATOM   3219  HZ2 TRP A 234      23.578  11.135  66.485  1.00 98.71           H  
ATOM   3220  HZ3 TRP A 234      19.290  11.372  66.814  1.00 98.71           H  
ATOM   3221  HH2 TRP A 234      21.481  12.471  66.377  1.00 98.71           H  
ATOM   3222  N   THR A 235      18.459   3.727  66.083  1.00 98.80           N  
ATOM   3223  CA  THR A 235      17.969   2.344  65.952  1.00 98.80           C  
ATOM   3224  C   THR A 235      18.393   1.461  67.153  1.00 98.80           C  
ATOM   3225  O   THR A 235      19.000   0.405  66.977  1.00 98.80           O  
ATOM   3226  CB  THR A 235      18.361   1.706  64.580  1.00 98.80           C  
ATOM   3227  CG2 THR A 235      17.976   2.580  63.377  1.00 98.80           C  
ATOM   3228  OG1 THR A 235      19.727   1.351  64.455  1.00 98.80           O  
ATOM   3229  H   THR A 235      17.759   4.439  65.936  1.00 98.80           H  
ATOM   3230  HA  THR A 235      16.880   2.403  65.982  1.00 98.80           H  
ATOM   3231  HB  THR A 235      17.805   0.773  64.482  1.00 98.80           H  
ATOM   3232 HG21 THR A 235      18.271   2.105  62.446  1.00 98.80           H  
ATOM   3233 HG22 THR A 235      16.898   2.739  63.339  1.00 98.80           H  
ATOM   3234 HG23 THR A 235      18.460   3.556  63.406  1.00 98.80           H  
ATOM   3235  HG1 THR A 235      19.936   0.720  65.150  1.00 98.80           H  
ATOM   3236  N   ALA A 236      18.091   1.967  68.363  1.00 98.86           N  
ATOM   3237  CA  ALA A 236      18.630   1.530  69.652  1.00 98.86           C  
ATOM   3238  C   ALA A 236      18.558   0.020  69.942  1.00 98.86           C  
ATOM   3239  O   ALA A 236      19.583  -0.559  70.296  1.00 98.86           O  
ATOM   3240  CB  ALA A 236      17.973   2.349  70.775  1.00 98.86           C  
ATOM   3241  H   ALA A 236      17.546   2.819  68.394  1.00 98.86           H  
ATOM   3242  HA  ALA A 236      19.689   1.795  69.638  1.00 98.86           H  
ATOM   3243  HB1 ALA A 236      18.338   2.046  71.758  1.00 98.86           H  
ATOM   3244  HB2 ALA A 236      18.191   3.411  70.663  1.00 98.86           H  
ATOM   3245  HB3 ALA A 236      16.890   2.234  70.774  1.00 98.86           H  
ATOM   3246  N   ALA A 237      17.376  -0.596  69.765  1.00 98.95           N  
ATOM   3247  CA  ALA A 237      17.138  -2.010  70.069  1.00 98.95           C  
ATOM   3248  C   ALA A 237      17.934  -2.998  69.193  1.00 98.95           C  
ATOM   3249  O   ALA A 237      18.446  -3.983  69.725  1.00 98.95           O  
ATOM   3250  CB  ALA A 237      15.629  -2.293  70.031  1.00 98.95           C  
ATOM   3251  H   ALA A 237      16.575  -0.058  69.462  1.00 98.95           H  
ATOM   3252  HA  ALA A 237      17.471  -2.167  71.094  1.00 98.95           H  
ATOM   3253  HB1 ALA A 237      15.408  -3.320  70.315  1.00 98.95           H  
ATOM   3254  HB2 ALA A 237      15.092  -1.651  70.731  1.00 98.95           H  
ATOM   3255  HB3 ALA A 237      15.209  -2.128  69.040  1.00 98.95           H  
ATOM   3256  N   SER A 238      18.055  -2.704  67.886  1.00 98.90           N  
ATOM   3257  CA  SER A 238      18.860  -3.481  66.937  1.00 98.90           C  
ATOM   3258  C   SER A 238      20.364  -3.161  66.990  1.00 98.90           C  
ATOM   3259  O   SER A 238      21.153  -4.034  66.637  1.00 98.90           O  
ATOM   3260  CB  SER A 238      18.299  -3.327  65.511  1.00 98.90           C  
ATOM   3261  OG  SER A 238      18.420  -2.008  65.011  1.00 98.90           O  
ATOM   3262  H   SER A 238      17.609  -1.872  67.523  1.00 98.90           H  
ATOM   3263  HA  SER A 238      18.755  -4.536  67.199  1.00 98.90           H  
ATOM   3264  HB3 SER A 238      17.261  -3.644  65.481  1.00 98.90           H  
ATOM   3265  HB2 SER A 238      18.831  -3.991  64.829  1.00 98.90           H  
ATOM   3266  HG  SER A 238      17.837  -1.431  65.511  1.00 98.90           H  
ATOM   3267  N   GLU A 239      20.739  -1.946  67.430  1.00 98.91           N  
ATOM   3268  CA  GLU A 239      22.133  -1.518  67.572  1.00 98.91           C  
ATOM   3269  C   GLU A 239      22.865  -2.229  68.725  1.00 98.91           C  
ATOM   3270  O   GLU A 239      24.051  -2.516  68.583  1.00 98.91           O  
ATOM   3271  CB  GLU A 239      22.205   0.029  67.638  1.00 98.91           C  
ATOM   3272  CG  GLU A 239      23.585   0.678  67.929  1.00 98.91           C  
ATOM   3273  CD  GLU A 239      24.686   0.536  66.864  1.00 98.91           C  
ATOM   3274  OE1 GLU A 239      25.749   1.159  67.081  1.00 98.91           O1-
ATOM   3275  OE2 GLU A 239      24.498  -0.182  65.856  1.00 98.91           O  
ATOM   3276  H   GLU A 239      20.035  -1.263  67.674  1.00 98.91           H  
ATOM   3277  HA  GLU A 239      22.636  -1.830  66.657  1.00 98.91           H  
ATOM   3278  HB3 GLU A 239      21.503   0.380  68.394  1.00 98.91           H  
ATOM   3279  HB2 GLU A 239      21.830   0.435  66.697  1.00 98.91           H  
ATOM   3280  HG3 GLU A 239      23.988   0.291  68.863  1.00 98.91           H  
ATOM   3281  HG2 GLU A 239      23.426   1.745  68.098  1.00 98.91           H  
ATOM   3282  N   ILE A 240      22.141  -2.555  69.812  1.00 98.97           N  
ATOM   3283  CA  ILE A 240      22.638  -3.370  70.927  1.00 98.97           C  
ATOM   3284  C   ILE A 240      22.953  -4.809  70.471  1.00 98.97           C  
ATOM   3285  O   ILE A 240      24.027  -5.318  70.785  1.00 98.97           O  
ATOM   3286  CB  ILE A 240      21.635  -3.405  72.123  1.00 98.97           C  
ATOM   3287  CG1 ILE A 240      21.467  -1.985  72.703  1.00 98.97           C  
ATOM   3288  CG2 ILE A 240      22.016  -4.395  73.254  1.00 98.97           C  
ATOM   3289  CD1 ILE A 240      20.232  -1.762  73.585  1.00 98.97           C  
ATOM   3290  H   ILE A 240      21.171  -2.272  69.863  1.00 98.97           H  
ATOM   3291  HA  ILE A 240      23.569  -2.916  71.273  1.00 98.97           H  
ATOM   3292  HB  ILE A 240      20.665  -3.712  71.730  1.00 98.97           H  
ATOM   3293 HG13 ILE A 240      21.383  -1.271  71.892  1.00 98.97           H  
ATOM   3294 HG12 ILE A 240      22.373  -1.699  73.232  1.00 98.97           H  
ATOM   3295 HG21 ILE A 240      21.295  -4.382  74.069  1.00 98.97           H  
ATOM   3296 HG22 ILE A 240      22.061  -5.428  72.913  1.00 98.97           H  
ATOM   3297 HG23 ILE A 240      22.987  -4.149  73.679  1.00 98.97           H  
ATOM   3298 HD11 ILE A 240      20.430  -0.981  74.318  1.00 98.97           H  
ATOM   3299 HD12 ILE A 240      19.388  -1.430  72.982  1.00 98.97           H  
ATOM   3300 HD13 ILE A 240      19.922  -2.656  74.124  1.00 98.97           H  
ATOM   3301  N   ALA A 241      22.041  -5.402  69.684  1.00 98.94           N  
ATOM   3302  CA  ALA A 241      22.216  -6.709  69.056  1.00 98.94           C  
ATOM   3303  C   ALA A 241      23.359  -6.744  68.024  1.00 98.94           C  
ATOM   3304  O   ALA A 241      24.086  -7.732  67.978  1.00 98.94           O  
ATOM   3305  CB  ALA A 241      20.884  -7.133  68.427  1.00 98.94           C  
ATOM   3306  H   ALA A 241      21.184  -4.914  69.465  1.00 98.94           H  
ATOM   3307  HA  ALA A 241      22.460  -7.426  69.842  1.00 98.94           H  
ATOM   3308  HB1 ALA A 241      20.982  -8.077  67.896  1.00 98.94           H  
ATOM   3309  HB2 ALA A 241      20.117  -7.268  69.191  1.00 98.94           H  
ATOM   3310  HB3 ALA A 241      20.515  -6.395  67.715  1.00 98.94           H  
ATOM   3311  N   ALA A 242      23.523  -5.662  67.243  1.00 98.91           N  
ATOM   3312  CA  ALA A 242      24.567  -5.520  66.226  1.00 98.91           C  
ATOM   3313  C   ALA A 242      25.983  -5.341  66.803  1.00 98.91           C  
ATOM   3314  O   ALA A 242      26.932  -5.821  66.186  1.00 98.91           O  
ATOM   3315  CB  ALA A 242      24.207  -4.366  65.285  1.00 98.91           C  
ATOM   3316  H   ALA A 242      22.876  -4.888  67.326  1.00 98.91           H  
ATOM   3317  HA  ALA A 242      24.576  -6.436  65.634  1.00 98.91           H  
ATOM   3318  HB1 ALA A 242      24.902  -4.326  64.449  1.00 98.91           H  
ATOM   3319  HB2 ALA A 242      23.210  -4.494  64.863  1.00 98.91           H  
ATOM   3320  HB3 ALA A 242      24.235  -3.402  65.794  1.00 98.91           H  
ATOM   3321  N   ARG A 243      26.103  -4.703  67.980  1.00 98.88           N  
ATOM   3322  CA  ARG A 243      27.348  -4.598  68.749  1.00 98.88           C  
ATOM   3323  C   ARG A 243      27.805  -5.954  69.314  1.00 98.88           C  
ATOM   3324  O   ARG A 243      29.006  -6.217  69.326  1.00 98.88           O  
ATOM   3325  CB  ARG A 243      27.164  -3.585  69.892  1.00 98.88           C  
ATOM   3326  CG  ARG A 243      27.234  -2.130  69.420  1.00 98.88           C  
ATOM   3327  CD  ARG A 243      26.874  -1.125  70.523  1.00 98.88           C  
ATOM   3328  NE  ARG A 243      27.149   0.258  70.102  1.00 98.88           N  
ATOM   3329  CZ  ARG A 243      28.347   0.873  70.081  1.00 98.88           C  
ATOM   3330  NH1 ARG A 243      29.470   0.281  70.517  1.00 98.88           N  
ATOM   3331  NH2 ARG A 243      28.418   2.118  69.599  1.00 98.88           N1+
ATOM   3332  H   ARG A 243      25.279  -4.310  68.415  1.00 98.88           H  
ATOM   3333  HA  ARG A 243      28.143  -4.244  68.089  1.00 98.88           H  
ATOM   3334  HB3 ARG A 243      27.950  -3.725  70.633  1.00 98.88           H  
ATOM   3335  HB2 ARG A 243      26.225  -3.773  70.413  1.00 98.88           H  
ATOM   3336  HG3 ARG A 243      26.512  -2.018  68.612  1.00 98.88           H  
ATOM   3337  HG2 ARG A 243      28.206  -1.909  68.979  1.00 98.88           H  
ATOM   3338  HD3 ARG A 243      27.313  -1.376  71.488  1.00 98.88           H  
ATOM   3339  HD2 ARG A 243      25.793  -1.161  70.664  1.00 98.88           H  
ATOM   3340  HE  ARG A 243      26.356   0.769  69.734  1.00 98.88           H  
ATOM   3341 HH12 ARG A 243      30.348   0.781  70.525  1.00 98.88           H  
ATOM   3342 HH11 ARG A 243      29.443  -0.656  70.901  1.00 98.88           H  
ATOM   3343 HH22 ARG A 243      29.292   2.622  69.595  1.00 98.88           H  
ATOM   3344 HH21 ARG A 243      27.566   2.611  69.353  1.00 98.88           H  
ATOM   3345  N   MET A 244      26.853  -6.804  69.731  1.00 98.92           N  
ATOM   3346  CA  MET A 244      27.133  -8.172  70.168  1.00 98.92           C  
ATOM   3347  C   MET A 244      27.537  -9.094  69.004  1.00 98.92           C  
ATOM   3348  O   MET A 244      28.395  -9.955  69.195  1.00 98.92           O  
ATOM   3349  CB  MET A 244      25.913  -8.744  70.915  1.00 98.92           C  
ATOM   3350  CG  MET A 244      25.566  -7.999  72.214  1.00 98.92           C  
ATOM   3351  SD  MET A 244      23.959  -8.449  72.911  1.00 98.92           S  
ATOM   3352  CE  MET A 244      24.299 -10.146  73.443  1.00 98.92           C  
ATOM   3353  H   MET A 244      25.882  -6.525  69.710  1.00 98.92           H  
ATOM   3354  HA  MET A 244      27.976  -8.138  70.857  1.00 98.92           H  
ATOM   3355  HB3 MET A 244      26.111  -9.788  71.160  1.00 98.92           H  
ATOM   3356  HB2 MET A 244      25.042  -8.753  70.259  1.00 98.92           H  
ATOM   3357  HG3 MET A 244      25.560  -6.924  72.051  1.00 98.92           H  
ATOM   3358  HG2 MET A 244      26.326  -8.181  72.971  1.00 98.92           H  
ATOM   3359  HE1 MET A 244      23.423 -10.555  73.941  1.00 98.92           H  
ATOM   3360  HE2 MET A 244      24.530 -10.783  72.590  1.00 98.92           H  
ATOM   3361  HE3 MET A 244      25.136 -10.169  74.141  1.00 98.92           H  
ATOM   3362  N   ARG A 245      26.920  -8.887  67.828  1.00 98.39           N  
ATOM   3363  CA  ARG A 245      27.100  -9.708  66.632  1.00 98.39           C  
ATOM   3364  C   ARG A 245      28.417  -9.435  65.883  1.00 98.39           C  
ATOM   3365  O   ARG A 245      28.982 -10.377  65.329  1.00 98.39           O  
ATOM   3366  CB  ARG A 245      25.874  -9.506  65.713  1.00 98.39           C  
ATOM   3367  CG  ARG A 245      25.720 -10.557  64.592  1.00 98.39           C  
ATOM   3368  CD  ARG A 245      24.504 -10.357  63.663  1.00 98.39           C  
ATOM   3369  NE  ARG A 245      23.218 -10.265  64.386  1.00 98.39           N  
ATOM   3370  CZ  ARG A 245      22.449  -9.169  64.553  1.00 98.39           C  
ATOM   3371  NH1 ARG A 245      22.748  -7.986  64.002  1.00 98.39           N  
ATOM   3372  NH2 ARG A 245      21.337  -9.255  65.288  1.00 98.39           N1+
ATOM   3373  H   ARG A 245      26.217  -8.162  67.767  1.00 98.39           H  
ATOM   3374  HA  ARG A 245      27.106 -10.751  66.955  1.00 98.39           H  
ATOM   3375  HB3 ARG A 245      25.888  -8.503  65.282  1.00 98.39           H  
ATOM   3376  HB2 ARG A 245      24.984  -9.548  66.335  1.00 98.39           H  
ATOM   3377  HG3 ARG A 245      25.768 -11.580  64.967  1.00 98.39           H  
ATOM   3378  HG2 ARG A 245      26.598 -10.442  63.957  1.00 98.39           H  
ATOM   3379  HD3 ARG A 245      24.391 -11.277  63.088  1.00 98.39           H  
ATOM   3380  HD2 ARG A 245      24.670  -9.579  62.919  1.00 98.39           H  
ATOM   3381  HE  ARG A 245      22.922 -11.113  64.849  1.00 98.39           H  
ATOM   3382 HH12 ARG A 245      22.152  -7.182  64.137  1.00 98.39           H  
ATOM   3383 HH11 ARG A 245      23.534  -7.902  63.372  1.00 98.39           H  
ATOM   3384 HH22 ARG A 245      20.755  -8.444  65.438  1.00 98.39           H  
ATOM   3385 HH21 ARG A 245      21.060 -10.141  65.700  1.00 98.39           H  
ATOM   3386  N   HIS A 246      28.854  -8.163  65.844  1.00 98.66           N  
ATOM   3387  CA  HIS A 246      29.935  -7.701  64.967  1.00 98.66           C  
ATOM   3388  C   HIS A 246      31.181  -7.230  65.730  1.00 98.66           C  
ATOM   3389  O   HIS A 246      32.284  -7.527  65.272  1.00 98.66           O  
ATOM   3390  CB  HIS A 246      29.407  -6.565  64.071  1.00 98.66           C  
ATOM   3391  CG  HIS A 246      28.299  -6.921  63.110  1.00 98.66           C  
ATOM   3392  CD2 HIS A 246      27.045  -6.359  62.955  1.00 98.66           C  
ATOM   3393  ND1 HIS A 246      28.299  -8.102  62.380  1.00 98.66           N1+
ATOM   3394  CE1 HIS A 246      27.121  -8.181  61.767  1.00 98.66           C  
ATOM   3395  NE2 HIS A 246      26.336  -7.151  62.073  1.00 98.66           N  
ATOM   3396  H   HIS A 246      28.331  -7.446  66.327  1.00 98.66           H  
ATOM   3397  HA  HIS A 246      30.271  -8.510  64.316  1.00 98.66           H  
ATOM   3398  HB3 HIS A 246      30.219  -6.136  63.487  1.00 98.66           H  
ATOM   3399  HB2 HIS A 246      29.037  -5.764  64.707  1.00 98.66           H  
ATOM   3400  HD2 HIS A 246      26.602  -5.474  63.386  1.00 98.66           H  
ATOM   3401  HD1 HIS A 246      29.050  -8.777  62.331  1.00 98.66           H  
ATOM   3402  HE1 HIS A 246      26.828  -8.989  61.113  1.00 98.66           H  
ATOM   3403  HE2 HIS A 246      25.389  -6.998  61.738  1.00 98.66           H  
ATOM   3404  N   ALA A 247      31.005  -6.516  66.858  1.00 98.40           N  
ATOM   3405  CA  ALA A 247      32.113  -6.061  67.708  1.00 98.40           C  
ATOM   3406  C   ALA A 247      32.468  -7.065  68.823  1.00 98.40           C  
ATOM   3407  O   ALA A 247      33.495  -6.879  69.475  1.00 98.40           O  
ATOM   3408  CB  ALA A 247      31.808  -4.661  68.272  1.00 98.40           C  
ATOM   3409  H   ALA A 247      30.074  -6.308  67.189  1.00 98.40           H  
ATOM   3410  HA  ALA A 247      33.015  -5.956  67.101  1.00 98.40           H  
ATOM   3411  HB1 ALA A 247      32.552  -4.356  69.010  1.00 98.40           H  
ATOM   3412  HB2 ALA A 247      31.830  -3.910  67.484  1.00 98.40           H  
ATOM   3413  HB3 ALA A 247      30.834  -4.604  68.751  1.00 98.40           H  
ATOM   3414  N   GLY A 248      31.643  -8.112  69.010  1.00 98.40           N  
ATOM   3415  CA  GLY A 248      31.879  -9.193  69.970  1.00 98.40           C  
ATOM   3416  C   GLY A 248      31.627  -8.775  71.429  1.00 98.40           C  
ATOM   3417  O   GLY A 248      32.065  -9.486  72.332  1.00 98.40           O  
ATOM   3418  H   GLY A 248      30.817  -8.191  68.435  1.00 98.40           H  
ATOM   3419  HA3 GLY A 248      32.900  -9.566  69.869  1.00 98.40           H  
ATOM   3420  HA2 GLY A 248      31.215 -10.023  69.727  1.00 98.40           H  
ATOM   3421  N   GLU A 249      30.950  -7.636  71.662  1.00 98.84           N  
ATOM   3422  CA  GLU A 249      30.630  -7.100  72.986  1.00 98.84           C  
ATOM   3423  C   GLU A 249      29.642  -7.994  73.753  1.00 98.84           C  
ATOM   3424  O   GLU A 249      28.829  -8.686  73.140  1.00 98.84           O  
ATOM   3425  CB  GLU A 249      30.057  -5.671  72.836  1.00 98.84           C  
ATOM   3426  CG  GLU A 249      31.036  -4.685  72.154  1.00 98.84           C  
ATOM   3427  CD  GLU A 249      30.553  -3.228  72.037  1.00 98.84           C  
ATOM   3428  OE1 GLU A 249      31.228  -2.477  71.299  1.00 98.84           O1-
ATOM   3429  OE2 GLU A 249      29.533  -2.864  72.662  1.00 98.84           O  
ATOM   3430  H   GLU A 249      30.615  -7.097  70.877  1.00 98.84           H  
ATOM   3431  HA  GLU A 249      31.557  -7.044  73.560  1.00 98.84           H  
ATOM   3432  HB3 GLU A 249      29.786  -5.292  73.822  1.00 98.84           H  
ATOM   3433  HB2 GLU A 249      29.128  -5.710  72.264  1.00 98.84           H  
ATOM   3434  HG3 GLU A 249      31.271  -5.042  71.152  1.00 98.84           H  
ATOM   3435  HG2 GLU A 249      31.977  -4.679  72.705  1.00 98.84           H  
ATOM   3436  N   SER A 250      29.701  -7.923  75.092  1.00 98.89           N  
ATOM   3437  CA  SER A 250      28.676  -8.483  75.975  1.00 98.89           C  
ATOM   3438  C   SER A 250      27.379  -7.652  75.918  1.00 98.89           C  
ATOM   3439  O   SER A 250      27.392  -6.515  75.440  1.00 98.89           O  
ATOM   3440  CB  SER A 250      29.247  -8.600  77.406  1.00 98.89           C  
ATOM   3441  OG  SER A 250      29.362  -7.350  78.060  1.00 98.89           O  
ATOM   3442  H   SER A 250      30.409  -7.350  75.531  1.00 98.89           H  
ATOM   3443  HA  SER A 250      28.447  -9.492  75.626  1.00 98.89           H  
ATOM   3444  HB3 SER A 250      30.224  -9.085  77.391  1.00 98.89           H  
ATOM   3445  HB2 SER A 250      28.599  -9.233  78.013  1.00 98.89           H  
ATOM   3446  HG  SER A 250      30.141  -6.905  77.715  1.00 98.89           H  
ATOM   3447  N   LEU A 251      26.287  -8.232  76.439  1.00 98.93           N  
ATOM   3448  CA  LEU A 251      24.990  -7.571  76.596  1.00 98.93           C  
ATOM   3449  C   LEU A 251      25.069  -6.279  77.431  1.00 98.93           C  
ATOM   3450  O   LEU A 251      24.466  -5.281  77.039  1.00 98.93           O  
ATOM   3451  CB  LEU A 251      23.995  -8.589  77.195  1.00 98.93           C  
ATOM   3452  CG  LEU A 251      22.581  -8.050  77.504  1.00 98.93           C  
ATOM   3453  CD1 LEU A 251      21.813  -7.655  76.225  1.00 98.93           C  
ATOM   3454  CD2 LEU A 251      21.797  -9.014  78.407  1.00 98.93           C  
ATOM   3455  H   LEU A 251      26.346  -9.176  76.796  1.00 98.93           H  
ATOM   3456  HA  LEU A 251      24.648  -7.293  75.599  1.00 98.93           H  
ATOM   3457  HB3 LEU A 251      24.425  -8.980  78.120  1.00 98.93           H  
ATOM   3458  HB2 LEU A 251      23.918  -9.442  76.522  1.00 98.93           H  
ATOM   3459  HG  LEU A 251      22.688  -7.153  78.102  1.00 98.93           H  
ATOM   3460 HD11 LEU A 251      20.835  -8.128  76.156  1.00 98.93           H  
ATOM   3461 HD12 LEU A 251      21.656  -6.576  76.188  1.00 98.93           H  
ATOM   3462 HD13 LEU A 251      22.355  -7.930  75.322  1.00 98.93           H  
ATOM   3463 HD21 LEU A 251      20.819  -9.248  78.003  1.00 98.93           H  
ATOM   3464 HD22 LEU A 251      22.321  -9.957  78.556  1.00 98.93           H  
ATOM   3465 HD23 LEU A 251      21.633  -8.578  79.393  1.00 98.93           H  
ATOM   3466  N   GLU A 252      25.826  -6.325  78.542  1.00 98.88           N  
ATOM   3467  CA  GLU A 252      26.053  -5.203  79.452  1.00 98.88           C  
ATOM   3468  C   GLU A 252      26.799  -4.046  78.761  1.00 98.88           C  
ATOM   3469  O   GLU A 252      26.352  -2.908  78.865  1.00 98.88           O  
ATOM   3470  CB  GLU A 252      26.808  -5.712  80.703  1.00 98.88           C  
ATOM   3471  CG  GLU A 252      26.936  -4.687  81.859  1.00 98.88           C  
ATOM   3472  CD  GLU A 252      25.624  -4.395  82.609  1.00 98.88           C  
ATOM   3473  OE1 GLU A 252      25.415  -3.215  82.963  1.00 98.88           O1-
ATOM   3474  OE2 GLU A 252      24.843  -5.346  82.833  1.00 98.88           O  
ATOM   3475  H   GLU A 252      26.296  -7.187  78.781  1.00 98.88           H  
ATOM   3476  HA  GLU A 252      25.072  -4.837  79.760  1.00 98.88           H  
ATOM   3477  HB3 GLU A 252      27.814  -6.014  80.408  1.00 98.88           H  
ATOM   3478  HB2 GLU A 252      26.343  -6.630  81.065  1.00 98.88           H  
ATOM   3479  HG3 GLU A 252      27.379  -3.758  81.497  1.00 98.88           H  
ATOM   3480  HG2 GLU A 252      27.640  -5.079  82.594  1.00 98.88           H  
ATOM   3481  N   GLN A 253      27.888  -4.368  78.039  1.00 98.92           N  
ATOM   3482  CA  GLN A 253      28.689  -3.424  77.255  1.00 98.92           C  
ATOM   3483  C   GLN A 253      27.896  -2.721  76.143  1.00 98.92           C  
ATOM   3484  O   GLN A 253      27.960  -1.497  76.047  1.00 98.92           O  
ATOM   3485  CB  GLN A 253      29.918  -4.143  76.666  1.00 98.92           C  
ATOM   3486  CG  GLN A 253      31.019  -4.430  77.703  1.00 98.92           C  
ATOM   3487  CD  GLN A 253      32.126  -5.320  77.133  1.00 98.92           C  
ATOM   3488  NE2 GLN A 253      33.387  -4.936  77.337  1.00 98.92           N  
ATOM   3489  OE1 GLN A 253      31.848  -6.359  76.538  1.00 98.92           O  
ATOM   3490  H   GLN A 253      28.175  -5.337  77.992  1.00 98.92           H  
ATOM   3491  HA  GLN A 253      29.040  -2.648  77.939  1.00 98.92           H  
ATOM   3492  HB3 GLN A 253      30.354  -3.545  75.863  1.00 98.92           H  
ATOM   3493  HB2 GLN A 253      29.589  -5.071  76.197  1.00 98.92           H  
ATOM   3494  HG3 GLN A 253      30.599  -4.934  78.574  1.00 98.92           H  
ATOM   3495  HG2 GLN A 253      31.439  -3.490  78.064  1.00 98.92           H  
ATOM   3496 HE22 GLN A 253      34.148  -5.499  76.986  1.00 98.92           H  
ATOM   3497 HE21 GLN A 253      33.590  -4.082  77.836  1.00 98.92           H  
ATOM   3498  N   ALA A 254      27.156  -3.511  75.348  1.00 98.96           N  
ATOM   3499  CA  ALA A 254      26.362  -3.042  74.216  1.00 98.96           C  
ATOM   3500  C   ALA A 254      25.164  -2.167  74.616  1.00 98.96           C  
ATOM   3501  O   ALA A 254      24.937  -1.144  73.971  1.00 98.96           O  
ATOM   3502  CB  ALA A 254      25.919  -4.253  73.388  1.00 98.96           C  
ATOM   3503  H   ALA A 254      27.165  -4.512  75.498  1.00 98.96           H  
ATOM   3504  HA  ALA A 254      27.009  -2.427  73.590  1.00 98.96           H  
ATOM   3505  HB1 ALA A 254      25.297  -3.938  72.553  1.00 98.96           H  
ATOM   3506  HB2 ALA A 254      26.778  -4.782  72.975  1.00 98.96           H  
ATOM   3507  HB3 ALA A 254      25.345  -4.964  73.984  1.00 98.96           H  
ATOM   3508  N   ALA A 255      24.442  -2.569  75.678  1.00 98.96           N  
ATOM   3509  CA  ALA A 255      23.296  -1.838  76.220  1.00 98.96           C  
ATOM   3510  C   ALA A 255      23.693  -0.534  76.925  1.00 98.96           C  
ATOM   3511  O   ALA A 255      22.992   0.463  76.751  1.00 98.96           O  
ATOM   3512  CB  ALA A 255      22.495  -2.753  77.152  1.00 98.96           C  
ATOM   3513  H   ALA A 255      24.687  -3.428  76.152  1.00 98.96           H  
ATOM   3514  HA  ALA A 255      22.642  -1.571  75.393  1.00 98.96           H  
ATOM   3515  HB1 ALA A 255      21.568  -2.277  77.473  1.00 98.96           H  
ATOM   3516  HB2 ALA A 255      22.219  -3.681  76.649  1.00 98.96           H  
ATOM   3517  HB3 ALA A 255      23.069  -3.008  78.043  1.00 98.96           H  
ATOM   3518  N   ARG A 256      24.817  -0.545  77.667  1.00 98.87           N  
ATOM   3519  CA  ARG A 256      25.390   0.654  78.283  1.00 98.87           C  
ATOM   3520  C   ARG A 256      25.921   1.653  77.248  1.00 98.87           C  
ATOM   3521  O   ARG A 256      25.718   2.844  77.454  1.00 98.87           O  
ATOM   3522  CB  ARG A 256      26.522   0.306  79.265  1.00 98.87           C  
ATOM   3523  CG  ARG A 256      26.045  -0.283  80.605  1.00 98.87           C  
ATOM   3524  CD  ARG A 256      27.194  -0.477  81.615  1.00 98.87           C  
ATOM   3525  NE  ARG A 256      27.726   0.802  82.125  1.00 98.87           N  
ATOM   3526  CZ  ARG A 256      27.218   1.551  83.122  1.00 98.87           C  
ATOM   3527  NH1 ARG A 256      26.140   1.170  83.825  1.00 98.87           N  
ATOM   3528  NH2 ARG A 256      27.807   2.717  83.418  1.00 98.87           N1+
ATOM   3529  H   ARG A 256      25.340  -1.403  77.780  1.00 98.87           H  
ATOM   3530  HA  ARG A 256      24.598   1.161  78.838  1.00 98.87           H  
ATOM   3531  HB3 ARG A 256      27.078   1.219  79.487  1.00 98.87           H  
ATOM   3532  HB2 ARG A 256      27.240  -0.362  78.787  1.00 98.87           H  
ATOM   3533  HG3 ARG A 256      25.457  -1.194  80.497  1.00 98.87           H  
ATOM   3534  HG2 ARG A 256      25.348   0.448  81.018  1.00 98.87           H  
ATOM   3535  HD3 ARG A 256      28.037  -0.917  81.081  1.00 98.87           H  
ATOM   3536  HD2 ARG A 256      26.954  -1.183  82.406  1.00 98.87           H  
ATOM   3537  HE  ARG A 256      28.529   1.157  81.627  1.00 98.87           H  
ATOM   3538 HH12 ARG A 256      25.775   1.743  84.571  1.00 98.87           H  
ATOM   3539 HH11 ARG A 256      25.700   0.282  83.620  1.00 98.87           H  
ATOM   3540 HH22 ARG A 256      27.451   3.295  84.166  1.00 98.87           H  
ATOM   3541 HH21 ARG A 256      28.622   3.022  82.907  1.00 98.87           H  
ATOM   3542  N   HIS A 257      26.576   1.188  76.168  1.00 98.90           N  
ATOM   3543  CA  HIS A 257      27.095   2.080  75.128  1.00 98.90           C  
ATOM   3544  C   HIS A 257      25.963   2.769  74.350  1.00 98.90           C  
ATOM   3545  O   HIS A 257      26.046   3.971  74.119  1.00 98.90           O  
ATOM   3546  CB  HIS A 257      28.073   1.333  74.197  1.00 98.90           C  
ATOM   3547  CG  HIS A 257      29.056   2.224  73.471  1.00 98.90           C  
ATOM   3548  CD2 HIS A 257      30.432   2.184  73.400  1.00 98.90           C  
ATOM   3549  ND1 HIS A 257      28.685   3.331  72.726  1.00 98.90           N  
ATOM   3550  CE1 HIS A 257      29.802   3.893  72.259  1.00 98.90           C  
ATOM   3551  NE2 HIS A 257      30.901   3.243  72.619  1.00 98.90           N  
ATOM   3552  H   HIS A 257      26.742   0.197  76.051  1.00 98.90           H  
ATOM   3553  HA  HIS A 257      27.668   2.855  75.642  1.00 98.90           H  
ATOM   3554  HB3 HIS A 257      27.532   0.729  73.466  1.00 98.90           H  
ATOM   3555  HB2 HIS A 257      28.669   0.633  74.781  1.00 98.90           H  
ATOM   3556  HD2 HIS A 257      31.116   1.478  73.847  1.00 98.90           H  
ATOM   3557  HD1 HIS A 257      27.744   3.668  72.568  1.00 98.90           H  
ATOM   3558  HE1 HIS A 257      29.807   4.781  71.646  1.00 98.90           H  
ATOM   3559  N   VAL A 258      24.905   2.021  74.002  1.00 98.91           N  
ATOM   3560  CA  VAL A 258      23.744   2.572  73.309  1.00 98.91           C  
ATOM   3561  C   VAL A 258      22.959   3.594  74.152  1.00 98.91           C  
ATOM   3562  O   VAL A 258      22.637   4.654  73.625  1.00 98.91           O  
ATOM   3563  CB  VAL A 258      22.828   1.454  72.742  1.00 98.91           C  
ATOM   3564  CG1 VAL A 258      21.396   1.880  72.363  1.00 98.91           C  
ATOM   3565  CG2 VAL A 258      23.518   0.825  71.522  1.00 98.91           C  
ATOM   3566  H   VAL A 258      24.885   1.032  74.216  1.00 98.91           H  
ATOM   3567  HA  VAL A 258      24.133   3.128  72.457  1.00 98.91           H  
ATOM   3568  HB  VAL A 258      22.735   0.677  73.502  1.00 98.91           H  
ATOM   3569 HG11 VAL A 258      20.876   1.077  71.845  1.00 98.91           H  
ATOM   3570 HG12 VAL A 258      20.800   2.109  73.245  1.00 98.91           H  
ATOM   3571 HG13 VAL A 258      21.394   2.751  71.706  1.00 98.91           H  
ATOM   3572 HG21 VAL A 258      22.936   0.019  71.083  1.00 98.91           H  
ATOM   3573 HG22 VAL A 258      23.672   1.573  70.745  1.00 98.91           H  
ATOM   3574 HG23 VAL A 258      24.493   0.419  71.785  1.00 98.91           H  
ATOM   3575  N   VAL A 259      22.713   3.299  75.437  1.00 98.80           N  
ATOM   3576  CA  VAL A 259      21.981   4.199  76.328  1.00 98.80           C  
ATOM   3577  C   VAL A 259      22.836   5.385  76.824  1.00 98.80           C  
ATOM   3578  O   VAL A 259      22.410   6.526  76.664  1.00 98.80           O  
ATOM   3579  CB  VAL A 259      21.359   3.433  77.529  1.00 98.80           C  
ATOM   3580  CG1 VAL A 259      20.776   4.326  78.638  1.00 98.80           C  
ATOM   3581  CG2 VAL A 259      20.257   2.472  77.043  1.00 98.80           C  
ATOM   3582  H   VAL A 259      23.013   2.414  75.825  1.00 98.80           H  
ATOM   3583  HA  VAL A 259      21.150   4.625  75.766  1.00 98.80           H  
ATOM   3584  HB  VAL A 259      22.141   2.826  77.989  1.00 98.80           H  
ATOM   3585 HG11 VAL A 259      20.340   3.703  79.412  1.00 98.80           H  
ATOM   3586 HG12 VAL A 259      21.527   4.942  79.128  1.00 98.80           H  
ATOM   3587 HG13 VAL A 259      19.995   4.986  78.256  1.00 98.80           H  
ATOM   3588 HG21 VAL A 259      19.805   1.938  77.878  1.00 98.80           H  
ATOM   3589 HG22 VAL A 259      19.459   3.013  76.534  1.00 98.80           H  
ATOM   3590 HG23 VAL A 259      20.643   1.726  76.349  1.00 98.80           H  
ATOM   3591  N   MET A 260      24.003   5.105  77.426  1.00 98.61           N  
ATOM   3592  CA  MET A 260      24.826   6.093  78.133  1.00 98.61           C  
ATOM   3593  C   MET A 260      25.746   6.935  77.227  1.00 98.61           C  
ATOM   3594  O   MET A 260      26.304   7.907  77.737  1.00 98.61           O  
ATOM   3595  CB  MET A 260      25.650   5.413  79.256  1.00 98.61           C  
ATOM   3596  CG  MET A 260      24.863   4.477  80.197  1.00 98.61           C  
ATOM   3597  SD  MET A 260      23.546   5.244  81.181  1.00 98.61           S  
ATOM   3598  CE  MET A 260      24.520   6.223  82.353  1.00 98.61           C  
ATOM   3599  H   MET A 260      24.327   4.147  77.475  1.00 98.61           H  
ATOM   3600  HA  MET A 260      24.147   6.797  78.619  1.00 98.61           H  
ATOM   3601  HB3 MET A 260      26.133   6.183  79.859  1.00 98.61           H  
ATOM   3602  HB2 MET A 260      26.474   4.851  78.817  1.00 98.61           H  
ATOM   3603  HG3 MET A 260      25.558   3.997  80.887  1.00 98.61           H  
ATOM   3604  HG2 MET A 260      24.411   3.664  79.630  1.00 98.61           H  
ATOM   3605  HE1 MET A 260      23.859   6.704  83.073  1.00 98.61           H  
ATOM   3606  HE2 MET A 260      25.217   5.585  82.896  1.00 98.61           H  
ATOM   3607  HE3 MET A 260      25.084   6.997  81.833  1.00 98.61           H  
ATOM   3608  N   VAL A 261      25.895   6.581  75.936  1.00 98.68           N  
ATOM   3609  CA  VAL A 261      26.706   7.338  74.975  1.00 98.68           C  
ATOM   3610  C   VAL A 261      25.841   7.733  73.763  1.00 98.68           C  
ATOM   3611  O   VAL A 261      25.562   8.921  73.609  1.00 98.68           O  
ATOM   3612  CB  VAL A 261      27.983   6.573  74.498  1.00 98.68           C  
ATOM   3613  CG1 VAL A 261      28.859   7.368  73.510  1.00 98.68           C  
ATOM   3614  CG2 VAL A 261      28.845   6.099  75.681  1.00 98.68           C  
ATOM   3615  H   VAL A 261      25.424   5.761  75.580  1.00 98.68           H  
ATOM   3616  HA  VAL A 261      27.046   8.274  75.422  1.00 98.68           H  
ATOM   3617  HB  VAL A 261      27.690   5.683  73.954  1.00 98.68           H  
ATOM   3618 HG11 VAL A 261      29.732   6.789  73.209  1.00 98.68           H  
ATOM   3619 HG12 VAL A 261      28.327   7.632  72.596  1.00 98.68           H  
ATOM   3620 HG13 VAL A 261      29.224   8.287  73.965  1.00 98.68           H  
ATOM   3621 HG21 VAL A 261      29.747   5.593  75.335  1.00 98.68           H  
ATOM   3622 HG22 VAL A 261      29.152   6.939  76.306  1.00 98.68           H  
ATOM   3623 HG23 VAL A 261      28.306   5.392  76.311  1.00 98.68           H  
ATOM   3624  N   ASP A 262      25.434   6.753  72.933  1.00 98.37           N  
ATOM   3625  CA  ASP A 262      24.776   6.971  71.632  1.00 98.37           C  
ATOM   3626  C   ASP A 262      23.443   7.737  71.717  1.00 98.37           C  
ATOM   3627  O   ASP A 262      23.221   8.638  70.909  1.00 98.37           O  
ATOM   3628  CB  ASP A 262      24.577   5.679  70.793  1.00 98.37           C  
ATOM   3629  CG  ASP A 262      25.805   4.775  70.578  1.00 98.37           C  
ATOM   3630  OD1 ASP A 262      26.953   5.252  70.720  1.00 98.37           O1-
ATOM   3631  OD2 ASP A 262      25.577   3.624  70.143  1.00 98.37           O  
ATOM   3632  H   ASP A 262      25.694   5.797  73.136  1.00 98.37           H  
ATOM   3633  HA  ASP A 262      25.453   7.613  71.065  1.00 98.37           H  
ATOM   3634  HB3 ASP A 262      24.227   5.959  69.800  1.00 98.37           H  
ATOM   3635  HB2 ASP A 262      23.787   5.074  71.238  1.00 98.37           H  
ATOM   3636  N   LEU A 263      22.598   7.385  72.698  1.00 97.83           N  
ATOM   3637  CA  LEU A 263      21.340   8.071  72.982  1.00 97.83           C  
ATOM   3638  C   LEU A 263      21.585   9.353  73.793  1.00 97.83           C  
ATOM   3639  O   LEU A 263      21.136  10.409  73.354  1.00 97.83           O  
ATOM   3640  CB  LEU A 263      20.362   7.118  73.706  1.00 97.83           C  
ATOM   3641  CG  LEU A 263      19.803   5.977  72.826  1.00 97.83           C  
ATOM   3642  CD1 LEU A 263      19.130   4.895  73.696  1.00 97.83           C  
ATOM   3643  CD2 LEU A 263      18.855   6.510  71.734  1.00 97.83           C  
ATOM   3644  H   LEU A 263      22.828   6.601  73.295  1.00 97.83           H  
ATOM   3645  HA  LEU A 263      20.882   8.370  72.037  1.00 97.83           H  
ATOM   3646  HB3 LEU A 263      19.520   7.681  74.108  1.00 97.83           H  
ATOM   3647  HB2 LEU A 263      20.867   6.692  74.571  1.00 97.83           H  
ATOM   3648  HG  LEU A 263      20.630   5.492  72.308  1.00 97.83           H  
ATOM   3649 HD11 LEU A 263      18.211   4.507  73.258  1.00 97.83           H  
ATOM   3650 HD12 LEU A 263      19.793   4.043  73.829  1.00 97.83           H  
ATOM   3651 HD13 LEU A 263      18.881   5.267  74.691  1.00 97.83           H  
ATOM   3652 HD21 LEU A 263      17.974   5.886  71.602  1.00 97.83           H  
ATOM   3653 HD22 LEU A 263      18.498   7.513  71.965  1.00 97.83           H  
ATOM   3654 HD23 LEU A 263      19.362   6.551  70.770  1.00 97.83           H  
ATOM   3655  N   LYS A 264      22.294   9.246  74.935  1.00 96.98           N  
ATOM   3656  CA  LYS A 264      22.503  10.322  75.916  1.00 96.98           C  
ATOM   3657  C   LYS A 264      23.104  11.618  75.338  1.00 96.98           C  
ATOM   3658  O   LYS A 264      22.567  12.693  75.606  1.00 96.98           O  
ATOM   3659  CB  LYS A 264      23.362   9.794  77.087  1.00 96.98           C  
ATOM   3660  CG  LYS A 264      23.511  10.771  78.269  1.00 96.98           C  
ATOM   3661  CD  LYS A 264      24.428  10.230  79.373  1.00 96.98           C  
ATOM   3662  CE  LYS A 264      24.511  11.182  80.576  1.00 96.98           C  
ATOM   3663  NZ  LYS A 264      25.453  10.689  81.596  1.00 96.98           N1+
ATOM   3664  H   LYS A 264      22.646   8.338  75.203  1.00 96.98           H  
ATOM   3665  HA  LYS A 264      21.516  10.569  76.312  1.00 96.98           H  
ATOM   3666  HB3 LYS A 264      24.349   9.522  76.710  1.00 96.98           H  
ATOM   3667  HB2 LYS A 264      22.922   8.877  77.474  1.00 96.98           H  
ATOM   3668  HG3 LYS A 264      22.524  10.985  78.682  1.00 96.98           H  
ATOM   3669  HG2 LYS A 264      23.913  11.726  77.930  1.00 96.98           H  
ATOM   3670  HD3 LYS A 264      25.425  10.084  78.956  1.00 96.98           H  
ATOM   3671  HD2 LYS A 264      24.079   9.246  79.692  1.00 96.98           H  
ATOM   3672  HE3 LYS A 264      23.528  11.303  81.032  1.00 96.98           H  
ATOM   3673  HE2 LYS A 264      24.840  12.170  80.252  1.00 96.98           H  
ATOM   3674  HZ1 LYS A 264      26.373  10.600  81.187  1.00 96.98           H  
ATOM   3675  HZ2 LYS A 264      25.491  11.343  82.365  1.00 96.98           H  
ATOM   3676  HZ3 LYS A 264      25.146   9.788  81.933  1.00 96.98           H  
ATOM   3677  N   GLU A 265      24.190  11.490  74.556  1.00 97.18           N  
ATOM   3678  CA  GLU A 265      24.910  12.610  73.936  1.00 97.18           C  
ATOM   3679  C   GLU A 265      24.142  13.297  72.790  1.00 97.18           C  
ATOM   3680  O   GLU A 265      24.530  14.395  72.393  1.00 97.18           O  
ATOM   3681  CB  GLU A 265      26.294  12.131  73.453  1.00 97.18           C  
ATOM   3682  CG  GLU A 265      27.207  11.636  74.600  1.00 97.18           C  
ATOM   3683  CD  GLU A 265      28.596  11.132  74.172  1.00 97.18           C  
ATOM   3684  OE1 GLU A 265      29.378  10.827  75.100  1.00 97.18           O1-
ATOM   3685  OE2 GLU A 265      28.871  11.046  72.954  1.00 97.18           O  
ATOM   3686  H   GLU A 265      24.569  10.570  74.371  1.00 97.18           H  
ATOM   3687  HA  GLU A 265      25.067  13.371  74.703  1.00 97.18           H  
ATOM   3688  HB3 GLU A 265      26.798  12.944  72.926  1.00 97.18           H  
ATOM   3689  HB2 GLU A 265      26.159  11.338  72.715  1.00 97.18           H  
ATOM   3690  HG3 GLU A 265      26.719  10.829  75.147  1.00 97.18           H  
ATOM   3691  HG2 GLU A 265      27.345  12.447  75.316  1.00 97.18           H  
ATOM   3692  N   ASN A 266      23.073  12.651  72.295  1.00 96.23           N  
ATOM   3693  CA  ASN A 266      22.207  13.131  71.215  1.00 96.23           C  
ATOM   3694  C   ASN A 266      20.776  13.392  71.726  1.00 96.23           C  
ATOM   3695  O   ASN A 266      19.828  13.332  70.942  1.00 96.23           O  
ATOM   3696  CB  ASN A 266      22.273  12.125  70.043  1.00 96.23           C  
ATOM   3697  CG  ASN A 266      23.675  12.068  69.424  1.00 96.23           C  
ATOM   3698  ND2 ASN A 266      24.406  10.974  69.643  1.00 96.23           N  
ATOM   3699  OD1 ASN A 266      24.090  13.004  68.745  1.00 96.23           O  
ATOM   3700  H   ASN A 266      22.816  11.759  72.694  1.00 96.23           H  
ATOM   3701  HA  ASN A 266      22.573  14.094  70.853  1.00 96.23           H  
ATOM   3702  HB3 ASN A 266      21.588  12.429  69.252  1.00 96.23           H  
ATOM   3703  HB2 ASN A 266      21.952  11.132  70.364  1.00 96.23           H  
ATOM   3704 HD22 ASN A 266      25.339  10.905  69.265  1.00 96.23           H  
ATOM   3705 HD21 ASN A 266      24.030  10.204  70.185  1.00 96.23           H  
ATOM   3706  N   ASP A 267      20.660  13.718  73.028  1.00 90.51           N  
ATOM   3707  CA  ASP A 267      19.459  14.188  73.732  1.00 90.51           C  
ATOM   3708  C   ASP A 267      18.340  13.121  73.837  1.00 90.51           C  
ATOM   3709  O   ASP A 267      17.164  13.465  73.957  1.00 90.51           O  
ATOM   3710  CB  ASP A 267      18.960  15.549  73.158  1.00 90.51           C  
ATOM   3711  CG  ASP A 267      18.192  16.485  74.111  1.00 90.51           C  
ATOM   3712  OD1 ASP A 267      18.276  16.305  75.347  1.00 90.51           O1-
ATOM   3713  OD2 ASP A 267      17.605  17.453  73.579  1.00 90.51           O  
ATOM   3714  H   ASP A 267      21.501  13.719  73.588  1.00 90.51           H  
ATOM   3715  HA  ASP A 267      19.812  14.335  74.753  1.00 90.51           H  
ATOM   3716  HB3 ASP A 267      18.349  15.367  72.272  1.00 90.51           H  
ATOM   3717  HB2 ASP A 267      19.819  16.112  72.790  1.00 90.51           H  
ATOM   3718  N   GLY A 268      18.728  11.836  73.800  1.00 94.18           N  
ATOM   3719  CA  GLY A 268      17.841  10.683  73.899  1.00 94.18           C  
ATOM   3720  C   GLY A 268      17.762  10.258  75.362  1.00 94.18           C  
ATOM   3721  O   GLY A 268      18.436   9.309  75.760  1.00 94.18           O  
ATOM   3722  H   GLY A 268      19.713  11.629  73.691  1.00 94.18           H  
ATOM   3723  HA3 GLY A 268      18.253   9.863  73.311  1.00 94.18           H  
ATOM   3724  HA2 GLY A 268      16.852  10.897  73.499  1.00 94.18           H  
ATOM   3725  N   SER A 269      16.978  10.986  76.158  1.00 94.73           N  
ATOM   3726  CA  SER A 269      16.726  10.699  77.565  1.00 94.73           C  
ATOM   3727  C   SER A 269      15.873   9.424  77.697  1.00 94.73           C  
ATOM   3728  O   SER A 269      14.803   9.361  77.084  1.00 94.73           O  
ATOM   3729  CB  SER A 269      16.006  11.922  78.190  1.00 94.73           C  
ATOM   3730  OG  SER A 269      14.756  12.242  77.585  1.00 94.73           O  
ATOM   3731  H   SER A 269      16.490  11.781  75.768  1.00 94.73           H  
ATOM   3732  HA  SER A 269      17.684  10.573  78.063  1.00 94.73           H  
ATOM   3733  HB3 SER A 269      16.652  12.800  78.141  1.00 94.73           H  
ATOM   3734  HB2 SER A 269      15.834  11.733  79.251  1.00 94.73           H  
ATOM   3735  HG  SER A 269      14.238  11.445  77.560  1.00 94.73           H  
ATOM   3736  N   GLY A 270      16.317   8.437  78.484  1.00 96.12           N  
ATOM   3737  CA  GLY A 270      15.592   7.193  78.716  1.00 96.12           C  
ATOM   3738  C   GLY A 270      16.516   6.023  79.046  1.00 96.12           C  
ATOM   3739  O   GLY A 270      17.578   6.212  79.645  1.00 96.12           O  
ATOM   3740  H   GLY A 270      17.247   8.510  78.898  1.00 96.12           H  
ATOM   3741  HA3 GLY A 270      15.013   6.930  77.836  1.00 96.12           H  
ATOM   3742  HA2 GLY A 270      14.890   7.339  79.535  1.00 96.12           H  
ATOM   3743  N   GLY A 271      16.099   4.808  78.680  1.00 98.01           N  
ATOM   3744  CA  GLY A 271      16.802   3.567  78.960  1.00 98.01           C  
ATOM   3745  C   GLY A 271      16.217   2.389  78.186  1.00 98.01           C  
ATOM   3746  O   GLY A 271      15.301   2.543  77.374  1.00 98.01           O  
ATOM   3747  H   GLY A 271      15.232   4.708  78.147  1.00 98.01           H  
ATOM   3748  HA3 GLY A 271      16.724   3.347  80.023  1.00 98.01           H  
ATOM   3749  HA2 GLY A 271      17.859   3.662  78.708  1.00 98.01           H  
ATOM   3750  N   VAL A 272      16.764   1.202  78.440  1.00 98.88           N  
ATOM   3751  CA  VAL A 272      16.284  -0.078  77.920  1.00 98.88           C  
ATOM   3752  C   VAL A 272      16.341  -1.140  79.032  1.00 98.88           C  
ATOM   3753  O   VAL A 272      17.095  -0.994  79.994  1.00 98.88           O  
ATOM   3754  CB  VAL A 272      17.139  -0.605  76.717  1.00 98.88           C  
ATOM   3755  CG1 VAL A 272      17.188   0.372  75.530  1.00 98.88           C  
ATOM   3756  CG2 VAL A 272      18.563  -1.090  77.068  1.00 98.88           C  
ATOM   3757  H   VAL A 272      17.506   1.142  79.126  1.00 98.88           H  
ATOM   3758  HA  VAL A 272      15.241   0.016  77.614  1.00 98.88           H  
ATOM   3759  HB  VAL A 272      16.616  -1.482  76.332  1.00 98.88           H  
ATOM   3760 HG11 VAL A 272      17.709  -0.069  74.680  1.00 98.88           H  
ATOM   3761 HG12 VAL A 272      16.189   0.634  75.190  1.00 98.88           H  
ATOM   3762 HG13 VAL A 272      17.706   1.295  75.788  1.00 98.88           H  
ATOM   3763 HG21 VAL A 272      19.103  -1.395  76.174  1.00 98.88           H  
ATOM   3764 HG22 VAL A 272      19.137  -0.298  77.543  1.00 98.88           H  
ATOM   3765 HG23 VAL A 272      18.564  -1.954  77.732  1.00 98.88           H  
ATOM   3766  N   ILE A 273      15.602  -2.233  78.810  1.00 98.97           N  
ATOM   3767  CA  ILE A 273      15.859  -3.540  79.413  1.00 98.97           C  
ATOM   3768  C   ILE A 273      16.268  -4.497  78.284  1.00 98.97           C  
ATOM   3769  O   ILE A 273      15.808  -4.334  77.151  1.00 98.97           O  
ATOM   3770  CB  ILE A 273      14.601  -4.120  80.121  1.00 98.97           C  
ATOM   3771  CG1 ILE A 273      13.392  -4.338  79.172  1.00 98.97           C  
ATOM   3772  CG2 ILE A 273      14.271  -3.274  81.366  1.00 98.97           C  
ATOM   3773  CD1 ILE A 273      12.104  -4.789  79.857  1.00 98.97           C  
ATOM   3774  H   ILE A 273      14.995  -2.253  78.001  1.00 98.97           H  
ATOM   3775  HA  ILE A 273      16.680  -3.485  80.128  1.00 98.97           H  
ATOM   3776  HB  ILE A 273      14.873  -5.106  80.503  1.00 98.97           H  
ATOM   3777 HG13 ILE A 273      13.635  -5.088  78.422  1.00 98.97           H  
ATOM   3778 HG12 ILE A 273      13.187  -3.431  78.609  1.00 98.97           H  
ATOM   3779 HG21 ILE A 273      13.471  -3.715  81.960  1.00 98.97           H  
ATOM   3780 HG22 ILE A 273      15.144  -3.197  82.013  1.00 98.97           H  
ATOM   3781 HG23 ILE A 273      13.981  -2.257  81.111  1.00 98.97           H  
ATOM   3782 HD11 ILE A 273      11.450  -5.292  79.147  1.00 98.97           H  
ATOM   3783 HD12 ILE A 273      12.318  -5.483  80.666  1.00 98.97           H  
ATOM   3784 HD13 ILE A 273      11.554  -3.942  80.266  1.00 98.97           H  
ATOM   3785  N   ALA A 274      17.112  -5.484  78.613  1.00 98.98           N  
ATOM   3786  CA  ALA A 274      17.551  -6.499  77.663  1.00 98.98           C  
ATOM   3787  C   ALA A 274      17.979  -7.784  78.378  1.00 98.98           C  
ATOM   3788  O   ALA A 274      18.467  -7.725  79.506  1.00 98.98           O  
ATOM   3789  CB  ALA A 274      18.669  -5.936  76.768  1.00 98.98           C  
ATOM   3790  H   ALA A 274      17.480  -5.558  79.553  1.00 98.98           H  
ATOM   3791  HA  ALA A 274      16.693  -6.749  77.041  1.00 98.98           H  
ATOM   3792  HB1 ALA A 274      18.979  -6.666  76.021  1.00 98.98           H  
ATOM   3793  HB2 ALA A 274      18.337  -5.048  76.230  1.00 98.98           H  
ATOM   3794  HB3 ALA A 274      19.547  -5.655  77.347  1.00 98.98           H  
ATOM   3795  N   VAL A 275      17.793  -8.915  77.680  1.00 98.95           N  
ATOM   3796  CA  VAL A 275      18.185 -10.258  78.106  1.00 98.95           C  
ATOM   3797  C   VAL A 275      18.789 -10.999  76.900  1.00 98.95           C  
ATOM   3798  O   VAL A 275      18.222 -10.932  75.808  1.00 98.95           O  
ATOM   3799  CB  VAL A 275      16.988 -11.058  78.700  1.00 98.95           C  
ATOM   3800  CG1 VAL A 275      15.842 -11.311  77.707  1.00 98.95           C  
ATOM   3801  CG2 VAL A 275      17.405 -12.400  79.329  1.00 98.95           C  
ATOM   3802  H   VAL A 275      17.396  -8.856  76.751  1.00 98.95           H  
ATOM   3803  HA  VAL A 275      18.946 -10.165  78.877  1.00 98.95           H  
ATOM   3804  HB  VAL A 275      16.579 -10.444  79.504  1.00 98.95           H  
ATOM   3805 HG11 VAL A 275      14.947 -11.625  78.239  1.00 98.95           H  
ATOM   3806 HG12 VAL A 275      15.599 -10.411  77.150  1.00 98.95           H  
ATOM   3807 HG13 VAL A 275      16.085 -12.090  76.985  1.00 98.95           H  
ATOM   3808 HG21 VAL A 275      16.542 -12.892  79.776  1.00 98.95           H  
ATOM   3809 HG22 VAL A 275      17.822 -13.087  78.593  1.00 98.95           H  
ATOM   3810 HG23 VAL A 275      18.148 -12.263  80.114  1.00 98.95           H  
ATOM   3811  N   ASP A 276      19.934 -11.670  77.114  1.00 98.76           N  
ATOM   3812  CA  ASP A 276      20.676 -12.364  76.058  1.00 98.76           C  
ATOM   3813  C   ASP A 276      20.367 -13.870  76.043  1.00 98.76           C  
ATOM   3814  O   ASP A 276      19.656 -14.385  76.908  1.00 98.76           O  
ATOM   3815  CB  ASP A 276      22.200 -12.051  76.074  1.00 98.76           C  
ATOM   3816  CG  ASP A 276      23.069 -12.516  77.259  1.00 98.76           C  
ATOM   3817  OD1 ASP A 276      22.595 -13.313  78.095  1.00 98.76           O1-
ATOM   3818  OD2 ASP A 276      24.250 -12.107  77.278  1.00 98.76           O  
ATOM   3819  H   ASP A 276      20.339 -11.702  78.041  1.00 98.76           H  
ATOM   3820  HA  ASP A 276      20.331 -11.997  75.094  1.00 98.76           H  
ATOM   3821  HB3 ASP A 276      22.295 -10.966  76.029  1.00 98.76           H  
ATOM   3822  HB2 ASP A 276      22.658 -12.412  75.152  1.00 98.76           H  
ATOM   3823  N   ARG A 277      20.954 -14.539  75.042  1.00 96.00           N  
ATOM   3824  CA  ARG A 277      20.909 -15.976  74.781  1.00 96.00           C  
ATOM   3825  C   ARG A 277      21.462 -16.885  75.901  1.00 96.00           C  
ATOM   3826  O   ARG A 277      21.243 -18.094  75.820  1.00 96.00           O  
ATOM   3827  CB  ARG A 277      21.660 -16.233  73.459  1.00 96.00           C  
ATOM   3828  CG  ARG A 277      23.089 -15.642  73.388  1.00 96.00           C  
ATOM   3829  CD  ARG A 277      23.963 -16.263  72.288  1.00 96.00           C  
ATOM   3830  NE  ARG A 277      24.450 -17.603  72.666  1.00 96.00           N  
ATOM   3831  CZ  ARG A 277      25.063 -18.506  71.880  1.00 96.00           C  
ATOM   3832  NH1 ARG A 277      25.291 -18.282  70.576  1.00 96.00           N  
ATOM   3833  NH2 ARG A 277      25.460 -19.664  72.423  1.00 96.00           N1+
ATOM   3834  H   ARG A 277      21.499 -14.006  74.378  1.00 96.00           H  
ATOM   3835  HA  ARG A 277      19.862 -16.252  74.641  1.00 96.00           H  
ATOM   3836  HB3 ARG A 277      21.085 -15.769  72.659  1.00 96.00           H  
ATOM   3837  HB2 ARG A 277      21.664 -17.300  73.237  1.00 96.00           H  
ATOM   3838  HG3 ARG A 277      23.568 -15.839  74.347  1.00 96.00           H  
ATOM   3839  HG2 ARG A 277      23.086 -14.556  73.297  1.00 96.00           H  
ATOM   3840  HD3 ARG A 277      24.762 -15.592  71.972  1.00 96.00           H  
ATOM   3841  HD2 ARG A 277      23.329 -16.425  71.415  1.00 96.00           H  
ATOM   3842  HE  ARG A 277      24.357 -17.823  73.651  1.00 96.00           H  
ATOM   3843 HH12 ARG A 277      25.755 -18.973  70.005  1.00 96.00           H  
ATOM   3844 HH11 ARG A 277      24.999 -17.409  70.161  1.00 96.00           H  
ATOM   3845 HH22 ARG A 277      25.926 -20.363  71.864  1.00 96.00           H  
ATOM   3846 HH21 ARG A 277      25.312 -19.834  73.409  1.00 96.00           H  
ATOM   3847  N   ASP A 278      22.154 -16.316  76.904  1.00 96.48           N  
ATOM   3848  CA  ASP A 278      22.768 -17.029  78.032  1.00 96.48           C  
ATOM   3849  C   ASP A 278      22.039 -16.771  79.369  1.00 96.48           C  
ATOM   3850  O   ASP A 278      22.357 -17.446  80.348  1.00 96.48           O  
ATOM   3851  CB  ASP A 278      24.281 -16.708  78.167  1.00 96.48           C  
ATOM   3852  CG  ASP A 278      25.152 -16.968  76.920  1.00 96.48           C  
ATOM   3853  OD1 ASP A 278      24.792 -17.840  76.094  1.00 96.48           O1-
ATOM   3854  OD2 ASP A 278      26.252 -16.376  76.877  1.00 96.48           O  
ATOM   3855  H   ASP A 278      22.294 -15.315  76.899  1.00 96.48           H  
ATOM   3856  HA  ASP A 278      22.682 -18.105  77.868  1.00 96.48           H  
ATOM   3857  HB3 ASP A 278      24.711 -17.291  78.983  1.00 96.48           H  
ATOM   3858  HB2 ASP A 278      24.393 -15.656  78.436  1.00 96.48           H  
ATOM   3859  N   GLY A 279      21.064 -15.845  79.397  1.00 97.70           N  
ATOM   3860  CA  GLY A 279      20.222 -15.574  80.565  1.00 97.70           C  
ATOM   3861  C   GLY A 279      20.741 -14.418  81.434  1.00 97.70           C  
ATOM   3862  O   GLY A 279      20.159 -14.168  82.490  1.00 97.70           O  
ATOM   3863  H   GLY A 279      20.869 -15.311  78.559  1.00 97.70           H  
ATOM   3864  HA3 GLY A 279      20.095 -16.466  81.179  1.00 97.70           H  
ATOM   3865  HA2 GLY A 279      19.229 -15.298  80.211  1.00 97.70           H  
ATOM   3866  N   ASN A 280      21.787 -13.690  81.005  1.00 98.46           N  
ATOM   3867  CA  ASN A 280      22.218 -12.426  81.618  1.00 98.46           C  
ATOM   3868  C   ASN A 280      21.181 -11.331  81.318  1.00 98.46           C  
ATOM   3869  O   ASN A 280      20.615 -11.334  80.226  1.00 98.46           O  
ATOM   3870  CB  ASN A 280      23.602 -11.981  81.089  1.00 98.46           C  
ATOM   3871  CG  ASN A 280      24.686 -13.058  81.203  1.00 98.46           C  
ATOM   3872  ND2 ASN A 280      25.303 -13.423  80.077  1.00 98.46           N  
ATOM   3873  OD1 ASN A 280      24.966 -13.548  82.294  1.00 98.46           O  
ATOM   3874  H   ASN A 280      22.213 -13.912  80.113  1.00 98.46           H  
ATOM   3875  HA  ASN A 280      22.276 -12.540  82.703  1.00 98.46           H  
ATOM   3876  HB3 ASN A 280      23.942 -11.106  81.643  1.00 98.46           H  
ATOM   3877  HB2 ASN A 280      23.527 -11.657  80.051  1.00 98.46           H  
ATOM   3878 HD22 ASN A 280      26.024 -14.129  80.095  1.00 98.46           H  
ATOM   3879 HD21 ASN A 280      25.028 -13.018  79.189  1.00 98.46           H  
ATOM   3880  N   ILE A 281      20.952 -10.429  82.284  1.00 98.83           N  
ATOM   3881  CA  ILE A 281      19.972  -9.346  82.181  1.00 98.83           C  
ATOM   3882  C   ILE A 281      20.683  -8.026  82.531  1.00 98.83           C  
ATOM   3883  O   ILE A 281      21.468  -7.992  83.481  1.00 98.83           O  
ATOM   3884  CB  ILE A 281      18.771  -9.528  83.166  1.00 98.83           C  
ATOM   3885  CG1 ILE A 281      18.086 -10.910  83.026  1.00 98.83           C  
ATOM   3886  CG2 ILE A 281      17.701  -8.421  83.026  1.00 98.83           C  
ATOM   3887  CD1 ILE A 281      17.037 -11.196  84.111  1.00 98.83           C  
ATOM   3888  H   ILE A 281      21.513 -10.439  83.122  1.00 98.83           H  
ATOM   3889  HA  ILE A 281      19.586  -9.278  81.164  1.00 98.83           H  
ATOM   3890  HB  ILE A 281      19.162  -9.460  84.182  1.00 98.83           H  
ATOM   3891 HG13 ILE A 281      18.820 -11.714  83.058  1.00 98.83           H  
ATOM   3892 HG12 ILE A 281      17.612 -10.978  82.047  1.00 98.83           H  
ATOM   3893 HG21 ILE A 281      16.962  -8.493  83.822  1.00 98.83           H  
ATOM   3894 HG22 ILE A 281      18.106  -7.416  83.093  1.00 98.83           H  
ATOM   3895 HG23 ILE A 281      17.181  -8.494  82.071  1.00 98.83           H  
ATOM   3896 HD11 ILE A 281      16.823 -12.261  84.182  1.00 98.83           H  
ATOM   3897 HD12 ILE A 281      17.371 -10.862  85.094  1.00 98.83           H  
ATOM   3898 HD13 ILE A 281      16.097 -10.694  83.886  1.00 98.83           H  
ATOM   3899  N   THR A 282      20.368  -6.968  81.769  1.00 98.88           N  
ATOM   3900  CA  THR A 282      20.872  -5.610  81.966  1.00 98.88           C  
ATOM   3901  C   THR A 282      19.691  -4.620  81.853  1.00 98.88           C  
ATOM   3902  O   THR A 282      18.782  -4.861  81.056  1.00 98.88           O  
ATOM   3903  CB  THR A 282      21.960  -5.288  80.902  1.00 98.88           C  
ATOM   3904  CG2 THR A 282      21.449  -5.169  79.457  1.00 98.88           C  
ATOM   3905  OG1 THR A 282      22.623  -4.078  81.198  1.00 98.88           O  
ATOM   3906  H   THR A 282      19.701  -7.079  81.016  1.00 98.88           H  
ATOM   3907  HA  THR A 282      21.303  -5.507  82.964  1.00 98.88           H  
ATOM   3908  HB  THR A 282      22.714  -6.077  80.931  1.00 98.88           H  
ATOM   3909 HG21 THR A 282      22.285  -5.067  78.768  1.00 98.88           H  
ATOM   3910 HG22 THR A 282      20.889  -6.057  79.169  1.00 98.88           H  
ATOM   3911 HG23 THR A 282      20.806  -4.301  79.308  1.00 98.88           H  
ATOM   3912  HG1 THR A 282      23.238  -4.240  81.923  1.00 98.88           H  
ATOM   3913  N   LEU A 283      19.704  -3.545  82.665  1.00 98.79           N  
ATOM   3914  CA  LEU A 283      18.619  -2.554  82.728  1.00 98.79           C  
ATOM   3915  C   LEU A 283      19.139  -1.090  82.773  1.00 98.79           C  
ATOM   3916  O   LEU A 283      18.763  -0.366  83.697  1.00 98.79           O  
ATOM   3917  CB  LEU A 283      17.643  -2.856  83.907  1.00 98.79           C  
ATOM   3918  CG  LEU A 283      17.178  -4.322  84.111  1.00 98.79           C  
ATOM   3919  CD1 LEU A 283      18.165  -5.132  84.982  1.00 98.79           C  
ATOM   3920  CD2 LEU A 283      15.762  -4.390  84.714  1.00 98.79           C  
ATOM   3921  H   LEU A 283      20.483  -3.398  83.291  1.00 98.79           H  
ATOM   3922  HA  LEU A 283      18.031  -2.614  81.813  1.00 98.79           H  
ATOM   3923  HB3 LEU A 283      16.767  -2.233  83.725  1.00 98.79           H  
ATOM   3924  HB2 LEU A 283      18.057  -2.497  84.850  1.00 98.79           H  
ATOM   3925  HG  LEU A 283      17.099  -4.795  83.132  1.00 98.79           H  
ATOM   3926 HD11 LEU A 283      17.650  -5.781  85.690  1.00 98.79           H  
ATOM   3927 HD12 LEU A 283      18.801  -5.772  84.374  1.00 98.79           H  
ATOM   3928 HD13 LEU A 283      18.829  -4.490  85.560  1.00 98.79           H  
ATOM   3929 HD21 LEU A 283      15.284  -5.340  84.476  1.00 98.79           H  
ATOM   3930 HD22 LEU A 283      15.779  -4.289  85.799  1.00 98.79           H  
ATOM   3931 HD23 LEU A 283      15.114  -3.607  84.326  1.00 98.79           H  
ATOM   3932  N   PRO A 284      20.013  -0.656  81.829  1.00 98.76           N  
ATOM   3933  CA  PRO A 284      20.622   0.687  81.880  1.00 98.76           C  
ATOM   3934  C   PRO A 284      19.644   1.809  81.487  1.00 98.76           C  
ATOM   3935  O   PRO A 284      18.816   1.620  80.596  1.00 98.76           O  
ATOM   3936  CB  PRO A 284      21.791   0.584  80.889  1.00 98.76           C  
ATOM   3937  CG  PRO A 284      21.303  -0.395  79.839  1.00 98.76           C  
ATOM   3938  CD  PRO A 284      20.466  -1.384  80.642  1.00 98.76           C  
ATOM   3939  HA  PRO A 284      21.013   0.889  82.880  1.00 98.76           H  
ATOM   3940  HB3 PRO A 284      22.662   0.168  81.398  1.00 98.76           H  
ATOM   3941  HB2 PRO A 284      22.092   1.540  80.457  1.00 98.76           H  
ATOM   3942  HG3 PRO A 284      22.118  -0.871  79.298  1.00 98.76           H  
ATOM   3943  HG2 PRO A 284      20.676   0.128  79.120  1.00 98.76           H  
ATOM   3944  HD2 PRO A 284      19.652  -1.810  80.056  1.00 98.76           H  
ATOM   3945  HD3 PRO A 284      21.113  -2.187  80.966  1.00 98.76           H  
ATOM   3946  N   PHE A 285      19.785   2.963  82.155  1.00 97.88           N  
ATOM   3947  CA  PHE A 285      19.005   4.174  81.908  1.00 97.88           C  
ATOM   3948  C   PHE A 285      19.862   5.397  82.271  1.00 97.88           C  
ATOM   3949  O   PHE A 285      20.535   5.394  83.303  1.00 97.88           O  
ATOM   3950  CB  PHE A 285      17.646   4.104  82.645  1.00 97.88           C  
ATOM   3951  CG  PHE A 285      17.707   4.108  84.160  1.00 97.88           C  
ATOM   3952  CD1 PHE A 285      18.072   2.937  84.855  1.00 97.88           C  
ATOM   3953  CD2 PHE A 285      17.565   5.313  84.875  1.00 97.88           C  
ATOM   3954  CE1 PHE A 285      18.249   2.972  86.229  1.00 97.88           C  
ATOM   3955  CE2 PHE A 285      17.742   5.327  86.251  1.00 97.88           C  
ATOM   3956  CZ  PHE A 285      18.070   4.159  86.925  1.00 97.88           C  
ATOM   3957  H   PHE A 285      20.489   3.043  82.875  1.00 97.88           H  
ATOM   3958  HA  PHE A 285      18.790   4.235  80.844  1.00 97.88           H  
ATOM   3959  HB3 PHE A 285      17.115   3.204  82.335  1.00 97.88           H  
ATOM   3960  HB2 PHE A 285      17.018   4.936  82.323  1.00 97.88           H  
ATOM   3961  HD1 PHE A 285      18.226   2.015  84.319  1.00 97.88           H  
ATOM   3962  HD2 PHE A 285      17.324   6.223  84.351  1.00 97.88           H  
ATOM   3963  HE1 PHE A 285      18.529   2.072  86.754  1.00 97.88           H  
ATOM   3964  HE2 PHE A 285      17.635   6.251  86.797  1.00 97.88           H  
ATOM   3965  HZ  PHE A 285      18.196   4.176  87.994  1.00 97.88           H  
ATOM   3966  N   ASN A 286      19.822   6.415  81.397  1.00 96.44           N  
ATOM   3967  CA  ASN A 286      20.550   7.682  81.537  1.00 96.44           C  
ATOM   3968  C   ASN A 286      19.726   8.771  82.262  1.00 96.44           C  
ATOM   3969  O   ASN A 286      20.297   9.796  82.631  1.00 96.44           O  
ATOM   3970  CB  ASN A 286      21.079   8.133  80.145  1.00 96.44           C  
ATOM   3971  CG  ASN A 286      20.009   8.430  79.084  1.00 96.44           C  
ATOM   3972  ND2 ASN A 286      20.244   8.045  77.830  1.00 96.44           N  
ATOM   3973  OD1 ASN A 286      18.981   9.024  79.385  1.00 96.44           O  
ATOM   3974  H   ASN A 286      19.226   6.340  80.582  1.00 96.44           H  
ATOM   3975  HA  ASN A 286      21.429   7.506  82.159  1.00 96.44           H  
ATOM   3976  HB3 ASN A 286      21.755   7.371  79.756  1.00 96.44           H  
ATOM   3977  HB2 ASN A 286      21.684   9.033  80.262  1.00 96.44           H  
ATOM   3978 HD22 ASN A 286      19.570   8.260  77.106  1.00 96.44           H  
ATOM   3979 HD21 ASN A 286      21.092   7.551  77.580  1.00 96.44           H  
ATOM   3980  N   SER A 287      18.413   8.537  82.442  1.00 93.09           N  
ATOM   3981  CA  SER A 287      17.464   9.397  83.154  1.00 93.09           C  
ATOM   3982  C   SER A 287      17.569   9.236  84.688  1.00 93.09           C  
ATOM   3983  O   SER A 287      18.347   8.408  85.163  1.00 93.09           O  
ATOM   3984  CB  SER A 287      16.059   9.098  82.588  1.00 93.09           C  
ATOM   3985  OG  SER A 287      15.637   7.778  82.871  1.00 93.09           O  
ATOM   3986  H   SER A 287      18.025   7.671  82.096  1.00 93.09           H  
ATOM   3987  HA  SER A 287      17.704  10.436  82.920  1.00 93.09           H  
ATOM   3988  HB3 SER A 287      16.045   9.243  81.507  1.00 93.09           H  
ATOM   3989  HB2 SER A 287      15.328   9.794  82.999  1.00 93.09           H  
ATOM   3990  HG  SER A 287      15.312   7.733  83.775  1.00 93.09           H  
ATOM   3991  N   GLU A 288      16.817  10.055  85.446  1.00 92.73           N  
ATOM   3992  CA  GLU A 288      16.843  10.064  86.919  1.00 92.73           C  
ATOM   3993  C   GLU A 288      16.286   8.787  87.570  1.00 92.73           C  
ATOM   3994  O   GLU A 288      16.782   8.389  88.625  1.00 92.73           O  
ATOM   3995  CB  GLU A 288      16.101  11.305  87.462  1.00 92.73           C  
ATOM   3996  CG  GLU A 288      16.711  12.658  87.030  1.00 92.73           C  
ATOM   3997  CD  GLU A 288      18.158  12.880  87.504  1.00 92.73           C  
ATOM   3998  OE1 GLU A 288      18.961  13.359  86.673  1.00 92.73           O1-
ATOM   3999  OE2 GLU A 288      18.448  12.565  88.680  1.00 92.73           O  
ATOM   4000  H   GLU A 288      16.207  10.731  85.009  1.00 92.73           H  
ATOM   4001  HA  GLU A 288      17.889  10.123  87.224  1.00 92.73           H  
ATOM   4002  HB3 GLU A 288      16.049  11.261  88.552  1.00 92.73           H  
ATOM   4003  HB2 GLU A 288      15.064  11.268  87.134  1.00 92.73           H  
ATOM   4004  HG3 GLU A 288      16.102  13.468  87.433  1.00 92.73           H  
ATOM   4005  HG2 GLU A 288      16.652  12.758  85.944  1.00 92.73           H  
ATOM   4006  N   GLY A 289      15.297   8.160  86.921  1.00 94.69           N  
ATOM   4007  CA  GLY A 289      14.751   6.882  87.348  1.00 94.69           C  
ATOM   4008  C   GLY A 289      14.199   6.139  86.131  1.00 94.69           C  
ATOM   4009  O   GLY A 289      14.028   6.699  85.047  1.00 94.69           O  
ATOM   4010  H   GLY A 289      14.927   8.551  86.065  1.00 94.69           H  
ATOM   4011  HA3 GLY A 289      13.959   7.043  88.078  1.00 94.69           H  
ATOM   4012  HA2 GLY A 289      15.512   6.266  87.830  1.00 94.69           H  
ATOM   4013  N   MET A 290      13.890   4.860  86.357  1.00 97.26           N  
ATOM   4014  CA  MET A 290      13.155   3.989  85.456  1.00 97.26           C  
ATOM   4015  C   MET A 290      12.476   2.927  86.316  1.00 97.26           C  
ATOM   4016  O   MET A 290      13.179   2.153  86.966  1.00 97.26           O  
ATOM   4017  CB  MET A 290      14.082   3.395  84.363  1.00 97.26           C  
ATOM   4018  CG  MET A 290      13.401   2.368  83.433  1.00 97.26           C  
ATOM   4019  SD  MET A 290      14.407   1.792  82.035  1.00 97.26           S  
ATOM   4020  CE  MET A 290      15.518   0.634  82.875  1.00 97.26           C  
ATOM   4021  H   MET A 290      14.049   4.481  87.282  1.00 97.26           H  
ATOM   4022  HA  MET A 290      12.370   4.576  84.984  1.00 97.26           H  
ATOM   4023  HB3 MET A 290      14.940   2.922  84.842  1.00 97.26           H  
ATOM   4024  HB2 MET A 290      14.491   4.203  83.757  1.00 97.26           H  
ATOM   4025  HG3 MET A 290      12.495   2.807  83.017  1.00 97.26           H  
ATOM   4026  HG2 MET A 290      13.081   1.490  83.993  1.00 97.26           H  
ATOM   4027  HE1 MET A 290      16.241   0.230  82.169  1.00 97.26           H  
ATOM   4028  HE2 MET A 290      16.066   1.135  83.670  1.00 97.26           H  
ATOM   4029  HE3 MET A 290      14.954  -0.195  83.303  1.00 97.26           H  
ATOM   4030  N   TYR A 291      11.132   2.883  86.272  1.00 97.63           N  
ATOM   4031  CA  TYR A 291      10.326   1.796  86.835  1.00 97.63           C  
ATOM   4032  C   TYR A 291      10.729   0.489  86.144  1.00 97.63           C  
ATOM   4033  O   TYR A 291      10.616   0.415  84.923  1.00 97.63           O  
ATOM   4034  CB  TYR A 291       8.821   2.064  86.608  1.00 97.63           C  
ATOM   4035  CG  TYR A 291       8.300   3.397  87.112  1.00 97.63           C  
ATOM   4036  CD1 TYR A 291       8.298   3.684  88.491  1.00 97.63           C  
ATOM   4037  CD2 TYR A 291       7.810   4.356  86.201  1.00 97.63           C  
ATOM   4038  CE1 TYR A 291       7.854   4.936  88.954  1.00 97.63           C  
ATOM   4039  CE2 TYR A 291       7.347   5.602  86.665  1.00 97.63           C  
ATOM   4040  CZ  TYR A 291       7.384   5.899  88.040  1.00 97.63           C  
ATOM   4041  OH  TYR A 291       6.965   7.118  88.485  1.00 97.63           O  
ATOM   4042  H   TYR A 291      10.631   3.550  85.699  1.00 97.63           H  
ATOM   4043  HA  TYR A 291      10.526   1.726  87.907  1.00 97.63           H  
ATOM   4044  HB3 TYR A 291       8.230   1.273  87.072  1.00 97.63           H  
ATOM   4045  HB2 TYR A 291       8.602   2.011  85.542  1.00 97.63           H  
ATOM   4046  HD1 TYR A 291       8.642   2.945  89.195  1.00 97.63           H  
ATOM   4047  HD2 TYR A 291       7.792   4.146  85.141  1.00 97.63           H  
ATOM   4048  HE1 TYR A 291       7.872   5.155  90.011  1.00 97.63           H  
ATOM   4049  HE2 TYR A 291       6.982   6.332  85.958  1.00 97.63           H  
ATOM   4050  HH  TYR A 291       6.636   7.682  87.782  1.00 97.63           H  
ATOM   4051  N   ARG A 292      11.252  -0.475  86.912  1.00 98.77           N  
ATOM   4052  CA  ARG A 292      11.814  -1.706  86.372  1.00 98.77           C  
ATOM   4053  C   ARG A 292      11.718  -2.856  87.375  1.00 98.77           C  
ATOM   4054  O   ARG A 292      11.500  -2.637  88.566  1.00 98.77           O  
ATOM   4055  CB  ARG A 292      13.253  -1.439  85.872  1.00 98.77           C  
ATOM   4056  CG  ARG A 292      14.306  -1.244  86.980  1.00 98.77           C  
ATOM   4057  CD  ARG A 292      15.644  -0.732  86.431  1.00 98.77           C  
ATOM   4058  NE  ARG A 292      16.636  -0.499  87.493  1.00 98.77           N  
ATOM   4059  CZ  ARG A 292      16.762   0.584  88.282  1.00 98.77           C  
ATOM   4060  NH1 ARG A 292      15.916   1.621  88.221  1.00 98.77           N  
ATOM   4061  NH2 ARG A 292      17.762   0.625  89.169  1.00 98.77           N1+
ATOM   4062  H   ARG A 292      11.348  -0.343  87.912  1.00 98.77           H  
ATOM   4063  HA  ARG A 292      11.205  -2.007  85.525  1.00 98.77           H  
ATOM   4064  HB3 ARG A 292      13.253  -0.572  85.210  1.00 98.77           H  
ATOM   4065  HB2 ARG A 292      13.561  -2.273  85.244  1.00 98.77           H  
ATOM   4066  HG3 ARG A 292      14.473  -2.214  87.450  1.00 98.77           H  
ATOM   4067  HG2 ARG A 292      13.942  -0.583  87.764  1.00 98.77           H  
ATOM   4068  HD3 ARG A 292      15.515   0.145  85.798  1.00 98.77           H  
ATOM   4069  HD2 ARG A 292      16.071  -1.508  85.800  1.00 98.77           H  
ATOM   4070  HE  ARG A 292      17.248  -1.281  87.688  1.00 98.77           H  
ATOM   4071 HH12 ARG A 292      16.041   2.417  88.831  1.00 98.77           H  
ATOM   4072 HH11 ARG A 292      15.129   1.604  87.586  1.00 98.77           H  
ATOM   4073 HH22 ARG A 292      17.869   1.420  89.786  1.00 98.77           H  
ATOM   4074 HH21 ARG A 292      18.349  -0.188  89.304  1.00 98.77           H  
ATOM   4075  N   GLY A 293      11.910  -4.071  86.853  1.00 98.86           N  
ATOM   4076  CA  GLY A 293      12.007  -5.274  87.658  1.00 98.86           C  
ATOM   4077  C   GLY A 293      12.630  -6.384  86.814  1.00 98.86           C  
ATOM   4078  O   GLY A 293      12.737  -6.274  85.592  1.00 98.86           O  
ATOM   4079  H   GLY A 293      12.062  -4.176  85.858  1.00 98.86           H  
ATOM   4080  HA3 GLY A 293      11.021  -5.569  88.013  1.00 98.86           H  
ATOM   4081  HA2 GLY A 293      12.651  -5.087  88.517  1.00 98.86           H  
ATOM   4082  N   TYR A 294      13.042  -7.462  87.495  1.00 98.93           N  
ATOM   4083  CA  TYR A 294      13.678  -8.634  86.897  1.00 98.93           C  
ATOM   4084  C   TYR A 294      13.615  -9.832  87.851  1.00 98.93           C  
ATOM   4085  O   TYR A 294      13.479  -9.663  89.063  1.00 98.93           O  
ATOM   4086  CB  TYR A 294      15.127  -8.319  86.450  1.00 98.93           C  
ATOM   4087  CG  TYR A 294      16.080  -7.949  87.574  1.00 98.93           C  
ATOM   4088  CD1 TYR A 294      16.141  -6.615  88.024  1.00 98.93           C  
ATOM   4089  CD2 TYR A 294      16.879  -8.934  88.195  1.00 98.93           C  
ATOM   4090  CE1 TYR A 294      16.980  -6.269  89.097  1.00 98.93           C  
ATOM   4091  CE2 TYR A 294      17.715  -8.587  89.274  1.00 98.93           C  
ATOM   4092  CZ  TYR A 294      17.761  -7.254  89.729  1.00 98.93           C  
ATOM   4093  OH  TYR A 294      18.552  -6.914  90.788  1.00 98.93           O  
ATOM   4094  H   TYR A 294      12.918  -7.498  88.499  1.00 98.93           H  
ATOM   4095  HA  TYR A 294      13.089  -8.903  86.025  1.00 98.93           H  
ATOM   4096  HB3 TYR A 294      15.131  -7.517  85.712  1.00 98.93           H  
ATOM   4097  HB2 TYR A 294      15.538  -9.183  85.926  1.00 98.93           H  
ATOM   4098  HD1 TYR A 294      15.532  -5.855  87.558  1.00 98.93           H  
ATOM   4099  HD2 TYR A 294      16.835  -9.960  87.860  1.00 98.93           H  
ATOM   4100  HE1 TYR A 294      17.011  -5.245  89.433  1.00 98.93           H  
ATOM   4101  HE2 TYR A 294      18.310  -9.346  89.760  1.00 98.93           H  
ATOM   4102  HH  TYR A 294      18.450  -5.994  91.053  1.00 98.93           H  
ATOM   4103  N   VAL A 295      13.743 -11.026  87.257  1.00 98.63           N  
ATOM   4104  CA  VAL A 295      13.756 -12.309  87.946  1.00 98.63           C  
ATOM   4105  C   VAL A 295      14.391 -13.377  87.035  1.00 98.63           C  
ATOM   4106  O   VAL A 295      14.308 -13.272  85.811  1.00 98.63           O  
ATOM   4107  CB  VAL A 295      12.318 -12.742  88.366  1.00 98.63           C  
ATOM   4108  CG1 VAL A 295      11.378 -13.091  87.194  1.00 98.63           C  
ATOM   4109  CG2 VAL A 295      12.343 -13.880  89.398  1.00 98.63           C  
ATOM   4110  H   VAL A 295      13.839 -11.075  86.250  1.00 98.63           H  
ATOM   4111  HA  VAL A 295      14.384 -12.209  88.835  1.00 98.63           H  
ATOM   4112  HB  VAL A 295      11.862 -11.887  88.861  1.00 98.63           H  
ATOM   4113 HG11 VAL A 295      10.353 -13.212  87.544  1.00 98.63           H  
ATOM   4114 HG12 VAL A 295      11.370 -12.296  86.451  1.00 98.63           H  
ATOM   4115 HG13 VAL A 295      11.663 -14.018  86.696  1.00 98.63           H  
ATOM   4116 HG21 VAL A 295      11.368 -14.015  89.859  1.00 98.63           H  
ATOM   4117 HG22 VAL A 295      12.619 -14.833  88.950  1.00 98.63           H  
ATOM   4118 HG23 VAL A 295      13.049 -13.667  90.200  1.00 98.63           H  
ATOM   4119  N   ARG A 296      15.005 -14.391  87.660  1.00 97.86           N  
ATOM   4120  CA  ARG A 296      15.518 -15.590  86.997  1.00 97.86           C  
ATOM   4121  C   ARG A 296      15.002 -16.841  87.721  1.00 97.86           C  
ATOM   4122  O   ARG A 296      14.433 -16.739  88.809  1.00 97.86           O  
ATOM   4123  CB  ARG A 296      17.062 -15.574  86.957  1.00 97.86           C  
ATOM   4124  CG  ARG A 296      17.685 -14.304  86.352  1.00 97.86           C  
ATOM   4125  CD  ARG A 296      19.205 -14.434  86.165  1.00 97.86           C  
ATOM   4126  NE  ARG A 296      19.830 -13.179  85.712  1.00 97.86           N  
ATOM   4127  CZ  ARG A 296      20.266 -12.159  86.476  1.00 97.86           C  
ATOM   4128  NH1 ARG A 296      20.164 -12.162  87.814  1.00 97.86           N  
ATOM   4129  NH2 ARG A 296      20.824 -11.099  85.879  1.00 97.86           N1+
ATOM   4130  H   ARG A 296      15.029 -14.411  88.669  1.00 97.86           H  
ATOM   4131  HA  ARG A 296      15.139 -15.639  85.976  1.00 97.86           H  
ATOM   4132  HB3 ARG A 296      17.412 -16.437  86.388  1.00 97.86           H  
ATOM   4133  HB2 ARG A 296      17.449 -15.710  87.964  1.00 97.86           H  
ATOM   4134  HG3 ARG A 296      17.426 -13.397  86.901  1.00 97.86           H  
ATOM   4135  HG2 ARG A 296      17.228 -14.200  85.370  1.00 97.86           H  
ATOM   4136  HD3 ARG A 296      19.378 -15.117  85.333  1.00 97.86           H  
ATOM   4137  HD2 ARG A 296      19.701 -14.884  87.026  1.00 97.86           H  
ATOM   4138  HE  ARG A 296      19.919 -13.093  84.709  1.00 97.86           H  
ATOM   4139 HH12 ARG A 296      20.502 -11.385  88.362  1.00 97.86           H  
ATOM   4140 HH11 ARG A 296      19.724 -12.940  88.293  1.00 97.86           H  
ATOM   4141 HH22 ARG A 296      21.160 -10.319  86.427  1.00 97.86           H  
ATOM   4142 HH21 ARG A 296      20.898 -11.065  84.875  1.00 97.86           H  
ATOM   4143  N   SER A 297      15.226 -18.010  87.100  1.00 96.15           N  
ATOM   4144  CA  SER A 297      14.894 -19.325  87.649  1.00 96.15           C  
ATOM   4145  C   SER A 297      15.629 -19.596  88.976  1.00 96.15           C  
ATOM   4146  O   SER A 297      16.860 -19.619  88.996  1.00 96.15           O  
ATOM   4147  CB  SER A 297      15.205 -20.390  86.581  1.00 96.15           C  
ATOM   4148  OG  SER A 297      14.857 -21.694  87.002  1.00 96.15           O  
ATOM   4149  H   SER A 297      15.681 -18.006  86.198  1.00 96.15           H  
ATOM   4150  HA  SER A 297      13.820 -19.340  87.839  1.00 96.15           H  
ATOM   4151  HB3 SER A 297      16.264 -20.372  86.319  1.00 96.15           H  
ATOM   4152  HB2 SER A 297      14.646 -20.171  85.673  1.00 96.15           H  
ATOM   4153  HG  SER A 297      15.132 -22.323  86.330  1.00 96.15           H  
ATOM   4154  N   GLY A 298      14.844 -19.775  90.051  1.00 93.74           N  
ATOM   4155  CA  GLY A 298      15.338 -20.025  91.405  1.00 93.74           C  
ATOM   4156  C   GLY A 298      15.627 -18.735  92.195  1.00 93.74           C  
ATOM   4157  O   GLY A 298      16.074 -18.842  93.336  1.00 93.74           O  
ATOM   4158  H   GLY A 298      13.841 -19.726  89.938  1.00 93.74           H  
ATOM   4159  HA3 GLY A 298      16.238 -20.642  91.379  1.00 93.74           H  
ATOM   4160  HA2 GLY A 298      14.583 -20.598  91.943  1.00 93.74           H  
ATOM   4161  N   GLU A 299      15.376 -17.543  91.622  1.00 95.79           N  
ATOM   4162  CA  GLU A 299      15.552 -16.241  92.274  1.00 95.79           C  
ATOM   4163  C   GLU A 299      14.190 -15.590  92.564  1.00 95.79           C  
ATOM   4164  O   GLU A 299      13.215 -15.848  91.857  1.00 95.79           O  
ATOM   4165  CB  GLU A 299      16.396 -15.312  91.376  1.00 95.79           C  
ATOM   4166  CG  GLU A 299      17.815 -15.847  91.068  1.00 95.79           C  
ATOM   4167  CD  GLU A 299      18.723 -14.891  90.273  1.00 95.79           C  
ATOM   4168  OE1 GLU A 299      19.859 -15.319  89.974  1.00 95.79           O1-
ATOM   4169  OE2 GLU A 299      18.290 -13.763  89.945  1.00 95.79           O  
ATOM   4170  H   GLU A 299      14.996 -17.512  90.685  1.00 95.79           H  
ATOM   4171  HA  GLU A 299      16.076 -16.358  93.224  1.00 95.79           H  
ATOM   4172  HB3 GLU A 299      16.479 -14.339  91.865  1.00 95.79           H  
ATOM   4173  HB2 GLU A 299      15.868 -15.129  90.439  1.00 95.79           H  
ATOM   4174  HG3 GLU A 299      17.739 -16.781  90.509  1.00 95.79           H  
ATOM   4175  HG2 GLU A 299      18.317 -16.089  92.006  1.00 95.79           H  
ATOM   4176  N   GLU A 300      14.173 -14.723  93.589  1.00 96.75           N  
ATOM   4177  CA  GLU A 300      13.029 -13.894  93.974  1.00 96.75           C  
ATOM   4178  C   GLU A 300      12.910 -12.654  93.056  1.00 96.75           C  
ATOM   4179  O   GLU A 300      13.940 -12.025  92.804  1.00 96.75           O  
ATOM   4180  CB  GLU A 300      13.234 -13.439  95.437  1.00 96.75           C  
ATOM   4181  CG  GLU A 300      13.034 -14.563  96.481  1.00 96.75           C  
ATOM   4182  CD  GLU A 300      11.584 -15.052  96.666  1.00 96.75           C  
ATOM   4183  OE1 GLU A 300      11.439 -16.181  97.185  1.00 96.75           O1-
ATOM   4184  OE2 GLU A 300      10.641 -14.309  96.310  1.00 96.75           O  
ATOM   4185  H   GLU A 300      15.019 -14.570  94.117  1.00 96.75           H  
ATOM   4186  HA  GLU A 300      12.143 -14.522  93.925  1.00 96.75           H  
ATOM   4187  HB3 GLU A 300      12.585 -12.592  95.671  1.00 96.75           H  
ATOM   4188  HB2 GLU A 300      14.247 -13.049  95.552  1.00 96.75           H  
ATOM   4189  HG3 GLU A 300      13.379 -14.205  97.451  1.00 96.75           H  
ATOM   4190  HG2 GLU A 300      13.673 -15.412  96.232  1.00 96.75           H  
ATOM   4191  N   PRO A 301      11.680 -12.302  92.602  1.00 98.27           N  
ATOM   4192  CA  PRO A 301      11.396 -11.032  91.896  1.00 98.27           C  
ATOM   4193  C   PRO A 301      11.906  -9.759  92.593  1.00 98.27           C  
ATOM   4194  O   PRO A 301      11.505  -9.472  93.721  1.00 98.27           O  
ATOM   4195  CB  PRO A 301       9.862 -11.012  91.761  1.00 98.27           C  
ATOM   4196  CG  PRO A 301       9.464 -12.470  91.754  1.00 98.27           C  
ATOM   4197  CD  PRO A 301      10.461 -13.109  92.712  1.00 98.27           C  
ATOM   4198  HA  PRO A 301      11.844 -11.113  90.908  1.00 98.27           H  
ATOM   4199  HB3 PRO A 301       9.528 -10.498  90.861  1.00 98.27           H  
ATOM   4200  HB2 PRO A 301       9.391 -10.521  92.615  1.00 98.27           H  
ATOM   4201  HG3 PRO A 301       9.616 -12.860  90.750  1.00 98.27           H  
ATOM   4202  HG2 PRO A 301       8.422 -12.643  92.025  1.00 98.27           H  
ATOM   4203  HD2 PRO A 301      10.094 -13.059  93.738  1.00 98.27           H  
ATOM   4204  HD3 PRO A 301      10.611 -14.155  92.443  1.00 98.27           H  
ATOM   4205  N   GLN A 302      12.779  -9.030  91.885  1.00 98.58           N  
ATOM   4206  CA  GLN A 302      13.302  -7.727  92.285  1.00 98.58           C  
ATOM   4207  C   GLN A 302      12.552  -6.630  91.520  1.00 98.58           C  
ATOM   4208  O   GLN A 302      12.205  -6.833  90.357  1.00 98.58           O  
ATOM   4209  CB  GLN A 302      14.813  -7.666  91.959  1.00 98.58           C  
ATOM   4210  CG  GLN A 302      15.678  -8.743  92.649  1.00 98.58           C  
ATOM   4211  CD  GLN A 302      15.501  -8.789  94.170  1.00 98.58           C  
ATOM   4212  NE2 GLN A 302      15.178  -9.966  94.711  1.00 98.58           N  
ATOM   4213  OE1 GLN A 302      15.659  -7.778  94.849  1.00 98.58           O  
ATOM   4214  H   GLN A 302      13.053  -9.344  90.962  1.00 98.58           H  
ATOM   4215  HA  GLN A 302      13.150  -7.563  93.354  1.00 98.58           H  
ATOM   4216  HB3 GLN A 302      15.198  -6.683  92.233  1.00 98.58           H  
ATOM   4217  HB2 GLN A 302      14.959  -7.748  90.880  1.00 98.58           H  
ATOM   4218  HG3 GLN A 302      16.730  -8.559  92.432  1.00 98.58           H  
ATOM   4219  HG2 GLN A 302      15.451  -9.722  92.224  1.00 98.58           H  
ATOM   4220 HE22 GLN A 302      15.051 -10.047  95.708  1.00 98.58           H  
ATOM   4221 HE21 GLN A 302      15.026 -10.773  94.120  1.00 98.58           H  
ATOM   4222  N   THR A 303      12.341  -5.484  92.184  1.00 98.72           N  
ATOM   4223  CA  THR A 303      11.733  -4.287  91.601  1.00 98.72           C  
ATOM   4224  C   THR A 303      12.455  -3.044  92.143  1.00 98.72           C  
ATOM   4225  O   THR A 303      12.706  -2.940  93.344  1.00 98.72           O  
ATOM   4226  CB  THR A 303      10.213  -4.176  91.891  1.00 98.72           C  
ATOM   4227  CG2 THR A 303       9.399  -5.290  91.226  1.00 98.72           C  
ATOM   4228  OG1 THR A 303       9.920  -4.159  93.277  1.00 98.72           O  
ATOM   4229  H   THR A 303      12.654  -5.390  93.140  1.00 98.72           H  
ATOM   4230  HA  THR A 303      11.874  -4.310  90.521  1.00 98.72           H  
ATOM   4231  HB  THR A 303       9.857  -3.229  91.486  1.00 98.72           H  
ATOM   4232 HG21 THR A 303       8.333  -5.092  91.313  1.00 98.72           H  
ATOM   4233 HG22 THR A 303       9.628  -5.351  90.163  1.00 98.72           H  
ATOM   4234 HG23 THR A 303       9.601  -6.266  91.668  1.00 98.72           H  
ATOM   4235  HG1 THR A 303      10.285  -3.352  93.652  1.00 98.72           H  
ATOM   4236  N   GLU A 304      12.808  -2.150  91.208  1.00 98.08           N  
ATOM   4237  CA  GLU A 304      13.669  -0.984  91.402  1.00 98.08           C  
ATOM   4238  C   GLU A 304      13.069   0.213  90.639  1.00 98.08           C  
ATOM   4239  O   GLU A 304      12.314   0.010  89.687  1.00 98.08           O  
ATOM   4240  CB  GLU A 304      15.094  -1.327  90.898  1.00 98.08           C  
ATOM   4241  CG  GLU A 304      15.766  -2.521  91.629  1.00 98.08           C  
ATOM   4242  CD  GLU A 304      17.146  -2.964  91.110  1.00 98.08           C  
ATOM   4243  OE1 GLU A 304      17.710  -3.881  91.747  1.00 98.08           O1-
ATOM   4244  OE2 GLU A 304      17.618  -2.429  90.082  1.00 98.08           O  
ATOM   4245  H   GLU A 304      12.510  -2.303  90.252  1.00 98.08           H  
ATOM   4246  HA  GLU A 304      13.712  -0.721  92.461  1.00 98.08           H  
ATOM   4247  HB3 GLU A 304      15.728  -0.447  91.004  1.00 98.08           H  
ATOM   4248  HB2 GLU A 304      15.046  -1.540  89.829  1.00 98.08           H  
ATOM   4249  HG3 GLU A 304      15.131  -3.404  91.563  1.00 98.08           H  
ATOM   4250  HG2 GLU A 304      15.853  -2.286  92.691  1.00 98.08           H  
ATOM   4251  N   ILE A 305      13.395   1.443  91.074  1.00 97.17           N  
ATOM   4252  CA  ILE A 305      12.860   2.676  90.477  1.00 97.17           C  
ATOM   4253  C   ILE A 305      13.960   3.730  90.246  1.00 97.17           C  
ATOM   4254  O   ILE A 305      13.952   4.367  89.195  1.00 97.17           O  
ATOM   4255  CB  ILE A 305      11.691   3.301  91.310  1.00 97.17           C  
ATOM   4256  CG1 ILE A 305      10.508   2.308  91.425  1.00 97.17           C  
ATOM   4257  CG2 ILE A 305      11.189   4.654  90.748  1.00 97.17           C  
ATOM   4258  CD1 ILE A 305       9.323   2.802  92.268  1.00 97.17           C  
ATOM   4259  H   ILE A 305      14.016   1.550  91.862  1.00 97.17           H  
ATOM   4260  HA  ILE A 305      12.461   2.456  89.485  1.00 97.17           H  
ATOM   4261  HB  ILE A 305      12.060   3.483  92.321  1.00 97.17           H  
ATOM   4262 HG13 ILE A 305      10.848   1.374  91.862  1.00 97.17           H  
ATOM   4263 HG12 ILE A 305      10.161   2.041  90.429  1.00 97.17           H  
ATOM   4264 HG21 ILE A 305      10.360   5.057  91.327  1.00 97.17           H  
ATOM   4265 HG22 ILE A 305      11.957   5.426  90.761  1.00 97.17           H  
ATOM   4266 HG23 ILE A 305      10.851   4.543  89.717  1.00 97.17           H  
ATOM   4267 HD11 ILE A 305       8.791   1.968  92.725  1.00 97.17           H  
ATOM   4268 HD12 ILE A 305       9.662   3.458  93.067  1.00 97.17           H  
ATOM   4269 HD13 ILE A 305       8.606   3.356  91.662  1.00 97.17           H  
ATOM   4270  N   TYR A 306      14.888   3.893  91.201  1.00 95.28           N  
ATOM   4271  CA  TYR A 306      15.926   4.933  91.176  1.00 95.28           C  
ATOM   4272  C   TYR A 306      17.305   4.322  90.877  1.00 95.28           C  
ATOM   4273  O   TYR A 306      17.450   3.100  90.919  1.00 95.28           O  
ATOM   4274  CB  TYR A 306      15.941   5.650  92.545  1.00 95.28           C  
ATOM   4275  CG  TYR A 306      14.565   6.033  93.063  1.00 95.28           C  
ATOM   4276  CD1 TYR A 306      13.828   7.065  92.444  1.00 95.28           C  
ATOM   4277  CD2 TYR A 306      13.996   5.312  94.134  1.00 95.28           C  
ATOM   4278  CE1 TYR A 306      12.525   7.365  92.889  1.00 95.28           C  
ATOM   4279  CE2 TYR A 306      12.698   5.616  94.578  1.00 95.28           C  
ATOM   4280  CZ  TYR A 306      11.960   6.639  93.955  1.00 95.28           C  
ATOM   4281  OH  TYR A 306      10.705   6.933  94.395  1.00 95.28           O  
ATOM   4282  H   TYR A 306      14.851   3.330  92.038  1.00 95.28           H  
ATOM   4283  HA  TYR A 306      15.716   5.675  90.403  1.00 95.28           H  
ATOM   4284  HB3 TYR A 306      16.558   6.548  92.494  1.00 95.28           H  
ATOM   4285  HB2 TYR A 306      16.412   5.007  93.291  1.00 95.28           H  
ATOM   4286  HD1 TYR A 306      14.252   7.617  91.618  1.00 95.28           H  
ATOM   4287  HD2 TYR A 306      14.546   4.514  94.610  1.00 95.28           H  
ATOM   4288  HE1 TYR A 306      11.963   8.156  92.416  1.00 95.28           H  
ATOM   4289  HE2 TYR A 306      12.275   5.059  95.398  1.00 95.28           H  
ATOM   4290  HH  TYR A 306      10.454   6.442  95.185  1.00 95.28           H  
ATOM   4291  N   ARG A 307      18.302   5.183  90.601  1.00 90.65           N  
ATOM   4292  CA  ARG A 307      19.712   4.799  90.425  1.00 90.65           C  
ATOM   4293  C   ARG A 307      20.321   4.077  91.650  1.00 90.65           C  
ATOM   4294  O   ARG A 307      20.068   4.773  92.800  1.00 90.65           O1-
ATOM   4295  CB  ARG A 307      20.569   6.025  90.046  1.00 90.65           C  
ATOM   4296  CG  ARG A 307      20.183   6.712  88.723  1.00 90.65           C  
ATOM   4297  CD  ARG A 307      21.191   7.815  88.360  1.00 90.65           C  
ATOM   4298  NE  ARG A 307      20.775   8.620  87.199  1.00 90.65           N  
ATOM   4299  CZ  ARG A 307      21.354   9.757  86.764  1.00 90.65           C  
ATOM   4300  NH1 ARG A 307      22.429  10.293  87.362  1.00 90.65           N  
ATOM   4301  NH2 ARG A 307      20.839  10.381  85.700  1.00 90.65           N1+
ATOM   4302  OXT ARG A 307      20.941   3.039  91.564  1.00 90.65           O  
ATOM   4303  H   ARG A 307      18.102   6.173  90.552  1.00 90.65           H  
ATOM   4304  HA  ARG A 307      19.761   4.093  89.594  1.00 90.65           H  
ATOM   4305  HB3 ARG A 307      21.613   5.714  89.971  1.00 90.65           H  
ATOM   4306  HB2 ARG A 307      20.535   6.761  90.851  1.00 90.65           H  
ATOM   4307  HG3 ARG A 307      19.156   7.077  88.716  1.00 90.65           H  
ATOM   4308  HG2 ARG A 307      20.240   5.940  87.954  1.00 90.65           H  
ATOM   4309  HD3 ARG A 307      22.110   7.330  88.028  1.00 90.65           H  
ATOM   4310  HD2 ARG A 307      21.457   8.421  89.228  1.00 90.65           H  
ATOM   4311  HE  ARG A 307      19.967   8.281  86.692  1.00 90.65           H  
ATOM   4312 HH12 ARG A 307      22.821  11.162  87.030  1.00 90.65           H  
ATOM   4313 HH11 ARG A 307      22.830   9.846  88.173  1.00 90.65           H  
ATOM   4314 HH22 ARG A 307      21.207  11.268  85.389  1.00 90.65           H  
ATOM   4315 HH21 ARG A 307      20.041   9.987  85.219  1.00 90.65           H  
TER    4316      ARG A 307
ATOM   4317  N   MET B   1      36.361  18.962  44.259  1.00 66.10           N1+
ATOM   4318  CA  MET B   1      35.226  18.343  45.036  1.00 66.10           C  
ATOM   4319  C   MET B   1      34.665  17.147  44.215  1.00 66.10           C  
ATOM   4320  O   MET B   1      34.811  17.056  42.991  1.00 66.10           O  
ATOM   4321  CB  MET B   1      34.121  19.381  45.359  1.00 66.10           C  
ATOM   4322  CG  MET B   1      34.527  20.471  46.370  1.00 66.10           C  
ATOM   4323  SD  MET B   1      33.381  21.875  46.440  1.00 66.10           S  
ATOM   4324  CE  MET B   1      33.995  22.701  47.930  1.00 66.10           C  
ATOM   4325  H1  MET B   1      36.745  19.728  44.794  1.00 66.10           H  
ATOM   4326  H2  MET B   1      37.074  18.265  44.098  1.00 66.10           H  
ATOM   4327  H3  MET B   1      36.003  19.305  43.379  1.00 66.10           H  
ATOM   4328  HA  MET B   1      35.691  17.974  45.953  1.00 66.10           H  
ATOM   4329  HB3 MET B   1      33.268  18.855  45.786  1.00 66.10           H  
ATOM   4330  HB2 MET B   1      33.745  19.846  44.445  1.00 66.10           H  
ATOM   4331  HG3 MET B   1      35.513  20.873  46.140  1.00 66.10           H  
ATOM   4332  HG2 MET B   1      34.595  20.030  47.365  1.00 66.10           H  
ATOM   4333  HE1 MET B   1      33.420  23.606  48.121  1.00 66.10           H  
ATOM   4334  HE2 MET B   1      33.898  22.045  48.796  1.00 66.10           H  
ATOM   4335  HE3 MET B   1      35.044  22.974  47.813  1.00 66.10           H  
ATOM   4336  N   ARG B   2      34.006  16.228  44.941  1.00 92.59           N  
ATOM   4337  CA  ARG B   2      33.332  15.058  44.382  1.00 92.59           C  
ATOM   4338  C   ARG B   2      31.991  14.857  45.088  1.00 92.59           C  
ATOM   4339  O   ARG B   2      31.919  14.962  46.311  1.00 92.59           O  
ATOM   4340  CB  ARG B   2      34.196  13.784  44.534  1.00 92.59           C  
ATOM   4341  CG  ARG B   2      35.501  13.786  43.722  1.00 92.59           C  
ATOM   4342  CD  ARG B   2      36.237  12.438  43.805  1.00 92.59           C  
ATOM   4343  NE  ARG B   2      37.555  12.486  43.147  1.00 92.59           N  
ATOM   4344  CZ  ARG B   2      38.500  11.526  43.148  1.00 92.59           C  
ATOM   4345  NH1 ARG B   2      38.339  10.361  43.796  1.00 92.59           N  
ATOM   4346  NH2 ARG B   2      39.639  11.739  42.477  1.00 92.59           N1+
ATOM   4347  H   ARG B   2      33.898  16.355  45.938  1.00 92.59           H  
ATOM   4348  HA  ARG B   2      33.128  15.222  43.324  1.00 92.59           H  
ATOM   4349  HB3 ARG B   2      33.607  12.920  44.219  1.00 92.59           H  
ATOM   4350  HB2 ARG B   2      34.427  13.619  45.588  1.00 92.59           H  
ATOM   4351  HG3 ARG B   2      36.159  14.614  43.986  1.00 92.59           H  
ATOM   4352  HG2 ARG B   2      35.209  13.948  42.683  1.00 92.59           H  
ATOM   4353  HD3 ARG B   2      35.670  11.707  43.227  1.00 92.59           H  
ATOM   4354  HD2 ARG B   2      36.281  12.061  44.828  1.00 92.59           H  
ATOM   4355  HE  ARG B   2      37.742  13.329  42.625  1.00 92.59           H  
ATOM   4356 HH12 ARG B   2      39.060   9.655  43.780  1.00 92.59           H  
ATOM   4357 HH11 ARG B   2      37.485  10.182  44.305  1.00 92.59           H  
ATOM   4358 HH22 ARG B   2      40.362  11.034  42.458  1.00 92.59           H  
ATOM   4359 HH21 ARG B   2      39.784  12.603  41.974  1.00 92.59           H  
ATOM   4360  N   TYR B   3      30.980  14.504  44.288  1.00 98.52           N  
ATOM   4361  CA  TYR B   3      29.684  14.002  44.727  1.00 98.52           C  
ATOM   4362  C   TYR B   3      29.491  12.586  44.162  1.00 98.52           C  
ATOM   4363  O   TYR B   3      30.166  12.194  43.208  1.00 98.52           O  
ATOM   4364  CB  TYR B   3      28.572  14.977  44.267  1.00 98.52           C  
ATOM   4365  CG  TYR B   3      28.464  15.246  42.771  1.00 98.52           C  
ATOM   4366  CD1 TYR B   3      28.964  16.452  42.236  1.00 98.52           C  
ATOM   4367  CD2 TYR B   3      27.850  14.308  41.913  1.00 98.52           C  
ATOM   4368  CE1 TYR B   3      28.859  16.712  40.856  1.00 98.52           C  
ATOM   4369  CE2 TYR B   3      27.763  14.560  40.531  1.00 98.52           C  
ATOM   4370  CZ  TYR B   3      28.256  15.769  40.003  1.00 98.52           C  
ATOM   4371  OH  TYR B   3      28.161  16.027  38.666  1.00 98.52           O  
ATOM   4372  H   TYR B   3      31.139  14.439  43.294  1.00 98.52           H  
ATOM   4373  HA  TYR B   3      29.656  13.932  45.816  1.00 98.52           H  
ATOM   4374  HB3 TYR B   3      28.707  15.931  44.781  1.00 98.52           H  
ATOM   4375  HB2 TYR B   3      27.601  14.611  44.603  1.00 98.52           H  
ATOM   4376  HD1 TYR B   3      29.427  17.184  42.881  1.00 98.52           H  
ATOM   4377  HD2 TYR B   3      27.453  13.384  42.307  1.00 98.52           H  
ATOM   4378  HE1 TYR B   3      29.247  17.635  40.451  1.00 98.52           H  
ATOM   4379  HE2 TYR B   3      27.319  13.819  39.881  1.00 98.52           H  
ATOM   4380  HH  TYR B   3      27.690  15.344  38.174  1.00 98.52           H  
ATOM   4381  N   SER B   4      28.525  11.873  44.751  1.00 98.89           N  
ATOM   4382  CA  SER B   4      28.033  10.584  44.279  1.00 98.89           C  
ATOM   4383  C   SER B   4      26.511  10.555  44.454  1.00 98.89           C  
ATOM   4384  O   SER B   4      25.986  11.201  45.359  1.00 98.89           O  
ATOM   4385  CB  SER B   4      28.728   9.439  45.043  1.00 98.89           C  
ATOM   4386  OG  SER B   4      30.022   9.227  44.524  1.00 98.89           O  
ATOM   4387  H   SER B   4      28.004  12.281  45.516  1.00 98.89           H  
ATOM   4388  HA  SER B   4      28.228  10.474  43.211  1.00 98.89           H  
ATOM   4389  HB3 SER B   4      28.172   8.507  44.938  1.00 98.89           H  
ATOM   4390  HB2 SER B   4      28.798   9.647  46.109  1.00 98.89           H  
ATOM   4391  HG  SER B   4      30.406   8.451  44.946  1.00 98.89           H  
ATOM   4392  N   LEU B   5      25.828   9.815  43.575  1.00 98.95           N  
ATOM   4393  CA  LEU B   5      24.373   9.714  43.544  1.00 98.95           C  
ATOM   4394  C   LEU B   5      23.986   8.354  42.966  1.00 98.95           C  
ATOM   4395  O   LEU B   5      24.611   7.893  42.012  1.00 98.95           O  
ATOM   4396  CB  LEU B   5      23.795  10.909  42.742  1.00 98.95           C  
ATOM   4397  CG  LEU B   5      22.283  10.882  42.403  1.00 98.95           C  
ATOM   4398  CD1 LEU B   5      21.387  10.928  43.659  1.00 98.95           C  
ATOM   4399  CD2 LEU B   5      21.937  12.019  41.429  1.00 98.95           C  
ATOM   4400  H   LEU B   5      26.315   9.332  42.831  1.00 98.95           H  
ATOM   4401  HA  LEU B   5      23.999   9.757  44.567  1.00 98.95           H  
ATOM   4402  HB3 LEU B   5      24.347  10.981  41.804  1.00 98.95           H  
ATOM   4403  HB2 LEU B   5      24.020  11.830  43.277  1.00 98.95           H  
ATOM   4404  HG  LEU B   5      22.053   9.956  41.875  1.00 98.95           H  
ATOM   4405 HD11 LEU B   5      20.775  11.830  43.703  1.00 98.95           H  
ATOM   4406 HD12 LEU B   5      20.709  10.075  43.686  1.00 98.95           H  
ATOM   4407 HD13 LEU B   5      21.973  10.904  44.575  1.00 98.95           H  
ATOM   4408 HD21 LEU B   5      20.880  12.281  41.461  1.00 98.95           H  
ATOM   4409 HD22 LEU B   5      22.514  12.917  41.647  1.00 98.95           H  
ATOM   4410 HD23 LEU B   5      22.162  11.731  40.403  1.00 98.95           H  
ATOM   4411  N   ALA B   6      22.924   7.771  43.531  1.00 98.98           N  
ATOM   4412  CA  ALA B   6      22.257   6.589  43.012  1.00 98.98           C  
ATOM   4413  C   ALA B   6      20.752   6.704  43.243  1.00 98.98           C  
ATOM   4414  O   ALA B   6      20.317   7.398  44.162  1.00 98.98           O  
ATOM   4415  CB  ALA B   6      22.856   5.321  43.637  1.00 98.98           C  
ATOM   4416  H   ALA B   6      22.474   8.213  44.323  1.00 98.98           H  
ATOM   4417  HA  ALA B   6      22.396   6.552  41.934  1.00 98.98           H  
ATOM   4418  HB1 ALA B   6      22.304   4.428  43.340  1.00 98.98           H  
ATOM   4419  HB2 ALA B   6      23.884   5.191  43.307  1.00 98.98           H  
ATOM   4420  HB3 ALA B   6      22.861   5.366  44.724  1.00 98.98           H  
ATOM   4421  N   VAL B   7      19.994   6.010  42.387  1.00 98.97           N  
ATOM   4422  CA  VAL B   7      18.535   5.967  42.388  1.00 98.97           C  
ATOM   4423  C   VAL B   7      18.057   4.533  42.111  1.00 98.97           C  
ATOM   4424  O   VAL B   7      18.819   3.722  41.581  1.00 98.97           O  
ATOM   4425  CB  VAL B   7      17.936   6.911  41.303  1.00 98.97           C  
ATOM   4426  CG1 VAL B   7      18.226   8.388  41.615  1.00 98.97           C  
ATOM   4427  CG2 VAL B   7      18.342   6.562  39.855  1.00 98.97           C  
ATOM   4428  H   VAL B   7      20.442   5.450  41.672  1.00 98.97           H  
ATOM   4429  HA  VAL B   7      18.156   6.252  43.366  1.00 98.97           H  
ATOM   4430  HB  VAL B   7      16.850   6.813  41.349  1.00 98.97           H  
ATOM   4431 HG11 VAL B   7      17.738   9.047  40.900  1.00 98.97           H  
ATOM   4432 HG12 VAL B   7      17.865   8.652  42.608  1.00 98.97           H  
ATOM   4433 HG13 VAL B   7      19.291   8.612  41.581  1.00 98.97           H  
ATOM   4434 HG21 VAL B   7      17.889   7.253  39.146  1.00 98.97           H  
ATOM   4435 HG22 VAL B   7      19.422   6.613  39.721  1.00 98.97           H  
ATOM   4436 HG23 VAL B   7      18.027   5.561  39.568  1.00 98.97           H  
ATOM   4437  N   HIS B   8      16.791   4.261  42.463  1.00 98.86           N  
ATOM   4438  CA  HIS B   8      16.105   3.025  42.109  1.00 98.86           C  
ATOM   4439  C   HIS B   8      14.610   3.274  41.886  1.00 98.86           C  
ATOM   4440  O   HIS B   8      14.018   4.129  42.543  1.00 98.86           O  
ATOM   4441  CB  HIS B   8      16.403   1.900  43.129  1.00 98.86           C  
ATOM   4442  CG  HIS B   8      15.770   2.039  44.492  1.00 98.86           C  
ATOM   4443  CD2 HIS B   8      16.253   2.684  45.609  1.00 98.86           C  
ATOM   4444  ND1 HIS B   8      14.524   1.486  44.802  1.00 98.86           N  
ATOM   4445  CE1 HIS B   8      14.318   1.814  46.070  1.00 98.86           C  
ATOM   4446  NE2 HIS B   8      15.319   2.503  46.605  1.00 98.86           N  
ATOM   4447  H   HIS B   8      16.229   4.965  42.925  1.00 98.86           H  
ATOM   4448  HA  HIS B   8      16.497   2.721  41.144  1.00 98.86           H  
ATOM   4449  HB3 HIS B   8      17.479   1.792  43.259  1.00 98.86           H  
ATOM   4450  HB2 HIS B   8      16.067   0.947  42.718  1.00 98.86           H  
ATOM   4451  HD2 HIS B   8      17.146   3.255  45.777  1.00 98.86           H  
ATOM   4452  HE1 HIS B   8      13.416   1.583  46.611  1.00 98.86           H  
ATOM   4453  HE2 HIS B   8      15.366   2.868  47.549  1.00 98.86           H  
ATOM   4454  N   GLY B   9      14.044   2.493  40.956  1.00 97.67           N  
ATOM   4455  CA  GLY B   9      12.622   2.454  40.631  1.00 97.67           C  
ATOM   4456  C   GLY B   9      11.945   1.209  41.231  1.00 97.67           C  
ATOM   4457  O   GLY B   9      10.730   1.071  41.093  1.00 97.67           O  
ATOM   4458  H   GLY B   9      14.632   1.823  40.476  1.00 97.67           H  
ATOM   4459  HA3 GLY B   9      12.531   2.415  39.548  1.00 97.67           H  
ATOM   4460  HA2 GLY B   9      12.107   3.357  40.961  1.00 97.67           H  
ATOM   4461  N   GLY B  10      12.714   0.319  41.885  1.00 96.05           N  
ATOM   4462  CA  GLY B  10      12.222  -0.838  42.627  1.00 96.05           C  
ATOM   4463  C   GLY B  10      12.739  -2.154  42.042  1.00 96.05           C  
ATOM   4464  O   GLY B  10      13.071  -2.250  40.860  1.00 96.05           O  
ATOM   4465  H   GLY B  10      13.705   0.498  41.952  1.00 96.05           H  
ATOM   4466  HA3 GLY B  10      11.133  -0.866  42.693  1.00 96.05           H  
ATOM   4467  HA2 GLY B  10      12.606  -0.741  43.640  1.00 96.05           H  
ATOM   4468  N   ALA B  11      12.782  -3.170  42.918  1.00 94.23           N  
ATOM   4469  CA  ALA B  11      13.242  -4.534  42.662  1.00 94.23           C  
ATOM   4470  C   ALA B  11      12.064  -5.516  42.578  1.00 94.23           C  
ATOM   4471  O   ALA B  11      11.011  -5.263  43.166  1.00 94.23           O  
ATOM   4472  CB  ALA B  11      14.182  -4.933  43.810  1.00 94.23           C  
ATOM   4473  H   ALA B  11      12.479  -2.997  43.868  1.00 94.23           H  
ATOM   4474  HA  ALA B  11      13.792  -4.583  41.726  1.00 94.23           H  
ATOM   4475  HB1 ALA B  11      14.554  -5.949  43.692  1.00 94.23           H  
ATOM   4476  HB2 ALA B  11      15.051  -4.278  43.851  1.00 94.23           H  
ATOM   4477  HB3 ALA B  11      13.679  -4.873  44.777  1.00 94.23           H  
ATOM   4478  N   GLY B  12      12.281  -6.638  41.874  1.00 90.49           N  
ATOM   4479  CA  GLY B  12      11.285  -7.697  41.738  1.00 90.49           C  
ATOM   4480  C   GLY B  12      11.602  -8.568  40.518  1.00 90.49           C  
ATOM   4481  O   GLY B  12      12.718  -8.557  39.993  1.00 90.49           O  
ATOM   4482  H   GLY B  12      13.169  -6.781  41.411  1.00 90.49           H  
ATOM   4483  HA3 GLY B  12      10.285  -7.274  41.625  1.00 90.49           H  
ATOM   4484  HA2 GLY B  12      11.288  -8.316  42.636  1.00 90.49           H  
ATOM   4485  N   THR B  13      10.597  -9.353  40.093  1.00 82.69           N  
ATOM   4486  CA  THR B  13      10.647 -10.250  38.936  1.00 82.69           C  
ATOM   4487  C   THR B  13      10.459  -9.453  37.627  1.00 82.69           C  
ATOM   4488  O   THR B  13       9.350  -9.373  37.095  1.00 82.69           O  
ATOM   4489  CB  THR B  13       9.576 -11.372  39.045  1.00 82.69           C  
ATOM   4490  CG2 THR B  13       9.595 -12.411  37.905  1.00 82.69           C  
ATOM   4491  OG1 THR B  13       9.767 -12.072  40.259  1.00 82.69           O  
ATOM   4492  H   THR B  13       9.718  -9.341  40.590  1.00 82.69           H  
ATOM   4493  HA  THR B  13      11.624 -10.731  38.912  1.00 82.69           H  
ATOM   4494  HB  THR B  13       8.580 -10.928  39.096  1.00 82.69           H  
ATOM   4495 HG21 THR B  13       8.899 -13.226  38.105  1.00 82.69           H  
ATOM   4496 HG22 THR B  13       9.304 -11.978  36.949  1.00 82.69           H  
ATOM   4497 HG23 THR B  13      10.588 -12.845  37.784  1.00 82.69           H  
ATOM   4498  HG1 THR B  13       9.198 -12.845  40.261  1.00 82.69           H  
ATOM   4499  N   ILE B  14      11.555  -8.828  37.171  1.00 83.88           N  
ATOM   4500  CA  ILE B  14      11.593  -7.959  35.999  1.00 83.88           C  
ATOM   4501  C   ILE B  14      12.377  -8.713  34.910  1.00 83.88           C  
ATOM   4502  O   ILE B  14      13.606  -8.634  34.853  1.00 83.88           O  
ATOM   4503  CB  ILE B  14      12.261  -6.587  36.328  1.00 83.88           C  
ATOM   4504  CG1 ILE B  14      11.502  -5.825  37.446  1.00 83.88           C  
ATOM   4505  CG2 ILE B  14      12.406  -5.672  35.092  1.00 83.88           C  
ATOM   4506  CD1 ILE B  14      12.379  -4.845  38.240  1.00 83.88           C  
ATOM   4507  H   ILE B  14      12.422  -8.916  37.683  1.00 83.88           H  
ATOM   4508  HA  ILE B  14      10.587  -7.759  35.625  1.00 83.88           H  
ATOM   4509  HB  ILE B  14      13.262  -6.787  36.708  1.00 83.88           H  
ATOM   4510 HG13 ILE B  14      11.084  -6.521  38.171  1.00 83.88           H  
ATOM   4511 HG12 ILE B  14      10.643  -5.302  37.027  1.00 83.88           H  
ATOM   4512 HG21 ILE B  14      12.809  -4.699  35.365  1.00 83.88           H  
ATOM   4513 HG22 ILE B  14      13.074  -6.086  34.339  1.00 83.88           H  
ATOM   4514 HG23 ILE B  14      11.439  -5.500  34.620  1.00 83.88           H  
ATOM   4515 HD11 ILE B  14      11.765  -4.124  38.778  1.00 83.88           H  
ATOM   4516 HD12 ILE B  14      12.967  -5.376  38.987  1.00 83.88           H  
ATOM   4517 HD13 ILE B  14      13.068  -4.288  37.606  1.00 83.88           H  
ATOM   4518  N   LEU B  15      11.632  -9.492  34.110  1.00 83.82           N  
ATOM   4519  CA  LEU B  15      12.164 -10.357  33.059  1.00 83.82           C  
ATOM   4520  C   LEU B  15      12.308  -9.572  31.748  1.00 83.82           C  
ATOM   4521  O   LEU B  15      11.377  -8.865  31.359  1.00 83.82           O  
ATOM   4522  CB  LEU B  15      11.220 -11.567  32.858  1.00 83.82           C  
ATOM   4523  CG  LEU B  15      10.993 -12.439  34.116  1.00 83.82           C  
ATOM   4524  CD1 LEU B  15       9.962 -13.553  33.834  1.00 83.82           C  
ATOM   4525  CD2 LEU B  15      12.308 -12.995  34.704  1.00 83.82           C  
ATOM   4526  H   LEU B  15      10.630  -9.511  34.232  1.00 83.82           H  
ATOM   4527  HA  LEU B  15      13.150 -10.720  33.357  1.00 83.82           H  
ATOM   4528  HB3 LEU B  15      11.612 -12.197  32.058  1.00 83.82           H  
ATOM   4529  HB2 LEU B  15      10.253 -11.205  32.505  1.00 83.82           H  
ATOM   4530  HG  LEU B  15      10.548 -11.802  34.881  1.00 83.82           H  
ATOM   4531 HD11 LEU B  15       9.127 -13.492  34.532  1.00 83.82           H  
ATOM   4532 HD12 LEU B  15       9.546 -13.480  32.828  1.00 83.82           H  
ATOM   4533 HD13 LEU B  15      10.387 -14.553  33.923  1.00 83.82           H  
ATOM   4534 HD21 LEU B  15      12.212 -14.021  35.058  1.00 83.82           H  
ATOM   4535 HD22 LEU B  15      13.120 -12.983  33.977  1.00 83.82           H  
ATOM   4536 HD23 LEU B  15      12.626 -12.396  35.558  1.00 83.82           H  
ATOM   4537  N   LYS B  16      13.460  -9.744  31.077  1.00 88.20           N  
ATOM   4538  CA  LYS B  16      13.773  -9.099  29.799  1.00 88.20           C  
ATOM   4539  C   LYS B  16      12.932  -9.634  28.623  1.00 88.20           C  
ATOM   4540  O   LYS B  16      12.664  -8.880  27.690  1.00 88.20           O  
ATOM   4541  CB  LYS B  16      15.289  -9.213  29.529  1.00 88.20           C  
ATOM   4542  CG  LYS B  16      15.775  -8.346  28.353  1.00 88.20           C  
ATOM   4543  CD  LYS B  16      17.304  -8.234  28.275  1.00 88.20           C  
ATOM   4544  CE  LYS B  16      17.745  -7.187  27.240  1.00 88.20           C  
ATOM   4545  NZ  LYS B  16      19.209  -7.030  27.204  1.00 88.20           N1+
ATOM   4546  H   LYS B  16      14.176 -10.342  31.462  1.00 88.20           H  
ATOM   4547  HA  LYS B  16      13.528  -8.041  29.904  1.00 88.20           H  
ATOM   4548  HB3 LYS B  16      15.573 -10.255  29.373  1.00 88.20           H  
ATOM   4549  HB2 LYS B  16      15.821  -8.892  30.425  1.00 88.20           H  
ATOM   4550  HG3 LYS B  16      15.347  -7.346  28.444  1.00 88.20           H  
ATOM   4551  HG2 LYS B  16      15.401  -8.749  27.412  1.00 88.20           H  
ATOM   4552  HD3 LYS B  16      17.719  -9.210  28.017  1.00 88.20           H  
ATOM   4553  HD2 LYS B  16      17.704  -7.982  29.258  1.00 88.20           H  
ATOM   4554  HE3 LYS B  16      17.305  -6.217  27.475  1.00 88.20           H  
ATOM   4555  HE2 LYS B  16      17.395  -7.465  26.245  1.00 88.20           H  
ATOM   4556  HZ1 LYS B  16      19.641  -7.909  26.956  1.00 88.20           H  
ATOM   4557  HZ2 LYS B  16      19.452  -6.328  26.520  1.00 88.20           H  
ATOM   4558  HZ3 LYS B  16      19.538  -6.736  28.113  1.00 88.20           H  
ATOM   4559  N   SER B  17      12.497 -10.904  28.715  1.00 88.65           N  
ATOM   4560  CA  SER B  17      11.582 -11.562  27.779  1.00 88.65           C  
ATOM   4561  C   SER B  17      10.172 -10.938  27.733  1.00 88.65           C  
ATOM   4562  O   SER B  17       9.513 -11.034  26.699  1.00 88.65           O  
ATOM   4563  CB  SER B  17      11.527 -13.065  28.130  1.00 88.65           C  
ATOM   4564  OG  SER B  17      10.899 -13.305  29.379  1.00 88.65           O  
ATOM   4565  H   SER B  17      12.755 -11.452  29.523  1.00 88.65           H  
ATOM   4566  HA  SER B  17      12.015 -11.465  26.782  1.00 88.65           H  
ATOM   4567  HB3 SER B  17      12.530 -13.492  28.149  1.00 88.65           H  
ATOM   4568  HB2 SER B  17      10.974 -13.607  27.362  1.00 88.65           H  
ATOM   4569  HG  SER B  17       9.956 -13.135  29.292  1.00 88.65           H  
ATOM   4570  N   ASN B  18       9.750 -10.316  28.847  1.00 85.65           N  
ATOM   4571  CA  ASN B  18       8.440  -9.680  29.016  1.00 85.65           C  
ATOM   4572  C   ASN B  18       8.497  -8.162  28.749  1.00 85.65           C  
ATOM   4573  O   ASN B  18       7.447  -7.520  28.787  1.00 85.65           O  
ATOM   4574  CB  ASN B  18       7.921  -9.955  30.451  1.00 85.65           C  
ATOM   4575  CG  ASN B  18       7.686 -11.434  30.794  1.00 85.65           C  
ATOM   4576  ND2 ASN B  18       7.278 -11.697  32.036  1.00 85.65           N  
ATOM   4577  OD1 ASN B  18       7.861 -12.329  29.968  1.00 85.65           O  
ATOM   4578  H   ASN B  18      10.366 -10.272  29.647  1.00 85.65           H  
ATOM   4579  HA  ASN B  18       7.731 -10.108  28.305  1.00 85.65           H  
ATOM   4580  HB3 ASN B  18       6.968  -9.444  30.598  1.00 85.65           H  
ATOM   4581  HB2 ASN B  18       8.612  -9.534  31.183  1.00 85.65           H  
ATOM   4582 HD22 ASN B  18       7.104 -12.651  32.318  1.00 85.65           H  
ATOM   4583 HD21 ASN B  18       7.137 -10.949  32.700  1.00 85.65           H  
ATOM   4584  N   MET B  19       9.698  -7.615  28.495  1.00 90.21           N  
ATOM   4585  CA  MET B  19       9.935  -6.194  28.267  1.00 90.21           C  
ATOM   4586  C   MET B  19      10.106  -5.920  26.765  1.00 90.21           C  
ATOM   4587  O   MET B  19      10.908  -6.591  26.114  1.00 90.21           O  
ATOM   4588  CB  MET B  19      11.198  -5.782  29.051  1.00 90.21           C  
ATOM   4589  CG  MET B  19      11.315  -4.265  29.259  1.00 90.21           C  
ATOM   4590  SD  MET B  19      10.202  -3.571  30.502  1.00 90.21           S  
ATOM   4591  CE  MET B  19      11.051  -4.109  32.009  1.00 90.21           C  
ATOM   4592  H   MET B  19      10.515  -8.209  28.448  1.00 90.21           H  
ATOM   4593  HA  MET B  19       9.089  -5.618  28.645  1.00 90.21           H  
ATOM   4594  HB3 MET B  19      12.096  -6.153  28.556  1.00 90.21           H  
ATOM   4595  HB2 MET B  19      11.192  -6.268  30.027  1.00 90.21           H  
ATOM   4596  HG3 MET B  19      11.126  -3.745  28.323  1.00 90.21           H  
ATOM   4597  HG2 MET B  19      12.331  -4.009  29.552  1.00 90.21           H  
ATOM   4598  HE1 MET B  19      10.514  -3.745  32.881  1.00 90.21           H  
ATOM   4599  HE2 MET B  19      11.099  -5.196  32.067  1.00 90.21           H  
ATOM   4600  HE3 MET B  19      12.067  -3.712  32.040  1.00 90.21           H  
ATOM   4601  N   THR B  20       9.385  -4.906  26.260  1.00 94.52           N  
ATOM   4602  CA  THR B  20       9.546  -4.380  24.901  1.00 94.52           C  
ATOM   4603  C   THR B  20      10.654  -3.291  24.887  1.00 94.52           C  
ATOM   4604  O   THR B  20      10.868  -2.668  25.929  1.00 94.52           O  
ATOM   4605  CB  THR B  20       8.208  -3.789  24.358  1.00 94.52           C  
ATOM   4606  CG2 THR B  20       6.969  -4.647  24.661  1.00 94.52           C  
ATOM   4607  OG1 THR B  20       7.953  -2.439  24.703  1.00 94.52           O  
ATOM   4608  H   THR B  20       8.751  -4.395  26.856  1.00 94.52           H  
ATOM   4609  HA  THR B  20       9.822  -5.215  24.261  1.00 94.52           H  
ATOM   4610  HB  THR B  20       8.300  -3.782  23.272  1.00 94.52           H  
ATOM   4611 HG21 THR B  20       6.089  -4.256  24.148  1.00 94.52           H  
ATOM   4612 HG22 THR B  20       7.115  -5.675  24.328  1.00 94.52           H  
ATOM   4613 HG23 THR B  20       6.742  -4.669  25.727  1.00 94.52           H  
ATOM   4614  HG1 THR B  20       8.217  -1.891  23.956  1.00 94.52           H  
ATOM   4615  N   PRO B  21      11.327  -3.053  23.733  1.00 95.78           N  
ATOM   4616  CA  PRO B  21      12.364  -2.001  23.610  1.00 95.78           C  
ATOM   4617  C   PRO B  21      11.942  -0.578  24.022  1.00 95.78           C  
ATOM   4618  O   PRO B  21      12.740   0.129  24.635  1.00 95.78           O  
ATOM   4619  CB  PRO B  21      12.769  -2.050  22.127  1.00 95.78           C  
ATOM   4620  CG  PRO B  21      12.466  -3.473  21.698  1.00 95.78           C  
ATOM   4621  CD  PRO B  21      11.206  -3.810  22.484  1.00 95.78           C  
ATOM   4622  HA  PRO B  21      13.210  -2.314  24.224  1.00 95.78           H  
ATOM   4623  HB3 PRO B  21      13.814  -1.784  21.967  1.00 95.78           H  
ATOM   4624  HB2 PRO B  21      12.161  -1.364  21.534  1.00 95.78           H  
ATOM   4625  HG3 PRO B  21      13.279  -4.126  22.018  1.00 95.78           H  
ATOM   4626  HG2 PRO B  21      12.346  -3.586  20.620  1.00 95.78           H  
ATOM   4627  HD2 PRO B  21      10.318  -3.474  21.948  1.00 95.78           H  
ATOM   4628  HD3 PRO B  21      11.140  -4.889  22.622  1.00 95.78           H  
ATOM   4629  N   GLU B  22      10.693  -0.204  23.700  1.00 96.50           N  
ATOM   4630  CA  GLU B  22      10.078   1.084  24.017  1.00 96.50           C  
ATOM   4631  C   GLU B  22       9.799   1.247  25.520  1.00 96.50           C  
ATOM   4632  O   GLU B  22      10.024   2.333  26.052  1.00 96.50           O  
ATOM   4633  CB  GLU B  22       8.771   1.276  23.209  1.00 96.50           C  
ATOM   4634  CG  GLU B  22       8.905   1.098  21.674  1.00 96.50           C  
ATOM   4635  CD  GLU B  22       8.841  -0.342  21.124  1.00 96.50           C  
ATOM   4636  OE1 GLU B  22       9.159  -0.491  19.924  1.00 96.50           O  
ATOM   4637  OE2 GLU B  22       8.494  -1.273  21.885  1.00 96.50           O1-
ATOM   4638  H   GLU B  22      10.112  -0.838  23.166  1.00 96.50           H  
ATOM   4639  HA  GLU B  22      10.778   1.866  23.719  1.00 96.50           H  
ATOM   4640  HB3 GLU B  22       8.415   2.291  23.389  1.00 96.50           H  
ATOM   4641  HB2 GLU B  22       7.979   0.637  23.604  1.00 96.50           H  
ATOM   4642  HG3 GLU B  22       9.827   1.572  21.334  1.00 96.50           H  
ATOM   4643  HG2 GLU B  22       8.094   1.649  21.195  1.00 96.50           H  
ATOM   4644  N   LYS B  23       9.335   0.167  26.174  1.00 94.57           N  
ATOM   4645  CA  LYS B  23       9.059   0.123  27.610  1.00 94.57           C  
ATOM   4646  C   LYS B  23      10.354   0.130  28.443  1.00 94.57           C  
ATOM   4647  O   LYS B  23      10.404   0.822  29.459  1.00 94.57           O  
ATOM   4648  CB  LYS B  23       8.167  -1.100  27.914  1.00 94.57           C  
ATOM   4649  CG  LYS B  23       7.602  -1.128  29.345  1.00 94.57           C  
ATOM   4650  CD  LYS B  23       6.684  -2.334  29.591  1.00 94.57           C  
ATOM   4651  CE  LYS B  23       6.071  -2.332  31.002  1.00 94.57           C  
ATOM   4652  NZ  LYS B  23       5.219  -3.512  31.231  1.00 94.57           N1+
ATOM   4653  H   LYS B  23       9.182  -0.694  25.667  1.00 94.57           H  
ATOM   4654  HA  LYS B  23       8.495   1.022  27.867  1.00 94.57           H  
ATOM   4655  HB3 LYS B  23       8.715  -2.022  27.711  1.00 94.57           H  
ATOM   4656  HB2 LYS B  23       7.323  -1.094  27.223  1.00 94.57           H  
ATOM   4657  HG3 LYS B  23       7.050  -0.206  29.533  1.00 94.57           H  
ATOM   4658  HG2 LYS B  23       8.418  -1.145  30.065  1.00 94.57           H  
ATOM   4659  HD3 LYS B  23       7.254  -3.252  29.436  1.00 94.57           H  
ATOM   4660  HD2 LYS B  23       5.889  -2.338  28.843  1.00 94.57           H  
ATOM   4661  HE3 LYS B  23       5.475  -1.431  31.155  1.00 94.57           H  
ATOM   4662  HE2 LYS B  23       6.853  -2.330  31.758  1.00 94.57           H  
ATOM   4663  HZ1 LYS B  23       5.772  -4.351  31.125  1.00 94.57           H  
ATOM   4664  HZ2 LYS B  23       4.839  -3.476  32.165  1.00 94.57           H  
ATOM   4665  HZ3 LYS B  23       4.464  -3.520  30.560  1.00 94.57           H  
ATOM   4666  N   GLU B  24      11.384  -0.594  27.968  1.00 96.55           N  
ATOM   4667  CA  GLU B  24      12.741  -0.617  28.517  1.00 96.55           C  
ATOM   4668  C   GLU B  24      13.413   0.765  28.481  1.00 96.55           C  
ATOM   4669  O   GLU B  24      13.937   1.206  29.503  1.00 96.55           O  
ATOM   4670  CB  GLU B  24      13.562  -1.705  27.787  1.00 96.55           C  
ATOM   4671  CG  GLU B  24      15.044  -1.817  28.222  1.00 96.55           C  
ATOM   4672  CD  GLU B  24      15.757  -3.134  27.860  1.00 96.55           C  
ATOM   4673  OE1 GLU B  24      17.006  -3.098  27.803  1.00 96.55           O  
ATOM   4674  OE2 GLU B  24      15.077  -4.171  27.680  1.00 96.55           O1-
ATOM   4675  H   GLU B  24      11.245  -1.146  27.131  1.00 96.55           H  
ATOM   4676  HA  GLU B  24      12.659  -0.913  29.565  1.00 96.55           H  
ATOM   4677  HB3 GLU B  24      13.529  -1.527  26.711  1.00 96.55           H  
ATOM   4678  HB2 GLU B  24      13.052  -2.652  27.926  1.00 96.55           H  
ATOM   4679  HG3 GLU B  24      15.113  -1.702  29.303  1.00 96.55           H  
ATOM   4680  HG2 GLU B  24      15.605  -0.988  27.790  1.00 96.55           H  
ATOM   4681  N   ALA B  25      13.332   1.436  27.318  1.00 97.68           N  
ATOM   4682  CA  ALA B  25      13.821   2.796  27.095  1.00 97.68           C  
ATOM   4683  C   ALA B  25      13.102   3.859  27.944  1.00 97.68           C  
ATOM   4684  O   ALA B  25      13.754   4.813  28.363  1.00 97.68           O  
ATOM   4685  CB  ALA B  25      13.711   3.134  25.601  1.00 97.68           C  
ATOM   4686  H   ALA B  25      12.892   0.991  26.523  1.00 97.68           H  
ATOM   4687  HA  ALA B  25      14.877   2.814  27.368  1.00 97.68           H  
ATOM   4688  HB1 ALA B  25      14.071   4.142  25.394  1.00 97.68           H  
ATOM   4689  HB2 ALA B  25      14.307   2.446  25.000  1.00 97.68           H  
ATOM   4690  HB3 ALA B  25      12.680   3.071  25.250  1.00 97.68           H  
ATOM   4691  N   ALA B  26      11.798   3.663  28.208  1.00 97.61           N  
ATOM   4692  CA  ALA B  26      10.986   4.524  29.068  1.00 97.61           C  
ATOM   4693  C   ALA B  26      11.357   4.410  30.558  1.00 97.61           C  
ATOM   4694  O   ALA B  26      11.330   5.429  31.248  1.00 97.61           O  
ATOM   4695  CB  ALA B  26       9.498   4.225  28.836  1.00 97.61           C  
ATOM   4696  H   ALA B  26      11.326   2.862  27.808  1.00 97.61           H  
ATOM   4697  HA  ALA B  26      11.165   5.558  28.763  1.00 97.61           H  
ATOM   4698  HB1 ALA B  26       8.868   4.912  29.399  1.00 97.61           H  
ATOM   4699  HB2 ALA B  26       9.236   4.341  27.784  1.00 97.61           H  
ATOM   4700  HB3 ALA B  26       9.236   3.210  29.133  1.00 97.61           H  
ATOM   4701  N   TYR B  27      11.744   3.202  31.015  1.00 97.45           N  
ATOM   4702  CA  TYR B  27      12.309   2.972  32.349  1.00 97.45           C  
ATOM   4703  C   TYR B  27      13.692   3.621  32.516  1.00 97.45           C  
ATOM   4704  O   TYR B  27      13.895   4.299  33.519  1.00 97.45           O  
ATOM   4705  CB  TYR B  27      12.364   1.465  32.684  1.00 97.45           C  
ATOM   4706  CG  TYR B  27      11.046   0.840  33.104  1.00 97.45           C  
ATOM   4707  CD1 TYR B  27      10.371   1.325  34.243  1.00 97.45           C  
ATOM   4708  CD2 TYR B  27      10.512  -0.259  32.402  1.00 97.45           C  
ATOM   4709  CE1 TYR B  27       9.174   0.725  34.675  1.00 97.45           C  
ATOM   4710  CE2 TYR B  27       9.302  -0.844  32.821  1.00 97.45           C  
ATOM   4711  CZ  TYR B  27       8.625  -0.348  33.951  1.00 97.45           C  
ATOM   4712  OH  TYR B  27       7.448  -0.912  34.351  1.00 97.45           O  
ATOM   4713  H   TYR B  27      11.714   2.403  30.397  1.00 97.45           H  
ATOM   4714  HA  TYR B  27      11.644   3.461  33.063  1.00 97.45           H  
ATOM   4715  HB3 TYR B  27      13.036   1.306  33.530  1.00 97.45           H  
ATOM   4716  HB2 TYR B  27      12.801   0.903  31.858  1.00 97.45           H  
ATOM   4717  HD1 TYR B  27      10.778   2.158  34.793  1.00 97.45           H  
ATOM   4718  HD2 TYR B  27      11.030  -0.663  31.545  1.00 97.45           H  
ATOM   4719  HE1 TYR B  27       8.680   1.096  35.561  1.00 97.45           H  
ATOM   4720  HE2 TYR B  27       8.904  -1.688  32.283  1.00 97.45           H  
ATOM   4721  HH  TYR B  27       7.072  -0.472  35.118  1.00 97.45           H  
ATOM   4722  N   HIS B  28      14.591   3.451  31.528  1.00 98.44           N  
ATOM   4723  CA  HIS B  28      15.911   4.094  31.493  1.00 98.44           C  
ATOM   4724  C   HIS B  28      15.857   5.633  31.454  1.00 98.44           C  
ATOM   4725  O   HIS B  28      16.744   6.274  32.016  1.00 98.44           O  
ATOM   4726  CB  HIS B  28      16.731   3.568  30.297  1.00 98.44           C  
ATOM   4727  CG  HIS B  28      17.224   2.146  30.407  1.00 98.44           C  
ATOM   4728  CD2 HIS B  28      17.049   1.049  29.594  1.00 98.44           C  
ATOM   4729  ND1 HIS B  28      18.054   1.718  31.428  1.00 98.44           N  
ATOM   4730  CE1 HIS B  28      18.341   0.436  31.194  1.00 98.44           C  
ATOM   4731  NE2 HIS B  28      17.755  -0.042  30.105  1.00 98.44           N  
ATOM   4732  H   HIS B  28      14.356   2.867  30.735  1.00 98.44           H  
ATOM   4733  HA  HIS B  28      16.436   3.827  32.412  1.00 98.44           H  
ATOM   4734  HB3 HIS B  28      17.619   4.185  30.156  1.00 98.44           H  
ATOM   4735  HB2 HIS B  28      16.153   3.661  29.377  1.00 98.44           H  
ATOM   4736  HD2 HIS B  28      16.488   0.967  28.675  1.00 98.44           H  
ATOM   4737  HD1 HIS B  28      18.426   2.288  32.174  1.00 98.44           H  
ATOM   4738  HE1 HIS B  28      18.987  -0.153  31.827  1.00 98.44           H  
ATOM   4739  N   GLN B  29      14.820   6.197  30.811  1.00 98.69           N  
ATOM   4740  CA  GLN B  29      14.580   7.637  30.733  1.00 98.69           C  
ATOM   4741  C   GLN B  29      14.001   8.198  32.047  1.00 98.69           C  
ATOM   4742  O   GLN B  29      14.356   9.316  32.415  1.00 98.69           O  
ATOM   4743  CB  GLN B  29      13.668   7.927  29.524  1.00 98.69           C  
ATOM   4744  CG  GLN B  29      13.568   9.422  29.165  1.00 98.69           C  
ATOM   4745  CD  GLN B  29      12.606   9.682  28.003  1.00 98.69           C  
ATOM   4746  NE2 GLN B  29      12.986  10.574  27.086  1.00 98.69           N  
ATOM   4747  OE1 GLN B  29      11.512   9.124  27.956  1.00 98.69           O  
ATOM   4748  H   GLN B  29      14.143   5.605  30.347  1.00 98.69           H  
ATOM   4749  HA  GLN B  29      15.538   8.129  30.551  1.00 98.69           H  
ATOM   4750  HB3 GLN B  29      12.677   7.510  29.711  1.00 98.69           H  
ATOM   4751  HB2 GLN B  29      14.058   7.403  28.651  1.00 98.69           H  
ATOM   4752  HG3 GLN B  29      14.559   9.805  28.918  1.00 98.69           H  
ATOM   4753  HG2 GLN B  29      13.220  10.000  30.019  1.00 98.69           H  
ATOM   4754 HE22 GLN B  29      12.378  10.786  26.308  1.00 98.69           H  
ATOM   4755 HE21 GLN B  29      13.882  11.033  27.155  1.00 98.69           H  
ATOM   4756  N   GLY B  30      13.162   7.412  32.748  1.00 98.67           N  
ATOM   4757  CA  GLY B  30      12.603   7.757  34.059  1.00 98.67           C  
ATOM   4758  C   GLY B  30      13.676   7.704  35.159  1.00 98.67           C  
ATOM   4759  O   GLY B  30      13.646   8.521  36.079  1.00 98.67           O  
ATOM   4760  H   GLY B  30      12.903   6.511  32.369  1.00 98.67           H  
ATOM   4761  HA3 GLY B  30      11.812   7.046  34.299  1.00 98.67           H  
ATOM   4762  HA2 GLY B  30      12.146   8.746  34.030  1.00 98.67           H  
ATOM   4763  N   LEU B  31      14.642   6.776  35.037  1.00 98.87           N  
ATOM   4764  CA  LEU B  31      15.825   6.660  35.892  1.00 98.87           C  
ATOM   4765  C   LEU B  31      16.835   7.794  35.639  1.00 98.87           C  
ATOM   4766  O   LEU B  31      17.462   8.239  36.598  1.00 98.87           O  
ATOM   4767  CB  LEU B  31      16.479   5.276  35.678  1.00 98.87           C  
ATOM   4768  CG  LEU B  31      15.649   4.095  36.231  1.00 98.87           C  
ATOM   4769  CD1 LEU B  31      16.062   2.757  35.580  1.00 98.87           C  
ATOM   4770  CD2 LEU B  31      15.658   4.044  37.772  1.00 98.87           C  
ATOM   4771  H   LEU B  31      14.586   6.112  34.275  1.00 98.87           H  
ATOM   4772  HA  LEU B  31      15.504   6.738  36.933  1.00 98.87           H  
ATOM   4773  HB3 LEU B  31      17.470   5.248  36.131  1.00 98.87           H  
ATOM   4774  HB2 LEU B  31      16.635   5.142  34.607  1.00 98.87           H  
ATOM   4775  HG  LEU B  31      14.615   4.254  35.941  1.00 98.87           H  
ATOM   4776 HD11 LEU B  31      16.440   2.038  36.300  1.00 98.87           H  
ATOM   4777 HD12 LEU B  31      15.211   2.289  35.082  1.00 98.87           H  
ATOM   4778 HD13 LEU B  31      16.840   2.882  34.828  1.00 98.87           H  
ATOM   4779 HD21 LEU B  31      15.671   3.027  38.158  1.00 98.87           H  
ATOM   4780 HD22 LEU B  31      16.521   4.560  38.188  1.00 98.87           H  
ATOM   4781 HD23 LEU B  31      14.765   4.521  38.178  1.00 98.87           H  
ATOM   4782  N   ARG B  32      16.952   8.274  34.384  1.00 98.82           N  
ATOM   4783  CA  ARG B  32      17.765   9.445  34.041  1.00 98.82           C  
ATOM   4784  C   ARG B  32      17.132  10.764  34.508  1.00 98.82           C  
ATOM   4785  O   ARG B  32      17.889  11.614  34.962  1.00 98.82           O  
ATOM   4786  CB  ARG B  32      18.118   9.480  32.539  1.00 98.82           C  
ATOM   4787  CG  ARG B  32      19.366   8.633  32.232  1.00 98.82           C  
ATOM   4788  CD  ARG B  32      19.793   8.591  30.757  1.00 98.82           C  
ATOM   4789  NE  ARG B  32      18.932   7.710  29.947  1.00 98.82           N  
ATOM   4790  CZ  ARG B  32      19.252   7.098  28.790  1.00 98.82           C  
ATOM   4791  NH1 ARG B  32      20.451   7.247  28.205  1.00 98.82           N  
ATOM   4792  NH2 ARG B  32      18.342   6.309  28.205  1.00 98.82           N1+
ATOM   4793  H   ARG B  32      16.423   7.853  33.633  1.00 98.82           H  
ATOM   4794  HA  ARG B  32      18.705   9.366  34.590  1.00 98.82           H  
ATOM   4795  HB3 ARG B  32      18.353  10.504  32.244  1.00 98.82           H  
ATOM   4796  HB2 ARG B  32      17.262   9.182  31.933  1.00 98.82           H  
ATOM   4797  HG3 ARG B  32      19.118   7.619  32.534  1.00 98.82           H  
ATOM   4798  HG2 ARG B  32      20.216   8.919  32.855  1.00 98.82           H  
ATOM   4799  HD3 ARG B  32      20.859   8.378  30.667  1.00 98.82           H  
ATOM   4800  HD2 ARG B  32      19.642   9.582  30.328  1.00 98.82           H  
ATOM   4801  HE  ARG B  32      18.020   7.529  30.342  1.00 98.82           H  
ATOM   4802 HH12 ARG B  32      20.670   6.773  27.341  1.00 98.82           H  
ATOM   4803 HH11 ARG B  32      21.148   7.838  28.635  1.00 98.82           H  
ATOM   4804 HH22 ARG B  32      18.557   5.831  27.342  1.00 98.82           H  
ATOM   4805 HH21 ARG B  32      17.432   6.181  28.624  1.00 98.82           H  
ATOM   4806  N   ARG B  33      15.793  10.909  34.477  1.00 98.88           N  
ATOM   4807  CA  ARG B  33      15.096  12.063  35.070  1.00 98.88           C  
ATOM   4808  C   ARG B  33      15.320  12.179  36.591  1.00 98.88           C  
ATOM   4809  O   ARG B  33      15.415  13.300  37.090  1.00 98.88           O  
ATOM   4810  CB  ARG B  33      13.587  12.017  34.746  1.00 98.88           C  
ATOM   4811  CG  ARG B  33      13.250  12.525  33.331  1.00 98.88           C  
ATOM   4812  CD  ARG B  33      11.739  12.557  33.018  1.00 98.88           C  
ATOM   4813  NE  ARG B  33      11.185  11.231  32.679  1.00 98.88           N  
ATOM   4814  CZ  ARG B  33      10.817  10.794  31.457  1.00 98.88           C  
ATOM   4815  NH1 ARG B  33      10.864  11.582  30.372  1.00 98.88           N  
ATOM   4816  NH2 ARG B  33      10.384   9.536  31.312  1.00 98.88           N1+
ATOM   4817  H   ARG B  33      15.214  10.184  34.076  1.00 98.88           H  
ATOM   4818  HA  ARG B  33      15.516  12.971  34.632  1.00 98.88           H  
ATOM   4819  HB3 ARG B  33      13.055  12.665  35.445  1.00 98.88           H  
ATOM   4820  HB2 ARG B  33      13.191  11.014  34.912  1.00 98.88           H  
ATOM   4821  HG3 ARG B  33      13.741  11.852  32.628  1.00 98.88           H  
ATOM   4822  HG2 ARG B  33      13.686  13.506  33.144  1.00 98.88           H  
ATOM   4823  HD3 ARG B  33      11.484  13.351  32.317  1.00 98.88           H  
ATOM   4824  HD2 ARG B  33      11.212  12.815  33.937  1.00 98.88           H  
ATOM   4825  HE  ARG B  33      11.069  10.596  33.456  1.00 98.88           H  
ATOM   4826 HH12 ARG B  33      10.583  11.228  29.469  1.00 98.88           H  
ATOM   4827 HH11 ARG B  33      11.176  12.538  30.458  1.00 98.88           H  
ATOM   4828 HH22 ARG B  33      10.131   9.178  30.402  1.00 98.88           H  
ATOM   4829 HH21 ARG B  33      10.218   8.961  32.128  1.00 98.88           H  
ATOM   4830  N   ALA B  34      15.447  11.034  37.284  1.00 98.95           N  
ATOM   4831  CA  ALA B  34      15.794  10.959  38.701  1.00 98.95           C  
ATOM   4832  C   ALA B  34      17.262  11.320  38.983  1.00 98.95           C  
ATOM   4833  O   ALA B  34      17.524  12.021  39.959  1.00 98.95           O  
ATOM   4834  CB  ALA B  34      15.447   9.558  39.215  1.00 98.95           C  
ATOM   4835  H   ALA B  34      15.343  10.152  36.803  1.00 98.95           H  
ATOM   4836  HA  ALA B  34      15.181  11.677  39.242  1.00 98.95           H  
ATOM   4837  HB1 ALA B  34      15.504   9.509  40.302  1.00 98.95           H  
ATOM   4838  HB2 ALA B  34      14.434   9.289  38.922  1.00 98.95           H  
ATOM   4839  HB3 ALA B  34      16.113   8.797  38.810  1.00 98.95           H  
ATOM   4840  N   LEU B  35      18.184  10.870  38.113  1.00 98.92           N  
ATOM   4841  CA  LEU B  35      19.609  11.197  38.189  1.00 98.92           C  
ATOM   4842  C   LEU B  35      19.884  12.680  37.909  1.00 98.92           C  
ATOM   4843  O   LEU B  35      20.580  13.294  38.707  1.00 98.92           O  
ATOM   4844  CB  LEU B  35      20.424  10.299  37.234  1.00 98.92           C  
ATOM   4845  CG  LEU B  35      20.599   8.853  37.742  1.00 98.92           C  
ATOM   4846  CD1 LEU B  35      21.079   7.916  36.618  1.00 98.92           C  
ATOM   4847  CD2 LEU B  35      21.501   8.782  38.992  1.00 98.92           C  
ATOM   4848  H   LEU B  35      17.898  10.290  37.337  1.00 98.92           H  
ATOM   4849  HA  LEU B  35      19.934  11.004  39.213  1.00 98.92           H  
ATOM   4850  HB3 LEU B  35      21.416  10.723  37.067  1.00 98.92           H  
ATOM   4851  HB2 LEU B  35      19.941  10.303  36.258  1.00 98.92           H  
ATOM   4852  HG  LEU B  35      19.614   8.497  38.038  1.00 98.92           H  
ATOM   4853 HD11 LEU B  35      20.512   6.989  36.636  1.00 98.92           H  
ATOM   4854 HD12 LEU B  35      20.936   8.349  35.628  1.00 98.92           H  
ATOM   4855 HD13 LEU B  35      22.135   7.659  36.704  1.00 98.92           H  
ATOM   4856 HD21 LEU B  35      22.308   8.065  38.878  1.00 98.92           H  
ATOM   4857 HD22 LEU B  35      21.965   9.741  39.215  1.00 98.92           H  
ATOM   4858 HD23 LEU B  35      20.932   8.485  39.872  1.00 98.92           H  
ATOM   4859  N   ASP B  36      19.311  13.233  36.826  1.00 98.82           N  
ATOM   4860  CA  ASP B  36      19.451  14.637  36.418  1.00 98.82           C  
ATOM   4861  C   ASP B  36      18.911  15.628  37.465  1.00 98.82           C  
ATOM   4862  O   ASP B  36      19.561  16.644  37.703  1.00 98.82           O  
ATOM   4863  CB  ASP B  36      18.813  14.947  35.036  1.00 98.82           C  
ATOM   4864  CG  ASP B  36      19.299  14.115  33.833  1.00 98.82           C  
ATOM   4865  OD1 ASP B  36      20.417  13.554  33.892  1.00 98.82           O  
ATOM   4866  OD2 ASP B  36      18.580  14.150  32.809  1.00 98.82           O1-
ATOM   4867  H   ASP B  36      18.762  12.650  36.205  1.00 98.82           H  
ATOM   4868  HA  ASP B  36      20.523  14.829  36.338  1.00 98.82           H  
ATOM   4869  HB3 ASP B  36      18.981  15.996  34.786  1.00 98.82           H  
ATOM   4870  HB2 ASP B  36      17.732  14.810  35.110  1.00 98.82           H  
ATOM   4871  N   ALA B  37      17.766  15.298  38.092  1.00 98.93           N  
ATOM   4872  CA  ALA B  37      17.133  16.100  39.144  1.00 98.93           C  
ATOM   4873  C   ALA B  37      17.965  16.208  40.434  1.00 98.93           C  
ATOM   4874  O   ALA B  37      17.962  17.272  41.053  1.00 98.93           O  
ATOM   4875  CB  ALA B  37      15.739  15.530  39.450  1.00 98.93           C  
ATOM   4876  H   ALA B  37      17.288  14.446  37.835  1.00 98.93           H  
ATOM   4877  HA  ALA B  37      17.003  17.111  38.753  1.00 98.93           H  
ATOM   4878  HB1 ALA B  37      15.246  16.093  40.243  1.00 98.93           H  
ATOM   4879  HB2 ALA B  37      15.095  15.579  38.572  1.00 98.93           H  
ATOM   4880  HB3 ALA B  37      15.791  14.487  39.767  1.00 98.93           H  
ATOM   4881  N   GLY B  38      18.667  15.123  40.804  1.00 98.92           N  
ATOM   4882  CA  GLY B  38      19.516  15.089  41.991  1.00 98.92           C  
ATOM   4883  C   GLY B  38      20.935  15.590  41.682  1.00 98.92           C  
ATOM   4884  O   GLY B  38      21.539  16.235  42.536  1.00 98.92           O  
ATOM   4885  H   GLY B  38      18.618  14.284  40.243  1.00 98.92           H  
ATOM   4886  HA3 GLY B  38      19.573  14.065  42.357  1.00 98.92           H  
ATOM   4887  HA2 GLY B  38      19.079  15.685  42.792  1.00 98.92           H  
ATOM   4888  N   GLU B  39      21.468  15.305  40.480  1.00 98.60           N  
ATOM   4889  CA  GLU B  39      22.834  15.645  40.075  1.00 98.60           C  
ATOM   4890  C   GLU B  39      23.025  17.143  39.808  1.00 98.60           C  
ATOM   4891  O   GLU B  39      24.088  17.659  40.142  1.00 98.60           O  
ATOM   4892  CB  GLU B  39      23.259  14.803  38.855  1.00 98.60           C  
ATOM   4893  CG  GLU B  39      24.731  15.017  38.432  1.00 98.60           C  
ATOM   4894  CD  GLU B  39      25.191  14.257  37.182  1.00 98.60           C  
ATOM   4895  OE1 GLU B  39      26.417  14.291  36.939  1.00 98.60           O  
ATOM   4896  OE2 GLU B  39      24.333  13.705  36.459  1.00 98.60           O1-
ATOM   4897  H   GLU B  39      20.936  14.758  39.814  1.00 98.60           H  
ATOM   4898  HA  GLU B  39      23.494  15.373  40.902  1.00 98.60           H  
ATOM   4899  HB3 GLU B  39      22.592  15.026  38.020  1.00 98.60           H  
ATOM   4900  HB2 GLU B  39      23.121  13.746  39.086  1.00 98.60           H  
ATOM   4901  HG3 GLU B  39      25.365  14.735  39.269  1.00 98.60           H  
ATOM   4902  HG2 GLU B  39      24.933  16.069  38.237  1.00 98.60           H  
ATOM   4903  N   GLU B  40      22.005  17.812  39.242  1.00 98.48           N  
ATOM   4904  CA  GLU B  40      21.977  19.261  39.012  1.00 98.48           C  
ATOM   4905  C   GLU B  40      22.205  20.068  40.302  1.00 98.48           C  
ATOM   4906  O   GLU B  40      23.014  20.994  40.304  1.00 98.48           O  
ATOM   4907  CB  GLU B  40      20.661  19.631  38.292  1.00 98.48           C  
ATOM   4908  CG  GLU B  40      20.417  21.145  38.070  1.00 98.48           C  
ATOM   4909  CD  GLU B  40      19.135  21.499  37.293  1.00 98.48           C  
ATOM   4910  OE1 GLU B  40      18.945  22.713  37.064  1.00 98.48           O  
ATOM   4911  OE2 GLU B  40      18.360  20.582  36.937  1.00 98.48           O1-
ATOM   4912  H   GLU B  40      21.169  17.309  38.976  1.00 98.48           H  
ATOM   4913  HA  GLU B  40      22.804  19.498  38.342  1.00 98.48           H  
ATOM   4914  HB3 GLU B  40      19.821  19.208  38.846  1.00 98.48           H  
ATOM   4915  HB2 GLU B  40      20.662  19.135  37.320  1.00 98.48           H  
ATOM   4916  HG3 GLU B  40      21.270  21.572  37.539  1.00 98.48           H  
ATOM   4917  HG2 GLU B  40      20.363  21.661  39.029  1.00 98.48           H  
ATOM   4918  N   ILE B  41      21.541  19.627  41.380  1.00 98.81           N  
ATOM   4919  CA  ILE B  41      21.694  20.128  42.740  1.00 98.81           C  
ATOM   4920  C   ILE B  41      23.116  19.916  43.300  1.00 98.81           C  
ATOM   4921  O   ILE B  41      23.703  20.886  43.774  1.00 98.81           O  
ATOM   4922  CB  ILE B  41      20.617  19.489  43.664  1.00 98.81           C  
ATOM   4923  CG1 ILE B  41      19.229  20.087  43.335  1.00 98.81           C  
ATOM   4924  CG2 ILE B  41      20.885  19.558  45.180  1.00 98.81           C  
ATOM   4925  CD1 ILE B  41      18.048  19.287  43.898  1.00 98.81           C  
ATOM   4926  H   ILE B  41      20.909  18.846  41.273  1.00 98.81           H  
ATOM   4927  HA  ILE B  41      21.520  21.206  42.707  1.00 98.81           H  
ATOM   4928  HB  ILE B  41      20.570  18.429  43.415  1.00 98.81           H  
ATOM   4929 HG13 ILE B  41      19.095  20.159  42.255  1.00 98.81           H  
ATOM   4930 HG12 ILE B  41      19.178  21.111  43.706  1.00 98.81           H  
ATOM   4931 HG21 ILE B  41      20.093  19.035  45.707  1.00 98.81           H  
ATOM   4932 HG22 ILE B  41      21.812  19.067  45.477  1.00 98.81           H  
ATOM   4933 HG23 ILE B  41      20.907  20.586  45.539  1.00 98.81           H  
ATOM   4934 HD11 ILE B  41      17.162  19.428  43.279  1.00 98.81           H  
ATOM   4935 HD12 ILE B  41      18.265  18.220  43.924  1.00 98.81           H  
ATOM   4936 HD13 ILE B  41      17.799  19.606  44.909  1.00 98.81           H
[truncated: 301,207 more chars]
