# Supplementary material for: The effects of nature‐inspired amino acid substitutions on structural and biochemical properties of the E. coli L‐asparaginase EcAIII
Source: Protein Sci. 2023 Jun 1;32(6):e4647. doi: 10.1002/pro.4647 (PMC10204187; doi:10.1002/pro.4647)
Supplement: Supplementary file 6 — DATA S3. Supporting Information. [file PRO-32-e4647-s004.zip]

Archive with 30 entries (25 files):
- predicted_structures_of_orthologs_PDB_files/I/
- predicted_structures_of_orthologs_PDB_files/I/LFMX01000022.1_100_post.pdb
- predicted_structures_of_orthologs_PDB_files/I/NZ_BAYB01000008.1_193_post.pdb
- predicted_structures_of_orthologs_PDB_files/I/NZ_FKIF01000003.1_235_post.pdb
- predicted_structures_of_orthologs_PDB_files/I/NZ_FOVC01000001.1_155_post.pdb
- predicted_structures_of_orthologs_PDB_files/I/NZ_QEWN01000113.1_34_post.pdb
- predicted_structures_of_orthologs_PDB_files/K/
- predicted_structures_of_orthologs_PDB_files/K/DTGU01000025.1_3_post.pdb
- predicted_structures_of_orthologs_PDB_files/K/NZ_FOCL01000002.1_512_post.pdb
- predicted_structures_of_orthologs_PDB_files/K/NZ_FORU01000015.1_18.pdb
- predicted_structures_of_orthologs_PDB_files/K/NZ_LMUP01000004.1_387_post.pdb
- predicted_structures_of_orthologs_PDB_files/K/SFBL01000019.1_10_post.pdb
- predicted_structures_of_orthologs_PDB_files/L/
- predicted_structures_of_orthologs_PDB_files/L/CAIVEI010000067.1_10_post.pdb
- predicted_structures_of_orthologs_PDB_files/L/NZ_CP007142.1_15_post.pdb
- predicted_structures_of_orthologs_PDB_files/L/NZ_JAALLT010000001.1_665_post.pdb
- predicted_structures_of_orthologs_PDB_files/L/NZ_SODS01000010.1_989_post.pdb
- predicted_structures_of_orthologs_PDB_files/L/PKUM01000133.1_2_post.pdb
- predicted_structures_of_orthologs_PDB_files/T/
- predicted_structures_of_orthologs_PDB_files/T/CAIRCN010000065.1_99_post.pdb
- predicted_structures_of_orthologs_PDB_files/T/DCAL01000061.1_2_post.pdb
- predicted_structures_of_orthologs_PDB_files/T/PMOM01000086.1_3_post.pdb
- predicted_structures_of_orthologs_PDB_files/T/PNLB01000017.1_16_post.pdb
- predicted_structures_of_orthologs_PDB_files/T/QHOR01000130.1_14_post.pdb
- predicted_structures_of_orthologs_PDB_files/W/
- predicted_structures_of_orthologs_PDB_files/W/NZ_AAYA01000012.1_169.pdb
- predicted_structures_of_orthologs_PDB_files/W/NZ_CP010803.1_539_post.pdb
- predicted_structures_of_orthologs_PDB_files/W/NZ_JABUOU010000004_1_224_obj01_post_rec.pdb
- predicted_structures_of_orthologs_PDB_files/W/NZ_MDDC01000029.1_9_post.pdb
- predicted_structures_of_orthologs_PDB_files/W/PFTR01000010.1_4.pdb
