# Supplementary material for: The effects of nature‐inspired amino acid substitutions on structural and biochemical properties of the E. coli L‐asparaginase EcAIII
Source: Protein Sci. 2023 Jun 1;32(6):e4647. doi: 10.1002/pro.4647 (PMC10204187; doi:10.1002/pro.4647)
Supplement: Supplementary file 6 — DATA S3. Supporting Information. [file PRO-32-e4647-s004.zip › predicted_structures_of_orthologs_PDB_files/I/LFMX01000022.1_100_post.pdb]

ATOM      1  N   MET A   1     -30.931  10.515   7.413  1.00 46.53           N  
ATOM      2  H   MET A   1     -31.225   9.564   7.585  1.00 46.53           H  
ATOM      3  H2  MET A   1     -30.111  10.503   6.824  1.00 46.53           H  
ATOM      4  H3  MET A   1     -31.644  11.027   6.911  1.00 46.53           H  
ATOM      5  CA  MET A   1     -30.577  11.210   8.672  1.00 46.53           C  
ATOM      6  HA  MET A   1     -31.462  11.371   9.288  1.00 46.53           H  
ATOM      7  C   MET A   1     -30.007  12.559   8.287  1.00 46.53           C  
ATOM      8  CB  MET A   1     -29.536  10.413   9.471  1.00 46.53           C  
ATOM      9  HB2 MET A   1     -28.823   9.951   8.788  1.00 46.53           H  
ATOM     10  HB3 MET A   1     -28.985  11.088  10.126  1.00 46.53           H  
ATOM     11  O   MET A   1     -29.381  12.620   7.243  1.00 46.53           O  
ATOM     12  CG  MET A   1     -30.183   9.341  10.349  1.00 46.53           C  
ATOM     13  HG2 MET A   1     -30.859   8.738   9.743  1.00 46.53           H  
ATOM     14  HG3 MET A   1     -30.758   9.826  11.138  1.00 46.53           H  
ATOM     15  SD  MET A   1     -28.972   8.234  11.107  1.00 46.53           S  
ATOM     16  CE  MET A   1     -30.056   7.154  12.075  1.00 46.53           C  
ATOM     17  HE1 MET A   1     -30.779   6.671  11.417  1.00 46.53           H  
ATOM     18  HE2 MET A   1     -29.454   6.390  12.567  1.00 46.53           H  
ATOM     19  HE3 MET A   1     -30.577   7.740  12.831  1.00 46.53           H  
ATOM     20  N   ASN A   2     -30.259  13.624   9.050  1.00 65.06           N  
ATOM     21  H   ASN A   2     -30.704  13.525   9.950  1.00 65.06           H  
ATOM     22  CA  ASN A   2     -29.633  14.914   8.760  1.00 65.06           C  
ATOM     23  HA  ASN A   2     -29.562  15.044   7.680  1.00 65.06           H  
ATOM     24  C   ASN A   2     -28.208  14.861   9.324  1.00 65.06           C  
ATOM     25  CB  ASN A   2     -30.510  16.047   9.339  1.00 65.06           C  
ATOM     26  HB2 ASN A   2     -30.266  16.212  10.389  1.00 65.06           H  
ATOM     27  HB3 ASN A   2     -31.562  15.770   9.267  1.00 65.06           H  
ATOM     28  O   ASN A   2     -28.029  14.984  10.535  1.00 65.06           O  
ATOM     29  CG  ASN A   2     -30.359  17.357   8.583  1.00 65.06           C  
ATOM     30  ND2 ASN A   2     -30.872  18.441   9.111  1.00 65.06           N  
ATOM     31 HD21 ASN A   2     -31.216  18.443  10.061  1.00 65.06           H  
ATOM     32 HD22 ASN A   2     -30.680  19.285   8.590  1.00 65.06           H  
ATOM     33  OD1 ASN A   2     -29.853  17.423   7.483  1.00 65.06           O  
ATOM     34  N   VAL A   3     -27.241  14.517   8.476  1.00 86.57           N  
ATOM     35  H   VAL A   3     -27.450  14.447   7.490  1.00 86.57           H  
ATOM     36  CA  VAL A   3     -25.835  14.381   8.864  1.00 86.57           C  
ATOM     37  HA  VAL A   3     -25.772  13.889   9.835  1.00 86.57           H  
ATOM     38  C   VAL A   3     -25.248  15.781   8.988  1.00 86.57           C  
ATOM     39  CB  VAL A   3     -25.064  13.527   7.841  1.00 86.57           C  
ATOM     40  HB  VAL A   3     -25.089  14.015   6.866  1.00 86.57           H  
ATOM     41  O   VAL A   3     -25.504  16.621   8.131  1.00 86.57           O  
ATOM     42  CG1 VAL A   3     -23.613  13.345   8.269  1.00 86.57           C  
ATOM     43 HG11 VAL A   3     -23.088  14.300   8.270  1.00 86.57           H  
ATOM     44 HG12 VAL A   3     -23.116  12.709   7.536  1.00 86.57           H  
ATOM     45 HG13 VAL A   3     -23.554  12.881   9.254  1.00 86.57           H  
ATOM     46  CG2 VAL A   3     -25.687  12.128   7.708  1.00 86.57           C  
ATOM     47 HG21 VAL A   3     -25.087  11.534   7.018  1.00 86.57           H  
ATOM     48 HG22 VAL A   3     -26.693  12.198   7.297  1.00 86.57           H  
ATOM     49 HG23 VAL A   3     -25.705  11.629   8.677  1.00 86.57           H  
ATOM     50  N   MET A   4     -24.510  16.055  10.066  1.00 95.70           N  
ATOM     51  H   MET A   4     -24.285  15.306  10.705  1.00 95.70           H  
ATOM     52  CA  MET A   4     -23.797  17.323  10.211  1.00 95.70           C  
ATOM     53  HA  MET A   4     -24.388  18.114   9.748  1.00 95.70           H  
ATOM     54  C   MET A   4     -22.445  17.198   9.507  1.00 95.70           C  
ATOM     55  CB  MET A   4     -23.623  17.686  11.694  1.00 95.70           C  
ATOM     56  HB2 MET A   4     -24.592  17.653  12.191  1.00 95.70           H  
ATOM     57  HB3 MET A   4     -22.967  16.963  12.180  1.00 95.70           H  
ATOM     58  O   MET A   4     -21.595  16.464  10.023  1.00 95.70           O  
ATOM     59  CG  MET A   4     -23.025  19.092  11.844  1.00 95.70           C  
ATOM     60  HG2 MET A   4     -22.078  19.138  11.306  1.00 95.70           H  
ATOM     61  HG3 MET A   4     -22.814  19.277  12.897  1.00 95.70           H  
ATOM     62  SD  MET A   4     -24.098  20.419  11.230  1.00 95.70           S  
ATOM     63  CE  MET A   4     -25.308  20.495  12.575  1.00 95.70           C  
ATOM     64  HE1 MET A   4     -25.828  19.541  12.664  1.00 95.70           H  
ATOM     65  HE2 MET A   4     -26.030  21.283  12.362  1.00 95.70           H  
ATOM     66  HE3 MET A   4     -24.795  20.724  13.509  1.00 95.70           H  
ATOM     67  N   PRO A   5     -22.219  17.890   8.375  1.00 98.54           N  
ATOM     68  CA  PRO A   5     -20.961  17.769   7.661  1.00 98.54           C  
ATOM     69  HA  PRO A   5     -20.826  16.721   7.394  1.00 98.54           H  
ATOM     70  C   PRO A   5     -19.803  18.239   8.536  1.00 98.54           C  
ATOM     71  CB  PRO A   5     -21.089  18.605   6.389  1.00 98.54           C  
ATOM     72  HB2 PRO A   5     -20.652  18.099   5.529  1.00 98.54           H  
ATOM     73  HB3 PRO A   5     -20.613  19.574   6.534  1.00 98.54           H  
ATOM     74  O   PRO A   5     -19.925  19.211   9.294  1.00 98.54           O  
ATOM     75  CG  PRO A   5     -22.592  18.793   6.223  1.00 98.54           C  
ATOM     76  HG2 PRO A   5     -22.834  19.719   5.701  1.00 98.54           H  
ATOM     77  HG3 PRO A   5     -23.004  17.930   5.701  1.00 98.54           H  
ATOM     78  CD  PRO A   5     -23.110  18.788   7.654  1.00 98.54           C  
ATOM     79  HD2 PRO A   5     -24.150  18.463   7.659  1.00 98.54           H  
ATOM     80  HD3 PRO A   5     -23.037  19.788   8.081  1.00 98.54           H  
ATOM     81  N   VAL A   6     -18.675  17.552   8.438  1.00 98.89           N  
ATOM     82  H   VAL A   6     -18.619  16.815   7.750  1.00 98.89           H  
ATOM     83  CA  VAL A   6     -17.495  17.824   9.254  1.00 98.89           C  
ATOM     84  HA  VAL A   6     -17.475  18.890   9.481  1.00 98.89           H  
ATOM     85  C   VAL A   6     -16.235  17.516   8.469  1.00 98.89           C  
ATOM     86  CB  VAL A   6     -17.560  17.058  10.593  1.00 98.89           C  
ATOM     87  HB  VAL A   6     -18.463  17.384  11.109  1.00 98.89           H  
ATOM     88  O   VAL A   6     -16.194  16.571   7.688  1.00 98.89           O  
ATOM     89  CG1 VAL A   6     -17.663  15.542  10.432  1.00 98.89           C  
ATOM     90 HG11 VAL A   6     -18.620  15.289   9.976  1.00 98.89           H  
ATOM     91 HG12 VAL A   6     -16.855  15.192   9.791  1.00 98.89           H  
ATOM     92 HG13 VAL A   6     -17.598  15.047  11.401  1.00 98.89           H  
ATOM     93  CG2 VAL A   6     -16.375  17.374  11.515  1.00 98.89           C  
ATOM     94 HG21 VAL A   6     -15.461  16.923  11.129  1.00 98.89           H  
ATOM     95 HG22 VAL A   6     -16.575  16.973  12.508  1.00 98.89           H  
ATOM     96 HG23 VAL A   6     -16.238  18.452  11.595  1.00 98.89           H  
ATOM     97  N   ILE A   7     -15.201  18.311   8.709  1.00 98.89           N  
ATOM     98  H   ILE A   7     -15.331  19.097   9.331  1.00 98.89           H  
ATOM     99  CA  ILE A   7     -13.847  18.063   8.228  1.00 98.89           C  
ATOM    100  HA  ILE A   7     -13.812  17.073   7.773  1.00 98.89           H  
ATOM    101  C   ILE A   7     -12.883  18.056   9.406  1.00 98.89           C  
ATOM    102  CB  ILE A   7     -13.472  19.078   7.134  1.00 98.89           C  
ATOM    103  HB  ILE A   7     -14.202  18.939   6.337  1.00 98.89           H  
ATOM    104  O   ILE A   7     -13.010  18.880  10.311  1.00 98.89           O  
ATOM    105  CG1 ILE A   7     -12.071  18.782   6.555  1.00 98.89           C  
ATOM    106 HG12 ILE A   7     -11.336  19.452   7.002  1.00 98.89           H  
ATOM    107 HG13 ILE A   7     -11.766  17.758   6.768  1.00 98.89           H  
ATOM    108  CG2 ILE A   7     -13.567  20.547   7.599  1.00 98.89           C  
ATOM    109 HG21 ILE A   7     -12.877  20.735   8.421  1.00 98.89           H  
ATOM    110 HG22 ILE A   7     -13.314  21.211   6.772  1.00 98.89           H  
ATOM    111 HG23 ILE A   7     -14.583  20.779   7.920  1.00 98.89           H  
ATOM    112  CD1 ILE A   7     -12.054  18.942   5.038  1.00 98.89           C  
ATOM    113 HD11 ILE A   7     -11.036  19.135   4.700  1.00 98.89           H  
ATOM    114 HD12 ILE A   7     -12.410  18.029   4.562  1.00 98.89           H  
ATOM    115 HD13 ILE A   7     -12.724  19.754   4.756  1.00 98.89           H  
ATOM    116  N   ALA A   8     -11.922  17.140   9.391  1.00 98.95           N  
ATOM    117  H   ALA A   8     -11.902  16.487   8.621  1.00 98.95           H  
ATOM    118  CA  ALA A   8     -10.743  17.173  10.243  1.00 98.95           C  
ATOM    119  HA  ALA A   8     -10.756  18.088  10.836  1.00 98.95           H  
ATOM    120  C   ALA A   8      -9.489  17.220   9.369  1.00 98.95           C  
ATOM    121  CB  ALA A   8     -10.764  15.986  11.210  1.00 98.95           C  
ATOM    122  HB1 ALA A   8     -11.673  16.018  11.811  1.00 98.95           H  
ATOM    123  HB2 ALA A   8      -9.897  16.033  11.869  1.00 98.95           H  
ATOM    124  HB3 ALA A   8     -10.739  15.050  10.653  1.00 98.95           H  
ATOM    125  O   ALA A   8      -9.474  16.649   8.279  1.00 98.95           O  
ATOM    126  N   ILE A   9      -8.446  17.893   9.851  1.00 98.94           N  
ATOM    127  H   ILE A   9      -8.526  18.302  10.771  1.00 98.94           H  
ATOM    128  CA  ILE A   9      -7.143  17.979   9.186  1.00 98.94           C  
ATOM    129  HA  ILE A   9      -7.088  17.175   8.453  1.00 98.94           H  
ATOM    130  C   ILE A   9      -6.005  17.748  10.177  1.00 98.94           C  
ATOM    131  CB  ILE A   9      -6.948  19.310   8.421  1.00 98.94           C  
ATOM    132  HB  ILE A   9      -6.011  19.219   7.873  1.00 98.94           H  
ATOM    133  O   ILE A   9      -6.149  18.014  11.377  1.00 98.94           O  
ATOM    134  CG1 ILE A   9      -6.809  20.526   9.367  1.00 98.94           C  
ATOM    135 HG12 ILE A   9      -5.980  20.354  10.053  1.00 98.94           H  
ATOM    136 HG13 ILE A   9      -7.716  20.636   9.963  1.00 98.94           H  
ATOM    137  CG2 ILE A   9      -8.061  19.513   7.380  1.00 98.94           C  
ATOM    138 HG21 ILE A   9      -9.008  19.739   7.871  1.00 98.94           H  
ATOM    139 HG22 ILE A   9      -8.176  18.606   6.788  1.00 98.94           H  
ATOM    140 HG23 ILE A   9      -7.798  20.329   6.706  1.00 98.94           H  
ATOM    141  CD1 ILE A   9      -6.517  21.846   8.646  1.00 98.94           C  
ATOM    142 HD11 ILE A   9      -6.322  22.623   9.385  1.00 98.94           H  
ATOM    143 HD12 ILE A   9      -7.370  22.148   8.038  1.00 98.94           H  
ATOM    144 HD13 ILE A   9      -5.638  21.735   8.009  1.00 98.94           H  
ATOM    145  N   HIS A  10      -4.855  17.318   9.665  1.00 98.40           N  
ATOM    146  H   HIS A  10      -4.821  17.105   8.678  1.00 98.40           H  
ATOM    147  CA  HIS A  10      -3.590  17.304  10.393  1.00 98.40           C  
ATOM    148  HA  HIS A  10      -3.693  17.986  11.238  1.00 98.40           H  
ATOM    149  C   HIS A  10      -2.438  17.842   9.539  1.00 98.40           C  
ATOM    150  CB  HIS A  10      -3.295  15.910  10.963  1.00 98.40           C  
ATOM    151  HB2 HIS A  10      -4.180  15.534  11.476  1.00 98.40           H  
ATOM    152  HB3 HIS A  10      -2.499  15.996  11.702  1.00 98.40           H  
ATOM    153  O   HIS A  10      -2.492  17.831   8.310  1.00 98.40           O  
ATOM    154  CG  HIS A  10      -2.849  14.915   9.927  1.00 98.40           C  
ATOM    155  CD2 HIS A  10      -3.636  14.017   9.275  1.00 98.40           C  
ATOM    156  HD2 HIS A  10      -4.699  13.879   9.405  1.00 98.40           H  
ATOM    157  ND1 HIS A  10      -1.544  14.795   9.458  1.00 98.40           N  
ATOM    158  CE1 HIS A  10      -1.586  13.824   8.527  1.00 98.40           C  
ATOM    159  HE1 HIS A  10      -0.738  13.477   7.955  1.00 98.40           H  
ATOM    160  NE2 HIS A  10      -2.826  13.331   8.405  1.00 98.40           N  
ATOM    161  HE2 HIS A  10      -3.101  12.598   7.766  1.00 98.40           H  
ATOM    162  N   GLY A  11      -1.408  18.345  10.217  1.00 95.34           N  
ATOM    163  H   GLY A  11      -1.464  18.296  11.224  1.00 95.34           H  
ATOM    164  CA  GLY A  11      -0.188  18.904   9.627  1.00 95.34           C  
ATOM    165  HA2 GLY A  11      -0.150  19.974   9.834  1.00 95.34           H  
ATOM    166  HA3 GLY A  11      -0.209  18.763   8.546  1.00 95.34           H  
ATOM    167  C   GLY A  11       1.088  18.250  10.163  1.00 95.34           C  
ATOM    168  O   GLY A  11       2.132  18.905  10.259  1.00 95.34           O  
ATOM    169  N   GLY A  12       0.983  16.993  10.592  1.00 91.04           N  
ATOM    170  H   GLY A  12       0.140  16.489  10.357  1.00 91.04           H  
ATOM    171  CA  GLY A  12       2.091  16.216  11.131  1.00 91.04           C  
ATOM    172  HA2 GLY A  12       3.040  16.617  10.776  1.00 91.04           H  
ATOM    173  HA3 GLY A  12       2.005  15.206  10.730  1.00 91.04           H  
ATOM    174  C   GLY A  12       2.138  16.137  12.658  1.00 91.04           C  
ATOM    175  O   GLY A  12       1.635  17.005  13.383  1.00 91.04           O  
ATOM    176  N   ALA A  13       2.784  15.079  13.145  1.00 87.90           N  
ATOM    177  H   ALA A  13       3.259  14.498  12.470  1.00 87.90           H  
ATOM    178  CA  ALA A  13       2.934  14.733  14.558  1.00 87.90           C  
ATOM    179  HA  ALA A  13       2.464  15.500  15.174  1.00 87.90           H  
ATOM    180  C   ALA A  13       4.412  14.675  14.963  1.00 87.90           C  
ATOM    181  CB  ALA A  13       2.210  13.405  14.812  1.00 87.90           C  
ATOM    182  HB1 ALA A  13       2.662  12.613  14.215  1.00 87.90           H  
ATOM    183  HB2 ALA A  13       2.270  13.135  15.866  1.00 87.90           H  
ATOM    184  HB3 ALA A  13       1.159  13.498  14.539  1.00 87.90           H  
ATOM    185  O   ALA A  13       5.273  14.405  14.136  1.00 87.90           O  
ATOM    186  N   GLY A  14       4.747  14.910  16.232  1.00 84.91           N  
ATOM    187  H   GLY A  14       4.032  15.186  16.890  1.00 84.91           H  
ATOM    188  CA  GLY A  14       6.141  14.820  16.672  1.00 84.91           C  
ATOM    189  HA2 GLY A  14       6.755  15.452  16.030  1.00 84.91           H  
ATOM    190  HA3 GLY A  14       6.495  13.797  16.544  1.00 84.91           H  
ATOM    191  C   GLY A  14       6.388  15.238  18.116  1.00 84.91           C  
ATOM    192  O   GLY A  14       5.465  15.392  18.922  1.00 84.91           O  
ATOM    193  N   THR A  15       7.660  15.393  18.477  1.00 69.95           N  
ATOM    194  H   THR A  15       8.381  15.279  17.779  1.00 69.95           H  
ATOM    195  CA  THR A  15       8.044  15.841  19.823  1.00 69.95           C  
ATOM    196  HA  THR A  15       7.360  15.394  20.545  1.00 69.95           H  
ATOM    197  C   THR A  15       7.950  17.353  19.960  1.00 69.95           C  
ATOM    198  CB  THR A  15       9.449  15.389  20.216  1.00 69.95           C  
ATOM    199  HB  THR A  15       9.730  15.864  21.156  1.00 69.95           H  
ATOM    200  O   THR A  15       8.494  18.069  19.131  1.00 69.95           O  
ATOM    201  CG2 THR A  15       9.516  13.873  20.392  1.00 69.95           C  
ATOM    202 HG21 THR A  15      10.524  13.594  20.701  1.00 69.95           H  
ATOM    203 HG22 THR A  15       9.280  13.380  19.449  1.00 69.95           H  
ATOM    204 HG23 THR A  15       8.806  13.570  21.162  1.00 69.95           H  
ATOM    205  OG1 THR A  15      10.385  15.716  19.235  1.00 69.95           O  
ATOM    206  HG1 THR A  15      10.258  16.630  18.972  1.00 69.95           H  
ATOM    207  N   ILE A  16       7.328  17.847  21.030  1.00 66.74           N  
ATOM    208  H   ILE A  16       6.913  17.214  21.698  1.00 66.74           H  
ATOM    209  CA  ILE A  16       7.260  19.282  21.319  1.00 66.74           C  
ATOM    210  HA  ILE A  16       6.963  19.803  20.409  1.00 66.74           H  
ATOM    211  C   ILE A  16       8.646  19.773  21.746  1.00 66.74           C  
ATOM    212  CB  ILE A  16       6.218  19.591  22.421  1.00 66.74           C  
ATOM    213  HB  ILE A  16       6.521  19.064  23.326  1.00 66.74           H  
ATOM    214  O   ILE A  16       9.244  19.213  22.669  1.00 66.74           O  
ATOM    215  CG1 ILE A  16       4.795  19.135  22.045  1.00 66.74           C  
ATOM    216 HG12 ILE A  16       4.378  19.813  21.300  1.00 66.74           H  
ATOM    217 HG13 ILE A  16       4.819  18.142  21.595  1.00 66.74           H  
ATOM    218  CG2 ILE A  16       6.164  21.100  22.733  1.00 66.74           C  
ATOM    219 HG21 ILE A  16       5.885  21.660  21.841  1.00 66.74           H  
ATOM    220 HG22 ILE A  16       7.137  21.459  23.070  1.00 66.74           H  
ATOM    221 HG23 ILE A  16       5.450  21.333  23.523  1.00 66.74           H  
ATOM    222  CD1 ILE A  16       3.877  19.081  23.280  1.00 66.74           C  
ATOM    223 HD11 ILE A  16       2.884  18.742  22.986  1.00 66.74           H  
ATOM    224 HD12 ILE A  16       3.764  20.062  23.741  1.00 66.74           H  
ATOM    225 HD13 ILE A  16       4.278  18.397  24.029  1.00 66.74           H  
ATOM    226  N   LEU A  17       9.113  20.876  21.170  1.00 63.04           N  
ATOM    227  H   LEU A  17       8.559  21.311  20.446  1.00 63.04           H  
ATOM    228  CA  LEU A  17      10.173  21.679  21.773  1.00 63.04           C  
ATOM    229  HA  LEU A  17      10.843  21.051  22.360  1.00 63.04           H  
ATOM    230  C   LEU A  17       9.525  22.705  22.712  1.00 63.04           C  
ATOM    231  CB  LEU A  17      11.000  22.358  20.680  1.00 63.04           C  
ATOM    232  HB2 LEU A  17      11.484  23.222  21.135  1.00 63.04           H  
ATOM    233  HB3 LEU A  17      10.312  22.704  19.909  1.00 63.04           H  
ATOM    234  O   LEU A  17       9.200  23.823  22.332  1.00 63.04           O  
ATOM    235  CG  LEU A  17      12.123  21.530  20.054  1.00 63.04           C  
ATOM    236  HG  LEU A  17      11.852  20.475  20.071  1.00 63.04           H  
ATOM    237  CD1 LEU A  17      12.365  21.987  18.625  1.00 63.04           C  
ATOM    238 HD11 LEU A  17      11.415  22.058  18.095  1.00 63.04           H  
ATOM    239 HD12 LEU A  17      13.051  21.306  18.120  1.00 63.04           H  
ATOM    240 HD13 LEU A  17      12.793  22.989  18.619  1.00 63.04           H  
ATOM    241  CD2 LEU A  17      13.447  21.740  20.794  1.00 63.04           C  
ATOM    242 HD21 LEU A  17      13.337  21.438  21.835  1.00 63.04           H  
ATOM    243 HD22 LEU A  17      13.747  22.787  20.747  1.00 63.04           H  
ATOM    244 HD23 LEU A  17      14.217  21.128  20.324  1.00 63.04           H  
ATOM    245  N   ARG A  18       9.317  22.343  23.986  1.00 56.07           N  
ATOM    246  H   ARG A  18       9.521  21.388  24.242  1.00 56.07           H  
ATOM    247  CA  ARG A  18       8.664  23.267  24.942  1.00 56.07           C  
ATOM    248  HA  ARG A  18       7.705  23.579  24.526  1.00 56.07           H  
ATOM    249  C   ARG A  18       9.451  24.562  25.138  1.00 56.07           C  
ATOM    250  CB  ARG A  18       8.427  22.604  26.300  1.00 56.07           C  
ATOM    251  HB2 ARG A  18       8.307  23.388  27.048  1.00 56.07           H  
ATOM    252  HB3 ARG A  18       9.291  22.000  26.576  1.00 56.07           H  
ATOM    253  O   ARG A  18       8.865  25.609  25.385  1.00 56.07           O  
ATOM    254  CG  ARG A  18       7.157  21.751  26.309  1.00 56.07           C  
ATOM    255  HG2 ARG A  18       7.284  20.890  25.654  1.00 56.07           H  
ATOM    256  HG3 ARG A  18       6.312  22.347  25.963  1.00 56.07           H  
ATOM    257  CD  ARG A  18       6.895  21.287  27.743  1.00 56.07           C  
ATOM    258  HD2 ARG A  18       6.804  22.165  28.383  1.00 56.07           H  
ATOM    259  HD3 ARG A  18       7.744  20.689  28.074  1.00 56.07           H  
ATOM    260  NE  ARG A  18       5.662  20.492  27.837  1.00 56.07           N  
ATOM    261  HE  ARG A  18       5.112  20.408  26.994  1.00 56.07           H  
ATOM    262  NH1 ARG A  18       5.845  19.932  30.054  1.00 56.07           N  
ATOM    263 HH11 ARG A  18       6.698  20.471  30.097  1.00 56.07           H  
ATOM    264 HH12 ARG A  18       5.495  19.427  30.855  1.00 56.07           H  
ATOM    265  NH2 ARG A  18       4.119  19.171  28.854  1.00 56.07           N  
ATOM    266 HH21 ARG A  18       3.782  18.652  29.653  1.00 56.07           H  
ATOM    267 HH22 ARG A  18       3.640  19.067  27.971  1.00 56.07           H  
ATOM    268  CZ  ARG A  18       5.214  19.872  28.912  1.00 56.07           C  
ATOM    269  N   SER A  19      10.776  24.486  25.036  1.00 56.73           N  
ATOM    270  H   SER A  19      11.188  23.607  24.757  1.00 56.73           H  
ATOM    271  CA  SER A  19      11.668  25.645  25.111  1.00 56.73           C  
ATOM    272  HA  SER A  19      11.459  26.195  26.029  1.00 56.73           H  
ATOM    273  C   SER A  19      11.484  26.632  23.958  1.00 56.73           C  
ATOM    274  CB  SER A  19      13.124  25.172  25.156  1.00 56.73           C  
ATOM    275  HB2 SER A  19      13.798  26.021  25.040  1.00 56.73           H  
ATOM    276  HB3 SER A  19      13.311  24.711  26.125  1.00 56.73           H  
ATOM    277  O   SER A  19      11.900  27.775  24.103  1.00 56.73           O  
ATOM    278  OG  SER A  19      13.375  24.212  24.145  1.00 56.73           O  
ATOM    279  HG  SER A  19      13.492  24.661  23.305  1.00 56.73           H  
ATOM    280  N   SER A  20      10.861  26.215  22.853  1.00 56.40           N  
ATOM    281  H   SER A  20      10.530  25.264  22.783  1.00 56.40           H  
ATOM    282  CA  SER A  20      10.565  27.050  21.686  1.00 56.40           C  
ATOM    283  HA  SER A  20      11.016  28.033  21.822  1.00 56.40           H  
ATOM    284  C   SER A  20       9.068  27.293  21.513  1.00 56.40           C  
ATOM    285  CB  SER A  20      11.180  26.459  20.416  1.00 56.40           C  
ATOM    286  HB2 SER A  20      12.255  26.348  20.556  1.00 56.40           H  
ATOM    287  HB3 SER A  20      11.010  27.127  19.571  1.00 56.40           H  
ATOM    288  O   SER A  20       8.626  27.604  20.411  1.00 56.40           O  
ATOM    289  OG  SER A  20      10.610  25.203  20.153  1.00 56.40           O  
ATOM    290  HG  SER A  20      10.000  25.275  19.416  1.00 56.40           H  
ATOM    291  N   MET A  21       8.272  27.199  22.590  1.00 56.46           N  
ATOM    292  H   MET A  21       8.676  26.899  23.465  1.00 56.46           H  
ATOM    293  CA  MET A  21       6.890  27.692  22.591  1.00 56.46           C  
ATOM    294  HA  MET A  21       6.391  27.324  21.695  1.00 56.46           H  
ATOM    295  C   MET A  21       6.881  29.225  22.505  1.00 56.46           C  
ATOM    296  CB  MET A  21       6.105  27.180  23.806  1.00 56.46           C  
ATOM    297  HB2 MET A  21       6.679  27.337  24.719  1.00 56.46           H  
ATOM    298  HB3 MET A  21       5.179  27.751  23.875  1.00 56.46           H  
ATOM    299  O   MET A  21       6.590  29.936  23.467  1.00 56.46           O  
ATOM    300  CG  MET A  21       5.742  25.701  23.661  1.00 56.46           C  
ATOM    301  HG2 MET A  21       5.240  25.563  22.703  1.00 56.46           H  
ATOM    302  HG3 MET A  21       6.665  25.121  23.628  1.00 56.46           H  
ATOM    303  SD  MET A  21       4.660  25.043  24.969  1.00 56.46           S  
ATOM    304  CE  MET A  21       3.198  26.103  24.733  1.00 56.46           C  
ATOM    305  HE1 MET A  21       2.343  25.675  25.256  1.00 56.46           H  
ATOM    306  HE2 MET A  21       2.957  26.191  23.673  1.00 56.46           H  
ATOM    307  HE3 MET A  21       3.393  27.101  25.126  1.00 56.46           H  
ATOM    308  N   ASN A  22       7.250  29.734  21.334  1.00 65.59           N  
ATOM    309  H   ASN A  22       7.550  29.084  20.622  1.00 65.59           H  
ATOM    310  CA  ASN A  22       7.085  31.113  20.947  1.00 65.59           C  
ATOM    311  HA  ASN A  22       7.284  31.758  21.802  1.00 65.59           H  
ATOM    312  C   ASN A  22       5.628  31.291  20.511  1.00 65.59           C  
ATOM    313  CB  ASN A  22       8.104  31.440  19.847  1.00 65.59           C  
ATOM    314  HB2 ASN A  22       7.920  30.813  18.975  1.00 65.59           H  
ATOM    315  HB3 ASN A  22       9.110  31.228  20.211  1.00 65.59           H  
ATOM    316  O   ASN A  22       5.186  30.728  19.506  1.00 65.59           O  
ATOM    317  CG  ASN A  22       8.050  32.888  19.409  1.00 65.59           C  
ATOM    318  ND2 ASN A  22       9.033  33.312  18.654  1.00 65.59           N  
ATOM    319 HD21 ASN A  22       9.817  32.702  18.467  1.00 65.59           H  
ATOM    320 HD22 ASN A  22       8.984  34.255  18.296  1.00 65.59           H  
ATOM    321  OD1 ASN A  22       7.138  33.637  19.741  1.00 65.59           O  
ATOM    322  N   THR A  23       4.879  32.085  21.275  1.00 76.86           N  
ATOM    323  H   THR A  23       5.306  32.536  22.071  1.00 76.86           H  
ATOM    324  CA  THR A  23       3.445  32.307  21.051  1.00 76.86           C  
ATOM    325  HA  THR A  23       2.928  31.351  21.139  1.00 76.86           H  
ATOM    326  C   THR A  23       3.131  32.844  19.656  1.00 76.86           C  
ATOM    327  CB  THR A  23       2.869  33.267  22.103  1.00 76.86           C  
ATOM    328  HB  THR A  23       1.884  33.607  21.782  1.00 76.86           H  
ATOM    329  O   THR A  23       2.026  32.630  19.167  1.00 76.86           O  
ATOM    330  CG2 THR A  23       2.709  32.569  23.454  1.00 76.86           C  
ATOM    331 HG21 THR A  23       3.670  32.192  23.802  1.00 76.86           H  
ATOM    332 HG22 THR A  23       2.020  31.732  23.347  1.00 76.86           H  
ATOM    333 HG23 THR A  23       2.305  33.268  24.187  1.00 76.86           H  
ATOM    334  OG1 THR A  23       3.711  34.388  22.294  1.00 76.86           O  
ATOM    335  HG1 THR A  23       3.801  34.835  21.449  1.00 76.86           H  
ATOM    336  N   GLU A  24       4.078  33.518  18.994  1.00 84.56           N  
ATOM    337  H   GLU A  24       4.998  33.609  19.400  1.00 84.56           H  
ATOM    338  CA  GLU A  24       3.890  33.978  17.617  1.00 84.56           C  
ATOM    339  HA  GLU A  24       2.915  34.461  17.541  1.00 84.56           H  
ATOM    340  C   GLU A  24       3.890  32.816  16.616  1.00 84.56           C  
ATOM    341  CB  GLU A  24       4.958  35.024  17.276  1.00 84.56           C  
ATOM    342  HB2 GLU A  24       4.952  35.788  18.053  1.00 84.56           H  
ATOM    343  HB3 GLU A  24       5.940  34.549  17.254  1.00 84.56           H  
ATOM    344  O   GLU A  24       2.974  32.717  15.799  1.00 84.56           O  
ATOM    345  CG  GLU A  24       4.675  35.690  15.920  1.00 84.56           C  
ATOM    346  HG2 GLU A  24       4.708  34.932  15.138  1.00 84.56           H  
ATOM    347  HG3 GLU A  24       3.668  36.107  15.943  1.00 84.56           H  
ATOM    348  CD  GLU A  24       5.668  36.807  15.564  1.00 84.56           C  
ATOM    349  OE1 GLU A  24       5.535  37.335  14.436  1.00 84.56           O  
ATOM    350  OE2 GLU A  24       6.531  37.145  16.405  1.00 84.56           O  
ATOM    351  N   THR A  25       4.861  31.900  16.691  1.00 84.29           N  
ATOM    352  H   THR A  25       5.587  31.996  17.387  1.00 84.29           H  
ATOM    353  CA  THR A  25       4.920  30.747  15.779  1.00 84.29           C  
ATOM    354  HA  THR A  25       4.896  31.121  14.756  1.00 84.29           H  
ATOM    355  C   THR A  25       3.717  29.832  15.974  1.00 84.29           C  
ATOM    356  CB  THR A  25       6.200  29.919  15.960  1.00 84.29           C  
ATOM    357  HB  THR A  25       6.155  29.369  16.900  1.00 84.29           H  
ATOM    358  O   THR A  25       3.088  29.424  14.998  1.00 84.29           O  
ATOM    359  CG2 THR A  25       6.370  28.950  14.789  1.00 84.29           C  
ATOM    360 HG21 THR A  25       6.283  29.486  13.844  1.00 84.29           H  
ATOM    361 HG22 THR A  25       5.607  28.174  14.840  1.00 84.29           H  
ATOM    362 HG23 THR A  25       7.351  28.477  14.825  1.00 84.29           H  
ATOM    363  OG1 THR A  25       7.336  30.744  15.972  1.00 84.29           O  
ATOM    364  HG1 THR A  25       8.043  30.191  16.313  1.00 84.29           H  
ATOM    365  N   GLU A  26       3.345  29.570  17.227  1.00 88.57           N  
ATOM    366  H   GLU A  26       3.909  29.935  17.981  1.00 88.57           H  
ATOM    367  CA  GLU A  26       2.127  28.833  17.568  1.00 88.57           C  
ATOM    368  HA  GLU A  26       2.188  27.827  17.151  1.00 88.57           H  
ATOM    369  C   GLU A  26       0.881  29.497  16.959  1.00 88.57           C  
ATOM    370  CB  GLU A  26       2.059  28.710  19.098  1.00 88.57           C  
ATOM    371  HB2 GLU A  26       2.175  29.694  19.552  1.00 88.57           H  
ATOM    372  HB3 GLU A  26       2.899  28.087  19.406  1.00 88.57           H  
ATOM    373  O   GLU A  26       0.087  28.830  16.290  1.00 88.57           O  
ATOM    374  CG  GLU A  26       0.743  28.093  19.591  1.00 88.57           C  
ATOM    375  HG2 GLU A  26       0.481  27.265  18.932  1.00 88.57           H  
ATOM    376  HG3 GLU A  26      -0.034  28.852  19.503  1.00 88.57           H  
ATOM    377  CD  GLU A  26       0.783  27.593  21.045  1.00 88.57           C  
ATOM    378  OE1 GLU A  26      -0.303  27.397  21.630  1.00 88.57           O  
ATOM    379  OE2 GLU A  26       1.892  27.374  21.590  1.00 88.57           O  
ATOM    380  N   ALA A  27       0.747  30.822  17.084  1.00 92.38           N  
ATOM    381  H   ALA A  27       1.420  31.336  17.635  1.00 92.38           H  
ATOM    382  CA  ALA A  27      -0.358  31.560  16.478  1.00 92.38           C  
ATOM    383  HA  ALA A  27      -1.291  31.136  16.847  1.00 92.38           H  
ATOM    384  C   ALA A  27      -0.383  31.440  14.944  1.00 92.38           C  
ATOM    385  CB  ALA A  27      -0.295  33.024  16.926  1.00 92.38           C  
ATOM    386  HB1 ALA A  27       0.644  33.479  16.609  1.00 92.38           H  
ATOM    387  HB2 ALA A  27      -1.125  33.576  16.485  1.00 92.38           H  
ATOM    388  HB3 ALA A  27      -0.371  33.079  18.012  1.00 92.38           H  
ATOM    389  O   ALA A  27      -1.468  31.327  14.371  1.00 92.38           O  
ATOM    390  N   ARG A  28       0.776  31.407  14.266  1.00 92.07           N  
ATOM    391  H   ARG A  28       1.631  31.524  14.791  1.00 92.07           H  
ATOM    392  CA  ARG A  28       0.835  31.169  12.809  1.00 92.07           C  
ATOM    393  HA  ARG A  28       0.191  31.890  12.306  1.00 92.07           H  
ATOM    394  C   ARG A  28       0.301  29.790  12.436  1.00 92.07           C  
ATOM    395  CB  ARG A  28       2.260  31.301  12.258  1.00 92.07           C  
ATOM    396  HB2 ARG A  28       2.235  31.012  11.208  1.00 92.07           H  
ATOM    397  HB3 ARG A  28       2.905  30.601  12.789  1.00 92.07           H  
ATOM    398  O   ARG A  28      -0.453  29.685  11.473  1.00 92.07           O  
ATOM    399  CG  ARG A  28       2.858  32.713  12.346  1.00 92.07           C  
ATOM    400  HG2 ARG A  28       2.174  33.422  11.879  1.00 92.07           H  
ATOM    401  HG3 ARG A  28       2.957  32.995  13.394  1.00 92.07           H  
ATOM    402  CD  ARG A  28       4.241  32.853  11.678  1.00 92.07           C  
ATOM    403  HD2 ARG A  28       4.865  33.470  12.324  1.00 92.07           H  
ATOM    404  HD3 ARG A  28       4.110  33.380  10.733  1.00 92.07           H  
ATOM    405  NE  ARG A  28       4.919  31.561  11.405  1.00 92.07           N  
ATOM    406  HE  ARG A  28       4.380  30.721  11.558  1.00 92.07           H  
ATOM    407  NH1 ARG A  28       6.973  32.387  10.806  1.00 92.07           N  
ATOM    408 HH11 ARG A  28       7.918  32.212  10.494  1.00 92.07           H  
ATOM    409 HH12 ARG A  28       6.685  33.309  11.100  1.00 92.07           H  
ATOM    410  NH2 ARG A  28       6.605  30.199  10.682  1.00 92.07           N  
ATOM    411 HH21 ARG A  28       7.545  30.068  10.337  1.00 92.07           H  
ATOM    412 HH22 ARG A  28       6.021  29.380  10.771  1.00 92.07           H  
ATOM    413  CZ  ARG A  28       6.154  31.388  10.968  1.00 92.07           C  
ATOM    414  N   TYR A  29       0.656  28.752  13.193  1.00 92.92           N  
ATOM    415  H   TYR A  29       1.281  28.912  13.970  1.00 92.92           H  
ATOM    416  CA  TYR A  29       0.142  27.400  12.964  1.00 92.92           C  
ATOM    417  HA  TYR A  29       0.323  27.127  11.924  1.00 92.92           H  
ATOM    418  C   TYR A  29      -1.369  27.321  13.179  1.00 92.92           C  
ATOM    419  CB  TYR A  29       0.873  26.396  13.862  1.00 92.92           C  
ATOM    420  HB2 TYR A  29       0.243  25.517  13.994  1.00 92.92           H  
ATOM    421  HB3 TYR A  29       1.041  26.824  14.850  1.00 92.92           H  
ATOM    422  O   TYR A  29      -2.081  26.809  12.317  1.00 92.92           O  
ATOM    423  CG  TYR A  29       2.179  25.929  13.267  1.00 92.92           C  
ATOM    424  CD1 TYR A  29       2.143  25.037  12.181  1.00 92.92           C  
ATOM    425  HD1 TYR A  29       1.196  24.703  11.783  1.00 92.92           H  
ATOM    426  CD2 TYR A  29       3.414  26.359  13.789  1.00 92.92           C  
ATOM    427  HD2 TYR A  29       3.441  27.017  14.645  1.00 92.92           H  
ATOM    428  CE1 TYR A  29       3.338  24.561  11.622  1.00 92.92           C  
ATOM    429  HE1 TYR A  29       3.317  23.868  10.795  1.00 92.92           H  
ATOM    430  CE2 TYR A  29       4.615  25.887  13.223  1.00 92.92           C  
ATOM    431  HE2 TYR A  29       5.573  26.173  13.633  1.00 92.92           H  
ATOM    432  OH  TYR A  29       5.701  24.451  11.608  1.00 92.92           O  
ATOM    433  HH  TYR A  29       6.412  24.408  12.253  1.00 92.92           H  
ATOM    434  CZ  TYR A  29       4.574  24.980  12.143  1.00 92.92           C  
ATOM    435  N   HIS A  30      -1.876  27.882  14.279  1.00 95.23           N  
ATOM    436  H   HIS A  30      -1.242  28.261  14.968  1.00 95.23           H  
ATOM    437  CA  HIS A  30      -3.316  27.949  14.530  1.00 95.23           C  
ATOM    438  HA  HIS A  30      -3.721  26.937  14.533  1.00 95.23           H  
ATOM    439  C   HIS A  30      -4.061  28.717  13.432  1.00 95.23           C  
ATOM    440  CB  HIS A  30      -3.569  28.576  15.906  1.00 95.23           C  
ATOM    441  HB2 HIS A  30      -4.596  28.941  15.946  1.00 95.23           H  
ATOM    442  HB3 HIS A  30      -2.905  29.427  16.060  1.00 95.23           H  
ATOM    443  O   HIS A  30      -5.104  28.258  12.968  1.00 95.23           O  
ATOM    444  CG  HIS A  30      -3.401  27.583  17.022  1.00 95.23           C  
ATOM    445  CD2 HIS A  30      -2.379  27.499  17.925  1.00 95.23           C  
ATOM    446  HD2 HIS A  30      -1.521  28.153  17.977  1.00 95.23           H  
ATOM    447  ND1 HIS A  30      -4.292  26.588  17.338  1.00 95.23           N  
ATOM    448  HD1 HIS A  30      -5.202  26.453  16.922  1.00 95.23           H  
ATOM    449  CE1 HIS A  30      -3.826  25.922  18.401  1.00 95.23           C  
ATOM    450  HE1 HIS A  30      -4.347  25.124  18.909  1.00 95.23           H  
ATOM    451  NE2 HIS A  30      -2.653  26.432  18.787  1.00 95.23           N  
ATOM    452  N   ALA A  31      -3.517  29.848  12.973  1.00 97.41           N  
ATOM    453  H   ALA A  31      -2.677  30.198  13.410  1.00 97.41           H  
ATOM    454  CA  ALA A  31      -4.106  30.631  11.891  1.00 97.41           C  
ATOM    455  HA  ALA A  31      -5.140  30.860  12.149  1.00 97.41           H  
ATOM    456  C   ALA A  31      -4.130  29.858  10.562  1.00 97.41           C  
ATOM    457  CB  ALA A  31      -3.337  31.950  11.761  1.00 97.41           C  
ATOM    458  HB1 ALA A  31      -3.786  32.556  10.974  1.00 97.41           H  
ATOM    459  HB2 ALA A  31      -3.383  32.499  12.701  1.00 97.41           H  
ATOM    460  HB3 ALA A  31      -2.295  31.754  11.510  1.00 97.41           H  
ATOM    461  O   ALA A  31      -5.154  29.864   9.879  1.00 97.41           O  
ATOM    462  N   ALA A  32      -3.041  29.159  10.220  1.00 96.99           N  
ATOM    463  H   ALA A  32      -2.222  29.207  10.809  1.00 96.99           H  
ATOM    464  CA  ALA A  32      -2.975  28.333   9.017  1.00 96.99           C  
ATOM    465  HA  ALA A  32      -3.218  28.955   8.155  1.00 96.99           H  
ATOM    466  C   ALA A  32      -4.008  27.196   9.068  1.00 96.99           C  
ATOM    467  CB  ALA A  32      -1.544  27.811   8.842  1.00 96.99           C  
ATOM    468  HB1 ALA A  32      -1.297  27.102   9.633  1.00 96.99           H  
ATOM    469  HB2 ALA A  32      -1.455  27.312   7.877  1.00 96.99           H  
ATOM    470  HB3 ALA A  32      -0.838  28.641   8.875  1.00 96.99           H  
ATOM    471  O   ALA A  32      -4.820  27.062   8.156  1.00 96.99           O  
ATOM    472  N   LEU A  33      -4.047  26.439  10.171  1.00 98.30           N  
ATOM    473  H   LEU A  33      -3.367  26.618  10.897  1.00 98.30           H  
ATOM    474  CA  LEU A  33      -5.017  25.359  10.370  1.00 98.30           C  
ATOM    475  HA  LEU A  33      -4.910  24.637   9.561  1.00 98.30           H  
ATOM    476  C   LEU A  33      -6.465  25.873  10.313  1.00 98.30           C  
ATOM    477  CB  LEU A  33      -4.748  24.663  11.718  1.00 98.30           C  
ATOM    478  HB2 LEU A  33      -5.578  23.989  11.928  1.00 98.30           H  
ATOM    479  HB3 LEU A  33      -4.730  25.427  12.496  1.00 98.30           H  
ATOM    480  O   LEU A  33      -7.295  25.275   9.633  1.00 98.30           O  
ATOM    481  CG  LEU A  33      -3.445  23.849  11.799  1.00 98.30           C  
ATOM    482  HG  LEU A  33      -2.602  24.457  11.470  1.00 98.30           H  
ATOM    483  CD1 LEU A  33      -3.203  23.432  13.252  1.00 98.30           C  
ATOM    484 HD11 LEU A  33      -4.030  22.820  13.611  1.00 98.30           H  
ATOM    485 HD12 LEU A  33      -2.275  22.865  13.321  1.00 98.30           H  
ATOM    486 HD13 LEU A  33      -3.111  24.321  13.875  1.00 98.30           H  
ATOM    487  CD2 LEU A  33      -3.494  22.587  10.936  1.00 98.30           C  
ATOM    488 HD21 LEU A  33      -3.602  22.855   9.885  1.00 98.30           H  
ATOM    489 HD22 LEU A  33      -4.330  21.955  11.234  1.00 98.30           H  
ATOM    490 HD23 LEU A  33      -2.564  22.028  11.043  1.00 98.30           H  
ATOM    491  N   SER A  34      -6.770  26.993  10.981  1.00 98.68           N  
ATOM    492  H   SER A  34      -6.048  27.444  11.525  1.00 98.68           H  
ATOM    493  CA  SER A  34      -8.118  27.582  10.973  1.00 98.68           C  
ATOM    494  HA  SER A  34      -8.827  26.827  11.313  1.00 98.68           H  
ATOM    495  C   SER A  34      -8.530  28.010   9.568  1.00 98.68           C  
ATOM    496  CB  SER A  34      -8.212  28.782  11.922  1.00 98.68           C  
ATOM    497  HB2 SER A  34      -7.724  28.521  12.861  1.00 98.68           H  
ATOM    498  HB3 SER A  34      -7.703  29.646  11.495  1.00 98.68           H  
ATOM    499  O   SER A  34      -9.622  27.670   9.128  1.00 98.68           O  
ATOM    500  OG  SER A  34      -9.565  29.099  12.210  1.00 98.68           O  
ATOM    501  HG  SER A  34      -9.989  29.591  11.504  1.00 98.68           H  
ATOM    502  N   GLY A  35      -7.651  28.693   8.828  1.00 98.81           N  
ATOM    503  H   GLY A  35      -6.751  28.926   9.222  1.00 98.81           H  
ATOM    504  CA  GLY A  35      -7.954  29.143   7.468  1.00 98.81           C  
ATOM    505  HA2 GLY A  35      -7.093  29.688   7.080  1.00 98.81           H  
ATOM    506  HA3 GLY A  35      -8.814  29.812   7.494  1.00 98.81           H  
ATOM    507  C   GLY A  35      -8.262  27.989   6.508  1.00 98.81           C  
ATOM    508  O   GLY A  35      -9.200  28.081   5.713  1.00 98.81           O  
ATOM    509  N   ILE A  36      -7.517  26.885   6.619  1.00 98.90           N  
ATOM    510  H   ILE A  36      -6.756  26.889   7.284  1.00 98.90           H  
ATOM    511  CA  ILE A  36      -7.721  25.669   5.817  1.00 98.90           C  
ATOM    512  HA  ILE A  36      -7.794  25.947   4.765  1.00 98.90           H  
ATOM    513  C   ILE A  36      -9.043  24.989   6.195  1.00 98.90           C  
ATOM    514  CB  ILE A  36      -6.511  24.722   5.980  1.00 98.90           C  
ATOM    515  HB  ILE A  36      -6.365  24.524   7.042  1.00 98.90           H  
ATOM    516  O   ILE A  36      -9.846  24.664   5.318  1.00 98.90           O  
ATOM    517  CG1 ILE A  36      -5.241  25.403   5.420  1.00 98.90           C  
ATOM    518 HG12 ILE A  36      -5.167  26.430   5.778  1.00 98.90           H  
ATOM    519 HG13 ILE A  36      -5.323  25.460   4.335  1.00 98.90           H  
ATOM    520  CG2 ILE A  36      -6.761  23.383   5.262  1.00 98.90           C  
ATOM    521 HG21 ILE A  36      -5.901  22.723   5.382  1.00 98.90           H  
ATOM    522 HG22 ILE A  36      -6.924  23.553   4.198  1.00 98.90           H  
ATOM    523 HG23 ILE A  36      -7.626  22.866   5.676  1.00 98.90           H  
ATOM    524  CD1 ILE A  36      -3.927  24.707   5.784  1.00 98.90           C  
ATOM    525 HD11 ILE A  36      -3.090  25.349   5.508  1.00 98.90           H  
ATOM    526 HD12 ILE A  36      -3.888  24.507   6.854  1.00 98.90           H  
ATOM    527 HD13 ILE A  36      -3.840  23.777   5.222  1.00 98.90           H  
ATOM    528  N   LEU A  37      -9.310  24.837   7.497  1.00 98.91           N  
ATOM    529  H   LEU A  37      -8.613  25.127   8.169  1.00 98.91           H  
ATOM    530  CA  LEU A  37     -10.574  24.293   7.995  1.00 98.91           C  
ATOM    531  HA  LEU A  37     -10.708  23.286   7.599  1.00 98.91           H  
ATOM    532  C   LEU A  37     -11.771  25.114   7.520  1.00 98.91           C  
ATOM    533  CB  LEU A  37     -10.560  24.257   9.531  1.00 98.91           C  
ATOM    534  HB2 LEU A  37     -10.173  25.207   9.899  1.00 98.91           H  
ATOM    535  HB3 LEU A  37     -11.584  24.162   9.891  1.00 98.91           H  
ATOM    536  O   LEU A  37     -12.741  24.542   7.039  1.00 98.91           O  
ATOM    537  CG  LEU A  37      -9.735  23.108  10.120  1.00 98.91           C  
ATOM    538  HG  LEU A  37      -8.747  23.092   9.659  1.00 98.91           H  
ATOM    539  CD1 LEU A  37      -9.556  23.329  11.618  1.00 98.91           C  
ATOM    540 HD11 LEU A  37      -9.125  24.315  11.792  1.00 98.91           H  
ATOM    541 HD12 LEU A  37      -8.862  22.577  11.994  1.00 98.91           H  
ATOM    542 HD13 LEU A  37     -10.512  23.247  12.136  1.00 98.91           H  
ATOM    543  CD2 LEU A  37     -10.413  21.753   9.899  1.00 98.91           C  
ATOM    544 HD21 LEU A  37     -11.445  21.789  10.247  1.00 98.91           H  
ATOM    545 HD22 LEU A  37     -10.403  21.501   8.838  1.00 98.91           H  
ATOM    546 HD23 LEU A  37      -9.879  20.971  10.439  1.00 98.91           H  
ATOM    547  N   GLU A  38     -11.710  26.441   7.609  1.00 98.83           N  
ATOM    548  H   GLU A  38     -10.898  26.854   8.045  1.00 98.83           H  
ATOM    549  CA  GLU A  38     -12.789  27.326   7.165  1.00 98.83           C  
ATOM    550  HA  GLU A  38     -13.717  27.053   7.667  1.00 98.83           H  
ATOM    551  C   GLU A  38     -13.025  27.239   5.655  1.00 98.83           C  
ATOM    552  CB  GLU A  38     -12.447  28.777   7.507  1.00 98.83           C  
ATOM    553  HB2 GLU A  38     -11.450  29.002   7.129  1.00 98.83           H  
ATOM    554  HB3 GLU A  38     -13.164  29.426   7.005  1.00 98.83           H  
ATOM    555  O   GLU A  38     -14.170  27.289   5.207  1.00 98.83           O  
ATOM    556  CG  GLU A  38     -12.523  29.092   9.001  1.00 98.83           C  
ATOM    557  HG2 GLU A  38     -11.977  28.322   9.547  1.00 98.83           H  
ATOM    558  HG3 GLU A  38     -13.566  29.057   9.317  1.00 98.83           H  
ATOM    559  CD  GLU A  38     -11.927  30.468   9.327  1.00 98.83           C  
ATOM    560  OE1 GLU A  38     -11.600  30.686  10.516  1.00 98.83           O  
ATOM    561  OE2 GLU A  38     -11.814  31.298   8.391  1.00 98.83           O  
ATOM    562  N   ALA A  39     -11.965  27.112   4.850  1.00 98.85           N  
ATOM    563  H   ALA A  39     -11.044  27.070   5.263  1.00 98.85           H  
ATOM    564  CA  ALA A  39     -12.092  26.904   3.410  1.00 98.85           C  
ATOM    565  HA  ALA A  39     -12.685  27.711   2.979  1.00 98.85           H  
ATOM    566  C   ALA A  39     -12.865  25.623   3.091  1.00 98.85           C  
ATOM    567  CB  ALA A  39     -10.702  26.931   2.763  1.00 98.85           C  
ATOM    568  HB1 ALA A  39     -10.739  26.458   1.782  1.00 98.85           H  
ATOM    569  HB2 ALA A  39     -10.358  27.959   2.652  1.00 98.85           H  
ATOM    570  HB3 ALA A  39      -9.984  26.387   3.378  1.00 98.85           H  
ATOM    571  O   ALA A  39     -13.867  25.678   2.372  1.00 98.85           O  
ATOM    572  N   ALA A  40     -12.466  24.498   3.675  1.00 98.85           N  
ATOM    573  H   ALA A  40     -11.639  24.507   4.256  1.00 98.85           H  
ATOM    574  CA  ALA A  40     -13.110  23.226   3.393  1.00 98.85           C  
ATOM    575  HA  ALA A  40     -13.262  23.152   2.316  1.00 98.85           H  
ATOM    576  C   ALA A  40     -14.500  23.102   4.055  1.00 98.85           C  
ATOM    577  CB  ALA A  40     -12.127  22.132   3.780  1.00 98.85           C  
ATOM    578  HB1 ALA A  40     -12.443  21.209   3.294  1.00 98.85           H  
ATOM    579  HB2 ALA A  40     -12.079  22.020   4.863  1.00 98.85           H  
ATOM    580  HB3 ALA A  40     -11.135  22.375   3.400  1.00 98.85           H  
ATOM    581  O   ALA A  40     -15.443  22.598   3.446  1.00 98.85           O  
ATOM    582  N   GLN A  41     -14.689  23.673   5.249  1.00 98.73           N  
ATOM    583  H   GLN A  41     -13.883  24.046   5.730  1.00 98.73           H  
ATOM    584  CA  GLN A  41     -15.996  23.796   5.903  1.00 98.73           C  
ATOM    585  HA  GLN A  41     -16.411  22.799   6.052  1.00 98.73           H  
ATOM    586  C   GLN A  41     -16.980  24.603   5.045  1.00 98.73           C  
ATOM    587  CB  GLN A  41     -15.809  24.471   7.269  1.00 98.73           C  
ATOM    588  HB2 GLN A  41     -15.077  23.908   7.849  1.00 98.73           H  
ATOM    589  HB3 GLN A  41     -15.416  25.473   7.098  1.00 98.73           H  
ATOM    590  O   GLN A  41     -18.153  24.236   4.953  1.00 98.73           O  
ATOM    591  CG  GLN A  41     -17.094  24.560   8.107  1.00 98.73           C  
ATOM    592  HG2 GLN A  41     -17.930  24.905   7.498  1.00 98.73           H  
ATOM    593  HG3 GLN A  41     -17.337  23.568   8.489  1.00 98.73           H  
ATOM    594  CD  GLN A  41     -16.945  25.544   9.261  1.00 98.73           C  
ATOM    595  NE2 GLN A  41     -17.436  25.230  10.430  1.00 98.73           N  
ATOM    596 HE21 GLN A  41     -17.354  25.906  11.177  1.00 98.73           H  
ATOM    597 HE22 GLN A  41     -17.890  24.350  10.629  1.00 98.73           H  
ATOM    598  OE1 GLN A  41     -16.431  26.639   9.123  1.00 98.73           O  
ATOM    599  N   ARG A  42     -16.529  25.683   4.386  1.00 98.65           N  
ATOM    600  H   ARG A  42     -15.569  25.964   4.525  1.00 98.65           H  
ATOM    601  CA  ARG A  42     -17.370  26.432   3.441  1.00 98.65           C  
ATOM    602  HA  ARG A  42     -18.294  26.711   3.946  1.00 98.65           H  
ATOM    603  C   ARG A  42     -17.795  25.565   2.262  1.00 98.65           C  
ATOM    604  CB  ARG A  42     -16.669  27.701   2.935  1.00 98.65           C  
ATOM    605  HB2 ARG A  42     -17.170  28.032   2.025  1.00 98.65           H  
ATOM    606  HB3 ARG A  42     -15.634  27.469   2.683  1.00 98.65           H  
ATOM    607  O   ARG A  42     -18.957  25.659   1.884  1.00 98.65           O  
ATOM    608  CG  ARG A  42     -16.720  28.857   3.944  1.00 98.65           C  
ATOM    609  HG2 ARG A  42     -16.189  28.597   4.859  1.00 98.65           H  
ATOM    610  HG3 ARG A  42     -17.760  29.045   4.208  1.00 98.65           H  
ATOM    611  CD  ARG A  42     -16.137  30.150   3.350  1.00 98.65           C  
ATOM    612  HD2 ARG A  42     -16.217  30.944   4.092  1.00 98.65           H  
ATOM    613  HD3 ARG A  42     -16.749  30.440   2.496  1.00 98.65           H  
ATOM    614  NE  ARG A  42     -14.735  30.008   2.899  1.00 98.65           N  
ATOM    615  HE  ARG A  42     -14.592  29.605   1.984  1.00 98.65           H  
ATOM    616  NH1 ARG A  42     -13.677  30.709   4.820  1.00 98.65           N  
ATOM    617 HH11 ARG A  42     -12.831  30.863   5.349  1.00 98.65           H  
ATOM    618 HH12 ARG A  42     -14.541  30.616   5.334  1.00 98.65           H  
ATOM    619  NH2 ARG A  42     -12.467  30.219   3.021  1.00 98.65           N  
ATOM    620 HH21 ARG A  42     -12.367  29.858   2.082  1.00 98.65           H  
ATOM    621 HH22 ARG A  42     -11.643  30.338   3.593  1.00 98.65           H  
ATOM    622  CZ  ARG A  42     -13.640  30.309   3.581  1.00 98.65           C  
ATOM    623  N   LEU A  43     -16.916  24.736   1.697  1.00 98.81           N  
ATOM    624  H   LEU A  43     -15.975  24.699   2.061  1.00 98.81           H  
ATOM    625  CA  LEU A  43     -17.296  23.811   0.620  1.00 98.81           C  
ATOM    626  HA  LEU A  43     -17.713  24.380  -0.210  1.00 98.81           H  
ATOM    627  C   LEU A  43     -18.409  22.860   1.081  1.00 98.81           C  
ATOM    628  CB  LEU A  43     -16.065  23.031   0.121  1.00 98.81           C  
ATOM    629  HB2 LEU A  43     -15.583  22.532   0.962  1.00 98.81           H  
ATOM    630  HB3 LEU A  43     -16.402  22.248  -0.558  1.00 98.81           H  
ATOM    631  O   LEU A  43     -19.470  22.815   0.458  1.00 98.81           O  
ATOM    632  CG  LEU A  43     -15.014  23.864  -0.628  1.00 98.81           C  
ATOM    633  HG  LEU A  43     -14.650  24.667   0.013  1.00 98.81           H  
ATOM    634  CD1 LEU A  43     -13.843  22.958  -0.996  1.00 98.81           C  
ATOM    635 HD11 LEU A  43     -13.355  22.590  -0.093  1.00 98.81           H  
ATOM    636 HD12 LEU A  43     -14.185  22.107  -1.585  1.00 98.81           H  
ATOM    637 HD13 LEU A  43     -13.114  23.514  -1.586  1.00 98.81           H  
ATOM    638  CD2 LEU A  43     -15.574  24.475  -1.916  1.00 98.81           C  
ATOM    639 HD21 LEU A  43     -16.341  25.215  -1.687  1.00 98.81           H  
ATOM    640 HD22 LEU A  43     -15.994  23.690  -2.545  1.00 98.81           H  
ATOM    641 HD23 LEU A  43     -14.770  24.969  -2.462  1.00 98.81           H  
ATOM    642  N   LEU A  44     -18.221  22.200   2.227  1.00 98.73           N  
ATOM    643  H   LEU A  44     -17.319  22.273   2.676  1.00 98.73           H  
ATOM    644  CA  LEU A  44     -19.224  21.303   2.811  1.00 98.73           C  
ATOM    645  HA  LEU A  44     -19.439  20.501   2.105  1.00 98.73           H  
ATOM    646  C   LEU A  44     -20.559  22.016   3.090  1.00 98.73           C  
ATOM    647  CB  LEU A  44     -18.667  20.702   4.113  1.00 98.73           C  
ATOM    648  HB2 LEU A  44     -18.371  21.514   4.777  1.00 98.73           H  
ATOM    649  HB3 LEU A  44     -19.474  20.152   4.599  1.00 98.73           H  
ATOM    650  O   LEU A  44     -21.627  21.474   2.814  1.00 98.73           O  
ATOM    651  CG  LEU A  44     -17.477  19.742   3.943  1.00 98.73           C  
ATOM    652  HG  LEU A  44     -16.660  20.253   3.435  1.00 98.73           H  
ATOM    653  CD1 LEU A  44     -16.992  19.305   5.326  1.00 98.73           C  
ATOM    654 HD11 LEU A  44     -16.162  18.608   5.209  1.00 98.73           H  
ATOM    655 HD12 LEU A  44     -16.651  20.169   5.895  1.00 98.73           H  
ATOM    656 HD13 LEU A  44     -17.794  18.795   5.861  1.00 98.73           H  
ATOM    657  CD2 LEU A  44     -17.854  18.491   3.152  1.00 98.73           C  
ATOM    658 HD21 LEU A  44     -18.712  18.000   3.611  1.00 98.73           H  
ATOM    659 HD22 LEU A  44     -18.090  18.742   2.118  1.00 98.73           H  
ATOM    660 HD23 LEU A  44     -17.019  17.790   3.140  1.00 98.73           H  
ATOM    661  N   ALA A  45     -20.519  23.257   3.586  1.00 98.29           N  
ATOM    662  H   ALA A  45     -19.618  23.640   3.834  1.00 98.29           H  
ATOM    663  CA  ALA A  45     -21.719  24.054   3.851  1.00 98.29           C  
ATOM    664  HA  ALA A  45     -22.381  23.474   4.494  1.00 98.29           H  
ATOM    665  C   ALA A  45     -22.514  24.404   2.580  1.00 98.29           C  
ATOM    666  CB  ALA A  45     -21.304  25.329   4.595  1.00 98.29           C  
ATOM    667  HB1 ALA A  45     -20.688  25.952   3.947  1.00 98.29           H  
ATOM    668  HB2 ALA A  45     -22.195  25.886   4.885  1.00 98.29           H  
ATOM    669  HB3 ALA A  45     -20.735  25.072   5.488  1.00 98.29           H  
ATOM    670  O   ALA A  45     -23.727  24.601   2.652  1.00 98.29           O  
ATOM    671  N   HIS A  46     -21.848  24.471   1.424  1.00 98.30           N  
ATOM    672  H   HIS A  46     -20.858  24.273   1.431  1.00 98.30           H  
ATOM    673  CA  HIS A  46     -22.482  24.682   0.119  1.00 98.30           C  
ATOM    674  HA  HIS A  46     -23.423  25.211   0.275  1.00 98.30           H  
ATOM    675  C   HIS A  46     -22.864  23.368  -0.584  1.00 98.30           C  
ATOM    676  CB  HIS A  46     -21.599  25.583  -0.758  1.00 98.30           C  
ATOM    677  HB2 HIS A  46     -20.601  25.150  -0.827  1.00 98.30           H  
ATOM    678  HB3 HIS A  46     -22.013  25.622  -1.765  1.00 98.30           H  
ATOM    679  O   HIS A  46     -23.285  23.404  -1.738  1.00 98.30           O  
ATOM    680  CG  HIS A  46     -21.499  26.998  -0.249  1.00 98.30           C  
ATOM    681  CD2 HIS A  46     -22.320  28.051  -0.548  1.00 98.30           C  
ATOM    682  HD2 HIS A  46     -23.173  28.015  -1.210  1.00 98.30           H  
ATOM    683  ND1 HIS A  46     -20.558  27.468   0.625  1.00 98.30           N  
ATOM    684  HD1 HIS A  46     -19.863  26.889   1.074  1.00 98.30           H  
ATOM    685  CE1 HIS A  46     -20.794  28.766   0.856  1.00 98.30           C  
ATOM    686  HE1 HIS A  46     -20.223  29.390   1.527  1.00 98.30           H  
ATOM    687  NE2 HIS A  46     -21.864  29.175   0.157  1.00 98.30           N  
ATOM    688  N   GLY A  47     -22.754  22.225   0.100  1.00 97.83           N  
ATOM    689  H   GLY A  47     -22.383  22.247   1.039  1.00 97.83           H  
ATOM    690  CA  GLY A  47     -23.125  20.918  -0.441  1.00 97.83           C  
ATOM    691  HA2 GLY A  47     -24.053  20.999  -1.006  1.00 97.83           H  
ATOM    692  HA3 GLY A  47     -23.285  20.230   0.390  1.00 97.83           H  
ATOM    693  C   GLY A  47     -22.068  20.292  -1.350  1.00 97.83           C  
ATOM    694  O   GLY A  47     -22.416  19.443  -2.163  1.00 97.83           O  
ATOM    695  N   ALA A  48     -20.802  20.709  -1.247  1.00 98.69           N  
ATOM    696  H   ALA A  48     -20.561  21.407  -0.557  1.00 98.69           H  
ATOM    697  CA  ALA A  48     -19.712  19.990  -1.902  1.00 98.69           C  
ATOM    698  HA  ALA A  48     -19.954  19.881  -2.959  1.00 98.69           H  
ATOM    699  C   ALA A  48     -19.548  18.585  -1.303  1.00 98.69           C  
ATOM    700  CB  ALA A  48     -18.414  20.788  -1.783  1.00 98.69           C  
ATOM    701  HB1 ALA A  48     -18.077  20.758  -0.747  1.00 98.69           H  
ATOM    702  HB2 ALA A  48     -17.649  20.330  -2.411  1.00 98.69           H  
ATOM    703  HB3 ALA A  48     -18.571  21.818  -2.104  1.00 98.69           H  
ATOM    704  O   ALA A  48     -19.884  18.356  -0.136  1.00 98.69           O  
ATOM    705  N   SER A  49     -18.997  17.671  -2.102  1.00 98.84           N  
ATOM    706  H   SER A  49     -18.665  17.945  -3.016  1.00 98.84           H  
ATOM    707  CA  SER A  49     -18.706  16.310  -1.654  1.00 98.84           C  
ATOM    708  HA  SER A  49     -19.608  15.895  -1.206  1.00 98.84           H  
ATOM    709  C   SER A  49     -17.600  16.287  -0.596  1.00 98.84           C  
ATOM    710  CB  SER A  49     -18.327  15.422  -2.845  1.00 98.84           C  
ATOM    711  HB2 SER A  49     -18.259  14.389  -2.506  1.00 98.84           H  
ATOM    712  HB3 SER A  49     -19.097  15.482  -3.614  1.00 98.84           H  
ATOM    713  O   SER A  49     -16.759  17.194  -0.520  1.00 98.84           O  
ATOM    714  OG  SER A  49     -17.075  15.809  -3.384  1.00 98.84           O  
ATOM    715  HG  SER A  49     -17.187  16.504  -4.037  1.00 98.84           H  
ATOM    716  N   ALA A  50     -17.557  15.217   0.197  1.00 98.93           N  
ATOM    717  H   ALA A  50     -18.321  14.557   0.163  1.00 98.93           H  
ATOM    718  CA  ALA A  50     -16.450  14.973   1.118  1.00 98.93           C  
ATOM    719  HA  ALA A  50     -16.391  15.797   1.828  1.00 98.93           H  
ATOM    720  C   ALA A  50     -15.118  14.913   0.356  1.00 98.93           C  
ATOM    721  CB  ALA A  50     -16.721  13.678   1.889  1.00 98.93           C  
ATOM    722  HB1 ALA A  50     -16.849  12.843   1.200  1.00 98.93           H  
ATOM    723  HB2 ALA A  50     -17.628  13.789   2.483  1.00 98.93           H  
ATOM    724  HB3 ALA A  50     -15.888  13.460   2.557  1.00 98.93           H  
ATOM    725  O   ALA A  50     -14.124  15.479   0.814  1.00 98.93           O  
ATOM    726  N   LEU A  51     -15.125  14.299  -0.833  1.00 98.95           N  
ATOM    727  H   LEU A  51     -15.987  13.871  -1.137  1.00 98.95           H  
ATOM    728  CA  LEU A  51     -13.966  14.168  -1.711  1.00 98.95           C  
ATOM    729  HA  LEU A  51     -13.186  13.642  -1.161  1.00 98.95           H  
ATOM    730  C   LEU A  51     -13.406  15.537  -2.130  1.00 98.95           C  
ATOM    731  CB  LEU A  51     -14.382  13.308  -2.920  1.00 98.95           C  
ATOM    732  HB2 LEU A  51     -14.874  12.403  -2.564  1.00 98.95           H  
ATOM    733  HB3 LEU A  51     -15.105  13.864  -3.517  1.00 98.95           H  
ATOM    734  O   LEU A  51     -12.196  15.761  -2.060  1.00 98.95           O  
ATOM    735  CG  LEU A  51     -13.212  12.893  -3.824  1.00 98.95           C  
ATOM    736  HG  LEU A  51     -12.662  13.781  -4.134  1.00 98.95           H  
ATOM    737  CD1 LEU A  51     -12.232  11.971  -3.111  1.00 98.95           C  
ATOM    738 HD11 LEU A  51     -12.764  11.119  -2.686  1.00 98.95           H  
ATOM    739 HD12 LEU A  51     -11.505  11.598  -3.832  1.00 98.95           H  
ATOM    740 HD13 LEU A  51     -11.711  12.507  -2.317  1.00 98.95           H  
ATOM    741  CD2 LEU A  51     -13.730  12.184  -5.072  1.00 98.95           C  
ATOM    742 HD21 LEU A  51     -12.902  11.873  -5.709  1.00 98.95           H  
ATOM    743 HD22 LEU A  51     -14.384  12.849  -5.635  1.00 98.95           H  
ATOM    744 HD23 LEU A  51     -14.304  11.301  -4.789  1.00 98.95           H  
ATOM    745  N   ASP A  52     -14.269  16.486  -2.497  1.00 98.94           N  
ATOM    746  H   ASP A  52     -15.247  16.241  -2.560  1.00 98.94           H  
ATOM    747  CA  ASP A  52     -13.856  17.855  -2.831  1.00 98.94           C  
ATOM    748  HA  ASP A  52     -13.060  17.818  -3.575  1.00 98.94           H  
ATOM    749  C   ASP A  52     -13.292  18.596  -1.616  1.00 98.94           C  
ATOM    750  CB  ASP A  52     -15.030  18.645  -3.423  1.00 98.94           C  
ATOM    751  HB2 ASP A  52     -15.840  18.681  -2.695  1.00 98.94           H  
ATOM    752  HB3 ASP A  52     -14.705  19.667  -3.618  1.00 98.94           H  
ATOM    753  O   ASP A  52     -12.274  19.281  -1.725  1.00 98.94           O  
ATOM    754  CG  ASP A  52     -15.541  18.043  -4.731  1.00 98.94           C  
ATOM    755  OD1 ASP A  52     -14.705  17.507  -5.503  1.00 98.94           O  
ATOM    756  OD2 ASP A  52     -16.780  18.085  -4.917  1.00 98.94           O  
ATOM    757  N   ALA A  53     -13.916  18.428  -0.448  1.00 98.96           N  
ATOM    758  H   ALA A  53     -14.736  17.838  -0.423  1.00 98.96           H  
ATOM    759  CA  ALA A  53     -13.477  19.075   0.782  1.00 98.96           C  
ATOM    760  HA  ALA A  53     -13.402  20.146   0.594  1.00 98.96           H  
ATOM    761  C   ALA A  53     -12.087  18.598   1.235  1.00 98.96           C  
ATOM    762  CB  ALA A  53     -14.545  18.851   1.856  1.00 98.96           C  
ATOM    763  HB1 ALA A  53     -15.506  19.209   1.488  1.00 98.96           H  
ATOM    764  HB2 ALA A  53     -14.280  19.397   2.761  1.00 98.96           H  
ATOM    765  HB3 ALA A  53     -14.626  17.789   2.087  1.00 98.96           H  
ATOM    766  O   ALA A  53     -11.245  19.434   1.568  1.00 98.96           O  
ATOM    767  N   VAL A  54     -11.818  17.285   1.221  1.00 98.97           N  
ATOM    768  H   VAL A  54     -12.548  16.640   0.953  1.00 98.97           H  
ATOM    769  CA  VAL A  54     -10.492  16.754   1.595  1.00 98.97           C  
ATOM    770  HA  VAL A  54     -10.186  17.248   2.518  1.00 98.97           H  
ATOM    771  C   VAL A  54      -9.425  17.096   0.562  1.00 98.97           C  
ATOM    772  CB  VAL A  54     -10.484  15.240   1.879  1.00 98.97           C  
ATOM    773  HB  VAL A  54      -9.479  14.966   2.199  1.00 98.97           H  
ATOM    774  O   VAL A  54      -8.309  17.443   0.945  1.00 98.97           O  
ATOM    775  CG1 VAL A  54     -11.427  14.910   3.034  1.00 98.97           C  
ATOM    776 HG11 VAL A  54     -11.220  15.559   3.885  1.00 98.97           H  
ATOM    777 HG12 VAL A  54     -11.265  13.874   3.332  1.00 98.97           H  
ATOM    778 HG13 VAL A  54     -12.463  15.029   2.719  1.00 98.97           H  
ATOM    779  CG2 VAL A  54     -10.838  14.359   0.677  1.00 98.97           C  
ATOM    780 HG21 VAL A  54     -10.104  14.476  -0.120  1.00 98.97           H  
ATOM    781 HG22 VAL A  54     -11.829  14.615   0.302  1.00 98.97           H  
ATOM    782 HG23 VAL A  54     -10.836  13.311   0.977  1.00 98.97           H  
ATOM    783  N   THR A  55      -9.776  17.074  -0.730  1.00 98.97           N  
ATOM    784  H   THR A  55     -10.713  16.780  -0.966  1.00 98.97           H  
ATOM    785  CA  THR A  55      -8.856  17.448  -1.814  1.00 98.97           C  
ATOM    786  HA  THR A  55      -7.964  16.825  -1.752  1.00 98.97           H  
ATOM    787  C   THR A  55      -8.418  18.904  -1.654  1.00 98.97           C  
ATOM    788  CB  THR A  55      -9.487  17.244  -3.203  1.00 98.97           C  
ATOM    789  HB  THR A  55     -10.344  17.908  -3.313  1.00 98.97           H  
ATOM    790  O   THR A  55      -7.222  19.185  -1.667  1.00 98.97           O  
ATOM    791  CG2 THR A  55      -8.495  17.526  -4.331  1.00 98.97           C  
ATOM    792 HG21 THR A  55      -8.186  18.571  -4.306  1.00 98.97           H  
ATOM    793 HG22 THR A  55      -8.971  17.331  -5.292  1.00 98.97           H  
ATOM    794 HG23 THR A  55      -7.620  16.885  -4.226  1.00 98.97           H  
ATOM    795  OG1 THR A  55      -9.920  15.915  -3.401  1.00 98.97           O  
ATOM    796  HG1 THR A  55     -10.645  15.756  -2.792  1.00 98.97           H  
ATOM    797  N   GLU A  56      -9.358  19.833  -1.441  1.00 98.94           N  
ATOM    798  H   GLU A  56     -10.332  19.566  -1.446  1.00 98.94           H  
ATOM    799  CA  GLU A  56      -9.024  21.250  -1.250  1.00 98.94           C  
ATOM    800  HA  GLU A  56      -8.363  21.551  -2.064  1.00 98.94           H  
ATOM    801  C   GLU A  56      -8.258  21.495   0.054  1.00 98.94           C  
ATOM    802  CB  GLU A  56     -10.298  22.113  -1.307  1.00 98.94           C  
ATOM    803  HB2 GLU A  56     -10.782  21.971  -2.273  1.00 98.94           H  
ATOM    804  HB3 GLU A  56     -10.986  21.767  -0.536  1.00 98.94           H  
ATOM    805  O   GLU A  56      -7.301  22.268   0.069  1.00 98.94           O  
ATOM    806  CG  GLU A  56     -10.053  23.623  -1.087  1.00 98.94           C  
ATOM    807  HG2 GLU A  56      -9.663  23.779  -0.081  1.00 98.94           H  
ATOM    808  HG3 GLU A  56     -11.013  24.138  -1.126  1.00 98.94           H  
ATOM    809  CD  GLU A  56      -9.111  24.287  -2.110  1.00 98.94           C  
ATOM    810  OE1 GLU A  56      -8.733  25.467  -1.910  1.00 98.94           O  
ATOM    811  OE2 GLU A  56      -8.739  23.657  -3.123  1.00 98.94           O  
ATOM    812  N   ALA A  57      -8.636  20.828   1.148  1.00 98.97           N  
ATOM    813  H   ALA A  57      -9.430  20.206   1.097  1.00 98.97           H  
ATOM    814  CA  ALA A  57      -7.931  20.970   2.417  1.00 98.97           C  
ATOM    815  HA  ALA A  57      -7.943  22.021   2.706  1.00 98.97           H  
ATOM    816  C   ALA A  57      -6.461  20.541   2.306  1.00 98.97           C  
ATOM    817  CB  ALA A  57      -8.667  20.163   3.485  1.00 98.97           C  
ATOM    818  HB1 ALA A  57      -9.674  20.562   3.605  1.00 98.97           H  
ATOM    819  HB2 ALA A  57      -8.132  20.241   4.432  1.00 98.97           H  
ATOM    820  HB3 ALA A  57      -8.725  19.116   3.188  1.00 98.97           H  
ATOM    821  O   ALA A  57      -5.577  21.276   2.743  1.00 98.97           O  
ATOM    822  N   VAL A  58      -6.189  19.390   1.683  1.00 98.96           N  
ATOM    823  H   VAL A  58      -6.953  18.828   1.337  1.00 98.96           H  
ATOM    824  CA  VAL A  58      -4.814  18.919   1.465  1.00 98.96           C  
ATOM    825  HA  VAL A  58      -4.260  19.017   2.398  1.00 98.96           H  
ATOM    826  C   VAL A  58      -4.077  19.792   0.459  1.00 98.96           C  
ATOM    827  CB  VAL A  58      -4.780  17.432   1.086  1.00 98.96           C  
ATOM    828  HB  VAL A  58      -5.453  17.263   0.246  1.00 98.96           H  
ATOM    829  O   VAL A  58      -2.919  20.114   0.700  1.00 98.96           O  
ATOM    830  CG1 VAL A  58      -3.371  16.951   0.723  1.00 98.96           C  
ATOM    831 HG11 VAL A  58      -2.993  17.479  -0.152  1.00 98.96           H  
ATOM    832 HG12 VAL A  58      -2.690  17.129   1.555  1.00 98.96           H  
ATOM    833 HG13 VAL A  58      -3.391  15.885   0.494  1.00 98.96           H  
ATOM    834  CG2 VAL A  58      -5.235  16.590   2.283  1.00 98.96           C  
ATOM    835 HG21 VAL A  58      -4.630  16.824   3.159  1.00 98.96           H  
ATOM    836 HG22 VAL A  58      -6.283  16.793   2.502  1.00 98.96           H  
ATOM    837 HG23 VAL A  58      -5.125  15.529   2.055  1.00 98.96           H  
ATOM    838  N   ARG A  59      -4.735  20.278  -0.598  1.00 98.95           N  
ATOM    839  H   ARG A  59      -5.679  19.963  -0.770  1.00 98.95           H  
ATOM    840  CA  ARG A  59      -4.120  21.220  -1.545  1.00 98.95           C  
ATOM    841  HA  ARG A  59      -3.231  20.758  -1.974  1.00 98.95           H  
ATOM    842  C   ARG A  59      -3.664  22.505  -0.842  1.00 98.95           C  
ATOM    843  CB  ARG A  59      -5.129  21.523  -2.659  1.00 98.95           C  
ATOM    844  HB2 ARG A  59      -5.942  22.119  -2.244  1.00 98.95           H  
ATOM    845  HB3 ARG A  59      -5.548  20.591  -3.039  1.00 98.95           H  
ATOM    846  O   ARG A  59      -2.576  23.004  -1.100  1.00 98.95           O  
ATOM    847  CG  ARG A  59      -4.479  22.256  -3.839  1.00 98.95           C  
ATOM    848  HG2 ARG A  59      -3.751  22.985  -3.484  1.00 98.95           H  
ATOM    849  HG3 ARG A  59      -3.947  21.524  -4.446  1.00 98.95           H  
ATOM    850  CD  ARG A  59      -5.529  22.962  -4.710  1.00 98.95           C  
ATOM    851  HD2 ARG A  59      -6.301  22.244  -4.986  1.00 98.95           H  
ATOM    852  HD3 ARG A  59      -5.049  23.317  -5.622  1.00 98.95           H  
ATOM    853  NE  ARG A  59      -6.161  24.098  -4.019  1.00 98.95           N  
ATOM    854  HE  ARG A  59      -7.108  23.965  -3.694  1.00 98.95           H  
ATOM    855  NH1 ARG A  59      -4.370  25.503  -4.082  1.00 98.95           N  
ATOM    856 HH11 ARG A  59      -3.767  26.123  -3.561  1.00 98.95           H  
ATOM    857 HH12 ARG A  59      -3.852  24.778  -4.558  1.00 98.95           H  
ATOM    858  NH2 ARG A  59      -6.223  26.102  -2.971  1.00 98.95           N  
ATOM    859 HH21 ARG A  59      -5.728  26.914  -2.630  1.00 98.95           H  
ATOM    860 HH22 ARG A  59      -7.138  25.854  -2.623  1.00 98.95           H  
ATOM    861  CZ  ARG A  59      -5.584  25.233  -3.693  1.00 98.95           C  
ATOM    862  N   LEU A  60      -4.468  23.033   0.082  1.00 98.93           N  
ATOM    863  H   LEU A  60      -5.371  22.606   0.226  1.00 98.93           H  
ATOM    864  CA  LEU A  60      -4.091  24.203   0.882  1.00 98.93           C  
ATOM    865  HA  LEU A  60      -3.677  24.963   0.218  1.00 98.93           H  
ATOM    866  C   LEU A  60      -2.998  23.895   1.920  1.00 98.93           C  
ATOM    867  CB  LEU A  60      -5.330  24.766   1.585  1.00 98.93           C  
ATOM    868  HB2 LEU A  60      -5.793  23.962   2.157  1.00 98.93           H  
ATOM    869  HB3 LEU A  60      -4.987  25.536   2.275  1.00 98.93           H  
ATOM    870  O   LEU A  60      -2.205  24.781   2.236  1.00 98.93           O  
ATOM    871  CG  LEU A  60      -6.382  25.412   0.673  1.00 98.93           C  
ATOM    872  HG  LEU A  60      -6.614  24.758  -0.167  1.00 98.93           H  
ATOM    873  CD1 LEU A  60      -7.656  25.668   1.482  1.00 98.93           C  
ATOM    874 HD11 LEU A  60      -8.408  26.105   0.824  1.00 98.93           H  
ATOM    875 HD12 LEU A  60      -8.039  24.718   1.853  1.00 98.93           H  
ATOM    876 HD13 LEU A  60      -7.450  26.337   2.318  1.00 98.93           H  
ATOM    877  CD2 LEU A  60      -5.891  26.761   0.138  1.00 98.93           C  
ATOM    878 HD21 LEU A  60      -5.002  26.610  -0.475  1.00 98.93           H  
ATOM    879 HD22 LEU A  60      -6.678  27.212  -0.466  1.00 98.93           H  
ATOM    880 HD23 LEU A  60      -5.643  27.425   0.967  1.00 98.93           H  
ATOM    881  N   LEU A  61      -2.945  22.667   2.450  1.00 98.81           N  
ATOM    882  H   LEU A  61      -3.656  22.000   2.186  1.00 98.81           H  
ATOM    883  CA  LEU A  61      -1.834  22.208   3.293  1.00 98.81           C  
ATOM    884  HA  LEU A  61      -1.660  22.948   4.074  1.00 98.81           H  
ATOM    885  C   LEU A  61      -0.530  22.121   2.485  1.00 98.81           C  
ATOM    886  CB  LEU A  61      -2.175  20.854   3.957  1.00 98.81           C  
ATOM    887  HB2 LEU A  61      -2.530  20.164   3.191  1.00 98.81           H  
ATOM    888  HB3 LEU A  61      -1.260  20.432   4.372  1.00 98.81           H  
ATOM    889  O   LEU A  61       0.504  22.544   2.991  1.00 98.81           O  
ATOM    890  CG  LEU A  61      -3.219  20.948   5.084  1.00 98.81           C  
ATOM    891  HG  LEU A  61      -3.995  21.654   4.789  1.00 98.81           H  
ATOM    892  CD1 LEU A  61      -3.917  19.621   5.382  1.00 98.81           C  
ATOM    893 HD11 LEU A  61      -3.216  18.873   5.752  1.00 98.81           H  
ATOM    894 HD12 LEU A  61      -4.685  19.782   6.139  1.00 98.81           H  
ATOM    895 HD13 LEU A  61      -4.409  19.246   4.485  1.00 98.81           H  
ATOM    896  CD2 LEU A  61      -2.577  21.431   6.388  1.00 98.81           C  
ATOM    897 HD21 LEU A  61      -2.091  22.393   6.228  1.00 98.81           H  
ATOM    898 HD22 LEU A  61      -3.343  21.544   7.156  1.00 98.81           H  
ATOM    899 HD23 LEU A  61      -1.834  20.708   6.726  1.00 98.81           H  
ATOM    900  N   GLU A  62      -0.590  21.641   1.240  1.00 98.73           N  
ATOM    901  H   GLU A  62      -1.471  21.265   0.920  1.00 98.73           H  
ATOM    902  CA  GLU A  62       0.540  21.596   0.299  1.00 98.73           C  
ATOM    903  HA  GLU A  62       1.378  21.081   0.768  1.00 98.73           H  
ATOM    904  C   GLU A  62       1.036  22.987  -0.116  1.00 98.73           C  
ATOM    905  CB  GLU A  62       0.132  20.847  -0.978  1.00 98.73           C  
ATOM    906  HB2 GLU A  62      -0.810  21.261  -1.338  1.00 98.73           H  
ATOM    907  HB3 GLU A  62       0.887  21.018  -1.745  1.00 98.73           H  
ATOM    908  O   GLU A  62       2.225  23.186  -0.336  1.00 98.73           O  
ATOM    909  CG  GLU A  62      -0.014  19.332  -0.802  1.00 98.73           C  
ATOM    910  HG2 GLU A  62       0.973  18.925  -0.582  1.00 98.73           H  
ATOM    911  HG3 GLU A  62      -0.663  19.109   0.045  1.00 98.73           H  
ATOM    912  CD  GLU A  62      -0.570  18.654  -2.063  1.00 98.73           C  
ATOM    913  OE1 GLU A  62      -0.468  17.408  -2.141  1.00 98.73           O  
ATOM    914  OE2 GLU A  62      -1.066  19.348  -2.981  1.00 98.73           O  
ATOM    915  N   ASP A  63       0.144  23.969  -0.228  1.00 98.66           N  
ATOM    916  H   ASP A  63      -0.836  23.727  -0.193  1.00 98.66           H  
ATOM    917  CA  ASP A  63       0.529  25.346  -0.555  1.00 98.66           C  
ATOM    918  HA  ASP A  63       1.280  25.329  -1.345  1.00 98.66           H  
ATOM    919  C   ASP A  63       1.149  26.092   0.649  1.00 98.66           C  
ATOM    920  CB  ASP A  63      -0.700  26.109  -1.071  1.00 98.66           C  
ATOM    921  HB2 ASP A  63      -0.470  27.175  -1.062  1.00 98.66           H  
ATOM    922  HB3 ASP A  63      -1.530  25.956  -0.381  1.00 98.66           H  
ATOM    923  O   ASP A  63       1.670  27.203   0.498  1.00 98.66           O  
ATOM    924  CG  ASP A  63      -1.160  25.771  -2.495  1.00 98.66           C  
ATOM    925  OD1 ASP A  63      -0.519  24.979  -3.221  1.00 98.66           O  
ATOM    926  OD2 ASP A  63      -2.176  26.394  -2.893  1.00 98.66           O  
ATOM    927  N   CYS A  64       1.069  25.531   1.861  1.00 97.53           N  
ATOM    928  H   CYS A  64       0.727  24.582   1.920  1.00 97.53           H  
ATOM    929  CA  CYS A  64       1.467  26.202   3.093  1.00 97.53           C  
ATOM    930  HA  CYS A  64       1.456  27.274   2.901  1.00 97.53           H  
ATOM    931  C   CYS A  64       2.877  25.769   3.558  1.00 97.53           C  
ATOM    932  CB  CYS A  64       0.394  25.941   4.153  1.00 97.53           C  
ATOM    933  HB2 CYS A  64      -0.580  26.238   3.765  1.00 97.53           H  
ATOM    934  HB3 CYS A  64       0.363  24.868   4.343  1.00 97.53           H  
ATOM    935  O   CYS A  64       3.030  24.666   4.084  1.00 97.53           O  
ATOM    936  SG  CYS A  64       0.778  26.868   5.675  1.00 97.53           S  
ATOM    937  HG  CYS A  64       0.525  28.074   5.159  1.00 97.53           H  
ATOM    938  N   PRO A  65       3.887  26.672   3.538  1.00 95.57           N  
ATOM    939  CA  PRO A  65       5.297  26.333   3.799  1.00 95.57           C  
ATOM    940  HA  PRO A  65       5.626  25.559   3.105  1.00 95.57           H  
ATOM    941  C   PRO A  65       5.606  25.822   5.211  1.00 95.57           C  
ATOM    942  CB  PRO A  65       6.094  27.604   3.496  1.00 95.57           C  
ATOM    943  HB2 PRO A  65       6.454  27.562   2.467  1.00 95.57           H  
ATOM    944  HB3 PRO A  65       6.942  27.735   4.168  1.00 95.57           H  
ATOM    945  O   PRO A  65       6.718  25.372   5.484  1.00 95.57           O  
ATOM    946  CG  PRO A  65       5.081  28.732   3.659  1.00 95.57           C  
ATOM    947  HG2 PRO A  65       5.033  29.027   4.707  1.00 95.57           H  
ATOM    948  HG3 PRO A  65       5.326  29.587   3.029  1.00 95.57           H  
ATOM    949  CD  PRO A  65       3.757  28.094   3.251  1.00 95.57           C  
ATOM    950  HD2 PRO A  65       2.946  28.540   3.826  1.00 95.57           H  
ATOM    951  HD3 PRO A  65       3.580  28.238   2.185  1.00 95.57           H  
ATOM    952  N   LEU A  66       4.643  25.922   6.131  1.00 92.16           N  
ATOM    953  H   LEU A  66       3.728  26.194   5.801  1.00 92.16           H  
ATOM    954  CA  LEU A  66       4.767  25.428   7.502  1.00 92.16           C  
ATOM    955  HA  LEU A  66       5.734  25.721   7.910  1.00 92.16           H  
ATOM    956  C   LEU A  66       4.693  23.894   7.575  1.00 92.16           C  
ATOM    957  CB  LEU A  66       3.636  26.045   8.342  1.00 92.16           C  
ATOM    958  HB2 LEU A  66       2.680  25.687   7.959  1.00 92.16           H  
ATOM    959  HB3 LEU A  66       3.746  25.674   9.361  1.00 92.16           H  
ATOM    960  O   LEU A  66       5.214  23.269   8.512  1.00 92.16           O  
ATOM    961  CG  LEU A  66       3.601  27.579   8.401  1.00 92.16           C  
ATOM    962  HG  LEU A  66       3.442  27.985   7.402  1.00 92.16           H  
ATOM    963  CD1 LEU A  66       2.446  28.035   9.297  1.00 92.16           C  
ATOM    964 HD11 LEU A  66       1.514  27.621   8.912  1.00 92.16           H  
ATOM    965 HD12 LEU A  66       2.371  29.122   9.291  1.00 92.16           H  
ATOM    966 HD13 LEU A  66       2.593  27.675  10.315  1.00 92.16           H  
ATOM    967  CD2 LEU A  66       4.887  28.166   8.979  1.00 92.16           C  
ATOM    968 HD21 LEU A  66       5.725  27.929   8.323  1.00 92.16           H  
ATOM    969 HD22 LEU A  66       4.783  29.250   9.021  1.00 92.16           H  
ATOM    970 HD23 LEU A  66       5.072  27.741   9.965  1.00 92.16           H  
ATOM    971  N   PHE A  67       4.035  23.273   6.600  1.00 94.80           N  
ATOM    972  H   PHE A  67       3.718  23.799   5.798  1.00 94.80           H  
ATOM    973  CA  PHE A  67       3.797  21.841   6.582  1.00 94.80           C  
ATOM    974  HA  PHE A  67       4.046  21.429   7.560  1.00 94.80           H  
ATOM    975  C   PHE A  67       4.709  21.139   5.577  1.00 94.80           C  
ATOM    976  CB  PHE A  67       2.310  21.563   6.379  1.00 94.80           C  
ATOM    977  HB2 PHE A  67       2.033  21.814   5.355  1.00 94.80           H  
ATOM    978  HB3 PHE A  67       2.166  20.493   6.528  1.00 94.80           H  
ATOM    979  O   PHE A  67       5.285  21.750   4.687  1.00 94.80           O  
ATOM    980  CG  PHE A  67       1.403  22.288   7.357  1.00 94.80           C  
ATOM    981  CD1 PHE A  67       1.428  21.973   8.728  1.00 94.80           C  
ATOM    982  HD1 PHE A  67       2.082  21.192   9.087  1.00 94.80           H  
ATOM    983  CD2 PHE A  67       0.541  23.295   6.895  1.00 94.80           C  
ATOM    984  HD2 PHE A  67       0.511  23.513   5.838  1.00 94.80           H  
ATOM    985  CE1 PHE A  67       0.598  22.664   9.630  1.00 94.80           C  
ATOM    986  HE1 PHE A  67       0.617  22.413  10.680  1.00 94.80           H  
ATOM    987  CE2 PHE A  67      -0.284  23.995   7.793  1.00 94.80           C  
ATOM    988  HE2 PHE A  67      -0.945  24.764   7.421  1.00 94.80           H  
ATOM    989  CZ  PHE A  67      -0.257  23.679   9.162  1.00 94.80           C  
ATOM    990  HZ  PHE A  67      -0.897  24.213   9.849  1.00 94.80           H  
ATOM    991  N   ASN A  68       4.927  19.845   5.790  1.00 94.47           N  
ATOM    992  H   ASN A  68       4.348  19.357   6.458  1.00 94.47           H  
ATOM    993  CA  ASN A  68       5.846  19.052   4.978  1.00 94.47           C  
ATOM    994  HA  ASN A  68       6.561  19.710   4.484  1.00 94.47           H  
ATOM    995  C   ASN A  68       5.090  18.340   3.847  1.00 94.47           C  
ATOM    996  CB  ASN A  68       6.644  18.130   5.904  1.00 94.47           C  
ATOM    997  HB2 ASN A  68       5.949  17.575   6.533  1.00 94.47           H  
ATOM    998  HB3 ASN A  68       7.294  18.725   6.545  1.00 94.47           H  
ATOM    999  O   ASN A  68       5.001  17.118   3.809  1.00 94.47           O  
ATOM   1000  CG  ASN A  68       7.517  17.168   5.117  1.00 94.47           C  
ATOM   1001  ND2 ASN A  68       7.603  15.936   5.535  1.00 94.47           N  
ATOM   1002 HD21 ASN A  68       8.189  15.285   5.033  1.00 94.47           H  
ATOM   1003 HD22 ASN A  68       6.801  15.564   6.024  1.00 94.47           H  
ATOM   1004  OD1 ASN A  68       8.123  17.526   4.127  1.00 94.47           O  
ATOM   1005  N   ALA A  69       4.515  19.115   2.939  1.00 97.26           N  
ATOM   1006  H   ALA A  69       4.583  20.118   3.034  1.00 97.26           H  
ATOM   1007  CA  ALA A  69       3.887  18.640   1.712  1.00 97.26           C  
ATOM   1008  HA  ALA A  69       4.457  17.808   1.297  1.00 97.26           H  
ATOM   1009  C   ALA A  69       3.896  19.798   0.714  1.00 97.26           C  
ATOM   1010  CB  ALA A  69       2.461  18.179   2.022  1.00 97.26           C  
ATOM   1011  HB1 ALA A  69       2.480  17.392   2.776  1.00 97.26           H  
ATOM   1012  HB2 ALA A  69       2.000  17.778   1.118  1.00 97.26           H  
ATOM   1013  HB3 ALA A  69       1.868  19.018   2.385  1.00 97.26           H  
ATOM   1014  O   ALA A  69       3.733  20.937   1.137  1.00 97.26           O  
ATOM   1015  N   GLY A  70       4.112  19.537  -0.577  1.00 98.03           N  
ATOM   1016  H   GLY A  70       4.217  18.580  -0.883  1.00 98.03           H  
ATOM   1017  CA  GLY A  70       4.225  20.614  -1.566  1.00 98.03           C  
ATOM   1018  HA2 GLY A  70       4.500  20.201  -2.537  1.00 98.03           H  
ATOM   1019  HA3 GLY A  70       3.256  21.102  -1.672  1.00 98.03           H  
ATOM   1020  C   GLY A  70       5.273  21.667  -1.174  1.00 98.03           C  
ATOM   1021  O   GLY A  70       6.440  21.342  -0.934  1.00 98.03           O  
ATOM   1022  N   HIS A  71       4.878  22.939  -1.133  1.00 97.91           N  
ATOM   1023  H   HIS A  71       3.882  23.110  -1.132  1.00 97.91           H  
ATOM   1024  CA  HIS A  71       5.737  24.031  -0.684  1.00 97.91           C  
ATOM   1025  HA  HIS A  71       6.656  24.009  -1.269  1.00 97.91           H  
ATOM   1026  C   HIS A  71       6.098  23.850   0.796  1.00 97.91           C  
ATOM   1027  CB  HIS A  71       5.044  25.377  -0.940  1.00 97.91           C  
ATOM   1028  HB2 HIS A  71       4.742  25.425  -1.986  1.00 97.91           H  
ATOM   1029  HB3 HIS A  71       4.144  25.439  -0.328  1.00 97.91           H  
ATOM   1030  O   HIS A  71       5.221  23.862   1.651  1.00 97.91           O  
ATOM   1031  CG  HIS A  71       5.930  26.563  -0.649  1.00 97.91           C  
ATOM   1032  CD2 HIS A  71       5.572  27.718  -0.013  1.00 97.91           C  
ATOM   1033  HD2 HIS A  71       4.583  27.936   0.363  1.00 97.91           H  
ATOM   1034  ND1 HIS A  71       7.247  26.709  -1.009  1.00 97.91           N  
ATOM   1035  HD1 HIS A  71       7.756  26.132  -1.663  1.00 97.91           H  
ATOM   1036  CE1 HIS A  71       7.681  27.903  -0.589  1.00 97.91           C  
ATOM   1037  HE1 HIS A  71       8.674  28.289  -0.765  1.00 97.91           H  
ATOM   1038  NE2 HIS A  71       6.690  28.567   0.030  1.00 97.91           N  
ATOM   1039  N   GLY A  72       7.390  23.699   1.112  1.00 95.58           N  
ATOM   1040  H   GLY A  72       8.080  23.701   0.375  1.00 95.58           H  
ATOM   1041  CA  GLY A  72       7.842  23.344   2.464  1.00 95.58           C  
ATOM   1042  HA2 GLY A  72       7.091  23.630   3.200  1.00 95.58           H  
ATOM   1043  HA3 GLY A  72       8.758  23.895   2.679  1.00 95.58           H  
ATOM   1044  C   GLY A  72       8.151  21.858   2.664  1.00 95.58           C  
ATOM   1045  O   GLY A  72       8.401  21.441   3.802  1.00 95.58           O  
ATOM   1046  N   ALA A  73       8.185  21.067   1.586  1.00 96.40           N  
ATOM   1047  H   ALA A  73       7.899  21.445   0.695  1.00 96.40           H  
ATOM   1048  CA  ALA A  73       8.645  19.684   1.616  1.00 96.40           C  
ATOM   1049  HA  ALA A  73       8.008  19.140   2.314  1.00 96.40           H  
ATOM   1050  C   ALA A  73      10.106  19.552   2.090  1.00 96.40           C  
ATOM   1051  CB  ALA A  73       8.455  19.056   0.233  1.00 96.40           C  
ATOM   1052  HB1 ALA A  73       7.395  19.050  -0.023  1.00 96.40           H  
ATOM   1053  HB2 ALA A  73       8.830  18.033   0.233  1.00 96.40           H  
ATOM   1054  HB3 ALA A  73       9.005  19.629  -0.513  1.00 96.40           H  
ATOM   1055  O   ALA A  73      10.975  20.377   1.800  1.00 96.40           O  
ATOM   1056  N   VAL A  74      10.386  18.478   2.823  1.00 93.98           N  
ATOM   1057  H   VAL A  74       9.620  17.868   3.068  1.00 93.98           H  
ATOM   1058  CA  VAL A  74      11.738  18.085   3.234  1.00 93.98           C  
ATOM   1059  HA  VAL A  74      12.234  18.964   3.646  1.00 93.98           H  
ATOM   1060  C   VAL A  74      12.575  17.627   2.038  1.00 93.98           C  
ATOM   1061  CB  VAL A  74      11.715  17.004   4.333  1.00 93.98           C  
ATOM   1062  HB  VAL A  74      12.746  16.722   4.548  1.00 93.98           H  
ATOM   1063  O   VAL A  74      12.061  17.339   0.956  1.00 93.98           O  
ATOM   1064  CG1 VAL A  74      11.139  17.541   5.650  1.00 93.98           C  
ATOM   1065 HG11 VAL A  74      10.193  18.057   5.485  1.00 93.98           H  
ATOM   1066 HG12 VAL A  74      10.979  16.717   6.346  1.00 93.98           H  
ATOM   1067 HG13 VAL A  74      11.859  18.221   6.103  1.00 93.98           H  
ATOM   1068  CG2 VAL A  74      10.982  15.733   3.897  1.00 93.98           C  
ATOM   1069 HG21 VAL A  74      11.530  15.244   3.091  1.00 93.98           H  
ATOM   1070 HG22 VAL A  74       9.975  15.953   3.545  1.00 93.98           H  
ATOM   1071 HG23 VAL A  74      10.909  15.045   4.739  1.00 93.98           H  
ATOM   1072  N   TYR A  75      13.888  17.582   2.244  1.00 94.64           N  
ATOM   1073  H   TYR A  75      14.245  17.804   3.162  1.00 94.64           H  
ATOM   1074  CA  TYR A  75      14.849  17.157   1.233  1.00 94.64           C  
ATOM   1075  HA  TYR A  75      14.431  17.346   0.244  1.00 94.64           H  
ATOM   1076  C   TYR A  75      15.179  15.672   1.338  1.00 94.64           C  
ATOM   1077  CB  TYR A  75      16.128  17.978   1.369  1.00 94.64           C  
ATOM   1078  HB2 TYR A  75      16.922  17.498   0.798  1.00 94.64           H  
ATOM   1079  HB3 TYR A  75      16.434  17.972   2.416  1.00 94.64           H  
ATOM   1080  O   TYR A  75      15.316  15.137   2.440  1.00 94.64           O  
ATOM   1081  CG  TYR A  75      15.978  19.394   0.875  1.00 94.64           C  
ATOM   1082  CD1 TYR A  75      16.220  19.635  -0.484  1.00 94.64           C  
ATOM   1083  HD1 TYR A  75      16.497  18.817  -1.132  1.00 94.64           H  
ATOM   1084  CD2 TYR A  75      15.535  20.432   1.720  1.00 94.64           C  
ATOM   1085  HD2 TYR A  75      15.332  20.230   2.761  1.00 94.64           H  
ATOM   1086  CE1 TYR A  75      16.020  20.908  -1.022  1.00 94.64           C  
ATOM   1087  HE1 TYR A  75      16.158  21.070  -2.081  1.00 94.64           H  
ATOM   1088  CE2 TYR A  75      15.314  21.715   1.182  1.00 94.64           C  
ATOM   1089  HE2 TYR A  75      14.912  22.514   1.786  1.00 94.64           H  
ATOM   1090  OH  TYR A  75      15.203  23.102  -0.764  1.00 94.64           O  
ATOM   1091  HH  TYR A  75      15.032  22.941  -1.694  1.00 94.64           H  
ATOM   1092  CZ  TYR A  75      15.543  21.934  -0.192  1.00 94.64           C  
ATOM   1093  N   THR A  76      15.396  15.040   0.190  1.00 94.91           N  
ATOM   1094  H   THR A  76      15.254  15.561  -0.663  1.00 94.91           H  
ATOM   1095  CA  THR A  76      16.042  13.731   0.062  1.00 94.91           C  
ATOM   1096  HA  THR A  76      15.606  13.039   0.782  1.00 94.91           H  
ATOM   1097  C   THR A  76      17.542  13.832   0.346  1.00 94.91           C  
ATOM   1098  CB  THR A  76      15.841  13.152  -1.351  1.00 94.91           C  
ATOM   1099  HB  THR A  76      16.195  12.121  -1.361  1.00 94.91           H  
ATOM   1100  O   THR A  76      18.120  14.919   0.400  1.00 94.91           O  
ATOM   1101  CG2 THR A  76      14.382  13.161  -1.801  1.00 94.91           C  
ATOM   1102 HG21 THR A  76      13.751  12.760  -1.008  1.00 94.91           H  
ATOM   1103 HG22 THR A  76      14.053  14.172  -2.041  1.00 94.91           H  
ATOM   1104 HG23 THR A  76      14.276  12.533  -2.686  1.00 94.91           H  
ATOM   1105  OG1 THR A  76      16.606  13.896  -2.275  1.00 94.91           O  
ATOM   1106  HG1 THR A  76      16.104  13.975  -3.090  1.00 94.91           H  
ATOM   1107  N   VAL A  77      18.212  12.687   0.457  1.00 92.58           N  
ATOM   1108  H   VAL A  77      17.688  11.824   0.445  1.00 92.58           H  
ATOM   1109  CA  VAL A  77      19.676  12.604   0.567  1.00 92.58           C  
ATOM   1110  HA  VAL A  77      19.976  13.152   1.461  1.00 92.58           H  
ATOM   1111  C   VAL A  77      20.405  13.273  -0.605  1.00 92.58           C  
ATOM   1112  CB  VAL A  77      20.097  11.133   0.747  1.00 92.58           C  
ATOM   1113  HB  VAL A  77      19.488  10.708   1.544  1.00 92.58           H  
ATOM   1114  O   VAL A  77      21.507  13.789  -0.435  1.00 92.58           O  
ATOM   1115  CG1 VAL A  77      19.873  10.283  -0.514  1.00 92.58           C  
ATOM   1116 HG11 VAL A  77      20.093   9.240  -0.288  1.00 92.58           H  
ATOM   1117 HG12 VAL A  77      18.835  10.356  -0.839  1.00 92.58           H  
ATOM   1118 HG13 VAL A  77      20.529  10.610  -1.321  1.00 92.58           H  
ATOM   1119  CG2 VAL A  77      21.560  11.004   1.179  1.00 92.58           C  
ATOM   1120 HG21 VAL A  77      22.226  11.336   0.383  1.00 92.58           H  
ATOM   1121 HG22 VAL A  77      21.778   9.964   1.421  1.00 92.58           H  
ATOM   1122 HG23 VAL A  77      21.733  11.614   2.066  1.00 92.58           H  
ATOM   1123  N   ALA A  78      19.775  13.334  -1.782  1.00 93.37           N  
ATOM   1124  H   ALA A  78      18.833  12.975  -1.842  1.00 93.37           H  
ATOM   1125  CA  ALA A  78      20.333  13.968  -2.974  1.00 93.37           C  
ATOM   1126  HA  ALA A  78      21.406  13.777  -2.992  1.00 93.37           H  
ATOM   1127  C   ALA A  78      20.159  15.500  -2.998  1.00 93.37           C  
ATOM   1128  CB  ALA A  78      19.715  13.296  -4.206  1.00 93.37           C  
ATOM   1129  HB1 ALA A  78      19.875  12.218  -4.167  1.00 93.37           H  
ATOM   1130  HB2 ALA A  78      20.182  13.689  -5.110  1.00 93.37           H  
ATOM   1131  HB3 ALA A  78      18.646  13.500  -4.247  1.00 93.37           H  
ATOM   1132  O   ALA A  78      20.572  16.140  -3.964  1.00 93.37           O  
ATOM   1133  N   GLY A  79      19.540  16.100  -1.974  1.00 94.99           N  
ATOM   1134  H   GLY A  79      19.224  15.544  -1.193  1.00 94.99           H  
ATOM   1135  CA  GLY A  79      19.205  17.525  -1.985  1.00 94.99           C  
ATOM   1136  HA2 GLY A  79      20.080  18.106  -2.277  1.00 94.99           H  
ATOM   1137  HA3 GLY A  79      18.908  17.826  -0.980  1.00 94.99           H  
ATOM   1138  C   GLY A  79      18.060  17.862  -2.946  1.00 94.99           C  
ATOM   1139  O   GLY A  79      17.967  18.994  -3.415  1.00 94.99           O  
ATOM   1140  N   THR A  80      17.187  16.896  -3.239  1.00 96.87           N  
ATOM   1141  H   THR A  80      17.304  15.993  -2.802  1.00 96.87           H  
ATOM   1142  CA  THR A  80      15.984  17.076  -4.069  1.00 96.87           C  
ATOM   1143  HA  THR A  80      15.976  18.086  -4.478  1.00 96.87           H  
ATOM   1144  C   THR A  80      14.713  16.934  -3.230  1.00 96.87           C  
ATOM   1145  CB  THR A  80      15.966  16.100  -5.261  1.00 96.87           C  
ATOM   1146  HB  THR A  80      15.105  16.334  -5.886  1.00 96.87           H  
ATOM   1147  O   THR A  80      14.784  16.667  -2.031  1.00 96.87           O  
ATOM   1148  CG2 THR A  80      17.219  16.188  -6.131  1.00 96.87           C  
ATOM   1149 HG21 THR A  80      17.105  15.529  -6.992  1.00 96.87           H  
ATOM   1150 HG22 THR A  80      18.097  15.877  -5.565  1.00 96.87           H  
ATOM   1151 HG23 THR A  80      17.358  17.210  -6.482  1.00 96.87           H  
ATOM   1152  OG1 THR A  80      15.858  14.764  -4.822  1.00 96.87           O  
ATOM   1153  HG1 THR A  80      15.670  14.223  -5.592  1.00 96.87           H  
ATOM   1154  N   HIS A  81      13.546  17.102  -3.851  1.00 97.81           N  
ATOM   1155  H   HIS A  81      13.538  17.275  -4.846  1.00 97.81           H  
ATOM   1156  CA  HIS A  81      12.244  16.823  -3.248  1.00 97.81           C  
ATOM   1157  HA  HIS A  81      12.370  16.508  -2.212  1.00 97.81           H  
ATOM   1158  C   HIS A  81      11.561  15.692  -4.016  1.00 97.81           C  
ATOM   1159  CB  HIS A  81      11.383  18.089  -3.253  1.00 97.81           C  
ATOM   1160  HB2 HIS A  81      10.422  17.868  -2.788  1.00 97.81           H  
ATOM   1161  HB3 HIS A  81      11.192  18.393  -4.282  1.00 97.81           H  
ATOM   1162  O   HIS A  81      11.595  15.671  -5.244  1.00 97.81           O  
ATOM   1163  CG  HIS A  81      12.023  19.230  -2.511  1.00 97.81           C  
ATOM   1164  CD2 HIS A  81      12.604  20.341  -3.061  1.00 97.81           C  
ATOM   1165  HD2 HIS A  81      12.675  20.562  -4.116  1.00 97.81           H  
ATOM   1166  ND1 HIS A  81      12.120  19.351  -1.147  1.00 97.81           N  
ATOM   1167  HD1 HIS A  81      11.836  18.671  -0.456  1.00 97.81           H  
ATOM   1168  CE1 HIS A  81      12.703  20.528  -0.880  1.00 97.81           C  
ATOM   1169  HE1 HIS A  81      12.887  20.904   0.115  1.00 97.81           H  
ATOM   1170  NE2 HIS A  81      13.027  21.171  -2.017  1.00 97.81           N  
ATOM   1171  N   GLU A  82      10.926  14.782  -3.287  1.00 97.95           N  
ATOM   1172  H   GLU A  82      10.904  14.893  -2.284  1.00 97.95           H  
ATOM   1173  CA  GLU A  82      10.110  13.700  -3.836  1.00 97.95           C  
ATOM   1174  HA  GLU A  82       9.868  13.879  -4.884  1.00 97.95           H  
ATOM   1175  C   GLU A  82       8.824  13.642  -3.022  1.00 97.95           C  
ATOM   1176  CB  GLU A  82      10.835  12.362  -3.706  1.00 97.95           C  
ATOM   1177  HB2 GLU A  82      11.301  12.335  -2.721  1.00 97.95           H  
ATOM   1178  HB3 GLU A  82      10.095  11.564  -3.765  1.00 97.95           H  
ATOM   1179  O   GLU A  82       8.872  13.404  -1.811  1.00 97.95           O  
ATOM   1180  CG  GLU A  82      11.919  12.088  -4.749  1.00 97.95           C  
ATOM   1181  HG2 GLU A  82      12.656  12.890  -4.721  1.00 97.95           H  
ATOM   1182  HG3 GLU A  82      11.461  12.065  -5.738  1.00 97.95           H  
ATOM   1183  CD  GLU A  82      12.611  10.744  -4.468  1.00 97.95           C  
ATOM   1184  OE1 GLU A  82      13.631  10.449  -5.122  1.00 97.95           O  
ATOM   1185  OE2 GLU A  82      12.172  10.012  -3.548  1.00 97.95           O  
ATOM   1186  N   LEU A  83       7.701  13.885  -3.681  1.00 98.52           N  
ATOM   1187  H   LEU A  83       7.745  14.015  -4.681  1.00 98.52           H  
ATOM   1188  CA  LEU A  83       6.407  14.089  -3.054  1.00 98.52           C  
ATOM   1189  HA  LEU A  83       6.542  14.165  -1.975  1.00 98.52           H  
ATOM   1190  C   LEU A  83       5.484  12.905  -3.325  1.00 98.52           C  
ATOM   1191  CB  LEU A  83       5.779  15.399  -3.552  1.00 98.52           C  
ATOM   1192  HB2 LEU A  83       5.416  15.235  -4.566  1.00 98.52           H  
ATOM   1193  HB3 LEU A  83       4.922  15.607  -2.911  1.00 98.52           H  
ATOM   1194  O   LEU A  83       5.493  12.328  -4.415  1.00 98.52           O  
ATOM   1195  CG  LEU A  83       6.695  16.635  -3.570  1.00 98.52           C  
ATOM   1196  HG  LEU A  83       7.549  16.458  -4.225  1.00 98.52           H  
ATOM   1197  CD1 LEU A  83       5.934  17.837  -4.119  1.00 98.52           C  
ATOM   1198 HD11 LEU A  83       5.079  18.070  -3.485  1.00 98.52           H  
ATOM   1199 HD12 LEU A  83       5.589  17.628  -5.132  1.00 98.52           H  
ATOM   1200 HD13 LEU A  83       6.603  18.697  -4.155  1.00 98.52           H  
ATOM   1201  CD2 LEU A  83       7.209  16.996  -2.180  1.00 98.52           C  
ATOM   1202 HD21 LEU A  83       6.375  17.102  -1.486  1.00 98.52           H  
ATOM   1203 HD22 LEU A  83       7.885  16.214  -1.834  1.00 98.52           H  
ATOM   1204 HD23 LEU A  83       7.765  17.932  -2.237  1.00 98.52           H  
ATOM   1205  N   ASP A  84       4.652  12.603  -2.337  1.00 98.71           N  
ATOM   1206  H   ASP A  84       4.681  13.160  -1.495  1.00 98.71           H  
ATOM   1207  CA  ASP A  84       3.720  11.484  -2.359  1.00 98.71           C  
ATOM   1208  HA  ASP A  84       3.652  11.080  -3.369  1.00 98.71           H  
ATOM   1209  C   ASP A  84       2.331  11.964  -1.931  1.00 98.71           C  
ATOM   1210  CB  ASP A  84       4.208  10.373  -1.415  1.00 98.71           C  
ATOM   1211  HB2 ASP A  84       3.600   9.490  -1.610  1.00 98.71           H  
ATOM   1212  HB3 ASP A  84       4.027  10.679  -0.385  1.00 98.71           H  
ATOM   1213  O   ASP A  84       2.223  12.804  -1.035  1.00 98.71           O  
ATOM   1214  CG  ASP A  84       5.687   9.989  -1.560  1.00 98.71           C  
ATOM   1215  OD1 ASP A  84       6.115   9.731  -2.703  1.00 98.71           O  
ATOM   1216  OD2 ASP A  84       6.391   9.914  -0.522  1.00 98.71           O  
ATOM   1217  N   ALA A  85       1.269  11.427  -2.530  1.00 98.95           N  
ATOM   1218  H   ALA A  85       1.407  10.737  -3.255  1.00 98.95           H  
ATOM   1219  CA  ALA A  85      -0.099  11.721  -2.118  1.00 98.95           C  
ATOM   1220  HA  ALA A  85      -0.108  11.807  -1.031  1.00 98.95           H  
ATOM   1221  C   ALA A  85      -1.084  10.616  -2.492  1.00 98.95           C  
ATOM   1222  CB  ALA A  85      -0.549  13.056  -2.720  1.00 98.95           C  
ATOM   1223  HB1 ALA A  85      -1.579  13.264  -2.430  1.00 98.95           H  
ATOM   1224  HB2 ALA A  85      -0.474  13.016  -3.806  1.00 98.95           H  
ATOM   1225  HB3 ALA A  85       0.081  13.854  -2.327  1.00 98.95           H  
ATOM   1226  O   ALA A  85      -0.880   9.866  -3.446  1.00 98.95           O  
ATOM   1227  N   SER A  86      -2.190  10.562  -1.761  1.00 98.96           N  
ATOM   1228  H   SER A  86      -2.286  11.205  -0.988  1.00 98.96           H  
ATOM   1229  CA  SER A  86      -3.334   9.705  -2.047  1.00 98.96           C  
ATOM   1230  HA  SER A  86      -3.352   9.492  -3.116  1.00 98.96           H  
ATOM   1231  C   SER A  86      -4.652  10.386  -1.689  1.00 98.96           C  
ATOM   1232  CB  SER A  86      -3.223   8.371  -1.310  1.00 98.96           C  
ATOM   1233  HB2 SER A  86      -4.095   7.761  -1.544  1.00 98.96           H  
ATOM   1234  HB3 SER A  86      -2.333   7.834  -1.637  1.00 98.96           H  
ATOM   1235  O   SER A  86      -4.705  11.324  -0.887  1.00 98.96           O  
ATOM   1236  OG  SER A  86      -3.175   8.597   0.079  1.00 98.96           O  
ATOM   1237  HG  SER A  86      -2.271   8.520   0.393  1.00 98.96           H  
ATOM   1238  N   VAL A  87      -5.724   9.901  -2.304  1.00 98.97           N  
ATOM   1239  H   VAL A  87      -5.588   9.173  -2.992  1.00 98.97           H  
ATOM   1240  CA  VAL A  87      -7.106  10.272  -2.018  1.00 98.97           C  
ATOM   1241  HA  VAL A  87      -7.169  10.576  -0.973  1.00 98.97           H  
ATOM   1242  C   VAL A  87      -8.007   9.054  -2.205  1.00 98.97           C  
ATOM   1243  CB  VAL A  87      -7.531  11.464  -2.892  1.00 98.97           C  
ATOM   1244  HB  VAL A  87      -6.808  12.266  -2.743  1.00 98.97           H  
ATOM   1245  O   VAL A  87      -7.753   8.221  -3.077  1.00 98.97           O  
ATOM   1246  CG1 VAL A  87      -7.569  11.144  -4.388  1.00 98.97           C  
ATOM   1247 HG11 VAL A  87      -6.604  10.758  -4.717  1.00 98.97           H  
ATOM   1248 HG12 VAL A  87      -7.787  12.069  -4.920  1.00 98.97           H  
ATOM   1249 HG13 VAL A  87      -8.342  10.407  -4.608  1.00 98.97           H  
ATOM   1250  CG2 VAL A  87      -8.900  12.011  -2.491  1.00 98.97           C  
ATOM   1251 HG21 VAL A  87      -8.894  12.297  -1.440  1.00 98.97           H  
ATOM   1252 HG22 VAL A  87      -9.658  11.242  -2.641  1.00 98.97           H  
ATOM   1253 HG23 VAL A  87      -9.144  12.887  -3.092  1.00 98.97           H  
ATOM   1254  N   MET A  88      -9.059   8.949  -1.396  1.00 98.96           N  
ATOM   1255  H   MET A  88      -9.193   9.651  -0.682  1.00 98.96           H  
ATOM   1256  CA  MET A  88     -10.029   7.860  -1.471  1.00 98.96           C  
ATOM   1257  HA  MET A  88     -10.005   7.440  -2.477  1.00 98.96           H  
ATOM   1258  C   MET A  88     -11.453   8.362  -1.219  1.00 98.96           C  
ATOM   1259  CB  MET A  88      -9.613   6.758  -0.487  1.00 98.96           C  
ATOM   1260  HB2 MET A  88      -9.742   7.103   0.539  1.00 98.96           H  
ATOM   1261  HB3 MET A  88      -8.557   6.535  -0.645  1.00 98.96           H  
ATOM   1262  O   MET A  88     -11.689   9.131  -0.281  1.00 98.96           O  
ATOM   1263  CG  MET A  88     -10.400   5.464  -0.698  1.00 98.96           C  
ATOM   1264  HG2 MET A  88     -10.423   5.237  -1.764  1.00 98.96           H  
ATOM   1265  HG3 MET A  88     -11.428   5.599  -0.360  1.00 98.96           H  
ATOM   1266  SD  MET A  88      -9.670   4.050   0.164  1.00 98.96           S  
ATOM   1267  CE  MET A  88     -10.672   2.721  -0.550  1.00 98.96           C  
ATOM   1268  HE1 MET A  88     -10.333   1.757  -0.171  1.00 98.96           H  
ATOM   1269  HE2 MET A  88     -11.719   2.867  -0.282  1.00 98.96           H  
ATOM   1270  HE3 MET A  88     -10.571   2.732  -1.635  1.00 98.96           H  
ATOM   1271  N   ASP A  89     -12.387   7.906  -2.053  1.00 98.87           N  
ATOM   1272  H   ASP A  89     -12.110   7.252  -2.771  1.00 98.87           H  
ATOM   1273  CA  ASP A  89     -13.824   8.160  -1.942  1.00 98.87           C  
ATOM   1274  HA  ASP A  89     -13.991   9.061  -1.351  1.00 98.87           H  
ATOM   1275  C   ASP A  89     -14.508   6.983  -1.235  1.00 98.87           C  
ATOM   1276  CB  ASP A  89     -14.414   8.407  -3.343  1.00 98.87           C  
ATOM   1277  HB2 ASP A  89     -14.345   7.492  -3.931  1.00 98.87           H  
ATOM   1278  HB3 ASP A  89     -13.816   9.169  -3.841  1.00 98.87           H  
ATOM   1279  O   ASP A  89     -14.488   5.851  -1.717  1.00 98.87           O  
ATOM   1280  CG  ASP A  89     -15.877   8.874  -3.307  1.00 98.87           C  
ATOM   1281  OD1 ASP A  89     -16.562   8.615  -2.292  1.00 98.87           O  
ATOM   1282  OD2 ASP A  89     -16.308   9.523  -4.283  1.00 98.87           O  
ATOM   1283  N   GLY A  90     -15.123   7.240  -0.083  1.00 98.63           N  
ATOM   1284  H   GLY A  90     -15.231   8.203   0.202  1.00 98.63           H  
ATOM   1285  CA  GLY A  90     -15.814   6.230   0.711  1.00 98.63           C  
ATOM   1286  HA2 GLY A  90     -15.152   5.373   0.839  1.00 98.63           H  
ATOM   1287  HA3 GLY A  90     -16.051   6.654   1.687  1.00 98.63           H  
ATOM   1288  C   GLY A  90     -17.120   5.729   0.095  1.00 98.63           C  
ATOM   1289  O   GLY A  90     -17.551   4.628   0.448  1.00 98.63           O  
ATOM   1290  N   ALA A  91     -17.720   6.476  -0.835  1.00 97.69           N  
ATOM   1291  H   ALA A  91     -17.288   7.345  -1.114  1.00 97.69           H  
ATOM   1292  CA  ALA A  91     -18.980   6.117  -1.480  1.00 97.69           C  
ATOM   1293  HA  ALA A  91     -19.661   5.715  -0.729  1.00 97.69           H  
ATOM   1294  C   ALA A  91     -18.793   5.050  -2.563  1.00 97.69           C  
ATOM   1295  CB  ALA A  91     -19.596   7.389  -2.070  1.00 97.69           C  
ATOM   1296  HB1 ALA A  91     -18.989   7.756  -2.898  1.00 97.69           H  
ATOM   1297  HB2 ALA A  91     -19.633   8.162  -1.302  1.00 97.69           H  
ATOM   1298  HB3 ALA A  91     -20.605   7.182  -2.426  1.00 97.69           H  
ATOM   1299  O   ALA A  91     -19.608   4.133  -2.693  1.00 97.69           O  
ATOM   1300  N   THR A  92     -17.719   5.167  -3.348  1.00 95.71           N  
ATOM   1301  H   THR A  92     -17.130   5.978  -3.223  1.00 95.71           H  
ATOM   1302  CA  THR A  92     -17.398   4.241  -4.447  1.00 95.71           C  
ATOM   1303  HA  THR A  92     -18.270   3.623  -4.660  1.00 95.71           H  
ATOM   1304  C   THR A  92     -16.266   3.279  -4.098  1.00 95.71           C  
ATOM   1305  CB  THR A  92     -17.060   5.001  -5.739  1.00 95.71           C  
ATOM   1306  HB  THR A  92     -16.918   4.277  -6.542  1.00 95.71           H  
ATOM   1307  O   THR A  92     -16.067   2.287  -4.800  1.00 95.71           O  
ATOM   1308  CG2 THR A  92     -18.161   5.976  -6.153  1.00 95.71           C  
ATOM   1309 HG21 THR A  92     -19.120   5.459  -6.192  1.00 95.71           H  
ATOM   1310 HG22 THR A  92     -18.217   6.804  -5.446  1.00 95.71           H  
ATOM   1311 HG23 THR A  92     -17.926   6.375  -7.139  1.00 95.71           H  
ATOM   1312  OG1 THR A  92     -15.876   5.737  -5.579  1.00 95.71           O  
ATOM   1313  HG1 THR A  92     -15.678   6.136  -6.429  1.00 95.71           H  
ATOM   1314  N   LEU A  93     -15.526   3.545  -3.016  1.00 96.59           N  
ATOM   1315  H   LEU A  93     -15.732   4.400  -2.521  1.00 96.59           H  
ATOM   1316  CA  LEU A  93     -14.242   2.926  -2.670  1.00 96.59           C  
ATOM   1317  HA  LEU A  93     -13.885   3.430  -1.772  1.00 96.59           H  
ATOM   1318  C   LEU A  93     -13.145   3.182  -3.708  1.00 96.59           C  
ATOM   1319  CB  LEU A  93     -14.400   1.430  -2.324  1.00 96.59           C  
ATOM   1320  HB2 LEU A  93     -14.621   0.872  -3.234  1.00 96.59           H  
ATOM   1321  HB3 LEU A  93     -13.447   1.065  -1.941  1.00 96.59           H  
ATOM   1322  O   LEU A  93     -12.121   2.502  -3.675  1.00 96.59           O  
ATOM   1323  CG  LEU A  93     -15.483   1.119  -1.283  1.00 96.59           C  
ATOM   1324  HG  LEU A  93     -16.456   1.449  -1.648  1.00 96.59           H  
ATOM   1325  CD1 LEU A  93     -15.553  -0.393  -1.059  1.00 96.59           C  
ATOM   1326 HD11 LEU A  93     -14.597  -0.756  -0.683  1.00 96.59           H  
ATOM   1327 HD12 LEU A  93     -16.336  -0.617  -0.335  1.00 96.59           H  
ATOM   1328 HD13 LEU A  93     -15.783  -0.892  -2.001  1.00 96.59           H  
ATOM   1329  CD2 LEU A  93     -15.199   1.794   0.057  1.00 96.59           C  
ATOM   1330 HD21 LEU A  93     -15.996   1.540   0.757  1.00 96.59           H  
ATOM   1331 HD22 LEU A  93     -14.233   1.477   0.450  1.00 96.59           H  
ATOM   1332 HD23 LEU A  93     -15.198   2.877  -0.062  1.00 96.59           H  
ATOM   1333  N   GLU A  94     -13.357   4.080  -4.671  1.00 97.41           N  
ATOM   1334  H   GLU A  94     -14.181   4.661  -4.624  1.00 97.41           H  
ATOM   1335  CA  GLU A  94     -12.327   4.451  -5.639  1.00 97.41           C  
ATOM   1336  HA  GLU A  94     -11.872   3.543  -6.034  1.00 97.41           H  
ATOM   1337  C   GLU A  94     -11.220   5.235  -4.948  1.00 97.41           C  
ATOM   1338  CB  GLU A  94     -12.904   5.226  -6.830  1.00 97.41           C  
ATOM   1339  HB2 GLU A  94     -12.084   5.572  -7.460  1.00 97.41           H  
ATOM   1340  HB3 GLU A  94     -13.451   6.095  -6.465  1.00 97.41           H  
ATOM   1341  O   GLU A  94     -11.442   5.983  -3.995  1.00 97.41           O  
ATOM   1342  CG  GLU A  94     -13.799   4.317  -7.681  1.00 97.41           C  
ATOM   1343  HG2 GLU A  94     -14.539   3.826  -7.049  1.00 97.41           H  
ATOM   1344  HG3 GLU A  94     -13.172   3.541  -8.120  1.00 97.41           H  
ATOM   1345  CD  GLU A  94     -14.538   5.065  -8.788  1.00 97.41           C  
ATOM   1346  OE1 GLU A  94     -14.585   4.503  -9.905  1.00 97.41           O  
ATOM   1347  OE2 GLU A  94     -15.153   6.108  -8.466  1.00 97.41           O  
ATOM   1348  N   ALA A  95     -10.001   5.033  -5.427  1.00 98.76           N  
ATOM   1349  H   ALA A  95      -9.876   4.493  -6.272  1.00 98.76           H  
ATOM   1350  CA  ALA A  95      -8.813   5.617  -4.847  1.00 98.76           C  
ATOM   1351  HA  ALA A  95      -9.082   6.510  -4.284  1.00 98.76           H  
ATOM   1352  C   ALA A  95      -7.851   6.024  -5.955  1.00 98.76           C  
ATOM   1353  CB  ALA A  95      -8.183   4.612  -3.881  1.00 98.76           C  
ATOM   1354  HB1 ALA A  95      -7.328   5.083  -3.397  1.00 98.76           H  
ATOM   1355  HB2 ALA A  95      -8.906   4.318  -3.120  1.00 98.76           H  
ATOM   1356  HB3 ALA A  95      -7.855   3.725  -4.424  1.00 98.76           H  
ATOM   1357  O   ALA A  95      -7.813   5.402  -7.015  1.00 98.76           O  
ATOM   1358  N   GLY A  96      -7.061   7.051  -5.681  1.00 98.92           N  
ATOM   1359  H   GLY A  96      -7.149   7.498  -4.780  1.00 98.92           H  
ATOM   1360  CA  GLY A  96      -5.982   7.483  -6.548  1.00 98.92           C  
ATOM   1361  HA2 GLY A  96      -5.706   6.683  -7.235  1.00 98.92           H  
ATOM   1362  HA3 GLY A  96      -6.306   8.339  -7.142  1.00 98.92           H  
ATOM   1363  C   GLY A  96      -4.779   7.882  -5.716  1.00 98.92           C  
ATOM   1364  O   GLY A  96      -4.923   8.484  -4.652  1.00 98.92           O  
ATOM   1365  N   SER A  97      -3.586   7.549  -6.184  1.00 98.92           N  
ATOM   1366  H   SER A  97      -3.535   6.902  -6.958  1.00 98.92           H  
ATOM   1367  CA  SER A  97      -2.338   7.901  -5.531  1.00 98.92           C  
ATOM   1368  HA  SER A  97      -2.485   8.861  -5.035  1.00 98.92           H  
ATOM   1369  C   SER A  97      -1.204   8.094  -6.524  1.00 98.92           C  
ATOM   1370  CB  SER A  97      -1.965   6.884  -4.448  1.00 98.92           C  
ATOM   1371  HB2 SER A  97      -1.144   7.294  -3.860  1.00 98.92           H  
ATOM   1372  HB3 SER A  97      -2.817   6.733  -3.785  1.00 98.92           H  
ATOM   1373  O   SER A  97      -1.189   7.550  -7.632  1.00 98.92           O  
ATOM   1374  OG  SER A  97      -1.558   5.640  -4.968  1.00 98.92           O  
ATOM   1375  HG  SER A  97      -1.248   5.120  -4.222  1.00 98.92           H  
ATOM   1376  N   ILE A  98      -0.248   8.917  -6.108  1.00 98.92           N  
ATOM   1377  H   ILE A  98      -0.328   9.302  -5.177  1.00 98.92           H  
ATOM   1378  CA  ILE A  98       1.025   9.097  -6.786  1.00 98.92           C  
ATOM   1379  HA  ILE A  98       1.168   8.227  -7.426  1.00 98.92           H  
ATOM   1380  C   ILE A  98       2.158   9.082  -5.765  1.00 98.92           C  
ATOM   1381  CB  ILE A  98       1.043  10.342  -7.701  1.00 98.92           C  
ATOM   1382  HB  ILE A  98       2.033  10.396  -8.154  1.00 98.92           H  
ATOM   1383  O   ILE A  98       1.978   9.525  -4.630  1.00 98.92           O  
ATOM   1384  CG1 ILE A  98       0.757  11.691  -7.010  1.00 98.92           C  
ATOM   1385 HG12 ILE A  98      -0.129  11.628  -6.379  1.00 98.92           H  
ATOM   1386 HG13 ILE A  98       0.553  12.421  -7.793  1.00 98.92           H  
ATOM   1387  CG2 ILE A  98       0.042  10.184  -8.858  1.00 98.92           C  
ATOM   1388 HG21 ILE A  98       0.182   9.213  -9.333  1.00 98.92           H  
ATOM   1389 HG22 ILE A  98      -0.981  10.248  -8.487  1.00 98.92           H  
ATOM   1390 HG23 ILE A  98       0.203  10.960  -9.606  1.00 98.92           H  
ATOM   1391  CD1 ILE A  98       1.930  12.255  -6.207  1.00 98.92           C  
ATOM   1392 HD11 ILE A  98       2.877  11.858  -6.573  1.00 98.92           H  
ATOM   1393 HD12 ILE A  98       1.818  12.011  -5.151  1.00 98.92           H  
ATOM   1394 HD13 ILE A  98       1.939  13.339  -6.320  1.00 98.92           H  
ATOM   1395  N   CYS A  99       3.331   8.595  -6.153  1.00 98.79           N  
ATOM   1396  H   CYS A  99       3.414   8.164  -7.064  1.00 98.79           H  
ATOM   1397  CA  CYS A  99       4.528   8.685  -5.319  1.00 98.79           C  
ATOM   1398  HA  CYS A  99       4.388   9.482  -4.590  1.00 98.79           H  
ATOM   1399  C   CYS A  99       5.769   9.086  -6.116  1.00 98.79           C  
ATOM   1400  CB  CYS A  99       4.726   7.391  -4.522  1.00 98.79           C  
ATOM   1401  HB2 CYS A  99       5.541   7.538  -3.813  1.00 98.79           H  
ATOM   1402  HB3 CYS A  99       3.814   7.168  -3.968  1.00 98.79           H  
ATOM   1403  O   CYS A  99       5.843   8.896  -7.333  1.00 98.79           O  
ATOM   1404  SG  CYS A  99       5.132   6.001  -5.606  1.00 98.79           S  
ATOM   1405  HG  CYS A  99       5.529   5.160  -4.647  1.00 98.79           H  
ATOM   1406  N   CYS A 100       6.739   9.654  -5.404  1.00 98.60           N  
ATOM   1407  H   CYS A 100       6.581   9.750  -4.411  1.00 98.60           H  
ATOM   1408  CA  CYS A 100       8.029  10.103  -5.914  1.00 98.60           C  
ATOM   1409  HA  CYS A 100       8.482  10.697  -5.121  1.00 98.60           H  
ATOM   1410  C   CYS A 100       7.931  11.059  -7.115  1.00 98.60           C  
ATOM   1411  CB  CYS A 100       8.937   8.885  -6.141  1.00 98.60           C  
ATOM   1412  HB2 CYS A 100       8.436   8.176  -6.801  1.00 98.60           H  
ATOM   1413  HB3 CYS A 100       9.872   9.198  -6.606  1.00 98.60           H  
ATOM   1414  O   CYS A 100       8.773  11.018  -8.011  1.00 98.60           O  
ATOM   1415  SG  CYS A 100       9.303   8.091  -4.548  1.00 98.60           S  
ATOM   1416  HG  CYS A 100      10.254   8.936  -4.139  1.00 98.60           H  
ATOM   1417  N   VAL A 101       6.927  11.944  -7.137  1.00 98.73           N  
ATOM   1418  H   VAL A 101       6.291  11.960  -6.353  1.00 98.73           H  
ATOM   1419  CA  VAL A 101       6.896  13.055  -8.105  1.00 98.73           C  
ATOM   1420  HA  VAL A 101       7.328  12.699  -9.040  1.00 98.73           H  
ATOM   1421  C   VAL A 101       7.782  14.195  -7.613  1.00 98.73           C  
ATOM   1422  CB  VAL A 101       5.478  13.545  -8.446  1.00 98.73           C  
ATOM   1423  HB  VAL A 101       5.572  14.322  -9.205  1.00 98.73           H  
ATOM   1424  O   VAL A 101       7.901  14.437  -6.415  1.00 98.73           O  
ATOM   1425  CG1 VAL A 101       4.640  12.416  -9.054  1.00 98.73           C  
ATOM   1426 HG11 VAL A 101       5.147  12.028  -9.937  1.00 98.73           H  
ATOM   1427 HG12 VAL A 101       3.660  12.793  -9.347  1.00 98.73           H  
ATOM   1428 HG13 VAL A 101       4.515  11.606  -8.336  1.00 98.73           H  
ATOM   1429  CG2 VAL A 101       4.733  14.161  -7.261  1.00 98.73           C  
ATOM   1430 HG21 VAL A 101       3.729  14.455  -7.567  1.00 98.73           H  
ATOM   1431 HG22 VAL A 101       5.261  15.045  -6.903  1.00 98.73           H  
ATOM   1432 HG23 VAL A 101       4.652  13.436  -6.451  1.00 98.73           H  
ATOM   1433  N   THR A 102       8.407  14.922  -8.529  1.00 98.32           N  
ATOM   1434  H   THR A 102       8.269  14.691  -9.503  1.00 98.32           H  
ATOM   1435  CA  THR A 102       9.443  15.917  -8.207  1.00 98.32           C  
ATOM   1436  HA  THR A 102       9.570  15.989  -7.127  1.00 98.32           H  
ATOM   1437  C   THR A 102       9.103  17.319  -8.694  1.00 98.32           C  
ATOM   1438  CB  THR A 102      10.798  15.490  -8.785  1.00 98.32           C  
ATOM   1439  HB  THR A 102      11.554  16.191  -8.433  1.00 98.32           H  
ATOM   1440  O   THR A 102       9.775  18.277  -8.318  1.00 98.32           O  
ATOM   1441  CG2 THR A 102      11.217  14.089  -8.341  1.00 98.32           C  
ATOM   1442 HG21 THR A 102      12.236  13.894  -8.676  1.00 98.32           H  
ATOM   1443 HG22 THR A 102      11.183  14.017  -7.254  1.00 98.32           H  
ATOM   1444 HG23 THR A 102      10.559  13.333  -8.770  1.00 98.32           H  
ATOM   1445  OG1 THR A 102      10.786  15.526 -10.198  1.00 98.32           O  
ATOM   1446  HG1 THR A 102       9.986  15.117 -10.535  1.00 98.32           H  
ATOM   1447  N   ARG A 103       8.084  17.454  -9.555  1.00 98.49           N  
ATOM   1448  H   ARG A 103       7.765  16.594  -9.976  1.00 98.49           H  
ATOM   1449  CA  ARG A 103       7.719  18.721 -10.214  1.00 98.49           C  
ATOM   1450  HA  ARG A 103       8.176  19.555  -9.681  1.00 98.49           H  
ATOM   1451  C   ARG A 103       6.225  19.027 -10.243  1.00 98.49           C  
ATOM   1452  CB  ARG A 103       8.277  18.694 -11.639  1.00 98.49           C  
ATOM   1453  HB2 ARG A 103       7.890  17.817 -12.157  1.00 98.49           H  
ATOM   1454  HB3 ARG A 103       7.937  19.590 -12.159  1.00 98.49           H  
ATOM   1455  O   ARG A 103       5.847  20.112 -10.682  1.00 98.49           O  
ATOM   1456  CG  ARG A 103       9.812  18.669 -11.660  1.00 98.49           C  
ATOM   1457  HG2 ARG A 103      10.196  19.582 -11.205  1.00 98.49           H  
ATOM   1458  HG3 ARG A 103      10.189  17.813 -11.100  1.00 98.49           H  
ATOM   1459  CD  ARG A 103      10.331  18.542 -13.085  1.00 98.49           C  
ATOM   1460  HD2 ARG A 103       9.911  17.631 -13.514  1.00 98.49           H  
ATOM   1461  HD3 ARG A 103      11.415  18.439 -13.053  1.00 98.49           H  
ATOM   1462  NE  ARG A 103       9.965  19.733 -13.872  1.00 98.49           N  
ATOM   1463  HE  ARG A 103       9.801  20.575 -13.338  1.00 98.49           H  
ATOM   1464  NH1 ARG A 103       9.832  18.695 -15.908  1.00 98.49           N  
ATOM   1465 HH11 ARG A 103       9.574  18.687 -16.885  1.00 98.49           H  
ATOM   1466 HH12 ARG A 103      10.051  17.824 -15.445  1.00 98.49           H  
ATOM   1467  NH2 ARG A 103       9.346  20.877 -15.724  1.00 98.49           N  
ATOM   1468 HH21 ARG A 103       9.108  20.892 -16.705  1.00 98.49           H  
ATOM   1469 HH22 ARG A 103       9.219  21.691 -15.140  1.00 98.49           H  
ATOM   1470  CZ  ARG A 103       9.722  19.761 -15.164  1.00 98.49           C  
ATOM   1471  N   VAL A 104       5.372  18.113  -9.786  1.00 98.80           N  
ATOM   1472  H   VAL A 104       5.754  17.260  -9.403  1.00 98.80           H  
ATOM   1473  CA  VAL A 104       3.927  18.360  -9.661  1.00 98.80           C  
ATOM   1474  HA  VAL A 104       3.567  18.852 -10.564  1.00 98.80           H  
ATOM   1475  C   VAL A 104       3.696  19.281  -8.469  1.00 98.80           C  
ATOM   1476  CB  VAL A 104       3.145  17.047  -9.483  1.00 98.80           C  
ATOM   1477  HB  VAL A 104       3.492  16.543  -8.581  1.00 98.80           H  
ATOM   1478  O   VAL A 104       4.036  18.923  -7.345  1.00 98.80           O  
ATOM   1479  CG1 VAL A 104       1.640  17.310  -9.349  1.00 98.80           C  
ATOM   1480 HG11 VAL A 104       1.435  17.913  -8.464  1.00 98.80           H  
ATOM   1481 HG12 VAL A 104       1.259  17.815 -10.236  1.00 98.80           H  
ATOM   1482 HG13 VAL A 104       1.124  16.359  -9.218  1.00 98.80           H  
ATOM   1483  CG2 VAL A 104       3.355  16.107 -10.677  1.00 98.80           C  
ATOM   1484 HG21 VAL A 104       2.797  15.184 -10.522  1.00 98.80           H  
ATOM   1485 HG22 VAL A 104       3.011  16.587 -11.593  1.00 98.80           H  
ATOM   1486 HG23 VAL A 104       4.409  15.852 -10.783  1.00 98.80           H  
ATOM   1487  N   LYS A 105       3.115  20.462  -8.701  1.00 98.83           N  
ATOM   1488  H   LYS A 105       2.854  20.697  -9.648  1.00 98.83           H  
ATOM   1489  CA  LYS A 105       2.934  21.472  -7.646  1.00 98.83           C  
ATOM   1490  HA  LYS A 105       3.906  21.741  -7.233  1.00 98.83           H  
ATOM   1491  C   LYS A 105       2.083  20.974  -6.480  1.00 98.83           C  
ATOM   1492  CB  LYS A 105       2.291  22.703  -8.270  1.00 98.83           C  
ATOM   1493  HB2 LYS A 105       2.908  23.032  -9.106  1.00 98.83           H  
ATOM   1494  HB3 LYS A 105       1.311  22.433  -8.663  1.00 98.83           H  
ATOM   1495  O   LYS A 105       2.460  21.159  -5.328  1.00 98.83           O  
ATOM   1496  CG  LYS A 105       2.137  23.846  -7.258  1.00 98.83           C  
ATOM   1497  HG2 LYS A 105       3.114  24.140  -6.873  1.00 98.83           H  
ATOM   1498  HG3 LYS A 105       1.482  23.557  -6.436  1.00 98.83           H  
ATOM   1499  CD  LYS A 105       1.510  24.997  -8.019  1.00 98.83           C  
ATOM   1500  HD2 LYS A 105       2.214  25.318  -8.787  1.00 98.83           H  
ATOM   1501  HD3 LYS A 105       0.600  24.633  -8.496  1.00 98.83           H  
ATOM   1502  CE  LYS A 105       1.141  26.189  -7.153  1.00 98.83           C  
ATOM   1503  HE2 LYS A 105       0.427  25.866  -6.395  1.00 98.83           H  
ATOM   1504  HE3 LYS A 105       2.034  26.568  -6.656  1.00 98.83           H  
ATOM   1505  NZ  LYS A 105       0.547  27.193  -8.063  1.00 98.83           N  
ATOM   1506  HZ1 LYS A 105       1.182  27.406  -8.819  1.00 98.83           H  
ATOM   1507  HZ2 LYS A 105       0.214  28.019  -7.587  1.00 98.83           H  
ATOM   1508  HZ3 LYS A 105      -0.195  26.763  -8.597  1.00 98.83           H  
ATOM   1509  N   ASN A 106       0.950  20.353  -6.806  1.00 98.90           N  
ATOM   1510  H   ASN A 106       0.740  20.252  -7.789  1.00 98.90           H  
ATOM   1511  CA  ASN A 106      -0.011  19.830  -5.842  1.00 98.90           C  
ATOM   1512  HA  ASN A 106       0.367  19.981  -4.831  1.00 98.90           H  
ATOM   1513  C   ASN A 106      -0.206  18.317  -6.052  1.00 98.90           C  
ATOM   1514  CB  ASN A 106      -1.325  20.619  -5.951  1.00 98.90           C  
ATOM   1515  HB2 ASN A 106      -2.056  20.160  -5.285  1.00 98.90           H  
ATOM   1516  HB3 ASN A 106      -1.698  20.570  -6.974  1.00 98.90           H  
ATOM   1517  O   ASN A 106      -1.076  17.917  -6.837  1.00 98.90           O  
ATOM   1518  CG  ASN A 106      -1.180  22.074  -5.548  1.00 98.90           C  
ATOM   1519  ND2 ASN A 106      -0.969  22.332  -4.278  1.00 98.90           N  
ATOM   1520 HD21 ASN A 106      -0.895  21.567  -3.623  1.00 98.90           H  
ATOM   1521 HD22 ASN A 106      -0.799  23.281  -3.977  1.00 98.90           H  
ATOM   1522  OD1 ASN A 106      -1.283  22.965  -6.379  1.00 98.90           O  
ATOM   1523  N   PRO A 107       0.616  17.470  -5.405  1.00 98.91           N  
ATOM   1524  CA  PRO A 107       0.512  16.010  -5.447  1.00 98.91           C  
ATOM   1525  HA  PRO A 107       0.893  15.658  -6.405  1.00 98.91           H  
ATOM   1526  C   PRO A 107      -0.908  15.463  -5.248  1.00 98.91           C  
ATOM   1527  CB  PRO A 107       1.446  15.536  -4.329  1.00 98.91           C  
ATOM   1528  HB2 PRO A 107       0.936  15.588  -3.367  1.00 98.91           H  
ATOM   1529  HB3 PRO A 107       1.837  14.532  -4.490  1.00 98.91           H  
ATOM   1530  O   PRO A 107      -1.319  14.564  -5.984  1.00 98.91           O  
ATOM   1531  CG  PRO A 107       2.549  16.582  -4.335  1.00 98.91           C  
ATOM   1532  HG2 PRO A 107       3.257  16.373  -5.137  1.00 98.91           H  
ATOM   1533  HG3 PRO A 107       3.041  16.642  -3.364  1.00 98.91           H  
ATOM   1534  CD  PRO A 107       1.789  17.865  -4.631  1.00 98.91           C  
ATOM   1535  HD2 PRO A 107       1.482  18.333  -3.695  1.00 98.91           H  
ATOM   1536  HD3 PRO A 107       2.432  18.542  -5.193  1.00 98.91           H  
ATOM   1537  N   VAL A 108      -1.701  16.028  -4.330  1.00 98.96           N  
ATOM   1538  H   VAL A 108      -1.300  16.702  -3.694  1.00 98.96           H  
ATOM   1539  CA  VAL A 108      -3.080  15.566  -4.090  1.00 98.96           C  
ATOM   1540  HA  VAL A 108      -3.034  14.495  -3.892  1.00 98.96           H  
ATOM   1541  C   VAL A 108      -3.992  15.755  -5.303  1.00 98.96           C  
ATOM   1542  CB  VAL A 108      -3.682  16.238  -2.846  1.00 98.96           C  
ATOM   1543  HB  VAL A 108      -2.934  16.197  -2.053  1.00 98.96           H  
ATOM   1544  O   VAL A 108      -4.883  14.941  -5.537  1.00 98.96           O  
ATOM   1545  CG1 VAL A 108      -4.080  17.702  -3.074  1.00 98.96           C  
ATOM   1546 HG11 VAL A 108      -4.344  18.149  -2.116  1.00 98.96           H  
ATOM   1547 HG12 VAL A 108      -4.942  17.775  -3.737  1.00 98.96           H  
ATOM   1548 HG13 VAL A 108      -3.244  18.256  -3.500  1.00 98.96           H  
ATOM   1549  CG2 VAL A 108      -4.912  15.463  -2.358  1.00 98.96           C  
ATOM   1550 HG21 VAL A 108      -5.704  15.475  -3.106  1.00 98.96           H  
ATOM   1551 HG22 VAL A 108      -5.297  15.910  -1.441  1.00 98.96           H  
ATOM   1552 HG23 VAL A 108      -4.636  14.430  -2.148  1.00 98.96           H  
ATOM   1553  N   LEU A 109      -3.757  16.784  -6.125  1.00 98.95           N  
ATOM   1554  H   LEU A 109      -2.959  17.375  -5.938  1.00 98.95           H  
ATOM   1555  CA  LEU A 109      -4.514  16.966  -7.363  1.00 98.95           C  
ATOM   1556  HA  LEU A 109      -5.574  16.829  -7.150  1.00 98.95           H  
ATOM   1557  C   LEU A 109      -4.146  15.897  -8.392  1.00 98.95           C  
ATOM   1558  CB  LEU A 109      -4.306  18.374  -7.945  1.00 98.95           C  
ATOM   1559  HB2 LEU A 109      -4.850  18.424  -8.888  1.00 98.95           H  
ATOM   1560  HB3 LEU A 109      -3.249  18.515  -8.168  1.00 98.95           H  
ATOM   1561  O   LEU A 109      -5.025  15.418  -9.102  1.00 98.95           O  
ATOM   1562  CG  LEU A 109      -4.783  19.534  -7.054  1.00 98.95           C  
ATOM   1563  HG  LEU A 109      -4.163  19.588  -6.160  1.00 98.95           H  
ATOM   1564  CD1 LEU A 109      -4.644  20.842  -7.837  1.00 98.95           C  
ATOM   1565 HD11 LEU A 109      -4.911  21.684  -7.199  1.00 98.95           H  
ATOM   1566 HD12 LEU A 109      -3.613  20.971  -8.167  1.00 98.95           H  
ATOM   1567 HD13 LEU A 109      -5.299  20.829  -8.708  1.00 98.95           H  
ATOM   1568  CD2 LEU A 109      -6.245  19.389  -6.628  1.00 98.95           C  
ATOM   1569 HD21 LEU A 109      -6.344  18.537  -5.956  1.00 98.95           H  
ATOM   1570 HD22 LEU A 109      -6.569  20.279  -6.088  1.00 98.95           H  
ATOM   1571 HD23 LEU A 109      -6.882  19.241  -7.500  1.00 98.95           H  
ATOM   1572  N   ALA A 110      -2.881  15.474  -8.449  1.00 98.95           N  
ATOM   1573  H   ALA A 110      -2.212  15.855  -7.795  1.00 98.95           H  
ATOM   1574  CA  ALA A 110      -2.485  14.339  -9.278  1.00 98.95           C  
ATOM   1575  HA  ALA A 110      -2.865  14.486 -10.289  1.00 98.95           H  
ATOM   1576  C   ALA A 110      -3.133  13.039  -8.797  1.00 98.95           C  
ATOM   1577  CB  ALA A 110      -0.960  14.271  -9.371  1.00 98.95           C  
ATOM   1578  HB1 ALA A 110      -0.663  13.356  -9.882  1.00 98.95           H  
ATOM   1579  HB2 ALA A 110      -0.514  14.293  -8.376  1.00 98.95           H  
ATOM   1580  HB3 ALA A 110      -0.597  15.124  -9.944  1.00 98.95           H  
ATOM   1581  O   ALA A 110      -3.749  12.354  -9.610  1.00 98.95           O  
ATOM   1582  N   ALA A 111      -3.108  12.759  -7.492  1.00 98.96           N  
ATOM   1583  H   ALA A 111      -2.576  13.359  -6.879  1.00 98.96           H  
ATOM   1584  CA  ALA A 111      -3.817  11.621  -6.904  1.00 98.96           C  
ATOM   1585  HA  ALA A 111      -3.405  10.698  -7.313  1.00 98.96           H  
ATOM   1586  C   ALA A 111      -5.324  11.642  -7.237  1.00 98.96           C  
ATOM   1587  CB  ALA A 111      -3.557  11.640  -5.395  1.00 98.96           C  
ATOM   1588  HB1 ALA A 111      -2.489  11.547  -5.198  1.00 98.96           H  
ATOM   1589  HB2 ALA A 111      -3.926  12.566  -4.953  1.00 98.96           H  
ATOM   1590  HB3 ALA A 111      -4.078  10.806  -4.923  1.00 98.96           H  
ATOM   1591  O   ALA A 111      -5.876  10.643  -7.694  1.00 98.96           O  
ATOM   1592  N   ARG A 112      -5.984  12.803  -7.122  1.00 98.94           N  
ATOM   1593  H   ARG A 112      -5.498  13.577  -6.691  1.00 98.94           H  
ATOM   1594  CA  ARG A 112      -7.392  12.986  -7.514  1.00 98.94           C  
ATOM   1595  HA  ARG A 112      -7.999  12.246  -6.991  1.00 98.94           H  
ATOM   1596  C   ARG A 112      -7.632  12.702  -8.994  1.00 98.94           C  
ATOM   1597  CB  ARG A 112      -7.840  14.402  -7.112  1.00 98.94           C  
ATOM   1598  HB2 ARG A 112      -7.678  14.536  -6.043  1.00 98.94           H  
ATOM   1599  HB3 ARG A 112      -7.219  15.129  -7.635  1.00 98.94           H  
ATOM   1600  O   ARG A 112      -8.613  12.050  -9.335  1.00 98.94           O  
ATOM   1601  CG  ARG A 112      -9.309  14.721  -7.427  1.00 98.94           C  
ATOM   1602  HG2 ARG A 112      -9.501  14.575  -8.490  1.00 98.94           H  
ATOM   1603  HG3 ARG A 112      -9.482  15.774  -7.204  1.00 98.94           H  
ATOM   1604  CD  ARG A 112     -10.298  13.884  -6.608  1.00 98.94           C  
ATOM   1605  HD2 ARG A 112     -10.133  14.053  -5.544  1.00 98.94           H  
ATOM   1606  HD3 ARG A 112     -10.142  12.826  -6.819  1.00 98.94           H  
ATOM   1607  NE  ARG A 112     -11.676  14.234  -6.977  1.00 98.94           N  
ATOM   1608  HE  ARG A 112     -12.040  13.836  -7.831  1.00 98.94           H  
ATOM   1609  NH1 ARG A 112     -12.182  15.923  -5.472  1.00 98.94           N  
ATOM   1610 HH11 ARG A 112     -11.342  15.766  -4.934  1.00 98.94           H  
ATOM   1611 HH12 ARG A 112     -12.904  16.578  -5.205  1.00 98.94           H  
ATOM   1612  NH2 ARG A 112     -13.606  15.398  -7.054  1.00 98.94           N  
ATOM   1613 HH21 ARG A 112     -13.729  14.996  -7.972  1.00 98.94           H  
ATOM   1614 HH22 ARG A 112     -14.206  16.123  -6.685  1.00 98.94           H  
ATOM   1615  CZ  ARG A 112     -12.466  15.168  -6.489  1.00 98.94           C  
ATOM   1616  N   ARG A 113      -6.735  13.137  -9.882  1.00 98.87           N  
ATOM   1617  H   ARG A 113      -5.948  13.671  -9.541  1.00 98.87           H  
ATOM   1618  CA  ARG A 113      -6.847  12.824 -11.314  1.00 98.87           C  
ATOM   1619  HA  ARG A 113      -7.871  13.019 -11.630  1.00 98.87           H  
ATOM   1620  C   ARG A 113      -6.650  11.340 -11.608  1.00 98.87           C  
ATOM   1621  CB  ARG A 113      -5.882  13.680 -12.146  1.00 98.87           C  
ATOM   1622  HB2 ARG A 113      -4.868  13.559 -11.764  1.00 98.87           H  
ATOM   1623  HB3 ARG A 113      -5.900  13.299 -13.167  1.00 98.87           H  
ATOM   1624  O   ARG A 113      -7.303  10.854 -12.524  1.00 98.87           O  
ATOM   1625  CG  ARG A 113      -6.218  15.180 -12.193  1.00 98.87           C  
ATOM   1626  HG2 ARG A 113      -6.115  15.613 -11.198  1.00 98.87           H  
ATOM   1627  HG3 ARG A 113      -5.500  15.676 -12.846  1.00 98.87           H  
ATOM   1628  CD  ARG A 113      -7.633  15.502 -12.677  1.00 98.87           C  
ATOM   1629  HD2 ARG A 113      -7.771  16.582 -12.635  1.00 98.87           H  
ATOM   1630  HD3 ARG A 113      -8.354  15.056 -11.992  1.00 98.87           H  
ATOM   1631  NE  ARG A 113      -7.858  15.048 -14.058  1.00 98.87           N  
ATOM   1632  HE  ARG A 113      -7.077  15.073 -14.698  1.00 98.87           H  
ATOM   1633  NH1 ARG A 113     -10.100  14.516 -13.852  1.00 98.87           N  
ATOM   1634 HH11 ARG A 113     -10.938  14.101 -14.236  1.00 98.87           H  
ATOM   1635 HH12 ARG A 113     -10.111  14.670 -12.854  1.00 98.87           H  
ATOM   1636  NH2 ARG A 113      -9.060  14.355 -15.829  1.00 98.87           N  
ATOM   1637 HH21 ARG A 113      -8.188  14.253 -16.328  1.00 98.87           H  
ATOM   1638 HH22 ARG A 113      -9.900  13.940 -16.206  1.00 98.87           H  
ATOM   1639  CZ  ARG A 113      -9.006  14.643 -14.561  1.00 98.87           C  
ATOM   1640  N   VAL A 114      -5.804  10.627 -10.860  1.00 98.86           N  
ATOM   1641  H   VAL A 114      -5.276  11.098 -10.139  1.00 98.86           H  
ATOM   1642  CA  VAL A 114      -5.669   9.164 -10.995  1.00 98.86           C  
ATOM   1643  HA  VAL A 114      -5.419   8.928 -12.030  1.00 98.86           H  
ATOM   1644  C   VAL A 114      -7.010   8.488 -10.710  1.00 98.86           C  
ATOM   1645  CB  VAL A 114      -4.541   8.599 -10.107  1.00 98.86           C  
ATOM   1646  HB  VAL A 114      -4.688   8.910  -9.073  1.00 98.86           H  
ATOM   1647  O   VAL A 114      -7.469   7.721 -11.553  1.00 98.86           O  
ATOM   1648  CG1 VAL A 114      -4.479   7.070 -10.137  1.00 98.86           C  
ATOM   1649 HG11 VAL A 114      -5.376   6.643  -9.688  1.00 98.86           H  
ATOM   1650 HG12 VAL A 114      -4.393   6.710 -11.163  1.00 98.86           H  
ATOM   1651 HG13 VAL A 114      -3.619   6.723  -9.564  1.00 98.86           H  
ATOM   1652  CG2 VAL A 114      -3.176   9.111 -10.582  1.00 98.86           C  
ATOM   1653 HG21 VAL A 114      -3.019   8.834 -11.624  1.00 98.86           H  
ATOM   1654 HG22 VAL A 114      -2.388   8.682  -9.963  1.00 98.86           H  
ATOM   1655 HG23 VAL A 114      -3.120  10.197 -10.497  1.00 98.86           H  
ATOM   1656  N   LEU A 115      -7.673   8.862  -9.608  1.00 98.64           N  
ATOM   1657  H   LEU A 115      -7.218   9.505  -8.976  1.00 98.64           H  
ATOM   1658  CA  LEU A 115      -9.001   8.358  -9.231  1.00 98.64           C  
ATOM   1659  HA  LEU A 115      -8.939   7.277  -9.105  1.00 98.64           H  
ATOM   1660  C   LEU A 115     -10.052   8.629 -10.319  1.00 98.64           C  
ATOM   1661  CB  LEU A 115      -9.383   8.996  -7.874  1.00 98.64           C  
ATOM   1662  HB2 LEU A 115      -8.563   8.793  -7.185  1.00 98.64           H  
ATOM   1663  HB3 LEU A 115      -9.448  10.079  -7.980  1.00 98.64           H  
ATOM   1664  O   LEU A 115     -10.799   7.740 -10.701  1.00 98.64           O  
ATOM   1665  CG  LEU A 115     -10.687   8.490  -7.221  1.00 98.64           C  
ATOM   1666  HG  LEU A 115     -10.742   7.406  -7.322  1.00 98.64           H  
ATOM   1667  CD1 LEU A 115     -10.670   8.838  -5.730  1.00 98.64           C  
ATOM   1668 HD11 LEU A 115      -9.787   8.414  -5.252  1.00 98.64           H  
ATOM   1669 HD12 LEU A 115     -10.669   9.920  -5.597  1.00 98.64           H  
ATOM   1670 HD13 LEU A 115     -11.554   8.421  -5.248  1.00 98.64           H  
ATOM   1671  CD2 LEU A 115     -11.956   9.138  -7.784  1.00 98.64           C  
ATOM   1672 HD21 LEU A 115     -12.817   8.837  -7.187  1.00 98.64           H  
ATOM   1673 HD22 LEU A 115     -12.151   8.792  -8.799  1.00 98.64           H  
ATOM   1674 HD23 LEU A 115     -11.875  10.225  -7.771  1.00 98.64           H  
ATOM   1675  N   GLU A 116     -10.121   9.863 -10.824  1.00 98.48           N  
ATOM   1676  H   GLU A 116      -9.518  10.565 -10.419  1.00 98.48           H  
ATOM   1677  CA  GLU A 116     -11.221  10.293 -11.702  1.00 98.48           C  
ATOM   1678  HA  GLU A 116     -12.150   9.815 -11.393  1.00 98.48           H  
ATOM   1679  C   GLU A 116     -11.023   9.994 -13.192  1.00 98.48           C  
ATOM   1680  CB  GLU A 116     -11.368  11.810 -11.591  1.00 98.48           C  
ATOM   1681  HB2 GLU A 116     -10.400  12.260 -11.813  1.00 98.48           H  
ATOM   1682  HB3 GLU A 116     -12.079  12.154 -12.343  1.00 98.48           H  
ATOM   1683  O   GLU A 116     -11.982  10.031 -13.965  1.00 98.48           O  
ATOM   1684  CG  GLU A 116     -11.863  12.300 -10.232  1.00 98.48           C  
ATOM   1685  HG2 GLU A 116     -12.838  11.854 -10.033  1.00 98.48           H  
ATOM   1686  HG3 GLU A 116     -11.179  11.993  -9.441  1.00 98.48           H  
ATOM   1687  CD  GLU A 116     -11.983  13.826 -10.234  1.00 98.48           C  
ATOM   1688  OE1 GLU A 116     -12.826  14.321  -9.450  1.00 98.48           O  
ATOM   1689  OE2 GLU A 116     -11.234  14.504 -10.989  1.00 98.48           O  
ATOM   1690  N   ALA A 117      -9.777   9.850 -13.640  1.00 98.16           N  
ATOM   1691  H   ALA A 117      -9.027   9.845 -12.963  1.00 98.16           H  
ATOM   1692  CA  ALA A 117      -9.433   9.897 -15.061  1.00 98.16           C  
ATOM   1693  HA  ALA A 117     -10.333   9.699 -15.642  1.00 98.16           H  
ATOM   1694  C   ALA A 117      -8.443   8.819 -15.497  1.00 98.16           C  
ATOM   1695  CB  ALA A 117      -8.961  11.307 -15.402  1.00 98.16           C  
ATOM   1696  HB1 ALA A 117      -8.814  11.399 -16.478  1.00 98.16           H  
ATOM   1697  HB2 ALA A 117      -9.743  11.993 -15.077  1.00 98.16           H  
ATOM   1698  HB3 ALA A 117      -8.026  11.530 -14.888  1.00 98.16           H  
ATOM   1699  O   ALA A 117      -7.823   8.935 -16.559  1.00 98.16           O  
ATOM   1700  N   SER A 118      -8.309   7.767 -14.698  1.00 95.91           N  
ATOM   1701  H   SER A 118      -8.856   7.722 -13.850  1.00 95.91           H  
ATOM   1702  CA  SER A 118      -7.628   6.542 -15.087  1.00 95.91           C  
ATOM   1703  HA  SER A 118      -7.565   6.499 -16.174  1.00 95.91           H  
ATOM   1704  C   SER A 118      -8.437   5.327 -14.638  1.00 95.91           C  
ATOM   1705  CB  SER A 118      -6.199   6.541 -14.536  1.00 95.91           C  
ATOM   1706  HB2 SER A 118      -5.781   7.546 -14.592  1.00 95.91           H  
ATOM   1707  HB3 SER A 118      -5.588   5.885 -15.156  1.00 95.91           H  
ATOM   1708  O   SER A 118      -9.353   5.446 -13.833  1.00 95.91           O  
ATOM   1709  OG  SER A 118      -6.126   6.074 -13.209  1.00 95.91           O  
ATOM   1710  HG  SER A 118      -6.723   6.566 -12.640  1.00 95.91           H  
ATOM   1711  N   GLU A 119      -8.090   4.153 -15.158  1.00 92.76           N  
ATOM   1712  H   GLU A 119      -7.342   4.111 -15.835  1.00 92.76           H  
ATOM   1713  CA  GLU A 119      -8.614   2.871 -14.667  1.00 92.76           C  
ATOM   1714  HA  GLU A 119      -9.589   3.029 -14.207  1.00 92.76           H  
ATOM   1715  C   GLU A 119      -7.709   2.277 -13.571  1.00 92.76           C  
ATOM   1716  CB  GLU A 119      -8.803   1.894 -15.843  1.00 92.76           C  
ATOM   1717  HB2 GLU A 119      -9.203   0.954 -15.462  1.00 92.76           H  
ATOM   1718  HB3 GLU A 119      -7.834   1.696 -16.302  1.00 92.76           H  
ATOM   1719  O   GLU A 119      -7.767   1.082 -13.303  1.00 92.76           O  
ATOM   1720  CG  GLU A 119      -9.772   2.423 -16.910  1.00 92.76           C  
ATOM   1721  HG2 GLU A 119     -10.702   2.718 -16.424  1.00 92.76           H  
ATOM   1722  HG3 GLU A 119      -9.347   3.308 -17.383  1.00 92.76           H  
ATOM   1723  CD  GLU A 119     -10.063   1.369 -17.989  1.00 92.76           C  
ATOM   1724  OE1 GLU A 119     -11.241   0.961 -18.114  1.00 92.76           O  
ATOM   1725  OE2 GLU A 119      -9.117   1.015 -18.732  1.00 92.76           O  
ATOM   1726  N   HIS A 120      -6.824   3.090 -12.983  1.00 95.77           N  
ATOM   1727  H   HIS A 120      -6.903   4.084 -13.149  1.00 95.77           H  
ATOM   1728  CA  HIS A 120      -5.764   2.671 -12.071  1.00 95.77           C  
ATOM   1729  HA  HIS A 120      -5.831   1.594 -11.915  1.00 95.77           H  
ATOM   1730  C   HIS A 120      -5.895   3.347 -10.706  1.00 95.77           C  
ATOM   1731  CB  HIS A 120      -4.396   2.952 -12.705  1.00 95.77           C  
ATOM   1732  HB2 HIS A 120      -4.279   4.027 -12.841  1.00 95.77           H  
ATOM   1733  HB3 HIS A 120      -3.610   2.611 -12.031  1.00 95.77           H  
ATOM   1734  O   HIS A 120      -6.561   4.367 -10.562  1.00 95.77           O  
ATOM   1735  CG  HIS A 120      -4.208   2.260 -14.030  1.00 95.77           C  
ATOM   1736  CD2 HIS A 120      -3.907   2.848 -15.225  1.00 95.77           C  
ATOM   1737  HD2 HIS A 120      -3.796   3.910 -15.387  1.00 95.77           H  
ATOM   1738  ND1 HIS A 120      -4.427   0.929 -14.283  1.00 95.77           N  
ATOM   1739  HD1 HIS A 120      -4.791   0.265 -13.614  1.00 95.77           H  
ATOM   1740  CE1 HIS A 120      -4.251   0.723 -15.597  1.00 95.77           C  
ATOM   1741  HE1 HIS A 120      -4.422  -0.220 -16.097  1.00 95.77           H  
ATOM   1742  NE2 HIS A 120      -3.887   1.860 -16.216  1.00 95.77           N  
ATOM   1743  N   VAL A 121      -5.212   2.790  -9.704  1.00 98.13           N  
ATOM   1744  H   VAL A 121      -4.738   1.916  -9.879  1.00 98.13           H  
ATOM   1745  CA  VAL A 121      -5.156   3.376  -8.355  1.00 98.13           C  
ATOM   1746  HA  VAL A 121      -5.952   4.113  -8.247  1.00 98.13           H  
ATOM   1747  C   VAL A 121      -3.855   4.128  -8.115  1.00 98.13           C  
ATOM   1748  CB  VAL A 121      -5.392   2.301  -7.280  1.00 98.13           C  
ATOM   1749  HB  VAL A 121      -4.709   1.470  -7.455  1.00 98.13           H  
ATOM   1750  O   VAL A 121      -3.873   5.126  -7.409  1.00 98.13           O  
ATOM   1751  CG1 VAL A 121      -5.175   2.817  -5.851  1.00 98.13           C  
ATOM   1752 HG11 VAL A 121      -4.115   2.998  -5.672  1.00 98.13           H  
ATOM   1753 HG12 VAL A 121      -5.723   3.748  -5.708  1.00 98.13           H  
ATOM   1754 HG13 VAL A 121      -5.528   2.082  -5.128  1.00 98.13           H  
ATOM   1755  CG2 VAL A 121      -6.832   1.780  -7.359  1.00 98.13           C  
ATOM   1756 HG21 VAL A 121      -7.061   1.431  -8.366  1.00 98.13           H  
ATOM   1757 HG22 VAL A 121      -6.957   0.948  -6.665  1.00 98.13           H  
ATOM   1758 HG23 VAL A 121      -7.528   2.579  -7.105  1.00 98.13           H  
ATOM   1759  N   MET A 122      -2.729   3.693  -8.684  1.00 98.79           N  
ATOM   1760  H   MET A 122      -2.754   2.887  -9.293  1.00 98.79           H  
ATOM   1761  CA  MET A 122      -1.422   4.242  -8.325  1.00 98.79           C  
ATOM   1762  HA  MET A 122      -1.564   5.233  -7.895  1.00 98.79           H  
ATOM   1763  C   MET A 122      -0.492   4.390  -9.524  1.00 98.79           C  
ATOM   1764  CB  MET A 122      -0.803   3.370  -7.226  1.00 98.79           C  
ATOM   1765  HB2 MET A 122      -0.637   2.361  -7.605  1.00 98.79           H  
ATOM   1766  HB3 MET A 122      -1.509   3.304  -6.399  1.00 98.79           H  
ATOM   1767  O   MET A 122      -0.318   3.457 -10.315  1.00 98.79           O  
ATOM   1768  CG  MET A 122       0.515   3.939  -6.690  1.00 98.79           C  
ATOM   1769  HG2 MET A 122       0.390   5.002  -6.486  1.00 98.79           H  
ATOM   1770  HG3 MET A 122       1.291   3.827  -7.446  1.00 98.79           H  
ATOM   1771  SD  MET A 122       1.058   3.118  -5.168  1.00 98.79           S  
ATOM   1772  CE  MET A 122       2.543   4.086  -4.829  1.00 98.79           C  
ATOM   1773  HE1 MET A 122       2.996   3.748  -3.896  1.00 98.79           H  
ATOM   1774  HE2 MET A 122       2.283   5.141  -4.747  1.00 98.79           H  
ATOM   1775  HE3 MET A 122       3.250   3.945  -5.647  1.00 98.79           H  
ATOM   1776  N   PHE A 123       0.167   5.546  -9.592  1.00 98.84           N  
ATOM   1777  H   PHE A 123      -0.050   6.253  -8.903  1.00 98.84           H  
ATOM   1778  CA  PHE A 123       1.317   5.780 -10.459  1.00 98.84           C  
ATOM   1779  HA  PHE A 123       1.558   4.848 -10.971  1.00 98.84           H  
ATOM   1780  C   PHE A 123       2.547   6.198  -9.660  1.00 98.84           C  
ATOM   1781  CB  PHE A 123       0.999   6.826 -11.524  1.00 98.84           C  
ATOM   1782  HB2 PHE A 123       1.929   7.103 -12.020  1.00 98.84           H  
ATOM   1783  HB3 PHE A 123       0.592   7.721 -11.054  1.00 98.84           H  
ATOM   1784  O   PHE A 123       2.436   6.808  -8.601  1.00 98.84           O  
ATOM   1785  CG  PHE A 123       0.056   6.333 -12.586  1.00 98.84           C  
ATOM   1786  CD1 PHE A 123       0.572   5.663 -13.706  1.00 98.84           C  
ATOM   1787  HD1 PHE A 123       1.634   5.495 -13.806  1.00 98.84           H  
ATOM   1788  CD2 PHE A 123      -1.326   6.547 -12.459  1.00 98.84           C  
ATOM   1789  HD2 PHE A 123      -1.715   7.018 -11.568  1.00 98.84           H  
ATOM   1790  CE1 PHE A 123      -0.296   5.245 -14.720  1.00 98.84           C  
ATOM   1791  HE1 PHE A 123       0.112   4.768 -15.599  1.00 98.84           H  
ATOM   1792  CE2 PHE A 123      -2.197   6.142 -13.480  1.00 98.84           C  
ATOM   1793  HE2 PHE A 123      -3.258   6.324 -13.396  1.00 98.84           H  
ATOM   1794  CZ  PHE A 123      -1.671   5.504 -14.614  1.00 98.84           C  
ATOM   1795  HZ  PHE A 123      -2.326   5.237 -15.431  1.00 98.84           H  
ATOM   1796  N   THR A 124       3.734   5.938 -10.193  1.00 98.75           N  
ATOM   1797  H   THR A 124       3.774   5.383 -11.036  1.00 98.75           H  
ATOM   1798  CA  THR A 124       4.992   6.319  -9.546  1.00 98.75           C  
ATOM   1799  HA  THR A 124       4.780   6.968  -8.697  1.00 98.75           H  
ATOM   1800  C   THR A 124       5.923   7.099 -10.466  1.00 98.75           C  
ATOM   1801  CB  THR A 124       5.682   5.082  -8.969  1.00 98.75           C  
ATOM   1802  HB  THR A 124       4.990   4.576  -8.295  1.00 98.75           H  
ATOM   1803  O   THR A 124       5.939   6.886 -11.680  1.00 98.75           O  
ATOM   1804  CG2 THR A 124       6.176   4.081 -10.009  1.00 98.75           C  
ATOM   1805 HG21 THR A 124       5.349   3.768 -10.647  1.00 98.75           H  
ATOM   1806 HG22 THR A 124       6.965   4.510 -10.627  1.00 98.75           H  
ATOM   1807 HG23 THR A 124       6.554   3.190  -9.508  1.00 98.75           H  
ATOM   1808  OG1 THR A 124       6.808   5.489  -8.242  1.00 98.75           O  
ATOM   1809  HG1 THR A 124       7.432   5.881  -8.858  1.00 98.75           H  
ATOM   1810  N   ALA A 125       6.750   7.953  -9.859  1.00 98.27           N  
ATOM   1811  H   ALA A 125       6.574   8.151  -8.884  1.00 98.27           H  
ATOM   1812  CA  ALA A 125       7.919   8.592 -10.456  1.00 98.27           C  
ATOM   1813  HA  ALA A 125       8.205   9.423  -9.811  1.00 98.27           H  
ATOM   1814  C   ALA A 125       7.621   9.222 -11.833  1.00 98.27           C  
ATOM   1815  CB  ALA A 125       9.081   7.581 -10.422  1.00 98.27           C  
ATOM   1816  HB1 ALA A 125       9.232   7.229  -9.401  1.00 98.27           H  
ATOM   1817  HB2 ALA A 125       8.864   6.730 -11.067  1.00 98.27           H  
ATOM   1818  HB3 ALA A 125      10.002   8.062 -10.751  1.00 98.27           H  
ATOM   1819  O   ALA A 125       6.635   9.945 -11.984  1.00 98.27           O  
ATOM   1820  N   GLU A 126       8.447   8.952 -12.848  1.00 97.69           N  
ATOM   1821  H   GLU A 126       9.251   8.365 -12.677  1.00 97.69           H  
ATOM   1822  CA  GLU A 126       8.285   9.515 -14.195  1.00 97.69           C  
ATOM   1823  HA  GLU A 126       8.343  10.601 -14.125  1.00 97.69           H  
ATOM   1824  C   GLU A 126       6.923   9.170 -14.819  1.00 97.69           C  
ATOM   1825  CB  GLU A 126       9.439   9.029 -15.087  1.00 97.69           C  
ATOM   1826  HB2 GLU A 126      10.380   9.239 -14.579  1.00 97.69           H  
ATOM   1827  HB3 GLU A 126       9.351   7.953 -15.234  1.00 97.69           H  
ATOM   1828  O   GLU A 126       6.329  10.011 -15.490  1.00 97.69           O  
ATOM   1829  CG  GLU A 126       9.448   9.739 -16.454  1.00 97.69           C  
ATOM   1830  HG2 GLU A 126       8.522   9.507 -16.980  1.00 97.69           H  
ATOM   1831  HG3 GLU A 126       9.476  10.815 -16.283  1.00 97.69           H  
ATOM   1832  CD  GLU A 126      10.625   9.345 -17.361  1.00 97.69           C  
ATOM   1833  OE1 GLU A 126      10.728   9.953 -18.454  1.00 97.69           O  
ATOM   1834  OE2 GLU A 126      11.403   8.440 -16.986  1.00 97.69           O  
ATOM   1835  N   GLY A 127       6.375   7.981 -14.551  1.00 97.92           N  
ATOM   1836  H   GLY A 127       6.861   7.355 -13.924  1.00 97.92           H  
ATOM   1837  CA  GLY A 127       5.037   7.609 -15.017  1.00 97.92           C  
ATOM   1838  HA2 GLY A 127       4.983   7.715 -16.101  1.00 97.92           H  
ATOM   1839  HA3 GLY A 127       4.851   6.566 -14.761  1.00 97.92           H  
ATOM   1840  C   GLY A 127       3.932   8.458 -14.383  1.00 97.92           C  
ATOM   1841  O   GLY A 127       3.026   8.918 -15.079  1.00 97.92           O  
ATOM   1842  N   ALA A 128       4.045   8.750 -13.083  1.00 98.72           N  
ATOM   1843  H   ALA A 128       4.843   8.387 -12.581  1.00 98.72           H  
ATOM   1844  CA  ALA A 128       3.136   9.665 -12.393  1.00 98.72           C  
ATOM   1845  HA  ALA A 128       2.110   9.341 -12.568  1.00 98.72           H  
ATOM   1846  C   ALA A 128       3.251  11.099 -12.923  1.00 98.72           C  
ATOM   1847  CB  ALA A 128       3.408   9.622 -10.886  1.00 98.72           C  
ATOM   1848  HB1 ALA A 128       2.754  10.333 -10.383  1.00 98.72           H  
ATOM   1849  HB2 ALA A 128       3.205   8.624 -10.497  1.00 98.72           H  
ATOM   1850  HB3 ALA A 128       4.446   9.881 -10.674  1.00 98.72           H  
ATOM   1851  O   ALA A 128       2.233  11.763 -13.129  1.00 98.72           O  
ATOM   1852  N   GLU A 129       4.468  11.578 -13.189  1.00 98.51           N  
ATOM   1853  H   GLU A 129       5.271  11.005 -12.975  1.00 98.51           H  
ATOM   1854  CA  GLU A 129       4.670  12.901 -13.785  1.00 98.51           C  
ATOM   1855  HA  GLU A 129       4.105  13.630 -13.205  1.00 98.51           H  
ATOM   1856  C   GLU A 129       4.134  12.970 -15.222  1.00 98.51           C  
ATOM   1857  CB  GLU A 129       6.150  13.309 -13.747  1.00 98.51           C  
ATOM   1858  HB2 GLU A 129       6.245  14.234 -14.316  1.00 98.51           H  
ATOM   1859  HB3 GLU A 129       6.763  12.546 -14.227  1.00 98.51           H  
ATOM   1860  O   GLU A 129       3.458  13.934 -15.585  1.00 98.51           O  
ATOM   1861  CG  GLU A 129       6.657  13.563 -12.318  1.00 98.51           C  
ATOM   1862  HG2 GLU A 129       6.851  12.611 -11.823  1.00 98.51           H  
ATOM   1863  HG3 GLU A 129       5.872  14.073 -11.761  1.00 98.51           H  
ATOM   1864  CD  GLU A 129       7.921  14.436 -12.274  1.00 98.51           C  
ATOM   1865  OE1 GLU A 129       8.102  15.127 -11.240  1.00 98.51           O  
ATOM   1866  OE2 GLU A 129       8.675  14.499 -13.267  1.00 98.51           O  
ATOM   1867  N   ALA A 130       4.361  11.939 -16.037  1.00 98.28           N  
ATOM   1868  H   ALA A 130       4.945  11.182 -15.710  1.00 98.28           H  
ATOM   1869  CA  ALA A 130       3.830  11.862 -17.393  1.00 98.28           C  
ATOM   1870  HA  ALA A 130       4.173  12.734 -17.949  1.00 98.28           H  
ATOM   1871  C   ALA A 130       2.294  11.881 -17.394  1.00 98.28           C  
ATOM   1872  CB  ALA A 130       4.387  10.607 -18.073  1.00 98.28           C  
ATOM   1873  HB1 ALA A 130       5.476  10.648 -18.088  1.00 98.28           H  
ATOM   1874  HB2 ALA A 130       4.018  10.546 -19.096  1.00 98.28           H  
ATOM   1875  HB3 ALA A 130       4.078   9.716 -17.526  1.00 98.28           H  
ATOM   1876  O   ALA A 130       1.690  12.640 -18.160  1.00 98.28           O  
ATOM   1877  N   PHE A 131       1.660  11.118 -16.497  1.00 98.34           N  
ATOM   1878  H   PHE A 131       2.206  10.496 -15.919  1.00 98.34           H  
ATOM   1879  CA  PHE A 131       0.213  11.154 -16.302  1.00 98.34           C  
ATOM   1880  HA  PHE A 131      -0.273  10.925 -17.250  1.00 98.34           H  
ATOM   1881  C   PHE A 131      -0.258  12.550 -15.876  1.00 98.34           C  
ATOM   1882  CB  PHE A 131      -0.207  10.085 -15.283  1.00 98.34           C  
ATOM   1883  HB2 PHE A 131       0.368  10.210 -14.366  1.00 98.34           H  
ATOM   1884  HB3 PHE A 131       0.027   9.099 -15.683  1.00 98.34           H  
ATOM   1885  O   PHE A 131      -1.117  13.132 -16.536  1.00 98.34           O  
ATOM   1886  CG  PHE A 131      -1.685  10.146 -14.950  1.00 98.34           C  
ATOM   1887  CD1 PHE A 131      -2.123  10.843 -13.807  1.00 98.34           C  
ATOM   1888  HD1 PHE A 131      -1.404  11.293 -13.139  1.00 98.34           H  
ATOM   1889  CD2 PHE A 131      -2.627   9.540 -15.802  1.00 98.34           C  
ATOM   1890  HD2 PHE A 131      -2.291   8.975 -16.660  1.00 98.34           H  
ATOM   1891  CE1 PHE A 131      -3.495  10.936 -13.522  1.00 98.34           C  
ATOM   1892  HE1 PHE A 131      -3.821  11.448 -12.628  1.00 98.34           H  
ATOM   1893  CE2 PHE A 131      -4.000   9.633 -15.516  1.00 98.34           C  
ATOM   1894  HE2 PHE A 131      -4.723   9.141 -16.150  1.00 98.34           H  
ATOM   1895  CZ  PHE A 131      -4.433  10.330 -14.377  1.00 98.34           C  
ATOM   1896  HZ  PHE A 131      -5.488  10.372 -14.151  1.00 98.34           H  
ATOM   1897  N   ALA A 132       0.334  13.134 -14.830  1.00 98.71           N  
ATOM   1898  H   ALA A 132       1.048  12.622 -14.333  1.00 98.71           H  
ATOM   1899  CA  ALA A 132      -0.041  14.459 -14.332  1.00 98.71           C  
ATOM   1900  HA  ALA A 132      -1.082  14.427 -14.011  1.00 98.71           H  
ATOM   1901  C   ALA A 132       0.078  15.548 -15.415  1.00 98.71           C  
ATOM   1902  CB  ALA A 132       0.839  14.776 -13.117  1.00 98.71           C  
ATOM   1903  HB1 ALA A 132       0.627  15.779 -12.748  1.00 98.71           H  
ATOM   1904  HB2 ALA A 132       0.645  14.054 -12.324  1.00 98.71           H  
ATOM   1905  HB3 ALA A 132       1.892  14.717 -13.393  1.00 98.71           H  
ATOM   1906  O   ALA A 132      -0.805  16.401 -15.544  1.00 98.71           O  
ATOM   1907  N   CYS A 133       1.133  15.489 -16.230  1.00 98.34           N  
ATOM   1908  H   CYS A 133       1.830  14.780 -16.051  1.00 98.34           H  
ATOM   1909  CA  CYS A 133       1.339  16.380 -17.368  1.00 98.34           C  
ATOM   1910  HA  CYS A 133       1.301  17.415 -17.026  1.00 98.34           H  
ATOM   1911  C   CYS A 133       0.237  16.202 -18.425  1.00 98.34           C  
ATOM   1912  CB  CYS A 133       2.737  16.096 -17.931  1.00 98.34           C  
ATOM   1913  HB2 CYS A 133       2.784  15.065 -18.283  1.00 98.34           H  
ATOM   1914  HB3 CYS A 133       3.472  16.219 -17.137  1.00 98.34           H  
ATOM   1915  O   CYS A 133      -0.358  17.185 -18.871  1.00 98.34           O  
ATOM   1916  SG  CYS A 133       3.127  17.230 -19.295  1.00 98.34           S  
ATOM   1917  HG  CYS A 133       4.323  16.701 -19.569  1.00 98.34           H  
ATOM   1918  N   ALA A 134      -0.105  14.956 -18.774  1.00 98.14           N  
ATOM   1919  H   ALA A 134       0.398  14.181 -18.367  1.00 98.14           H  
ATOM   1920  CA  ALA A 134      -1.192  14.654 -19.708  1.00 98.14           C  
ATOM   1921  HA  ALA A 134      -0.998  15.183 -20.642  1.00 98.14           H  
ATOM   1922  C   ALA A 134      -2.570  15.122 -19.201  1.00 98.14           C  
ATOM   1923  CB  ALA A 134      -1.182  13.149 -19.997  1.00 98.14           C  
ATOM   1924  HB1 ALA A 134      -1.950  12.912 -20.733  1.00 98.14           H  
ATOM   1925  HB2 ALA A 134      -1.383  12.588 -19.084  1.00 98.14           H  
ATOM   1926  HB3 ALA A 134      -0.209  12.853 -20.388  1.00 98.14           H  
ATOM   1927  O   ALA A 134      -3.426  15.490 -20.004  1.00 98.14           O  
ATOM   1928  N   GLN A 135      -2.772  15.167 -17.879  1.00 98.34           N  
ATOM   1929  H   GLN A 135      -2.049  14.787 -17.284  1.00 98.34           H  
ATOM   1930  CA  GLN A 135      -3.979  15.710 -17.244  1.00 98.34           C  
ATOM   1931  HA  GLN A 135      -4.836  15.442 -17.862  1.00 98.34           H  
ATOM   1932  C   GLN A 135      -3.999  17.246 -17.159  1.00 98.34           C  
ATOM   1933  CB  GLN A 135      -4.170  15.075 -15.855  1.00 98.34           C  
ATOM   1934  HB2 GLN A 135      -5.049  15.510 -15.381  1.00 98.34           H  
ATOM   1935  HB3 GLN A 135      -3.305  15.303 -15.231  1.00 98.34           H  
ATOM   1936  O   GLN A 135      -4.973  17.815 -16.668  1.00 98.34           O  
ATOM   1937  CG  GLN A 135      -4.356  13.551 -15.901  1.00 98.34           C  
ATOM   1938  HG2 GLN A 135      -3.446  13.071 -16.260  1.00 98.34           H  
ATOM   1939  HG3 GLN A 135      -4.529  13.181 -14.890  1.00 98.34           H  
ATOM   1940  CD  GLN A 135      -5.506  13.100 -16.787  1.00 98.34           C  
ATOM   1941  NE2 GLN A 135      -5.330  12.038 -17.538  1.00 98.34           N  
ATOM   1942 HE21 GLN A 135      -4.485  11.496 -17.425  1.00 98.34           H  
ATOM   1943 HE22 GLN A 135      -6.139  11.665 -18.016  1.00 98.34           H  
ATOM   1944  OE1 GLN A 135      -6.578  13.692 -16.807  1.00 98.34           O  
ATOM   1945  N   GLY A 136      -2.952  17.928 -17.634  1.00 98.42           N  
ATOM   1946  H   GLY A 136      -2.173  17.414 -18.019  1.00 98.42           H  
ATOM   1947  CA  GLY A 136      -2.870  19.389 -17.641  1.00 98.42           C  
ATOM   1948  HA2 GLY A 136      -3.789  19.801 -18.059  1.00 98.42           H  
ATOM   1949  HA3 GLY A 136      -2.033  19.683 -18.274  1.00 98.42           H  
ATOM   1950  C   GLY A 136      -2.650  20.011 -16.260  1.00 98.42           C  
ATOM   1951  O   GLY A 136      -3.025  21.165 -16.054  1.00 98.42           O  
ATOM   1952  N   LEU A 137      -2.074  19.263 -15.313  1.00 98.68           N  
ATOM   1953  H   LEU A 137      -1.760  18.334 -15.552  1.00 98.68           H  
ATOM   1954  CA  LEU A 137      -1.751  19.785 -13.984  1.00 98.68           C  
ATOM   1955  HA  LEU A 137      -2.607  20.359 -13.631  1.00 98.68           H  
ATOM   1956  C   LEU A 137      -0.576  20.770 -14.026  1.00 98.68           C  
ATOM   1957  CB  LEU A 137      -1.497  18.627 -13.004  1.00 98.68           C  
ATOM   1958  HB2 LEU A 137      -0.698  18.000 -13.400  1.00 98.68           H  
ATOM   1959  HB3 LEU A 137      -1.153  19.037 -12.054  1.00 98.68           H  
ATOM   1960  O   LEU A 137       0.254  20.751 -14.935  1.00 98.68           O  
ATOM   1961  CG  LEU A 137      -2.743  17.765 -12.741  1.00 98.68           C  
ATOM   1962  HG  LEU A 137      -3.106  17.337 -13.675  1.00 98.68           H  
ATOM   1963  CD1 LEU A 137      -2.387  16.624 -11.800  1.00 98.68           C  
ATOM   1964 HD11 LEU A 137      -3.281  16.022 -11.636  1.00 98.68           H  
ATOM   1965 HD12 LEU A 137      -2.027  17.015 -10.849  1.00 98.68           H  
ATOM   1966 HD13 LEU A 137      -1.621  15.995 -12.254  1.00 98.68           H  
ATOM   1967  CD2 LEU A 137      -3.878  18.553 -12.079  1.00 98.68           C  
ATOM   1968 HD21 LEU A 137      -3.511  19.062 -11.187  1.00 98.68           H  
ATOM   1969 HD22 LEU A 137      -4.286  19.282 -12.779  1.00 98.68           H  
ATOM   1970 HD23 LEU A 137      -4.684  17.878 -11.794  1.00 98.68           H  
ATOM   1971  N   GLU A 138      -0.506  21.645 -13.022  1.00 98.64           N  
ATOM   1972  H   GLU A 138      -1.193  21.598 -12.283  1.00 98.64           H  
ATOM   1973  CA  GLU A 138       0.561  22.639 -12.911  1.00 98.64           C  
ATOM   1974  HA  GLU A 138       0.697  23.088 -13.895  1.00 98.64           H  
ATOM   1975  C   GLU A 138       1.883  21.975 -12.501  1.00 98.64           C  
ATOM   1976  CB  GLU A 138       0.149  23.766 -11.946  1.00 98.64           C  
ATOM   1977  HB2 GLU A 138       0.100  23.370 -10.932  1.00 98.64           H  
ATOM   1978  HB3 GLU A 138      -0.845  24.113 -12.228  1.00 98.64           H  
ATOM   1979  O   GLU A 138       1.992  21.344 -11.445  1.00 98.64           O  
ATOM   1980  CG  GLU A 138       1.112  24.971 -11.981  1.00 98.64           C  
ATOM   1981  HG2 GLU A 138       2.116  24.624 -11.737  1.00 98.64           H  
ATOM   1982  HG3 GLU A 138       1.132  25.373 -12.994  1.00 98.64           H  
ATOM   1983  CD  GLU A 138       0.727  26.098 -10.998  1.00 98.64           C  
ATOM   1984  OE1 GLU A 138       1.575  26.967 -10.686  1.00 98.64           O  
ATOM   1985  OE2 GLU A 138      -0.397  26.111 -10.446  1.00 98.64           O  
ATOM   1986  N   PHE A 139       2.899  22.163 -13.343  1.00 98.50           N  
ATOM   1987  H   PHE A 139       2.729  22.687 -14.189  1.00 98.50           H  
ATOM   1988  CA  PHE A 139       4.279  21.789 -13.056  1.00 98.50           C  
ATOM   1989  HA  PHE A 139       4.290  21.092 -12.219  1.00 98.50           H  
ATOM   1990  C   PHE A 139       5.078  23.020 -12.649  1.00 98.50           C  
ATOM   1991  CB  PHE A 139       4.924  21.085 -14.258  1.00 98.50           C  
ATOM   1992  HB2 PHE A 139       6.004  21.222 -14.199  1.00 98.50           H  
ATOM   1993  HB3 PHE A 139       4.586  21.549 -15.185  1.00 98.50           H  
ATOM   1994  O   PHE A 139       4.953  24.085 -13.256  1.00 98.50           O  
ATOM   1995  CG  PHE A 139       4.638  19.600 -14.304  1.00 98.50           C  
ATOM   1996  CD1 PHE A 139       5.689  18.674 -14.169  1.00 98.50           C  
ATOM   1997  HD1 PHE A 139       6.708  19.014 -14.064  1.00 98.50           H  
ATOM   1998  CD2 PHE A 139       3.316  19.141 -14.436  1.00 98.50           C  
ATOM   1999  HD2 PHE A 139       2.501  19.841 -14.547  1.00 98.50           H  
ATOM   2000  CE1 PHE A 139       5.415  17.297 -14.137  1.00 98.50           C  
ATOM   2001  HE1 PHE A 139       6.216  16.585 -14.004  1.00 98.50           H  
ATOM   2002  CE2 PHE A 139       3.039  17.768 -14.394  1.00 98.50           C  
ATOM   2003  HE2 PHE A 139       2.017  17.425 -14.459  1.00 98.50           H  
ATOM   2004  CZ  PHE A 139       4.088  16.850 -14.236  1.00 98.50           C  
ATOM   2005  HZ  PHE A 139       3.876  15.794 -14.161  1.00 98.50           H  
ATOM   2006  N   VAL A 140       5.944  22.846 -11.660  1.00 98.53           N  
ATOM   2007  H   VAL A 140       6.007  21.930 -11.237  1.00 98.53           H  
ATOM   2008  CA  VAL A 140       6.810  23.896 -11.123  1.00 98.53           C  
ATOM   2009  HA  VAL A 140       6.670  24.804 -11.710  1.00 98.53           H  
ATOM   2010  C   VAL A 140       8.281  23.525 -11.268  1.00 98.53           C  
ATOM   2011  CB  VAL A 140       6.434  24.247  -9.669  1.00 98.53           C  
ATOM   2012  HB  VAL A 140       7.184  24.932  -9.273  1.00 98.53           H  
ATOM   2013  O   VAL A 140       8.649  22.376 -11.533  1.00 98.53           O  
ATOM   2014  CG1 VAL A 140       5.090  24.983  -9.632  1.00 98.53           C  
ATOM   2015 HG11 VAL A 140       5.170  25.925 -10.175  1.00 98.53           H  
ATOM   2016 HG12 VAL A 140       4.312  24.381 -10.101  1.00 98.53           H  
ATOM   2017 HG13 VAL A 140       4.816  25.196  -8.598  1.00 98.53           H  
ATOM   2018  CG2 VAL A 140       6.380  23.019  -8.757  1.00 98.53           C  
ATOM   2019 HG21 VAL A 140       7.342  22.506  -8.765  1.00 98.53           H  
ATOM   2020 HG22 VAL A 140       5.600  22.329  -9.078  1.00 98.53           H  
ATOM   2021 HG23 VAL A 140       6.163  23.329  -7.735  1.00 98.53           H  
ATOM   2022  N   ASP A 141       9.138  24.532 -11.132  1.00 97.68           N  
ATOM   2023  H   ASP A 141       8.776  25.439 -10.876  1.00 97.68           H  
ATOM   2024  CA  ASP A 141      10.554  24.293 -10.878  1.00 97.68           C  
ATOM   2025  HA  ASP A 141      10.936  23.614 -11.641  1.00 97.68           H  
ATOM   2026  C   ASP A 141      10.713  23.674  -9.475  1.00 97.68           C  
ATOM   2027  CB  ASP A 141      11.319  25.613 -11.000  1.00 97.68           C  
ATOM   2028  HB2 ASP A 141      11.087  26.075 -11.960  1.00 97.68           H  
ATOM   2029  HB3 ASP A 141      11.009  26.294 -10.208  1.00 97.68           H  
ATOM   2030  O   ASP A 141      10.033  24.134  -8.553  1.00 97.68           O  
ATOM   2031  CG  ASP A 141      12.821  25.363 -10.914  1.00 97.68           C  
ATOM   2032  OD1 ASP A 141      13.326  25.294  -9.770  1.00 97.68           O  
ATOM   2033  OD2 ASP A 141      13.437  25.208 -11.988  1.00 97.68           O  
ATOM   2034  N   PRO A 142      11.593  22.676  -9.267  1.00 94.72           N  
ATOM   2035  CA  PRO A 142      11.785  22.053  -7.954  1.00 94.72           C  
ATOM   2036  HA  PRO A 142      10.870  21.526  -7.687  1.00 94.72           H  
ATOM   2037  C   PRO A 142      12.132  23.035  -6.824  1.00 94.72           C  
ATOM   2038  CB  PRO A 142      12.910  21.034  -8.152  1.00 94.72           C  
ATOM   2039  HB2 PRO A 142      13.879  21.504  -7.984  1.00 94.72           H  
ATOM   2040  HB3 PRO A 142      12.785  20.169  -7.501  1.00 94.72           H  
ATOM   2041  O   PRO A 142      11.832  22.760  -5.663  1.00 94.72           O  
ATOM   2042  CG  PRO A 142      12.784  20.654  -9.624  1.00 94.72           C  
ATOM   2043  HG2 PRO A 142      13.726  20.283 -10.030  1.00 94.72           H  
ATOM   2044  HG3 PRO A 142      11.996  19.909  -9.738  1.00 94.72           H  
ATOM   2045  CD  PRO A 142      12.361  21.966 -10.281  1.00 94.72           C  
ATOM   2046  HD2 PRO A 142      13.242  22.549 -10.548  1.00 94.72           H  
ATOM   2047  HD3 PRO A 142      11.762  21.750 -11.166  1.00 94.72           H  
ATOM   2048  N   SER A 143      12.716  24.199  -7.138  1.00 96.40           N  
ATOM   2049  H   SER A 143      12.924  24.392  -8.108  1.00 96.40           H  
ATOM   2050  CA  SER A 143      12.961  25.264  -6.155  1.00 96.40           C  
ATOM   2051  HA  SER A 143      13.530  24.837  -5.329  1.00 96.40           H  
ATOM   2052  C   SER A 143      11.684  25.857  -5.553  1.00 96.40           C  
ATOM   2053  CB  SER A 143      13.797  26.393  -6.763  1.00 96.40           C  
ATOM   2054  HB2 SER A 143      14.003  27.137  -5.993  1.00 96.40           H  
ATOM   2055  HB3 SER A 143      14.746  25.990  -7.118  1.00 96.40           H  
ATOM   2056  O   SER A 143      11.755  26.484  -4.502  1.00 96.40           O  
ATOM   2057  OG  SER A 143      13.122  27.012  -7.839  1.00 96.40           O  
ATOM   2058  HG  SER A 143      13.206  26.422  -8.591  1.00 96.40           H  
ATOM   2059  N   TYR A 144      10.509  25.632  -6.150  1.00 98.14           N  
ATOM   2060  H   TYR A 144      10.493  25.111  -7.014  1.00 98.14           H  
ATOM   2061  CA  TYR A 144       9.232  26.006  -5.543  1.00 98.14           C  
ATOM   2062  HA  TYR A 144       9.223  27.081  -5.365  1.00 98.14           H  
ATOM   2063  C   TYR A 144       9.020  25.321  -4.191  1.00 98.14           C  
ATOM   2064  CB  TYR A 144       8.086  25.652  -6.497  1.00 98.14           C  
ATOM   2065  HB2 TYR A 144       8.176  26.255  -7.400  1.00 98.14           H  
ATOM   2066  HB3 TYR A 144       8.179  24.604  -6.782  1.00 98.14           H  
ATOM   2067  O   TYR A 144       8.474  25.932  -3.281  1.00 98.14           O  
ATOM   2068  CG  TYR A 144       6.710  25.863  -5.895  1.00 98.14           C  
ATOM   2069  CD1 TYR A 144       5.994  24.760  -5.396  1.00 98.14           C  
ATOM   2070  HD1 TYR A 144       6.420  23.770  -5.465  1.00 98.14           H  
ATOM   2071  CD2 TYR A 144       6.172  27.158  -5.778  1.00 98.14           C  
ATOM   2072  HD2 TYR A 144       6.739  28.007  -6.132  1.00 98.14           H  
ATOM   2073  CE1 TYR A 144       4.732  24.938  -4.804  1.00 98.14           C  
ATOM   2074  HE1 TYR A 144       4.176  24.096  -4.419  1.00 98.14           H  
ATOM   2075  CE2 TYR A 144       4.916  27.347  -5.168  1.00 98.14           C  
ATOM   2076  HE2 TYR A 144       4.511  28.342  -5.056  1.00 98.14           H  
ATOM   2077  OH  TYR A 144       2.978  26.398  -4.108  1.00 98.14           O  
ATOM   2078  HH  TYR A 144       2.782  27.304  -3.859  1.00 98.14           H  
ATOM   2079  CZ  TYR A 144       4.193  26.233  -4.686  1.00 98.14           C  
ATOM   2080  N   PHE A 145       9.470  24.078  -4.016  1.00 98.01           N  
ATOM   2081  H   PHE A 145       9.944  23.610  -4.776  1.00 98.01           H  
ATOM   2082  CA  PHE A 145       9.255  23.336  -2.770  1.00 98.01           C  
ATOM   2083  HA  PHE A 145       8.239  23.531  -2.427  1.00 98.01           H  
ATOM   2084  C   PHE A 145      10.200  23.765  -1.638  1.00 98.01           C  
ATOM   2085  CB  PHE A 145       9.353  21.840  -3.062  1.00 98.01           C  
ATOM   2086  HB2 PHE A 145       9.071  21.284  -2.168  1.00 98.01           H  
ATOM   2087  HB3 PHE A 145      10.393  21.612  -3.293  1.00 98.01           H  
ATOM   2088  O   PHE A 145       9.935  23.478  -0.470  1.00 98.01           O  
ATOM   2089  CG  PHE A 145       8.484  21.384  -4.217  1.00 98.01           C  
ATOM   2090  CD1 PHE A 145       7.090  21.568  -4.175  1.00 98.01           C  
ATOM   2091  HD1 PHE A 145       6.636  22.036  -3.314  1.00 98.01           H  
ATOM   2092  CD2 PHE A 145       9.072  20.827  -5.365  1.00 98.01           C  
ATOM   2093  HD2 PHE A 145      10.142  20.696  -5.423  1.00 98.01           H  
ATOM   2094  CE1 PHE A 145       6.278  21.163  -5.247  1.00 98.01           C  
ATOM   2095  HE1 PHE A 145       5.205  21.272  -5.190  1.00 98.01           H  
ATOM   2096  CE2 PHE A 145       8.264  20.468  -6.455  1.00 98.01           C  
ATOM   2097  HE2 PHE A 145       8.719  20.090  -7.359  1.00 98.01           H  
ATOM   2098  CZ  PHE A 145       6.870  20.610  -6.392  1.00 98.01           C  
ATOM   2099  HZ  PHE A 145       6.254  20.301  -7.224  1.00 98.01           H  
ATOM   2100  N   HIS A 146      11.265  24.497  -1.976  1.00 96.94           N  
ATOM   2101  H   HIS A 146      11.356  24.772  -2.944  1.00 96.94           H  
ATOM   2102  CA  HIS A 146      12.298  24.941  -1.050  1.00 96.94           C  
ATOM   2103  HA  HIS A 146      12.718  24.059  -0.566  1.00 96.94           H  
ATOM   2104  C   HIS A 146      11.760  25.879   0.034  1.00 96.94           C  
ATOM   2105  CB  HIS A 146      13.414  25.648  -1.836  1.00 96.94           C  
ATOM   2106  HB2 HIS A 146      12.958  26.428  -2.446  1.00 96.94           H  
ATOM   2107  HB3 HIS A 146      13.903  24.935  -2.500  1.00 96.94           H  
ATOM   2108  O   HIS A 146      11.022  26.830  -0.231  1.00 96.94           O  
ATOM   2109  CG  HIS A 146      14.447  26.343  -0.983  1.00 96.94           C  
ATOM   2110  CD2 HIS A 146      14.485  27.680  -0.699  1.00 96.94           C  
ATOM   2111  HD2 HIS A 146      13.785  28.422  -1.051  1.00 96.94           H  
ATOM   2112  ND1 HIS A 146      15.502  25.769  -0.317  1.00 96.94           N  
ATOM   2113  HD1 HIS A 146      15.717  24.782  -0.311  1.00 96.94           H  
ATOM   2114  CE1 HIS A 146      16.166  26.725   0.344  1.00 96.94           C  
ATOM   2115  HE1 HIS A 146      17.043  26.577   0.957  1.00 96.94           H  
ATOM   2116  NE2 HIS A 146      15.575  27.908   0.143  1.00 96.94           N  
ATOM   2117  N   THR A 147      12.266  25.680   1.249  1.00 94.58           N  
ATOM   2118  H   THR A 147      12.846  24.866   1.393  1.00 94.58           H  
ATOM   2119  CA  THR A 147      12.314  26.709   2.288  1.00 94.58           C  
ATOM   2120  HA  THR A 147      12.231  27.687   1.814  1.00 94.58           H  
ATOM   2121  C   THR A 147      13.664  26.651   3.000  1.00 94.58           C  
ATOM   2122  CB  THR A 147      11.169  26.581   3.308  1.00 94.58           C  
ATOM   2123  HB  THR A 147      11.231  27.424   3.996  1.00 94.58           H  
ATOM   2124  O   THR A 147      14.250  25.574   3.171  1.00 94.58           O  
ATOM   2125  CG2 THR A 147       9.774  26.592   2.683  1.00 94.58           C  
ATOM   2126 HG21 THR A 147       9.662  25.772   1.973  1.00 94.58           H  
ATOM   2127 HG22 THR A 147       9.621  27.529   2.149  1.00 94.58           H  
ATOM   2128 HG23 THR A 147       9.014  26.503   3.460  1.00 94.58           H  
ATOM   2129  OG1 THR A 147      11.275  25.399   4.064  1.00 94.58           O  
ATOM   2130  HG1 THR A 147      10.371  25.157   4.280  1.00 94.58           H  
ATOM   2131  N   ASP A 148      14.146  27.799   3.482  1.00 92.62           N  
ATOM   2132  H   ASP A 148      13.714  28.667   3.196  1.00 92.62           H  
ATOM   2133  CA  ASP A 148      15.400  27.877   4.243  1.00 92.62           C  
ATOM   2134  HA  ASP A 148      16.234  27.592   3.601  1.00 92.62           H  
ATOM   2135  C   ASP A 148      15.389  26.949   5.469  1.00 92.62           C  
ATOM   2136  CB  ASP A 148      15.616  29.310   4.750  1.00 92.62           C  
ATOM   2137  HB2 ASP A 148      14.707  29.666   5.235  1.00 92.62           H  
ATOM   2138  HB3 ASP A 148      16.405  29.276   5.501  1.00 92.62           H  
ATOM   2139  O   ASP A 148      16.409  26.366   5.840  1.00 92.62           O  
ATOM   2140  CG  ASP A 148      16.083  30.319   3.706  1.00 92.62           C  
ATOM   2141  OD1 ASP A 148      16.799  29.904   2.775  1.00 92.62           O  
ATOM   2142  OD2 ASP A 148      15.822  31.517   3.950  1.00 92.62           O  
ATOM   2143  N   ALA A 149      14.230  26.794   6.112  1.00 87.03           N  
ATOM   2144  H   ALA A 149      13.419  27.280   5.757  1.00 87.03           H  
ATOM   2145  CA  ALA A 149      14.065  25.946   7.285  1.00 87.03           C  
ATOM   2146  HA  ALA A 149      14.780  26.252   8.048  1.00 87.03           H  
ATOM   2147  C   ALA A 149      14.307  24.466   6.974  1.00 87.03           C  
ATOM   2148  CB  ALA A 149      12.658  26.175   7.819  1.00 87.03           C  
ATOM   2149  HB1 ALA A 149      12.511  27.248   7.943  1.00 87.03           H  
ATOM   2150  HB2 ALA A 149      12.529  25.677   8.780  1.00 87.03           H  
ATOM   2151  HB3 ALA A 149      11.908  25.805   7.120  1.00 87.03           H  
ATOM   2152  O   ALA A 149      15.080  23.806   7.674  1.00 87.03           O  
ATOM   2153  N   ARG A 150      13.699  23.953   5.896  1.00 92.14           N  
ATOM   2154  H   ARG A 150      13.120  24.563   5.338  1.00 92.14           H  
ATOM   2155  CA  ARG A 150      13.881  22.564   5.447  1.00 92.14           C  
ATOM   2156  HA  ARG A 150      13.754  21.884   6.290  1.00 92.14           H  
ATOM   2157  C   ARG A 150      15.292  22.319   4.940  1.00 92.14           C  
ATOM   2158  CB  ARG A 150      12.857  22.234   4.352  1.00 92.14           C  
ATOM   2159  HB2 ARG A 150      12.955  22.953   3.538  1.00 92.14           H  
ATOM   2160  HB3 ARG A 150      13.066  21.245   3.945  1.00 92.14           H  
ATOM   2161  O   ARG A 150      15.869  21.272   5.223  1.00 92.14           O  
ATOM   2162  CG  ARG A 150      11.409  22.260   4.852  1.00 92.14           C  
ATOM   2163  HG2 ARG A 150      11.181  23.227   5.301  1.00 92.14           H  
ATOM   2164  HG3 ARG A 150      10.763  22.119   3.985  1.00 92.14           H  
ATOM   2165  CD  ARG A 150      11.124  21.174   5.887  1.00 92.14           C  
ATOM   2166  HD2 ARG A 150      11.306  20.205   5.422  1.00 92.14           H  
ATOM   2167  HD3 ARG A 150      11.802  21.307   6.730  1.00 92.14           H  
ATOM   2168  NE  ARG A 150       9.731  21.243   6.345  1.00 92.14           N  
ATOM   2169  HE  ARG A 150       9.053  21.421   5.618  1.00 92.14           H  
ATOM   2170  NH1 ARG A 150      10.059  20.767   8.580  1.00 92.14           N  
ATOM   2171 HH11 ARG A 150      10.993  20.439   8.381  1.00 92.14           H  
ATOM   2172 HH12 ARG A 150       9.680  20.654   9.509  1.00 92.14           H  
ATOM   2173  NH2 ARG A 150       8.085  21.528   7.870  1.00 92.14           N  
ATOM   2174 HH21 ARG A 150       7.906  21.893   8.794  1.00 92.14           H  
ATOM   2175 HH22 ARG A 150       7.533  21.896   7.108  1.00 92.14           H  
ATOM   2176  CZ  ARG A 150       9.302  21.163   7.589  1.00 92.14           C  
ATOM   2177  N   TYR A 151      15.876  23.307   4.269  1.00 93.23           N  
ATOM   2178  H   TYR A 151      15.331  24.124   4.035  1.00 93.23           H  
ATOM   2179  CA  TYR A 151      17.255  23.224   3.808  1.00 93.23           C  
ATOM   2180  HA  TYR A 151      17.366  22.321   3.208  1.00 93.23           H  
ATOM   2181  C   TYR A 151      18.244  23.114   4.980  1.00 93.23           C  
ATOM   2182  CB  TYR A 151      17.541  24.429   2.913  1.00 93.23           C  
ATOM   2183  HB2 TYR A 151      17.452  25.347   3.493  1.00 93.23           H  
ATOM   2184  HB3 TYR A 151      16.792  24.461   2.122  1.00 93.23           H  
ATOM   2185  O   TYR A 151      19.094  22.224   4.995  1.00 93.23           O  
ATOM   2186  CG  TYR A 151      18.905  24.358   2.271  1.00 93.23           C  
ATOM   2187  CD1 TYR A 151      19.933  25.222   2.693  1.00 93.23           C  
ATOM   2188  HD1 TYR A 151      19.739  25.963   3.454  1.00 93.23           H  
ATOM   2189  CD2 TYR A 151      19.147  23.402   1.267  1.00 93.23           C  
ATOM   2190  HD2 TYR A 151      18.361  22.736   0.943  1.00 93.23           H  
ATOM   2191  CE1 TYR A 151      21.210  25.130   2.108  1.00 93.23           C  
ATOM   2192  HE1 TYR A 151      21.995  25.801   2.421  1.00 93.23           H  
ATOM   2193  CE2 TYR A 151      20.423  23.305   0.685  1.00 93.23           C  
ATOM   2194  HE2 TYR A 151      20.615  22.574  -0.087  1.00 93.23           H  
ATOM   2195  OH  TYR A 151      22.694  24.058   0.555  1.00 93.23           O  
ATOM   2196  HH  TYR A 151      23.303  24.702   0.923  1.00 93.23           H  
ATOM   2197  CZ  TYR A 151      21.458  24.162   1.109  1.00 93.23           C  
ATOM   2198  N   ARG A 152      18.089  23.937   6.030  1.00 88.68           N  
ATOM   2199  H   ARG A 152      17.389  24.661   5.967  1.00 88.68           H  
ATOM   2200  CA  ARG A 152      18.907  23.824   7.255  1.00 88.68           C  
ATOM   2201  HA  ARG A 152      19.961  23.852   6.978  1.00 88.68           H  
ATOM   2202  C   ARG A 152      18.709  22.485   7.972  1.00 88.68           C  
ATOM   2203  CB  ARG A 152      18.611  24.984   8.217  1.00 88.68           C  
ATOM   2204  HB2 ARG A 152      17.534  25.057   8.370  1.00 88.68           H  
ATOM   2205  HB3 ARG A 152      19.075  24.759   9.178  1.00 88.68           H  
ATOM   2206  O   ARG A 152      19.685  21.903   8.442  1.00 88.68           O  
ATOM   2207  CG  ARG A 152      19.155  26.339   7.737  1.00 88.68           C  
ATOM   2208  HG2 ARG A 152      18.680  26.619   6.796  1.00 88.68           H  
ATOM   2209  HG3 ARG A 152      20.230  26.267   7.572  1.00 88.68           H  
ATOM   2210  CD  ARG A 152      18.876  27.412   8.801  1.00 88.68           C  
ATOM   2211  HD2 ARG A 152      17.853  27.300   9.161  1.00 88.68           H  
ATOM   2212  HD3 ARG A 152      19.540  27.244   9.650  1.00 88.68           H  
ATOM   2213  NE  ARG A 152      19.090  28.780   8.286  1.00 88.68           N  
ATOM   2214  HE  ARG A 152      20.046  29.099   8.218  1.00 88.68           H  
ATOM   2215  NH1 ARG A 152      16.883  29.384   8.016  1.00 88.68           N  
ATOM   2216 HH11 ARG A 152      16.592  28.476   8.351  1.00 88.68           H  
ATOM   2217 HH12 ARG A 152      16.200  30.037   7.661  1.00 88.68           H  
ATOM   2218  NH2 ARG A 152      18.486  30.782   7.376  1.00 88.68           N  
ATOM   2219 HH21 ARG A 152      19.457  31.056   7.330  1.00 88.68           H  
ATOM   2220 HH22 ARG A 152      17.781  31.351   6.930  1.00 88.68           H  
ATOM   2221  CZ  ARG A 152      18.157  29.638   7.903  1.00 88.68           C  
ATOM   2222  N   GLN A 153      17.474  21.980   8.050  1.00 86.73           N  
ATOM   2223  H   GLN A 153      16.711  22.516   7.662  1.00 86.73           H  
ATOM   2224  CA  GLN A 153      17.190  20.659   8.634  1.00 86.73           C  
ATOM   2225  HA  GLN A 153      17.523  20.644   9.672  1.00 86.73           H  
ATOM   2226  C   GLN A 153      17.944  19.543   7.905  1.00 86.73           C  
ATOM   2227  CB  GLN A 153      15.685  20.367   8.591  1.00 86.73           C  
ATOM   2228  HB2 GLN A 153      15.304  20.586   7.594  1.00 86.73           H  
ATOM   2229  HB3 GLN A 153      15.513  19.310   8.792  1.00 86.73           H  
ATOM   2230  O   GLN A 153      18.539  18.683   8.552  1.00 86.73           O  
ATOM   2231  CG  GLN A 153      14.911  21.183   9.629  1.00 86.73           C  
ATOM   2232  HG2 GLN A 153      15.058  20.745  10.617  1.00 86.73           H  
ATOM   2233  HG3 GLN A 153      15.294  22.203   9.658  1.00 86.73           H  
ATOM   2234  CD  GLN A 153      13.420  21.235   9.324  1.00 86.73           C  
ATOM   2235  NE2 GLN A 153      12.746  22.278   9.752  1.00 86.73           N  
ATOM   2236 HE21 GLN A 153      11.767  22.350   9.514  1.00 86.73           H  
ATOM   2237 HE22 GLN A 153      13.219  23.030  10.231  1.00 86.73           H  
ATOM   2238  OE1 GLN A 153      12.827  20.370   8.696  1.00 86.73           O  
ATOM   2239  N   TRP A 154      17.974  19.593   6.575  1.00 91.11           N  
ATOM   2240  H   TRP A 154      17.440  20.307   6.101  1.00 91.11           H  
ATOM   2241  CA  TRP A 154      18.715  18.642   5.754  1.00 91.11           C  
ATOM   2242  HA  TRP A 154      18.410  17.628   6.014  1.00 91.11           H  
ATOM   2243  C   TRP A 154      20.230  18.712   5.981  1.00 91.11           C  
ATOM   2244  CB  TRP A 154      18.342  18.889   4.299  1.00 91.11           C  
ATOM   2245  HB2 TRP A 154      18.487  19.942   4.056  1.00 91.11           H  
ATOM   2246  HB3 TRP A 154      17.279  18.674   4.195  1.00 91.11           H  
ATOM   2247  O   TRP A 154      20.847  17.687   6.262  1.00 91.11           O  
ATOM   2248  CG  TRP A 154      19.123  18.080   3.320  1.00 91.11           C  
ATOM   2249  CD1 TRP A 154      19.059  16.738   3.173  1.00 91.11           C  
ATOM   2250  HD1 TRP A 154      18.415  16.073   3.730  1.00 91.11           H  
ATOM   2251  CD2 TRP A 154      20.129  18.543   2.369  1.00 91.11           C  
ATOM   2252  CE2 TRP A 154      20.634  17.408   1.667  1.00 91.11           C  
ATOM   2253  CE3 TRP A 154      20.670  19.804   2.033  1.00 91.11           C  
ATOM   2254  HE3 TRP A 154      20.311  20.686   2.544  1.00 91.11           H  
ATOM   2255  NE1 TRP A 154      19.949  16.340   2.199  1.00 91.11           N  
ATOM   2256  HE1 TRP A 154      20.038  15.382   1.892  1.00 91.11           H  
ATOM   2257  CH2 TRP A 154      22.128  18.783   0.356  1.00 91.11           C  
ATOM   2258  HH2 TRP A 154      22.877  18.883  -0.415  1.00 91.11           H  
ATOM   2259  CZ2 TRP A 154      21.615  17.514   0.673  1.00 91.11           C  
ATOM   2260  HZ2 TRP A 154      21.956  16.630   0.156  1.00 91.11           H  
ATOM   2261  CZ3 TRP A 154      21.661  19.922   1.039  1.00 91.11           C  
ATOM   2262  HZ3 TRP A 154      22.066  20.893   0.795  1.00 91.11           H  
ATOM   2263  N   LEU A 155      20.824  19.913   5.980  1.00 89.96           N  
ATOM   2264  H   LEU A 155      20.271  20.718   5.722  1.00 89.96           H  
ATOM   2265  CA  LEU A 155      22.257  20.087   6.266  1.00 89.96           C  
ATOM   2266  HA  LEU A 155      22.833  19.538   5.522  1.00 89.96           H  
ATOM   2267  C   LEU A 155      22.662  19.524   7.639  1.00 89.96           C  
ATOM   2268  CB  LEU A 155      22.623  21.580   6.211  1.00 89.96           C  
ATOM   2269  HB2 LEU A 155      21.964  22.125   6.888  1.00 89.96           H  
ATOM   2270  HB3 LEU A 155      23.640  21.691   6.586  1.00 89.96           H  
ATOM   2271  O   LEU A 155      23.746  18.948   7.785  1.00 89.96           O  
ATOM   2272  CG  LEU A 155      22.562  22.236   4.822  1.00 89.96           C  
ATOM   2273  HG  LEU A 155      21.555  22.160   4.412  1.00 89.96           H  
ATOM   2274  CD1 LEU A 155      22.922  23.715   4.975  1.00 89.96           C  
ATOM   2275 HD11 LEU A 155      22.928  24.191   3.995  1.00 89.96           H  
ATOM   2276 HD12 LEU A 155      22.179  24.208   5.603  1.00 89.96           H  
ATOM   2277 HD13 LEU A 155      23.909  23.817   5.427  1.00 89.96           H  
ATOM   2278  CD2 LEU A 155      23.539  21.602   3.833  1.00 89.96           C  
ATOM   2279 HD21 LEU A 155      24.554  21.625   4.230  1.00 89.96           H  
ATOM   2280 HD22 LEU A 155      23.248  20.572   3.629  1.00 89.96           H  
ATOM   2281 HD23 LEU A 155      23.505  22.145   2.888  1.00 89.96           H  
ATOM   2282  N   ASN A 156      21.782  19.671   8.635  1.00 84.18           N  
ATOM   2283  H   ASN A 156      20.938  20.191   8.442  1.00 84.18           H  
ATOM   2284  CA  ASN A 156      21.976  19.113   9.971  1.00 84.18           C  
ATOM   2285  HA  ASN A 156      22.975  19.374  10.322  1.00 84.18           H  
ATOM   2286  C   ASN A 156      21.913  17.582   9.964  1.00 84.18           C  
ATOM   2287  CB  ASN A 156      20.945  19.722  10.936  1.00 84.18           C  
ATOM   2288  HB2 ASN A 156      21.003  19.201  11.892  1.00 84.18           H  
ATOM   2289  HB3 ASN A 156      19.941  19.582  10.534  1.00 84.18           H  
ATOM   2290  O   ASN A 156      22.763  16.942  10.581  1.00 84.18           O  
ATOM   2291  CG  ASN A 156      21.167  21.198  11.204  1.00 84.18           C  
ATOM   2292  ND2 ASN A 156      20.219  21.857  11.826  1.00 84.18           N  
ATOM   2293 HD21 ASN A 156      19.360  21.392  12.082  1.00 84.18           H  
ATOM   2294 HD22 ASN A 156      20.392  22.839  11.988  1.00 84.18           H  
ATOM   2295  OD1 ASN A 156      22.198  21.776  10.900  1.00 84.18           O  
ATOM   2296  N   ALA A 157      20.950  16.999   9.244  1.00 83.04           N  
ATOM   2297  H   ALA A 157      20.294  17.583   8.745  1.00 83.04           H  
ATOM   2298  CA  ALA A 157      20.798  15.551   9.120  1.00 83.04           C  
ATOM   2299  HA  ALA A 157      20.749  15.119  10.120  1.00 83.04           H  
ATOM   2300  C   ALA A 157      21.986  14.886   8.397  1.00 83.04           C  
ATOM   2301  CB  ALA A 157      19.469  15.268   8.412  1.00 83.04           C  
ATOM   2302  HB1 ALA A 157      18.647  15.725   8.964  1.00 83.04           H  
ATOM   2303  HB2 ALA A 157      19.491  15.672   7.400  1.00 83.04           H  
ATOM   2304  HB3 ALA A 157      19.305  14.192   8.360  1.00 83.04           H  
ATOM   2305  O   ALA A 157      22.401  13.796   8.781  1.00 83.04           O  
ATOM   2713  N   MET A 188       3.677  14.140   7.476  1.00 93.19           N  
ATOM   2714  H   MET A 188       3.571  13.797   8.420  1.00 93.19           H  
ATOM   2715  CA  MET A 188       2.527  14.019   6.578  1.00 93.19           C  
ATOM   2716  HA  MET A 188       2.833  14.181   5.545  1.00 93.19           H  
ATOM   2717  C   MET A 188       1.493  15.087   6.906  1.00 93.19           C  
ATOM   2718  CB  MET A 188       1.923  12.621   6.663  1.00 93.19           C  
ATOM   2719  HB2 MET A 188       0.930  12.617   6.211  1.00 93.19           H  
ATOM   2720  HB3 MET A 188       1.828  12.332   7.709  1.00 93.19           H  
ATOM   2721  O   MET A 188       1.388  15.539   8.046  1.00 93.19           O  
ATOM   2722  CG  MET A 188       2.784  11.607   5.922  1.00 93.19           C  
ATOM   2723  HG2 MET A 188       2.637  11.764   4.853  1.00 93.19           H  
ATOM   2724  HG3 MET A 188       3.839  11.732   6.166  1.00 93.19           H  
ATOM   2725  SD  MET A 188       2.274   9.925   6.250  1.00 93.19           S  
ATOM   2726  CE  MET A 188       3.479   9.522   7.524  1.00 93.19           C  
ATOM   2727  HE1 MET A 188       3.130   8.651   8.079  1.00 93.19           H  
ATOM   2728  HE2 MET A 188       3.622  10.379   8.181  1.00 93.19           H  
ATOM   2729  HE3 MET A 188       4.429   9.271   7.052  1.00 93.19           H  
ATOM   2730  N   VAL A 189       0.725  15.477   5.900  1.00 98.38           N  
ATOM   2731  H   VAL A 189       0.872  15.057   4.993  1.00 98.38           H  
ATOM   2732  CA  VAL A 189      -0.482  16.284   6.051  1.00 98.38           C  
ATOM   2733  HA  VAL A 189      -0.649  16.491   7.108  1.00 98.38           H  
ATOM   2734  C   VAL A 189      -1.664  15.474   5.555  1.00 98.38           C  
ATOM   2735  CB  VAL A 189      -0.384  17.631   5.317  1.00 98.38           C  
ATOM   2736  HB  VAL A 189      -1.208  18.256   5.662  1.00 98.38           H  
ATOM   2737  O   VAL A 189      -1.511  14.597   4.702  1.00 98.38           O  
ATOM   2738  CG1 VAL A 189       0.903  18.377   5.659  1.00 98.38           C  
ATOM   2739 HG11 VAL A 189       1.765  17.848   5.252  1.00 98.38           H  
ATOM   2740 HG12 VAL A 189       1.006  18.461   6.741  1.00 98.38           H  
ATOM   2741 HG13 VAL A 189       0.855  19.366   5.203  1.00 98.38           H  
ATOM   2742  CG2 VAL A 189      -0.481  17.521   3.792  1.00 98.38           C  
ATOM   2743 HG21 VAL A 189       0.292  16.851   3.415  1.00 98.38           H  
ATOM   2744 HG22 VAL A 189      -1.458  17.132   3.505  1.00 98.38           H  
ATOM   2745 HG23 VAL A 189      -0.358  18.499   3.328  1.00 98.38           H  
ATOM   2746  N   GLY A 190      -2.853  15.770   6.056  1.00 98.87           N  
ATOM   2747  H   GLY A 190      -2.943  16.466   6.782  1.00 98.87           H  
ATOM   2748  CA  GLY A 190      -4.021  15.023   5.628  1.00 98.87           C  
ATOM   2749  HA2 GLY A 190      -4.023  14.948   4.540  1.00 98.87           H  
ATOM   2750  HA3 GLY A 190      -3.956  14.013   6.031  1.00 98.87           H  
ATOM   2751  C   GLY A 190      -5.335  15.623   6.064  1.00 98.87           C  
ATOM   2752  O   GLY A 190      -5.388  16.496   6.933  1.00 98.87           O  
ATOM   2753  N   ALA A 191      -6.397  15.136   5.437  1.00 98.97           N  
ATOM   2754  H   ALA A 191      -6.249  14.406   4.755  1.00 98.97           H  
ATOM   2755  CA  ALA A 191      -7.764  15.535   5.704  1.00 98.97           C  
ATOM   2756  HA  ALA A 191      -7.814  15.943   6.714  1.00 98.97           H  
ATOM   2757  C   ALA A 191      -8.703  14.330   5.628  1.00 98.97           C  
ATOM   2758  CB  ALA A 191      -8.172  16.637   4.722  1.00 98.97           C  
ATOM   2759  HB1 ALA A 191      -9.168  17.003   4.970  1.00 98.97           H  
ATOM   2760  HB2 ALA A 191      -7.461  17.462   4.775  1.00 98.97           H  
ATOM   2761  HB3 ALA A 191      -8.179  16.238   3.707  1.00 98.97           H  
ATOM   2762  O   ALA A 191      -8.516  13.426   4.815  1.00 98.97           O  
ATOM   2763  N   VAL A 192      -9.742  14.351   6.457  1.00 98.98           N  
ATOM   2764  H   VAL A 192      -9.824  15.135   7.089  1.00 98.98           H  
ATOM   2765  CA  VAL A 192     -10.879  13.428   6.384  1.00 98.98           C  
ATOM   2766  HA  VAL A 192     -10.881  12.952   5.403  1.00 98.98           H  
ATOM   2767  C   VAL A 192     -12.168  14.225   6.510  1.00 98.98           C  
ATOM   2768  CB  VAL A 192     -10.814  12.302   7.431  1.00 98.98           C  
ATOM   2769  HB  VAL A 192     -11.682  11.660   7.281  1.00 98.98           H  
ATOM   2770  O   VAL A 192     -12.217  15.205   7.261  1.00 98.98           O  
ATOM   2771  CG1 VAL A 192      -9.577  11.423   7.247  1.00 98.98           C  
ATOM   2772 HG11 VAL A 192      -9.581  10.628   7.993  1.00 98.98           H  
ATOM   2773 HG12 VAL A 192      -8.664  12.009   7.356  1.00 98.98           H  
ATOM   2774 HG13 VAL A 192      -9.593  10.975   6.253  1.00 98.98           H  
ATOM   2775  CG2 VAL A 192     -10.842  12.820   8.875  1.00 98.98           C  
ATOM   2776 HG21 VAL A 192     -11.792  13.313   9.081  1.00 98.98           H  
ATOM   2777 HG22 VAL A 192     -10.731  11.984   9.566  1.00 98.98           H  
ATOM   2778 HG23 VAL A 192     -10.025  13.526   9.031  1.00 98.98           H  
ATOM   2779  N   ALA A 193     -13.211  13.832   5.787  1.00 98.96           N  
ATOM   2780  H   ALA A 193     -13.122  13.030   5.180  1.00 98.96           H  
ATOM   2781  CA  ALA A 193     -14.483  14.543   5.813  1.00 98.96           C  
ATOM   2782  HA  ALA A 193     -14.557  15.076   6.761  1.00 98.96           H  
ATOM   2783  C   ALA A 193     -15.684  13.607   5.741  1.00 98.96           C  
ATOM   2784  CB  ALA A 193     -14.523  15.576   4.682  1.00 98.96           C  
ATOM   2785  HB1 ALA A 193     -15.427  16.179   4.764  1.00 98.96           H  
ATOM   2786  HB2 ALA A 193     -14.522  15.069   3.718  1.00 98.96           H  
ATOM   2787  HB3 ALA A 193     -13.652  16.228   4.751  1.00 98.96           H  
ATOM   2788  O   ALA A 193     -15.601  12.513   5.193  1.00 98.96           O  
ATOM   2789  N   LEU A 194     -16.798  14.106   6.272  1.00 98.92           N  
ATOM   2790  H   LEU A 194     -16.723  15.021   6.694  1.00 98.92           H  
ATOM   2791  CA  LEU A 194     -18.151  13.603   6.080  1.00 98.92           C  
ATOM   2792  HA  LEU A 194     -18.139  12.762   5.387  1.00 98.92           H  
ATOM   2793  C   LEU A 194     -18.990  14.738   5.493  1.00 98.92           C  
ATOM   2794  CB  LEU A 194     -18.700  13.143   7.436  1.00 98.92           C  
ATOM   2795  HB2 LEU A 194     -18.612  13.978   8.132  1.00 98.92           H  
ATOM   2796  HB3 LEU A 194     -18.074  12.333   7.809  1.00 98.92           H  
ATOM   2797  O   LEU A 194     -19.008  15.837   6.059  1.00 98.92           O  
ATOM   2798  CG  LEU A 194     -20.170  12.686   7.427  1.00 98.92           C  
ATOM   2799  HG  LEU A 194     -20.812  13.485   7.056  1.00 98.92           H  
ATOM   2800  CD1 LEU A 194     -20.396  11.434   6.585  1.00 98.92           C  
ATOM   2801 HD11 LEU A 194     -21.417  11.070   6.705  1.00 98.92           H  
ATOM   2802 HD12 LEU A 194     -20.240  11.665   5.531  1.00 98.92           H  
ATOM   2803 HD13 LEU A 194     -19.703  10.647   6.882  1.00 98.92           H  
ATOM   2804  CD2 LEU A 194     -20.564  12.386   8.872  1.00 98.92           C  
ATOM   2805 HD21 LEU A 194     -19.779  11.788   9.334  1.00 98.92           H  
ATOM   2806 HD22 LEU A 194     -20.683  13.321   9.418  1.00 98.92           H  
ATOM   2807 HD23 LEU A 194     -21.487  11.807   8.909  1.00 98.92           H  
ATOM   2808  N   ASP A 195     -19.689  14.488   4.392  1.00 98.73           N  
ATOM   2809  H   ASP A 195     -19.624  13.571   3.973  1.00 98.73           H  
ATOM   2810  CA  ASP A 195     -20.521  15.497   3.735  1.00 98.73           C  
ATOM   2811  HA  ASP A 195     -20.190  16.476   4.082  1.00 98.73           H  
ATOM   2812  C   ASP A 195     -22.012  15.431   4.102  1.00 98.73           C  
ATOM   2813  CB  ASP A 195     -20.252  15.512   2.227  1.00 98.73           C  
ATOM   2814  HB2 ASP A 195     -19.176  15.619   2.094  1.00 98.73           H  
ATOM   2815  HB3 ASP A 195     -20.715  16.399   1.796  1.00 98.73           H  
ATOM   2816  O   ASP A 195     -22.462  14.629   4.923  1.00 98.73           O  
ATOM   2817  CG  ASP A 195     -20.760  14.289   1.464  1.00 98.73           C  
ATOM   2818  OD1 ASP A 195     -21.759  13.680   1.918  1.00 98.73           O  
ATOM   2819  OD2 ASP A 195     -20.203  14.050   0.375  1.00 98.73           O  
ATOM   2820  N   ALA A 196     -22.797  16.334   3.507  1.00 97.92           N  
ATOM   2821  H   ALA A 196     -22.382  16.928   2.803  1.00 97.92           H  
ATOM   2822  CA  ALA A 196     -24.238  16.438   3.741  1.00 97.92           C  
ATOM   2823  HA  ALA A 196     -24.420  16.425   4.815  1.00 97.92           H  
ATOM   2824  C   ALA A 196     -25.045  15.273   3.143  1.00 97.92           C  
ATOM   2825  CB  ALA A 196     -24.710  17.782   3.172  1.00 97.92           C  
ATOM   2826  HB1 ALA A 196     -24.148  18.601   3.622  1.00 97.92           H  
ATOM   2827  HB2 ALA A 196     -24.561  17.798   2.092  1.00 97.92           H  
ATOM   2828  HB3 ALA A 196     -25.770  17.917   3.387  1.00 97.92           H  
ATOM   2829  O   ALA A 196     -26.208  15.079   3.511  1.00 97.92           O  
ATOM   2830  N   HIS A 197     -24.450  14.511   2.226  1.00 97.55           N  
ATOM   2831  H   HIS A 197     -23.466  14.644   2.041  1.00 97.55           H  
ATOM   2832  CA  HIS A 197     -25.049  13.333   1.605  1.00 97.55           C  
ATOM   2833  HA  HIS A 197     -26.133  13.451   1.594  1.00 97.55           H  
ATOM   2834  C   HIS A 197     -24.763  12.057   2.406  1.00 97.55           C  
ATOM   2835  CB  HIS A 197     -24.573  13.255   0.151  1.00 97.55           C  
ATOM   2836  HB2 HIS A 197     -23.492  13.124   0.130  1.00 97.55           H  
ATOM   2837  HB3 HIS A 197     -25.026  12.390  -0.333  1.00 97.55           H  
ATOM   2838  O   HIS A 197     -25.446  11.051   2.213  1.00 97.55           O  
ATOM   2839  CG  HIS A 197     -24.935  14.499  -0.622  1.00 97.55           C  
ATOM   2840  CD2 HIS A 197     -24.079  15.460  -1.090  1.00 97.55           C  
ATOM   2841  HD2 HIS A 197     -23.002  15.445  -1.009  1.00 97.55           H  
ATOM   2842  ND1 HIS A 197     -26.214  14.923  -0.893  1.00 97.55           N  
ATOM   2843  HD1 HIS A 197     -27.055  14.410  -0.670  1.00 97.55           H  
ATOM   2844  CE1 HIS A 197     -26.136  16.108  -1.517  1.00 97.55           C  
ATOM   2845  HE1 HIS A 197     -26.977  16.689  -1.864  1.00 97.55           H  
ATOM   2846  NE2 HIS A 197     -24.859  16.481  -1.654  1.00 97.55           N  
ATOM   2847  N   GLY A 198     -23.853  12.138   3.380  1.00 98.14           N  
ATOM   2848  H   GLY A 198     -23.274  12.965   3.401  1.00 98.14           H  
ATOM   2849  CA  GLY A 198     -23.451  11.027   4.231  1.00 98.14           C  
ATOM   2850  HA2 GLY A 198     -24.278  10.327   4.355  1.00 98.14           H  
ATOM   2851  HA3 GLY A 198     -23.172  11.423   5.207  1.00 98.14           H  
ATOM   2852  C   GLY A 198     -22.255  10.256   3.684  1.00 98.14           C  
ATOM   2853  O   GLY A 198     -22.014   9.154   4.169  1.00 98.14           O  
ATOM   2854  N   HIS A 199     -21.534  10.823   2.713  1.00 98.79           N  
ATOM   2855  H   HIS A 199     -21.766  11.750   2.387  1.00 98.79           H  
ATOM   2856  CA  HIS A 199     -20.344  10.211   2.137  1.00 98.79           C  
ATOM   2857  HA  HIS A 199     -20.430   9.129   2.233  1.00 98.79           H  
ATOM   2858  C   HIS A 199     -19.087  10.640   2.884  1.00 98.79           C  
ATOM   2859  CB  HIS A 199     -20.245  10.524   0.642  1.00 98.79           C  
ATOM   2860  HB2 HIS A 199     -20.112  11.596   0.499  1.00 98.79           H  
ATOM   2861  HB3 HIS A 199     -19.368  10.021   0.234  1.00 98.79           H  
ATOM   2862  O   HIS A 199     -18.971  11.779   3.353  1.00 98.79           O  
ATOM   2863  CG  HIS A 199     -21.457  10.060  -0.118  1.00 98.79           C  
ATOM   2864  CD2 HIS A 199     -22.255  10.801  -0.943  1.00 98.79           C  
ATOM   2865  HD2 HIS A 199     -22.105  11.843  -1.184  1.00 98.79           H  
ATOM   2866  ND1 HIS A 199     -21.971   8.791  -0.085  1.00 98.79           N  
ATOM   2867  HD1 HIS A 199     -21.553   8.007   0.396  1.00 98.79           H  
ATOM   2868  CE1 HIS A 199     -23.049   8.759  -0.876  1.00 98.79           C  
ATOM   2869  HE1 HIS A 199     -23.638   7.873  -1.064  1.00 98.79           H  
ATOM   2870  NE2 HIS A 199     -23.287   9.970  -1.413  1.00 98.79           N  
ATOM   2871  N   LEU A 200     -18.152   9.706   2.994  1.00 98.93           N  
ATOM   2872  H   LEU A 200     -18.347   8.807   2.579  1.00 98.93           H  
ATOM   2873  CA  LEU A 200     -16.854   9.871   3.623  1.00 98.93           C  
ATOM   2874  HA  LEU A 200     -16.860  10.789   4.211  1.00 98.93           H  
ATOM   2875  C   LEU A 200     -15.760  10.006   2.566  1.00 98.93           C  
ATOM   2876  CB  LEU A 200     -16.604   8.668   4.545  1.00 98.93           C  
ATOM   2877  HB2 LEU A 200     -16.796   7.757   3.978  1.00 98.93           H  
ATOM   2878  HB3 LEU A 200     -15.554   8.654   4.837  1.00 98.93           H  
ATOM   2879  O   LEU A 200     -15.832   9.406   1.501  1.00 98.93           O  
ATOM   2880  CG  LEU A 200     -17.467   8.660   5.817  1.00 98.93           C  
ATOM   2881  HG  LEU A 200     -18.522   8.797   5.578  1.00 98.93           H  
ATOM   2882  CD1 LEU A 200     -17.285   7.328   6.535  1.00 98.93           C  
ATOM   2883 HD11 LEU A 200     -17.705   6.525   5.930  1.00 98.93           H  
ATOM   2884 HD12 LEU A 200     -17.792   7.334   7.500  1.00 98.93           H  
ATOM   2885 HD13 LEU A 200     -16.220   7.135   6.666  1.00 98.93           H  
ATOM   2886  CD2 LEU A 200     -17.014   9.736   6.801  1.00 98.93           C  
ATOM   2887 HD21 LEU A 200     -15.965   9.566   7.045  1.00 98.93           H  
ATOM   2888 HD22 LEU A 200     -17.131  10.721   6.351  1.00 98.93           H  
ATOM   2889 HD23 LEU A 200     -17.614   9.692   7.711  1.00 98.93           H  
ATOM   2890  N   ALA A 201     -14.703  10.750   2.872  1.00 98.97           N  
ATOM   2891  H   ALA A 201     -14.703  11.257   3.746  1.00 98.97           H  
ATOM   2892  CA  ALA A 201     -13.498  10.774   2.047  1.00 98.97           C  
ATOM   2893  HA  ALA A 201     -13.373   9.801   1.573  1.00 98.97           H  
ATOM   2894  C   ALA A 201     -12.256  11.046   2.892  1.00 98.97           C  
ATOM   2895  CB  ALA A 201     -13.647  11.821   0.941  1.00 98.97           C  
ATOM   2896  HB1 ALA A 201     -12.797  11.756   0.262  1.00 98.97           H  
ATOM   2897  HB2 ALA A 201     -14.557  11.634   0.372  1.00 98.97           H  
ATOM   2898  HB3 ALA A 201     -13.681  12.816   1.386  1.00 98.97           H  
ATOM   2899  O   ALA A 201     -12.341  11.656   3.964  1.00 98.97           O  
ATOM   2900  N   ALA A 202     -11.101  10.624   2.383  1.00 98.98           N  
ATOM   2901  H   ALA A 202     -11.119  10.158   1.487  1.00 98.98           H  
ATOM   2902  CA  ALA A 202      -9.795  10.871   2.980  1.00 98.98           C  
ATOM   2903  HA  ALA A 202      -9.881  11.669   3.718  1.00 98.98           H  
ATOM   2904  C   ALA A 202      -8.790  11.318   1.915  1.00 98.98           C  
ATOM   2905  CB  ALA A 202      -9.317   9.603   3.698  1.00 98.98           C  
ATOM   2906  HB1 ALA A 202      -9.200   8.793   2.979  1.00 98.98           H  
ATOM   2907  HB2 ALA A 202      -8.360   9.792   4.184  1.00 98.98           H  
ATOM   2908  HB3 ALA A 202     -10.041   9.297   4.453  1.00 98.98           H  
ATOM   2909  O   ALA A 202      -8.881  10.912   0.758  1.00 98.98           O  
ATOM   2910  N   ALA A 203      -7.818  12.132   2.317  1.00 98.97           N  
ATOM   2911  H   ALA A 203      -7.832  12.465   3.270  1.00 98.97           H  
ATOM   2912  CA  ALA A 203      -6.652  12.477   1.514  1.00 98.97           C  
ATOM   2913  HA  ALA A 203      -6.457  11.667   0.811  1.00 98.97           H  
ATOM   2914  C   ALA A 203      -5.418  12.624   2.413  1.00 98.97           C  
ATOM   2915  CB  ALA A 203      -6.937  13.757   0.718  1.00 98.97           C  
ATOM   2916  HB1 ALA A 203      -7.181  14.574   1.396  1.00 98.97           H  
ATOM   2917  HB2 ALA A 203      -7.778  13.593   0.044  1.00 98.97           H  
ATOM   2918  HB3 ALA A 203      -6.062  14.020   0.124  1.00 98.97           H  
ATOM   2919  O   ALA A 203      -5.520  13.126   3.536  1.00 98.97           O  
ATOM   2920  N   THR A 204      -4.255  12.227   1.903  1.00 98.93           N  
ATOM   2921  H   THR A 204      -4.251  11.855   0.964  1.00 98.93           H  
ATOM   2922  CA  THR A 204      -2.961  12.318   2.598  1.00 98.93           C  
ATOM   2923  HA  THR A 204      -3.031  13.065   3.389  1.00 98.93           H  
ATOM   2924  C   THR A 204      -1.893  12.778   1.604  1.00 98.93           C  
ATOM   2925  CB  THR A 204      -2.577  10.973   3.253  1.00 98.93           C  
ATOM   2926  HB  THR A 204      -2.400  10.225   2.480  1.00 98.93           H  
ATOM   2927  O   THR A 204      -1.916  12.371   0.446  1.00 98.93           O  
ATOM   2928  CG2 THR A 204      -1.347  11.086   4.155  1.00 98.93           C  
ATOM   2929 HG21 THR A 204      -1.518  11.834   4.929  1.00 98.93           H  
ATOM   2930 HG22 THR A 204      -1.156  10.125   4.633  1.00 98.93           H  
ATOM   2931 HG23 THR A 204      -0.464  11.363   3.579  1.00 98.93           H  
ATOM   2932  OG1 THR A 204      -3.610  10.518   4.105  1.00 98.93           O  
ATOM   2933  HG1 THR A 204      -3.358   9.647   4.420  1.00 98.93           H  
ATOM   2934  N   SER A 205      -0.962  13.635   2.028  1.00 98.86           N  
ATOM   2935  H   SER A 205      -0.986  13.932   2.993  1.00 98.86           H  
ATOM   2936  CA  SER A 205       0.149  14.129   1.199  1.00 98.86           C  
ATOM   2937  HA  SER A 205       0.381  13.383   0.439  1.00 98.86           H  
ATOM   2938  C   SER A 205       1.405  14.338   2.044  1.00 98.86           C  
ATOM   2939  CB  SER A 205      -0.259  15.421   0.477  1.00 98.86           C  
ATOM   2940  HB2 SER A 205      -1.148  15.223  -0.121  1.00 98.86           H  
ATOM   2941  HB3 SER A 205      -0.491  16.192   1.211  1.00 98.86           H  
ATOM   2942  O   SER A 205       1.322  14.558   3.256  1.00 98.86           O  
ATOM   2943  OG  SER A 205       0.756  15.891  -0.386  1.00 98.86           O  
ATOM   2944  HG  SER A 205       0.330  16.416  -1.067  1.00 98.86           H  
ATOM   2945  N   THR A 206       2.589  14.240   1.440  1.00 98.06           N  
ATOM   2946  H   THR A 206       2.607  14.021   0.454  1.00 98.06           H  
ATOM   2947  CA  THR A 206       3.855  14.461   2.147  1.00 98.06           C  
ATOM   2948  HA  THR A 206       3.714  15.319   2.804  1.00 98.06           H  
ATOM   2949  C   THR A 206       5.034  14.766   1.230  1.00 98.06           C  
ATOM   2950  CB  THR A 206       4.181  13.252   3.032  1.00 98.06           C  
ATOM   2951  HB  THR A 206       3.282  13.052   3.615  1.00 98.06           H  
ATOM   2952  O   THR A 206       5.083  14.339   0.080  1.00 98.06           O  
ATOM   2953  CG2 THR A 206       4.541  11.978   2.268  1.00 98.06           C  
ATOM   2954 HG21 THR A 206       5.458  12.105   1.692  1.00 98.06           H  
ATOM   2955 HG22 THR A 206       4.668  11.153   2.968  1.00 98.06           H  
ATOM   2956 HG23 THR A 206       3.731  11.740   1.578  1.00 98.06           H  
ATOM   2957  OG1 THR A 206       5.216  13.553   3.946  1.00 98.06           O  
ATOM   2958  HG1 THR A 206       4.904  14.255   4.522  1.00 98.06           H  
ATOM   2959  N   GLY A 207       6.033  15.461   1.779  1.00 96.26           N  
ATOM   2960  H   GLY A 207       5.871  15.857   2.694  1.00 96.26           H  
ATOM   2961  CA  GLY A 207       7.398  15.509   1.248  1.00 96.26           C  
ATOM   2962  HA2 GLY A 207       7.361  15.491   0.159  1.00 96.26           H  
ATOM   2963  HA3 GLY A 207       7.871  16.437   1.572  1.00 96.26           H  
ATOM   2964  C   GLY A 207       8.287  14.341   1.698  1.00 96.26           C  
ATOM   2965  O   GLY A 207       9.460  14.276   1.338  1.00 96.26           O  
ATOM   2966  N   GLY A 208       7.760  13.420   2.508  1.00 93.12           N  
ATOM   2967  H   GLY A 208       6.798  13.533   2.794  1.00 93.12           H  
ATOM   2968  CA  GLY A 208       8.489  12.287   3.070  1.00 93.12           C  
ATOM   2969  HA2 GLY A 208       7.783  11.488   3.296  1.00 93.12           H  
ATOM   2970  HA3 GLY A 208       9.198  11.915   2.330  1.00 93.12           H  
ATOM   2971  C   GLY A 208       9.237  12.644   4.355  1.00 93.12           C  
ATOM   2972  O   GLY A 208       8.766  13.443   5.161  1.00 93.12           O  
ATOM   2973  N   ILE A 209      10.405  12.035   4.562  1.00 89.98           N  
ATOM   2974  H   ILE A 209      10.773  11.438   3.836  1.00 89.98           H  
ATOM   2975  CA  ILE A 209      11.262  12.269   5.734  1.00 89.98           C  
ATOM   2976  HA  ILE A 209      10.746  12.945   6.414  1.00 89.98           H  
ATOM   2977  C   ILE A 209      12.552  12.983   5.323  1.00 89.98           C  
ATOM   2978  CB  ILE A 209      11.520  10.965   6.528  1.00 89.98           C  
ATOM   2979  HB  ILE A 209      12.143  11.219   7.385  1.00 89.98           H  
ATOM   2980  O   ILE A 209      13.060  12.791   4.216  1.00 89.98           O  
ATOM   2981  CG1 ILE A 209      12.277   9.912   5.692  1.00 89.98           C  
ATOM   2982 HG12 ILE A 209      11.709   9.683   4.790  1.00 89.98           H  
ATOM   2983 HG13 ILE A 209      13.244  10.335   5.418  1.00 89.98           H  
ATOM   2984  CG2 ILE A 209      10.187  10.421   7.074  1.00 89.98           C  
ATOM   2985 HG21 ILE A 209       9.639  11.212   7.585  1.00 89.98           H  
ATOM   2986 HG22 ILE A 209       9.573  10.028   6.264  1.00 89.98           H  
ATOM   2987 HG23 ILE A 209      10.372   9.621   7.791  1.00 89.98           H  
ATOM   2988  CD1 ILE A 209      12.572   8.591   6.404  1.00 89.98           C  
ATOM   2989 HD11 ILE A 209      11.646   8.055   6.615  1.00 89.98           H  
ATOM   2990 HD12 ILE A 209      13.191   7.969   5.759  1.00 89.98           H  
ATOM   2991 HD13 ILE A 209      13.107   8.781   7.335  1.00 89.98           H  
ATOM   2992  N   THR A 210      13.083  13.823   6.211  1.00 89.44           N  
ATOM   2993  H   THR A 210      12.612  13.977   7.091  1.00 89.44           H  
ATOM   2994  CA  THR A 210      14.346  14.531   5.968  1.00 89.44           C  
ATOM   2995  HA  THR A 210      14.229  15.159   5.084  1.00 89.44           H  
ATOM   2996  C   THR A 210      15.465  13.535   5.704  1.00 89.44           C  
ATOM   2997  CB  THR A 210      14.728  15.420   7.158  1.00 89.44           C  
ATOM   2998  HB  THR A 210      14.848  14.804   8.049  1.00 89.44           H  
ATOM   2999  O   THR A 210      15.631  12.572   6.448  1.00 89.44           O  
ATOM   3000  CG2 THR A 210      16.007  16.228   6.924  1.00 89.44           C  
ATOM   3001 HG21 THR A 210      16.865  15.560   6.849  1.00 89.44           H  
ATOM   3002 HG22 THR A 210      15.915  16.810   6.007  1.00 89.44           H  
ATOM   3003 HG23 THR A 210      16.174  16.902   7.764  1.00 89.44           H  
ATOM   3004  OG1 THR A 210      13.703  16.359   7.384  1.00 89.44           O  
ATOM   3005  HG1 THR A 210      13.770  16.664   8.292  1.00 89.44           H  
ATOM   3006  N   ASN A 211      16.263  13.809   4.673  1.00 90.31           N  
ATOM   3007  H   ASN A 211      15.978  14.546   4.045  1.00 90.31           H  
ATOM   3008  CA  ASN A 211      17.382  12.980   4.245  1.00 90.31           C  
ATOM   3009  HA  ASN A 211      17.798  13.462   3.360  1.00 90.31           H  
ATOM   3010  C   ASN A 211      16.966  11.569   3.779  1.00 90.31           C  
ATOM   3011  CB  ASN A 211      18.465  13.012   5.343  1.00 90.31           C  
ATOM   3012  HB2 ASN A 211      18.556  14.022   5.743  1.00 90.31           H  
ATOM   3013  HB3 ASN A 211      18.180  12.341   6.153  1.00 90.31           H  
ATOM   3014  O   ASN A 211      17.785  10.651   3.818  1.00 90.31           O  
ATOM   3015  CG  ASN A 211      19.834  12.625   4.834  1.00 90.31           C  
ATOM   3016  ND2 ASN A 211      20.584  11.850   5.581  1.00 90.31           N  
ATOM   3017 HD21 ASN A 211      20.208  11.437   6.422  1.00 90.31           H  
ATOM   3018 HD22 ASN A 211      21.485  11.604   5.197  1.00 90.31           H  
ATOM   3019  OD1 ASN A 211      20.266  13.058   3.783  1.00 90.31           O  
ATOM   3020  N   LYS A 212      15.711  11.378   3.328  1.00 90.44           N  
ATOM   3021  H   LYS A 212      15.047  12.138   3.387  1.00 90.44           H  
ATOM   3022  CA  LYS A 212      15.260  10.082   2.793  1.00 90.44           C  
ATOM   3023  HA  LYS A 212      15.408   9.349   3.585  1.00 90.44           H  
ATOM   3024  C   LYS A 212      16.112   9.633   1.611  1.00 90.44           C  
ATOM   3025  CB  LYS A 212      13.760  10.065   2.428  1.00 90.44           C  
ATOM   3026  HB2 LYS A 212      13.190  10.463   3.268  1.00 90.44           H  
ATOM   3027  HB3 LYS A 212      13.468   9.023   2.300  1.00 90.44           H  
ATOM   3028  O   LYS A 212      16.543  10.457   0.800  1.00 90.44           O  
ATOM   3029  CG  LYS A 212      13.318  10.839   1.173  1.00 90.44           C  
ATOM   3030  HG2 LYS A 212      13.524  11.901   1.309  1.00 90.44           H  
ATOM   3031  HG3 LYS A 212      13.862  10.474   0.301  1.00 90.44           H  
ATOM   3032  CD  LYS A 212      11.808  10.631   0.934  1.00 90.44           C  
ATOM   3033  HD2 LYS A 212      11.608   9.563   0.853  1.00 90.44           H  
ATOM   3034  HD3 LYS A 212      11.257  11.035   1.783  1.00 90.44           H  
ATOM   3035  CE  LYS A 212      11.320  11.312  -0.352  1.00 90.44           C  
ATOM   3036  HE2 LYS A 212      11.480  12.387  -0.267  1.00 90.44           H  
ATOM   3037  HE3 LYS A 212      11.918  10.945  -1.186  1.00 90.44           H  
ATOM   3038  NZ  LYS A 212       9.882  11.049  -0.650  1.00 90.44           N  
ATOM   3039  HZ1 LYS A 212       9.711  10.089  -0.910  1.00 90.44           H  
ATOM   3040  HZ2 LYS A 212       9.570  11.620  -1.423  1.00 90.44           H  
ATOM   3041  HZ3 LYS A 212       9.258  11.305   0.102  1.00 90.44           H  
ATOM   3042  N   GLN A 213      16.311   8.324   1.486  1.00 92.78           N  
ATOM   3043  H   GLN A 213      15.902   7.700   2.166  1.00 92.78           H  
ATOM   3044  CA  GLN A 213      16.866   7.749   0.265  1.00 92.78           C  
ATOM   3045  HA  GLN A 213      17.815   8.240   0.049  1.00 92.78           H  
ATOM   3046  C   GLN A 213      15.924   8.020  -0.916  1.00 92.78           C  
ATOM   3047  CB  GLN A 213      17.132   6.251   0.457  1.00 92.78           C  
ATOM   3048  HB2 GLN A 213      16.227   5.769   0.828  1.00 92.78           H  
ATOM   3049  HB3 GLN A 213      17.399   5.819  -0.507  1.00 92.78           H  
ATOM   3050  O   GLN A 213      14.702   8.019  -0.753  1.00 92.78           O  
ATOM   3051  CG  GLN A 213      18.280   5.994   1.447  1.00 92.78           C  
ATOM   3052  HG2 GLN A 213      17.984   6.329   2.441  1.00 92.78           H  
ATOM   3053  HG3 GLN A 213      19.154   6.567   1.138  1.00 92.78           H  
ATOM   3054  CD  GLN A 213      18.686   4.525   1.537  1.00 92.78           C  
ATOM   3055  NE2 GLN A 213      19.703   4.200   2.301  1.00 92.78           N  
ATOM   3056 HE21 GLN A 213      20.118   4.883   2.918  1.00 92.78           H  
ATOM   3057 HE22 GLN A 213      19.874   3.207   2.378  1.00 92.78           H  
ATOM   3058  OE1 GLN A 213      18.138   3.636   0.919  1.00 92.78           O  
ATOM   3059  N   ALA A 214      16.501   8.285  -2.089  1.00 93.80           N  
ATOM   3060  H   ALA A 214      17.505   8.218  -2.176  1.00 93.80           H  
ATOM   3061  CA  ALA A 214      15.733   8.539  -3.303  1.00 93.80           C  
ATOM   3062  HA  ALA A 214      15.075   9.391  -3.135  1.00 93.80           H  
ATOM   3063  C   ALA A 214      14.857   7.328  -3.652  1.00 93.80           C  
ATOM   3064  CB  ALA A 214      16.696   8.893  -4.441  1.00 93.80           C  
ATOM   3065  HB1 ALA A 214      17.287   9.768  -4.171  1.00 93.80           H  
ATOM   3066  HB2 ALA A 214      17.354   8.050  -4.651  1.00 93.80           H  
ATOM   3067  HB3 ALA A 214      16.120   9.123  -5.337  1.00 93.80           H  
ATOM   3068  O   ALA A 214      15.283   6.180  -3.504  1.00 93.80           O  
ATOM   3069  N   GLY A 215      13.627   7.587  -4.083  1.00 97.60           N  
ATOM   3070  H   GLY A 215      13.348   8.553  -4.179  1.00 97.60           H  
ATOM   3071  CA  GLY A 215      12.630   6.564  -4.382  1.00 97.60           C  
ATOM   3072  HA2 GLY A 215      13.058   5.812  -5.045  1.00 97.60           H  
ATOM   3073  HA3 GLY A 215      11.807   7.038  -4.916  1.00 97.60           H  
ATOM   3074  C   GLY A 215      12.053   5.843  -3.161  1.00 97.60           C  
ATOM   3075  O   GLY A 215      11.312   4.883  -3.353  1.00 97.60           O  
ATOM   3076  N   ARG A 216      12.365   6.246  -1.919  1.00 97.20           N  
ATOM   3077  H   ARG A 216      12.996   7.028  -1.816  1.00 97.20           H  
ATOM   3078  CA  ARG A 216      11.720   5.684  -0.718  1.00 97.20           C  
ATOM   3079  HA  ARG A 216      11.726   4.597  -0.803  1.00 97.20           H  
ATOM   3080  C   ARG A 216      10.266   6.137  -0.656  1.00 97.20           C  
ATOM   3081  CB  ARG A 216      12.498   6.063   0.557  1.00 97.20           C  
ATOM   3082  HB2 ARG A 216      13.501   5.644   0.466  1.00 97.20           H  
ATOM   3083  HB3 ARG A 216      12.600   7.147   0.611  1.00 97.20           H  
ATOM   3084  O   ARG A 216       9.994   7.342  -0.621  1.00 97.20           O  
ATOM   3085  CG  ARG A 216      11.892   5.548   1.882  1.00 97.20           C  
ATOM   3086  HG2 ARG A 216      11.520   4.532   1.754  1.00 97.20           H  
ATOM   3087  HG3 ARG A 216      12.698   5.526   2.616  1.00 97.20           H  
ATOM   3088  CD  ARG A 216      10.780   6.454   2.445  1.00 97.20           C  
ATOM   3089  HD2 ARG A 216       9.917   6.436   1.780  1.00 97.20           H  
ATOM   3090  HD3 ARG A 216      11.160   7.475   2.492  1.00 97.20           H  
ATOM   3091  NE  ARG A 216      10.311   6.055   3.786  1.00 97.20           N  
ATOM   3092  HE  ARG A 216      10.657   5.204   4.205  1.00 97.20           H  
ATOM   3093  NH1 ARG A 216       8.764   7.737   4.069  1.00 97.20           N  
ATOM   3094 HH11 ARG A 216       8.816   7.933   3.079  1.00 97.20           H  
ATOM   3095 HH12 ARG A 216       8.031   8.107   4.656  1.00 97.20           H  
ATOM   3096  NH2 ARG A 216       9.141   6.299   5.709  1.00 97.20           N  
ATOM   3097 HH21 ARG A 216       8.519   6.755   6.362  1.00 97.20           H  
ATOM   3098 HH22 ARG A 216       9.598   5.476   6.074  1.00 97.20           H  
ATOM   3099  CZ  ARG A 216       9.411   6.694   4.510  1.00 97.20           C  
ATOM   3100  N   VAL A 217       9.358   5.178  -0.492  1.00 98.02           N  
ATOM   3101  H   VAL A 217       9.679   4.220  -0.480  1.00 98.02           H  
ATOM   3102  CA  VAL A 217       7.913   5.414  -0.365  1.00 98.02           C  
ATOM   3103  HA  VAL A 217       7.706   6.461  -0.589  1.00 98.02           H  
ATOM   3104  C   VAL A 217       7.455   5.139   1.073  1.00 98.02           C  
ATOM   3105  CB  VAL A 217       7.139   4.580  -1.404  1.00 98.02           C  
ATOM   3106  HB  VAL A 217       7.275   3.519  -1.194  1.00 98.02           H  
ATOM   3107  O   VAL A 217       7.787   4.108   1.654  1.00 98.02           O  
ATOM   3108  CG1 VAL A 217       5.646   4.902  -1.373  1.00 98.02           C  
ATOM   3109 HG11 VAL A 217       5.509   5.972  -1.529  1.00 98.02           H  
ATOM   3110 HG12 VAL A 217       5.128   4.347  -2.155  1.00 98.02           H  
ATOM   3111 HG13 VAL A 217       5.217   4.603  -0.417  1.00 98.02           H  
ATOM   3112  CG2 VAL A 217       7.629   4.859  -2.833  1.00 98.02           C  
ATOM   3113 HG21 VAL A 217       8.668   4.548  -2.944  1.00 98.02           H  
ATOM   3114 HG22 VAL A 217       7.036   4.286  -3.546  1.00 98.02           H  
ATOM   3115 HG23 VAL A 217       7.548   5.921  -3.061  1.00 98.02           H  
ATOM   3116  N   GLY A 218       6.740   6.100   1.667  1.00 96.48           N  
ATOM   3117  H   GLY A 218       6.462   6.886   1.096  1.00 96.48           H  
ATOM   3118  CA  GLY A 218       6.106   5.958   2.985  1.00 96.48           C  
ATOM   3119  HA2 GLY A 218       6.677   5.270   3.608  1.00 96.48           H  
ATOM   3120  HA3 GLY A 218       6.085   6.929   3.479  1.00 96.48           H  
ATOM   3121  C   GLY A 218       4.667   5.441   2.902  1.00 96.48           C  
ATOM   3122  O   GLY A 218       4.228   4.953   1.869  1.00 96.48           O  
ATOM   3123  N   ASP A 219       3.908   5.581   3.985  1.00 96.77           N  
ATOM   3124  H   ASP A 219       4.272   6.040   4.808  1.00 96.77           H  
ATOM   3125  CA  ASP A 219       2.492   5.199   4.067  1.00 96.77           C  
ATOM   3126  HA  ASP A 219       2.367   4.224   3.597  1.00 96.77           H  
ATOM   3127  C   ASP A 219       1.552   6.168   3.336  1.00 96.77           C  
ATOM   3128  CB  ASP A 219       2.073   5.065   5.544  1.00 96.77           C  
ATOM   3129  HB2 ASP A 219       1.024   4.771   5.584  1.00 96.77           H  
ATOM   3130  HB3 ASP A 219       2.650   4.263   6.003  1.00 96.77           H  
ATOM   3131  O   ASP A 219       0.506   5.743   2.854  1.00 96.77           O  
ATOM   3132  CG  ASP A 219       2.274   6.335   6.375  1.00 96.77           C  
ATOM   3133  OD1 ASP A 219       3.364   6.938   6.235  1.00 96.77           O  
ATOM   3134  OD2 ASP A 219       1.375   6.666   7.181  1.00 96.77           O  
ATOM   3135  N   ALA A 220       1.919   7.447   3.210  1.00 98.16           N  
ATOM   3136  H   ALA A 220       2.744   7.736   3.716  1.00 98.16           H  
ATOM   3137  CA  ALA A 220       1.067   8.488   2.624  1.00 98.16           C  
ATOM   3138  HA  ALA A 220       0.255   8.670   3.327  1.00 98.16           H  
ATOM   3139  C   ALA A 220       0.399   8.135   1.275  1.00 98.16           C  
ATOM   3140  CB  ALA A 220       1.872   9.784   2.500  1.00 98.16           C  
ATOM   3141  HB1 ALA A 220       2.141  10.139   3.495  1.00 98.16           H  
ATOM   3142  HB2 ALA A 220       2.788   9.616   1.933  1.00 98.16           H  
ATOM   3143  HB3 ALA A 220       1.275  10.548   2.002  1.00 98.16           H  
ATOM   3144  O   ALA A 220      -0.807   8.357   1.163  1.00 98.16           O  
ATOM   3145  N   PRO A 221       1.096   7.604   0.249  1.00 98.84           N  
ATOM   3146  CA  PRO A 221       0.465   7.254  -1.025  1.00 98.84           C  
ATOM   3147  HA  PRO A 221      -0.292   7.993  -1.286  1.00 98.84           H  
ATOM   3148  C   PRO A 221      -0.186   5.860  -1.026  1.00 98.84           C  
ATOM   3149  CB  PRO A 221       1.591   7.341  -2.049  1.00 98.84           C  
ATOM   3150  HB2 PRO A 221       1.408   6.731  -2.934  1.00 98.84           H  
ATOM   3151  HB3 PRO A 221       1.735   8.384  -2.330  1.00 98.84           H  
ATOM   3152  O   PRO A 221      -0.777   5.461  -2.029  1.00 98.84           O  
ATOM   3153  CG  PRO A 221       2.793   6.849  -1.250  1.00 98.84           C  
ATOM   3154  HG2 PRO A 221       2.800   5.759  -1.232  1.00 98.84           H  
ATOM   3155  HG3 PRO A 221       3.725   7.234  -1.663  1.00 98.84           H  
ATOM   3156  CD  PRO A 221       2.536   7.394   0.153  1.00 98.84           C  
ATOM   3157  HD2 PRO A 221       3.064   8.341   0.271  1.00 98.84           H  
ATOM   3158  HD3 PRO A 221       2.878   6.674   0.896  1.00 98.84           H  
ATOM   3159  N   LEU A 222      -0.054   5.095   0.059  1.00 98.86           N  
ATOM   3160  H   LEU A 222       0.352   5.492   0.895  1.00 98.86           H  
ATOM   3161  CA  LEU A 222      -0.467   3.701   0.122  1.00 98.86           C  
ATOM   3162  HA  LEU A 222      -0.554   3.308  -0.891  1.00 98.86           H  
ATOM   3163  C   LEU A 222      -1.854   3.582   0.754  1.00 98.86           C  
ATOM   3164  CB  LEU A 222       0.618   2.879   0.839  1.00 98.86           C  
ATOM   3165  HB2 LEU A 222       0.769   3.288   1.838  1.00 98.86           H  
ATOM   3166  HB3 LEU A 222       0.267   1.851   0.934  1.00 98.86           H  
ATOM   3167  O   LEU A 222      -2.050   3.829   1.949  1.00 98.86           O  
ATOM   3168  CG  LEU A 222       1.984   2.882   0.126  1.00 98.86           C  
ATOM   3169  HG  LEU A 222       2.403   3.888   0.142  1.00 98.86           H  
ATOM   3170  CD1 LEU A 222       2.953   1.951   0.845  1.00 98.86           C  
ATOM   3171 HD11 LEU A 222       3.882   1.873   0.281  1.00 98.86           H  
ATOM   3172 HD12 LEU A 222       3.196   2.410   1.803  1.00 98.86           H  
ATOM   3173 HD13 LEU A 222       2.519   0.961   0.981  1.00 98.86           H  
ATOM   3174  CD2 LEU A 222       1.866   2.440  -1.328  1.00 98.86           C  
ATOM   3175 HD21 LEU A 222       2.849   2.216  -1.743  1.00 98.86           H  
ATOM   3176 HD22 LEU A 222       1.230   1.556  -1.379  1.00 98.86           H  
ATOM   3177 HD23 LEU A 222       1.416   3.233  -1.925  1.00 98.86           H  
ATOM   3178  N   ILE A 223      -2.820   3.187  -0.075  1.00 98.86           N  
ATOM   3179  H   ILE A 223      -2.579   3.015  -1.041  1.00 98.86           H  
ATOM   3180  CA  ILE A 223      -4.202   2.953   0.345  1.00 98.86           C  
ATOM   3181  HA  ILE A 223      -4.577   3.874   0.790  1.00 98.86           H  
ATOM   3182  C   ILE A 223      -4.230   1.871   1.422  1.00 98.86           C  
ATOM   3183  CB  ILE A 223      -5.097   2.596  -0.860  1.00 98.86           C  
ATOM   3184  HB  ILE A 223      -4.732   1.662  -1.288  1.00 98.86           H  
ATOM   3185  O   ILE A 223      -3.571   0.844   1.304  1.00 98.86           O  
ATOM   3186  CG1 ILE A 223      -5.037   3.672  -1.970  1.00 98.86           C  
ATOM   3187 HG12 ILE A 223      -4.041   3.674  -2.411  1.00 98.86           H  
ATOM   3188 HG13 ILE A 223      -5.729   3.392  -2.764  1.00 98.86           H  
ATOM   3189  CG2 ILE A 223      -6.552   2.364  -0.415  1.00 98.86           C  
ATOM   3190 HG21 ILE A 223      -6.624   1.449   0.174  1.00 98.86           H  
ATOM   3191 HG22 ILE A 223      -6.902   3.206   0.181  1.00 98.86           H  
ATOM   3192 HG23 ILE A 223      -7.197   2.250  -1.286  1.00 98.86           H  
ATOM   3193  CD1 ILE A 223      -5.359   5.105  -1.514  1.00 98.86           C  
ATOM   3194 HD11 ILE A 223      -5.321   5.772  -2.376  1.00 98.86           H  
ATOM   3195 HD12 ILE A 223      -4.625   5.452  -0.787  1.00 98.86           H  
ATOM   3196 HD13 ILE A 223      -6.356   5.153  -1.076  1.00 98.86           H  
ATOM   3197  N   GLY A 224      -4.955   2.136   2.505  1.00 98.74           N  
ATOM   3198  H   GLY A 224      -5.434   3.025   2.528  1.00 98.74           H  
ATOM   3199  CA  GLY A 224      -5.031   1.285   3.688  1.00 98.74           C  
ATOM   3200  HA2 GLY A 224      -5.060   0.240   3.380  1.00 98.74           H  
ATOM   3201  HA3 GLY A 224      -5.956   1.521   4.215  1.00 98.74           H  
ATOM   3202  C   GLY A 224      -3.877   1.434   4.679  1.00 98.74           C  
ATOM   3203  O   GLY A 224      -4.064   1.117   5.850  1.00 98.74           O  
ATOM   3204  N   ALA A 225      -2.727   1.978   4.276  1.00 98.20           N  
ATOM   3205  H   ALA A 225      -2.617   2.220   3.301  1.00 98.20           H  
ATOM   3206  CA  ALA A 225      -1.659   2.338   5.203  1.00 98.20           C  
ATOM   3207  HA  ALA A 225      -1.692   1.682   6.073  1.00 98.20           H  
ATOM   3208  C   ALA A 225      -1.860   3.767   5.713  1.00 98.20           C  
ATOM   3209  CB  ALA A 225      -0.302   2.123   4.535  1.00 98.20           C  
ATOM   3210  HB1 ALA A 225      -0.203   1.082   4.229  1.00 98.20           H  
ATOM   3211  HB2 ALA A 225      -0.218   2.766   3.659  1.00 98.20           H  
ATOM   3212  HB3 ALA A 225       0.493   2.377   5.236  1.00 98.20           H  
ATOM   3213  O   ALA A 225      -2.192   3.947   6.886  1.00 98.20           O  
ATOM   3214  N   GLY A 226      -1.723   4.760   4.823  1.00 98.14           N  
ATOM   3215  H   GLY A 226      -1.452   4.531   3.878  1.00 98.14           H  
ATOM   3216  CA  GLY A 226      -1.775   6.172   5.199  1.00 98.14           C  
ATOM   3217  HA2 GLY A 226      -0.920   6.702   4.778  1.00 98.14           H  
ATOM   3218  HA3 GLY A 226      -1.700   6.196   6.286  1.00 98.14           H  
ATOM   3219  C   GLY A 226      -3.051   6.924   4.828  1.00 98.14           C  
ATOM   3220  O   GLY A 226      -3.287   8.039   5.303  1.00 98.14           O  
ATOM   3221  N   CYS A 227      -3.894   6.323   3.992  1.00 98.92           N  
ATOM   3222  H   CYS A 227      -3.617   5.436   3.596  1.00 98.92           H  
ATOM   3223  CA  CYS A 227      -5.168   6.890   3.566  1.00 98.92           C  
ATOM   3224  HA  CYS A 227      -5.547   7.568   4.330  1.00 98.92           H  
ATOM   3225  C   CYS A 227      -6.191   5.780   3.337  1.00 98.92           C  
ATOM   3226  CB  CYS A 227      -4.933   7.672   2.275  1.00 98.92           C  
ATOM   3227  HB2 CYS A 227      -4.105   8.367   2.410  1.00 98.92           H  
ATOM   3228  HB3 CYS A 227      -4.676   6.979   1.474  1.00 98.92           H  
ATOM   3229  O   CYS A 227      -5.890   4.790   2.670  1.00 98.92           O  
ATOM   3230  SG  CYS A 227      -6.414   8.605   1.808  1.00 98.92           S  
ATOM   3231  HG  CYS A 227      -6.305   9.527   2.769  1.00 98.92           H  
ATOM   3232  N   TYR A 228      -7.396   5.929   3.880  1.00 98.95           N  
ATOM   3233  H   TYR A 228      -7.585   6.739   4.453  1.00 98.95           H  
ATOM   3234  CA  TYR A 228      -8.496   5.010   3.605  1.00 98.95           C  
ATOM   3235  HA  TYR A 228      -8.440   4.704   2.560  1.00 98.95           H  
ATOM   3236  C   TYR A 228      -9.848   5.689   3.833  1.00 98.95           C  
ATOM   3237  CB  TYR A 228      -8.351   3.764   4.490  1.00 98.95           C  
ATOM   3238  HB2 TYR A 228      -7.336   3.374   4.411  1.00 98.95           H  
ATOM   3239  HB3 TYR A 228      -8.518   4.039   5.531  1.00 98.95           H  
ATOM   3240  O   TYR A 228      -9.973   6.501   4.748  1.00 98.95           O  
ATOM   3241  CG  TYR A 228      -9.304   2.661   4.095  1.00 98.95           C  
ATOM   3242  CD1 TYR A 228     -10.458   2.431   4.864  1.00 98.95           C  
ATOM   3243  HD1 TYR A 228     -10.647   3.021   5.748  1.00 98.95           H  
ATOM   3244  CD2 TYR A 228      -9.075   1.921   2.917  1.00 98.95           C  
ATOM   3245  HD2 TYR A 228      -8.199   2.109   2.315  1.00 98.95           H  
ATOM   3246  CE1 TYR A 228     -11.386   1.459   4.456  1.00 98.95           C  
ATOM   3247  HE1 TYR A 228     -12.290   1.307   5.026  1.00 98.95           H  
ATOM   3248  CE2 TYR A 228     -10.012   0.956   2.501  1.00 98.95           C  
ATOM   3249  HE2 TYR A 228      -9.848   0.377   1.604  1.00 98.95           H  
ATOM   3250  OH  TYR A 228     -12.059  -0.240   2.930  1.00 98.95           O  
ATOM   3251  HH  TYR A 228     -12.619  -0.449   3.681  1.00 98.95           H  
ATOM   3252  CZ  TYR A 228     -11.167   0.722   3.275  1.00 98.95           C  
ATOM   3253  N   ALA A 229     -10.865   5.352   3.041  1.00 98.94           N  
ATOM   3254  H   ALA A 229     -10.716   4.679   2.302  1.00 98.94           H  
ATOM   3255  CA  ALA A 229     -12.235   5.808   3.254  1.00 98.94           C  
ATOM   3256  HA  ALA A 229     -12.384   5.982   4.320  1.00 98.94           H  
ATOM   3257  C   ALA A 229     -13.249   4.745   2.831  1.00 98.94           C  
ATOM   3258  CB  ALA A 229     -12.466   7.131   2.514  1.00 98.94           C  
ATOM   3259  HB1 ALA A 229     -13.474   7.495   2.715  1.00 98.94           H  
ATOM   3260  HB2 ALA A 229     -11.743   7.875   2.848  1.00 98.94           H  
ATOM   3261  HB3 ALA A 229     -12.357   6.979   1.440  1.00 98.94           H  
ATOM   3262  O   ALA A 229     -13.106   4.120   1.783  1.00 98.94           O  
ATOM   3263  N   ASN A 230     -14.284   4.557   3.648  1.00 98.68           N  
ATOM   3264  H   ASN A 230     -14.281   5.022   4.545  1.00 98.68           H  
ATOM   3265  CA  ASN A 230     -15.407   3.675   3.355  1.00 98.68           C  
ATOM   3266  HA  ASN A 230     -15.621   3.697   2.286  1.00 98.68           H  
ATOM   3267  C   ASN A 230     -16.658   4.156   4.104  1.00 98.68           C  
ATOM   3268  CB  ASN A 230     -14.986   2.246   3.739  1.00 98.68           C  
ATOM   3269  HB2 ASN A 230     -14.083   1.996   3.183  1.00 98.68           H  
ATOM   3270  HB3 ASN A 230     -14.753   2.208   4.803  1.00 98.68           H  
ATOM   3271  O   ASN A 230     -16.652   4.239   5.334  1.00 98.68           O  
ATOM   3272  CG  ASN A 230     -16.023   1.181   3.436  1.00 98.68           C  
ATOM   3273  ND2 ASN A 230     -15.603  -0.050   3.273  1.00 98.68           N  
ATOM   3274 HD21 ASN A 230     -16.307  -0.749   3.088  1.00 98.68           H  
ATOM   3275 HD22 ASN A 230     -14.613  -0.244   3.217  1.00 98.68           H  
ATOM   3276  OD1 ASN A 230     -17.216   1.410   3.338  1.00 98.68           O  
ATOM   3277  N   ASP A 231     -17.744   4.421   3.375  1.00 98.21           N  
ATOM   3278  H   ASP A 231     -17.675   4.367   2.369  1.00 98.21           H  
ATOM   3279  CA  ASP A 231     -19.036   4.862   3.924  1.00 98.21           C  
ATOM   3280  HA  ASP A 231     -18.918   5.830   4.410  1.00 98.21           H  
ATOM   3281  C   ASP A 231     -19.622   3.895   4.966  1.00 98.21           C  
ATOM   3282  CB  ASP A 231     -20.039   5.042   2.773  1.00 98.21           C  
ATOM   3283  HB2 ASP A 231     -21.048   4.993   3.184  1.00 98.21           H  
ATOM   3284  HB3 ASP A 231     -19.936   4.223   2.061  1.00 98.21           H  
ATOM   3285  O   ASP A 231     -20.383   4.301   5.848  1.00 98.21           O  
ATOM   3286  CG  ASP A 231     -19.911   6.382   2.045  1.00 98.21           C  
ATOM   3287  OD1 ASP A 231     -18.940   7.127   2.304  1.00 98.21           O  
ATOM   3288  OD2 ASP A 231     -20.837   6.682   1.258  1.00 98.21           O  
ATOM   3289  N   ALA A 232     -19.266   2.610   4.901  1.00 97.17           N  
ATOM   3290  H   ALA A 232     -18.615   2.335   4.180  1.00 97.17           H  
ATOM   3291  CA  ALA A 232     -19.707   1.602   5.860  1.00 97.17           C  
ATOM   3292  HA  ALA A 232     -20.776   1.739   6.028  1.00 97.17           H  
ATOM   3293  C   ALA A 232     -19.017   1.719   7.231  1.00 97.17           C  
ATOM   3294  CB  ALA A 232     -19.492   0.214   5.246  1.00 97.17           C  
ATOM   3295  HB1 ALA A 232     -19.937  -0.544   5.891  1.00 97.17           H  
ATOM   3296  HB2 ALA A 232     -19.953   0.166   4.259  1.00 97.17           H  
ATOM   3297  HB3 ALA A 232     -18.425   0.010   5.155  1.00 97.17           H  
ATOM   3298  O   ALA A 232     -19.524   1.166   8.212  1.00 97.17           O  
ATOM   3299  N   THR A 233     -17.878   2.413   7.317  1.00 98.42           N  
ATOM   3300  H   THR A 233     -17.528   2.868   6.487  1.00 98.42           H  
ATOM   3301  CA  THR A 233     -17.041   2.470   8.522  1.00 98.42           C  
ATOM   3302  HA  THR A 233     -17.643   2.182   9.383  1.00 98.42           H  
ATOM   3303  C   THR A 233     -16.566   3.894   8.815  1.00 98.42           C  
ATOM   3304  CB  THR A 233     -15.865   1.475   8.449  1.00 98.42           C  
ATOM   3305  HB  THR A 233     -15.238   1.603   9.331  1.00 98.42           H  
ATOM   3306  O   THR A 233     -17.177   4.586   9.633  1.00 98.42           O  
ATOM   3307  CG2 THR A 233     -16.319   0.021   8.384  1.00 98.42           C  
ATOM   3308 HG21 THR A 233     -15.438  -0.621   8.379  1.00 98.42           H  
ATOM   3309 HG22 THR A 233     -16.932  -0.218   9.253  1.00 98.42           H  
ATOM   3310 HG23 THR A 233     -16.887  -0.164   7.473  1.00 98.42           H  
ATOM   3311  OG1 THR A 233     -15.094   1.711   7.297  1.00 98.42           O  
ATOM   3312  HG1 THR A 233     -14.405   1.044   7.246  1.00 98.42           H  
ATOM   3313  N   CYS A 234     -15.468   4.328   8.194  1.00 98.88           N  
ATOM   3314  H   CYS A 234     -15.096   3.749   7.454  1.00 98.88           H  
ATOM   3315  CA  CYS A 234     -14.780   5.579   8.478  1.00 98.88           C  
ATOM   3316  HA  CYS A 234     -15.530   6.357   8.621  1.00 98.88           H  
ATOM   3317  C   CYS A 234     -13.870   6.035   7.327  1.00 98.88           C  
ATOM   3318  CB  CYS A 234     -13.987   5.428   9.788  1.00 98.88           C  
ATOM   3319  HB2 CYS A 234     -14.671   5.140  10.586  1.00 98.88           H  
ATOM   3320  HB3 CYS A 234     -13.529   6.381  10.055  1.00 98.88           H  
ATOM   3321  O   CYS A 234     -13.526   5.267   6.429  1.00 98.88           O  
ATOM   3322  SG  CYS A 234     -12.688   4.170   9.625  1.00 98.88           S  
ATOM   3323  HG  CYS A 234     -13.415   3.301   8.917  1.00 98.88           H  
ATOM   3324  N   ALA A 235     -13.462   7.300   7.395  1.00 98.96           N  
ATOM   3325  H   ALA A 235     -13.837   7.865   8.143  1.00 98.96           H  
ATOM   3326  CA  ALA A 235     -12.329   7.862   6.673  1.00 98.96           C  
ATOM   3327  HA  ALA A 235     -11.984   7.155   5.919  1.00 98.96           H  
ATOM   3328  C   ALA A 235     -11.168   8.108   7.639  1.00 98.96           C  
ATOM   3329  CB  ALA A 235     -12.769   9.145   5.967  1.00 98.96           C  
ATOM   3330  HB1 ALA A 235     -13.382   8.894   5.102  1.00 98.96           H  
ATOM   3331  HB2 ALA A 235     -13.335   9.781   6.647  1.00 98.96           H  
ATOM   3332  HB3 ALA A 235     -11.892   9.692   5.623  1.00 98.96           H  
ATOM   3333  O   ALA A 235     -11.397   8.573   8.757  1.00 98.96           O  
ATOM   3334  N   VAL A 236      -9.939   7.814   7.208  1.00 98.95           N  
ATOM   3335  H   VAL A 236      -9.848   7.439   6.274  1.00 98.95           H  
ATOM   3336  CA  VAL A 236      -8.713   7.876   8.014  1.00 98.95           C  
ATOM   3337  HA  VAL A 236      -8.895   8.535   8.863  1.00 98.95           H  
ATOM   3338  C   VAL A 236      -7.552   8.445   7.197  1.00 98.95           C  
ATOM   3339  CB  VAL A 236      -8.325   6.489   8.569  1.00 98.95           C  
ATOM   3340  HB  VAL A 236      -8.037   5.841   7.742  1.00 98.95           H  
ATOM   3341  O   VAL A 236      -7.320   8.036   6.060  1.00 98.95           O  
ATOM   3342  CG1 VAL A 236      -7.145   6.601   9.546  1.00 98.95           C  
ATOM   3343 HG11 VAL A 236      -6.225   6.804   8.998  1.00 98.95           H  
ATOM   3344 HG12 VAL A 236      -7.020   5.665  10.091  1.00 98.95           H  
ATOM   3345 HG13 VAL A 236      -7.329   7.405  10.258  1.00 98.95           H  
ATOM   3346  CG2 VAL A 236      -9.483   5.812   9.307  1.00 98.95           C  
ATOM   3347 HG21 VAL A 236      -9.149   4.852   9.699  1.00 98.95           H  
ATOM   3348 HG22 VAL A 236      -9.842   6.441  10.122  1.00 98.95           H  
ATOM   3349 HG23 VAL A 236     -10.300   5.611   8.614  1.00 98.95           H  
ATOM   3350  N   SER A 237      -6.790   9.353   7.807  1.00 98.91           N  
ATOM   3351  H   SER A 237      -7.058   9.637   8.738  1.00 98.91           H  
ATOM   3352  CA  SER A 237      -5.498   9.837   7.307  1.00 98.91           C  
ATOM   3353  HA  SER A 237      -5.144   9.175   6.517  1.00 98.91           H  
ATOM   3354  C   SER A 237      -4.467   9.828   8.436  1.00 98.91           C  
ATOM   3355  CB  SER A 237      -5.642  11.239   6.716  1.00 98.91           C  
ATOM   3356  HB2 SER A 237      -6.106  11.898   7.450  1.00 98.91           H  
ATOM   3357  HB3 SER A 237      -6.264  11.206   5.822  1.00 98.91           H  
ATOM   3358  O   SER A 237      -4.784  10.200   9.569  1.00 98.91           O  
ATOM   3359  OG  SER A 237      -4.368  11.743   6.385  1.00 98.91           O  
ATOM   3360  HG  SER A 237      -4.128  11.383   5.528  1.00 98.91           H  
ATOM   3361  N   THR A 238      -3.242   9.399   8.145  1.00 97.29           N  
ATOM   3362  H   THR A 238      -3.025   9.128   7.197  1.00 97.29           H  
ATOM   3363  CA  THR A 238      -2.200   9.122   9.145  1.00 97.29           C  
ATOM   3364  HA  THR A 238      -2.628   9.158  10.147  1.00 97.29           H  
ATOM   3365  C   THR A 238      -1.052  10.128   9.095  1.00 97.29           C  
ATOM   3366  CB  THR A 238      -1.629   7.714   8.947  1.00 97.29           C  
ATOM   3367  HB  THR A 238      -0.912   7.507   9.742  1.00 97.29           H  
ATOM   3368  O   THR A 238      -0.883  10.887   8.140  1.00 97.29           O  
ATOM   3369  CG2 THR A 238      -2.738   6.650   8.939  1.00 97.29           C  
ATOM   3370 HG21 THR A 238      -3.402   6.800   8.088  1.00 97.29           H  
ATOM   3371 HG22 THR A 238      -3.313   6.699   9.864  1.00 97.29           H  
ATOM   3372 HG23 THR A 238      -2.302   5.656   8.841  1.00 97.29           H  
ATOM   3373  OG1 THR A 238      -0.965   7.739   7.717  1.00 97.29           O  
ATOM   3374  HG1 THR A 238      -0.126   7.273   7.720  1.00 97.29           H  
ATOM   3375  N   THR A 239      -0.235  10.131  10.148  1.00 94.24           N  
ATOM   3376  H   THR A 239      -0.479   9.557  10.943  1.00 94.24           H  
ATOM   3377  CA  THR A 239       1.089  10.751  10.144  1.00 94.24           C  
ATOM   3378  HA  THR A 239       1.503  10.636   9.142  1.00 94.24           H  
ATOM   3379  C   THR A 239       2.021  10.038  11.122  1.00 94.24           C  
ATOM   3380  CB  THR A 239       1.014  12.261  10.439  1.00 94.24           C  
ATOM   3381  HB  THR A 239       0.547  12.754   9.586  1.00 94.24           H  
ATOM   3382  O   THR A 239       1.750   9.976  12.319  1.00 94.24           O  
ATOM   3383  CG2 THR A 239       0.231  12.649  11.697  1.00 94.24           C  
ATOM   3384 HG21 THR A 239      -0.806  12.331  11.593  1.00 94.24           H  
ATOM   3385 HG22 THR A 239       0.236  13.734  11.804  1.00 94.24           H  
ATOM   3386 HG23 THR A 239       0.657  12.191  12.590  1.00 94.24           H  
ATOM   3387  OG1 THR A 239       2.321  12.778  10.575  1.00 94.24           O  
ATOM   3388  HG1 THR A 239       2.706  12.343  11.339  1.00 94.24           H  
ATOM   3389  N   GLY A 240       3.172   9.572  10.645  1.00 86.64           N  
ATOM   3390  H   GLY A 240       3.330   9.617   9.648  1.00 86.64           H  
ATOM   3391  CA  GLY A 240       4.190   8.863  11.421  1.00 86.64           C  
ATOM   3392  HA2 GLY A 240       4.415   9.401  12.343  1.00 86.64           H  
ATOM   3393  HA3 GLY A 240       3.804   7.880  11.690  1.00 86.64           H  
ATOM   3394  C   GLY A 240       5.488   8.662  10.636  1.00 86.64           C  
ATOM   3395  O   GLY A 240       5.736   9.358   9.651  1.00 86.64           O  
ATOM   3396  N   THR A 241       6.329   7.733  11.084  1.00 77.28           N  
ATOM   3397  H   THR A 241       6.096   7.198  11.908  1.00 77.28           H  
ATOM   3398  CA  THR A 241       7.545   7.295  10.366  1.00 77.28           C  
ATOM   3399  HA  THR A 241       8.173   8.162  10.157  1.00 77.28           H  
ATOM   3400  C   THR A 241       7.198   6.674   9.016  1.00 77.28           C  
ATOM   3401  CB  THR A 241       8.351   6.287  11.209  1.00 77.28           C  
ATOM   3402  HB  THR A 241       8.875   5.572  10.574  1.00 77.28           H  
ATOM   3403  O   THR A 241       7.792   7.035   8.000  1.00 77.28           O  
ATOM   3404  CG2 THR A 241       9.335   6.978  12.142  1.00 77.28           C  
ATOM   3405 HG21 THR A 241       9.954   7.679  11.581  1.00 77.28           H  
ATOM   3406 HG22 THR A 241       8.791   7.492  12.934  1.00 77.28           H  
ATOM   3407 HG23 THR A 241       9.980   6.223  12.591  1.00 77.28           H  
ATOM   3408  OG1 THR A 241       7.506   5.643  12.115  1.00 77.28           O  
ATOM   3409  HG1 THR A 241       7.629   4.693  12.057  1.00 77.28           H  
ATOM   3410  N   GLY A 242       6.158   5.847   8.990  1.00 86.43           N  
ATOM   3411  H   GLY A 242       5.812   5.501   9.874  1.00 86.43           H  
ATOM   3412  CA  GLY A 242       5.498   5.370   7.782  1.00 86.43           C  
ATOM   3413  HA2 GLY A 242       5.862   5.902   6.903  1.00 86.43           H  
ATOM   3414  HA3 GLY A 242       4.430   5.556   7.888  1.00 86.43           H  
ATOM   3415  C   GLY A 242       5.694   3.879   7.570  1.00 86.43           C  
ATOM   3416  O   GLY A 242       4.734   3.185   7.263  1.00 86.43           O  
ATOM   3417  N   GLU A 243       6.888   3.347   7.821  1.00 91.27           N  
ATOM   3418  H   GLU A 243       7.662   3.952   8.055  1.00 91.27           H  
ATOM   3419  CA  GLU A 243       7.176   1.921   7.658  1.00 91.27           C  
ATOM   3420  HA  GLU A 243       7.049   1.650   6.610  1.00 91.27           H  
ATOM   3421  C   GLU A 243       6.233   1.010   8.451  1.00 91.27           C  
ATOM   3422  CB  GLU A 243       8.623   1.628   8.069  1.00 91.27           C  
ATOM   3423  HB2 GLU A 243       8.718   0.552   8.218  1.00 91.27           H  
ATOM   3424  HB3 GLU A 243       8.860   2.111   9.017  1.00 91.27           H  
ATOM   3425  O   GLU A 243       5.738   0.026   7.900  1.00 91.27           O  
ATOM   3426  CG  GLU A 243       9.636   2.020   6.989  1.00 91.27           C  
ATOM   3427  HG2 GLU A 243      10.554   1.483   7.228  1.00 91.27           H  
ATOM   3428  HG3 GLU A 243       9.285   1.647   6.027  1.00 91.27           H  
ATOM   3429  CD  GLU A 243       9.939   3.521   6.858  1.00 91.27           C  
ATOM   3430  OE1 GLU A 243      10.509   3.932   5.814  1.00 91.27           O  
ATOM   3431  OE2 GLU A 243       9.510   4.336   7.704  1.00 91.27           O  
ATOM   3432  N   MET A 244       5.922   1.314   9.713  1.00 90.29           N  
ATOM   3433  H   MET A 244       6.267   2.158  10.147  1.00 90.29           H  
ATOM   3434  CA  MET A 244       4.991   0.466  10.458  1.00 90.29           C  
ATOM   3435  HA  MET A 244       5.144  -0.567  10.145  1.00 90.29           H  
ATOM   3436  C   MET A 244       3.533   0.802  10.181  1.00 90.29           C  
ATOM   3437  CB  MET A 244       5.214   0.482  11.957  1.00 90.29           C  
ATOM   3438  HB2 MET A 244       4.622  -0.350  12.339  1.00 90.29           H  
ATOM   3439  HB3 MET A 244       4.762   1.371  12.398  1.00 90.29           H  
ATOM   3440  O   MET A 244       2.689  -0.087  10.283  1.00 90.29           O  
ATOM   3441  CG  MET A 244       6.656   0.272  12.411  1.00 90.29           C  
ATOM   3442  HG2 MET A 244       7.340   0.836  11.777  1.00 90.29           H  
ATOM   3443  HG3 MET A 244       6.760   0.635  13.433  1.00 90.29           H  
ATOM   3444  SD  MET A 244       7.182  -1.435  12.437  1.00 90.29           S  
ATOM   3445  CE  MET A 244       8.845  -1.133  13.088  1.00 90.29           C  
ATOM   3446  HE1 MET A 244       9.460  -0.665  12.319  1.00 90.29           H  
ATOM   3447  HE2 MET A 244       8.795  -0.457  13.942  1.00 90.29           H  
ATOM   3448  HE3 MET A 244       9.299  -2.073  13.402  1.00 90.29           H  
ATOM   3449  N   PHE A 245       3.222   2.039   9.784  1.00 93.74           N  
ATOM   3450  H   PHE A 245       3.962   2.724   9.730  1.00 93.74           H  
ATOM   3451  CA  PHE A 245       1.894   2.364   9.252  1.00 93.74           C  
ATOM   3452  HA  PHE A 245       1.145   2.111  10.003  1.00 93.74           H  
ATOM   3453  C   PHE A 245       1.578   1.514   8.012  1.00 93.74           C  
ATOM   3454  CB  PHE A 245       1.782   3.865   8.956  1.00 93.74           C  
ATOM   3455  HB2 PHE A 245       2.673   4.203   8.426  1.00 93.74           H  
ATOM   3456  HB3 PHE A 245       0.936   4.020   8.287  1.00 93.74           H  
ATOM   3457  O   PHE A 245       0.442   1.062   7.870  1.00 93.74           O  
ATOM   3458  CG  PHE A 245       1.583   4.734  10.185  1.00 93.74           C  
ATOM   3459  CD1 PHE A 245       0.313   5.259  10.473  1.00 93.74           C  
ATOM   3460  HD1 PHE A 245      -0.501   5.054   9.794  1.00 93.74           H  
ATOM   3461  CD2 PHE A 245       2.653   5.023  11.046  1.00 93.74           C  
ATOM   3462  HD2 PHE A 245       3.636   4.636  10.821  1.00 93.74           H  
ATOM   3463  CE1 PHE A 245       0.107   6.062  11.608  1.00 93.74           C  
ATOM   3464  HE1 PHE A 245      -0.872   6.467  11.815  1.00 93.74           H  
ATOM   3465  CE2 PHE A 245       2.452   5.812  12.192  1.00 93.74           C  
ATOM   3466  HE2 PHE A 245       3.281   6.011  12.854  1.00 93.74           H  
ATOM   3467  CZ  PHE A 245       1.183   6.350  12.462  1.00 93.74           C  
ATOM   3468  HZ  PHE A 245       1.028   6.972  13.331  1.00 93.74           H  
ATOM   3469  N   ILE A 246       2.592   1.210   7.188  1.00 96.46           N  
ATOM   3470  H   ILE A 246       3.471   1.686   7.330  1.00 96.46           H  
ATOM   3471  CA  ILE A 246       2.501   0.235   6.093  1.00 96.46           C  
ATOM   3472  HA  ILE A 246       1.607   0.453   5.508  1.00 96.46           H  
ATOM   3473  C   ILE A 246       2.320  -1.180   6.635  1.00 96.46           C  
ATOM   3474  CB  ILE A 246       3.714   0.307   5.137  1.00 96.46           C  
ATOM   3475  HB  ILE A 246       4.627   0.104   5.696  1.00 96.46           H  
ATOM   3476  O   ILE A 246       1.343  -1.831   6.291  1.00 96.46           O  
ATOM   3477  CG1 ILE A 246       3.834   1.696   4.489  1.00 96.46           C  
ATOM   3478 HG12 ILE A 246       3.714   2.476   5.241  1.00 96.46           H  
ATOM   3479 HG13 ILE A 246       3.010   1.824   3.787  1.00 96.46           H  
ATOM   3480  CG2 ILE A 246       3.575  -0.761   4.033  1.00 96.46           C  
ATOM   3481 HG21 ILE A 246       4.370  -0.667   3.292  1.00 96.46           H  
ATOM   3482 HG22 ILE A 246       2.616  -0.654   3.526  1.00 96.46           H  
ATOM   3483 HG23 ILE A 246       3.643  -1.761   4.460  1.00 96.46           H  
ATOM   3484  CD1 ILE A 246       5.190   1.928   3.806  1.00 96.46           C  
ATOM   3485 HD11 ILE A 246       5.998   1.749   4.516  1.00 96.46           H  
ATOM   3486 HD12 ILE A 246       5.255   2.960   3.463  1.00 96.46           H  
ATOM   3487 HD13 ILE A 246       5.311   1.276   2.941  1.00 96.46           H  
ATOM   3488  N   ARG A 247       3.225  -1.669   7.492  1.00 95.52           N  
ATOM   3489  H   ARG A 247       4.009  -1.076   7.727  1.00 95.52           H  
ATOM   3490  CA  ARG A 247       3.216  -3.070   7.969  1.00 95.52           C  
ATOM   3491  HA  ARG A 247       3.251  -3.744   7.113  1.00 95.52           H  
ATOM   3492  C   ARG A 247       1.947  -3.445   8.743  1.00 95.52           C  
ATOM   3493  CB  ARG A 247       4.449  -3.314   8.850  1.00 95.52           C  
ATOM   3494  HB2 ARG A 247       4.372  -4.299   9.308  1.00 95.52           H  
ATOM   3495  HB3 ARG A 247       4.455  -2.575   9.652  1.00 95.52           H  
ATOM   3496  O   ARG A 247       1.522  -4.598   8.708  1.00 95.52           O  
ATOM   3497  CG  ARG A 247       5.769  -3.249   8.061  1.00 95.52           C  
ATOM   3498  HG2 ARG A 247       5.722  -2.462   7.308  1.00 95.52           H  
ATOM   3499  HG3 ARG A 247       5.922  -4.193   7.537  1.00 95.52           H  
ATOM   3500  CD  ARG A 247       6.967  -2.965   8.976  1.00 95.52           C  
ATOM   3501  HD2 ARG A 247       7.865  -2.933   8.359  1.00 95.52           H  
ATOM   3502  HD3 ARG A 247       6.836  -1.989   9.443  1.00 95.52           H  
ATOM   3503  NE  ARG A 247       7.115  -3.998  10.015  1.00 95.52           N  
ATOM   3504  HE  ARG A 247       6.480  -4.781   9.955  1.00 95.52           H  
ATOM   3505  NH1 ARG A 247       9.130  -3.329  10.862  1.00 95.52           N  
ATOM   3506 HH11 ARG A 247       9.105  -2.518  10.260  1.00 95.52           H  
ATOM   3507 HH12 ARG A 247       9.958  -3.544  11.398  1.00 95.52           H  
ATOM   3508  NH2 ARG A 247       8.164  -5.132  11.699  1.00 95.52           N  
ATOM   3509 HH21 ARG A 247       8.996  -5.286  12.250  1.00 95.52           H  
ATOM   3510 HH22 ARG A 247       7.485  -5.879  11.698  1.00 95.52           H  
ATOM   3511  CZ  ARG A 247       8.116  -4.142  10.860  1.00 95.52           C  
ATOM   3512  N   MET A 248       1.346  -2.481   9.437  1.00 93.81           N  
ATOM   3513  H   MET A 248       1.791  -1.575   9.460  1.00 93.81           H  
ATOM   3514  CA  MET A 248       0.121  -2.669  10.220  1.00 93.81           C  
ATOM   3515  HA  MET A 248       0.013  -3.725  10.470  1.00 93.81           H  
ATOM   3516  C   MET A 248      -1.155  -2.283   9.479  1.00 93.81           C  
ATOM   3517  CB  MET A 248       0.203  -1.869  11.524  1.00 93.81           C  
ATOM   3518  HB2 MET A 248      -0.743  -1.940  12.060  1.00 93.81           H  
ATOM   3519  HB3 MET A 248       0.376  -0.817  11.297  1.00 93.81           H  
ATOM   3520  O   MET A 248      -2.228  -2.477  10.044  1.00 93.81           O  
ATOM   3521  CG  MET A 248       1.310  -2.376  12.440  1.00 93.81           C  
ATOM   3522  HG2 MET A 248       2.267  -2.258  11.932  1.00 93.81           H  
ATOM   3523  HG3 MET A 248       1.307  -1.733  13.320  1.00 93.81           H  
ATOM   3524  SD  MET A 248       1.160  -4.098  13.002  1.00 93.81           S  
ATOM   3525  CE  MET A 248      -0.211  -3.927  14.169  1.00 93.81           C  
ATOM   3526  HE1 MET A 248      -0.427  -4.900  14.610  1.00 93.81           H  
ATOM   3527  HE2 MET A 248       0.074  -3.226  14.954  1.00 93.81           H  
ATOM   3528  HE3 MET A 248      -1.096  -3.563  13.648  1.00 93.81           H  
ATOM   3529  N   LEU A 249      -1.048  -1.719   8.270  1.00 97.11           N  
ATOM   3530  H   LEU A 249      -0.134  -1.644   7.846  1.00 97.11           H  
ATOM   3531  CA  LEU A 249      -2.175  -1.163   7.521  1.00 97.11           C  
ATOM   3532  HA  LEU A 249      -1.771  -0.538   6.725  1.00 97.11           H  
ATOM   3533  C   LEU A 249      -3.009  -0.219   8.398  1.00 97.11           C  
ATOM   3534  CB  LEU A 249      -3.012  -2.294   6.880  1.00 97.11           C  
ATOM   3535  HB2 LEU A 249      -3.928  -1.845   6.496  1.00 97.11           H  
ATOM   3536  HB3 LEU A 249      -3.312  -3.011   7.645  1.00 97.11           H  
ATOM   3537  O   LEU A 249      -4.212  -0.397   8.556  1.00 97.11           O  
ATOM   3538  CG  LEU A 249      -2.396  -3.050   5.696  1.00 97.11           C  
ATOM   3539  HG  LEU A 249      -3.188  -3.668   5.271  1.00 97.11           H  
ATOM   3540  CD1 LEU A 249      -1.950  -2.077   4.607  1.00 97.11           C  
ATOM   3541 HD11 LEU A 249      -1.784  -2.623   3.679  1.00 97.11           H  
ATOM   3542 HD12 LEU A 249      -2.726  -1.334   4.424  1.00 97.11           H  
ATOM   3543 HD13 LEU A 249      -1.021  -1.581   4.890  1.00 97.11           H  
ATOM   3544  CD2 LEU A 249      -1.255  -3.993   6.086  1.00 97.11           C  
ATOM   3545 HD21 LEU A 249      -0.386  -3.433   6.433  1.00 97.11           H  
ATOM   3546 HD22 LEU A 249      -0.955  -4.590   5.225  1.00 97.11           H  
ATOM   3547 HD23 LEU A 249      -1.584  -4.651   6.890  1.00 97.11           H  
ATOM   3548  N   ALA A 250      -2.354   0.756   9.033  1.00 96.09           N  
ATOM   3549  H   ALA A 250      -1.376   0.881   8.813  1.00 96.09           H  
ATOM   3550  CA  ALA A 250      -2.937   1.508  10.145  1.00 96.09           C  
ATOM   3551  HA  ALA A 250      -3.111   0.816  10.969  1.00 96.09           H  
ATOM   3552  C   ALA A 250      -4.292   2.162   9.813  1.00 96.09           C  
ATOM   3553  CB  ALA A 250      -1.918   2.557  10.594  1.00 96.09           C  
ATOM   3554  HB1 ALA A 250      -1.005   2.065  10.930  1.00 96.09           H  
ATOM   3555  HB2 ALA A 250      -2.328   3.147  11.413  1.00 96.09           H  
ATOM   3556  HB3 ALA A 250      -1.689   3.210   9.752  1.00 96.09           H  
ATOM   3557  O   ALA A 250      -5.204   2.118  10.639  1.00 96.09           O  
ATOM   3558  N   ALA A 251      -4.449   2.743   8.618  1.00 98.37           N  
ATOM   3559  H   ALA A 251      -3.670   2.756   7.974  1.00 98.37           H  
ATOM   3560  CA  ALA A 251      -5.710   3.351   8.199  1.00 98.37           C  
ATOM   3561  HA  ALA A 251      -6.047   4.015   8.995  1.00 98.37           H  
ATOM   3562  C   ALA A 251      -6.824   2.310   7.983  1.00 98.37           C  
ATOM   3563  CB  ALA A 251      -5.461   4.200   6.945  1.00 98.37           C  
ATOM   3564  HB1 ALA A 251      -4.715   4.966   7.158  1.00 98.37           H  
ATOM   3565  HB2 ALA A 251      -5.104   3.574   6.126  1.00 98.37           H  
ATOM   3566  HB3 ALA A 251      -6.385   4.688   6.636  1.00 98.37           H  
ATOM   3567  O   ALA A 251      -7.942   2.491   8.471  1.00 98.37           O  
ATOM   3568  N   TYR A 252      -6.527   1.206   7.293  1.00 98.67           N  
ATOM   3569  H   TYR A 252      -5.577   1.069   6.979  1.00 98.67           H  
ATOM   3570  CA  TYR A 252      -7.503   0.144   7.054  1.00 98.67           C  
ATOM   3571  HA  TYR A 252      -8.428   0.595   6.696  1.00 98.67           H  
ATOM   3572  C   TYR A 252      -7.831  -0.632   8.326  1.00 98.67           C  
ATOM   3573  CB  TYR A 252      -7.004  -0.830   5.988  1.00 98.67           C  
ATOM   3574  HB2 TYR A 252      -6.107  -1.334   6.346  1.00 98.67           H  
ATOM   3575  HB3 TYR A 252      -6.744  -0.276   5.086  1.00 98.67           H  
ATOM   3576  O   TYR A 252      -8.979  -1.021   8.515  1.00 98.67           O  
ATOM   3577  CG  TYR A 252      -8.047  -1.859   5.609  1.00 98.67           C  
ATOM   3578  CD1 TYR A 252      -8.019  -3.153   6.150  1.00 98.67           C  
ATOM   3579  HD1 TYR A 252      -7.270  -3.378   6.895  1.00 98.67           H  
ATOM   3580  CD2 TYR A 252      -9.073  -1.502   4.728  1.00 98.67           C  
ATOM   3581  HD2 TYR A 252      -9.084  -0.501   4.323  1.00 98.67           H  
ATOM   3582  CE1 TYR A 252      -8.980  -4.114   5.765  1.00 98.67           C  
ATOM   3583  HE1 TYR A 252      -8.958  -5.113   6.177  1.00 98.67           H  
ATOM   3584  CE2 TYR A 252     -10.040  -2.447   4.345  1.00 98.67           C  
ATOM   3585  HE2 TYR A 252     -10.801  -2.205   3.618  1.00 98.67           H  
ATOM   3586  OH  TYR A 252     -10.992  -4.613   4.504  1.00 98.67           O  
ATOM   3587  HH  TYR A 252     -10.909  -5.490   4.885  1.00 98.67           H  
ATOM   3588  CZ  TYR A 252     -10.003  -3.753   4.861  1.00 98.67           C  
ATOM   3589  N   ASP A 253      -6.867  -0.824   9.226  1.00 97.94           N  
ATOM   3590  H   ASP A 253      -5.926  -0.535   9.000  1.00 97.94           H  
ATOM   3591  CA  ASP A 253      -7.082  -1.549  10.475  1.00 97.94           C  
ATOM   3592  HA  ASP A 253      -7.438  -2.547  10.221  1.00 97.94           H  
ATOM   3593  C   ASP A 253      -8.157  -0.875  11.334  1.00 97.94           C  
ATOM   3594  CB  ASP A 253      -5.763  -1.690  11.250  1.00 97.94           C  
ATOM   3595  HB2 ASP A 253      -5.454  -0.720  11.638  1.00 97.94           H  
ATOM   3596  HB3 ASP A 253      -4.988  -2.064  10.580  1.00 97.94           H  
ATOM   3597  O   ASP A 253      -8.990  -1.556  11.931  1.00 97.94           O  
ATOM   3598  CG  ASP A 253      -5.934  -2.688  12.393  1.00 97.94           C  
ATOM   3599  OD1 ASP A 253      -6.558  -3.743  12.169  1.00 97.94           O  
ATOM   3600  OD2 ASP A 253      -5.517  -2.434  13.550  1.00 97.94           O  
ATOM   3601  N   VAL A 254      -8.228   0.464  11.319  1.00 98.58           N  
ATOM   3602  H   VAL A 254      -7.529   0.973  10.798  1.00 98.58           H  
ATOM   3603  CA  VAL A 254      -9.337   1.192  11.954  1.00 98.58           C  
ATOM   3604  HA  VAL A 254      -9.358   0.884  13.000  1.00 98.58           H  
ATOM   3605  C   VAL A 254     -10.679   0.788  11.331  1.00 98.58           C  
ATOM   3606  CB  VAL A 254      -9.140   2.720  11.891  1.00 98.58           C  
ATOM   3607  HB  VAL A 254      -9.043   3.006  10.844  1.00 98.58           H  
ATOM   3608  O   VAL A 254     -11.612   0.416  12.044  1.00 98.58           O  
ATOM   3609  CG1 VAL A 254     -10.310   3.503  12.506  1.00 98.58           C  
ATOM   3610 HG11 VAL A 254     -11.242   3.266  11.993  1.00 98.58           H  
ATOM   3611 HG12 VAL A 254     -10.133   4.573  12.395  1.00 98.58           H  
ATOM   3612 HG13 VAL A 254     -10.419   3.266  13.565  1.00 98.58           H  
ATOM   3613  CG2 VAL A 254      -7.882   3.175  12.641  1.00 98.58           C  
ATOM   3614 HG21 VAL A 254      -7.003   2.682  12.226  1.00 98.58           H  
ATOM   3615 HG22 VAL A 254      -7.964   2.925  13.698  1.00 98.58           H  
ATOM   3616 HG23 VAL A 254      -7.753   4.251  12.526  1.00 98.58           H  
ATOM   3617  N   SER A 255     -10.779   0.792  10.001  1.00 98.56           N  
ATOM   3618  H   SER A 255      -9.958   1.027   9.462  1.00 98.56           H  
ATOM   3619  CA  SER A 255     -11.995   0.364   9.300  1.00 98.56           C  
ATOM   3620  HA  SER A 255     -12.826   0.982   9.640  1.00 98.56           H  
ATOM   3621  C   SER A 255     -12.352  -1.096   9.599  1.00 98.56           C  
ATOM   3622  CB  SER A 255     -11.830   0.575   7.793  1.00 98.56           C  
ATOM   3623  HB2 SER A 255     -11.719   1.641   7.595  1.00 98.56           H  
ATOM   3624  HB3 SER A 255     -10.943   0.057   7.429  1.00 98.56           H  
ATOM   3625  O   SER A 255     -13.492  -1.390   9.956  1.00 98.56           O  
ATOM   3626  OG  SER A 255     -12.968   0.083   7.108  1.00 98.56           O  
ATOM   3627  HG  SER A 255     -12.870  -0.864   6.992  1.00 98.56           H  
ATOM   3628  N   ALA A 256     -11.390  -2.012   9.497  1.00 97.73           N  
ATOM   3629  H   ALA A 256     -10.468  -1.707   9.220  1.00 97.73           H  
ATOM   3630  CA  ALA A 256     -11.598  -3.443   9.688  1.00 97.73           C  
ATOM   3631  HA  ALA A 256     -12.378  -3.783   9.006  1.00 97.73           H  
ATOM   3632  C   ALA A 256     -12.041  -3.769  11.119  1.00 97.73           C  
ATOM   3633  CB  ALA A 256     -10.293  -4.163   9.339  1.00 97.73           C  
ATOM   3634  HB1 ALA A 256     -10.448  -5.240   9.399  1.00 97.73           H  
ATOM   3635  HB2 ALA A 256      -9.500  -3.869  10.027  1.00 97.73           H  
ATOM   3636  HB3 ALA A 256      -9.995  -3.907   8.322  1.00 97.73           H  
ATOM   3637  O   ALA A 256     -12.945  -4.577  11.333  1.00 97.73           O  
ATOM   3638  N   GLN A 257     -11.459  -3.110  12.120  1.00 97.51           N  
ATOM   3639  H   GLN A 257     -10.696  -2.482  11.912  1.00 97.51           H  
ATOM   3640  CA  GLN A 257     -11.889  -3.262  13.504  1.00 97.51           C  
ATOM   3641  HA  GLN A 257     -11.889  -4.321  13.762  1.00 97.51           H  
ATOM   3642  C   GLN A 257     -13.312  -2.733  13.727  1.00 97.51           C  
ATOM   3643  CB  GLN A 257     -10.908  -2.532  14.413  1.00 97.51           C  
ATOM   3644  HB2 GLN A 257     -11.388  -2.388  15.381  1.00 97.51           H  
ATOM   3645  HB3 GLN A 257     -10.692  -1.559  13.973  1.00 97.51           H  
ATOM   3646  O   GLN A 257     -14.092  -3.381  14.429  1.00 97.51           O  
ATOM   3647  CG  GLN A 257      -9.581  -3.273  14.614  1.00 97.51           C  
ATOM   3648  HG2 GLN A 257      -9.791  -4.302  14.904  1.00 97.51           H  
ATOM   3649  HG3 GLN A 257      -8.999  -3.285  13.692  1.00 97.51           H  
ATOM   3650  CD  GLN A 257      -8.780  -2.632  15.734  1.00 97.51           C  
ATOM   3651  NE2 GLN A 257      -7.517  -2.314  15.580  1.00 97.51           N  
ATOM   3652 HE21 GLN A 257      -7.050  -2.394  14.688  1.00 97.51           H  
ATOM   3653 HE22 GLN A 257      -7.075  -1.868  16.371  1.00 97.51           H  
ATOM   3654  OE1 GLN A 257      -9.309  -2.440  16.819  1.00 97.51           O  
ATOM   3655  N   MET A 258     -13.689  -1.601  13.123  1.00 98.40           N  
ATOM   3656  H   MET A 258     -13.020  -1.099  12.558  1.00 98.40           H  
ATOM   3657  CA  MET A 258     -15.074  -1.121  13.179  1.00 98.40           C  
ATOM   3658  HA  MET A 258     -15.375  -1.025  14.222  1.00 98.40           H  
ATOM   3659  C   MET A 258     -16.042  -2.113  12.519  1.00 98.40           C  
ATOM   3660  CB  MET A 258     -15.202   0.257  12.518  1.00 98.40           C  
ATOM   3661  HB2 MET A 258     -16.262   0.487  12.412  1.00 98.40           H  
ATOM   3662  HB3 MET A 258     -14.756   0.241  11.524  1.00 98.40           H  
ATOM   3663  O   MET A 258     -17.068  -2.443  13.114  1.00 98.40           O  
ATOM   3664  CG  MET A 258     -14.547   1.364  13.348  1.00 98.40           C  
ATOM   3665  HG2 MET A 258     -14.997   1.384  14.341  1.00 98.40           H  
ATOM   3666  HG3 MET A 258     -13.487   1.140  13.468  1.00 98.40           H  
ATOM   3667  SD  MET A 258     -14.695   3.014  12.617  1.00 98.40           S  
ATOM   3668  CE  MET A 258     -16.473   3.309  12.791  1.00 98.40           C  
ATOM   3669  HE1 MET A 258     -17.028   2.603  12.173  1.00 98.40           H  
ATOM   3670  HE2 MET A 258     -16.761   3.198  13.836  1.00 98.40           H  
ATOM   3671  HE3 MET A 258     -16.700   4.320  12.455  1.00 98.40           H  
ATOM   3672  N   GLU A 259     -15.704  -2.630  11.334  1.00 96.98           N  
ATOM   3673  H   GLU A 259     -14.857  -2.302  10.893  1.00 96.98           H  
ATOM   3674  CA  GLU A 259     -16.544  -3.564  10.572  1.00 96.98           C  
ATOM   3675  HA  GLU A 259     -17.537  -3.128  10.462  1.00 96.98           H  
ATOM   3676  C   GLU A 259     -16.711  -4.911  11.288  1.00 96.98           C  
ATOM   3677  CB  GLU A 259     -15.947  -3.761   9.163  1.00 96.98           C  
ATOM   3678  HB2 GLU A 259     -14.996  -4.287   9.237  1.00 96.98           H  
ATOM   3679  HB3 GLU A 259     -15.764  -2.778   8.729  1.00 96.98           H  
ATOM   3680  O   GLU A 259     -17.827  -5.407  11.448  1.00 96.98           O  
ATOM   3681  CG  GLU A 259     -16.892  -4.539   8.228  1.00 96.98           C  
ATOM   3682  HG2 GLU A 259     -17.857  -4.032   8.214  1.00 96.98           H  
ATOM   3683  HG3 GLU A 259     -17.050  -5.536   8.638  1.00 96.98           H  
ATOM   3684  CD  GLU A 259     -16.384  -4.670   6.777  1.00 96.98           C  
ATOM   3685  OE1 GLU A 259     -16.917  -5.549   6.053  1.00 96.98           O  
ATOM   3686  OE2 GLU A 259     -15.488  -3.900   6.374  1.00 96.98           O  
ATOM   3687  N   TYR A 260     -15.611  -5.504  11.754  1.00 96.76           N  
ATOM   3688  H   TYR A 260     -14.723  -5.067  11.549  1.00 96.76           H  
ATOM   3689  CA  TYR A 260     -15.600  -6.885  12.238  1.00 96.76           C  
ATOM   3690  HA  TYR A 260     -16.441  -7.422  11.798  1.00 96.76           H  
ATOM   3691  C   TYR A 260     -15.769  -7.032  13.741  1.00 96.76           C  
ATOM   3692  CB  TYR A 260     -14.308  -7.560  11.789  1.00 96.76           C  
ATOM   3693  HB2 TYR A 260     -13.473  -7.037  12.256  1.00 96.76           H  
ATOM   3694  HB3 TYR A 260     -14.299  -8.585  12.160  1.00 96.76           H  
ATOM   3695  O   TYR A 260     -16.295  -8.052  14.190  1.00 96.76           O  
ATOM   3696  CG  TYR A 260     -14.102  -7.581  10.292  1.00 96.76           C  
ATOM   3697  CD1 TYR A 260     -15.183  -7.830   9.418  1.00 96.76           C  
ATOM   3698  HD1 TYR A 260     -16.181  -8.004   9.793  1.00 96.76           H  
ATOM   3699  CD2 TYR A 260     -12.822  -7.308   9.778  1.00 96.76           C  
ATOM   3700  HD2 TYR A 260     -11.997  -7.098  10.441  1.00 96.76           H  
ATOM   3701  CE1 TYR A 260     -14.974  -7.800   8.033  1.00 96.76           C  
ATOM   3702  HE1 TYR A 260     -15.788  -7.952   7.340  1.00 96.76           H  
ATOM   3703  CE2 TYR A 260     -12.607  -7.278   8.397  1.00 96.76           C  
ATOM   3704  HE2 TYR A 260     -11.628  -7.079   7.986  1.00 96.76           H  
ATOM   3705  OH  TYR A 260     -13.464  -7.602   6.231  1.00 96.76           O  
ATOM   3706  HH  TYR A 260     -12.555  -7.397   5.998  1.00 96.76           H  
ATOM   3707  CZ  TYR A 260     -13.687  -7.526   7.542  1.00 96.76           C  
ATOM   3708  N   ARG A 261     -15.359  -6.031  14.529  1.00 95.90           N  
ATOM   3709  H   ARG A 261     -14.925  -5.228  14.097  1.00 95.90           H  
ATOM   3710  CA  ARG A 261     -15.593  -6.019  15.983  1.00 95.90           C  
ATOM   3711  HA  ARG A 261     -15.746  -7.044  16.320  1.00 95.90           H  
ATOM   3712  C   ARG A 261     -16.869  -5.265  16.351  1.00 95.90           C  
ATOM   3713  CB  ARG A 261     -14.385  -5.451  16.752  1.00 95.90           C  
ATOM   3714  HB2 ARG A 261     -14.333  -4.372  16.612  1.00 95.90           H  
ATOM   3715  HB3 ARG A 261     -14.565  -5.620  17.814  1.00 95.90           H  
ATOM   3716  O   ARG A 261     -17.346  -5.420  17.474  1.00 95.90           O  
ATOM   3717  CG  ARG A 261     -13.033  -6.085  16.377  1.00 95.90           C  
ATOM   3718  HG2 ARG A 261     -12.883  -6.005  15.300  1.00 95.90           H  
ATOM   3719  HG3 ARG A 261     -13.032  -7.138  16.659  1.00 95.90           H  
ATOM   3720  CD  ARG A 261     -11.850  -5.367  17.042  1.00 95.90           C  
ATOM   3721  HD2 ARG A 261     -11.806  -4.350  16.653  1.00 95.90           H  
ATOM   3722  HD3 ARG A 261     -10.927  -5.875  16.764  1.00 95.90           H  
ATOM   3723  NE  ARG A 261     -11.969  -5.324  18.511  1.00 95.90           N  
ATOM   3724  HE  ARG A 261     -12.700  -5.889  18.919  1.00 95.90           H  
ATOM   3725  NH1 ARG A 261     -10.224  -3.862  18.934  1.00 95.90           N  
ATOM   3726 HH11 ARG A 261     -10.045  -3.678  17.958  1.00 95.90           H  
ATOM   3727 HH12 ARG A 261      -9.615  -3.352  19.557  1.00 95.90           H  
ATOM   3728  NH2 ARG A 261     -11.457  -4.614  20.608  1.00 95.90           N  
ATOM   3729 HH21 ARG A 261     -10.894  -4.011  21.191  1.00 95.90           H  
ATOM   3730 HH22 ARG A 261     -12.247  -5.125  20.975  1.00 95.90           H  
ATOM   3731  CZ  ARG A 261     -11.216  -4.606  19.328  1.00 95.90           C  
ATOM   3732  N   GLY A 262     -17.405  -4.433  15.453  1.00 96.49           N  
ATOM   3733  H   GLY A 262     -16.967  -4.342  14.548  1.00 96.49           H  
ATOM   3734  CA  GLY A 262     -18.537  -3.548  15.750  1.00 96.49           C  
ATOM   3735  HA2 GLY A 262     -18.851  -3.058  14.828  1.00 96.49           H  
ATOM   3736  HA3 GLY A 262     -19.369  -4.140  16.131  1.00 96.49           H  
ATOM   3737  C   GLY A 262     -18.205  -2.460  16.777  1.00 96.49           C  
ATOM   3738  O   GLY A 262     -19.107  -1.947  17.442  1.00 96.49           O  
ATOM   3739  N   ALA A 263     -16.918  -2.150  16.959  1.00 96.06           N  
ATOM   3740  H   ALA A 263     -16.243  -2.541  16.317  1.00 96.06           H  
ATOM   3741  CA  ALA A 263     -16.447  -1.177  17.937  1.00 96.06           C  
ATOM   3742  HA  ALA A 263     -17.058  -1.280  18.833  1.00 96.06           H  
ATOM   3743  C   ALA A 263     -16.605   0.265  17.410  1.00 96.06           C  
ATOM   3744  CB  ALA A 263     -15.005  -1.534  18.315  1.00 96.06           C  
ATOM   3745  HB1 ALA A 263     -14.986  -2.505  18.810  1.00 96.06           H  
ATOM   3746  HB2 ALA A 263     -14.596  -0.781  18.989  1.00 96.06           H  
ATOM   3747  HB3 ALA A 263     -14.393  -1.585  17.415  1.00 96.06           H  
ATOM   3748  O   ALA A 263     -16.526   0.491  16.200  1.00 96.06           O  
ATOM   3749  N   PRO A 264     -16.856   1.254  18.288  1.00 97.95           N  
ATOM   3750  CA  PRO A 264     -16.989   2.647  17.872  1.00 97.95           C  
ATOM   3751  HA  PRO A 264     -17.688   2.720  17.039  1.00 97.95           H  
ATOM   3752  C   PRO A 264     -15.639   3.226  17.431  1.00 97.95           C  
ATOM   3753  CB  PRO A 264     -17.568   3.375  19.088  1.00 97.95           C  
ATOM   3754  HB2 PRO A 264     -18.654   3.282  19.087  1.00 97.95           H  
ATOM   3755  HB3 PRO A 264     -17.272   4.423  19.125  1.00 97.95           H  
ATOM   3756  O   PRO A 264     -14.587   2.803  17.911  1.00 97.95           O  
ATOM   3757  CG  PRO A 264     -16.990   2.584  20.257  1.00 97.95           C  
ATOM   3758  HG2 PRO A 264     -17.596   2.678  21.158  1.00 97.95           H  
ATOM   3759  HG3 PRO A 264     -15.975   2.937  20.438  1.00 97.95           H  
ATOM   3760  CD  PRO A 264     -16.956   1.145  19.738  1.00 97.95           C  
ATOM   3761  HD2 PRO A 264     -17.882   0.636  20.004  1.00 97.95           H  
ATOM   3762  HD3 PRO A 264     -16.100   0.620  20.162  1.00 97.95           H  
ATOM   3763  N   LEU A 265     -15.682   4.239  16.557  1.00 98.59           N  
ATOM   3764  H   LEU A 265     -16.576   4.525  16.184  1.00 98.59           H  
ATOM   3765  CA  LEU A 265     -14.487   4.852  15.970  1.00 98.59           C  
ATOM   3766  HA  LEU A 265     -14.010   4.114  15.325  1.00 98.59           H  
ATOM   3767  C   LEU A 265     -13.456   5.280  17.020  1.00 98.59           C  
ATOM   3768  CB  LEU A 265     -14.913   6.071  15.129  1.00 98.59           C  
ATOM   3769  HB2 LEU A 265     -15.559   5.737  14.316  1.00 98.59           H  
ATOM   3770  HB3 LEU A 265     -15.488   6.750  15.759  1.00 98.59           H  
ATOM   3771  O   LEU A 265     -12.271   5.018  16.855  1.00 98.59           O  
ATOM   3772  CG  LEU A 265     -13.719   6.848  14.538  1.00 98.59           C  
ATOM   3773  HG  LEU A 265     -13.033   7.146  15.331  1.00 98.59           H  
ATOM   3774  CD1 LEU A 265     -12.958   6.004  13.520  1.00 98.59           C  
ATOM   3775 HD11 LEU A 265     -13.596   5.768  12.669  1.00 98.59           H  
ATOM   3776 HD12 LEU A 265     -12.602   5.077  13.970  1.00 98.59           H  
ATOM   3777 HD13 LEU A 265     -12.078   6.546  13.173  1.00 98.59           H  
ATOM   3778  CD2 LEU A 265     -14.195   8.131  13.871  1.00 98.59           C  
ATOM   3779 HD21 LEU A 265     -14.830   7.885  13.020  1.00 98.59           H  
ATOM   3780 HD22 LEU A 265     -13.333   8.699  13.520  1.00 98.59           H  
ATOM   3781 HD23 LEU A 265     -14.752   8.741  14.583  1.00 98.59           H  
ATOM   3782  N   GLU A 266     -13.904   5.945  18.086  1.00 97.84           N  
ATOM   3783  H   GLU A 266     -14.895   6.119  18.169  1.00 97.84           H  
ATOM   3784  CA  GLU A 266     -13.013   6.469  19.122  1.00 97.84           C  
ATOM   3785  HA  GLU A 266     -12.291   7.140  18.656  1.00 97.84           H  
ATOM   3786  C   GLU A 266     -12.211   5.353  19.801  1.00 97.84           C  
ATOM   3787  CB  GLU A 266     -13.848   7.278  20.125  1.00 97.84           C  
ATOM   3788  HB2 GLU A 266     -14.557   6.617  20.623  1.00 97.84           H  
ATOM   3789  HB3 GLU A 266     -14.406   8.030  19.568  1.00 97.84           H  
ATOM   3790  O   GLU A 266     -10.996   5.478  19.942  1.00 97.84           O  
ATOM   3791  CG  GLU A 266     -12.981   7.989  21.175  1.00 97.84           C  
ATOM   3792  HG2 GLU A 266     -12.501   7.238  21.804  1.00 97.84           H  
ATOM   3793  HG3 GLU A 266     -12.199   8.545  20.658  1.00 97.84           H  
ATOM   3794  CD  GLU A 266     -13.774   8.957  22.070  1.00 97.84           C  
ATOM   3795  OE1 GLU A 266     -13.107   9.718  22.809  1.00 97.84           O  
ATOM   3796  OE2 GLU A 266     -15.027   8.956  22.008  1.00 97.84           O  
ATOM   3797  N   ASP A 267     -12.855   4.238  20.155  1.00 97.69           N  
ATOM   3798  H   ASP A 267     -13.849   4.173  19.990  1.00 97.69           H  
ATOM   3799  CA  ASP A 267     -12.182   3.102  20.791  1.00 97.69           C  
ATOM   3800  HA  ASP A 267     -11.664   3.445  21.687  1.00 97.69           H  
ATOM   3801  C   ASP A 267     -11.141   2.487  19.852  1.00 97.69           C  
ATOM   3802  CB  ASP A 267     -13.202   2.023  21.195  1.00 97.69           C  
ATOM   3803  HB2 ASP A 267     -13.797   1.747  20.324  1.00 97.69           H  
ATOM   3804  HB3 ASP A 267     -12.652   1.135  21.509  1.00 97.69           H  
ATOM   3805  O   ASP A 267     -10.011   2.212  20.255  1.00 97.69           O  
ATOM   3806  CG  ASP A 267     -14.139   2.413  22.345  1.00 97.69           C  
ATOM   3807  OD1 ASP A 267     -13.889   3.439  23.010  1.00 97.69           O  
ATOM   3808  OD2 ASP A 267     -15.111   1.651  22.560  1.00 97.69           O  
ATOM   3809  N   VAL A 268     -11.510   2.304  18.584  1.00 97.76           N  
ATOM   3810  H   VAL A 268     -12.439   2.594  18.316  1.00 97.76           H  
ATOM   3811  CA  VAL A 268     -10.655   1.665  17.581  1.00 97.76           C  
ATOM   3812  HA  VAL A 268     -10.249   0.740  17.992  1.00 97.76           H  
ATOM   3813  C   VAL A 268      -9.464   2.545  17.204  1.00 97.76           C  
ATOM   3814  CB  VAL A 268     -11.487   1.319  16.341  1.00 97.76           C  
ATOM   3815  HB  VAL A 268     -11.975   2.215  15.959  1.00 97.76           H  
ATOM   3816  O   VAL A 268      -8.324   2.085  17.207  1.00 97.76           O  
ATOM   3817  CG1 VAL A 268     -10.585   0.755  15.260  1.00 97.76           C  
ATOM   3818 HG11 VAL A 268     -11.209   0.476  14.411  1.00 97.76           H  
ATOM   3819 HG12 VAL A 268     -10.032  -0.105  15.637  1.00 97.76           H  
ATOM   3820 HG13 VAL A 268      -9.873   1.510  14.928  1.00 97.76           H  
ATOM   3821  CG2 VAL A 268     -12.555   0.266  16.653  1.00 97.76           C  
ATOM   3822 HG21 VAL A 268     -13.253   0.654  17.394  1.00 97.76           H  
ATOM   3823 HG22 VAL A 268     -12.081  -0.638  17.037  1.00 97.76           H  
ATOM   3824 HG23 VAL A 268     -13.113   0.027  15.747  1.00 97.76           H  
ATOM   3825  N   ALA A 269      -9.706   3.821  16.906  1.00 96.98           N  
ATOM   3826  H   ALA A 269     -10.660   4.153  16.936  1.00 96.98           H  
ATOM   3827  CA  ALA A 269      -8.660   4.771  16.545  1.00 96.98           C  
ATOM   3828  HA  ALA A 269      -8.133   4.404  15.665  1.00 96.98           H  
ATOM   3829  C   ALA A 269      -7.633   4.918  17.684  1.00 96.98           C  
ATOM   3830  CB  ALA A 269      -9.346   6.098  16.198  1.00 96.98           C  
ATOM   3831  HB1 ALA A 269     -10.048   5.945  15.378  1.00 96.98           H  
ATOM   3832  HB2 ALA A 269      -9.887   6.478  17.065  1.00 96.98           H  
ATOM   3833  HB3 ALA A 269      -8.606   6.835  15.886  1.00 96.98           H  
ATOM   3834  O   ALA A 269      -6.423   4.950  17.442  1.00 96.98           O  
ATOM   3835  N   ASN A 270      -8.105   4.949  18.936  1.00 95.00           N  
ATOM   3836  H   ASN A 270      -9.104   4.909  19.080  1.00 95.00           H  
ATOM   3837  CA  ASN A 270      -7.232   4.959  20.107  1.00 95.00           C  
ATOM   3838  HA  ASN A 270      -6.485   5.742  19.978  1.00 95.00           H  
ATOM   3839  C   ASN A 270      -6.461   3.644  20.277  1.00 95.00           C  
ATOM   3840  CB  ASN A 270      -8.055   5.268  21.365  1.00 95.00           C  
ATOM   3841  HB2 ASN A 270      -8.965   4.668  21.371  1.00 95.00           H  
ATOM   3842  HB3 ASN A 270      -7.475   4.997  22.247  1.00 95.00           H  
ATOM   3843  O   ASN A 270      -5.285   3.697  20.635  1.00 95.00           O  
ATOM   3844  CG  ASN A 270      -8.387   6.742  21.502  1.00 95.00           C  
ATOM   3845  ND2 ASN A 270      -9.625   7.075  21.765  1.00 95.00           N  
ATOM   3846 HD21 ASN A 270     -10.346   6.389  21.592  1.00 95.00           H  
ATOM   3847 HD22 ASN A 270      -9.849   8.056  21.853  1.00 95.00           H  
ATOM   3848  OD1 ASN A 270      -7.530   7.605  21.414  1.00 95.00           O  
ATOM   3849  N   ASP A 271      -7.077   2.486  20.021  1.00 93.14           N  
ATOM   3850  H   ASP A 271      -8.056   2.492  19.773  1.00 93.14           H  
ATOM   3851  CA  ASP A 271      -6.402   1.185  20.099  1.00 93.14           C  
ATOM   3852  HA  ASP A 271      -5.981   1.075  21.098  1.00 93.14           H  
ATOM   3853  C   ASP A 271      -5.243   1.081  19.100  1.00 93.14           C  
ATOM   3854  CB  ASP A 271      -7.412   0.048  19.880  1.00 93.14           C  
ATOM   3855  HB2 ASP A 271      -8.220   0.143  20.605  1.00 93.14           H  
ATOM   3856  HB3 ASP A 271      -7.838   0.114  18.880  1.00 93.14           H  
ATOM   3857  O   ASP A 271      -4.120   0.747  19.488  1.00 93.14           O  
ATOM   3858  CG  ASP A 271      -6.752  -1.320  20.068  1.00 93.14           C  
ATOM   3859  OD1 ASP A 271      -6.265  -1.566  21.200  1.00 93.14           O  
ATOM   3860  OD2 ASP A 271      -6.750  -2.125  19.112  1.00 93.14           O  
ATOM   3861  N   VAL A 272      -5.479   1.459  17.840  1.00 92.72           N  
ATOM   3862  H   VAL A 272      -6.423   1.715  17.587  1.00 92.72           H  
ATOM   3863  CA  VAL A 272      -4.440   1.466  16.800  1.00 92.72           C  
ATOM   3864  HA  VAL A 272      -4.065   0.449  16.687  1.00 92.72           H  
ATOM   3865  C   VAL A 272      -3.259   2.338  17.230  1.00 92.72           C  
ATOM   3866  CB  VAL A 272      -5.020   1.900  15.437  1.00 92.72           C  
ATOM   3867  HB  VAL A 272      -5.561   2.839  15.554  1.00 92.72           H  
ATOM   3868  O   VAL A 272      -2.118   1.874  17.268  1.00 92.72           O  
ATOM   3869  CG1 VAL A 272      -3.931   2.097  14.373  1.00 92.72           C  
ATOM   3870 HG11 VAL A 272      -4.395   2.321  13.413  1.00 92.72           H  
ATOM   3871 HG12 VAL A 272      -3.280   2.932  14.634  1.00 92.72           H  
ATOM   3872 HG13 VAL A 272      -3.338   1.188  14.269  1.00 92.72           H  
ATOM   3873  CG2 VAL A 272      -5.987   0.828  14.917  1.00 92.72           C  
ATOM   3874 HG21 VAL A 272      -5.467  -0.124  14.806  1.00 92.72           H  
ATOM   3875 HG22 VAL A 272      -6.374   1.113  13.939  1.00 92.72           H  
ATOM   3876 HG23 VAL A 272      -6.829   0.701  15.597  1.00 92.72           H  
ATOM   3877  N   VAL A 273      -3.516   3.581  17.642  1.00 91.69           N  
ATOM   3878  H   VAL A 273      -4.472   3.905  17.612  1.00 91.69           H  
ATOM   3879  CA  VAL A 273      -2.443   4.541  17.941  1.00 91.69           C  
ATOM   3880  HA  VAL A 273      -1.669   4.424  17.182  1.00 91.69           H  
ATOM   3881  C   VAL A 273      -1.752   4.302  19.286  1.00 91.69           C  
ATOM   3882  CB  VAL A 273      -2.991   5.972  17.831  1.00 91.69           C  
ATOM   3883  HB  VAL A 273      -3.884   6.063  18.448  1.00 91.69           H  
ATOM   3884  O   VAL A 273      -0.543   4.517  19.408  1.00 91.69           O  
ATOM   3885  CG1 VAL A 273      -1.987   7.032  18.287  1.00 91.69           C  
ATOM   3886 HG11 VAL A 273      -2.422   8.012  18.089  1.00 91.69           H  
ATOM   3887 HG12 VAL A 273      -1.050   6.929  17.739  1.00 91.69           H  
ATOM   3888 HG13 VAL A 273      -1.809   6.952  19.359  1.00 91.69           H  
ATOM   3889  CG2 VAL A 273      -3.350   6.283  16.374  1.00 91.69           C  
ATOM   3890 HG21 VAL A 273      -3.614   7.336  16.270  1.00 91.69           H  
ATOM   3891 HG22 VAL A 273      -2.502   6.076  15.721  1.00 91.69           H  
ATOM   3892 HG23 VAL A 273      -4.199   5.678  16.057  1.00 91.69           H  
ATOM   3893  N   THR A 274      -2.493   3.874  20.307  1.00 89.95           N  
ATOM   3894  H   THR A 274      -3.473   3.695  20.141  1.00 89.95           H  
ATOM   3895  CA  THR A 274      -1.989   3.782  21.689  1.00 89.95           C  
ATOM   3896  HA  THR A 274      -1.142   4.459  21.804  1.00 89.95           H  
ATOM   3897  C   THR A 274      -1.495   2.385  22.039  1.00 89.95           C  
ATOM   3898  CB  THR A 274      -3.057   4.209  22.708  1.00 89.95           C  
ATOM   3899  HB  THR A 274      -3.839   3.451  22.755  1.00 89.95           H  
ATOM   3900  O   THR A 274      -0.576   2.257  22.843  1.00 89.95           O  
ATOM   3901  CG2 THR A 274      -2.496   4.420  24.114  1.00 89.95           C  
ATOM   3902 HG21 THR A 274      -1.657   5.115  24.078  1.00 89.95           H  
ATOM   3903 HG22 THR A 274      -3.277   4.829  24.755  1.00 89.95           H  
ATOM   3904 HG23 THR A 274      -2.167   3.469  24.533  1.00 89.95           H  
ATOM   3905  OG1 THR A 274      -3.635   5.432  22.319  1.00 89.95           O  
ATOM   3906  HG1 THR A 274      -4.298   5.203  21.663  1.00 89.95           H  
ATOM   3907  N   ASN A 275      -2.076   1.336  21.451  1.00 87.61           N  
ATOM   3908  H   ASN A 275      -2.818   1.490  20.782  1.00 87.61           H  
ATOM   3909  CA  ASN A 275      -1.734  -0.043  21.792  1.00 87.61           C  
ATOM   3910  HA  ASN A 275      -1.070  -0.053  22.656  1.00 87.61           H  
ATOM   3911  C   ASN A 275      -0.986  -0.753  20.670  1.00 87.61           C  
ATOM   3912  CB  ASN A 275      -2.998  -0.821  22.180  1.00 87.61           C  
ATOM   3913  HB2 ASN A 275      -3.682  -0.862  21.332  1.00 87.61           H  
ATOM   3914  HB3 ASN A 275      -2.729  -1.848  22.429  1.00 87.61           H  
ATOM   3915  O   ASN A 275      -0.027  -1.462  20.961  1.00 87.61           O  
ATOM   3916  CG  ASN A 275      -3.720  -0.237  23.375  1.00 87.61           C  
ATOM   3917  ND2 ASN A 275      -5.029  -0.270  23.356  1.00 87.61           N  
ATOM   3918 HD21 ASN A 275      -5.533   0.168  24.114  1.00 87.61           H  
ATOM   3919 HD22 ASN A 275      -5.499  -0.698  22.571  1.00 87.61           H  
ATOM   3920  OD1 ASN A 275      -3.128   0.207  24.346  1.00 87.61           O  
ATOM   3921  N   LYS A 276      -1.400  -0.597  19.408  1.00 86.67           N  
ATOM   3922  H   LYS A 276      -2.212  -0.024  19.227  1.00 86.67           H  
ATOM   3923  CA  LYS A 276      -0.787  -1.345  18.302  1.00 86.67           C  
ATOM   3924  HA  LYS A 276      -0.517  -2.340  18.656  1.00 86.67           H  
ATOM   3925  C   LYS A 276       0.518  -0.734  17.819  1.00 86.67           C  
ATOM   3926  CB  LYS A 276      -1.767  -1.525  17.150  1.00 86.67           C  
ATOM   3927  HB2 LYS A 276      -2.138  -0.561  16.803  1.00 86.67           H  
ATOM   3928  HB3 LYS A 276      -1.219  -1.984  16.327  1.00 86.67           H  
ATOM   3929  O   LYS A 276       1.532  -1.422  17.849  1.00 86.67           O  
ATOM   3930  CG  LYS A 276      -2.936  -2.432  17.540  1.00 86.67           C  
ATOM   3931  HG2 LYS A 276      -2.543  -3.359  17.959  1.00 86.67           H  
ATOM   3932  HG3 LYS A 276      -3.581  -1.944  18.270  1.00 86.67           H  
ATOM   3933  CD  LYS A 276      -3.719  -2.737  16.271  1.00 86.67           C  
ATOM   3934  HD2 LYS A 276      -3.019  -2.949  15.463  1.00 86.67           H  
ATOM   3935  HD3 LYS A 276      -4.317  -1.873  15.980  1.00 86.67           H  
ATOM   3936  CE  LYS A 276      -4.624  -3.943  16.463  1.00 86.67           C  
ATOM   3937  HE2 LYS A 276      -5.583  -3.613  16.861  1.00 86.67           H  
ATOM   3938  HE3 LYS A 276      -4.175  -4.649  17.162  1.00 86.67           H  
ATOM   3939  NZ  LYS A 276      -4.790  -4.581  15.151  1.00 86.67           N  
ATOM   3940  HZ1 LYS A 276      -3.948  -5.001  14.785  1.00 86.67           H  
ATOM   3941  HZ2 LYS A 276      -5.117  -3.906  14.475  1.00 86.67           H  
ATOM   3942  HZ3 LYS A 276      -5.498  -5.301  15.152  1.00 86.67           H  
ATOM   3943  N   LEU A 277       0.518   0.545  17.443  1.00 80.70           N  
ATOM   3944  H   LEU A 277      -0.363   1.039  17.421  1.00 80.70           H  
ATOM   3945  CA  LEU A 277       1.728   1.226  16.963  1.00 80.70           C  
ATOM   3946  HA  LEU A 277       2.090   0.695  16.083  1.00 80.70           H  
ATOM   3947  C   LEU A 277       2.897   1.170  17.972  1.00 80.70           C  
ATOM   3948  CB  LEU A 277       1.394   2.673  16.548  1.00 80.70           C  
ATOM   3949  HB2 LEU A 277       0.892   3.186  17.369  1.00 80.70           H  
ATOM   3950  HB3 LEU A 277       2.330   3.202  16.368  1.00 80.70           H  
ATOM   3951  O   LEU A 277       4.017   0.879  17.560  1.00 80.70           O  
ATOM   3952  CG  LEU A 277       0.512   2.824  15.296  1.00 80.70           C  
ATOM   3953  HG  LEU A 277      -0.464   2.373  15.472  1.00 80.70           H  
ATOM   3954  CD1 LEU A 277       0.317   4.316  15.025  1.00 80.70           C  
ATOM   3955 HD11 LEU A 277      -0.399   4.447  14.215  1.00 80.70           H  
ATOM   3956 HD12 LEU A 277      -0.042   4.831  15.916  1.00 80.70           H  
ATOM   3957 HD13 LEU A 277       1.271   4.754  14.730  1.00 80.70           H  
ATOM   3958  CD2 LEU A 277       1.118   2.185  14.046  1.00 80.70           C  
ATOM   3959 HD21 LEU A 277       1.131   1.100  14.141  1.00 80.70           H  
ATOM   3960 HD22 LEU A 277       0.518   2.440  13.172  1.00 80.70           H  
ATOM   3961 HD23 LEU A 277       2.134   2.547  13.888  1.00 80.70           H  
ATOM   3962  N   PRO A 278       2.692   1.323  19.297  1.00 71.53           N  
ATOM   3963  CA  PRO A 278       3.808   1.243  20.241  1.00 71.53           C  
ATOM   3964  HA  PRO A 278       4.621   1.864  19.865  1.00 71.53           H  
ATOM   3965  C   PRO A 278       4.354  -0.171  20.461  1.00 71.53           C  
ATOM   3966  CB  PRO A 278       3.293   1.852  21.547  1.00 71.53           C  
ATOM   3967  HB2 PRO A 278       2.869   1.079  22.188  1.00 71.53           H  
ATOM   3968  HB3 PRO A 278       4.077   2.400  22.070  1.00 71.53           H  
ATOM   3969  O   PRO A 278       5.479  -0.312  20.926  1.00 71.53           O  
ATOM   3970  CG  PRO A 278       2.183   2.775  21.060  1.00 71.53           C  
ATOM   3971  HG2 PRO A 278       1.490   3.043  21.858  1.00 71.53           H  
ATOM   3972  HG3 PRO A 278       2.617   3.673  20.619  1.00 71.53           H  
ATOM   3973  CD  PRO A 278       1.549   1.918  19.972  1.00 71.53           C  
ATOM   3974  HD2 PRO A 278       0.942   1.134  20.425  1.00 71.53           H  
ATOM   3975  HD3 PRO A 278       0.936   2.535  19.315  1.00 71.53           H  
ATOM   3976  N   ARG A 279       3.600  -1.235  20.133  1.00 73.77           N  
ATOM   3977  H   ARG A 279       2.714  -1.076  19.675  1.00 73.77           H  
ATOM   3978  CA  ARG A 279       4.118  -2.619  20.217  1.00 73.77           C  
ATOM   3979  HA  ARG A 279       4.566  -2.781  21.197  1.00 73.77           H  
ATOM   3980  C   ARG A 279       5.245  -2.889  19.225  1.00 73.77           C  
ATOM   3981  CB  ARG A 279       2.999  -3.639  19.981  1.00 73.77           C  
ATOM   3982  HB2 ARG A 279       2.397  -3.335  19.125  1.00 73.77           H  
ATOM   3983  HB3 ARG A 279       3.436  -4.610  19.748  1.00 73.77           H  
ATOM   3984  O   ARG A 279       5.982  -3.850  19.406  1.00 73.77           O  
ATOM   3985  CG  ARG A 279       2.125  -3.808  21.220  1.00 73.77           C  
ATOM   3986  HG2 ARG A 279       1.832  -2.833  21.611  1.00 73.77           H  
ATOM   3987  HG3 ARG A 279       2.693  -4.328  21.991  1.00 73.77           H  
ATOM   3988  CD  ARG A 279       0.897  -4.635  20.841  1.00 73.77           C  
ATOM   3989  HD2 ARG A 279       1.236  -5.607  20.484  1.00 73.77           H  
ATOM   3990  HD3 ARG A 279       0.370  -4.127  20.032  1.00 73.77           H  
ATOM   3991  NE  ARG A 279      -0.015  -4.794  21.984  1.00 73.77           N  
ATOM   3992  HE  ARG A 279       0.026  -4.061  22.678  1.00 73.77           H  
ATOM   3993  NH1 ARG A 279      -1.152  -6.620  21.182  1.00 73.77           N  
ATOM   3994 HH11 ARG A 279      -0.574  -6.595  20.354  1.00 73.77           H  
ATOM   3995 HH12 ARG A 279      -1.922  -7.272  21.227  1.00 73.77           H  
ATOM   3996  NH2 ARG A 279      -1.753  -5.707  23.130  1.00 73.77           N  
ATOM   3997 HH21 ARG A 279      -1.681  -4.956  23.802  1.00 73.77           H  
ATOM   3998 HH22 ARG A 279      -2.530  -6.351  23.156  1.00 73.77           H  
ATOM   3999  CZ  ARG A 279      -0.962  -5.707  22.095  1.00 73.77           C  
ATOM   4000  N   ILE A 280       5.354  -2.043  18.213  1.00 69.78           N  
ATOM   4001  H   ILE A 280       4.680  -1.292  18.153  1.00 69.78           H  
ATOM   4002  CA  ILE A 280       6.360  -2.088  17.157  1.00 69.78           C  
ATOM   4003  HA  ILE A 280       7.060  -2.897  17.367  1.00 69.78           H  
ATOM   4004  C   ILE A 280       7.209  -0.809  17.153  1.00 69.78           C  
ATOM   4005  CB  ILE A 280       5.682  -2.401  15.807  1.00 69.78           C  
ATOM   4006  HB  ILE A 280       6.449  -2.412  15.032  1.00 69.78           H  
ATOM   4007  O   ILE A 280       7.809  -0.472  16.145  1.00 69.78           O  
ATOM   4008  CG1 ILE A 280       4.641  -1.317  15.462  1.00 69.78           C  
ATOM   4009 HG12 ILE A 280       5.155  -0.379  15.250  1.00 69.78           H  
ATOM   4010 HG13 ILE A 280       3.960  -1.176  16.302  1.00 69.78           H  
ATOM   4011  CG2 ILE A 280       5.061  -3.812  15.851  1.00 69.78           C  
ATOM   4012 HG21 ILE A 280       4.776  -4.127  14.847  1.00 69.78           H  
ATOM   4013 HG22 ILE A 280       5.796  -4.525  16.225  1.00 69.78           H  
ATOM   4014 HG23 ILE A 280       4.181  -3.826  16.495  1.00 69.78           H  
ATOM   4015  CD1 ILE A 280       3.754  -1.673  14.287  1.00 69.78           C  
ATOM   4016 HD11 ILE A 280       3.029  -2.418  14.616  1.00 69.78           H  
ATOM   4017 HD12 ILE A 280       3.217  -0.781  13.966  1.00 69.78           H  
ATOM   4018 HD13 ILE A 280       4.344  -2.099  13.476  1.00 69.78           H  
ATOM   4019  N   ASP A 281       7.254  -0.101  18.289  1.00 69.56           N  
ATOM   4020  H   ASP A 281       6.767  -0.467  19.095  1.00 69.56           H  
ATOM   4021  CA  ASP A 281       8.066   1.106  18.514  1.00 69.56           C  
ATOM   4022  HA  ASP A 281       7.732   1.487  19.479  1.00 69.56           H  
ATOM   4023  C   ASP A 281       7.779   2.288  17.555  1.00 69.56           C  
ATOM   4024  CB  ASP A 281       9.565   0.725  18.651  1.00 69.56           C  
ATOM   4025  HB2 ASP A 281       9.707  -0.313  18.349  1.00 69.56           H  
ATOM   4026  HB3 ASP A 281      10.162   1.325  17.964  1.00 69.56           H  
ATOM   4027  O   ASP A 281       8.578   3.217  17.425  1.00 69.56           O  
ATOM   4028  CG  ASP A 281      10.153   0.891  20.063  1.00 69.56           C  
ATOM   4029  OD1 ASP A 281       9.526   1.551  20.927  1.00 69.56           O  
ATOM   4030  OD2 ASP A 281      11.260   0.352  20.293  1.00 69.56           O  
ATOM   4031  N   GLU A 282       6.598   2.312  16.928  1.00 73.02           N  
ATOM   4032  H   GLU A 282       5.966   1.535  17.059  1.00 73.02           H  
ATOM   4033  CA  GLU A 282       6.205   3.377  16.004  1.00 73.02           C  
ATOM   4034  HA  GLU A 282       7.102   3.720  15.488  1.00 73.02           H  
ATOM   4035  C   GLU A 282       5.567   4.554  16.749  1.00 73.02           C  
ATOM   4036  CB  GLU A 282       5.244   2.847  14.931  1.00 73.02           C  
ATOM   4037  HB2 GLU A 282       4.262   2.731  15.390  1.00 73.02           H  
ATOM   4038  HB3 GLU A 282       5.552   1.848  14.623  1.00 73.02           H  
ATOM   4039  O   GLU A 282       4.731   4.403  17.655  1.00 73.02           O  
ATOM   4040  CG  GLU A 282       5.089   3.751  13.686  1.00 73.02           C  
ATOM   4041  HG2 GLU A 282       4.069   3.633  13.322  1.00 73.02           H  
ATOM   4042  HG3 GLU A 282       5.207   4.800  13.958  1.00 73.02           H  
ATOM   4043  CD  GLU A 282       6.039   3.404  12.536  1.00 73.02           C  
ATOM   4044  OE1 GLU A 282       5.702   3.603  11.347  1.00 73.02           O  
ATOM   4045  OE2 GLU A 282       7.169   2.998  12.831  1.00 73.02           O  
ATOM   4046  N   ARG A 283       5.904   5.766  16.303  1.00 83.49           N  
ATOM   4047  H   ARG A 283       6.517   5.815  15.502  1.00 83.49           H  
ATOM   4048  CA  ARG A 283       5.307   7.002  16.804  1.00 83.49           C  
ATOM   4049  HA  ARG A 283       4.541   6.730  17.530  1.00 83.49           H  
ATOM   4050  C   ARG A 283       4.600   7.769  15.698  1.00 83.49           C  
ATOM   4051  CB  ARG A 283       6.346   7.855  17.531  1.00 83.49           C  
ATOM   4052  HB2 ARG A 283       7.136   8.127  16.832  1.00 83.49           H  
ATOM   4053  HB3 ARG A 283       5.852   8.761  17.883  1.00 83.49           H  
ATOM   4054  O   ARG A 283       5.068   7.837  14.568  1.00 83.49           O  
ATOM   4055  CG  ARG A 283       6.968   7.118  18.725  1.00 83.49           C  
ATOM   4056  HG2 ARG A 283       7.587   6.299  18.360  1.00 83.49           H  
ATOM   4057  HG3 ARG A 283       6.184   6.704  19.359  1.00 83.49           H  
ATOM   4058  CD  ARG A 283       7.846   8.069  19.541  1.00 83.49           C  
ATOM   4059  HD2 ARG A 283       8.522   8.586  18.859  1.00 83.49           H  
ATOM   4060  HD3 ARG A 283       8.442   7.467  20.226  1.00 83.49           H  
ATOM   4061  NE  ARG A 283       7.031   9.028  20.321  1.00 83.49           N  
ATOM   4062  HE  ARG A 283       6.088   8.729  20.524  1.00 83.49           H  
ATOM   4063  NH1 ARG A 283       8.630  10.641  20.601  1.00 83.49           N  
ATOM   4064 HH11 ARG A 283       8.935  11.516  21.002  1.00 83.49           H  
ATOM   4065 HH12 ARG A 283       9.211  10.122  19.958  1.00 83.49           H  
ATOM   4066  NH2 ARG A 283       6.675  10.808  21.687  1.00 83.49           N  
ATOM   4067 HH21 ARG A 283       5.803  10.377  21.959  1.00 83.49           H  
ATOM   4068 HH22 ARG A 283       7.032  11.563  22.255  1.00 83.49           H  
ATOM   4069  CZ  ARG A 283       7.447  10.157  20.860  1.00 83.49           C  
ATOM   4070  N   GLY A 284       3.482   8.386  16.052  1.00 90.88           N  
ATOM   4071  H   GLY A 284       3.142   8.261  16.995  1.00 90.88           H  
ATOM   4072  CA  GLY A 284       2.666   9.150  15.124  1.00 90.88           C  
ATOM   4073  HA2 GLY A 284       2.605   8.599  14.186  1.00 90.88           H  
ATOM   4074  HA3 GLY A 284       3.129  10.115  14.919  1.00 90.88           H  
ATOM   4075  C   GLY A 284       1.256   9.378  15.648  1.00 90.88           C  
ATOM   4076  O   GLY A 284       1.011   9.412  16.857  1.00 90.88           O  
ATOM   4077  N   GLY A 285       0.328   9.528  14.718  1.00 94.89           N  
ATOM   4078  H   GLY A 285       0.613   9.509  13.750  1.00 94.89           H  
ATOM   4079  CA  GLY A 285      -1.091   9.675  14.977  1.00 94.89           C  
ATOM   4080  HA2 GLY A 285      -1.286  10.660  15.403  1.00 94.89           H  
ATOM   4081  HA3 GLY A 285      -1.424   8.911  15.679  1.00 94.89           H  
ATOM   4082  C   GLY A 285      -1.903   9.536  13.701  1.00 94.89           C  
ATOM   4083  O   GLY A 285      -1.375   9.239  12.629  1.00 94.89           O  
ATOM   4084  N   LEU A 286      -3.202   9.750  13.837  1.00 97.46           N  
ATOM   4085  H   LEU A 286      -3.559  10.009  14.746  1.00 97.46           H  
ATOM   4086  CA  LEU A 286      -4.132   9.795  12.721  1.00 97.46           C  
ATOM   4087  HA  LEU A 286      -3.617  10.229  11.864  1.00 97.46           H  
ATOM   4088  C   LEU A 286      -5.294  10.728  13.043  1.00 97.46           C  
ATOM   4089  CB  LEU A 286      -4.561   8.360  12.333  1.00 97.46           C  
ATOM   4090  HB2 LEU A 286      -5.174   8.397  11.433  1.00 97.46           H  
ATOM   4091  HB3 LEU A 286      -3.653   7.819  12.066  1.00 97.46           H  
ATOM   4092  O   LEU A 286      -5.541  11.085  14.198  1.00 97.46           O  
ATOM   4093  CG  LEU A 286      -5.309   7.543  13.405  1.00 97.46           C  
ATOM   4094  HG  LEU A 286      -4.867   7.728  14.384  1.00 97.46           H  
ATOM   4095  CD1 LEU A 286      -6.802   7.867  13.467  1.00 97.46           C  
ATOM   4096 HD11 LEU A 286      -6.968   8.886  13.815  1.00 97.46           H  
ATOM   4097 HD12 LEU A 286      -7.246   7.750  12.478  1.00 97.46           H  
ATOM   4098 HD13 LEU A 286      -7.293   7.178  14.153  1.00 97.46           H  
ATOM   4099  CD2 LEU A 286      -5.180   6.048  13.107  1.00 97.46           C  
ATOM   4100 HD21 LEU A 286      -5.690   5.464  13.873  1.00 97.46           H  
ATOM   4101 HD22 LEU A 286      -5.615   5.819  12.134  1.00 97.46           H  
ATOM   4102 HD23 LEU A 286      -4.128   5.760  13.098  1.00 97.46           H  
ATOM   4103  N   ILE A 287      -6.032  11.096  12.009  1.00 98.84           N  
ATOM   4104  H   ILE A 287      -5.756  10.757  11.098  1.00 98.84           H  
ATOM   4105  CA  ILE A 287      -7.367  11.672  12.128  1.00 98.84           C  
ATOM   4106  HA  ILE A 287      -7.636  11.743  13.182  1.00 98.84           H  
ATOM   4107  C   ILE A 287      -8.355  10.721  11.476  1.00 98.84           C  
ATOM   4108  CB  ILE A 287      -7.451  13.086  11.528  1.00 98.84           C  
ATOM   4109  HB  ILE A 287      -8.468  13.449  11.679  1.00 98.84           H  
ATOM   4110  O   ILE A 287      -8.042  10.089  10.466  1.00 98.84           O  
ATOM   4111  CG1 ILE A 287      -7.182  13.048  10.009  1.00 98.84           C  
ATOM   4112 HG12 ILE A 287      -7.948  12.437   9.530  1.00 98.84           H  
ATOM   4113 HG13 ILE A 287      -6.223  12.571   9.808  1.00 98.84           H  
ATOM   4114  CG2 ILE A 287      -6.508  14.027  12.299  1.00 98.84           C  
ATOM   4115 HG21 ILE A 287      -5.472  13.757  12.094  1.00 98.84           H  
ATOM   4116 HG22 ILE A 287      -6.688  13.928  13.370  1.00 98.84           H  
ATOM   4117 HG23 ILE A 287      -6.683  15.062  12.007  1.00 98.84           H  
ATOM   4118  CD1 ILE A 287      -7.241  14.414   9.336  1.00 98.84           C  
ATOM   4119 HD11 ILE A 287      -8.209  14.865   9.552  1.00 98.84           H  
ATOM   4120 HD12 ILE A 287      -6.451  15.065   9.709  1.00 98.84           H  
ATOM   4121 HD13 ILE A 287      -7.126  14.288   8.259  1.00 98.84           H  
ATOM   4122  N   ALA A 288      -9.549  10.637  12.045  1.00 98.93           N  
ATOM   4123  H   ALA A 288      -9.726  11.132  12.907  1.00 98.93           H  
ATOM   4124  CA  ALA A 288     -10.608   9.820  11.500  1.00 98.93           C  
ATOM   4125  HA  ALA A 288     -10.449   9.767  10.423  1.00 98.93           H  
ATOM   4126  C   ALA A 288     -11.989  10.428  11.732  1.00 98.93           C  
ATOM   4127  CB  ALA A 288     -10.498   8.412  12.080  1.00 98.93           C  
ATOM   4128  HB1 ALA A 288     -10.679   8.434  13.155  1.00 98.93           H  
ATOM   4129  HB2 ALA A 288     -11.230   7.774  11.583  1.00 98.93           H  
ATOM   4130  HB3 ALA A 288      -9.505   8.007  11.888  1.00 98.93           H  
ATOM   4131  O   ALA A 288     -12.218  11.130  12.722  1.00 98.93           O  
ATOM   4132  N   VAL A 289     -12.917  10.117  10.830  1.00 98.92           N  
ATOM   4133  H   VAL A 289     -12.640   9.532  10.054  1.00 98.92           H  
ATOM   4134  CA  VAL A 289     -14.340  10.448  10.950  1.00 98.92           C  
ATOM   4135  HA  VAL A 289     -14.545  10.582  12.012  1.00 98.92           H  
ATOM   4136  C   VAL A 289     -15.198   9.284  10.464  1.00 98.92           C  
ATOM   4137  CB  VAL A 289     -14.672  11.778  10.245  1.00 98.92           C  
ATOM   4138  HB  VAL A 289     -14.041  12.549  10.686  1.00 98.92           H  
ATOM   4139  O   VAL A 289     -14.850   8.634   9.483  1.00 98.92           O  
ATOM   4140  CG1 VAL A 289     -14.399  11.766   8.742  1.00 98.92           C  
ATOM   4141 HG11 VAL A 289     -15.158  11.177   8.226  1.00 98.92           H  
ATOM   4142 HG12 VAL A 289     -13.421  11.326   8.543  1.00 98.92           H  
ATOM   4143 HG13 VAL A 289     -14.420  12.784   8.354  1.00 98.92           H  
ATOM   4144  CG2 VAL A 289     -16.129  12.204  10.449  1.00 98.92           C  
ATOM   4145 HG21 VAL A 289     -16.341  12.335  11.510  1.00 98.92           H  
ATOM   4146 HG22 VAL A 289     -16.808  11.463  10.027  1.00 98.92           H  
ATOM   4147 HG23 VAL A 289     -16.295  13.144   9.922  1.00 98.92           H  
ATOM   4148  N   ASP A 290     -16.300   8.996  11.155  1.00 98.64           N  
ATOM   4149  H   ASP A 290     -16.539   9.587  11.939  1.00 98.64           H  
ATOM   4150  CA  ASP A 290     -17.252   7.950  10.764  1.00 98.64           C  
ATOM   4151  HA  ASP A 290     -16.794   7.333   9.990  1.00 98.64           H  
ATOM   4152  C   ASP A 290     -18.526   8.524  10.133  1.00 98.64           C  
ATOM   4153  CB  ASP A 290     -17.543   6.990  11.935  1.00 98.64           C  
ATOM   4154  HB2 ASP A 290     -18.043   6.111  11.529  1.00 98.64           H  
ATOM   4155  HB3 ASP A 290     -16.596   6.653  12.357  1.00 98.64           H  
ATOM   4156  O   ASP A 290     -18.793   9.724  10.199  1.00 98.64           O  
ATOM   4157  CG  ASP A 290     -18.439   7.521  13.059  1.00 98.64           C  
ATOM   4158  OD1 ASP A 290     -19.064   8.596  12.926  1.00 98.64           O  
ATOM   4159  OD2 ASP A 290     -18.592   6.809  14.080  1.00 98.64           O  
ATOM   4160  N   ALA A 291     -19.368   7.655   9.571  1.00 95.93           N  
ATOM   4161  H   ALA A 291     -19.068   6.695   9.475  1.00 95.93           H  
ATOM   4162  CA  ALA A 291     -20.618   8.052   8.918  1.00 95.93           C  
ATOM   4163  HA  ALA A 291     -20.387   8.814   8.174  1.00 95.93           H  
ATOM   4164  C   ALA A 291     -21.669   8.659   9.878  1.00 95.93           C  
ATOM   4165  CB  ALA A 291     -21.164   6.825   8.180  1.00 95.93           C  
ATOM   4166  HB1 ALA A 291     -21.403   6.028   8.884  1.00 95.93           H  
ATOM   4167  HB2 ALA A 291     -20.420   6.465   7.469  1.00 95.93           H  
ATOM   4168  HB3 ALA A 291     -22.058   7.100   7.621  1.00 95.93           H  
ATOM   4169  O   ALA A 291     -22.705   9.168   9.446  1.00 95.93           O  
ATOM   4170  N   LYS A 292     -21.433   8.614  11.198  1.00 96.16           N  
ATOM   4171  H   LYS A 292     -20.522   8.290  11.492  1.00 96.16           H  
ATOM   4172  CA  LYS A 292     -22.272   9.267  12.218  1.00 96.16           C  
ATOM   4173  HA  LYS A 292     -23.274   9.415  11.815  1.00 96.16           H  
ATOM   4174  C   LYS A 292     -21.753  10.664  12.575  1.00 96.16           C  
ATOM   4175  CB  LYS A 292     -22.369   8.381  13.468  1.00 96.16           C  
ATOM   4176  HB2 LYS A 292     -21.369   8.255  13.883  1.00 96.16           H  
ATOM   4177  HB3 LYS A 292     -22.982   8.886  14.215  1.00 96.16           H  
ATOM   4178  O   LYS A 292     -22.402  11.367  13.349  1.00 96.16           O  
ATOM   4179  CG  LYS A 292     -22.974   7.001  13.182  1.00 96.16           C  
ATOM   4180  HG2 LYS A 292     -22.412   6.508  12.388  1.00 96.16           H  
ATOM   4181  HG3 LYS A 292     -24.011   7.113  12.867  1.00 96.16           H  
ATOM   4182  CD  LYS A 292     -22.899   6.130  14.439  1.00 96.16           C  
ATOM   4183  HD2 LYS A 292     -23.509   6.568  15.229  1.00 96.16           H  
ATOM   4184  HD3 LYS A 292     -21.860   6.090  14.765  1.00 96.16           H  
ATOM   4185  CE  LYS A 292     -23.384   4.717  14.108  1.00 96.16           C  
ATOM   4186  HE2 LYS A 292     -22.882   4.399  13.194  1.00 96.16           H  
ATOM   4187  HE3 LYS A 292     -24.456   4.741  13.911  1.00 96.16           H  
ATOM   4188  NZ  LYS A 292     -23.056   3.773  15.203  1.00 96.16           N  
ATOM   4189  HZ1 LYS A 292     -23.318   2.831  14.951  1.00 96.16           H  
ATOM   4190  HZ2 LYS A 292     -23.500   4.043  16.069  1.00 96.16           H  
ATOM   4191  HZ3 LYS A 292     -22.056   3.773  15.343  1.00 96.16           H  
ATOM   4192  N   GLY A 293     -20.612  11.071  12.020  1.00 97.64           N  
ATOM   4193  H   GLY A 293     -20.117  10.421  11.427  1.00 97.64           H  
ATOM   4194  CA  GLY A 293     -19.953  12.339  12.299  1.00 97.64           C  
ATOM   4195  HA2 GLY A 293     -19.271  12.557  11.478  1.00 97.64           H  
ATOM   4196  HA3 GLY A 293     -20.697  13.134  12.357  1.00 97.64           H  
ATOM   4197  C   GLY A 293     -19.132  12.331  13.586  1.00 97.64           C  
ATOM   4198  O   GLY A 293     -18.776  13.410  14.070  1.00 97.64           O  
ATOM   4199  N   ASN A 294     -18.826  11.167  14.165  1.00 98.25           N  
ATOM   4200  H   ASN A 294     -19.056  10.311  13.680  1.00 98.25           H  
ATOM   4201  CA  ASN A 294     -17.852  11.085  15.252  1.00 98.25           C  
ATOM   4202  HA  ASN A 294     -18.090  11.839  16.002  1.00 98.25           H  
ATOM   4203  C   ASN A 294     -16.464  11.372  14.680  1.00 98.25           C  
ATOM   4204  CB  ASN A 294     -17.895   9.710  15.927  1.00 98.25           C  
ATOM   4205  HB2 ASN A 294     -17.196   9.690  16.763  1.00 98.25           H  
ATOM   4206  HB3 ASN A 294     -17.577   8.950  15.213  1.00 98.25           H  
ATOM   4207  O   ASN A 294     -16.142  10.882  13.604  1.00 98.25           O  
ATOM   4208  CG  ASN A 294     -19.270   9.372  16.461  1.00 98.25           C  
ATOM   4209  ND2 ASN A 294     -19.811   8.237  16.104  1.00 98.25           N  
ATOM   4210 HD21 ASN A 294     -19.352   7.701  15.382  1.00 98.25           H  
ATOM   4211 HD22 ASN A 294     -20.756   8.070  16.419  1.00 98.25           H  
ATOM   4212  OD1 ASN A 294     -19.884  10.121  17.203  1.00 98.25           O  
ATOM   4213  N   VAL A 295     -15.655  12.161  15.387  1.00 98.53           N  
ATOM   4214  H   VAL A 295     -15.928  12.427  16.323  1.00 98.53           H  
ATOM   4215  CA  VAL A 295     -14.300  12.534  14.957  1.00 98.53           C  
ATOM   4216  HA  VAL A 295     -14.058  12.018  14.029  1.00 98.53           H  
ATOM   4217  C   VAL A 295     -13.315  12.085  16.026  1.00 98.53           C  
ATOM   4218  CB  VAL A 295     -14.169  14.049  14.698  1.00 98.53           C  
ATOM   4219  HB  VAL A 295     -14.347  14.588  15.629  1.00 98.53           H  
ATOM   4220  O   VAL A 295     -13.513  12.387  17.201  1.00 98.53           O  
ATOM   4221  CG1 VAL A 295     -12.777  14.419  14.175  1.00 98.53           C  
ATOM   4222 HG11 VAL A 295     -12.690  15.501  14.076  1.00 98.53           H  
ATOM   4223 HG12 VAL A 295     -12.004  14.065  14.857  1.00 98.53           H  
ATOM   4224 HG13 VAL A 295     -12.609  13.953  13.203  1.00 98.53           H  
ATOM   4225  CG2 VAL A 295     -15.171  14.553  13.653  1.00 98.53           C  
ATOM   4226 HG21 VAL A 295     -15.016  14.029  12.710  1.00 98.53           H  
ATOM   4227 HG22 VAL A 295     -16.194  14.383  13.989  1.00 98.53           H  
ATOM   4228 HG23 VAL A 295     -15.020  15.621  13.496  1.00 98.53           H  
ATOM   4229  N   ALA A 296     -12.247  11.406  15.619  1.00 98.67           N  
ATOM   4230  H   ALA A 296     -12.148  11.224  14.630  1.00 98.67           H  
ATOM   4231  CA  ALA A 296     -11.145  11.002  16.483  1.00 98.67           C  
ATOM   4232  HA  ALA A 296     -11.293  11.415  17.481  1.00 98.67           H  
ATOM   4233  C   ALA A 296      -9.828  11.560  15.926  1.00 98.67           C  
ATOM   4234  CB  ALA A 296     -11.143   9.473  16.603  1.00 98.67           C  
ATOM   4235  HB1 ALA A 296     -10.366   9.153  17.297  1.00 98.67           H  
ATOM   4236  HB2 ALA A 296     -12.108   9.132  16.978  1.00 98.67           H  
ATOM   4237  HB3 ALA A 296     -10.961   9.023  15.628  1.00 98.67           H  
ATOM   4238  O   ALA A 296      -9.594  11.510  14.723  1.00 98.67           O  
ATOM   4239  N   LEU A 297      -8.969  12.109  16.791  1.00 97.91           N  
ATOM   4240  H   LEU A 297      -9.210  12.110  17.771  1.00 97.91           H  
ATOM   4241  CA  LEU A 297      -7.663  12.657  16.395  1.00 97.91           C  
ATOM   4242  HA  LEU A 297      -7.423  12.293  15.396  1.00 97.91           H  
ATOM   4243  C   LEU A 297      -6.518  12.145  17.301  1.00 97.91           C  
ATOM   4244  CB  LEU A 297      -7.700  14.201  16.314  1.00 97.91           C  
ATOM   4245  HB2 LEU A 297      -6.778  14.476  15.801  1.00 97.91           H  
ATOM   4246  HB3 LEU A 297      -7.657  14.618  17.320  1.00 97.91           H  
ATOM   4247  O   LEU A 297      -5.812  12.964  17.902  1.00 97.91           O  
ATOM   4248  CG  LEU A 297      -8.870  14.867  15.561  1.00 97.91           C  
ATOM   4249  HG  LEU A 297      -9.163  14.265  14.700  1.00 97.91           H  
ATOM   4250  CD1 LEU A 297     -10.078  15.109  16.475  1.00 97.91           C  
ATOM   4251 HD11 LEU A 297     -10.540  14.167  16.769  1.00 97.91           H  
ATOM   4252 HD12 LEU A 297      -9.773  15.650  17.371  1.00 97.91           H  
ATOM   4253 HD13 LEU A 297     -10.825  15.704  15.951  1.00 97.91           H  
ATOM   4254  CD2 LEU A 297      -8.437  16.250  15.064  1.00 97.91           C  
ATOM   4255 HD21 LEU A 297      -8.117  16.876  15.897  1.00 97.91           H  
ATOM   4256 HD22 LEU A 297      -9.264  16.730  14.541  1.00 97.91           H  
ATOM   4257 HD23 LEU A 297      -7.623  16.134  14.348  1.00 97.91           H  
ATOM   4258  N   PRO A 298      -6.374  10.821  17.501  1.00 96.80           N  
ATOM   4259  CA  PRO A 298      -5.390  10.259  18.421  1.00 96.80           C  
ATOM   4260  HA  PRO A 298      -5.469  10.754  19.389  1.00 96.80           H  
ATOM   4261  C   PRO A 298      -3.950  10.395  17.909  1.00 96.80           C  
ATOM   4262  CB  PRO A 298      -5.786   8.792  18.579  1.00 96.80           C  
ATOM   4263  HB2 PRO A 298      -4.939   8.151  18.824  1.00 96.80           H  
ATOM   4264  HB3 PRO A 298      -6.560   8.708  19.343  1.00 96.80           H  
ATOM   4265  O   PRO A 298      -3.670  10.288  16.717  1.00 96.80           O  
ATOM   4266  CG  PRO A 298      -6.388   8.457  17.219  1.00 96.80           C  
ATOM   4267  HG2 PRO A 298      -7.069   7.609  17.289  1.00 96.80           H  
ATOM   4268  HG3 PRO A 298      -5.601   8.270  16.489  1.00 96.80           H  
ATOM   4269  CD  PRO A 298      -7.120   9.743  16.860  1.00 96.80           C  
ATOM   4270  HD2 PRO A 298      -8.124   9.695  17.280  1.00 96.80           H  
ATOM   4271  HD3 PRO A 298      -7.166   9.873  15.778  1.00 96.80           H  
ATOM   4272  N   PHE A 299      -3.012  10.565  18.840  1.00 93.91           N  
ATOM   4273  H   PHE A 299      -3.299  10.645  19.805  1.00 93.91           H  
ATOM   4274  CA  PHE A 299      -1.570  10.546  18.587  1.00 93.91           C  
ATOM   4275  HA  PHE A 299      -1.358   9.840  17.784  1.00 93.91           H  
ATOM   4276  C   PHE A 299      -0.821  10.073  19.838  1.00 93.91           C  
ATOM   4277  CB  PHE A 299      -1.077  11.921  18.116  1.00 93.91           C  
ATOM   4278  HB2 PHE A 299      -0.011  11.857  17.897  1.00 93.91           H  
ATOM   4279  HB3 PHE A 299      -1.579  12.167  17.180  1.00 93.91           H  
ATOM   4280  O   PHE A 299      -1.226  10.348  20.968  1.00 93.91           O  
ATOM   4281  CG  PHE A 299      -1.320  13.047  19.095  1.00 93.91           C  
ATOM   4282  CD1 PHE A 299      -2.600  13.615  19.199  1.00 93.91           C  
ATOM   4283  HD1 PHE A 299      -3.405  13.248  18.579  1.00 93.91           H  
ATOM   4284  CD2 PHE A 299      -0.282  13.514  19.918  1.00 93.91           C  
ATOM   4285  HD2 PHE A 299       0.698  13.066  19.856  1.00 93.91           H  
ATOM   4286  CE1 PHE A 299      -2.845  14.630  20.132  1.00 93.91           C  
ATOM   4287  HE1 PHE A 299      -3.851  15.006  20.250  1.00 93.91           H  
ATOM   4288  CE2 PHE A 299      -0.511  14.572  20.811  1.00 93.91           C  
ATOM   4289  HE2 PHE A 299       0.300  14.948  21.417  1.00 93.91           H  
ATOM   4290  CZ  PHE A 299      -1.794  15.134  20.914  1.00 93.91           C  
ATOM   4291  HZ  PHE A 299      -1.975  15.947  21.601  1.00 93.91           H  
ATOM   4292  N   ASN A 300       0.294   9.372  19.642  1.00 90.37           N  
ATOM   4293  H   ASN A 300       0.571   9.186  18.689  1.00 90.37           H  
ATOM   4294  CA  ASN A 300       1.155   8.873  20.720  1.00 90.37           C  
ATOM   4295  HA  ASN A 300       0.625   8.998  21.664  1.00 90.37           H  
ATOM   4296  C   ASN A 300       2.460   9.693  20.865  1.00 90.37           C  
ATOM   4297  CB  ASN A 300       1.345   7.358  20.533  1.00 90.37           C  
ATOM   4298  HB2 ASN A 300       1.854   6.944  21.404  1.00 90.37           H  
ATOM   4299  HB3 ASN A 300       0.369   6.880  20.460  1.00 90.37           H  
ATOM   4300  O   ASN A 300       3.322   9.409  21.704  1.00 90.37           O  
ATOM   4301  CG  ASN A 300       2.162   6.993  19.309  1.00 90.37           C  
ATOM   4302  ND2 ASN A 300       2.047   5.775  18.837  1.00 90.37           N  
ATOM   4303 HD21 ASN A 300       2.718   5.447  18.157  1.00 90.37           H  
ATOM   4304 HD22 ASN A 300       1.309   5.169  19.164  1.00 90.37           H  
ATOM   4305  OD1 ASN A 300       2.930   7.795  18.802  1.00 90.37           O  
ATOM   4306  N   THR A 301       2.584  10.770  20.093  1.00 89.00           N  
ATOM   4307  H   THR A 301       1.880  10.925  19.385  1.00 89.00           H  
ATOM   4308  CA  THR A 301       3.642  11.780  20.189  1.00 89.00           C  
ATOM   4309  HA  THR A 301       4.571  11.285  20.471  1.00 89.00           H  
ATOM   4310  C   THR A 301       3.334  12.835  21.258  1.00 89.00           C  
ATOM   4311  CB  THR A 301       3.873  12.423  18.819  1.00 89.00           C  
ATOM   4312  HB  THR A 301       4.594  13.235  18.916  1.00 89.00           H  
ATOM   4313  O   THR A 301       2.323  12.756  21.957  1.00 89.00           O  
ATOM   4314  CG2 THR A 301       4.436  11.418  17.822  1.00 89.00           C  
ATOM   4315 HG21 THR A 301       3.741  10.590  17.686  1.00 89.00           H  
ATOM   4316 HG22 THR A 301       4.586  11.910  16.861  1.00 89.00           H  
ATOM   4317 HG23 THR A 301       5.392  11.040  18.184  1.00 89.00           H  
ATOM   4318  OG1 THR A 301       2.657  12.916  18.329  1.00 89.00           O  
ATOM   4319  HG1 THR A 301       2.734  13.842  18.087  1.00 89.00           H  
ATOM   4320  N   GLU A 302       4.220  13.817  21.436  1.00 86.35           N  
ATOM   4321  H   GLU A 302       4.994  13.905  20.793  1.00 86.35           H  
ATOM   4322  CA  GLU A 302       3.976  14.924  22.373  1.00 86.35           C  
ATOM   4323  HA  GLU A 302       3.545  14.548  23.301  1.00 86.35           H  
ATOM   4324  C   GLU A 302       2.980  15.936  21.798  1.00 86.35           C  
ATOM   4325  CB  GLU A 302       5.297  15.626  22.694  1.00 86.35           C  
ATOM   4326  HB2 GLU A 302       5.732  15.958  21.751  1.00 86.35           H  
ATOM   4327  HB3 GLU A 302       5.097  16.507  23.304  1.00 86.35           H  
ATOM   4328  O   GLU A 302       2.158  16.480  22.530  1.00 86.35           O  
ATOM   4329  CG  GLU A 302       6.319  14.764  23.437  1.00 86.35           C  
ATOM   4330  HG2 GLU A 302       6.610  13.930  22.798  1.00 86.35           H  
ATOM   4331  HG3 GLU A 302       7.211  15.366  23.614  1.00 86.35           H  
ATOM   4332  CD  GLU A 302       5.780  14.246  24.776  1.00 86.35           C  
ATOM   4333  OE1 GLU A 302       6.167  13.109  25.121  1.00 86.35           O  
ATOM   4334  OE2 GLU A 302       4.991  14.971  25.425  1.00 86.35           O  
ATOM   4335  N   GLY A 303       3.021  16.153  20.482  1.00 89.45           N  
ATOM   4336  H   GLY A 303       3.730  15.695  19.928  1.00 89.45           H  
ATOM   4337  CA  GLY A 303       2.080  17.009  19.774  1.00 89.45           C  
ATOM   4338  HA2 GLY A 303       1.154  17.088  20.344  1.00 89.45           H  
ATOM   4339  HA3 GLY A 303       2.499  18.010  19.671  1.00 89.45           H  
ATOM   4340  C   GLY A 303       1.734  16.484  18.386  1.00 89.45           C  
ATOM   4341  O   GLY A 303       2.433  15.635  17.823  1.00 89.45           O  
ATOM   4342  N   MET A 304       0.648  17.025  17.848  1.00 93.51           N  
ATOM   4343  H   MET A 304       0.157  17.712  18.404  1.00 93.51           H  
ATOM   4344  CA  MET A 304       0.189  16.861  16.477  1.00 93.51           C  
ATOM   4345  HA  MET A 304       1.052  16.763  15.819  1.00 93.51           H  
ATOM   4346  C   MET A 304      -0.579  18.114  16.068  1.00 93.51           C  
ATOM   4347  CB  MET A 304      -0.681  15.598  16.364  1.00 93.51           C  
ATOM   4348  HB2 MET A 304      -1.552  15.687  17.013  1.00 93.51           H  
ATOM   4349  HB3 MET A 304      -0.095  14.739  16.692  1.00 93.51           H  
ATOM   4350  O   MET A 304      -1.569  18.463  16.721  1.00 93.51           O  
ATOM   4351  CG  MET A 304      -1.142  15.340  14.925  1.00 93.51           C  
ATOM   4352  HG2 MET A 304      -0.268  15.369  14.274  1.00 93.51           H  
ATOM   4353  HG3 MET A 304      -1.820  16.131  14.605  1.00 93.51           H  
ATOM   4354  SD  MET A 304      -1.951  13.736  14.676  1.00 93.51           S  
ATOM   4355  CE  MET A 304      -3.606  14.040  15.346  1.00 93.51           C  
ATOM   4356  HE1 MET A 304      -3.534  14.286  16.406  1.00 93.51           H  
ATOM   4357  HE2 MET A 304      -4.083  14.848  14.793  1.00 93.51           H  
ATOM   4358  HE3 MET A 304      -4.203  13.134  15.239  1.00 93.51           H  
ATOM   4359  N   TYR A 305      -0.134  18.767  14.992  1.00 94.44           N  
ATOM   4360  H   TYR A 305       0.634  18.367  14.471  1.00 94.44           H  
ATOM   4361  CA  TYR A 305      -0.871  19.863  14.367  1.00 94.44           C  
ATOM   4362  HA  TYR A 305      -1.081  20.637  15.105  1.00 94.44           H  
ATOM   4363  C   TYR A 305      -2.179  19.307  13.837  1.00 94.44           C  
ATOM   4364  CB  TYR A 305      -0.070  20.459  13.201  1.00 94.44           C  
ATOM   4365  HB2 TYR A 305       0.182  19.665  12.499  1.00 94.44           H  
ATOM   4366  HB3 TYR A 305      -0.693  21.181  12.672  1.00 94.44           H  
ATOM   4367  O   TYR A 305      -2.161  18.454  12.954  1.00 94.44           O  
ATOM   4368  CG  TYR A 305       1.191  21.157  13.636  1.00 94.44           C  
ATOM   4369  CD1 TYR A 305       1.086  22.318  14.418  1.00 94.44           C  
ATOM   4370  HD1 TYR A 305       0.117  22.746  14.629  1.00 94.44           H  
ATOM   4371  CD2 TYR A 305       2.455  20.629  13.306  1.00 94.44           C  
ATOM   4372  HD2 TYR A 305       2.520  19.726  12.716  1.00 94.44           H  
ATOM   4373  CE1 TYR A 305       2.244  22.908  14.942  1.00 94.44           C  
ATOM   4374  HE1 TYR A 305       2.190  23.790  15.564  1.00 94.44           H  
ATOM   4375  CE2 TYR A 305       3.622  21.249  13.797  1.00 94.44           C  
ATOM   4376  HE2 TYR A 305       4.601  20.829  13.620  1.00 94.44           H  
ATOM   4377  OH  TYR A 305       4.575  22.905  15.269  1.00 94.44           O  
ATOM   4378  HH  TYR A 305       5.341  23.078  14.716  1.00 94.44           H  
ATOM   4379  CZ  TYR A 305       3.506  22.370  14.644  1.00 94.44           C  
ATOM   4380  N   ARG A 306      -3.307  19.750  14.387  1.00 97.85           N  
ATOM   4381  H   ARG A 306      -3.260  20.405  15.154  1.00 97.85           H  
ATOM   4382  CA  ARG A 306      -4.608  19.197  14.020  1.00 97.85           C  
ATOM   4383  HA  ARG A 306      -4.597  18.969  12.954  1.00 97.85           H  
ATOM   4384  C   ARG A 306      -5.735  20.182  14.240  1.00 97.85           C  
ATOM   4385  CB  ARG A 306      -4.839  17.882  14.786  1.00 97.85           C  
ATOM   4386  HB2 ARG A 306      -5.693  17.361  14.354  1.00 97.85           H  
ATOM   4387  HB3 ARG A 306      -3.967  17.242  14.648  1.00 97.85           H  
ATOM   4388  O   ARG A 306      -5.625  21.130  15.018  1.00 97.85           O  
ATOM   4389  CG  ARG A 306      -5.083  18.097  16.288  1.00 97.85           C  
ATOM   4390  HG2 ARG A 306      -4.368  18.820  16.679  1.00 97.85           H  
ATOM   4391  HG3 ARG A 306      -6.091  18.483  16.440  1.00 97.85           H  
ATOM   4392  CD  ARG A 306      -4.916  16.784  17.054  1.00 97.85           C  
ATOM   4393  HD2 ARG A 306      -5.583  16.036  16.625  1.00 97.85           H  
ATOM   4394  HD3 ARG A 306      -3.891  16.433  16.933  1.00 97.85           H  
ATOM   4395  NE  ARG A 306      -5.222  16.939  18.486  1.00 97.85           N  
ATOM   4396  HE  ARG A 306      -6.092  16.541  18.808  1.00 97.85           H  
ATOM   4397  NH1 ARG A 306      -3.227  17.910  19.140  1.00 97.85           N  
ATOM   4398 HH11 ARG A 306      -2.645  18.227  19.902  1.00 97.85           H  
ATOM   4399 HH12 ARG A 306      -2.874  17.954  18.195  1.00 97.85           H  
ATOM   4400  NH2 ARG A 306      -4.787  17.495  20.653  1.00 97.85           N  
ATOM   4401 HH21 ARG A 306      -4.157  17.896  21.332  1.00 97.85           H  
ATOM   4402 HH22 ARG A 306      -5.670  17.116  20.966  1.00 97.85           H  
ATOM   4403  CZ  ARG A 306      -4.416  17.445  19.405  1.00 97.85           C  
ATOM   4404  N   GLY A 307      -6.858  19.898  13.613  1.00 98.51           N  
ATOM   4405  H   GLY A 307      -6.873  19.139  12.947  1.00 98.51           H  
ATOM   4406  CA  GLY A 307      -8.101  20.566  13.933  1.00 98.51           C  
ATOM   4407  HA2 GLY A 307      -8.024  21.622  13.671  1.00 98.51           H  
ATOM   4408  HA3 GLY A 307      -8.282  20.495  15.005  1.00 98.51           H  
ATOM   4409  C   GLY A 307      -9.280  19.945  13.216  1.00 98.51           C  
ATOM   4410  O   GLY A 307      -9.117  19.056  12.384  1.00 98.51           O  
ATOM   4411  N   PHE A 308     -10.472  20.406  13.560  1.00 98.85           N  
ATOM   4412  H   PHE A 308     -10.524  21.169  14.220  1.00 98.85           H  
ATOM   4413  CA  PHE A 308     -11.700  20.007  12.892  1.00 98.85           C  
ATOM   4414  HA  PHE A 308     -11.455  19.792  11.852  1.00 98.85           H  
ATOM   4415  C   PHE A 308     -12.707  21.155  12.882  1.00 98.85           C  
ATOM   4416  CB  PHE A 308     -12.274  18.730  13.532  1.00 98.85           C  
ATOM   4417  HB2 PHE A 308     -11.490  17.976  13.599  1.00 98.85           H  
ATOM   4418  HB3 PHE A 308     -13.043  18.325  12.874  1.00 98.85           H  
ATOM   4419  O   PHE A 308     -12.637  22.076  13.698  1.00 98.85           O  
ATOM   4420  CG  PHE A 308     -12.883  18.941  14.903  1.00 98.85           C  
ATOM   4421  CD1 PHE A 308     -12.069  18.917  16.050  1.00 98.85           C  
ATOM   4422  HD1 PHE A 308     -11.011  18.720  15.957  1.00 98.85           H  
ATOM   4423  CD2 PHE A 308     -14.261  19.201  15.026  1.00 98.85           C  
ATOM   4424  HD2 PHE A 308     -14.885  19.232  14.145  1.00 98.85           H  
ATOM   4425  CE1 PHE A 308     -12.630  19.161  17.316  1.00 98.85           C  
ATOM   4426  HE1 PHE A 308     -12.004  19.148  18.195  1.00 98.85           H  
ATOM   4427  CE2 PHE A 308     -14.821  19.454  16.290  1.00 98.85           C  
ATOM   4428  HE2 PHE A 308     -15.871  19.689  16.381  1.00 98.85           H  
ATOM   4429  CZ  PHE A 308     -14.005  19.434  17.435  1.00 98.85           C  
ATOM   4430  HZ  PHE A 308     -14.432  19.639  18.405  1.00 98.85           H  
ATOM   4431  N   ALA A 309     -13.652  21.100  11.952  1.00 98.84           N  
ATOM   4432  H   ALA A 309     -13.618  20.342  11.285  1.00 98.84           H  
ATOM   4433  CA  ALA A 309     -14.726  22.071  11.827  1.00 98.84           C  
ATOM   4434  HA  ALA A 309     -14.919  22.525  12.799  1.00 98.84           H  
ATOM   4435  C   ALA A 309     -16.006  21.374  11.357  1.00 98.84           C  
ATOM   4436  CB  ALA A 309     -14.277  23.176  10.866  1.00 98.84           C  
ATOM   4437  HB1 ALA A 309     -13.375  23.651  11.252  1.00 98.84           H  
ATOM   4438  HB2 ALA A 309     -15.057  23.933  10.782  1.00 98.84           H  
ATOM   4439  HB3 ALA A 309     -14.070  22.759   9.880  1.00 98.84           H  
ATOM   4440  O   ALA A 309     -16.033  20.747  10.297  1.00 98.84           O  
ATOM   4441  N   ARG A 310     -17.077  21.493  12.146  1.00 98.47           N  
ATOM   4442  H   ARG A 310     -16.986  22.044  12.988  1.00 98.47           H  
ATOM   4443  CA  ARG A 310     -18.433  21.066  11.765  1.00 98.47           C  
ATOM   4444  HA  ARG A 310     -18.383  20.252  11.041  1.00 98.47           H  
ATOM   4445  C   ARG A 310     -19.154  22.228  11.112  1.00 98.47           C  
ATOM   4446  CB  ARG A 310     -19.229  20.600  12.989  1.00 98.47           C  
ATOM   4447  HB2 ARG A 310     -19.327  21.422  13.698  1.00 98.47           H  
ATOM   4448  HB3 ARG A 310     -20.228  20.308  12.665  1.00 98.47           H  
ATOM   4449  O   ARG A 310     -19.011  23.356  11.574  1.00 98.47           O  
ATOM   4450  CG  ARG A 310     -18.567  19.415  13.691  1.00 98.47           C  
ATOM   4451  HG2 ARG A 310     -18.416  18.615  12.966  1.00 98.47           H  
ATOM   4452  HG3 ARG A 310     -17.602  19.716  14.098  1.00 98.47           H  
ATOM   4453  CD  ARG A 310     -19.448  18.900  14.829  1.00 98.47           C  
ATOM   4454  HD2 ARG A 310     -19.598  19.701  15.553  1.00 98.47           H  
ATOM   4455  HD3 ARG A 310     -20.427  18.619  14.441  1.00 98.47           H  
ATOM   4456  NE  ARG A 310     -18.815  17.754  15.504  1.00 98.47           N  
ATOM   4457  HE  ARG A 310     -18.371  17.956  16.389  1.00 98.47           H  
ATOM   4458  NH1 ARG A 310     -19.351  16.130  13.964  1.00 98.47           N  
ATOM   4459 HH11 ARG A 310     -19.802  16.803  13.361  1.00 98.47           H  
ATOM   4460 HH12 ARG A 310     -19.271  15.159  13.696  1.00 98.47           H  
ATOM   4461  NH2 ARG A 310     -18.184  15.577  15.753  1.00 98.47           N  
ATOM   4462 HH21 ARG A 310     -17.685  15.782  16.606  1.00 98.47           H  
ATOM   4463 HH22 ARG A 310     -18.208  14.644  15.367  1.00 98.47           H  
ATOM   4464  CZ  ARG A 310     -18.789  16.506  15.075  1.00 98.47           C  
ATOM   4465  N   VAL A 311     -19.929  22.000  10.058  1.00 97.81           N  
ATOM   4466  H   VAL A 311     -20.036  21.050   9.732  1.00 97.81           H  
ATOM   4467  CA  VAL A 311     -20.692  23.079   9.412  1.00 97.81           C  
ATOM   4468  HA  VAL A 311     -19.985  23.821   9.041  1.00 97.81           H  
ATOM   4469  C   VAL A 311     -21.600  23.776  10.433  1.00 97.81           C  
ATOM   4470  CB  VAL A 311     -21.483  22.546   8.207  1.00 97.81           C  
ATOM   4471  HB  VAL A 311     -22.011  21.638   8.500  1.00 97.81           H  
ATOM   4472  O   VAL A 311     -22.370  23.136  11.138  1.00 97.81           O  
ATOM   4473  CG1 VAL A 311     -22.507  23.553   7.669  1.00 97.81           C  
ATOM   4474 HG11 VAL A 311     -22.023  24.503   7.444  1.00 97.81           H  
ATOM   4475 HG12 VAL A 311     -23.299  23.708   8.401  1.00 97.81           H  
ATOM   4476 HG13 VAL A 311     -22.967  23.156   6.764  1.00 97.81           H  
ATOM   4477  CG2 VAL A 311     -20.507  22.219   7.071  1.00 97.81           C  
ATOM   4478 HG21 VAL A 311     -19.977  23.117   6.753  1.00 97.81           H  
ATOM   4479 HG22 VAL A 311     -19.774  21.483   7.402  1.00 97.81           H  
ATOM   4480 HG23 VAL A 311     -21.053  21.815   6.219  1.00 97.81           H  
ATOM   4481  N   GLY A 312     -21.500  25.106  10.513  1.00 96.01           N  
ATOM   4482  H   GLY A 312     -20.797  25.565   9.951  1.00 96.01           H  
ATOM   4483  CA  GLY A 312     -22.263  25.926  11.461  1.00 96.01           C  
ATOM   4484  HA2 GLY A 312     -23.232  25.460  11.642  1.00 96.01           H  
ATOM   4485  HA3 GLY A 312     -22.436  26.906  11.017  1.00 96.01           H  
ATOM   4486  C   GLY A 312     -21.597  26.144  12.826  1.00 96.01           C  
ATOM   4487  O   GLY A 312     -22.115  26.927  13.620  1.00 96.01           O  
ATOM   4488  N   GLU A 313     -20.446  25.523  13.088  1.00 97.64           N  
ATOM   4489  H   GLU A 313     -20.070  24.880  12.406  1.00 97.64           H  
ATOM   4490  CA  GLU A 313     -19.658  25.709  14.312  1.00 97.64           C  
ATOM   4491  HA  GLU A 313     -20.206  26.352  15.000  1.00 97.64           H  
ATOM   4492  C   GLU A 313     -18.321  26.406  14.019  1.00 97.64           C  
ATOM   4493  CB  GLU A 313     -19.447  24.362  15.020  1.00 97.64           C  
ATOM   4494  HB2 GLU A 313     -18.926  23.681  14.346  1.00 97.64           H  
ATOM   4495  HB3 GLU A 313     -18.820  24.528  15.897  1.00 97.64           H  
ATOM   4496  O   GLU A 313     -17.856  26.453  12.880  1.00 97.64           O  
ATOM   4497  CG  GLU A 313     -20.774  23.730  15.478  1.00 97.64           C  
ATOM   4498  HG2 GLU A 313     -21.279  24.431  16.144  1.00 97.64           H  
ATOM   4499  HG3 GLU A 313     -21.413  23.569  14.610  1.00 97.64           H  
ATOM   4500  CD  GLU A 313     -20.598  22.387  16.206  1.00 97.64           C  
ATOM   4501  OE1 GLU A 313     -21.637  21.753  16.499  1.00 97.64           O  
ATOM   4502  OE2 GLU A 313     -19.442  21.977  16.459  1.00 97.64           O  
ATOM   4503  N   ALA A 314     -17.688  26.970  15.049  1.00 97.51           N  
ATOM   4504  H   ALA A 314     -18.043  26.821  15.983  1.00 97.51           H  
ATOM   4505  CA  ALA A 314     -16.347  27.526  14.903  1.00 97.51           C  
ATOM   4506  HA  ALA A 314     -16.343  28.152  14.011  1.00 97.51           H  
ATOM   4507  C   ALA A 314     -15.311  26.393  14.745  1.00 97.51           C  
ATOM   4508  CB  ALA A 314     -16.032  28.425  16.103  1.00 97.51           C  
ATOM   4509  HB1 ALA A 314     -15.039  28.858  15.978  1.00 97.51           H  
ATOM   4510  HB2 ALA A 314     -16.045  27.836  17.020  1.00 97.51           H  
ATOM   4511  HB3 ALA A 314     -16.767  29.227  16.169  1.00 97.51           H  
ATOM   4512  O   ALA A 314     -15.428  25.376  15.436  1.00 97.51           O  
ATOM   4513  N   PRO A 315     -14.285  26.556  13.889  1.00 98.36           N  
ATOM   4514  CA  PRO A 315     -13.173  25.618  13.819  1.00 98.36           C  
ATOM   4515  HA  PRO A 315     -13.552  24.648  13.497  1.00 98.36           H  
ATOM   4516  C   PRO A 315     -12.467  25.474  15.169  1.00 98.36           C  
ATOM   4517  CB  PRO A 315     -12.207  26.165  12.764  1.00 98.36           C  
ATOM   4518  HB2 PRO A 315     -11.396  26.715  13.242  1.00 98.36           H  
ATOM   4519  HB3 PRO A 315     -11.800  25.371  12.139  1.00 98.36           H  
ATOM   4520  O   PRO A 315     -12.274  26.448  15.900  1.00 98.36           O  
ATOM   4521  CG  PRO A 315     -13.048  27.142  11.951  1.00 98.36           C  
ATOM   4522  HG2 PRO A 315     -12.437  27.978  11.611  1.00 98.36           H  
ATOM   4523  HG3 PRO A 315     -13.519  26.624  11.115  1.00 98.36           H  
ATOM   4524  CD  PRO A 315     -14.110  27.631  12.927  1.00 98.36           C  
ATOM   4525  HD2 PRO A 315     -13.755  28.525  13.440  1.00 98.36           H  
ATOM   4526  HD3 PRO A 315     -15.030  27.841  12.381  1.00 98.36           H  
ATOM   4527  N   VAL A 316     -12.019  24.259  15.468  1.00 98.23           N  
ATOM   4528  H   VAL A 316     -12.222  23.505  14.827  1.00 98.23           H  
ATOM   4529  CA  VAL A 316     -11.186  23.951  16.631  1.00 98.23           C  
ATOM   4530  HA  VAL A 316     -11.060  24.848  17.237  1.00 98.23           H  
ATOM   4531  C   VAL A 316      -9.820  23.511  16.133  1.00 98.23           C  
ATOM   4532  CB  VAL A 316     -11.838  22.876  17.518  1.00 98.23           C  
ATOM   4533  HB  VAL A 316     -11.954  21.957  16.943  1.00 98.23           H  
ATOM   4534  O   VAL A 316      -9.722  22.626  15.288  1.00 98.23           O  
ATOM   4535  CG1 VAL A 316     -10.975  22.579  18.752  1.00 98.23           C  
ATOM   4536 HG11 VAL A 316     -10.806  23.491  19.324  1.00 98.23           H  
ATOM   4537 HG12 VAL A 316     -10.016  22.156  18.451  1.00 98.23           H  
ATOM   4538 HG13 VAL A 316     -11.480  21.848  19.384  1.00 98.23           H  
ATOM   4539  CG2 VAL A 316     -13.221  23.325  18.009  1.00 98.23           C  
ATOM   4540 HG21 VAL A 316     -13.142  24.269  18.547  1.00 98.23           H  
ATOM   4541 HG22 VAL A 316     -13.894  23.456  17.161  1.00 98.23           H  
ATOM   4542 HG23 VAL A 316     -13.649  22.564  18.662  1.00 98.23           H  
ATOM   4543  N   THR A 317      -8.759  24.110  16.666  1.00 97.73           N  
ATOM   4544  H   THR A 317      -8.898  24.797  17.393  1.00 97.73           H  
ATOM   4545  CA  THR A 317      -7.370  23.779  16.325  1.00 97.73           C  
ATOM   4546  HA  THR A 317      -7.350  22.880  15.709  1.00 97.73           H  
ATOM   4547  C   THR A 317      -6.579  23.469  17.592  1.00 97.73           C  
ATOM   4548  CB  THR A 317      -6.700  24.899  15.515  1.00 97.73           C  
ATOM   4549  HB  THR A 317      -5.648  24.655  15.368  1.00 97.73           H  
ATOM   4550  O   THR A 317      -6.837  24.042  18.651  1.00 97.73           O  
ATOM   4551  CG2 THR A 317      -7.353  25.117  14.154  1.00 97.73           C  
ATOM   4552 HG21 THR A 317      -7.293  24.196  13.574  1.00 97.73           H  
ATOM   4553 HG22 THR A 317      -8.402  25.395  14.262  1.00 97.73           H  
ATOM   4554 HG23 THR A 317      -6.828  25.909  13.621  1.00 97.73           H  
ATOM   4555  OG1 THR A 317      -6.805  26.133  16.182  1.00 97.73           O  
ATOM   4556  HG1 THR A 317      -7.610  26.549  15.866  1.00 97.73           H  
ATOM   4557  N   ALA A 318      -5.629  22.543  17.501  1.00 95.40           N  
ATOM   4558  H   ALA A 318      -5.465  22.098  16.609  1.00 95.40           H  
ATOM   4559  CA  ALA A 318      -4.798  22.105  18.615  1.00 95.40           C  
ATOM   4560  HA  ALA A 318      -4.651  22.939  19.302  1.00 95.40           H  
ATOM   4561  C   ALA A 318      -3.418  21.647  18.124  1.00 95.40           C  
ATOM   4562  CB  ALA A 318      -5.523  20.981  19.368  1.00 95.40           C  
ATOM   4563  HB1 ALA A 318      -5.700  20.141  18.697  1.00 95.40           H  
ATOM   4564  HB2 ALA A 318      -6.478  21.347  19.745  1.00 95.40           H  
ATOM   4565  HB3 ALA A 318      -4.919  20.648  20.212  1.00 95.40           H  
ATOM   4566  O   ALA A 318      -3.253  21.228  16.978  1.00 95.40           O  
ATOM   4567  N   ILE A 319      -2.435  21.703  19.021  1.00 92.12           N  
ATOM   4568  H   ILE A 319      -2.647  22.107  19.922  1.00 92.12           H  
ATOM   4569  CA  ILE A 319      -1.061  21.244  18.769  1.00 92.12           C  
ATOM   4570  HA  ILE A 319      -1.010  20.740  17.804  1.00 92.12           H  
ATOM   4571  C   ILE A 319      -0.668  20.222  19.833  1.00 92.12           C  
ATOM   4572  CB  ILE A 319      -0.080  22.438  18.733  1.00 92.12           C  
ATOM   4573  HB  ILE A 319      -0.077  22.916  19.712  1.00 92.12           H  
ATOM   4574  O   ILE A 319      -0.222  19.122  19.523  1.00 92.12           O  
ATOM   4575  CG1 ILE A 319      -0.523  23.483  17.683  1.00 92.12           C  
ATOM   4576 HG12 ILE A 319      -0.500  23.038  16.688  1.00 92.12           H  
ATOM   4577 HG13 ILE A 319      -1.548  23.797  17.884  1.00 92.12           H  
ATOM   4578  CG2 ILE A 319       1.347  21.933  18.437  1.00 92.12           C  
ATOM   4579 HG21 ILE A 319       2.058  22.757  18.501  1.00 92.12           H  
ATOM   4580 HG22 ILE A 319       1.393  21.501  17.438  1.00 92.12           H  
ATOM   4581 HG23 ILE A 319       1.661  21.185  19.165  1.00 92.12           H  
ATOM   4582  CD1 ILE A 319       0.319  24.758  17.701  1.00 92.12           C  
ATOM   4583 HD11 ILE A 319       1.346  24.563  17.391  1.00 92.12           H  
ATOM   4584 HD12 ILE A 319      -0.120  25.498  17.031  1.00 92.12           H  
ATOM   4585 HD13 ILE A 319       0.329  25.147  18.719  1.00 92.12           H  
ATOM   4586  N   TYR A 320      -0.888  20.556  21.100  1.00 88.62           N  
ATOM   4587  H   TYR A 320      -1.219  21.489  21.300  1.00 88.62           H  
ATOM   4588  CA  TYR A 320      -0.478  19.738  22.240  1.00 88.62           C  
ATOM   4589  HA  TYR A 320       0.400  19.158  21.955  1.00 88.62           H  
ATOM   4590  C   TYR A 320      -1.562  18.726  22.652  1.00 88.62           C  
ATOM   4591  CB  TYR A 320      -0.051  20.690  23.366  1.00 88.62           C  
ATOM   4592  HB2 TYR A 320      -0.948  21.089  23.839  1.00 88.62           H  
ATOM   4593  HB3 TYR A 320       0.497  20.126  24.121  1.00 88.62           H  
ATOM   4594  O   TYR A 320      -2.653  18.700  22.065  1.00 88.62           O  
ATOM   4595  CG  TYR A 320       0.820  21.849  22.894  1.00 88.62           C  
ATOM   4596  CD1 TYR A 320       2.029  21.605  22.215  1.00 88.62           C  
ATOM   4597  HD1 TYR A 320       2.311  20.590  21.975  1.00 88.62           H  
ATOM   4598  CD2 TYR A 320       0.375  23.176  23.042  1.00 88.62           C  
ATOM   4599  HD2 TYR A 320      -0.570  23.389  23.520  1.00 88.62           H  
ATOM   4600  CE1 TYR A 320       2.833  22.670  21.763  1.00 88.62           C  
ATOM   4601  HE1 TYR A 320       3.755  22.489  21.231  1.00 88.62           H  
ATOM   4602  CE2 TYR A 320       1.149  24.243  22.548  1.00 88.62           C  
ATOM   4603  HE2 TYR A 320       0.793  25.258  22.639  1.00 88.62           H  
ATOM   4604  OH  TYR A 320       3.127  25.029  21.443  1.00 88.62           O  
ATOM   4605  HH  TYR A 320       2.679  25.874  21.536  1.00 88.62           H  
ATOM   4606  CZ  TYR A 320       2.388  23.998  21.924  1.00 88.62           C  
ATOM   4607  N   ARG A 321      -1.234  17.857  23.616  1.00 85.83           N  
ATOM   4608  H   ARG A 321      -0.325  17.956  24.044  1.00 85.83           H  
ATOM   4609  CA  ARG A 321      -2.182  16.932  24.264  1.00 85.83           C  
ATOM   4610  HA  ARG A 321      -2.789  16.426  23.514  1.00 85.83           H  
ATOM   4611  C   ARG A 321      -3.205  17.655  25.131  1.00 85.83           C  
ATOM   4612  CB  ARG A 321      -1.442  15.877  25.098  1.00 85.83           C  
ATOM   4613  HB2 ARG A 321      -2.176  15.352  25.710  1.00 85.83           H  
ATOM   4614  HB3 ARG A 321      -0.731  16.367  25.763  1.00 85.83           H  
ATOM   4615  O   ARG A 321      -2.793  18.612  25.823  1.00 85.83           O  
ATOM   4616  CG  ARG A 321      -0.722  14.847  24.225  1.00 85.83           C  
ATOM   4617  HG2 ARG A 321       0.077  15.338  23.669  1.00 85.83           H  
ATOM   4618  HG3 ARG A 321      -1.437  14.401  23.533  1.00 85.83           H  
ATOM   4619  CD  ARG A 321      -0.130  13.735  25.090  1.00 85.83           C  
ATOM   4620  HD2 ARG A 321      -0.944  13.254  25.632  1.00 85.83           H  
ATOM   4621  HD3 ARG A 321       0.563  14.176  25.807  1.00 85.83           H  
ATOM   4622  NE  ARG A 321       0.589  12.743  24.277  1.00 85.83           N  
ATOM   4623  HE  ARG A 321       0.968  13.053  23.394  1.00 85.83           H  
ATOM   4624  NH1 ARG A 321       0.408  10.939  25.688  1.00 85.83           N  
ATOM   4625 HH11 ARG A 321       0.562   9.953  25.843  1.00 85.83           H  
ATOM   4626 HH12 ARG A 321      -0.202  11.484  26.281  1.00 85.83           H  
ATOM   4627  NH2 ARG A 321       1.555  10.772  23.786  1.00 85.83           N  
ATOM   4628 HH21 ARG A 321       1.905  11.233  22.958  1.00 85.83           H  
ATOM   4629 HH22 ARG A 321       1.807   9.813  23.981  1.00 85.83           H  
ATOM   4630  CZ  ARG A 321       0.841  11.491  24.591  1.00 85.83           C  
ATOM   4631  OXT ARG A 321      -4.358  17.181  25.088  1.00 85.83           O  
TER    4632      ARG A 321                                                       
ATOM   4632  N   MET B   1       4.173 -27.144  19.240  1.00 46.89           N  
ATOM   4633  H   MET B   1       4.997 -27.577  19.631  1.00 46.89           H  
ATOM   4634  H2  MET B   1       3.611 -26.719  19.963  1.00 46.89           H  
ATOM   4635  H3  MET B   1       4.493 -26.424  18.609  1.00 46.89           H  
ATOM   4636  CA  MET B   1       3.392 -28.126  18.450  1.00 46.89           C  
ATOM   4637  HA  MET B   1       3.131 -28.990  19.061  1.00 46.89           H  
ATOM   4638  C   MET B   1       4.283 -28.589  17.316  1.00 46.89           C  
ATOM   4639  CB  MET B   1       2.111 -27.492  17.888  1.00 46.89           C  
ATOM   4640  HB2 MET B   1       2.331 -26.495  17.507  1.00 46.89           H  
ATOM   4641  HB3 MET B   1       1.742 -28.097  17.060  1.00 46.89           H  
ATOM   4642  O   MET B   1       5.093 -27.787  16.884  1.00 46.89           O  
ATOM   4643  CG  MET B   1       1.002 -27.412  18.940  1.00 46.89           C  
ATOM   4644  HG2 MET B   1       1.391 -26.920  19.832  1.00 46.89           H  
ATOM   4645  HG3 MET B   1       0.688 -28.421  19.207  1.00 46.89           H  
ATOM   4646  SD  MET B   1      -0.441 -26.482  18.377  1.00 46.89           S  
ATOM   4647  CE  MET B   1      -1.476 -26.533  19.862  1.00 46.89           C  
ATOM   4648  HE1 MET B   1      -0.944 -26.080  20.698  1.00 46.89           H  
ATOM   4649  HE2 MET B   1      -2.394 -25.975  19.678  1.00 46.89           H  
ATOM   4650  HE3 MET B   1      -1.727 -27.567  20.100  1.00 46.89           H  
ATOM   4651  N   ASN B   2       4.203 -29.849  16.884  1.00 64.95           N  
ATOM   4652  H   ASN B   2       3.466 -30.462  17.201  1.00 64.95           H  
ATOM   4653  CA  ASN B   2       4.985 -30.292  15.728  1.00 64.95           C  
ATOM   4654  HA  ASN B   2       5.962 -29.809  15.749  1.00 64.95           H  
ATOM   4655  C   ASN B   2       4.251 -29.813  14.469  1.00 64.95           C  
ATOM   4656  CB  ASN B   2       5.191 -31.821  15.804  1.00 64.95           C  
ATOM   4657  HB2 ASN B   2       4.317 -32.337  15.406  1.00 64.95           H  
ATOM   4658  HB3 ASN B   2       5.328 -32.121  16.843  1.00 64.95           H  
ATOM   4659  O   ASN B   2       3.256 -30.421  14.078  1.00 64.95           O  
ATOM   4660  CG  ASN B   2       6.429 -32.286  15.055  1.00 64.95           C  
ATOM   4661  ND2 ASN B   2       6.589 -33.572  14.858  1.00 64.95           N  
ATOM   4662 HD21 ASN B   2       5.843 -34.224  15.053  1.00 64.95           H  
ATOM   4663 HD22 ASN B   2       7.400 -33.807  14.304  1.00 64.95           H  
ATOM   4664  OD1 ASN B   2       7.305 -31.525  14.703  1.00 64.95           O  
ATOM   4665  N   VAL B   3       4.647 -28.652  13.951  1.00 86.64           N  
ATOM   4666  H   VAL B   3       5.482 -28.211  14.309  1.00 86.64           H  
ATOM   4667  CA  VAL B   3       4.026 -28.035  12.776  1.00 86.64           C  
ATOM   4668  HA  VAL B   3       2.943 -28.146  12.837  1.00 86.64           H  
ATOM   4669  C   VAL B   3       4.525 -28.775  11.541  1.00 86.64           C  
ATOM   4670  CB  VAL B   3       4.353 -26.531  12.708  1.00 86.64           C  
ATOM   4671  HB  VAL B   3       5.429 -26.395  12.608  1.00 86.64           H  
ATOM   4672  O   VAL B   3       5.715 -29.057  11.446  1.00 86.64           O  
ATOM   4673  CG1 VAL B   3       3.654 -25.879  11.521  1.00 86.64           C  
ATOM   4674 HG11 VAL B   3       2.575 -26.020  11.581  1.00 86.64           H  
ATOM   4675 HG12 VAL B   3       4.035 -26.280  10.581  1.00 86.64           H  
ATOM   4676 HG13 VAL B   3       3.883 -24.813  11.528  1.00 86.64           H  
ATOM   4677  CG2 VAL B   3       3.881 -25.804  13.978  1.00 86.64           C  
ATOM   4678 HG21 VAL B   3       4.074 -24.737  13.872  1.00 86.64           H  
ATOM   4679 HG22 VAL B   3       2.811 -25.954  14.124  1.00 86.64           H  
ATOM   4680 HG23 VAL B   3       4.437 -26.157  14.846  1.00 86.64           H  
ATOM   4681  N   MET B   4       3.625 -29.134  10.624  1.00 95.65           N  
ATOM   4682  H   MET B   4       2.670 -28.824  10.731  1.00 95.65           H  
ATOM   4683  CA  MET B   4       4.017 -29.722   9.344  1.00 95.65           C  
ATOM   4684  HA  MET B   4       4.907 -30.334   9.494  1.00 95.65           H  
ATOM   4685  C   MET B   4       4.322 -28.586   8.366  1.00 95.65           C  
ATOM   4686  CB  MET B   4       2.911 -30.642   8.804  1.00 95.65           C  
ATOM   4687  HB2 MET B   4       2.022 -30.058   8.569  1.00 95.65           H  
ATOM   4688  HB3 MET B   4       2.646 -31.375   9.566  1.00 95.65           H  
ATOM   4689  O   MET B   4       3.370 -27.913   7.955  1.00 95.65           O  
ATOM   4690  CG  MET B   4       3.381 -31.376   7.541  1.00 95.65           C  
ATOM   4691  HG2 MET B   4       2.541 -31.929   7.120  1.00 95.65           H  
ATOM   4692  HG3 MET B   4       3.697 -30.643   6.798  1.00 95.65           H  
ATOM   4693  SD  MET B   4       4.748 -32.532   7.826  1.00 95.65           S  
ATOM   4694  CE  MET B   4       3.847 -33.902   8.593  1.00 95.65           C  
ATOM   4695  HE1 MET B   4       3.397 -33.574   9.530  1.00 95.65           H  
ATOM   4696  HE2 MET B   4       4.539 -34.720   8.789  1.00 95.65           H  
ATOM   4697  HE3 MET B   4       3.069 -34.247   7.911  1.00 95.65           H  
ATOM   4698  N   PRO B   5       5.591 -28.365   7.979  1.00 98.53           N  
ATOM   4699  CA  PRO B   5       5.921 -27.276   7.079  1.00 98.53           C  
ATOM   4700  HA  PRO B   5       5.591 -26.346   7.542  1.00 98.53           H  
ATOM   4701  C   PRO B   5       5.227 -27.466   5.734  1.00 98.53           C  
ATOM   4702  CB  PRO B   5       7.441 -27.260   6.937  1.00 98.53           C  
ATOM   4703  HB2 PRO B   5       7.732 -27.761   6.014  1.00 98.53           H  
ATOM   4704  HB3 PRO B   5       7.836 -26.244   6.951  1.00 98.53           H  
ATOM   4705  O   PRO B   5       5.100 -28.590   5.231  1.00 98.53           O  
ATOM   4706  CG  PRO B   5       7.931 -28.068   8.132  1.00 98.53           C  
ATOM   4707  HG2 PRO B   5       8.883 -28.560   7.933  1.00 98.53           H  
ATOM   4708  HG3 PRO B   5       8.003 -27.412   9.001  1.00 98.53           H  
ATOM   4709  CD  PRO B   5       6.806 -29.066   8.368  1.00 98.53           C  
ATOM   4710  HD2 PRO B   5       6.940 -29.939   7.729  1.00 98.53           H  
ATOM   4711  HD3 PRO B   5       6.812 -29.375   9.414  1.00 98.53           H  
ATOM   4712  N   VAL B   6       4.775 -26.369   5.146  1.00 98.88           N  
ATOM   4713  H   VAL B   6       4.974 -25.476   5.575  1.00 98.88           H  
ATOM   4714  CA  VAL B   6       4.028 -26.380   3.891  1.00 98.88           C  
ATOM   4715  HA  VAL B   6       4.373 -27.225   3.295  1.00 98.88           H  
ATOM   4716  C   VAL B   6       4.332 -25.125   3.097  1.00 98.88           C  
ATOM   4717  CB  VAL B   6       2.518 -26.569   4.150  1.00 98.88           C  
ATOM   4718  HB  VAL B   6       2.397 -27.518   4.673  1.00 98.88           H  
ATOM   4719  O   VAL B   6       4.491 -24.049   3.664  1.00 98.88           O  
ATOM   4720  CG1 VAL B   6       1.903 -25.490   5.040  1.00 98.88           C  
ATOM   4721 HG11 VAL B   6       2.333 -25.554   6.040  1.00 98.88           H  
ATOM   4722 HG12 VAL B   6       2.117 -24.508   4.617  1.00 98.88           H  
ATOM   4723 HG13 VAL B   6       0.824 -25.624   5.117  1.00 98.88           H  
ATOM   4724  CG2 VAL B   6       1.702 -26.659   2.855  1.00 98.88           C  
ATOM   4725 HG21 VAL B   6       1.659 -25.687   2.363  1.00 98.88           H  
ATOM   4726 HG22 VAL B   6       0.687 -26.981   3.089  1.00 98.88           H  
ATOM   4727 HG23 VAL B   6       2.152 -27.385   2.178  1.00 98.88           H  
ATOM   4728  N   ILE B   7       4.383 -25.271   1.779  1.00 98.89           N  
ATOM   4729  H   ILE B   7       4.286 -26.199   1.390  1.00 98.89           H  
ATOM   4730  CA  ILE B   7       4.402 -24.153   0.844  1.00 98.89           C  
ATOM   4731  HA  ILE B   7       4.252 -23.233   1.409  1.00 98.89           H  
ATOM   4732  C   ILE B   7       3.234 -24.270  -0.127  1.00 98.89           C  
ATOM   4733  CB  ILE B   7       5.770 -24.039   0.144  1.00 98.89           C  
ATOM   4734  HB  ILE B   7       6.525 -23.960   0.925  1.00 98.89           H  
ATOM   4735  O   ILE B   7       2.910 -25.371  -0.572  1.00 98.89           O  
ATOM   4736  CG1 ILE B   7       5.791 -22.719  -0.654  1.00 98.89           C  
ATOM   4737 HG12 ILE B   7       5.368 -21.928  -0.035  1.00 98.89           H  
ATOM   4738 HG13 ILE B   7       5.183 -22.809  -1.554  1.00 98.89           H  
ATOM   4739  CG2 ILE B   7       6.113 -25.271  -0.718  1.00 98.89           C  
ATOM   4740 HG21 ILE B   7       5.406 -25.366  -1.543  1.00 98.89           H  
ATOM   4741 HG22 ILE B   7       6.084 -26.176  -0.112  1.00 98.89           H  
ATOM   4742 HG23 ILE B   7       7.118 -25.166  -1.128  1.00 98.89           H  
ATOM   4743  CD1 ILE B   7       7.180 -22.241  -1.046  1.00 98.89           C  
ATOM   4744 HD11 ILE B   7       7.512 -22.823  -1.905  1.00 98.89           H  
ATOM   4745 HD12 ILE B   7       7.128 -21.193  -1.343  1.00 98.89           H  
ATOM   4746 HD13 ILE B   7       7.863 -22.332  -0.202  1.00 98.89           H  
ATOM   4747  N   ALA B   8       2.619 -23.143  -0.469  1.00 98.95           N  
ATOM   4748  H   ALA B   8       2.929 -22.285  -0.037  1.00 98.95           H  
ATOM   4749  CA  ALA B   8       1.724 -23.005  -1.608  1.00 98.95           C  
ATOM   4750  HA  ALA B   8       1.689 -23.948  -2.153  1.00 98.95           H  
ATOM   4751  C   ALA B   8       2.279 -21.948  -2.566  1.00 98.95           C  
ATOM   4752  CB  ALA B   8       0.306 -22.694  -1.118  1.00 98.95           C  
ATOM   4753  HB1 ALA B   8      -0.371 -22.622  -1.970  1.00 98.95           H  
ATOM   4754  HB2 ALA B   8      -0.035 -23.488  -0.455  1.00 98.95           H  
ATOM   4755  HB3 ALA B   8       0.299 -21.749  -0.574  1.00 98.95           H  
ATOM   4756  O   ALA B   8       2.910 -20.988  -2.127  1.00 98.95           O  
ATOM   4757  N   ILE B   9       2.041 -22.128  -3.865  1.00 98.94           N  
ATOM   4758  H   ILE B   9       1.484 -22.924  -4.141  1.00 98.94           H  
ATOM   4759  CA  ILE B   9       2.429 -21.182  -4.916  1.00 98.94           C  
ATOM   4760  HA  ILE B   9       2.632 -20.220  -4.444  1.00 98.94           H  
ATOM   4761  C   ILE B   9       1.283 -20.956  -5.899  1.00 98.94           C  
ATOM   4762  CB  ILE B   9       3.719 -21.606  -5.660  1.00 98.94           C  
ATOM   4763  HB  ILE B   9       3.981 -20.786  -6.329  1.00 98.94           H  
ATOM   4764  O   ILE B   9       0.428 -21.832  -6.083  1.00 98.94           O  
ATOM   4765  CG1 ILE B   9       3.511 -22.864  -6.535  1.00 98.94           C  
ATOM   4766 HG12 ILE B   9       3.209 -23.703  -5.909  1.00 98.94           H  
ATOM   4767 HG13 ILE B   9       2.710 -22.675  -7.249  1.00 98.94           H  
ATOM   4768  CG2 ILE B   9       4.888 -21.773  -4.676  1.00 98.94           C  
ATOM   4769 HG21 ILE B   9       5.827 -21.866  -5.222  1.00 98.94           H  
ATOM   4770 HG22 ILE B   9       4.744 -22.655  -4.051  1.00 98.94           H  
ATOM   4771 HG23 ILE B   9       4.953 -20.893  -4.036  1.00 98.94           H  
ATOM   4772  CD1 ILE B   9       4.742 -23.265  -7.355  1.00 98.94           C  
ATOM   4773 HD11 ILE B   9       5.082 -22.420  -7.954  1.00 98.94           H  
ATOM   4774 HD12 ILE B   9       5.549 -23.594  -6.700  1.00 98.94           H  
ATOM   4775 HD13 ILE B   9       4.477 -24.087  -8.020  1.00 98.94           H  
ATOM   4776  N   HIS B  10       1.302 -19.813  -6.579  1.00 98.40           N  
ATOM   4777  H   HIS B  10       2.020 -19.137  -6.360  1.00 98.40           H  
ATOM   4778  CA  HIS B  10       0.461 -19.538  -7.740  1.00 98.40           C  
ATOM   4779  HA  HIS B  10       0.109 -20.498  -8.120  1.00 98.40           H  
ATOM   4780  C   HIS B  10       1.255 -18.886  -8.875  1.00 98.40           C  
ATOM   4781  CB  HIS B  10      -0.777 -18.719  -7.348  1.00 98.40           C  
ATOM   4782  HB2 HIS B  10      -1.250 -19.176  -6.479  1.00 98.40           H  
ATOM   4783  HB3 HIS B  10      -1.495 -18.752  -8.167  1.00 98.40           H  
ATOM   4784  O   HIS B  10       2.292 -18.264  -8.656  1.00 98.40           O  
ATOM   4785  CG  HIS B  10      -0.475 -17.273  -7.060  1.00 98.40           C  
ATOM   4786  CD2 HIS B  10      -0.227 -16.732  -5.837  1.00 98.40           C  
ATOM   4787  HD2 HIS B  10      -0.217 -17.255  -4.893  1.00 98.40           H  
ATOM   4788  ND1 HIS B  10      -0.351 -16.279  -8.026  1.00 98.40           N  
ATOM   4789  CE1 HIS B  10      -0.022 -15.163  -7.349  1.00 98.40           C  
ATOM   4790  HE1 HIS B  10       0.161 -14.197  -7.794  1.00 98.40           H  
ATOM   4791  NE2 HIS B  10       0.043 -15.402  -6.032  1.00 98.40           N  
ATOM   4792  HE2 HIS B  10       0.273 -14.718  -5.326  1.00 98.40           H  
ATOM   4793  N   GLY B  11       0.762 -19.068 -10.099  1.00 95.35           N  
ATOM   4794  H   GLY B  11      -0.101 -19.588 -10.165  1.00 95.35           H  
ATOM   4795  CA  GLY B  11       1.340 -18.546 -11.340  1.00 95.35           C  
ATOM   4796  HA2 GLY B  11       1.676 -19.382 -11.953  1.00 95.35           H  
ATOM   4797  HA3 GLY B  11       2.203 -17.922 -11.107  1.00 95.35           H  
ATOM   4798  C   GLY B  11       0.353 -17.705 -12.155  1.00 95.35           C  
ATOM   4799  O   GLY B  11       0.443 -17.660 -13.386  1.00 95.35           O  
ATOM   4800  N   GLY B  12      -0.636 -17.114 -11.485  1.00 91.02           N  
ATOM   4801  H   GLY B  12      -0.577 -17.101 -10.477  1.00 91.02           H  
ATOM   4802  CA  GLY B  12      -1.673 -16.300 -12.109  1.00 91.02           C  
ATOM   4803  HA2 GLY B  12      -1.835 -15.432 -11.470  1.00 91.02           H  
ATOM   4804  HA3 GLY B  12      -1.330 -15.925 -13.073  1.00 91.02           H  
ATOM   4805  C   GLY B  12      -3.017 -17.001 -12.314  1.00 91.02           C  
ATOM   4806  O   GLY B  12      -3.103 -18.226 -12.459  1.00 91.02           O  
ATOM   4807  N   ALA B  13      -4.076 -16.193 -12.349  1.00 87.82           N  
ATOM   4808  H   ALA B  13      -3.893 -15.200 -12.305  1.00 87.82           H  
ATOM   4809  CA  ALA B  13      -5.467 -16.606 -12.528  1.00 87.82           C  
ATOM   4810  HA  ALA B  13      -5.517 -17.691 -12.619  1.00 87.82           H  
ATOM   4811  C   ALA B  13      -6.065 -16.023 -13.813  1.00 87.82           C  
ATOM   4812  CB  ALA B  13      -6.263 -16.196 -11.284  1.00 87.82           C  
ATOM   4813  HB1 ALA B  13      -5.832 -16.658 -10.396  1.00 87.82           H  
ATOM   4814  HB2 ALA B  13      -6.242 -15.112 -11.170  1.00 87.82           H  
ATOM   4815  HB3 ALA B  13      -7.300 -16.520 -11.372  1.00 87.82           H  
ATOM   4816  O   ALA B  13      -5.615 -14.997 -14.306  1.00 87.82           O  
ATOM   4817  N   GLY B  14      -7.096 -16.647 -14.382  1.00 84.82           N  
ATOM   4818  H   GLY B  14      -7.415 -17.525 -13.998  1.00 84.82           H  
ATOM   4819  CA  GLY B  14      -7.739 -16.104 -15.579  1.00 84.82           C  
ATOM   4820  HA2 GLY B  14      -6.974 -15.902 -16.330  1.00 84.82           H  
ATOM   4821  HA3 GLY B  14      -8.208 -15.150 -15.337  1.00 84.82           H  
ATOM   4822  C   GLY B  14      -8.786 -17.011 -16.210  1.00 84.82           C  
ATOM   4823  O   GLY B  14      -9.234 -18.003 -15.626  1.00 84.82           O  
ATOM   4824  N   THR B  15      -9.224 -16.655 -17.415  1.00 69.81           N  
ATOM   4825  H   THR B  15      -8.812 -15.850 -17.864  1.00 69.81           H  
ATOM   4826  CA  THR B  15     -10.197 -17.461 -18.165  1.00 69.81           C  
ATOM   4827  HA  THR B  15     -10.919 -17.875 -17.460  1.00 69.81           H  
ATOM   4828  C   THR B  15      -9.529 -18.621 -18.889  1.00 69.81           C  
ATOM   4829  CB  THR B  15     -10.996 -16.635 -19.171  1.00 69.81           C  
ATOM   4830  HB  THR B  15     -11.590 -17.303 -19.795  1.00 69.81           H  
ATOM   4831  O   THR B  15      -8.555 -18.409 -19.597  1.00 69.81           O  
ATOM   4832  CG2 THR B  15     -11.932 -15.657 -18.465  1.00 69.81           C  
ATOM   4833 HG21 THR B  15     -12.501 -15.105 -19.213  1.00 69.81           H  
ATOM   4834 HG22 THR B  15     -12.619 -16.215 -17.828  1.00 69.81           H  
ATOM   4835 HG23 THR B  15     -11.351 -14.956 -17.867  1.00 69.81           H  
ATOM   4836  OG1 THR B  15     -10.159 -15.868 -19.978  1.00 69.81           O  
ATOM   4837  HG1 THR B  15      -9.449 -16.421 -20.312  1.00 69.81           H  
ATOM   4838  N   ILE B  16     -10.079 -19.829 -18.774  1.00 66.47           N  
ATOM   4839  H   ILE B  16     -10.899 -19.948 -18.197  1.00 66.47           H  
ATOM   4840  CA  ILE B  16      -9.584 -21.000 -19.502  1.00 66.47           C  
ATOM   4841  HA  ILE B  16      -8.501 -21.041 -19.394  1.00 66.47           H  
ATOM   4842  C   ILE B  16      -9.934 -20.852 -20.985  1.00 66.47           C  
ATOM   4843  CB  ILE B  16     -10.182 -22.312 -18.937  1.00 66.47           C  
ATOM   4844  HB  ILE B  16     -11.265 -22.258 -19.047  1.00 66.47           H  
ATOM   4845  O   ILE B  16     -11.099 -20.633 -21.327  1.00 66.47           O  
ATOM   4846  CG1 ILE B  16      -9.852 -22.531 -17.448  1.00 66.47           C  
ATOM   4847 HG12 ILE B  16      -8.810 -22.834 -17.344  1.00 66.47           H  
ATOM   4848 HG13 ILE B  16      -9.971 -21.602 -16.890  1.00 66.47           H  
ATOM   4849  CG2 ILE B  16      -9.673 -23.540 -19.718  1.00 66.47           C  
ATOM   4850 HG21 ILE B  16      -8.587 -23.604 -19.654  1.00 66.47           H  
ATOM   4851 HG22 ILE B  16      -9.951 -23.469 -20.769  1.00 66.47           H  
ATOM   4852 HG23 ILE B  16     -10.096 -24.471 -19.341  1.00 66.47           H  
ATOM   4853  CD1 ILE B  16     -10.776 -23.591 -16.821  1.00 66.47           C  
ATOM   4854 HD11 ILE B  16     -11.822 -23.304 -16.926  1.00 66.47           H  
ATOM   4855 HD12 ILE B  16     -10.543 -23.702 -15.762  1.00 66.47           H  
ATOM   4856 HD13 ILE B  16     -10.643 -24.567 -17.289  1.00 66.47           H  
ATOM   4857  N   LEU B  17      -8.971 -21.081 -21.872  1.00 62.84           N  
ATOM   4858  H   LEU B  17      -8.044 -21.292 -21.530  1.00 62.84           H  
ATOM   4859  CA  LEU B  17      -9.263 -21.413 -23.263  1.00 62.84           C  
ATOM   4860  HA  LEU B  17     -10.189 -20.938 -23.586  1.00 62.84           H  
ATOM   4861  C   LEU B  17      -9.436 -22.934 -23.368  1.00 62.84           C  
ATOM   4862  CB  LEU B  17      -8.136 -20.916 -24.170  1.00 62.84           C  
ATOM   4863  HB2 LEU B  17      -7.192 -21.107 -23.661  1.00 62.84           H  
ATOM   4864  HB3 LEU B  17      -8.171 -21.517 -25.078  1.00 62.84           H  
ATOM   4865  O   LEU B  17      -8.495 -23.681 -23.607  1.00 62.84           O  
ATOM   4866  CG  LEU B  17      -8.209 -19.457 -24.626  1.00 62.84           C  
ATOM   4867  HG  LEU B  17      -8.760 -18.869 -23.891  1.00 62.84           H  
ATOM   4868  CD1 LEU B  17      -6.805 -18.903 -24.800  1.00 62.84           C  
ATOM   4869 HD11 LEU B  17      -6.317 -19.378 -25.651  1.00 62.84           H  
ATOM   4870 HD12 LEU B  17      -6.201 -19.152 -23.927  1.00 62.84           H  
ATOM   4871 HD13 LEU B  17      -6.838 -17.826 -24.966  1.00 62.84           H  
ATOM   4872  CD2 LEU B  17      -8.887 -19.339 -25.994  1.00 62.84           C  
ATOM   4873 HD21 LEU B  17      -8.318 -19.886 -26.745  1.00 62.84           H  
ATOM   4874 HD22 LEU B  17      -8.932 -18.288 -26.281  1.00 62.84           H  
ATOM   4875 HD23 LEU B  17      -9.900 -19.739 -25.940  1.00 62.84           H  
ATOM   4876  N   ARG B  18     -10.665 -23.440 -23.188  1.00 55.87           N  
ATOM   4877  H   ARG B  18     -11.400 -22.805 -22.912  1.00 55.87           H  
ATOM   4878  CA  ARG B  18     -10.898 -24.902 -23.242  1.00 55.87           C  
ATOM   4879  HA  ARG B  18     -10.226 -25.387 -22.533  1.00 55.87           H  
ATOM   4880  C   ARG B  18     -10.542 -25.502 -24.601  1.00 55.87           C  
ATOM   4881  CB  ARG B  18     -12.341 -25.265 -22.889  1.00 55.87           C  
ATOM   4882  HB2 ARG B  18     -12.547 -26.262 -23.278  1.00 55.87           H  
ATOM   4883  HB3 ARG B  18     -13.029 -24.564 -23.363  1.00 55.87           H  
ATOM   4884  O   ARG B  18     -10.131 -26.654 -24.680  1.00 55.87           O  
ATOM   4885  CG  ARG B  18     -12.574 -25.299 -21.377  1.00 55.87           C  
ATOM   4886  HG2 ARG B  18     -12.488 -24.293 -20.966  1.00 55.87           H  
ATOM   4887  HG3 ARG B  18     -11.834 -25.947 -20.907  1.00 55.87           H  
ATOM   4888  CD  ARG B  18     -13.974 -25.856 -21.115  1.00 55.87           C  
ATOM   4889  HD2 ARG B  18     -14.044 -26.847 -21.564  1.00 55.87           H  
ATOM   4890  HD3 ARG B  18     -14.705 -25.198 -21.585  1.00 55.87           H  
ATOM   4891  NE  ARG B  18     -14.256 -25.957 -19.676  1.00 55.87           N  
ATOM   4892  HE  ARG B  18     -13.533 -25.635 -19.048  1.00 55.87           H  
ATOM   4893  NH1 ARG B  18     -16.361 -26.852 -19.856  1.00 55.87           N  
ATOM   4894 HH11 ARG B  18     -17.205 -27.184 -19.413  1.00 55.87           H  
ATOM   4895 HH12 ARG B  18     -16.256 -26.839 -20.861  1.00 55.87           H  
ATOM   4896  NH2 ARG B  18     -15.504 -26.426 -17.836  1.00 55.87           N  
ATOM   4897 HH21 ARG B  18     -16.361 -26.734 -17.400  1.00 55.87           H  
ATOM   4898 HH22 ARG B  18     -14.774 -26.039 -17.256  1.00 55.87           H  
ATOM   4899  CZ  ARG B  18     -15.368 -26.411 -19.131  1.00 55.87           C  
ATOM   4900  N   SER B  19     -10.711 -24.723 -25.668  1.00 56.33           N  
ATOM   4901  H   SER B  19     -10.983 -23.761 -25.523  1.00 56.33           H  
ATOM   4902  CA  SER B  19     -10.335 -25.110 -27.028  1.00 56.33           C  
ATOM   4903  HA  SER B  19     -10.809 -26.062 -27.269  1.00 56.33           H  
ATOM   4904  C   SER B  19      -8.829 -25.310 -27.210  1.00 56.33           C  
ATOM   4905  CB  SER B  19     -10.837 -24.057 -28.020  1.00 56.33           C  
ATOM   4906  HB2 SER B  19     -11.923 -24.127 -28.082  1.00 56.33           H  
ATOM   4907  HB3 SER B  19     -10.420 -24.246 -29.009  1.00 56.33           H  
ATOM   4908  O   SER B  19      -8.446 -25.966 -28.171  1.00 56.33           O  
ATOM   4909  OG  SER B  19     -10.496 -22.752 -27.589  1.00 56.33           O  
ATOM   4910  HG  SER B  19      -9.572 -22.584 -27.789  1.00 56.33           H  
ATOM   4911  N   SER B  20      -8.000 -24.784 -26.307  1.00 56.21           N  
ATOM   4912  H   SER B  20      -8.364 -24.251 -25.530  1.00 56.21           H  
ATOM   4913  CA  SER B  20      -6.542 -24.927 -26.317  1.00 56.21           C  
ATOM   4914  HA  SER B  20      -6.240 -25.464 -27.216  1.00 56.21           H  
ATOM   4915  C   SER B  20      -6.034 -25.755 -25.139  1.00 56.21           C  
ATOM   4916  CB  SER B  20      -5.858 -23.561 -26.376  1.00 56.21           C  
ATOM   4917  HB2 SER B  20      -4.777 -23.686 -26.442  1.00 56.21           H  
ATOM   4918  HB3 SER B  20      -6.196 -23.026 -27.264  1.00 56.21           H  
ATOM   4919  O   SER B  20      -4.876 -25.619 -24.756  1.00 56.21           O  
ATOM   4920  OG  SER B  20      -6.185 -22.820 -25.230  1.00 56.21           O  
ATOM   4921  HG  SER B  20      -5.427 -22.798 -24.642  1.00 56.21           H  
ATOM   4922  N   MET B  21      -6.862 -26.648 -24.575  1.00 56.34           N  
ATOM   4923  H   MET B  21      -7.819 -26.688 -24.893  1.00 56.34           H  
ATOM   4924  CA  MET B  21      -6.385 -27.694 -23.661  1.00 56.34           C  
ATOM   4925  HA  MET B  21      -5.738 -27.234 -22.914  1.00 56.34           H  
ATOM   4926  C   MET B  21      -5.518 -28.703 -24.429  1.00 56.34           C  
ATOM   4927  CB  MET B  21      -7.541 -28.374 -22.914  1.00 56.34           C  
ATOM   4928  HB2 MET B  21      -7.151 -29.265 -22.423  1.00 56.34           H  
ATOM   4929  HB3 MET B  21      -8.317 -28.674 -23.618  1.00 56.34           H  
ATOM   4930  O   MET B  21      -5.914 -29.836 -24.705  1.00 56.34           O  
ATOM   4931  CG  MET B  21      -8.134 -27.458 -21.841  1.00 56.34           C  
ATOM   4932  HG2 MET B  21      -8.559 -26.583 -22.335  1.00 56.34           H  
ATOM   4933  HG3 MET B  21      -7.326 -27.105 -21.202  1.00 56.34           H  
ATOM   4934  SD  MET B  21      -9.406 -28.219 -20.786  1.00 56.34           S  
ATOM   4935  CE  MET B  21      -8.409 -29.515 -19.980  1.00 56.34           C  
ATOM   4936  HE1 MET B  21      -7.435 -29.119 -19.693  1.00 56.34           H  
ATOM   4937  HE2 MET B  21      -8.250 -30.344 -20.669  1.00 56.34           H  
ATOM   4938  HE3 MET B  21      -8.923 -29.877 -19.090  1.00 56.34           H  
ATOM   4939  N   ASN B  22      -4.327 -28.255 -24.814  1.00 65.61           N  
ATOM   4940  H   ASN B  22      -4.111 -27.288 -24.619  1.00 65.61           H  
ATOM   4941  CA  ASN B  22      -3.262 -29.077 -25.334  1.00 65.61           C  
ATOM   4942  HA  ASN B  22      -3.683 -29.868 -25.954  1.00 65.61           H  
ATOM   4943  C   ASN B  22      -2.549 -29.706 -24.136  1.00 65.61           C  
ATOM   4944  CB  ASN B  22      -2.345 -28.214 -26.211  1.00 65.61           C  
ATOM   4945  HB2 ASN B  22      -1.907 -27.416 -25.611  1.00 65.61           H  
ATOM   4946  HB3 ASN B  22      -2.930 -27.756 -27.008  1.00 65.61           H  
ATOM   4947  O   ASN B  22      -1.885 -29.025 -23.350  1.00 65.61           O  
ATOM   4948  CG  ASN B  22      -1.217 -29.007 -26.839  1.00 65.61           C  
ATOM   4949  ND2 ASN B  22      -0.516 -28.401 -27.766  1.00 65.61           N  
ATOM   4950 HD21 ASN B  22       0.280 -28.886 -28.154  1.00 65.61           H  
ATOM   4951 HD22 ASN B  22      -0.800 -27.486 -28.087  1.00 65.61           H  
ATOM   4952  OD1 ASN B  22      -0.964 -30.160 -26.507  1.00 65.61           O  
ATOM   4953  N   THR B  23      -2.684 -31.023 -24.007  1.00 76.92           N  
ATOM   4954  H   THR B  23      -3.241 -31.516 -24.690  1.00 76.92           H  
ATOM   4955  CA  THR B  23      -2.115 -31.806 -22.904  1.00 76.92           C  
ATOM   4956  HA  THR B  23      -2.587 -31.496 -21.972  1.00 76.92           H  
ATOM   4957  C   THR B  23      -0.610 -31.602 -22.724  1.00 76.92           C  
ATOM   4958  CB  THR B  23      -2.387 -33.303 -23.123  1.00 76.92           C  
ATOM   4959  HB  THR B  23      -1.727 -33.888 -22.483  1.00 76.92           H  
ATOM   4960  O   THR B  23      -0.115 -31.759 -21.612  1.00 76.92           O  
ATOM   4961  CG2 THR B  23      -3.832 -33.666 -22.785  1.00 76.92           C  
ATOM   4962 HG21 THR B  23      -4.034 -33.424 -21.742  1.00 76.92           H  
ATOM   4963 HG22 THR B  23      -3.984 -34.734 -22.940  1.00 76.92           H  
ATOM   4964 HG23 THR B  23      -4.518 -33.107 -23.421  1.00 76.92           H  
ATOM   4965  OG1 THR B  23      -2.180 -33.674 -24.475  1.00 76.92           O  
ATOM   4966  HG1 THR B  23      -1.326 -33.333 -24.750  1.00 76.92           H  
ATOM   4967  N   GLU B  24       0.129 -31.245 -23.779  1.00 84.72           N  
ATOM   4968  H   GLU B  24      -0.325 -31.032 -24.656  1.00 84.72           H  
ATOM   4969  CA  GLU B  24       1.566 -30.969 -23.670  1.00 84.72           C  
ATOM   4970  HA  GLU B  24       2.031 -31.759 -23.080  1.00 84.72           H  
ATOM   4971  C   GLU B  24       1.846 -29.647 -22.945  1.00 84.72           C  
ATOM   4972  CB  GLU B  24       2.198 -30.989 -25.068  1.00 84.72           C  
ATOM   4973  HB2 GLU B  24       1.802 -30.164 -25.659  1.00 84.72           H  
ATOM   4974  HB3 GLU B  24       1.934 -31.930 -25.551  1.00 84.72           H  
ATOM   4975  O   GLU B  24       2.671 -29.609 -22.030  1.00 84.72           O  
ATOM   4976  CG  GLU B  24       3.729 -30.881 -24.990  1.00 84.72           C  
ATOM   4977  HG2 GLU B  24       3.997 -29.927 -24.536  1.00 84.72           H  
ATOM   4978  HG3 GLU B  24       4.100 -31.677 -24.344  1.00 84.72           H  
ATOM   4979  CD  GLU B  24       4.426 -30.983 -26.355  1.00 84.72           C  
ATOM   4980  OE1 GLU B  24       5.673 -30.873 -26.356  1.00 84.72           O  
ATOM   4981  OE2 GLU B  24       3.733 -31.186 -27.378  1.00 84.72           O  
ATOM   4982  N   THR B  25       1.141 -28.569 -23.299  1.00 84.26           N  
ATOM   4983  H   THR B  25       0.461 -28.636 -24.043  1.00 84.26           H  
ATOM   4984  CA  THR B  25       1.299 -27.277 -22.618  1.00 84.26           C  
ATOM   4985  HA  THR B  25       2.356 -27.011 -22.628  1.00 84.26           H  
ATOM   4986  C   THR B  25       0.856 -27.377 -21.164  1.00 84.26           C  
ATOM   4987  CB  THR B  25       0.517 -26.155 -23.312  1.00 84.26           C  
ATOM   4988  HB  THR B  25      -0.554 -26.303 -23.167  1.00 84.26           H  
ATOM   4989  O   THR B  25       1.567 -26.920 -20.271  1.00 84.26           O  
ATOM   4990  CG2 THR B  25       0.942 -24.799 -22.750  1.00 84.26           C  
ATOM   4991 HG21 THR B  25       2.028 -24.710 -22.751  1.00 84.26           H  
ATOM   4992 HG22 THR B  25       0.571 -24.702 -21.730  1.00 84.26           H  
ATOM   4993 HG23 THR B  25       0.530 -23.988 -23.350  1.00 84.26           H  
ATOM   4994  OG1 THR B  25       0.792 -26.133 -24.689  1.00 84.26           O  
ATOM   4995  HG1 THR B  25       0.132 -25.549 -25.070  1.00 84.26           H  
ATOM   4996  N   GLU B  26      -0.266 -28.050 -20.906  1.00 88.65           N  
ATOM   4997  H   GLU B  26      -0.811 -28.397 -21.683  1.00 88.65           H  
ATOM   4998  CA  GLU B  26      -0.738 -28.318 -19.547  1.00 88.65           C  
ATOM   4999  HA  GLU B  26      -0.931 -27.367 -19.050  1.00 88.65           H  
ATOM   5000  C   GLU B  26       0.325 -29.069 -18.724  1.00 88.65           C  
ATOM   5001  CB  GLU B  26      -2.054 -29.107 -19.632  1.00 88.65           C  
ATOM   5002  HB2 GLU B  26      -1.852 -30.144 -19.900  1.00 88.65           H  
ATOM   5003  HB3 GLU B  26      -2.681 -28.664 -20.405  1.00 88.65           H  
ATOM   5004  O   GLU B  26       0.671 -28.657 -17.614  1.00 88.65           O  
ATOM   5005  CG  GLU B  26      -2.809 -29.048 -18.304  1.00 88.65           C  
ATOM   5006  HG2 GLU B  26      -3.029 -27.999 -18.106  1.00 88.65           H  
ATOM   5007  HG3 GLU B  26      -2.171 -29.434 -17.509  1.00 88.65           H  
ATOM   5008  CD  GLU B  26      -4.130 -29.820 -18.328  1.00 88.65           C  
ATOM   5009  OE1 GLU B  26      -4.367 -30.651 -17.426  1.00 88.65           O  
ATOM   5010  OE2 GLU B  26      -4.952 -29.527 -19.228  1.00 88.65           O  
ATOM   5011  N   ALA B  27       0.929 -30.116 -19.300  1.00 92.43           N  
ATOM   5012  H   ALA B  27       0.612 -30.420 -20.210  1.00 92.43           H  
ATOM   5013  CA  ALA B  27       2.004 -30.866 -18.659  1.00 92.43           C  
ATOM   5014  HA  ALA B  27       1.637 -31.234 -17.701  1.00 92.43           H  
ATOM   5015  C   ALA B  27       3.242 -30.001 -18.369  1.00 92.43           C  
ATOM   5016  CB  ALA B  27       2.359 -32.076 -19.530  1.00 92.43           C  
ATOM   5017  HB1 ALA B  27       3.145 -32.656 -19.046  1.00 92.43           H  
ATOM   5018  HB2 ALA B  27       2.709 -31.748 -20.509  1.00 92.43           H  
ATOM   5019  HB3 ALA B  27       1.480 -32.708 -19.656  1.00 92.43           H  
ATOM   5020  O   ALA B  27       3.866 -30.174 -17.322  1.00 92.43           O  
ATOM   5021  N   ARG B  28       3.586 -29.042 -19.243  1.00 92.10           N  
ATOM   5022  H   ARG B  28       3.043 -28.963 -20.091  1.00 92.10           H  
ATOM   5023  CA  ARG B  28       4.679 -28.084 -18.993  1.00 92.10           C  
ATOM   5024  HA  ARG B  28       5.583 -28.639 -18.742  1.00 92.10           H  
ATOM   5025  C   ARG B  28       4.392 -27.194 -17.784  1.00 92.10           C  
ATOM   5026  CB  ARG B  28       4.953 -27.216 -20.230  1.00 92.10           C  
ATOM   5027  HB2 ARG B  28       4.021 -26.791 -20.602  1.00 92.10           H  
ATOM   5028  HB3 ARG B  28       5.594 -26.388 -19.924  1.00 92.10           H  
ATOM   5029  O   ARG B  28       5.290 -27.005 -16.965  1.00 92.10           O  
ATOM   5030  CG  ARG B  28       5.655 -27.980 -21.362  1.00 92.10           C  
ATOM   5031  HG2 ARG B  28       6.633 -28.318 -21.020  1.00 92.10           H  
ATOM   5032  HG3 ARG B  28       5.068 -28.857 -21.636  1.00 92.10           H  
ATOM   5033  CD  ARG B  28       5.823 -27.095 -22.604  1.00 92.10           C  
ATOM   5034  HD2 ARG B  28       4.833 -26.788 -22.940  1.00 92.10           H  
ATOM   5035  HD3 ARG B  28       6.281 -27.690 -23.395  1.00 92.10           H  
ATOM   5036  NE  ARG B  28       6.662 -25.905 -22.331  1.00 92.10           N  
ATOM   5037  HE  ARG B  28       7.211 -25.924 -21.483  1.00 92.10           H  
ATOM   5038  NH1 ARG B  28       6.057 -24.663 -24.168  1.00 92.10           N  
ATOM   5039 HH11 ARG B  28       5.457 -25.414 -24.478  1.00 92.10           H  
ATOM   5040 HH12 ARG B  28       6.049 -23.782 -24.662  1.00 92.10           H  
ATOM   5041  NH2 ARG B  28       7.461 -23.795 -22.678  1.00 92.10           N  
ATOM   5042 HH21 ARG B  28       7.431 -22.936 -23.208  1.00 92.10           H  
ATOM   5043 HH22 ARG B  28       7.960 -23.818 -21.800  1.00 92.10           H  
ATOM   5044  CZ  ARG B  28       6.723 -24.801 -23.057  1.00 92.10           C  
ATOM   5045  N   TYR B  29       3.163 -26.696 -17.640  1.00 92.94           N  
ATOM   5046  H   TYR B  29       2.479 -26.884 -18.359  1.00 92.94           H  
ATOM   5047  CA  TYR B  29       2.762 -25.914 -16.466  1.00 92.94           C  
ATOM   5048  HA  TYR B  29       3.473 -25.098 -16.331  1.00 92.94           H  
ATOM   5049  C   TYR B  29       2.807 -26.746 -15.183  1.00 92.94           C  
ATOM   5050  CB  TYR B  29       1.370 -25.301 -16.674  1.00 92.94           C  
ATOM   5051  HB2 TYR B  29       0.710 -26.022 -17.155  1.00 92.94           H  
ATOM   5052  HB3 TYR B  29       0.940 -25.065 -15.701  1.00 92.94           H  
ATOM   5053  O   TYR B  29       3.400 -26.311 -14.197  1.00 92.94           O  
ATOM   5054  CG  TYR B  29       1.411 -24.019 -17.476  1.00 92.94           C  
ATOM   5055  CD1 TYR B  29       1.849 -22.834 -16.854  1.00 92.94           C  
ATOM   5056  HD1 TYR B  29       2.122 -22.842 -15.809  1.00 92.94           H  
ATOM   5057  CD2 TYR B  29       1.034 -24.002 -18.832  1.00 92.94           C  
ATOM   5058  HD2 TYR B  29       0.652 -24.896 -19.301  1.00 92.94           H  
ATOM   5059  CE1 TYR B  29       1.946 -21.642 -17.592  1.00 92.94           C  
ATOM   5060  HE1 TYR B  29       2.305 -20.742 -17.115  1.00 92.94           H  
ATOM   5061  CE2 TYR B  29       1.156 -22.815 -19.579  1.00 92.94           C  
ATOM   5062  HE2 TYR B  29       0.886 -22.774 -20.624  1.00 92.94           H  
ATOM   5063  OH  TYR B  29       1.869 -20.534 -19.714  1.00 92.94           O  
ATOM   5064  HH  TYR B  29       2.322 -19.839 -19.231  1.00 92.94           H  
ATOM   5065  CZ  TYR B  29       1.635 -21.641 -18.967  1.00 92.94           C  
ATOM   5066  N   HIS B  30       2.257 -27.963 -15.197  1.00 95.24           N  
ATOM   5067  H   HIS B  30       1.752 -28.260 -16.020  1.00 95.24           H  
ATOM   5068  CA  HIS B  30       2.330 -28.866 -14.044  1.00 95.24           C  
ATOM   5069  HA  HIS B  30       1.884 -28.370 -13.182  1.00 95.24           H  
ATOM   5070  C   HIS B  30       3.774 -29.205 -13.658  1.00 95.24           C  
ATOM   5071  CB  HIS B  30       1.537 -30.146 -14.330  1.00 95.24           C  
ATOM   5072  HB2 HIS B  30       1.735 -30.492 -15.344  1.00 95.24           H  
ATOM   5073  HB3 HIS B  30       1.860 -30.925 -13.639  1.00 95.24           H  
ATOM   5074  O   HIS B  30       4.109 -29.180 -12.475  1.00 95.24           O  
ATOM   5075  CG  HIS B  30       0.060 -29.956 -14.130  1.00 95.24           C  
ATOM   5076  CD2 HIS B  30      -0.910 -29.919 -15.089  1.00 95.24           C  
ATOM   5077  HD2 HIS B  30      -0.747 -30.040 -16.150  1.00 95.24           H  
ATOM   5078  ND1 HIS B  30      -0.574 -29.835 -12.919  1.00 95.24           N  
ATOM   5079  HD1 HIS B  30      -0.144 -29.958 -12.014  1.00 95.24           H  
ATOM   5080  CE1 HIS B  30      -1.889 -29.723 -13.137  1.00 95.24           C  
ATOM   5081  HE1 HIS B  30      -2.644 -29.679 -12.365  1.00 95.24           H  
ATOM   5082  NE2 HIS B  30      -2.143 -29.754 -14.448  1.00 95.24           N  
ATOM   5083  N   ALA B  31       4.641 -29.476 -14.637  1.00 97.43           N  
ATOM   5084  H   ALA B  31       4.305 -29.516 -15.589  1.00 97.43           H  
ATOM   5085  CA  ALA B  31       6.051 -29.763 -14.392  1.00 97.43           C  
ATOM   5086  HA  ALA B  31       6.121 -30.579 -13.673  1.00 97.43           H  
ATOM   5087  C   ALA B  31       6.789 -28.558 -13.789  1.00 97.43           C  
ATOM   5088  CB  ALA B  31       6.695 -30.220 -15.705  1.00 97.43           C  
ATOM   5089  HB1 ALA B  31       6.614 -29.435 -16.456  1.00 97.43           H  
ATOM   5090  HB2 ALA B  31       7.748 -30.446 -15.535  1.00 97.43           H  
ATOM   5091  HB3 ALA B  31       6.194 -31.117 -16.069  1.00 97.43           H  
ATOM   5092  O   ALA B  31       7.542 -28.730 -12.831  1.00 97.43           O  
ATOM   5093  N   ALA B  32       6.544 -27.347 -14.303  1.00 97.02           N  
ATOM   5094  H   ALA B  32       5.931 -27.267 -15.102  1.00 97.02           H  
ATOM   5095  CA  ALA B  32       7.120 -26.122 -13.753  1.00 97.02           C  
ATOM   5096  HA  ALA B  32       8.206 -26.222 -13.739  1.00 97.02           H  
ATOM   5097  C   ALA B  32       6.667 -25.894 -12.302  1.00 97.02           C  
ATOM   5098  CB  ALA B  32       6.760 -24.944 -14.667  1.00 97.02           C  
ATOM   5099  HB1 ALA B  32       5.678 -24.817 -14.715  1.00 97.02           H  
ATOM   5100  HB2 ALA B  32       7.143 -25.126 -15.671  1.00 97.02           H  
ATOM   5101  HB3 ALA B  32       7.208 -24.031 -14.277  1.00 97.02           H  
ATOM   5102  O   ALA B  32       7.504 -25.743 -11.416  1.00 97.02           O  
ATOM   5103  N   LEU B  33       5.356 -25.962 -12.036  1.00 98.31           N  
ATOM   5104  H   LEU B  33       4.719 -26.113 -12.805  1.00 98.31           H  
ATOM   5105  CA  LEU B  33       4.806 -25.811 -10.686  1.00 98.31           C  
ATOM   5106  HA  LEU B  33       5.106 -24.841 -10.290  1.00 98.31           H  
ATOM   5107  C   LEU B  33       5.361 -26.871  -9.720  1.00 98.31           C  
ATOM   5108  CB  LEU B  33       3.268 -25.887 -10.743  1.00 98.31           C  
ATOM   5109  HB2 LEU B  33       2.889 -25.953  -9.724  1.00 98.31           H  
ATOM   5110  HB3 LEU B  33       2.993 -26.804 -11.264  1.00 98.31           H  
ATOM   5111  O   LEU B  33       5.776 -26.527  -8.615  1.00 98.31           O  
ATOM   5112  CG  LEU B  33       2.570 -24.700 -11.433  1.00 98.31           C  
ATOM   5113  HG  LEU B  33       3.018 -24.520 -12.410  1.00 98.31           H  
ATOM   5114  CD1 LEU B  33       1.090 -25.033 -11.633  1.00 98.31           C  
ATOM   5115 HD11 LEU B  33       0.996 -25.922 -12.256  1.00 98.31           H  
ATOM   5116 HD12 LEU B  33       0.593 -24.204 -12.137  1.00 98.31           H  
ATOM   5117 HD13 LEU B  33       0.610 -25.211 -10.670  1.00 98.31           H  
ATOM   5118  CD2 LEU B  33       2.668 -23.413 -10.612  1.00 98.31           C  
ATOM   5119 HD21 LEU B  33       2.239 -23.562  -9.621  1.00 98.31           H  
ATOM   5120 HD22 LEU B  33       2.132 -22.609 -11.117  1.00 98.31           H  
ATOM   5121 HD23 LEU B  33       3.709 -23.109 -10.512  1.00 98.31           H  
ATOM   5122  N   SER B  34       5.414 -28.143 -10.132  1.00 98.69           N  
ATOM   5123  H   SER B  34       5.058 -28.369 -11.050  1.00 98.69           H  
ATOM   5124  CA  SER B  34       5.947 -29.230  -9.297  1.00 98.69           C  
ATOM   5125  HA  SER B  34       5.396 -29.246  -8.357  1.00 98.69           H  
ATOM   5126  C   SER B  34       7.421 -29.013  -8.971  1.00 98.69           C  
ATOM   5127  CB  SER B  34       5.770 -30.595  -9.972  1.00 98.69           C  
ATOM   5128  HB2 SER B  34       6.484 -30.712 -10.787  1.00 98.69           H  
ATOM   5129  HB3 SER B  34       4.762 -30.651 -10.384  1.00 98.69           H  
ATOM   5130  O   SER B  34       7.804 -29.109  -7.810  1.00 98.69           O  
ATOM   5131  OG  SER B  34       5.914 -31.650  -9.034  1.00 98.69           O  
ATOM   5132  HG  SER B  34       6.833 -31.839  -8.829  1.00 98.69           H  
ATOM   5133  N   GLY B  35       8.246 -28.654  -9.960  1.00 98.81           N  
ATOM   5134  H   GLY B  35       7.880 -28.557 -10.896  1.00 98.81           H  
ATOM   5135  CA  GLY B  35       9.676 -28.421  -9.742  1.00 98.81           C  
ATOM   5136  HA2 GLY B  35      10.134 -29.334  -9.362  1.00 98.81           H  
ATOM   5137  HA3 GLY B  35      10.138 -28.162 -10.694  1.00 98.81           H  
ATOM   5138  C   GLY B  35       9.954 -27.287  -8.750  1.00 98.81           C  
ATOM   5139  O   GLY B  35      10.834 -27.417  -7.896  1.00 98.81           O  
ATOM   5140  N   ILE B  36       9.172 -26.206  -8.822  1.00 98.89           N  
ATOM   5141  H   ILE B  36       8.481 -26.165  -9.557  1.00 98.89           H  
ATOM   5142  CA  ILE B  36       9.270 -25.060  -7.905  1.00 98.89           C  
ATOM   5143  HA  ILE B  36      10.313 -24.752  -7.833  1.00 98.89           H  
ATOM   5144  C   ILE B  36       8.823 -25.457  -6.493  1.00 98.89           C  
ATOM   5145  CB  ILE B  36       8.456 -23.869  -8.462  1.00 98.89           C  
ATOM   5146  HB  ILE B  36       7.431 -24.197  -8.638  1.00 98.89           H  
ATOM   5147  O   ILE B  36       9.536 -25.194  -5.522  1.00 98.89           O  
ATOM   5148  CG1 ILE B  36       9.071 -23.411  -9.804  1.00 98.89           C  
ATOM   5149 HG12 ILE B  36      10.050 -22.974  -9.608  1.00 98.89           H  
ATOM   5150 HG13 ILE B  36       9.242 -24.266 -10.458  1.00 98.89           H  
ATOM   5151  CG2 ILE B  36       8.431 -22.703  -7.456  1.00 98.89           C  
ATOM   5152 HG21 ILE B  36       7.859 -21.867  -7.858  1.00 98.89           H  
ATOM   5153 HG22 ILE B  36       7.958 -22.998  -6.520  1.00 98.89           H  
ATOM   5154 HG23 ILE B  36       9.446 -22.364  -7.249  1.00 98.89           H  
ATOM   5155  CD1 ILE B  36       8.225 -22.408 -10.588  1.00 98.89           C  
ATOM   5156 HD11 ILE B  36       8.649 -22.278 -11.584  1.00 98.89           H  
ATOM   5157 HD12 ILE B  36       8.246 -21.442 -10.083  1.00 98.89           H  
ATOM   5158 HD13 ILE B  36       7.200 -22.767 -10.678  1.00 98.89           H  
ATOM   5159  N   LEU B  37       7.687 -26.154  -6.376  1.00 98.91           N  
ATOM   5160  H   LEU B  37       7.151 -26.346  -7.210  1.00 98.91           H  
ATOM   5161  CA  LEU B  37       7.199 -26.678  -5.098  1.00 98.91           C  
ATOM   5162  HA  LEU B  37       7.041 -25.847  -4.410  1.00 98.91           H  
ATOM   5163  C   LEU B  37       8.218 -27.606  -4.441  1.00 98.91           C  
ATOM   5164  CB  LEU B  37       5.883 -27.441  -5.311  1.00 98.91           C  
ATOM   5165  HB2 LEU B  37       5.995 -28.095  -6.176  1.00 98.91           H  
ATOM   5166  HB3 LEU B  37       5.701 -28.076  -4.444  1.00 98.91           H  
ATOM   5167  O   LEU B  37       8.502 -27.451  -3.260  1.00 98.91           O  
ATOM   5168  CG  LEU B  37       4.659 -26.540  -5.510  1.00 98.91           C  
ATOM   5169  HG  LEU B  37       4.870 -25.799  -6.280  1.00 98.91           H  
ATOM   5170  CD1 LEU B  37       3.479 -27.388  -5.973  1.00 98.91           C  
ATOM   5171 HD11 LEU B  37       3.159 -28.066  -5.181  1.00 98.91           H  
ATOM   5172 HD12 LEU B  37       2.662 -26.720  -6.245  1.00 98.91           H  
ATOM   5173 HD13 LEU B  37       3.764 -27.962  -6.855  1.00 98.91           H  
ATOM   5174  CD2 LEU B  37       4.270 -25.821  -4.216  1.00 98.91           C  
ATOM   5175 HD21 LEU B  37       4.178 -26.537  -3.399  1.00 98.91           H  
ATOM   5176 HD22 LEU B  37       5.029 -25.081  -3.962  1.00 98.91           H  
ATOM   5177 HD23 LEU B  37       3.321 -25.301  -4.345  1.00 98.91           H  
ATOM   5178  N   GLU B  38       8.802 -28.540  -5.189  1.00 98.82           N  
ATOM   5179  H   GLU B  38       8.505 -28.640  -6.149  1.00 98.82           H  
ATOM   5180  CA  GLU B  38       9.811 -29.467  -4.671  1.00 98.82           C  
ATOM   5181  HA  GLU B  38       9.405 -30.012  -3.819  1.00 98.82           H  
ATOM   5182  C   GLU B  38      11.078 -28.742  -4.210  1.00 98.82           C  
ATOM   5183  CB  GLU B  38      10.207 -30.467  -5.759  1.00 98.82           C  
ATOM   5184  HB2 GLU B  38      10.472 -29.918  -6.663  1.00 98.82           H  
ATOM   5185  HB3 GLU B  38      11.083 -31.017  -5.416  1.00 98.82           H  
ATOM   5186  O   GLU B  38      11.686 -29.139  -3.216  1.00 98.82           O  
ATOM   5187  CG  GLU B  38       9.121 -31.498  -6.072  1.00 98.82           C  
ATOM   5188  HG2 GLU B  38       8.176 -30.974  -6.217  1.00 98.82           H  
ATOM   5189  HG3 GLU B  38       9.012 -32.167  -5.219  1.00 98.82           H  
ATOM   5190  CD  GLU B  38       9.451 -32.312  -7.330  1.00 98.82           C  
ATOM   5191  OE1 GLU B  38       8.506 -32.916  -7.888  1.00 98.82           O  
ATOM   5192  OE2 GLU B  38      10.645 -32.339  -7.721  1.00 98.82           O  
ATOM   5193  N   ALA B  39      11.501 -27.686  -4.911  1.00 98.85           N  
ATOM   5194  H   ALA B  39      10.966 -27.388  -5.715  1.00 98.85           H  
ATOM   5195  CA  ALA B  39      12.656 -26.889  -4.508  1.00 98.85           C  
ATOM   5196  HA  ALA B  39      13.512 -27.551  -4.375  1.00 98.85           H  
ATOM   5197  C   ALA B  39      12.433 -26.223  -3.147  1.00 98.85           C  
ATOM   5198  CB  ALA B  39      12.990 -25.882  -5.613  1.00 98.85           C  
ATOM   5199  HB1 ALA B  39      13.181 -26.401  -6.552  1.00 98.85           H  
ATOM   5200  HB2 ALA B  39      13.871 -25.304  -5.333  1.00 98.85           H  
ATOM   5201  HB3 ALA B  39      12.157 -25.194  -5.757  1.00 98.85           H  
ATOM   5202  O   ALA B  39      13.244 -26.406  -2.235  1.00 98.85           O  
ATOM   5203  N   ALA B  40      11.308 -25.536  -2.976  1.00 98.84           N  
ATOM   5204  H   ALA B  40      10.678 -25.422  -3.757  1.00 98.84           H  
ATOM   5205  CA  ALA B  40      10.995 -24.868  -1.722  1.00 98.84           C  
ATOM   5206  HA  ALA B  40      11.870 -24.310  -1.389  1.00 98.84           H  
ATOM   5207  C   ALA B  40      10.616 -25.849  -0.596  1.00 98.84           C  
ATOM   5208  CB  ALA B  40       9.895 -23.868  -2.018  1.00 98.84           C  
ATOM   5209  HB1 ALA B  40      10.232 -23.168  -2.783  1.00 98.84           H  
ATOM   5210  HB2 ALA B  40       9.006 -24.391  -2.371  1.00 98.84           H  
ATOM   5211  HB3 ALA B  40       9.684 -23.309  -1.107  1.00 98.84           H  
ATOM   5212  O   ALA B  40      11.032 -25.677   0.548  1.00 98.84           O  
ATOM   5213  N   GLN B  41       9.917 -26.944  -0.911  1.00 98.71           N  
ATOM   5214  H   GLN B  41       9.558 -27.028  -1.852  1.00 98.71           H  
ATOM   5215  CA  GLN B  41       9.637 -28.028   0.033  1.00 98.71           C  
ATOM   5216  HA  GLN B  41       9.074 -27.626   0.876  1.00 98.71           H  
ATOM   5217  C   GLN B  41      10.935 -28.644   0.571  1.00 98.71           C  
ATOM   5218  CB  GLN B  41       8.792 -29.098  -0.671  1.00 98.71           C  
ATOM   5219  HB2 GLN B  41       7.895 -28.634  -1.081  1.00 98.71           H  
ATOM   5220  HB3 GLN B  41       9.379 -29.502  -1.495  1.00 98.71           H  
ATOM   5221  O   GLN B  41      11.024 -28.937   1.764  1.00 98.71           O  
ATOM   5222  CG  GLN B  41       8.342 -30.242   0.251  1.00 98.71           C  
ATOM   5223  HG2 GLN B  41       9.171 -30.593   0.867  1.00 98.71           H  
ATOM   5224  HG3 GLN B  41       7.555 -29.877   0.911  1.00 98.71           H  
ATOM   5225  CD  GLN B  41       7.841 -31.440  -0.547  1.00 98.71           C  
ATOM   5226  NE2 GLN B  41       6.777 -32.076  -0.136  1.00 98.71           N  
ATOM   5227 HE21 GLN B  41       6.473 -32.883  -0.662  1.00 98.71           H  
ATOM   5228 HE22 GLN B  41       6.237 -31.799   0.672  1.00 98.71           H  
ATOM   5229  OE1 GLN B  41       8.426 -31.862  -1.528  1.00 98.71           O  
ATOM   5230  N   ARG B  42      11.963 -28.819  -0.275  1.00 98.64           N  
ATOM   5231  H   ARG B  42      11.825 -28.599  -1.251  1.00 98.64           H  
ATOM   5232  CA  ARG B  42      13.286 -29.268   0.182  1.00 98.64           C  
ATOM   5233  HA  ARG B  42      13.161 -30.191   0.747  1.00 98.64           H  
ATOM   5234  C   ARG B  42      13.909 -28.274   1.155  1.00 98.64           C  
ATOM   5235  CB  ARG B  42      14.239 -29.523  -0.995  1.00 98.64           C  
ATOM   5236  HB2 ARG B  42      15.260 -29.539  -0.614  1.00 98.64           H  
ATOM   5237  HB3 ARG B  42      14.161 -28.705  -1.711  1.00 98.64           H  
ATOM   5238  O   ARG B  42      14.464 -28.731   2.147  1.00 98.64           O  
ATOM   5239  CG  ARG B  42      13.981 -30.864  -1.696  1.00 98.64           C  
ATOM   5240  HG2 ARG B  42      14.028 -31.662  -0.955  1.00 98.64           H  
ATOM   5241  HG3 ARG B  42      12.984 -30.885  -2.138  1.00 98.64           H  
ATOM   5242  CD  ARG B  42      15.038 -31.150  -2.774  1.00 98.64           C  
ATOM   5243  HD2 ARG B  42      14.828 -32.121  -3.223  1.00 98.64           H  
ATOM   5244  HD3 ARG B  42      16.011 -31.220  -2.289  1.00 98.64           H  
ATOM   5245  NE  ARG B  42      15.107 -30.107  -3.822  1.00 98.64           N  
ATOM   5246  HE  ARG B  42      15.650 -29.283  -3.606  1.00 98.64           H  
ATOM   5247  NH1 ARG B  42      13.662 -31.047  -5.347  1.00 98.64           N  
ATOM   5248 HH11 ARG B  42      13.149 -30.999  -6.216  1.00 98.64           H  
ATOM   5249 HH12 ARG B  42      13.325 -31.685  -4.640  1.00 98.64           H  
ATOM   5250  NH2 ARG B  42      14.727 -29.166  -5.866  1.00 98.64           N  
ATOM   5251 HH21 ARG B  42      14.165 -29.130  -6.704  1.00 98.64           H  
ATOM   5252 HH22 ARG B  42      15.315 -28.379  -5.632  1.00 98.64           H  
ATOM   5253  CZ  ARG B  42      14.499 -30.112  -4.998  1.00 98.64           C  
ATOM   5254  N   LEU B  43      13.821 -26.964   0.918  1.00 98.80           N  
ATOM   5255  H   LEU B  43      13.341 -26.649   0.086  1.00 98.80           H  
ATOM   5256  CA  LEU B  43      14.324 -25.963   1.868  1.00 98.80           C  
ATOM   5257  HA  LEU B  43      15.385 -26.139   2.046  1.00 98.80           H  
ATOM   5258  C   LEU B  43      13.640 -26.108   3.234  1.00 98.80           C  
ATOM   5259  CB  LEU B  43      14.144 -24.542   1.301  1.00 98.80           C  
ATOM   5260  HB2 LEU B  43      14.375 -23.823   2.088  1.00 98.80           H  
ATOM   5261  HB3 LEU B  43      13.100 -24.386   1.030  1.00 98.80           H  
ATOM   5262  O   LEU B  43      14.322 -26.292   4.243  1.00 98.80           O  
ATOM   5263  CG  LEU B  43      15.027 -24.194   0.093  1.00 98.80           C  
ATOM   5264  HG  LEU B  43      14.835 -24.893  -0.721  1.00 98.80           H  
ATOM   5265  CD1 LEU B  43      14.680 -22.784  -0.376  1.00 98.80           C  
ATOM   5266 HD11 LEU B  43      14.789 -22.070   0.440  1.00 98.80           H  
ATOM   5267 HD12 LEU B  43      13.653 -22.752  -0.739  1.00 98.80           H  
ATOM   5268 HD13 LEU B  43      15.347 -22.487  -1.185  1.00 98.80           H  
ATOM   5269  CD2 LEU B  43      16.518 -24.235   0.438  1.00 98.80           C  
ATOM   5270 HD21 LEU B  43      16.719 -23.581   1.287  1.00 98.80           H  
ATOM   5271 HD22 LEU B  43      17.097 -23.887  -0.418  1.00 98.80           H  
ATOM   5272 HD23 LEU B  43      16.829 -25.253   0.674  1.00 98.80           H  
ATOM   5273  N   LEU B  44      12.305 -26.146   3.255  1.00 98.71           N  
ATOM   5274  H   LEU B  44      11.811 -25.973   2.390  1.00 98.71           H  
ATOM   5275  CA  LEU B  44      11.524 -26.334   4.483  1.00 98.71           C  
ATOM   5276  HA  LEU B  44      11.749 -25.524   5.176  1.00 98.71           H  
ATOM   5277  C   LEU B  44      11.874 -27.646   5.205  1.00 98.71           C  
ATOM   5278  CB  LEU B  44      10.025 -26.309   4.136  1.00 98.71           C  
ATOM   5279  HB2 LEU B  44       9.471 -26.590   5.031  1.00 98.71           H  
ATOM   5280  HB3 LEU B  44       9.829 -27.062   3.372  1.00 98.71           H  
ATOM   5281  O   LEU B  44      12.014 -27.670   6.426  1.00 98.71           O  
ATOM   5282  CG  LEU B  44       9.481 -24.955   3.649  1.00 98.71           C  
ATOM   5283  HG  LEU B  44      10.035 -24.629   2.769  1.00 98.71           H  
ATOM   5284  CD1 LEU B  44       8.010 -25.121   3.263  1.00 98.71           C  
ATOM   5285 HD11 LEU B  44       7.430 -25.448   4.126  1.00 98.71           H  
ATOM   5286 HD12 LEU B  44       7.914 -25.843   2.452  1.00 98.71           H  
ATOM   5287 HD13 LEU B  44       7.618 -24.161   2.931  1.00 98.71           H  
ATOM   5288  CD2 LEU B  44       9.572 -23.876   4.726  1.00 98.71           C  
ATOM   5289 HD21 LEU B  44       9.085 -22.963   4.384  1.00 98.71           H  
ATOM   5290 HD22 LEU B  44      10.612 -23.635   4.946  1.00 98.71           H  
ATOM   5291 HD23 LEU B  44       9.078 -24.212   5.638  1.00 98.71           H  
ATOM   5292  N   ALA B  45      12.076 -28.740   4.463  1.00 98.26           N  
ATOM   5293  H   ALA B  45      11.909 -28.677   3.469  1.00 98.26           H  
ATOM   5294  CA  ALA B  45      12.458 -30.036   5.029  1.00 98.26           C  
ATOM   5295  HA  ALA B  45      11.732 -30.301   5.798  1.00 98.26           H  
ATOM   5296  C   ALA B  45      13.845 -30.026   5.698  1.00 98.26           C  
ATOM   5297  CB  ALA B  45      12.404 -31.090   3.916  1.00 98.26           C  
ATOM   5298  HB1 ALA B  45      13.163 -30.874   3.164  1.00 98.26           H  
ATOM   5299  HB2 ALA B  45      11.422 -31.085   3.444  1.00 98.26           H  
ATOM   5300  HB3 ALA B  45      12.593 -32.076   4.341  1.00 98.26           H  
ATOM   5301  O   ALA B  45      14.088 -30.813   6.612  1.00 98.26           O  
ATOM   5302  N   HIS B  46      14.744 -29.140   5.261  1.00 98.28           N  
ATOM   5303  H   HIS B  46      14.471 -28.505   4.524  1.00 98.28           H  
ATOM   5304  CA  HIS B  46      16.061 -28.935   5.871  1.00 98.28           C  
ATOM   5305  HA  HIS B  46      16.357 -29.858   6.369  1.00 98.28           H  
ATOM   5306  C   HIS B  46      16.055 -27.860   6.971  1.00 98.28           C  
ATOM   5307  CB  HIS B  46      17.110 -28.655   4.783  1.00 98.28           C  
ATOM   5308  HB2 HIS B  46      18.052 -28.375   5.254  1.00 98.28           H  
ATOM   5309  HB3 HIS B  46      16.781 -27.812   4.175  1.00 98.28           H  
ATOM   5310  O   HIS B  46      17.120 -27.504   7.471  1.00 98.28           O  
ATOM   5311  CG  HIS B  46      17.379 -29.842   3.893  1.00 98.28           C  
ATOM   5312  CD2 HIS B  46      18.301 -30.835   4.083  1.00 98.28           C  
ATOM   5313  HD2 HIS B  46      18.984 -30.907   4.917  1.00 98.28           H  
ATOM   5314  ND1 HIS B  46      16.722 -30.133   2.729  1.00 98.28           N  
ATOM   5315  HD1 HIS B  46      15.932 -29.609   2.380  1.00 98.28           H  
ATOM   5316  CE1 HIS B  46      17.222 -31.267   2.224  1.00 98.28           C  
ATOM   5317  HE1 HIS B  46      16.874 -31.750   1.322  1.00 98.28           H  
ATOM   5318  NE2 HIS B  46      18.198 -31.738   3.014  1.00 98.28           N  
ATOM   5319  N   GLY B  47      14.879 -27.368   7.373  1.00 97.78           N  
ATOM   5320  H   GLY B  47      14.033 -27.679   6.917  1.00 97.78           H  
ATOM   5321  CA  GLY B  47      14.736 -26.375   8.437  1.00 97.78           C  
ATOM   5322  HA2 GLY B  47      15.413 -26.610   9.258  1.00 97.78           H  
ATOM   5323  HA3 GLY B  47      13.713 -26.411   8.812  1.00 97.78           H  
ATOM   5324  C   GLY B  47      15.007 -24.937   7.996  1.00 97.78           C  
ATOM   5325  O   GLY B  47      15.324 -24.108   8.842  1.00 97.78           O  
ATOM   5326  N   ALA B  48      14.915 -24.635   6.697  1.00 98.68           N  
ATOM   5327  H   ALA B  48      14.646 -25.350   6.037  1.00 98.68           H  
ATOM   5328  CA  ALA B  48      14.917 -23.248   6.240  1.00 98.68           C  
ATOM   5329  HA  ALA B  48      15.795 -22.748   6.650  1.00 98.68           H  
ATOM   5330  C   ALA B  48      13.669 -22.504   6.741  1.00 98.68           C  
ATOM   5331  CB  ALA B  48      15.005 -23.200   4.714  1.00 98.68           C  
ATOM   5332  HB1 ALA B  48      15.173 -22.173   4.393  1.00 98.68           H  
ATOM   5333  HB2 ALA B  48      15.827 -23.824   4.363  1.00 98.68           H  
ATOM   5334  HB3 ALA B  48      14.059 -23.546   4.297  1.00 98.68           H  
ATOM   5335  O   ALA B  48      12.624 -23.120   6.978  1.00 98.68           O  
ATOM   5336  N   SER B  49      13.787 -21.182   6.860  1.00 98.83           N  
ATOM   5337  H   SER B  49      14.642 -20.731   6.570  1.00 98.83           H  
ATOM   5338  CA  SER B  49      12.669 -20.326   7.253  1.00 98.83           C  
ATOM   5339  HA  SER B  49      12.231 -20.730   8.166  1.00 98.83           H  
ATOM   5340  C   SER B  49      11.577 -20.292   6.181  1.00 98.83           C  
ATOM   5341  CB  SER B  49      13.161 -18.908   7.560  1.00 98.83           C  
ATOM   5342  HB2 SER B  49      12.339 -18.336   7.991  1.00 98.83           H  
ATOM   5343  HB3 SER B  49      13.974 -18.944   8.286  1.00 98.83           H  
ATOM   5344  O   SER B  49      11.832 -20.532   4.992  1.00 98.83           O
[truncated: 283,104 more chars]
