# Supplementary material for: The effects of nature‐inspired amino acid substitutions on structural and biochemical properties of the E. coli L‐asparaginase EcAIII
Source: Protein Sci. 2023 Jun 1;32(6):e4647. doi: 10.1002/pro.4647 (PMC10204187; doi:10.1002/pro.4647)
Supplement: Supplementary file 6 — DATA S3. Supporting Information. [file PRO-32-e4647-s004.zip › predicted_structures_of_orthologs_PDB_files/I/NZ_BAYB01000008.1_193_post.pdb]

ATOM      1  N   MET A   1      11.290 -11.419 -37.206  1.00 41.30           N  
ATOM      2  H   MET A   1      10.286 -11.446 -37.107  1.00 41.30           H  
ATOM      3  H2  MET A   1      11.532 -10.829 -37.989  1.00 41.30           H  
ATOM      4  H3  MET A   1      11.612 -12.363 -37.366  1.00 41.30           H  
ATOM      5  CA  MET A   1      11.859 -10.883 -35.950  1.00 41.30           C  
ATOM      6  HA  MET A   1      12.947 -10.935 -35.966  1.00 41.30           H  
ATOM      7  C   MET A   1      11.342 -11.754 -34.825  1.00 41.30           C  
ATOM      8  CB  MET A   1      11.426  -9.430 -35.718  1.00 41.30           C  
ATOM      9  HB2 MET A   1      10.342  -9.354 -35.800  1.00 41.30           H  
ATOM     10  HB3 MET A   1      11.713  -9.133 -34.709  1.00 41.30           H  
ATOM     11  O   MET A   1      10.164 -12.090 -34.876  1.00 41.30           O  
ATOM     12  CG  MET A   1      12.076  -8.458 -36.705  1.00 41.30           C  
ATOM     13  HG2 MET A   1      13.159  -8.479 -36.582  1.00 41.30           H  
ATOM     14  HG3 MET A   1      11.831  -8.765 -37.722  1.00 41.30           H  
ATOM     15  SD  MET A   1      11.493  -6.765 -36.476  1.00 41.30           S  
ATOM     16  CE  MET A   1      12.033  -6.006 -38.029  1.00 41.30           C  
ATOM     17  HE1 MET A   1      11.750  -4.954 -38.030  1.00 41.30           H  
ATOM     18  HE2 MET A   1      11.554  -6.504 -38.872  1.00 41.30           H  
ATOM     19  HE3 MET A   1      13.116  -6.084 -38.120  1.00 41.30           H  
ATOM     20  N   LYS A   2      12.185 -12.186 -33.878  1.00 53.54           N  
ATOM     21  H   LYS A   2      13.119 -11.807 -33.821  1.00 53.54           H  
ATOM     22  CA  LYS A   2      11.661 -12.854 -32.678  1.00 53.54           C  
ATOM     23  HA  LYS A   2      11.040 -13.704 -32.959  1.00 53.54           H  
ATOM     24  C   LYS A   2      10.766 -11.856 -31.950  1.00 53.54           C  
ATOM     25  CB  LYS A   2      12.787 -13.334 -31.752  1.00 53.54           C  
ATOM     26  HB2 LYS A   2      12.349 -13.513 -30.770  1.00 53.54           H  
ATOM     27  HB3 LYS A   2      13.540 -12.554 -31.640  1.00 53.54           H  
ATOM     28  O   LYS A   2      11.157 -10.701 -31.815  1.00 53.54           O  
ATOM     29  CG  LYS A   2      13.440 -14.639 -32.234  1.00 53.54           C  
ATOM     30  HG2 LYS A   2      12.661 -15.370 -32.450  1.00 53.54           H  
ATOM     31  HG3 LYS A   2      14.024 -14.457 -33.136  1.00 53.54           H  
ATOM     32  CD  LYS A   2      14.342 -15.188 -31.122  1.00 53.54           C  
ATOM     33  HD2 LYS A   2      15.180 -14.512 -30.953  1.00 53.54           H  
ATOM     34  HD3 LYS A   2      13.751 -15.232 -30.207  1.00 53.54           H  
ATOM     35  CE  LYS A   2      14.858 -16.596 -31.427  1.00 53.54           C  
ATOM     36  HE2 LYS A   2      14.062 -17.155 -31.918  1.00 53.54           H  
ATOM     37  HE3 LYS A   2      15.715 -16.537 -32.098  1.00 53.54           H  
ATOM     38  NZ  LYS A   2      15.208 -17.280 -30.159  1.00 53.54           N  
ATOM     39  HZ1 LYS A   2      14.387 -17.328 -29.574  1.00 53.54           H  
ATOM     40  HZ2 LYS A   2      15.503 -18.236 -30.298  1.00 53.54           H  
ATOM     41  HZ3 LYS A   2      15.894 -16.771 -29.621  1.00 53.54           H  
ATOM     42  N   SER A   3       9.564 -12.276 -31.570  1.00 71.09           N  
ATOM     43  H   SER A   3       9.314 -13.250 -31.668  1.00 71.09           H  
ATOM     44  CA  SER A   3       8.673 -11.400 -30.819  1.00 71.09           C  
ATOM     45  HA  SER A   3       8.592 -10.443 -31.335  1.00 71.09           H  
ATOM     46  C   SER A   3       9.269 -11.164 -29.435  1.00 71.09           C  
ATOM     47  CB  SER A   3       7.272 -11.998 -30.710  1.00 71.09           C  
ATOM     48  HB2 SER A   3       6.875 -12.190 -31.707  1.00 71.09           H  
ATOM     49  HB3 SER A   3       7.312 -12.930 -30.146  1.00 71.09           H  
ATOM     50  O   SER A   3       9.650 -12.119 -28.753  1.00 71.09           O  
ATOM     51  OG  SER A   3       6.450 -11.063 -30.048  1.00 71.09           O  
ATOM     52  HG  SER A   3       5.543 -11.377 -30.033  1.00 71.09           H  
ATOM     53  N   ASN A   4       9.343  -9.903 -29.013  1.00 89.76           N  
ATOM     54  H   ASN A   4       9.057  -9.152 -29.624  1.00 89.76           H  
ATOM     55  CA  ASN A   4       9.710  -9.584 -27.636  1.00 89.76           C  
ATOM     56  HA  ASN A   4      10.533 -10.235 -27.340  1.00 89.76           H  
ATOM     57  C   ASN A   4       8.566  -9.892 -26.659  1.00 89.76           C  
ATOM     58  CB  ASN A   4      10.226  -8.140 -27.537  1.00 89.76           C  
ATOM     59  HB2 ASN A   4      10.229  -7.839 -26.489  1.00 89.76           H  
ATOM     60  HB3 ASN A   4       9.570  -7.459 -28.078  1.00 89.76           H  
ATOM     61  O   ASN A   4       8.830  -9.985 -25.464  1.00 89.76           O  
ATOM     62  CG  ASN A   4      11.654  -7.988 -28.040  1.00 89.76           C  
ATOM     63  ND2 ASN A   4      12.189  -6.795 -27.973  1.00 89.76           N  
ATOM     64 HD21 ASN A   4      13.192  -6.766 -28.091  1.00 89.76           H  
ATOM     65 HD22 ASN A   4      11.710  -6.069 -27.460  1.00 89.76           H  
ATOM     66  OD1 ASN A   4      12.301  -8.923 -28.490  1.00 89.76           O  
ATOM     67  N   ALA A   5       7.348 -10.143 -27.158  1.00 98.36           N  
ATOM     68  H   ALA A   5       7.201 -10.096 -28.156  1.00 98.36           H  
ATOM     69  CA  ALA A   5       6.195 -10.447 -26.325  1.00 98.36           C  
ATOM     70  HA  ALA A   5       6.094  -9.615 -25.629  1.00 98.36           H  
ATOM     71  C   ALA A   5       6.407 -11.738 -25.523  1.00 98.36           C  
ATOM     72  CB  ALA A   5       4.926 -10.507 -27.179  1.00 98.36           C  
ATOM     73  HB1 ALA A   5       4.058 -10.578 -26.525  1.00 98.36           H  
ATOM     74  HB2 ALA A   5       4.954 -11.376 -27.836  1.00 98.36           H  
ATOM     75  HB3 ALA A   5       4.839  -9.597 -27.774  1.00 98.36           H  
ATOM     76  O   ALA A   5       6.736 -12.799 -26.071  1.00 98.36           O  
ATOM     77  N   VAL A   6       6.230 -11.643 -24.212  1.00 98.88           N  
ATOM     78  H   VAL A   6       5.877 -10.771 -23.843  1.00 98.88           H  
ATOM     79  CA  VAL A   6       6.534 -12.708 -23.259  1.00 98.88           C  
ATOM     80  HA  VAL A   6       6.272 -13.662 -23.718  1.00 98.88           H  
ATOM     81  C   VAL A   6       5.670 -12.554 -22.019  1.00 98.88           C  
ATOM     82  CB  VAL A   6       8.044 -12.720 -22.923  1.00 98.88           C  
ATOM     83  HB  VAL A   6       8.587 -12.836 -23.860  1.00 98.88           H  
ATOM     84  O   VAL A   6       5.416 -11.440 -21.572  1.00 98.88           O  
ATOM     85  CG1 VAL A   6       8.548 -11.441 -22.252  1.00 98.88           C  
ATOM     86 HG11 VAL A   6       9.630 -11.482 -22.125  1.00 98.88           H  
ATOM     87 HG12 VAL A   6       8.079 -11.336 -21.273  1.00 98.88           H  
ATOM     88 HG13 VAL A   6       8.305 -10.571 -22.862  1.00 98.88           H  
ATOM     89  CG2 VAL A   6       8.446 -13.899 -22.029  1.00 98.88           C  
ATOM     90 HG21 VAL A   6       8.054 -14.830 -22.439  1.00 98.88           H  
ATOM     91 HG22 VAL A   6       9.533 -13.966 -21.994  1.00 98.88           H  
ATOM     92 HG23 VAL A   6       8.061 -13.762 -21.019  1.00 98.88           H  
ATOM     93  N   ILE A   7       5.248 -13.680 -21.454  1.00 98.93           N  
ATOM     94  H   ILE A   7       5.465 -14.557 -21.906  1.00 98.93           H  
ATOM     95  CA  ILE A   7       4.609 -13.743 -20.140  1.00 98.93           C  
ATOM     96  HA  ILE A   7       4.553 -12.734 -19.733  1.00 98.93           H  
ATOM     97  C   ILE A   7       5.479 -14.564 -19.191  1.00 98.93           C  
ATOM     98  CB  ILE A   7       3.159 -14.264 -20.254  1.00 98.93           C  
ATOM     99  HB  ILE A   7       2.638 -13.614 -20.957  1.00 98.93           H  
ATOM    100  O   ILE A   7       6.031 -15.592 -19.589  1.00 98.93           O  
ATOM    101  CG1 ILE A   7       2.444 -14.127 -18.894  1.00 98.93           C  
ATOM    102 HG12 ILE A   7       2.584 -13.110 -18.527  1.00 98.93           H  
ATOM    103 HG13 ILE A   7       2.880 -14.814 -18.168  1.00 98.93           H  
ATOM    104  CG2 ILE A   7       3.082 -15.701 -20.808  1.00 98.93           C  
ATOM    105 HG21 ILE A   7       3.546 -16.403 -20.115  1.00 98.93           H  
ATOM    106 HG22 ILE A   7       2.041 -15.989 -20.953  1.00 98.93           H  
ATOM    107 HG23 ILE A   7       3.581 -15.760 -21.776  1.00 98.93           H  
ATOM    108  CD1 ILE A   7       0.938 -14.378 -18.953  1.00 98.93           C  
ATOM    109 HD11 ILE A   7       0.495 -13.817 -19.776  1.00 98.93           H  
ATOM    110 HD12 ILE A   7       0.488 -14.043 -18.018  1.00 98.93           H  
ATOM    111 HD13 ILE A   7       0.743 -15.443 -19.074  1.00 98.93           H  
ATOM    112  N   ALA A   8       5.586 -14.135 -17.939  1.00 98.97           N  
ATOM    113  H   ALA A   8       5.117 -13.274 -17.694  1.00 98.97           H  
ATOM    114  CA  ALA A   8       6.098 -14.933 -16.835  1.00 98.97           C  
ATOM    115  HA  ALA A   8       6.310 -15.941 -17.191  1.00 98.97           H  
ATOM    116  C   ALA A   8       5.025 -15.058 -15.751  1.00 98.97           C  
ATOM    117  CB  ALA A   8       7.411 -14.334 -16.320  1.00 98.97           C  
ATOM    118  HB1 ALA A   8       7.818 -14.961 -15.527  1.00 98.97           H  
ATOM    119  HB2 ALA A   8       7.235 -13.332 -15.928  1.00 98.97           H  
ATOM    120  HB3 ALA A   8       8.130 -14.273 -17.137  1.00 98.97           H  
ATOM    121  O   ALA A   8       4.214 -14.151 -15.577  1.00 98.97           O  
ATOM    122  N   ILE A   9       5.026 -16.176 -15.024  1.00 98.97           N  
ATOM    123  H   ILE A   9       5.747 -16.859 -15.205  1.00 98.97           H  
ATOM    124  CA  ILE A   9       4.109 -16.432 -13.906  1.00 98.97           C  
ATOM    125  HA  ILE A   9       3.705 -15.474 -13.579  1.00 98.97           H  
ATOM    126  C   ILE A   9       4.845 -17.036 -12.708  1.00 98.97           C  
ATOM    127  CB  ILE A   9       2.905 -17.315 -14.316  1.00 98.97           C  
ATOM    128  HB  ILE A   9       2.226 -17.335 -13.463  1.00 98.97           H  
ATOM    129  O   ILE A   9       5.868 -17.712 -12.877  1.00 98.97           O  
ATOM    130  CG1 ILE A   9       3.325 -18.774 -14.606  1.00 98.97           C  
ATOM    131 HG12 ILE A   9       4.018 -18.799 -15.447  1.00 98.97           H  
ATOM    132 HG13 ILE A   9       3.840 -19.184 -13.736  1.00 98.97           H  
ATOM    133  CG2 ILE A   9       2.131 -16.689 -15.489  1.00 98.97           C  
ATOM    134 HG21 ILE A   9       1.924 -15.641 -15.271  1.00 98.97           H  
ATOM    135 HG22 ILE A   9       2.709 -16.749 -16.411  1.00 98.97           H  
ATOM    136 HG23 ILE A   9       1.177 -17.198 -15.624  1.00 98.97           H  
ATOM    137  CD1 ILE A   9       2.151 -19.712 -14.890  1.00 98.97           C  
ATOM    138 HD11 ILE A   9       1.672 -19.442 -15.832  1.00 98.97           H  
ATOM    139 HD12 ILE A   9       1.425 -19.654 -14.079  1.00 98.97           H  
ATOM    140 HD13 ILE A   9       2.520 -20.735 -14.962  1.00 98.97           H  
ATOM    141  N   HIS A  10       4.278 -16.872 -11.512  1.00 98.86           N  
ATOM    142  H   HIS A  10       3.462 -16.280 -11.455  1.00 98.86           H  
ATOM    143  CA  HIS A  10       4.614 -17.661 -10.330  1.00 98.86           C  
ATOM    144  HA  HIS A  10       5.165 -18.535 -10.678  1.00 98.86           H  
ATOM    145  C   HIS A  10       3.368 -18.187  -9.615  1.00 98.86           C  
ATOM    146  CB  HIS A  10       5.526 -16.901  -9.354  1.00 98.86           C  
ATOM    147  HB2 HIS A  10       5.855 -17.582  -8.570  1.00 98.86           H  
ATOM    148  HB3 HIS A  10       6.417 -16.575  -9.891  1.00 98.86           H  
ATOM    149  O   HIS A  10       2.299 -17.588  -9.662  1.00 98.86           O  
ATOM    150  CG  HIS A  10       4.877 -15.709  -8.695  1.00 98.86           C  
ATOM    151  CD2 HIS A  10       5.110 -14.408  -9.030  1.00 98.86           C  
ATOM    152  HD2 HIS A  10       5.805 -14.072  -9.786  1.00 98.86           H  
ATOM    153  ND1 HIS A  10       3.995 -15.683  -7.630  1.00 98.86           N  
ATOM    154  HD1 HIS A  10       3.572 -16.442  -7.116  1.00 98.86           H  
ATOM    155  CE1 HIS A  10       3.707 -14.399  -7.360  1.00 98.86           C  
ATOM    156  HE1 HIS A  10       3.041 -14.054  -6.584  1.00 98.86           H  
ATOM    157  NE2 HIS A  10       4.360 -13.590  -8.197  1.00 98.86           N  
ATOM    158  N   GLY A  11       3.539 -19.307  -8.915  1.00 98.13           N  
ATOM    159  H   GLY A  11       4.464 -19.712  -8.934  1.00 98.13           H  
ATOM    160  CA  GLY A  11       2.534 -19.951  -8.064  1.00 98.13           C  
ATOM    161  HA2 GLY A  11       2.378 -20.973  -8.408  1.00 98.13           H  
ATOM    162  HA3 GLY A  11       1.586 -19.419  -8.147  1.00 98.13           H  
ATOM    163  C   GLY A  11       2.933 -19.989  -6.584  1.00 98.13           C  
ATOM    164  O   GLY A  11       2.527 -20.897  -5.861  1.00 98.13           O  
ATOM    165  N   GLY A  12       3.806 -19.074  -6.163  1.00 96.98           N  
ATOM    166  H   GLY A  12       4.105 -18.369  -6.821  1.00 96.98           H  
ATOM    167  CA  GLY A  12       4.299 -18.971  -4.791  1.00 96.98           C  
ATOM    168  HA2 GLY A  12       3.637 -19.506  -4.110  1.00 96.98           H  
ATOM    169  HA3 GLY A  12       4.268 -17.921  -4.499  1.00 96.98           H  
ATOM    170  C   GLY A  12       5.723 -19.499  -4.596  1.00 96.98           C  
ATOM    171  O   GLY A  12       6.225 -20.321  -5.372  1.00 96.98           O  
ATOM    172  N   ALA A  13       6.369 -19.022  -3.533  1.00 96.57           N  
ATOM    173  H   ALA A  13       5.814 -18.475  -2.890  1.00 96.57           H  
ATOM    174  CA  ALA A  13       7.743 -19.329  -3.133  1.00 96.57           C  
ATOM    175  HA  ALA A  13       8.158 -20.082  -3.803  1.00 96.57           H  
ATOM    176  C   ALA A  13       7.804 -19.913  -1.712  1.00 96.57           C  
ATOM    177  CB  ALA A  13       8.587 -18.054  -3.264  1.00 96.57           C  
ATOM    178  HB1 ALA A  13       9.634 -18.276  -3.055  1.00 96.57           H  
ATOM    179  HB2 ALA A  13       8.230 -17.296  -2.567  1.00 96.57           H  
ATOM    180  HB3 ALA A  13       8.514 -17.662  -4.278  1.00 96.57           H  
ATOM    181  O   ALA A  13       6.853 -19.811  -0.945  1.00 96.57           O  
ATOM    182  N   GLY A  14       8.922 -20.521  -1.320  1.00 93.24           N  
ATOM    183  H   GLY A  14       9.663 -20.661  -1.992  1.00 93.24           H  
ATOM    184  CA  GLY A  14       9.116 -20.993   0.054  1.00 93.24           C  
ATOM    185  HA2 GLY A  14       9.645 -20.238   0.635  1.00 93.24           H  
ATOM    186  HA3 GLY A  14       8.150 -21.148   0.534  1.00 93.24           H  
ATOM    187  C   GLY A  14       9.883 -22.302   0.152  1.00 93.24           C  
ATOM    188  O   GLY A  14      10.640 -22.679  -0.745  1.00 93.24           O  
ATOM    189  N   THR A  15       9.674 -23.013   1.258  1.00 84.00           N  
ATOM    190  H   THR A  15       9.078 -22.620   1.972  1.00 84.00           H  
ATOM    191  CA  THR A  15      10.291 -24.318   1.507  1.00 84.00           C  
ATOM    192  HA  THR A  15      11.314 -24.283   1.131  1.00 84.00           H  
ATOM    193  C   THR A  15       9.585 -25.405   0.695  1.00 84.00           C  
ATOM    194  CB  THR A  15      10.404 -24.591   3.013  1.00 84.00           C  
ATOM    195  HB  THR A  15       9.417 -24.599   3.475  1.00 84.00           H  
ATOM    196  O   THR A  15       8.719 -26.130   1.175  1.00 84.00           O  
ATOM    197  CG2 THR A  15      11.131 -25.900   3.321  1.00 84.00           C  
ATOM    198 HG21 THR A  15      11.264 -25.992   4.399  1.00 84.00           H  
ATOM    199 HG22 THR A  15      10.540 -26.749   2.978  1.00 84.00           H  
ATOM    200 HG23 THR A  15      12.107 -25.914   2.836  1.00 84.00           H  
ATOM    201  OG1 THR A  15      11.198 -23.557   3.582  1.00 84.00           O  
ATOM    202  HG1 THR A  15      11.816 -23.297   2.895  1.00 84.00           H  
ATOM    203  N   ILE A  16       9.961 -25.483  -0.583  1.00 84.34           N  
ATOM    204  H   ILE A  16      10.590 -24.766  -0.915  1.00 84.34           H  
ATOM    205  CA  ILE A  16       9.509 -26.483  -1.553  1.00 84.34           C  
ATOM    206  HA  ILE A  16       8.723 -27.094  -1.108  1.00 84.34           H  
ATOM    207  C   ILE A  16      10.704 -27.387  -1.861  1.00 84.34           C  
ATOM    208  CB  ILE A  16       8.927 -25.806  -2.814  1.00 84.34           C  
ATOM    209  HB  ILE A  16       9.721 -25.237  -3.297  1.00 84.34           H  
ATOM    210  O   ILE A  16      11.554 -27.072  -2.695  1.00 84.34           O  
ATOM    211  CG1 ILE A  16       7.768 -24.836  -2.480  1.00 84.34           C  
ATOM    212 HG12 ILE A  16       6.864 -25.407  -2.265  1.00 84.34           H  
ATOM    213 HG13 ILE A  16       8.004 -24.243  -1.597  1.00 84.34           H  
ATOM    214  CG2 ILE A  16       8.428 -26.893  -3.786  1.00 84.34           C  
ATOM    215 HG21 ILE A  16       9.257 -27.515  -4.122  1.00 84.34           H  
ATOM    216 HG22 ILE A  16       7.978 -26.445  -4.672  1.00 84.34           H  
ATOM    217 HG23 ILE A  16       7.686 -27.528  -3.300  1.00 84.34           H  
ATOM    218  CD1 ILE A  16       7.485 -23.838  -3.609  1.00 84.34           C  
ATOM    219 HD11 ILE A  16       8.351 -23.190  -3.747  1.00 84.34           H  
ATOM    220 HD12 ILE A  16       6.630 -23.217  -3.341  1.00 84.34           H  
ATOM    221 HD13 ILE A  16       7.278 -24.350  -4.548  1.00 84.34           H  
ATOM    222  N   LEU A  17      10.804 -28.496  -1.132  1.00 83.66           N  
ATOM    223  H   LEU A  17      10.069 -28.709  -0.472  1.00 83.66           H  
ATOM    224  CA  LEU A  17      11.932 -29.418  -1.226  1.00 83.66           C  
ATOM    225  HA  LEU A  17      12.805 -28.879  -1.594  1.00 83.66           H  
ATOM    226  C   LEU A  17      11.630 -30.541  -2.213  1.00 83.66           C  
ATOM    227  CB  LEU A  17      12.262 -29.984   0.164  1.00 83.66           C  
ATOM    228  HB2 LEU A  17      13.054 -30.725   0.066  1.00 83.66           H  
ATOM    229  HB3 LEU A  17      11.378 -30.496   0.545  1.00 83.66           H  
ATOM    230  O   LEU A  17      10.599 -31.203  -2.114  1.00 83.66           O  
ATOM    231  CG  LEU A  17      12.700 -28.929   1.196  1.00 83.66           C  
ATOM    232  HG  LEU A  17      11.931 -28.163   1.291  1.00 83.66           H  
ATOM    233  CD1 LEU A  17      12.879 -29.597   2.556  1.00 83.66           C  
ATOM    234 HD11 LEU A  17      13.147 -28.851   3.304  1.00 83.66           H  
ATOM    235 HD12 LEU A  17      13.660 -30.356   2.509  1.00 83.66           H  
ATOM    236 HD13 LEU A  17      11.944 -30.069   2.860  1.00 83.66           H  
ATOM    237  CD2 LEU A  17      14.021 -28.262   0.809  1.00 83.66           C  
ATOM    238 HD21 LEU A  17      13.888 -27.658  -0.089  1.00 83.66           H  
ATOM    239 HD22 LEU A  17      14.790 -29.015   0.640  1.00 83.66           H  
ATOM    240 HD23 LEU A  17      14.343 -27.608   1.619  1.00 83.66           H  
ATOM    241  N   ARG A  18      12.581 -30.829  -3.110  1.00 86.92           N  
ATOM    242  H   ARG A  18      13.379 -30.213  -3.171  1.00 86.92           H  
ATOM    243  CA  ARG A  18      12.456 -31.948  -4.059  1.00 86.92           C  
ATOM    244  HA  ARG A  18      11.543 -31.809  -4.636  1.00 86.92           H  
ATOM    245  C   ARG A  18      12.275 -33.292  -3.352  1.00 86.92           C  
ATOM    246  CB  ARG A  18      13.659 -31.957  -5.016  1.00 86.92           C  
ATOM    247  HB2 ARG A  18      13.766 -30.966  -5.457  1.00 86.92           H  
ATOM    248  HB3 ARG A  18      14.567 -32.188  -4.460  1.00 86.92           H  
ATOM    249  O   ARG A  18      11.521 -34.126  -3.829  1.00 86.92           O  
ATOM    250  CG  ARG A  18      13.473 -32.990  -6.142  1.00 86.92           C  
ATOM    251  HG2 ARG A  18      12.537 -32.802  -6.668  1.00 86.92           H  
ATOM    252  HG3 ARG A  18      13.420 -33.989  -5.708  1.00 86.92           H  
ATOM    253  CD  ARG A  18      14.627 -32.985  -7.149  1.00 86.92           C  
ATOM    254  HD2 ARG A  18      14.493 -33.840  -7.811  1.00 86.92           H  
ATOM    255  HD3 ARG A  18      15.565 -33.107  -6.608  1.00 86.92           H  
ATOM    256  NE  ARG A  18      14.662 -31.753  -7.958  1.00 86.92           N  
ATOM    257  HE  ARG A  18      13.911 -31.094  -7.809  1.00 86.92           H  
ATOM    258  NH1 ARG A  18      16.531 -32.272  -9.189  1.00 86.92           N  
ATOM    259 HH11 ARG A  18      17.230 -32.009  -9.869  1.00 86.92           H  
ATOM    260 HH12 ARG A  18      16.557 -33.179  -8.744  1.00 86.92           H  
ATOM    261  NH2 ARG A  18      15.558 -30.290  -9.457  1.00 86.92           N  
ATOM    262 HH21 ARG A  18      16.314 -30.022 -10.071  1.00 86.92           H  
ATOM    263 HH22 ARG A  18      14.951 -29.573  -9.087  1.00 86.92           H  
ATOM    264  CZ  ARG A  18      15.573 -31.450  -8.867  1.00 86.92           C  
ATOM    265  N   ALA A  19      12.924 -33.481  -2.202  1.00 84.45           N  
ATOM    266  H   ALA A  19      13.505 -32.734  -1.851  1.00 84.45           H  
ATOM    267  CA  ALA A  19      12.804 -34.700  -1.401  1.00 84.45           C  
ATOM    268  HA  ALA A  19      13.059 -35.558  -2.024  1.00 84.45           H  
ATOM    269  C   ALA A  19      11.378 -34.946  -0.865  1.00 84.45           C  
ATOM    270  CB  ALA A  19      13.820 -34.610  -0.257  1.00 84.45           C  
ATOM    271  HB1 ALA A  19      13.779 -35.526   0.333  1.00 84.45           H  
ATOM    272  HB2 ALA A  19      14.828 -34.495  -0.655  1.00 84.45           H  
ATOM    273  HB3 ALA A  19      13.582 -33.767   0.393  1.00 84.45           H  
ATOM    274  O   ALA A  19      11.017 -36.089  -0.610  1.00 84.45           O  
ATOM    275  N   SER A  20      10.572 -33.889  -0.730  1.00 83.36           N  
ATOM    276  H   SER A  20      10.926 -32.974  -0.970  1.00 83.36           H  
ATOM    277  CA  SER A  20       9.192 -33.935  -0.227  1.00 83.36           C  
ATOM    278  HA  SER A  20       9.054 -34.824   0.389  1.00 83.36           H  
ATOM    279  C   SER A  20       8.145 -33.993  -1.347  1.00 83.36           C  
ATOM    280  CB  SER A  20       8.951 -32.706   0.656  1.00 83.36           C  
ATOM    281  HB2 SER A  20       7.930 -32.706   1.037  1.00 83.36           H  
ATOM    282  HB3 SER A  20       9.090 -31.805   0.057  1.00 83.36           H  
ATOM    283  O   SER A  20       6.953 -34.127  -1.083  1.00 83.36           O  
ATOM    284  OG  SER A  20       9.867 -32.689   1.736  1.00 83.36           O  
ATOM    285  HG  SER A  20       9.474 -33.222   2.432  1.00 83.36           H  
ATOM    286  N   MET A  21       8.555 -33.890  -2.616  1.00 87.16           N  
ATOM    287  H   MET A  21       9.547 -33.855  -2.803  1.00 87.16           H  
ATOM    288  CA  MET A  21       7.648 -33.893  -3.764  1.00 87.16           C  
ATOM    289  HA  MET A  21       6.628 -33.740  -3.412  1.00 87.16           H  
ATOM    290  C   MET A  21       7.665 -35.240  -4.479  1.00 87.16           C  
ATOM    291  CB  MET A  21       7.980 -32.733  -4.716  1.00 87.16           C  
ATOM    292  HB2 MET A  21       9.013 -32.416  -4.572  1.00 87.16           H  
ATOM    293  HB3 MET A  21       7.862 -33.064  -5.748  1.00 87.16           H  
ATOM    294  O   MET A  21       8.689 -35.685  -4.995  1.00 87.16           O  
ATOM    295  CG  MET A  21       7.032 -31.552  -4.468  1.00 87.16           C  
ATOM    296  HG2 MET A  21       6.973 -31.389  -3.392  1.00 87.16           H  
ATOM    297  HG3 MET A  21       6.036 -31.814  -4.824  1.00 87.16           H  
ATOM    298  SD  MET A  21       7.534 -29.979  -5.215  1.00 87.16           S  
ATOM    299  CE  MET A  21       7.401 -30.385  -6.967  1.00 87.16           C  
ATOM    300  HE1 MET A  21       7.809 -31.380  -7.143  1.00 87.16           H  
ATOM    301  HE2 MET A  21       7.984 -29.669  -7.548  1.00 87.16           H  
ATOM    302  HE3 MET A  21       6.353 -30.352  -7.265  1.00 87.16           H  
ATOM    303  N   SER A  22       6.494 -35.873  -4.575  1.00 91.36           N  
ATOM    304  H   SER A  22       5.677 -35.447  -4.160  1.00 91.36           H  
ATOM    305  CA  SER A  22       6.330 -37.020  -5.466  1.00 91.36           C  
ATOM    306  HA  SER A  22       7.145 -37.716  -5.268  1.00 91.36           H  
ATOM    307  C   SER A  22       6.431 -36.575  -6.926  1.00 91.36           C  
ATOM    308  CB  SER A  22       5.015 -37.764  -5.202  1.00 91.36           C  
ATOM    309  HB2 SER A  22       4.934 -37.999  -4.141  1.00 91.36           H  
ATOM    310  HB3 SER A  22       5.026 -38.701  -5.760  1.00 91.36           H  
ATOM    311  O   SER A  22       6.029 -35.464  -7.283  1.00 91.36           O  
ATOM    312  OG  SER A  22       3.892 -37.008  -5.616  1.00 91.36           O  
ATOM    313  HG  SER A  22       3.450 -36.658  -4.840  1.00 91.36           H  
ATOM    314  N   ALA A  23       6.907 -37.465  -7.799  1.00 93.24           N  
ATOM    315  H   ALA A  23       7.290 -38.333  -7.454  1.00 93.24           H  
ATOM    316  CA  ALA A  23       6.978 -37.188  -9.233  1.00 93.24           C  
ATOM    317  HA  ALA A  23       7.631 -36.331  -9.394  1.00 93.24           H  
ATOM    318  C   ALA A  23       5.600 -36.841  -9.830  1.00 93.24           C  
ATOM    319  CB  ALA A  23       7.589 -38.412  -9.925  1.00 93.24           C  
ATOM    320  HB1 ALA A  23       6.958 -39.288  -9.774  1.00 93.24           H  
ATOM    321  HB2 ALA A  23       8.583 -38.606  -9.524  1.00 93.24           H  
ATOM    322  HB3 ALA A  23       7.676 -38.217 -10.994  1.00 93.24           H  
ATOM    323  O   ALA A  23       5.504 -36.000 -10.721  1.00 93.24           O  
ATOM    324  N   GLN A  24       4.529 -37.452  -9.311  1.00 94.29           N  
ATOM    325  H   GLN A  24       4.667 -38.111  -8.558  1.00 94.29           H  
ATOM    326  CA  GLN A  24       3.160 -37.158  -9.729  1.00 94.29           C  
ATOM    327  HA  GLN A  24       3.111 -37.215 -10.817  1.00 94.29           H  
ATOM    328  C   GLN A  24       2.731 -35.743  -9.324  1.00 94.29           C  
ATOM    329  CB  GLN A  24       2.220 -38.219  -9.147  1.00 94.29           C  
ATOM    330  HB2 GLN A  24       2.567 -39.204  -9.459  1.00 94.29           H  
ATOM    331  HB3 GLN A  24       2.246 -38.171  -8.058  1.00 94.29           H  
ATOM    332  O   GLN A  24       2.215 -35.011 -10.167  1.00 94.29           O  
ATOM    333  CG  GLN A  24       0.772 -38.031  -9.629  1.00 94.29           C  
ATOM    334  HG2 GLN A  24       0.393 -37.063  -9.299  1.00 94.29           H  
ATOM    335  HG3 GLN A  24       0.748 -38.056 -10.718  1.00 94.29           H  
ATOM    336  CD  GLN A  24      -0.168 -39.107  -9.097  1.00 94.29           C  
ATOM    337  NE2 GLN A  24      -1.432 -39.063  -9.452  1.00 94.29           N  
ATOM    338 HE21 GLN A  24      -2.019 -39.783  -9.056  1.00 94.29           H  
ATOM    339 HE22 GLN A  24      -1.787 -38.312 -10.027  1.00 94.29           H  
ATOM    340  OE1 GLN A  24       0.206 -40.004  -8.364  1.00 94.29           O  
ATOM    341  N   ALA A  25       2.973 -35.338  -8.073  1.00 91.82           N  
ATOM    342  H   ALA A  25       3.416 -35.969  -7.420  1.00 91.82           H  
ATOM    343  CA  ALA A  25       2.668 -33.982  -7.620  1.00 91.82           C  
ATOM    344  HA  ALA A  25       1.612 -33.778  -7.796  1.00 91.82           H  
ATOM    345  C   ALA A  25       3.482 -32.945  -8.410  1.00 91.82           C  
ATOM    346  CB  ALA A  25       2.934 -33.884  -6.113  1.00 91.82           C  
ATOM    347  HB1 ALA A  25       2.296 -34.589  -5.579  1.00 91.82           H  
ATOM    348  HB2 ALA A  25       3.980 -34.100  -5.898  1.00 91.82           H  
ATOM    349  HB3 ALA A  25       2.700 -32.877  -5.769  1.00 91.82           H  
ATOM    350  O   ALA A  25       2.929 -31.958  -8.890  1.00 91.82           O  
ATOM    351  N   GLU A  26       4.778 -33.194  -8.633  1.00 94.62           N  
ATOM    352  H   GLU A  26       5.195 -34.012  -8.213  1.00 94.62           H  
ATOM    353  CA  GLU A  26       5.611 -32.327  -9.472  1.00 94.62           C  
ATOM    354  HA  GLU A  26       5.610 -31.328  -9.036  1.00 94.62           H  
ATOM    355  C   GLU A  26       5.049 -32.182 -10.891  1.00 94.62           C  
ATOM    356  CB  GLU A  26       7.063 -32.845  -9.518  1.00 94.62           C  
ATOM    357  HB2 GLU A  26       7.096 -33.839  -9.966  1.00 94.62           H  
ATOM    358  HB3 GLU A  26       7.447 -32.918  -8.501  1.00 94.62           H  
ATOM    359  O   GLU A  26       4.953 -31.067 -11.410  1.00 94.62           O  
ATOM    360  CG  GLU A  26       7.916 -31.878 -10.362  1.00 94.62           C  
ATOM    361  HG2 GLU A  26       7.595 -30.861 -10.137  1.00 94.62           H  
ATOM    362  HG3 GLU A  26       7.697 -32.055 -11.415  1.00 94.62           H  
ATOM    363  CD  GLU A  26       9.436 -31.939 -10.169  1.00 94.62           C  
ATOM    364  OE1 GLU A  26      10.128 -31.346 -11.042  1.00 94.62           O  
ATOM    365  OE2 GLU A  26       9.915 -32.439  -9.127  1.00 94.62           O  
ATOM    366  N   ALA A  27       4.649 -33.293 -11.515  1.00 95.75           N  
ATOM    367  H   ALA A  27       4.768 -34.183 -11.052  1.00 95.75           H  
ATOM    368  CA  ALA A  27       4.057 -33.279 -12.845  1.00 95.75           C  
ATOM    369  HA  ALA A  27       4.754 -32.792 -13.526  1.00 95.75           H  
ATOM    370  C   ALA A  27       2.746 -32.478 -12.884  1.00 95.75           C  
ATOM    371  CB  ALA A  27       3.858 -34.723 -13.315  1.00 95.75           C  
ATOM    372  HB1 ALA A  27       3.169 -35.244 -12.650  1.00 95.75           H  
ATOM    373  HB2 ALA A  27       4.814 -35.246 -13.318  1.00 95.75           H  
ATOM    374  HB3 ALA A  27       3.447 -34.726 -14.325  1.00 95.75           H  
ATOM    375  O   ALA A  27       2.533 -31.735 -13.841  1.00 95.75           O  
ATOM    376  N   GLN A  28       1.911 -32.570 -11.843  1.00 95.92           N  
ATOM    377  H   GLN A  28       2.148 -33.201 -11.091  1.00 95.92           H  
ATOM    378  CA  GLN A  28       0.678 -31.785 -11.722  1.00 95.92           C  
ATOM    379  HA  GLN A  28       0.069 -31.942 -12.613  1.00 95.92           H  
ATOM    380  C   GLN A  28       0.961 -30.282 -11.641  1.00 95.92           C  
ATOM    381  CB  GLN A  28      -0.127 -32.243 -10.498  1.00 95.92           C  
ATOM    382  HB2 GLN A  28      -0.898 -31.504 -10.284  1.00 95.92           H  
ATOM    383  HB3 GLN A  28       0.531 -32.305  -9.631  1.00 95.92           H  
ATOM    384  O   GLN A  28       0.389 -29.522 -12.419  1.00 95.92           O  
ATOM    385  CG  GLN A  28      -0.818 -33.595 -10.723  1.00 95.92           C  
ATOM    386  HG2 GLN A  28      -1.562 -33.479 -11.511  1.00 95.92           H  
ATOM    387  HG3 GLN A  28      -0.094 -34.341 -11.050  1.00 95.92           H  
ATOM    388  CD  GLN A  28      -1.509 -34.115  -9.466  1.00 95.92           C  
ATOM    389  NE2 GLN A  28      -2.403 -35.071  -9.592  1.00 95.92           N  
ATOM    390 HE21 GLN A  28      -2.873 -35.320  -8.734  1.00 95.92           H  
ATOM    391 HE22 GLN A  28      -2.723 -35.356 -10.506  1.00 95.92           H  
ATOM    392  OE1 GLN A  28      -1.267 -33.693  -8.350  1.00 95.92           O  
ATOM    393  N   TYR A  29       1.892 -29.847 -10.783  1.00 96.07           N  
ATOM    394  H   TYR A  29       2.313 -30.508 -10.145  1.00 96.07           H  
ATOM    395  CA  TYR A  29       2.281 -28.432 -10.712  1.00 96.07           C  
ATOM    396  HA  TYR A  29       1.395 -27.833 -10.503  1.00 96.07           H  
ATOM    397  C   TYR A  29       2.856 -27.931 -12.040  1.00 96.07           C  
ATOM    398  CB  TYR A  29       3.299 -28.203  -9.586  1.00 96.07           C  
ATOM    399  HB2 TYR A  29       4.044 -28.999  -9.597  1.00 96.07           H  
ATOM    400  HB3 TYR A  29       3.826 -27.269  -9.780  1.00 96.07           H  
ATOM    401  O   TYR A  29       2.491 -26.855 -12.509  1.00 96.07           O  
ATOM    402  CG  TYR A  29       2.684 -28.087  -8.206  1.00 96.07           C  
ATOM    403  CD1 TYR A  29       2.029 -26.899  -7.829  1.00 96.07           C  
ATOM    404  HD1 TYR A  29       1.936 -26.082  -8.529  1.00 96.07           H  
ATOM    405  CD2 TYR A  29       2.796 -29.143  -7.285  1.00 96.07           C  
ATOM    406  HD2 TYR A  29       3.328 -30.044  -7.555  1.00 96.07           H  
ATOM    407  CE1 TYR A  29       1.503 -26.763  -6.529  1.00 96.07           C  
ATOM    408  HE1 TYR A  29       1.002 -25.853  -6.232  1.00 96.07           H  
ATOM    409  CE2 TYR A  29       2.232 -29.032  -6.002  1.00 96.07           C  
ATOM    410  HE2 TYR A  29       2.316 -29.853  -5.305  1.00 96.07           H  
ATOM    411  OH  TYR A  29       1.094 -27.718  -4.357  1.00 96.07           O  
ATOM    412  HH  TYR A  29       1.005 -28.584  -3.953  1.00 96.07           H  
ATOM    413  CZ  TYR A  29       1.594 -27.834  -5.616  1.00 96.07           C  
ATOM    414  N   ARG A  30       3.733 -28.709 -12.687  1.00 97.08           N  
ATOM    415  H   ARG A  30       3.999 -29.583 -12.256  1.00 97.08           H  
ATOM    416  CA  ARG A  30       4.314 -28.331 -13.986  1.00 97.08           C  
ATOM    417  HA  ARG A  30       4.724 -27.324 -13.913  1.00 97.08           H  
ATOM    418  C   ARG A  30       3.276 -28.265 -15.101  1.00 97.08           C  
ATOM    419  CB  ARG A  30       5.423 -29.308 -14.379  1.00 97.08           C  
ATOM    420  HB2 ARG A  30       5.064 -30.332 -14.278  1.00 97.08           H  
ATOM    421  HB3 ARG A  30       5.689 -29.134 -15.422  1.00 97.08           H  
ATOM    422  O   ARG A  30       3.401 -27.404 -15.966  1.00 97.08           O  
ATOM    423  CG  ARG A  30       6.674 -29.106 -13.524  1.00 97.08           C  
ATOM    424  HG2 ARG A  30       7.021 -28.078 -13.630  1.00 97.08           H  
ATOM    425  HG3 ARG A  30       6.449 -29.298 -12.475  1.00 97.08           H  
ATOM    426  CD  ARG A  30       7.760 -30.074 -13.992  1.00 97.08           C  
ATOM    427  HD2 ARG A  30       7.402 -31.094 -13.851  1.00 97.08           H  
ATOM    428  HD3 ARG A  30       7.959 -29.921 -15.053  1.00 97.08           H  
ATOM    429  NE  ARG A  30       8.997 -29.900 -13.223  1.00 97.08           N  
ATOM    430  HE  ARG A  30       9.191 -30.571 -12.494  1.00 97.08           H  
ATOM    431  NH1 ARG A  30       9.826 -28.011 -14.264  1.00 97.08           N  
ATOM    432 HH11 ARG A  30       8.985 -27.918 -14.816  1.00 97.08           H  
ATOM    433 HH12 ARG A  30      10.544 -27.313 -14.397  1.00 97.08           H  
ATOM    434  NH2 ARG A  30      10.962 -29.064 -12.612  1.00 97.08           N  
ATOM    435 HH21 ARG A  30      10.956 -29.834 -11.958  1.00 97.08           H  
ATOM    436 HH22 ARG A  30      11.762 -28.462 -12.742  1.00 97.08           H  
ATOM    437  CZ  ARG A  30       9.919 -28.977 -13.381  1.00 97.08           C  
ATOM    438  N   ALA A  31       2.296 -29.167 -15.102  1.00 98.12           N  
ATOM    439  H   ALA A  31       2.271 -29.865 -14.373  1.00 98.12           H  
ATOM    440  CA  ALA A  31       1.189 -29.133 -16.050  1.00 98.12           C  
ATOM    441  HA  ALA A  31       1.587 -29.075 -17.063  1.00 98.12           H  
ATOM    442  C   ALA A  31       0.341 -27.875 -15.836  1.00 98.12           C  
ATOM    443  CB  ALA A  31       0.372 -30.423 -15.931  1.00 98.12           C  
ATOM    444  HB1 ALA A  31      -0.453 -30.393 -16.643  1.00 98.12           H  
ATOM    445  HB2 ALA A  31       1.000 -31.287 -16.147  1.00 98.12           H  
ATOM    446  HB3 ALA A  31      -0.039 -30.519 -14.926  1.00 98.12           H  
ATOM    447  O   ALA A  31       0.214 -27.090 -16.767  1.00 98.12           O  
ATOM    448  N   ALA A  32      -0.089 -27.607 -14.599  1.00 98.28           N  
ATOM    449  H   ALA A  32       0.060 -28.287 -13.867  1.00 98.28           H  
ATOM    450  CA  ALA A  32      -0.864 -26.412 -14.272  1.00 98.28           C  
ATOM    451  HA  ALA A  32      -1.797 -26.441 -14.836  1.00 98.28           H  
ATOM    452  C   ALA A  32      -0.133 -25.114 -14.664  1.00 98.28           C  
ATOM    453  CB  ALA A  32      -1.198 -26.448 -12.776  1.00 98.28           C  
ATOM    454  HB1 ALA A  32      -0.285 -26.423 -12.180  1.00 98.28           H  
ATOM    455  HB2 ALA A  32      -1.755 -27.355 -12.544  1.00 98.28           H  
ATOM    456  HB3 ALA A  32      -1.815 -25.585 -12.526  1.00 98.28           H  
ATOM    457  O   ALA A  32      -0.713 -24.250 -15.314  1.00 98.28           O  
ATOM    458  N   LEU A  33       1.165 -24.995 -14.350  1.00 98.72           N  
ATOM    459  H   LEU A  33       1.587 -25.718 -13.785  1.00 98.72           H  
ATOM    460  CA  LEU A  33       1.978 -23.847 -14.774  1.00 98.72           C  
ATOM    461  HA  LEU A  33       1.519 -22.930 -14.404  1.00 98.72           H  
ATOM    462  C   LEU A  33       2.043 -23.721 -16.303  1.00 98.72           C  
ATOM    463  CB  LEU A  33       3.408 -23.980 -14.218  1.00 98.72           C  
ATOM    464  HB2 LEU A  33       3.781 -24.971 -14.476  1.00 98.72           H  
ATOM    465  HB3 LEU A  33       4.043 -23.248 -14.718  1.00 98.72           H  
ATOM    466  O   LEU A  33       1.962 -22.616 -16.834  1.00 98.72           O  
ATOM    467  CG  LEU A  33       3.549 -23.770 -12.701  1.00 98.72           C  
ATOM    468  HG  LEU A  33       2.834 -24.395 -12.166  1.00 98.72           H  
ATOM    469  CD1 LEU A  33       4.964 -24.177 -12.279  1.00 98.72           C  
ATOM    470 HD11 LEU A  33       5.073 -24.059 -11.201  1.00 98.72           H  
ATOM    471 HD12 LEU A  33       5.131 -25.225 -12.529  1.00 98.72           H  
ATOM    472 HD13 LEU A  33       5.701 -23.554 -12.787  1.00 98.72           H  
ATOM    473  CD2 LEU A  33       3.316 -22.316 -12.289  1.00 98.72           C  
ATOM    474 HD21 LEU A  33       2.293 -22.020 -12.522  1.00 98.72           H  
ATOM    475 HD22 LEU A  33       4.006 -21.655 -12.813  1.00 98.72           H  
ATOM    476 HD23 LEU A  33       3.455 -22.205 -11.213  1.00 98.72           H  
ATOM    477  N   ARG A  34       2.205 -24.838 -17.022  1.00 98.68           N  
ATOM    478  H   ARG A  34       2.190 -25.724 -16.537  1.00 98.68           H  
ATOM    479  CA  ARG A  34       2.268 -24.836 -18.488  1.00 98.68           C  
ATOM    480  HA  ARG A  34       3.008 -24.100 -18.803  1.00 98.68           H  
ATOM    481  C   ARG A  34       0.944 -24.393 -19.101  1.00 98.68           C  
ATOM    482  CB  ARG A  34       2.676 -26.222 -18.996  1.00 98.68           C  
ATOM    483  HB2 ARG A  34       3.572 -26.537 -18.461  1.00 98.68           H  
ATOM    484  HB3 ARG A  34       1.875 -26.933 -18.794  1.00 98.68           H  
ATOM    485  O   ARG A  34       0.976 -23.594 -20.029  1.00 98.68           O  
ATOM    486  CG  ARG A  34       2.973 -26.203 -20.504  1.00 98.68           C  
ATOM    487  HG2 ARG A  34       3.842 -25.573 -20.692  1.00 98.68           H  
ATOM    488  HG3 ARG A  34       2.122 -25.787 -21.043  1.00 98.68           H  
ATOM    489  CD  ARG A  34       3.227 -27.607 -21.056  1.00 98.68           C  
ATOM    490  HD2 ARG A  34       3.489 -27.518 -22.110  1.00 98.68           H  
ATOM    491  HD3 ARG A  34       2.291 -28.163 -21.002  1.00 98.68           H  
ATOM    492  NE  ARG A  34       4.319 -28.302 -20.339  1.00 98.68           N  
ATOM    493  HE  ARG A  34       5.227 -27.861 -20.381  1.00 98.68           H  
ATOM    494  NH1 ARG A  34       3.080 -30.044 -19.488  1.00 98.68           N  
ATOM    495 HH11 ARG A  34       2.988 -30.859 -18.899  1.00 98.68           H  
ATOM    496 HH12 ARG A  34       2.246 -29.629 -19.879  1.00 98.68           H  
ATOM    497  NH2 ARG A  34       5.251 -29.895 -19.006  1.00 98.68           N  
ATOM    498 HH21 ARG A  34       5.149 -30.738 -18.459  1.00 98.68           H  
ATOM    499 HH22 ARG A  34       6.144 -29.429 -19.084  1.00 98.68           H  
ATOM    500  CZ  ARG A  34       4.209 -29.404 -19.617  1.00 98.68           C  
ATOM    501  N   ASP A  35      -0.178 -24.874 -18.582  1.00 98.78           N  
ATOM    502  H   ASP A  35      -0.119 -25.580 -17.862  1.00 98.78           H  
ATOM    503  CA  ASP A  35      -1.505 -24.556 -19.110  1.00 98.78           C  
ATOM    504  HA  ASP A  35      -1.530 -24.793 -20.174  1.00 98.78           H  
ATOM    505  C   ASP A  35      -1.805 -23.055 -18.961  1.00 98.78           C  
ATOM    506  CB  ASP A  35      -2.560 -25.427 -18.404  1.00 98.78           C  
ATOM    507  HB2 ASP A  35      -2.520 -25.234 -17.332  1.00 98.78           H  
ATOM    508  HB3 ASP A  35      -3.546 -25.129 -18.761  1.00 98.78           H  
ATOM    509  O   ASP A  35      -2.225 -22.406 -19.921  1.00 98.78           O  
ATOM    510  CG  ASP A  35      -2.397 -26.938 -18.651  1.00 98.78           C  
ATOM    511  OD1 ASP A  35      -1.666 -27.329 -19.593  1.00 98.78           O  
ATOM    512  OD2 ASP A  35      -3.002 -27.712 -17.875  1.00 98.78           O  
ATOM    513  N   VAL A  36      -1.477 -22.474 -17.799  1.00 98.92           N  
ATOM    514  H   VAL A  36      -1.161 -23.069 -17.047  1.00 98.92           H  
ATOM    515  CA  VAL A  36      -1.575 -21.024 -17.550  1.00 98.92           C  
ATOM    516  HA  VAL A  36      -2.598 -20.698 -17.738  1.00 98.92           H  
ATOM    517  C   VAL A  36      -0.662 -20.236 -18.497  1.00 98.92           C  
ATOM    518  CB  VAL A  36      -1.223 -20.704 -16.084  1.00 98.92           C  
ATOM    519  HB  VAL A  36      -0.228 -21.093 -15.870  1.00 98.92           H  
ATOM    520  O   VAL A  36      -1.102 -19.280 -19.137  1.00 98.92           O  
ATOM    521  CG1 VAL A  36      -1.233 -19.197 -15.817  1.00 98.92           C  
ATOM    522 HG11 VAL A  36      -2.241 -18.812 -15.974  1.00 98.92           H  
ATOM    523 HG12 VAL A  36      -0.541 -18.666 -16.471  1.00 98.92           H  
ATOM    524 HG13 VAL A  36      -0.934 -19.001 -14.787  1.00 98.92           H  
ATOM    525  CG2 VAL A  36      -2.212 -21.337 -15.098  1.00 98.92           C  
ATOM    526 HG21 VAL A  36      -2.371 -22.393 -15.316  1.00 98.92           H  
ATOM    527 HG22 VAL A  36      -3.173 -20.825 -15.156  1.00 98.92           H  
ATOM    528 HG23 VAL A  36      -1.828 -21.242 -14.082  1.00 98.92           H  
ATOM    529  N   LEU A  37       0.606 -20.648 -18.632  1.00 98.90           N  
ATOM    530  H   LEU A  37       0.915 -21.434 -18.078  1.00 98.90           H  
ATOM    531  CA  LEU A  37       1.559 -19.996 -19.537  1.00 98.90           C  
ATOM    532  HA  LEU A  37       1.645 -18.945 -19.263  1.00 98.90           H  
ATOM    533  C   LEU A  37       1.089 -20.028 -20.989  1.00 98.90           C  
ATOM    534  CB  LEU A  37       2.931 -20.683 -19.446  1.00 98.90           C  
ATOM    535  HB2 LEU A  37       3.510 -20.435 -20.335  1.00 98.90           H  
ATOM    536  HB3 LEU A  37       2.780 -21.762 -19.446  1.00 98.90           H  
ATOM    537  O   LEU A  37       1.207 -19.026 -21.684  1.00 98.90           O  
ATOM    538  CG  LEU A  37       3.749 -20.280 -18.216  1.00 98.90           C  
ATOM    539  HG  LEU A  37       3.143 -20.395 -17.318  1.00 98.90           H  
ATOM    540  CD1 LEU A  37       4.961 -21.201 -18.094  1.00 98.90           C  
ATOM    541 HD11 LEU A  37       5.443 -20.997 -17.137  1.00 98.90           H  
ATOM    542 HD12 LEU A  37       4.633 -22.240 -18.098  1.00 98.90           H  
ATOM    543 HD13 LEU A  37       5.662 -21.021 -18.909  1.00 98.90           H  
ATOM    544  CD2 LEU A  37       4.233 -18.832 -18.310  1.00 98.90           C  
ATOM    545 HD21 LEU A  37       3.385 -18.152 -18.231  1.00 98.90           H  
ATOM    546 HD22 LEU A  37       4.918 -18.608 -17.492  1.00 98.90           H  
ATOM    547 HD23 LEU A  37       4.733 -18.660 -19.263  1.00 98.90           H  
ATOM    548  N   GLN A  38       0.557 -21.159 -21.451  1.00 98.80           N  
ATOM    549  H   GLN A  38       0.484 -21.946 -20.823  1.00 98.80           H  
ATOM    550  CA  GLN A  38       0.049 -21.308 -22.813  1.00 98.80           C  
ATOM    551  HA  GLN A  38       0.818 -20.994 -23.519  1.00 98.80           H  
ATOM    552  C   GLN A  38      -1.180 -20.434 -23.065  1.00 98.80           C  
ATOM    553  CB  GLN A  38      -0.297 -22.777 -23.074  1.00 98.80           C  
ATOM    554  HB2 GLN A  38      -0.873 -23.170 -22.236  1.00 98.80           H  
ATOM    555  HB3 GLN A  38      -0.909 -22.845 -23.973  1.00 98.80           H  
ATOM    556  O   GLN A  38      -1.323 -19.905 -24.166  1.00 98.80           O  
ATOM    557  CG  GLN A  38       0.961 -23.624 -23.291  1.00 98.80           C  
ATOM    558  HG2 GLN A  38       1.637 -23.521 -22.442  1.00 98.80           H  
ATOM    559  HG3 GLN A  38       1.481 -23.258 -24.177  1.00 98.80           H  
ATOM    560  CD  GLN A  38       0.649 -25.102 -23.481  1.00 98.80           C  
ATOM    561  NE2 GLN A  38       1.608 -25.885 -23.924  1.00 98.80           N  
ATOM    562 HE21 GLN A  38       2.490 -25.478 -24.203  1.00 98.80           H  
ATOM    563 HE22 GLN A  38       1.311 -26.829 -24.127  1.00 98.80           H  
ATOM    564  OE1 GLN A  38      -0.445 -25.594 -23.288  1.00 98.80           O  
ATOM    565  N   ALA A  39      -2.054 -20.259 -22.070  1.00 98.89           N  
ATOM    566  H   ALA A  39      -1.910 -20.741 -21.194  1.00 98.89           H  
ATOM    567  CA  ALA A  39      -3.190 -19.350 -22.178  1.00 98.89           C  
ATOM    568  HA  ALA A  39      -3.761 -19.611 -23.069  1.00 98.89           H  
ATOM    569  C   ALA A  39      -2.731 -17.893 -22.355  1.00 98.89           C  
ATOM    570  CB  ALA A  39      -4.097 -19.535 -20.960  1.00 98.89           C  
ATOM    571  HB1 ALA A  39      -3.563 -19.265 -20.049  1.00 98.89           H  
ATOM    572  HB2 ALA A  39      -4.973 -18.894 -21.052  1.00 98.89           H  
ATOM    573  HB3 ALA A  39      -4.419 -20.574 -20.884  1.00 98.89           H  
ATOM    574  O   ALA A  39      -3.112 -17.254 -23.335  1.00 98.89           O  
ATOM    575  N   GLY A  40      -1.842 -17.403 -21.483  1.00 98.87           N  
ATOM    576  H   GLY A  40      -1.577 -17.972 -20.691  1.00 98.87           H  
ATOM    577  CA  GLY A  40      -1.292 -16.049 -21.602  1.00 98.87           C  
ATOM    578  HA2 GLY A  40      -2.105 -15.323 -21.596  1.00 98.87           H  
ATOM    579  HA3 GLY A  40      -0.650 -15.854 -20.744  1.00 98.87           H  
ATOM    580  C   GLY A  40      -0.468 -15.850 -22.880  1.00 98.87           C  
ATOM    581  O   GLY A  40      -0.632 -14.858 -23.583  1.00 98.87           O  
ATOM    582  N   GLN A  41       0.363 -16.829 -23.249  1.00 98.69           N  
ATOM    583  H   GLN A  41       0.473 -17.622 -22.633  1.00 98.69           H  
ATOM    584  CA  GLN A  41       1.153 -16.796 -24.483  1.00 98.69           C  
ATOM    585  HA  GLN A  41       1.786 -15.909 -24.466  1.00 98.69           H  
ATOM    586  C   GLN A  41       0.266 -16.716 -25.732  1.00 98.69           C  
ATOM    587  CB  GLN A  41       2.044 -18.047 -24.543  1.00 98.69           C  
ATOM    588  HB2 GLN A  41       1.402 -18.926 -24.609  1.00 98.69           H  
ATOM    589  HB3 GLN A  41       2.625 -18.110 -23.623  1.00 98.69           H  
ATOM    590  O   GLN A  41       0.631 -16.029 -26.683  1.00 98.69           O  
ATOM    591  CG  GLN A  41       3.032 -18.044 -25.720  1.00 98.69           C  
ATOM    592  HG2 GLN A  41       2.506 -17.870 -26.659  1.00 98.69           H  
ATOM    593  HG3 GLN A  41       3.749 -17.236 -25.574  1.00 98.69           H  
ATOM    594  CD  GLN A  41       3.771 -19.372 -25.856  1.00 98.69           C  
ATOM    595  NE2 GLN A  41       5.027 -19.358 -26.228  1.00 98.69           N  
ATOM    596 HE21 GLN A  41       5.494 -20.242 -26.373  1.00 98.69           H  
ATOM    597 HE22 GLN A  41       5.547 -18.505 -26.373  1.00 98.69           H  
ATOM    598  OE1 GLN A  41       3.245 -20.451 -25.648  1.00 98.69           O  
ATOM    599  N   ARG A  42      -0.888 -17.399 -25.741  1.00 98.67           N  
ATOM    600  H   ARG A  42      -1.121 -17.959 -24.934  1.00 98.67           H  
ATOM    601  CA  ARG A  42      -1.850 -17.340 -26.849  1.00 98.67           C  
ATOM    602  HA  ARG A  42      -1.330 -17.558 -27.781  1.00 98.67           H  
ATOM    603  C   ARG A  42      -2.434 -15.939 -27.010  1.00 98.67           C  
ATOM    604  CB  ARG A  42      -2.947 -18.389 -26.639  1.00 98.67           C  
ATOM    605  HB2 ARG A  42      -3.534 -18.134 -25.757  1.00 98.67           H  
ATOM    606  HB3 ARG A  42      -2.467 -19.355 -26.476  1.00 98.67           H  
ATOM    607  O   ARG A  42      -2.405 -15.427 -28.122  1.00 98.67           O  
ATOM    608  CG  ARG A  42      -3.880 -18.494 -27.856  1.00 98.67           C  
ATOM    609  HG2 ARG A  42      -3.309 -18.834 -28.720  1.00 98.67           H  
ATOM    610  HG3 ARG A  42      -4.290 -17.509 -28.080  1.00 98.67           H  
ATOM    611  CD  ARG A  42      -5.058 -19.446 -27.621  1.00 98.67           C  
ATOM    612  HD2 ARG A  42      -5.765 -18.953 -26.953  1.00 98.67           H  
ATOM    613  HD3 ARG A  42      -5.570 -19.589 -28.573  1.00 98.67           H  
ATOM    614  NE  ARG A  42      -4.619 -20.756 -27.081  1.00 98.67           N  
ATOM    615  HE  ARG A  42      -4.057 -21.318 -27.704  1.00 98.67           H  
ATOM    616  NH1 ARG A  42      -5.536 -20.569 -24.979  1.00 98.67           N  
ATOM    617 HH11 ARG A  42      -5.944 -19.687 -25.252  1.00 98.67           H  
ATOM    618 HH12 ARG A  42      -5.661 -20.910 -24.036  1.00 98.67           H  
ATOM    619  NH2 ARG A  42      -4.245 -22.319 -25.461  1.00 98.67           N  
ATOM    620 HH21 ARG A  42      -3.619 -22.814 -26.081  1.00 98.67           H  
ATOM    621 HH22 ARG A  42      -4.350 -22.619 -24.503  1.00 98.67           H  
ATOM    622  CZ  ARG A  42      -4.804 -21.206 -25.850  1.00 98.67           C  
ATOM    623  N   ILE A  43      -2.864 -15.308 -25.913  1.00 98.84           N  
ATOM    624  H   ILE A  43      -2.838 -15.803 -25.033  1.00 98.84           H  
ATOM    625  CA  ILE A  43      -3.366 -13.922 -25.924  1.00 98.84           C  
ATOM    626  HA  ILE A  43      -4.251 -13.871 -26.558  1.00 98.84           H  
ATOM    627  C   ILE A  43      -2.321 -12.989 -26.546  1.00 98.84           C  
ATOM    628  CB  ILE A  43      -3.760 -13.472 -24.495  1.00 98.84           C  
ATOM    629  HB  ILE A  43      -2.930 -13.680 -23.819  1.00 98.84           H  
ATOM    630  O   ILE A  43      -2.626 -12.249 -27.477  1.00 98.84           O  
ATOM    631  CG1 ILE A  43      -4.995 -14.270 -24.021  1.00 98.84           C  
ATOM    632 HG12 ILE A  43      -4.832 -15.334 -24.191  1.00 98.84           H  
ATOM    633 HG13 ILE A  43      -5.863 -13.971 -24.609  1.00 98.84           H  
ATOM    634  CG2 ILE A  43      -4.046 -11.958 -24.437  1.00 98.84           C  
ATOM    635 HG21 ILE A  43      -4.861 -11.704 -25.115  1.00 98.84           H  
ATOM    636 HG22 ILE A  43      -4.325 -11.657 -23.427  1.00 98.84           H  
ATOM    637 HG23 ILE A  43      -3.163 -11.378 -24.701  1.00 98.84           H  
ATOM    638  CD1 ILE A  43      -5.321 -14.096 -22.534  1.00 98.84           C  
ATOM    639 HD11 ILE A  43      -4.463 -14.393 -21.930  1.00 98.84           H  
ATOM    640 HD12 ILE A  43      -5.592 -13.065 -22.307  1.00 98.84           H  
ATOM    641 HD13 ILE A  43      -6.170 -14.732 -22.285  1.00 98.84           H  
ATOM    642  N   LEU A  44      -1.064 -13.083 -26.100  1.00 98.73           N  
ATOM    643  H   LEU A  44      -0.879 -13.693 -25.317  1.00 98.73           H  
ATOM    644  CA  LEU A  44       0.024 -12.268 -26.647  1.00 98.73           C  
ATOM    645  HA  LEU A  44      -0.265 -11.218 -26.599  1.00 98.73           H  
ATOM    646  C   LEU A  44       0.313 -12.574 -28.127  1.00 98.73           C  
ATOM    647  CB  LEU A  44       1.293 -12.484 -25.805  1.00 98.73           C  
ATOM    648  HB2 LEU A  44       1.558 -13.541 -25.841  1.00 98.73           H  
ATOM    649  HB3 LEU A  44       2.101 -11.921 -26.272  1.00 98.73           H  
ATOM    650  O   LEU A  44       0.622 -11.668 -28.899  1.00 98.73           O  
ATOM    651  CG  LEU A  44       1.200 -12.055 -24.330  1.00 98.73           C  
ATOM    652  HG  LEU A  44       0.444 -12.648 -23.815  1.00 98.73           H  
ATOM    653  CD1 LEU A  44       2.552 -12.314 -23.663  1.00 98.73           C  
ATOM    654 HD11 LEU A  44       2.801 -13.373 -23.722  1.00 98.73           H  
ATOM    655 HD12 LEU A  44       3.325 -11.718 -24.149  1.00 98.73           H  
ATOM    656 HD13 LEU A  44       2.498 -12.017 -22.616  1.00 98.73           H  
ATOM    657  CD2 LEU A  44       0.843 -10.582 -24.164  1.00 98.73           C  
ATOM    658 HD21 LEU A  44      -0.177 -10.396 -24.501  1.00 98.73           H  
ATOM    659 HD22 LEU A  44       0.910 -10.296 -23.115  1.00 98.73           H  
ATOM    660 HD23 LEU A  44       1.528  -9.966 -24.746  1.00 98.73           H  
ATOM    661  N   ALA A  45       0.226 -13.842 -28.542  1.00 98.16           N  
ATOM    662  H   ALA A  45      -0.032 -14.548 -27.867  1.00 98.16           H  
ATOM    663  CA  ALA A  45       0.458 -14.260 -29.926  1.00 98.16           C  
ATOM    664  HA  ALA A  45       1.398 -13.825 -30.265  1.00 98.16           H  
ATOM    665  C   ALA A  45      -0.635 -13.772 -30.889  1.00 98.16           C  
ATOM    666  CB  ALA A  45       0.578 -15.788 -29.967  1.00 98.16           C  
ATOM    667  HB1 ALA A  45      -0.371 -16.240 -29.677  1.00 98.16           H  
ATOM    668  HB2 ALA A  45       0.825 -16.105 -30.980  1.00 98.16           H  
ATOM    669  HB3 ALA A  45       1.358 -16.121 -29.281  1.00 98.16           H  
ATOM    670  O   ALA A  45      -0.346 -13.499 -32.053  1.00 98.16           O  
ATOM    671  N   GLU A  46      -1.866 -13.639 -30.400  1.00 98.26           N  
ATOM    672  H   GLU A  46      -2.041 -13.950 -29.455  1.00 98.26           H  
ATOM    673  CA  GLU A  46      -3.011 -13.087 -31.131  1.00 98.26           C  
ATOM    674  HA  GLU A  46      -2.955 -13.404 -32.172  1.00 98.26           H  
ATOM    675  C   GLU A  46      -3.007 -11.545 -31.161  1.00 98.26           C  
ATOM    676  CB  GLU A  46      -4.307 -13.666 -30.533  1.00 98.26           C  
ATOM    677  HB2 GLU A  46      -4.299 -13.511 -29.454  1.00 98.26           H  
ATOM    678  HB3 GLU A  46      -5.167 -13.144 -30.953  1.00 98.26           H  
ATOM    679  O   GLU A  46      -3.882 -10.935 -31.770  1.00 98.26           O  
ATOM    680  CG  GLU A  46      -4.448 -15.169 -30.849  1.00 98.26           C  
ATOM    681  HG2 GLU A  46      -3.520 -15.683 -30.600  1.00 98.26           H  
ATOM    682  HG3 GLU A  46      -4.599 -15.281 -31.923  1.00 98.26           H  
ATOM    683  CD  GLU A  46      -5.598 -15.872 -30.105  1.00 98.26           C  
ATOM    684  OE1 GLU A  46      -5.647 -17.125 -30.188  1.00 98.26           O  
ATOM    685  OE2 GLU A  46      -6.413 -15.191 -29.446  1.00 98.26           O  
ATOM    686  N   GLY A  47      -2.000 -10.906 -30.553  1.00 97.77           N  
ATOM    687  H   GLY A  47      -1.310 -11.461 -30.067  1.00 97.77           H  
ATOM    688  CA  GLY A  47      -1.867  -9.449 -30.495  1.00 97.77           C  
ATOM    689  HA2 GLY A  47      -2.205  -9.012 -31.434  1.00 97.77           H  
ATOM    690  HA3 GLY A  47      -0.814  -9.204 -30.355  1.00 97.77           H  
ATOM    691  C   GLY A  47      -2.650  -8.794 -29.356  1.00 97.77           C  
ATOM    692  O   GLY A  47      -2.798  -7.571 -29.358  1.00 97.77           O  
ATOM    693  N   GLY A  48      -3.139  -9.586 -28.397  1.00 98.48           N  
ATOM    694  H   GLY A  48      -2.956 -10.578 -28.450  1.00 98.48           H  
ATOM    695  CA  GLY A  48      -3.781  -9.097 -27.180  1.00 98.48           C  
ATOM    696  HA2 GLY A  48      -4.196  -9.937 -26.624  1.00 98.48           H  
ATOM    697  HA3 GLY A  48      -4.598  -8.430 -27.452  1.00 98.48           H  
ATOM    698  C   GLY A  48      -2.815  -8.340 -26.268  1.00 98.48           C  
ATOM    699  O   GLY A  48      -1.591  -8.480 -26.369  1.00 98.48           O  
ATOM    700  N   HIS A  49      -3.378  -7.529 -25.374  1.00 98.71           N  
ATOM    701  H   HIS A  49      -4.384  -7.494 -25.289  1.00 98.71           H  
ATOM    702  CA  HIS A  49      -2.597  -6.669 -24.493  1.00 98.71           C  
ATOM    703  HA  HIS A  49      -1.786  -6.236 -25.079  1.00 98.71           H  
ATOM    704  C   HIS A  49      -1.955  -7.438 -23.339  1.00 98.71           C  
ATOM    705  CB  HIS A  49      -3.470  -5.517 -23.981  1.00 98.71           C  
ATOM    706  HB2 HIS A  49      -2.931  -4.977 -23.203  1.00 98.71           H  
ATOM    707  HB3 HIS A  49      -4.388  -5.909 -23.543  1.00 98.71           H  
ATOM    708  O   HIS A  49      -2.469  -8.460 -22.874  1.00 98.71           O  
ATOM    709  CG  HIS A  49      -3.798  -4.537 -25.072  1.00 98.71           C  
ATOM    710  CD2 HIS A  49      -5.012  -4.332 -25.670  1.00 98.71           C  
ATOM    711  HD2 HIS A  49      -5.931  -4.842 -25.423  1.00 98.71           H  
ATOM    712  ND1 HIS A  49      -2.886  -3.710 -25.683  1.00 98.71           N  
ATOM    713  HD1 HIS A  49      -1.897  -3.683 -25.482  1.00 98.71           H  
ATOM    714  CE1 HIS A  49      -3.535  -3.018 -26.634  1.00 98.71           C  
ATOM    715  HE1 HIS A  49      -3.072  -2.309 -27.304  1.00 98.71           H  
ATOM    716  NE2 HIS A  49      -4.836  -3.355 -26.661  1.00 98.71           N  
ATOM    717  N   ALA A  50      -0.855  -6.892 -22.817  1.00 98.92           N  
ATOM    718  H   ALA A  50      -0.453  -6.088 -23.278  1.00 98.92           H  
ATOM    719  CA  ALA A  50      -0.181  -7.438 -21.642  1.00 98.92           C  
ATOM    720  HA  ALA A  50       0.164  -8.447 -21.866  1.00 98.92           H  
ATOM    721  C   ALA A  50      -1.143  -7.527 -20.450  1.00 98.92           C  
ATOM    722  CB  ALA A  50       1.033  -6.563 -21.317  1.00 98.92           C  
ATOM    723  HB1 ALA A  50       1.748  -6.606 -22.139  1.00 98.92           H  
ATOM    724  HB2 ALA A  50       1.522  -6.924 -20.411  1.00 98.92           H  
ATOM    725  HB3 ALA A  50       0.731  -5.527 -21.165  1.00 98.92           H  
ATOM    726  O   ALA A  50      -1.154  -8.534 -19.742  1.00 98.92           O  
ATOM    727  N   LEU A  51      -1.996  -6.509 -20.285  1.00 98.95           N  
ATOM    728  H   LEU A  51      -1.904  -5.715 -20.902  1.00 98.95           H  
ATOM    729  CA  LEU A  51      -3.006  -6.439 -19.231  1.00 98.95           C  
ATOM    730  HA  LEU A  51      -2.490  -6.486 -18.272  1.00 98.95           H  
ATOM    731  C   LEU A  51      -3.987  -7.622 -19.291  1.00 98.95           C  
ATOM    732  CB  LEU A  51      -3.723  -5.081 -19.345  1.00 98.95           C  
ATOM    733  HB2 LEU A  51      -4.385  -5.106 -20.211  1.00 98.95           H  
ATOM    734  HB3 LEU A  51      -2.984  -4.298 -19.514  1.00 98.95           H  
ATOM    735  O   LEU A  51      -4.306  -8.217 -18.262  1.00 98.95           O  
ATOM    736  CG  LEU A  51      -4.541  -4.697 -18.100  1.00 98.95           C  
ATOM    737  HG  LEU A  51      -5.234  -5.501 -17.852  1.00 98.95           H  
ATOM    738  CD1 LEU A  51      -3.652  -4.448 -16.882  1.00 98.95           C  
ATOM    739 HD11 LEU A  51      -4.252  -4.031 -16.073  1.00 98.95           H  
ATOM    740 HD12 LEU A  51      -2.866  -3.736 -17.132  1.00 98.95           H  
ATOM    741 HD13 LEU A  51      -3.198  -5.378 -16.538  1.00 98.95           H  
ATOM    742  CD2 LEU A  51      -5.336  -3.424 -18.384  1.00 98.95           C  
ATOM    743 HD21 LEU A  51      -5.936  -3.152 -17.515  1.00 98.95           H  
ATOM    744 HD22 LEU A  51      -4.662  -2.601 -18.618  1.00 98.95           H  
ATOM    745 HD23 LEU A  51      -6.003  -3.577 -19.233  1.00 98.95           H  
ATOM    746  N   ASP A  52      -4.411  -8.026 -20.489  1.00 98.94           N  
ATOM    747  H   ASP A  52      -4.084  -7.534 -21.309  1.00 98.94           H  
ATOM    748  CA  ASP A  52      -5.309  -9.169 -20.686  1.00 98.94           C  
ATOM    749  HA  ASP A  52      -6.141  -9.098 -19.985  1.00 98.94           H  
ATOM    750  C   ASP A  52      -4.598 -10.495 -20.410  1.00 98.94           C  
ATOM    751  CB  ASP A  52      -5.883  -9.147 -22.109  1.00 98.94           C  
ATOM    752  HB2 ASP A  52      -5.072  -9.270 -22.827  1.00 98.94           H  
ATOM    753  HB3 ASP A  52      -6.569  -9.987 -22.226  1.00 98.94           H  
ATOM    754  O   ASP A  52      -5.151 -11.375 -19.748  1.00 98.94           O  
ATOM    755  CG  ASP A  52      -6.637  -7.852 -22.410  1.00 98.94           C  
ATOM    756  OD1 ASP A  52      -7.280  -7.321 -21.467  1.00 98.94           O  
ATOM    757  OD2 ASP A  52      -6.520  -7.388 -23.565  1.00 98.94           O  
ATOM    758  N   ALA A  53      -3.341 -10.615 -20.846  1.00 98.97           N  
ATOM    759  H   ALA A  53      -2.946  -9.851 -21.375  1.00 98.97           H  
ATOM    760  CA  ALA A  53      -2.536 -11.808 -20.623  1.00 98.97           C  
ATOM    761  HA  ALA A  53      -3.090 -12.666 -21.005  1.00 98.97           H  
ATOM    762  C   ALA A  53      -2.275 -12.065 -19.129  1.00 98.97           C  
ATOM    763  CB  ALA A  53      -1.240 -11.679 -21.430  1.00 98.97           C  
ATOM    764  HB1 ALA A  53      -0.675 -12.609 -21.372  1.00 98.97           H  
ATOM    765  HB2 ALA A  53      -1.481 -11.480 -22.474  1.00 98.97           H  
ATOM    766  HB3 ALA A  53      -0.634 -10.861 -21.041  1.00 98.97           H  
ATOM    767  O   ALA A  53      -2.415 -13.204 -18.678  1.00 98.97           O  
ATOM    768  N   VAL A  54      -1.937 -11.030 -18.344  1.00 98.98           N  
ATOM    769  H   VAL A  54      -1.815 -10.121 -18.767  1.00 98.98           H  
ATOM    770  CA  VAL A  54      -1.740 -11.182 -16.889  1.00 98.98           C  
ATOM    771  HA  VAL A  54      -1.146 -12.082 -16.732  1.00 98.98           H  
ATOM    772  C   VAL A  54      -3.055 -11.414 -16.150  1.00 98.98           C  
ATOM    773  CB  VAL A  54      -0.957 -10.024 -16.241  1.00 98.98           C  
ATOM    774  HB  VAL A  54      -0.806 -10.273 -15.191  1.00 98.98           H  
ATOM    775  O   VAL A  54      -3.082 -12.221 -15.221  1.00 98.98           O  
ATOM    776  CG1 VAL A  54       0.429  -9.889 -16.873  1.00 98.98           C  
ATOM    777 HG11 VAL A  54       0.345  -9.527 -17.897  1.00 98.98           H  
ATOM    778 HG12 VAL A  54       1.012  -9.175 -16.292  1.00 98.98           H  
ATOM    779 HG13 VAL A  54       0.939 -10.852 -16.865  1.00 98.98           H  
ATOM    780  CG2 VAL A  54      -1.664  -8.667 -16.291  1.00 98.98           C  
ATOM    781 HG21 VAL A  54      -2.614  -8.706 -15.758  1.00 98.98           H  
ATOM    782 HG22 VAL A  54      -1.838  -8.374 -17.326  1.00 98.98           H  
ATOM    783 HG23 VAL A  54      -1.042  -7.912 -15.809  1.00 98.98           H  
ATOM    784  N   THR A  55      -4.149 -10.779 -16.594  1.00 98.97           N  
ATOM    785  H   THR A  55      -4.048 -10.133 -17.364  1.00 98.97           H  
ATOM    786  CA  THR A  55      -5.489 -10.994 -16.024  1.00 98.97           C  
ATOM    787  HA  THR A  55      -5.464 -10.758 -14.960  1.00 98.97           H  
ATOM    788  C   THR A  55      -5.895 -12.458 -16.169  1.00 98.97           C  
ATOM    789  CB  THR A  55      -6.557 -10.109 -16.691  1.00 98.97           C  
ATOM    790  HB  THR A  55      -6.633 -10.357 -17.750  1.00 98.97           H  
ATOM    791  O   THR A  55      -6.231 -13.100 -15.176  1.00 98.97           O  
ATOM    792  CG2 THR A  55      -7.932 -10.268 -16.044  1.00 98.97           C  
ATOM    793 HG21 THR A  55      -8.632  -9.568 -16.499  1.00 98.97           H  
ATOM    794 HG22 THR A  55      -8.308 -11.280 -16.196  1.00 98.97           H  
ATOM    795 HG23 THR A  55      -7.862 -10.061 -14.976  1.00 98.97           H  
ATOM    796  OG1 THR A  55      -6.246  -8.743 -16.571  1.00 98.97           O  
ATOM    797  HG1 THR A  55      -5.444  -8.583 -17.073  1.00 98.97           H  
ATOM    798  N   GLU A  56      -5.817 -13.014 -17.383  1.00 98.95           N  
ATOM    799  H   GLU A  56      -5.534 -12.450 -18.171  1.00 98.95           H  
ATOM    800  CA  GLU A  56      -6.201 -14.407 -17.625  1.00 98.95           C  
ATOM    801  HA  GLU A  56      -7.192 -14.558 -17.197  1.00 98.95           H  
ATOM    802  C   GLU A  56      -5.260 -15.388 -16.922  1.00 98.95           C  
ATOM    803  CB  GLU A  56      -6.264 -14.684 -19.137  1.00 98.95           C  
ATOM    804  HB2 GLU A  56      -6.977 -13.998 -19.593  1.00 98.95           H  
ATOM    805  HB3 GLU A  56      -5.283 -14.481 -19.566  1.00 98.95           H  
ATOM    806  O   GLU A  56      -5.715 -16.375 -16.344  1.00 98.95           O  
ATOM    807  CG  GLU A  56      -6.660 -16.131 -19.505  1.00 98.95           C  
ATOM    808  HG2 GLU A  56      -5.889 -16.811 -19.144  1.00 98.95           H  
ATOM    809  HG3 GLU A  56      -6.667 -16.219 -20.592  1.00 98.95           H  
ATOM    810  CD  GLU A  56      -8.034 -16.585 -18.973  1.00 98.95           C  
ATOM    811  OE1 GLU A  56      -8.353 -17.794 -19.064  1.00 98.95           O  
ATOM    812  OE2 GLU A  56      -8.805 -15.763 -18.432  1.00 98.95           O  
ATOM    813  N   ALA A  57      -3.953 -15.109 -16.914  1.00 98.97           N  
ATOM    814  H   ALA A  57      -3.619 -14.292 -17.404  1.00 98.97           H  
ATOM    815  CA  ALA A  57      -2.994 -15.969 -16.237  1.00 98.97           C  
ATOM    816  HA  ALA A  57      -3.095 -16.970 -16.657  1.00 98.97           H  
ATOM    817  C   ALA A  57      -3.272 -16.068 -14.729  1.00 98.97           C  
ATOM    818  CB  ALA A  57      -1.580 -15.464 -16.524  1.00 98.97           C  
ATOM    819  HB1 ALA A  57      -0.856 -16.079 -15.990  1.00 98.97           H  
ATOM    820  HB2 ALA A  57      -1.481 -14.428 -16.200  1.00 98.97           H  
ATOM    821  HB3 ALA A  57      -1.387 -15.529 -17.595  1.00 98.97           H  
ATOM    822  O   ALA A  57      -3.338 -17.172 -14.189  1.00 98.97           O  
ATOM    823  N   VAL A  58      -3.487 -14.937 -14.050  1.00 98.98           N  
ATOM    824  H   VAL A  58      -3.448 -14.054 -14.538  1.00 98.98           H  
ATOM    825  CA  VAL A  58      -3.812 -14.938 -12.616  1.00 98.98           C  
ATOM    826  HA  VAL A  58      -3.106 -15.589 -12.100  1.00 98.98           H  
ATOM    827  C   VAL A  58      -5.194 -15.531 -12.362  1.00 98.98           C  
ATOM    828  CB  VAL A  58      -3.660 -13.537 -12.006  1.00 98.98           C  
ATOM    829  HB  VAL A  58      -4.237 -12.830 -12.602  1.00 98.98           H  
ATOM    830  O   VAL A  58      -5.334 -16.320 -11.433  1.00 98.98           O  
ATOM    831  CG1 VAL A  58      -4.123 -13.476 -10.546  1.00 98.98           C  
ATOM    832 HG11 VAL A  58      -3.963 -12.474 -10.148  1.00 98.98           H  
ATOM    833 HG12 VAL A  58      -3.563 -14.194  -9.946  1.00 98.98           H  
ATOM    834 HG13 VAL A  58      -5.184 -13.711 -10.464  1.00 98.98           H  
ATOM    835  CG2 VAL A  58      -2.183 -13.125 -12.014  1.00 98.98           C  
ATOM    836 HG21 VAL A  58      -1.833 -13.027 -13.042  1.00 98.98           H  
ATOM    837 HG22 VAL A  58      -1.579 -13.867 -11.492  1.00 98.98           H  
ATOM    838 HG23 VAL A  58      -2.067 -12.163 -11.515  1.00 98.98           H  
ATOM    839  N   ARG A  59      -6.190 -15.267 -13.215  1.00 98.96           N  
ATOM    840  H   ARG A  59      -6.027 -14.602 -13.958  1.00 98.96           H  
ATOM    841  CA  ARG A  59      -7.527 -15.870 -13.092  1.00 98.96           C  
ATOM    842  HA  ARG A  59      -7.941 -15.608 -12.119  1.00 98.96           H  
ATOM    843  C   ARG A  59      -7.470 -17.402 -13.166  1.00 98.96           C  
ATOM    844  CB  ARG A  59      -8.422 -15.295 -14.198  1.00 98.96           C  
ATOM    845  HB2 ARG A  59      -8.075 -15.672 -15.160  1.00 98.96           H  
ATOM    846  HB3 ARG A  59      -8.338 -14.208 -14.208  1.00 98.96           H  
ATOM    847  O   ARG A  59      -8.137 -18.086 -12.395  1.00 98.96           O  
ATOM    848  CG  ARG A  59      -9.902 -15.642 -13.992  1.00 98.96           C  
ATOM    849  HG2 ARG A  59     -10.011 -16.653 -13.601  1.00 98.96           H  
ATOM    850  HG3 ARG A  59     -10.317 -14.955 -13.254  1.00 98.96           H  
ATOM    851  CD  ARG A  59     -10.695 -15.513 -15.302  1.00 98.96           C  
ATOM    852  HD2 ARG A  59     -10.498 -14.535 -15.742  1.00 98.96           H  
ATOM    853  HD3 ARG A  59     -11.761 -15.577 -15.081  1.00 98.96           H  
ATOM    854  NE  ARG A  59     -10.341 -16.554 -16.283  1.00 98.96           N  
ATOM    855  HE  ARG A  59      -9.795 -16.263 -17.082  1.00 98.96           H  
ATOM    856  NH1 ARG A  59     -11.324 -18.311 -15.223  1.00 98.96           N  
ATOM    857 HH11 ARG A  59     -11.249 -19.264 -14.897  1.00 98.96           H  
ATOM    858 HH12 ARG A  59     -11.606 -17.664 -14.501  1.00 98.96           H  
ATOM    859  NH2 ARG A  59     -10.141 -18.654 -17.103  1.00 98.96           N  
ATOM    860 HH21 ARG A  59     -10.295 -19.649 -17.021  1.00 98.96           H  
ATOM    861 HH22 ARG A  59      -9.540 -18.282 -17.824  1.00 98.96           H  
ATOM    862  CZ  ARG A  59     -10.604 -17.841 -16.204  1.00 98.96           C  
ATOM    863  N   LEU A  60      -6.655 -17.959 -14.063  1.00 98.94           N  
ATOM    864  H   LEU A  60      -6.173 -17.348 -14.708  1.00 98.94           H  
ATOM    865  CA  LEU A  60      -6.444 -19.408 -14.159  1.00 98.94           C  
ATOM    866  HA  LEU A  60      -7.413 -19.906 -14.161  1.00 98.94           H  
ATOM    867  C   LEU A  60      -5.671 -19.973 -12.959  1.00 98.94           C  
ATOM    868  CB  LEU A  60      -5.698 -19.733 -15.461  1.00 98.94           C  
ATOM    869  HB2 LEU A  60      -4.814 -19.097 -15.516  1.00 98.94           H  
ATOM    870  HB3 LEU A  60      -5.371 -20.771 -15.417  1.00 98.94           H  
ATOM    871  O   LEU A  60      -5.939 -21.099 -12.540  1.00 98.94           O  
ATOM    872  CG  LEU A  60      -6.521 -19.560 -16.744  1.00 98.94           C  
ATOM    873  HG  LEU A  60      -7.004 -18.583 -16.756  1.00 98.94           H  
ATOM    874  CD1 LEU A  60      -5.586 -19.678 -17.947  1.00 98.94           C  
ATOM    875 HD11 LEU A  60      -5.106 -20.656 -17.967  1.00 98.94           H  
ATOM    876 HD12 LEU A  60      -4.833 -18.893 -17.890  1.00 98.94           H  
ATOM    877 HD13 LEU A  60      -6.167 -19.528 -18.857  1.00 98.94           H  
ATOM    878  CD2 LEU A  60      -7.592 -20.647 -16.874  1.00 98.94           C  
ATOM    879 HD21 LEU A  60      -8.116 -20.514 -17.820  1.00 98.94           H  
ATOM    880 HD22 LEU A  60      -8.306 -20.564 -16.054  1.00 98.94           H  
ATOM    881 HD23 LEU A  60      -7.129 -21.633 -16.852  1.00 98.94           H  
ATOM    882  N   LEU A  61      -4.730 -19.208 -12.395  1.00 98.91           N  
ATOM    883  H   LEU A  61      -4.539 -18.303 -12.801  1.00 98.91           H  
ATOM    884  CA  LEU A  61      -4.041 -19.582 -11.156  1.00 98.91           C  
ATOM    885  HA  LEU A  61      -3.681 -20.605 -11.256  1.00 98.91           H  
ATOM    886  C   LEU A  61      -5.007 -19.587  -9.962  1.00 98.91           C  
ATOM    887  CB  LEU A  61      -2.835 -18.652 -10.915  1.00 98.91           C  
ATOM    888  HB2 LEU A  61      -2.461 -18.819  -9.905  1.00 98.91           H  
ATOM    889  HB3 LEU A  61      -3.172 -17.617 -10.976  1.00 98.91           H  
ATOM    890  O   LEU A  61      -4.937 -20.510  -9.157  1.00 98.91           O  
ATOM    891  CG  LEU A  61      -1.679 -18.872 -11.905  1.00 98.91           C  
ATOM    892  HG  LEU A  61      -2.095 -19.006 -12.904  1.00 98.91           H  
ATOM    893  CD1 LEU A  61      -0.700 -17.696 -11.951  1.00 98.91           C  
ATOM    894 HD11 LEU A  61      -0.032 -17.817 -12.804  1.00 98.91           H  
ATOM    895 HD12 LEU A  61      -1.245 -16.761 -12.081  1.00 98.91           H  
ATOM    896 HD13 LEU A  61      -0.098 -17.647 -11.044  1.00 98.91           H  
ATOM    897  CD2 LEU A  61      -0.873 -20.126 -11.555  1.00 98.91           C  
ATOM    898 HD21 LEU A  61      -1.521 -21.001 -11.609  1.00 98.91           H  
ATOM    899 HD22 LEU A  61      -0.466 -20.039 -10.548  1.00 98.91           H  
ATOM    900 HD23 LEU A  61      -0.058 -20.250 -12.268  1.00 98.91           H  
ATOM    901  N   GLU A  62      -5.936 -18.629  -9.891  1.00 98.83           N  
ATOM    902  H   GLU A  62      -5.888 -17.874 -10.560  1.00 98.83           H  
ATOM    903  CA  GLU A  62      -7.007 -18.573  -8.886  1.00 98.83           C  
ATOM    904  HA  GLU A  62      -6.569 -18.622  -7.889  1.00 98.83           H  
ATOM    905  C   GLU A  62      -8.020 -19.720  -9.008  1.00 98.83           C  
ATOM    906  CB  GLU A  62      -7.793 -17.265  -9.034  1.00 98.83           C  
ATOM    907  HB2 GLU A  62      -8.718 -17.341  -8.463  1.00 98.83           H  
ATOM    908  HB3 GLU A  62      -8.062 -17.147 -10.084  1.00 98.83           H  
ATOM    909  O   GLU A  62      -8.574 -20.180  -8.014  1.00 98.83           O  
ATOM    910  CG  GLU A  62      -7.058 -16.010  -8.556  1.00 98.83           C  
ATOM    911  HG2 GLU A  62      -6.909 -16.095  -7.479  1.00 98.83           H  
ATOM    912  HG3 GLU A  62      -6.078 -15.940  -9.027  1.00 98.83           H  
ATOM    913  CD  GLU A  62      -7.868 -14.741  -8.856  1.00 98.83           C  
ATOM    914  OE1 GLU A  62      -7.552 -13.694  -8.246  1.00 98.83           O  
ATOM    915  OE2 GLU A  62      -8.835 -14.800  -9.653  1.00 98.83           O  
ATOM    916  N   ASP A  63      -8.302 -20.193 -10.221  1.00 98.63           N  
ATOM    917  H   ASP A  63      -7.921 -19.711 -11.022  1.00 98.63           H  
ATOM    918  CA  ASP A  63      -9.205 -21.332 -10.428  1.00 98.63           C  
ATOM    919  HA  ASP A  63     -10.042 -21.249  -9.734  1.00 98.63           H  
ATOM    920  C   ASP A  63      -8.528 -22.688 -10.125  1.00 98.63           C  
ATOM    921  CB  ASP A  63      -9.764 -21.291 -11.860  1.00 98.63           C  
ATOM    922  HB2 ASP A  63      -8.965 -21.030 -12.553  1.00 98.63           H  
ATOM    923  HB3 ASP A  63     -10.102 -22.293 -12.125  1.00 98.63           H  
ATOM    924  O   ASP A  63      -9.208 -23.720 -10.030  1.00 98.63           O  
ATOM    925  CG  ASP A  63     -10.964 -20.354 -12.081  1.00 98.63           C  
ATOM    926  OD1 ASP A  63     -11.662 -19.950 -11.117  1.00 98.63           O  
ATOM    927  OD2 ASP A  63     -11.304 -20.156 -13.271  1.00 98.63           O  
ATOM    928  N   CYS A  64      -7.199 -22.715  -9.971  1.00 97.93           N  
ATOM    929  H   CYS A  64      -6.710 -21.831  -9.971  1.00 97.93           H  
ATOM    930  CA  CYS A  64      -6.421 -23.932  -9.774  1.00 97.93           C  
ATOM    931  HA  CYS A  64      -6.976 -24.754 -10.225  1.00 97.93           H  
ATOM    932  C   CYS A  64      -6.171 -24.220  -8.276  1.00 97.93           C  
ATOM    933  CB  CYS A  64      -5.120 -23.809 -10.566  1.00 97.93           C  
ATOM    934  HB2 CYS A  64      -5.352 -23.625 -11.615  1.00 97.93           H  
ATOM    935  HB3 CYS A  64      -4.568 -22.950 -10.185  1.00 97.93           H  
ATOM    936  O   CYS A  64      -5.317 -23.577  -7.664  1.00 97.93           O  
ATOM    937  SG  CYS A  64      -4.144 -25.338 -10.393  1.00 97.93           S  
ATOM    938  HG  CYS A  64      -3.090 -24.894 -11.083  1.00 97.93           H  
ATOM    939  N   PRO A  65      -6.782 -25.280  -7.696  1.00 97.12           N  
ATOM    940  CA  PRO A  65      -6.727 -25.574  -6.256  1.00 97.12           C  
ATOM    941  HA  PRO A  65      -7.081 -24.712  -5.691  1.00 97.12           H  
ATOM    942  C   PRO A  65      -5.333 -25.915  -5.706  1.00 97.12           C  
ATOM    943  CB  PRO A  65      -7.712 -26.728  -6.041  1.00 97.12           C  
ATOM    944  HB2 PRO A  65      -7.409 -27.395  -5.234  1.00 97.12           H  
ATOM    945  HB3 PRO A  65      -8.707 -26.328  -5.842  1.00 97.12           H  
ATOM    946  O   PRO A  65      -5.172 -26.090  -4.499  1.00 97.12           O  
ATOM    947  CG  PRO A  65      -7.717 -27.443  -7.388  1.00 97.12           C  
ATOM    948  HG2 PRO A  65      -6.847 -28.096  -7.461  1.00 97.12           H  
ATOM    949  HG3 PRO A  65      -8.638 -28.004  -7.547  1.00 97.12           H  
ATOM    950  CD  PRO A  65      -7.580 -26.291  -8.377  1.00 97.12           C  
ATOM    951  HD2 PRO A  65      -8.562 -25.879  -8.609  1.00 97.12           H  
ATOM    952  HD3 PRO A  65      -7.090 -26.645  -9.284  1.00 97.12           H  
ATOM    953  N   LEU A  66      -4.327 -26.058  -6.573  1.00 95.33           N  
ATOM    954  H   LEU A  66      -4.510 -25.803  -7.533  1.00 95.33           H  
ATOM    955  CA  LEU A  66      -2.939 -26.287  -6.172  1.00 95.33           C  
ATOM    956  HA  LEU A  66      -2.910 -27.033  -5.378  1.00 95.33           H  
ATOM    957  C   LEU A  66      -2.279 -25.020  -5.610  1.00 95.33           C  
ATOM    958  CB  LEU A  66      -2.143 -26.792  -7.388  1.00 95.33           C  
ATOM    959  HB2 LEU A  66      -2.185 -26.033  -8.170  1.00 95.33           H  
ATOM    960  HB3 LEU A  66      -1.100 -26.895  -7.089  1.00 95.33           H  
ATOM    961  O   LEU A  66      -1.334 -25.114  -4.818  1.00 95.33           O  
ATOM    962  CG  LEU A  66      -2.604 -28.137  -7.974  1.00 95.33           C  
ATOM    963  HG  LEU A  66      -3.636 -28.057  -8.315  1.00 95.33           H  
ATOM    964  CD1 LEU A  66      -1.724 -28.493  -9.173  1.00 95.33           C  
ATOM    965 HD11 LEU A  66      -2.077 -29.421  -9.624  1.00 95.33           H  
ATOM    966 HD12 LEU A  66      -0.688 -28.611  -8.858  1.00 95.33           H  
ATOM    967 HD13 LEU A  66      -1.787 -27.700  -9.918  1.00 95.33           H  
ATOM    968  CD2 LEU A  66      -2.503 -29.276  -6.955  1.00 95.33           C  
ATOM    969 HD21 LEU A  66      -2.754 -30.222  -7.434  1.00 95.33           H  
ATOM    970 HD22 LEU A  66      -1.490 -29.332  -6.557  1.00 95.33           H  
ATOM    971 HD23 LEU A  66      -3.207 -29.109  -6.140  1.00 95.33           H  
ATOM    972  N   PHE A  67      -2.750 -23.843  -6.021  1.00 97.13           N  
ATOM    973  H   PHE A  67      -3.591 -23.811  -6.580  1.00 97.13           H  
ATOM    974  CA  PHE A  67      -2.164 -22.564  -5.646  1.00 97.13           C  
ATOM    975  HA  PHE A  67      -1.179 -22.741  -5.213  1.00 97.13           H  
ATOM    976  C   PHE A  67      -2.992 -21.865  -4.565  1.00 97.13           C  
ATOM    977  CB  PHE A  67      -1.936 -21.714  -6.895  1.00 97.13           C  
ATOM    978  HB2 PHE A  67      -1.395 -20.821  -6.579  1.00 97.13           H  
ATOM    979  HB3 PHE A  67      -2.900 -21.407  -7.300  1.00 97.13           H  
ATOM    980  O   PHE A  67      -4.137 -22.215  -4.308  1.00 97.13           O  
ATOM    981  CG  PHE A  67      -1.113 -22.400  -7.973  1.00 97.13           C  
ATOM    982  CD1 PHE A  67       0.237 -22.725  -7.743  1.00 97.13           C  
ATOM    983  HD1 PHE A  67       0.696 -22.472  -6.798  1.00 97.13           H  
ATOM    984  CD2 PHE A  67      -1.701 -22.723  -9.206  1.00 97.13           C  
ATOM    985  HD2 PHE A  67      -2.729 -22.444  -9.385  1.00 97.13           H  
ATOM    986  CE1 PHE A  67       0.992 -23.371  -8.739  1.00 97.13           C  
ATOM    987  HE1 PHE A  67       2.029 -23.608  -8.555  1.00 97.13           H  
ATOM    988  CE2 PHE A  67      -0.953 -23.375 -10.203  1.00 97.13           C  
ATOM    989  HE2 PHE A  67      -1.409 -23.595 -11.157  1.00 97.13           H  
ATOM    990  CZ  PHE A  67       0.395 -23.702  -9.969  1.00 97.13           C  
ATOM    991  HZ  PHE A  67       0.969 -24.193 -10.741  1.00 97.13           H  
ATOM    992  N   ASN A  68      -2.369 -20.931  -3.848  1.00 97.17           N  
ATOM    993  H   ASN A  68      -1.478 -20.582  -4.171  1.00 97.17           H  
ATOM    994  CA  ASN A  68      -2.999 -20.221  -2.736  1.00 97.17           C  
ATOM    995  HA  ASN A  68      -3.859 -20.781  -2.368  1.00 97.17           H  
ATOM    996  C   ASN A  68      -3.541 -18.866  -3.213  1.00 97.17           C  
ATOM    997  CB  ASN A  68      -1.983 -20.115  -1.595  1.00 97.17           C  
ATOM    998  HB2 ASN A  68      -1.089 -19.651  -2.010  1.00 97.17           H  
ATOM    999  HB3 ASN A  68      -1.735 -21.107  -1.215  1.00 97.17           H  
ATOM   1000  O   ASN A  68      -3.032 -17.815  -2.834  1.00 97.17           O  
ATOM   1001  CG  ASN A  68      -2.486 -19.274  -0.436  1.00 97.17           C  
ATOM   1002  ND2 ASN A  68      -1.612 -18.612   0.276  1.00 97.17           N  
ATOM   1003 HD21 ASN A  68      -1.957 -18.000   1.003  1.00 97.17           H  
ATOM   1004 HD22 ASN A  68      -0.663 -18.481  -0.045  1.00 97.17           H  
ATOM   1005  OD1 ASN A  68      -3.662 -19.249  -0.138  1.00 97.17           O  
ATOM   1006  N   ALA A  69      -4.540 -18.915  -4.085  1.00 98.43           N  
ATOM   1007  H   ALA A  69      -4.876 -19.817  -4.389  1.00 98.43           H  
ATOM   1008  CA  ALA A  69      -5.318 -17.773  -4.549  1.00 98.43           C  
ATOM   1009  HA  ALA A  69      -5.506 -17.088  -3.722  1.00 98.43           H  
ATOM   1010  C   ALA A  69      -6.651 -18.304  -5.076  1.00 98.43           C  
ATOM   1011  CB  ALA A  69      -4.543 -17.050  -5.652  1.00 98.43           C  
ATOM   1012  HB1 ALA A  69      -3.580 -16.715  -5.267  1.00 98.43           H  
ATOM   1013  HB2 ALA A  69      -5.106 -16.177  -5.983  1.00 98.43           H  
ATOM   1014  HB3 ALA A  69      -4.385 -17.718  -6.499  1.00 98.43           H  
ATOM   1015  O   ALA A  69      -6.674 -19.394  -5.642  1.00 98.43           O  
ATOM   1016  N   GLY A  70      -7.757 -17.581  -4.883  1.00 98.30           N  
ATOM   1017  H   GLY A  70      -7.687 -16.692  -4.408  1.00 98.30           H  
ATOM   1018  CA  GLY A  70      -9.079 -18.092  -5.254  1.00 98.30           C  
ATOM   1019  HA2 GLY A  70      -9.852 -17.406  -4.908  1.00 98.30           H  
ATOM   1020  HA3 GLY A  70      -9.144 -18.159  -6.339  1.00 98.30           H  
ATOM   1021  C   GLY A  70      -9.345 -19.477  -4.647  1.00 98.30           C  
ATOM   1022  O   GLY A  70      -9.245 -19.670  -3.430  1.00 98.30           O  
ATOM   1023  N   ARG A  71      -9.691 -20.460  -5.479  1.00 97.73           N  
ATOM   1024  H   ARG A  71      -9.526 -20.294  -6.461  1.00 97.73           H  
ATOM   1025  CA  ARG A  71      -9.901 -21.844  -5.044  1.00 97.73           C  
ATOM   1026  HA  ARG A  71     -10.584 -21.839  -4.195  1.00 97.73           H  
ATOM   1027  C   ARG A  71      -8.579 -22.458  -4.585  1.00 97.73           C  
ATOM   1028  CB  ARG A  71     -10.535 -22.639  -6.189  1.00 97.73           C  
ATOM   1029  HB2 ARG A  71      -9.832 -22.712  -7.019  1.00 97.73           H  
ATOM   1030  HB3 ARG A  71     -11.428 -22.116  -6.532  1.00 97.73           H  
ATOM   1031  O   ARG A  71      -7.639 -22.526  -5.361  1.00 97.73           O  
ATOM   1032  CG  ARG A  71     -10.930 -24.039  -5.714  1.00 97.73           C  
ATOM   1033  HG2 ARG A  71     -10.045 -24.578  -5.374  1.00 97.73           H  
ATOM   1034  HG3 ARG A  71     -11.629 -23.954  -4.882  1.00 97.73           H  
ATOM   1035  CD  ARG A  71     -11.583 -24.815  -6.852  1.00 97.73           C  
ATOM   1036  HD2 ARG A  71     -12.444 -24.251  -7.212  1.00 97.73           H  
ATOM   1037  HD3 ARG A  71     -10.858 -24.910  -7.661  1.00 97.73           H  
ATOM   1038  NE  ARG A  71     -12.020 -26.141  -6.386  1.00 97.73           N  
ATOM   1039  HE  ARG A  71     -12.125 -26.240  -5.386  1.00 97.73           H  
ATOM   1040  NH1 ARG A  71     -12.344 -27.065  -8.454  1.00 97.73           N  
ATOM   1041 HH11 ARG A  71     -12.615 -27.839  -9.043  1.00 97.73           H  
ATOM   1042 HH12 ARG A  71     -12.032 -26.192  -8.854  1.00 97.73           H  
ATOM   1043  NH2 ARG A  71     -12.754 -28.279  -6.616  1.00 97.73           N  
ATOM   1044 HH21 ARG A  71     -13.053 -29.050  -7.195  1.00 97.73           H  
ATOM   1045 HH22 ARG A  71     -12.815 -28.342  -5.610  1.00 97.73           H  
ATOM   1046  CZ  ARG A  71     -12.370 -27.154  -7.152  1.00 97.73           C  
ATOM   1047  N   GLY A  72      -8.530 -22.986  -3.360  1.00 96.91           N  
ATOM   1048  H   GLY A  72      -9.341 -22.919  -2.762  1.00 96.91           H  
ATOM   1049  CA  GLY A  72      -7.281 -23.483  -2.762  1.00 96.91           C  
ATOM   1050  HA2 GLY A  72      -6.585 -23.795  -3.540  1.00 96.91           H  
ATOM   1051  HA3 GLY A  72      -7.510 -24.349  -2.140  1.00 96.91           H  
ATOM   1052  C   GLY A  72      -6.563 -22.462  -1.877  1.00 96.91           C  
ATOM   1053  O   GLY A  72      -5.430 -22.716  -1.449  1.00 96.91           O  
ATOM   1054  N   SER A  73      -7.224 -21.342  -1.571  1.00 97.85           N  
ATOM   1055  H   SER A  73      -8.125 -21.178  -1.996  1.00 97.85           H  
ATOM   1056  CA  SER A  73      -6.740 -20.351  -0.611  1.00 97.85           C  
ATOM   1057  HA  SER A  73      -5.756 -20.023  -0.947  1.00 97.85           H  
ATOM   1058  C   SER A  73      -6.595 -20.927   0.797  1.00 97.85           C  
ATOM   1059  CB  SER A  73      -7.643 -19.122  -0.591  1.00 97.85           C  
ATOM   1060  HB2 SER A  73      -8.680 -19.413  -0.426  1.00 97.85           H  
ATOM   1061  HB3 SER A  73      -7.331 -18.447   0.205  1.00 97.85           H  
ATOM   1062  O   SER A  73      -7.364 -21.785   1.232  1.00 97.85           O  
ATOM   1063  OG  SER A  73      -7.499 -18.479  -1.838  1.00 97.85           O  
ATOM   1064  HG  SER A  73      -8.148 -18.860  -2.434  1.00 97.85           H  
ATOM   1065  N   VAL A  74      -5.579 -20.456   1.513  1.00 96.81           N  
ATOM   1066  H   VAL A  74      -4.980 -19.768   1.079  1.00 96.81           H  
ATOM   1067  CA  VAL A  74      -5.355 -20.768   2.927  1.00 96.81           C  
ATOM   1068  HA  VAL A  74      -5.422 -21.849   3.050  1.00 96.81           H  
ATOM   1069  C   VAL A  74      -6.450 -20.158   3.802  1.00 96.81           C  
ATOM   1070  CB  VAL A  74      -3.953 -20.332   3.398  1.00 96.81           C  
ATOM   1071  HB  VAL A  74      -3.867 -20.559   4.460  1.00 96.81           H  
ATOM   1072  O   VAL A  74      -7.212 -19.289   3.373  1.00 96.81           O  
ATOM   1073  CG1 VAL A  74      -2.850 -21.136   2.694  1.00 96.81           C  
ATOM   1074 HG11 VAL A  74      -1.877 -20.713   2.941  1.00 96.81           H  
ATOM   1075 HG12 VAL A  74      -2.869 -22.160   3.068  1.00 96.81           H  
ATOM   1076 HG13 VAL A  74      -2.988 -21.126   1.613  1.00 96.81           H  
ATOM   1077  CG2 VAL A  74      -3.711 -18.830   3.229  1.00 96.81           C  
ATOM   1078 HG21 VAL A  74      -3.933 -18.499   2.215  1.00 96.81           H  
ATOM   1079 HG22 VAL A  74      -2.670 -18.597   3.452  1.00 96.81           H  
ATOM   1080 HG23 VAL A  74      -4.349 -18.274   3.916  1.00 96.81           H  
ATOM   1081  N   PHE A  75      -6.538 -20.652   5.032  1.00 96.73           N  
ATOM   1082  H   PHE A  75      -5.862 -21.336   5.339  1.00 96.73           H  
ATOM   1083  CA  PHE A  75      -7.507 -20.190   6.016  1.00 96.73           C  
ATOM   1084  HA  PHE A  75      -8.347 -19.723   5.503  1.00 96.73           H  
ATOM   1085  C   PHE A  75      -6.887 -19.159   6.960  1.00 96.73           C  
ATOM   1086  CB  PHE A  75      -8.047 -21.389   6.794  1.00 96.73           C  
ATOM   1087  HB2 PHE A  75      -8.636 -21.020   7.634  1.00 96.73           H  
ATOM   1088  HB3 PHE A  75      -7.202 -21.941   7.206  1.00 96.73           H  
ATOM   1089  O   PHE A  75      -5.717 -19.281   7.328  1.00 96.73           O  
ATOM   1090  CG  PHE A  75      -8.907 -22.328   5.977  1.00 96.73           C  
ATOM   1091  CD1 PHE A  75     -10.297 -22.138   5.955  1.00 96.73           C  
ATOM   1092  HD1 PHE A  75     -10.737 -21.308   6.489  1.00 96.73           H  
ATOM   1093  CD2 PHE A  75      -8.334 -23.377   5.232  1.00 96.73           C  
ATOM   1094  HD2 PHE A  75      -7.265 -23.529   5.252  1.00 96.73           H  
ATOM   1095  CE1 PHE A  75     -11.122 -23.003   5.224  1.00 96.73           C  
ATOM   1096  HE1 PHE A  75     -12.190 -22.845   5.208  1.00 96.73           H  
ATOM   1097  CE2 PHE A  75      -9.158 -24.219   4.463  1.00 96.73           C  
ATOM   1098  HE2 PHE A  75      -8.736 -25.018   3.871  1.00 96.73           H  
ATOM   1099  CZ  PHE A  75     -10.548 -24.035   4.467  1.00 96.73           C  
ATOM   1100  HZ  PHE A  75     -11.185 -24.671   3.870  1.00 96.73           H  
ATOM   1101  N   THR A  76      -7.687 -18.185   7.384  1.00 97.34           N  
ATOM   1102  H   THR A  76      -8.636 -18.180   7.038  1.00 97.34           H  
ATOM   1103  CA  THR A  76      -7.409 -17.289   8.516  1.00 97.34           C  
ATOM   1104  HA  THR A  76      -6.414 -16.857   8.410  1.00 97.34           H  
ATOM   1105  C   THR A  76      -7.459 -18.058   9.840  1.00 97.34           C  
ATOM   1106  CB  THR A  76      -8.440 -16.148   8.567  1.00 97.34           C  
ATOM   1107  HB  THR A  76      -8.158 -15.442   9.348  1.00 97.34           H  
ATOM   1108  O   THR A  76      -7.864 -19.220   9.872  1.00 97.34           O  
ATOM   1109  CG2 THR A  76      -8.574 -15.384   7.249  1.00 97.34           C  
ATOM   1110 HG21 THR A  76      -9.012 -16.012   6.473  1.00 97.34           H  
ATOM   1111 HG22 THR A  76      -7.588 -15.048   6.928  1.00 97.34           H  
ATOM   1112 HG23 THR A  76      -9.209 -14.511   7.402  1.00 97.34           H  
ATOM   1113  OG1 THR A  76      -9.701 -16.687   8.876  1.00 97.34           O  
ATOM   1114  HG1 THR A  76     -10.378 -16.129   8.486  1.00 97.34           H  
ATOM   1115  N   ALA A  77      -7.084 -17.425  10.952  1.00 95.96           N  
ATOM   1116  H   ALA A  77      -6.721 -16.486  10.881  1.00 95.96           H  
ATOM   1117  CA  ALA A  77      -7.226 -18.000  12.290  1.00 95.96           C  
ATOM   1118  HA  ALA A  77      -6.599 -18.889  12.360  1.00 95.96           H  
ATOM   1119  C   ALA A  77      -8.677 -18.434  12.597  1.00 95.96           C  
ATOM   1120  CB  ALA A  77      -6.710 -16.978  13.307  1.00 95.96           C  
ATOM   1121  HB1 ALA A  77      -7.342 -16.090  13.301  1.00 95.96           H  
ATOM   1122  HB2 ALA A  77      -6.737 -17.419  14.303  1.00 95.96           H  
ATOM   1123  HB3 ALA A  77      -5.682 -16.702  13.072  1.00 95.96           H  
ATOM   1124  O   ALA A  77      -8.879 -19.477  13.210  1.00 95.96           O  
ATOM   1125  N   ASP A  78      -9.674 -17.731  12.048  1.00 96.76           N  
ATOM   1126  H   ASP A  78      -9.436 -16.876  11.566  1.00 96.76           H  
ATOM   1127  CA  ASP A  78     -11.108 -18.004  12.244  1.00 96.76           C  
ATOM   1128  HA  ASP A  78     -11.252 -18.366  13.262  1.00 96.76           H  
ATOM   1129  C   ASP A  78     -11.666 -19.096  11.309  1.00 96.76           C  
ATOM   1130  CB  ASP A  78     -11.903 -16.694  12.096  1.00 96.76           C  
ATOM   1131  HB2 ASP A  78     -12.969 -16.918  12.075  1.00 96.76           H  
ATOM   1132  HB3 ASP A  78     -11.645 -16.226  11.146  1.00 96.76           H  
ATOM   1133  O   ASP A  78     -12.879 -19.228  11.152  1.00 96.76           O  
ATOM   1134  CG  ASP A  78     -11.688 -15.690  13.231  1.00 96.76           C  
ATOM   1135  OD1 ASP A  78     -10.870 -15.958  14.138  1.00 96.76           O  
ATOM   1136  OD2 ASP A  78     -12.345 -14.631  13.149  1.00 96.76           O  
ATOM   1137  N   ALA A  79     -10.799 -19.862  10.637  1.00 97.25           N  
ATOM   1138  H   ALA A  79      -9.816 -19.704  10.804  1.00 97.25           H  
ATOM   1139  CA  ALA A  79     -11.182 -20.855   9.629  1.00 97.25           C  
ATOM   1140  HA  ALA A  79     -10.254 -21.195   9.171  1.00 97.25           H  
ATOM   1141  C   ALA A  79     -12.032 -20.268   8.481  1.00 97.25           C  
ATOM   1142  CB  ALA A  79     -11.812 -22.082  10.303  1.00 97.25           C  
ATOM   1143  HB1 ALA A  79     -11.164 -22.444  11.102  1.00 97.25           H  
ATOM   1144  HB2 ALA A  79     -11.944 -22.876   9.567  1.00 97.25           H  
ATOM   1145  HB3 ALA A  79     -12.784 -21.822  10.723  1.00 97.25           H  
ATOM   1146  O   ALA A  79     -12.873 -20.950   7.892  1.00 97.25           O  
ATOM   1147  N   THR A  80     -11.784 -19.005   8.124  1.00 97.96           N  
ATOM   1148  H   THR A  80     -11.082 -18.498   8.644  1.00 97.96           H  
ATOM   1149  CA  THR A  80     -12.398 -18.328   6.971  1.00 97.96           C  
ATOM   1150  HA  THR A  80     -13.141 -18.987   6.523  1.00 97.96           H  
ATOM   1151  C   THR A  80     -11.362 -18.044   5.884  1.00 97.96           C  
ATOM   1152  CB  THR A  80     -13.135 -17.047   7.397  1.00 97.96           C  
ATOM   1153  HB  THR A  80     -13.558 -16.575   6.510  1.00 97.96           H  
ATOM   1154  O   THR A  80     -10.175 -18.313   6.058  1.00 97.96           O  
ATOM   1155  CG2 THR A  80     -14.277 -17.327   8.369  1.00 97.96           C  
ATOM   1156 HG21 THR A  80     -14.825 -16.406   8.568  1.00 97.96           H  
ATOM   1157 HG22 THR A  80     -13.894 -17.722   9.310  1.00 97.96           H  
ATOM   1158 HG23 THR A  80     -14.959 -18.058   7.935  1.00 97.96           H  
ATOM   1159  OG1 THR A  80     -12.275 -16.130   8.024  1.00 97.96           O  
ATOM   1160  HG1 THR A  80     -12.525 -16.118   8.951  1.00 97.96           H  
ATOM   1161  N   HIS A  81     -11.797 -17.509   4.743  1.00 98.27           N  
ATOM   1162  H   HIS A  81     -12.771 -17.255   4.660  1.00 98.27           H  
ATOM   1163  CA  HIS A  81     -10.912 -17.070   3.665  1.00 98.27           C  
ATOM   1164  HA  HIS A  81      -9.878 -17.309   3.910  1.00 98.27           H  
ATOM   1165  C   HIS A  81     -11.016 -15.560   3.486  1.00 98.27           C  
ATOM   1166  CB  HIS A  81     -11.261 -17.797   2.365  1.00 98.27           C  
ATOM   1167  HB2 HIS A  81     -10.599 -17.445   1.574  1.00 98.27           H  
ATOM   1168  HB3 HIS A  81     -12.284 -17.552   2.078  1.00 98.27           H  
ATOM   1169  O   HIS A  81     -12.112 -15.007   3.494  1.00 98.27           O  
ATOM   1170  CG  HIS A  81     -11.121 -19.289   2.472  1.00 98.27           C  
ATOM   1171  CD2 HIS A  81     -12.137 -20.205   2.452  1.00 98.27           C  
ATOM   1172  HD2 HIS A  81     -13.191 -19.984   2.359  1.00 98.27           H  
ATOM   1173  ND1 HIS A  81      -9.942 -19.988   2.588  1.00 98.27           N  
ATOM   1174  HD1 HIS A  81      -9.020 -19.603   2.736  1.00 98.27           H  
ATOM   1175  CE1 HIS A  81     -10.241 -21.295   2.593  1.00 98.27           C  
ATOM   1176  HE1 HIS A  81      -9.515 -22.088   2.685  1.00 98.27           H  
ATOM   1177  NE2 HIS A  81     -11.568 -21.481   2.490  1.00 98.27           N  
ATOM   1178  N   GLU A  82      -9.874 -14.915   3.286  1.00 98.57           N  
ATOM   1179  H   GLU A  82      -9.013 -15.444   3.273  1.00 98.57           H  
ATOM   1180  CA  GLU A  82      -9.774 -13.494   2.967  1.00 98.57           C  
ATOM   1181  HA  GLU A  82     -10.725 -13.107   2.603  1.00 98.57           H  
ATOM   1182  C   GLU A  82      -8.722 -13.331   1.879  1.00 98.57           C  
ATOM   1183  CB  GLU A  82      -9.353 -12.706   4.202  1.00 98.57           C  
ATOM   1184  HB2 GLU A  82      -8.574 -13.270   4.715  1.00 98.57           H  
ATOM   1185  HB3 GLU A  82      -8.946 -11.748   3.880  1.00 98.57           H  
ATOM   1186  O   GLU A  82      -7.538 -13.610   2.102  1.00 98.57           O  
ATOM   1187  CG  GLU A  82     -10.483 -12.445   5.195  1.00 98.57           C  
ATOM   1188  HG2 GLU A  82     -11.279 -11.904   4.683  1.00 98.57           H  
ATOM   1189  HG3 GLU A  82     -10.878 -13.395   5.556  1.00 98.57           H  
ATOM   1190  CD  GLU A  82      -9.992 -11.614   6.384  1.00 98.57           C  
ATOM   1191  OE1 GLU A  82     -10.846 -11.260   7.225  1.00 98.57           O  
ATOM   1192  OE2 GLU A  82      -8.772 -11.326   6.453  1.00 98.57           O  
ATOM   1193  N   LEU A  83      -9.178 -12.915   0.706  1.00 98.76           N  
ATOM   1194  H   LEU A  83     -10.151 -12.656   0.629  1.00 98.76           H  
ATOM   1195  CA  LEU A  83      -8.402 -12.895  -0.518  1.00 98.76           C  
ATOM   1196  HA  LEU A  83      -7.488 -13.471  -0.368  1.00 98.76           H  
ATOM   1197  C   LEU A  83      -8.007 -11.466  -0.872  1.00 98.76           C  
ATOM   1198  CB  LEU A  83      -9.198 -13.543  -1.663  1.00 98.76           C  
ATOM   1199  HB2 LEU A  83      -9.942 -12.825  -2.008  1.00 98.76           H  
ATOM   1200  HB3 LEU A  83      -8.500 -13.724  -2.481  1.00 98.76           H  
ATOM   1201  O   LEU A  83      -8.790 -10.531  -0.688  1.00 98.76           O  
ATOM   1202  CG  LEU A  83      -9.926 -14.855  -1.326  1.00 98.76           C  
ATOM   1203  HG  LEU A  83     -10.645 -14.697  -0.523  1.00 98.76           H  
ATOM   1204  CD1 LEU A  83     -10.697 -15.360  -2.542  1.00 98.76           C  
ATOM   1205 HD11 LEU A  83     -11.220 -16.278  -2.276  1.00 98.76           H  
ATOM   1206 HD12 LEU A  83     -10.014 -15.553  -3.370  1.00 98.76           H  
ATOM   1207 HD13 LEU A  83     -11.435 -14.617  -2.844  1.00 98.76           H  
ATOM   1208  CD2 LEU A  83      -8.943 -15.937  -0.902  1.00 98.76           C  
ATOM   1209 HD21 LEU A  83      -9.469 -16.886  -0.796  1.00 98.76           H  
ATOM   1210 HD22 LEU A  83      -8.508 -15.674   0.062  1.00 98.76           H  
ATOM   1211 HD23 LEU A  83      -8.152 -16.022  -1.648  1.00 98.76           H  
ATOM   1212  N   ASP A  84      -6.818 -11.327  -1.442  1.00 98.95           N  
ATOM   1213  H   ASP A  84      -6.257 -12.153  -1.598  1.00 98.95           H  
ATOM   1214  CA  ASP A  84      -6.284 -10.052  -1.898  1.00 98.95           C  
ATOM   1215  HA  ASP A  84      -7.078  -9.305  -1.878  1.00 98.95           H  
ATOM   1216  C   ASP A  84      -5.790 -10.185  -3.341  1.00 98.95           C  
ATOM   1217  CB  ASP A  84      -5.145  -9.566  -0.986  1.00 98.95           C  
ATOM   1218  HB2 ASP A  84      -4.224 -10.082  -1.259  1.00 98.95           H  
ATOM   1219  HB3 ASP A  84      -4.995  -8.508  -1.199  1.00 98.95           H  
ATOM   1220  O   ASP A  84      -5.237 -11.221  -3.713  1.00 98.95           O  
ATOM   1221  CG  ASP A  84      -5.369  -9.726   0.523  1.00 98.95           C  
ATOM   1222  OD1 ASP A  84      -6.424  -9.272   1.013  1.00 98.95           O  
ATOM   1223  OD2 ASP A  84      -4.450 -10.241   1.207  1.00 98.95           O  
ATOM   1224  N   ALA A  85      -5.942  -9.139  -4.149  1.00 98.98           N  
ATOM   1225  H   ALA A  85      -6.392  -8.308  -3.793  1.00 98.98           H  
ATOM   1226  CA  ALA A  85      -5.388  -9.088  -5.497  1.00 98.98           C  
ATOM   1227  HA  ALA A  85      -4.443  -9.631  -5.500  1.00 98.98           H  
ATOM   1228  C   ALA A  85      -5.087  -7.661  -5.945  1.00 98.98           C  
ATOM   1229  CB  ALA A  85      -6.345  -9.768  -6.479  1.00 98.98           C  
ATOM   1230  HB1 ALA A  85      -6.392 -10.831  -6.239  1.00 98.98           H  
ATOM   1231  HB2 ALA A  85      -5.969  -9.668  -7.498  1.00 98.98           H  
ATOM   1232  HB3 ALA A  85      -7.333  -9.315  -6.409  1.00 98.98           H  
ATOM   1233  O   ALA A  85      -5.676  -6.700  -5.457  1.00 98.98           O  
ATOM   1234  N   SER A  86      -4.189  -7.539  -6.915  1.00 98.98           N  
ATOM   1235  H   SER A  86      -3.751  -8.375  -7.273  1.00 98.98           H  
ATOM   1236  CA  SER A  86      -3.878  -6.287  -7.597  1.00 98.98           C  
ATOM   1237  HA  SER A  86      -4.756  -5.642  -7.565  1.00 98.98           H  
ATOM   1238  C   SER A  86      -3.530  -6.521  -9.061  1.00 98.98           C  
ATOM   1239  CB  SER A  86      -2.731  -5.549  -6.909  1.00 98.98           C  
ATOM   1240  HB2 SER A  86      -3.019  -5.279  -5.893  1.00 98.98           H  
ATOM   1241  HB3 SER A  86      -2.517  -4.630  -7.455  1.00 98.98           H  
ATOM   1242  O   SER A  86      -3.168  -7.625  -9.477  1.00 98.98           O  
ATOM   1243  OG  SER A  86      -1.581  -6.363  -6.897  1.00 98.98           O  
ATOM   1244  HG  SER A  86      -1.412  -6.656  -5.999  1.00 98.98           H  
ATOM   1245  N   ILE A  87      -3.652  -5.460  -9.849  1.00 98.98           N  
ATOM   1246  H   ILE A  87      -4.037  -4.615  -9.453  1.00 98.98           H  
ATOM   1247  CA  ILE A  87      -3.273  -5.406 -11.254  1.00 98.98           C  
ATOM   1248  HA  ILE A  87      -2.406  -6.053 -11.390  1.00 98.98           H  
ATOM   1249  C   ILE A  87      -2.856  -3.982 -11.622  1.00 98.98           C  
ATOM   1250  CB  ILE A  87      -4.424  -5.941 -12.126  1.00 98.98           C  
ATOM   1251  HB  ILE A  87      -4.680  -6.932 -11.751  1.00 98.98           H  
ATOM   1252  O   ILE A  87      -3.386  -3.015 -11.072  1.00 98.98           O  
ATOM   1253  CG1 ILE A  87      -3.981  -6.096 -13.591  1.00 98.98           C  
ATOM   1254 HG12 ILE A  87      -3.955  -5.115 -14.067  1.00 98.98           H  
ATOM   1255 HG13 ILE A  87      -2.976  -6.515 -13.630  1.00 98.98           H  
ATOM   1256  CG2 ILE A  87      -5.680  -5.060 -12.040  1.00 98.98           C  
ATOM   1257 HG21 ILE A  87      -5.951  -4.875 -11.000  1.00 98.98           H  
ATOM   1258 HG22 ILE A  87      -5.520  -4.101 -12.532  1.00 98.98           H  
ATOM   1259 HG23 ILE A  87      -6.509  -5.582 -12.519  1.00 98.98           H  
ATOM   1260  CD1 ILE A  87      -4.890  -7.025 -14.393  1.00 98.98           C  
ATOM   1261 HD11 ILE A  87      -5.917  -6.660 -14.377  1.00 98.98           H  
ATOM   1262 HD12 ILE A  87      -4.538  -7.062 -15.424  1.00 98.98           H  
ATOM   1263 HD13 ILE A  87      -4.862  -8.030 -13.970  1.00 98.98           H  
ATOM   1264  N   MET A  88      -1.900  -3.844 -12.538  1.00 98.98           N  
ATOM   1265  H   MET A  88      -1.480  -4.677 -12.925  1.00 98.98           H  
ATOM   1266  CA  MET A  88      -1.388  -2.548 -12.983  1.00 98.98           C  
ATOM   1267  HA  MET A  88      -2.159  -1.795 -12.826  1.00 98.98           H  
ATOM   1268  C   MET A  88      -1.055  -2.559 -14.480  1.00 98.98           C  
ATOM   1269  CB  MET A  88      -0.176  -2.182 -12.112  1.00 98.98           C  
ATOM   1270  HB2 MET A  88      -0.454  -2.311 -11.065  1.00 98.98           H  
ATOM   1271  HB3 MET A  88       0.656  -2.852 -12.330  1.00 98.98           H  
ATOM   1272  O   MET A  88      -0.392  -3.485 -14.959  1.00 98.98           O  
ATOM   1273  CG  MET A  88       0.272  -0.732 -12.297  1.00 98.98           C  
ATOM   1274  HG2 MET A  88       0.730  -0.611 -13.279  1.00 98.98           H  
ATOM   1275  HG3 MET A  88      -0.607  -0.088 -12.256  1.00 98.98           H  
ATOM   1276  SD  MET A  88       1.434  -0.181 -11.021  1.00 98.98           S  
ATOM   1277  CE  MET A  88       1.432   1.596 -11.368  1.00 98.98           C  
ATOM   1278  HE1 MET A  88       1.791   1.770 -12.383  1.00 98.98           H  
ATOM   1279  HE2 MET A  88       0.418   1.985 -11.271  1.00 98.98           H  
ATOM   1280  HE3 MET A  88       2.081   2.111 -10.660  1.00 98.98           H  
ATOM   1281  N   ASP A  89      -1.498  -1.522 -15.198  1.00 98.95           N  
ATOM   1282  H   ASP A  89      -1.997  -0.789 -14.714  1.00 98.95           H  
ATOM   1283  CA  ASP A  89      -1.164  -1.257 -16.605  1.00 98.95           C  
ATOM   1284  HA  ASP A  89      -0.906  -2.196 -17.092  1.00 98.95           H  
ATOM   1285  C   ASP A  89       0.063  -0.335 -16.672  1.00 98.95           C  
ATOM   1286  CB  ASP A  89      -2.379  -0.664 -17.367  1.00 98.95           C  
ATOM   1287  HB2 ASP A  89      -3.232  -1.329 -17.236  1.00 98.95           H  
ATOM   1288  HB3 ASP A  89      -2.639   0.298 -16.927  1.00 98.95           H  
ATOM   1289  O   ASP A  89       0.022   0.825 -16.259  1.00 98.95           O  
ATOM   1290  CG  ASP A  89      -2.128  -0.473 -18.882  1.00 98.95           C  
ATOM   1291  OD1 ASP A  89      -0.974  -0.693 -19.311  1.00 98.95           O  
ATOM   1292  OD2 ASP A  89      -3.053  -0.087 -19.645  1.00 98.95           O  
ATOM   1293  N   GLY A  90       1.173  -0.841 -17.210  1.00 98.88           N  
ATOM   1294  H   GLY A  90       1.123  -1.746 -17.655  1.00 98.88           H  
ATOM   1295  CA  GLY A  90       2.421  -0.097 -17.353  1.00 98.88           C  
ATOM   1296  HA2 GLY A  90       3.200  -0.780 -17.690  1.00 98.88           H  
ATOM   1297  HA3 GLY A  90       2.695   0.316 -16.381  1.00 98.88           H  
ATOM   1298  C   GLY A  90       2.351   1.057 -18.352  1.00 98.88           C  
ATOM   1299  O   GLY A  90       3.164   1.981 -18.250  1.00 98.88           O  
ATOM   1300  N   ARG A  91       1.368   1.052 -19.261  1.00 98.06           N  
ATOM   1301  H   ARG A  91       0.739   0.262 -19.264  1.00 98.06           H  
ATOM   1302  CA  ARG A  91       1.151   2.104 -20.264  1.00 98.06           C  
ATOM   1303  HA  ARG A  91       2.102   2.357 -20.733  1.00 98.06           H  
ATOM   1304  C   ARG A  91       0.587   3.379 -19.650  1.00 98.06           C  
ATOM   1305  CB  ARG A  91       0.202   1.534 -21.322  1.00 98.06           C  
ATOM   1306  HB2 ARG A  91       0.655   0.649 -21.767  1.00 98.06           H  
ATOM   1307  HB3 ARG A  91      -0.707   1.226 -20.805  1.00 98.06           H  
ATOM   1308  O   ARG A  91       1.043   4.474 -19.976  1.00 98.06           O  
ATOM   1309  CG  ARG A  91      -0.179   2.525 -22.432  1.00 98.06           C  
ATOM   1310  HG2 ARG A  91      -0.580   3.444 -22.003  1.00 98.06           H  
ATOM   1311  HG3 ARG A  91       0.708   2.769 -23.018  1.00 98.06           H  
ATOM   1312  CD  ARG A  91      -1.250   1.920 -23.346  1.00 98.06           C  
ATOM   1313  HD2 ARG A  91      -0.850   1.015 -23.804  1.00 98.06           H  
ATOM   1314  HD3 ARG A  91      -1.486   2.640 -24.130  1.00 98.06           H  
ATOM   1315  NE  ARG A  91      -2.464   1.581 -22.583  1.00 98.06           N  
ATOM   1316  HE  ARG A  91      -2.355   1.439 -21.589  1.00 98.06           H  
ATOM   1317  NH1 ARG A  91      -3.895   1.164 -24.321  1.00 98.06           N  
ATOM   1318 HH11 ARG A  91      -4.783   0.796 -24.630  1.00 98.06           H  
ATOM   1319 HH12 ARG A  91      -3.127   1.319 -24.958  1.00 98.06           H  
ATOM   1320  NH2 ARG A  91      -4.561   0.901 -22.182  1.00 98.06           N  
ATOM   1321 HH21 ARG A  91      -4.277   0.754 -21.224  1.00 98.06           H  
ATOM   1322 HH22 ARG A  91      -5.489   0.611 -22.455  1.00 98.06           H  
ATOM   1323  CZ  ARG A  91      -3.641   1.228 -23.041  1.00 98.06           C  
ATOM   1324  N   THR A  92      -0.426   3.246 -18.796  1.00 98.15           N  
ATOM   1325  H   THR A  92      -0.763   2.314 -18.602  1.00 98.15           H  
ATOM   1326  CA  THR A  92      -1.154   4.377 -18.185  1.00 98.15           C  
ATOM   1327  HA  THR A  92      -0.917   5.293 -18.725  1.00 98.15           H  
ATOM   1328  C   THR A  92      -0.752   4.614 -16.730  1.00 98.15           C  
ATOM   1329  CB  THR A  92      -2.676   4.176 -18.279  1.00 98.15           C  
ATOM   1330  HB  THR A  92      -3.175   5.055 -17.872  1.00 98.15           H  
ATOM   1331  O   THR A  92      -1.074   5.652 -16.149  1.00 98.15           O  
ATOM   1332  CG2 THR A  92      -3.147   3.955 -19.716  1.00 98.15           C  
ATOM   1333 HG21 THR A  92      -2.795   4.768 -20.352  1.00 98.15           H  
ATOM   1334 HG22 THR A  92      -4.237   3.940 -19.727  1.00 98.15           H  
ATOM   1335 HG23 THR A  92      -2.780   3.000 -20.090  1.00 98.15           H  
ATOM   1336  OG1 THR A  92      -3.055   3.047 -17.539  1.00 98.15           O  
ATOM   1337  HG1 THR A  92      -4.015   3.051 -17.511  1.00 98.15           H  
ATOM   1338  N   LEU A  93      -0.030   3.664 -16.129  1.00 98.75           N  
ATOM   1339  H   LEU A  93       0.134   2.814 -16.651  1.00 98.75           H  
ATOM   1340  CA  LEU A  93       0.227   3.564 -14.692  1.00 98.75           C  
ATOM   1341  HA  LEU A  93       0.755   2.624 -14.536  1.00 98.75           H  
ATOM   1342  C   LEU A  93      -1.051   3.426 -13.862  1.00 98.75           C  
ATOM   1343  CB  LEU A  93       1.138   4.707 -14.193  1.00 98.75           C  
ATOM   1344  HB2 LEU A  93       0.570   5.637 -14.184  1.00 98.75           H  
ATOM   1345  HB3 LEU A  93       1.426   4.490 -13.164  1.00 98.75           H  
ATOM   1346  O   LEU A  93      -1.003   3.640 -12.654  1.00 98.75           O  
ATOM   1347  CG  LEU A  93       2.414   4.921 -15.017  1.00 98.75           C  
ATOM   1348  HG  LEU A  93       2.156   5.171 -16.047  1.00 98.75           H  
ATOM   1349  CD1 LEU A  93       3.208   6.095 -14.438  1.00 98.75           C  
ATOM   1350 HD11 LEU A  93       4.115   6.243 -15.023  1.00 98.75           H  
ATOM   1351 HD12 LEU A  93       3.464   5.892 -13.398  1.00 98.75           H  
ATOM   1352 HD13 LEU A  93       2.597   6.996 -14.494  1.00 98.75           H  
ATOM   1353  CD2 LEU A  93       3.307   3.683 -15.019  1.00 98.75           C  
ATOM   1354 HD21 LEU A  93       3.618   3.429 -14.006  1.00 98.75           H  
ATOM   1355 HD22 LEU A  93       4.167   3.869 -15.662  1.00 98.75           H  
ATOM   1356 HD23 LEU A  93       2.769   2.836 -15.445  1.00 98.75           H  
ATOM   1357  N   GLU A  94      -2.200   3.152 -14.479  1.00 98.86           N  
ATOM   1358  H   GLU A  94      -2.189   2.938 -15.466  1.00 98.86           H  
ATOM   1359  CA  GLU A  94      -3.434   2.852 -13.756  1.00 98.86           C  
ATOM   1360  HA  GLU A  94      -3.586   3.598 -12.976  1.00 98.86           H  
ATOM   1361  C   GLU A  94      -3.313   1.498 -13.074  1.00 98.86           C  
ATOM   1362  CB  GLU A  94      -4.657   2.890 -14.673  1.00 98.86           C  
ATOM   1363  HB2 GLU A  94      -5.534   2.552 -14.122  1.00 98.86           H  
ATOM   1364  HB3 GLU A  94      -4.488   2.208 -15.507  1.00 98.86           H  
ATOM   1365  O   GLU A  94      -2.633   0.584 -13.545  1.00 98.86           O  
ATOM   1366  CG  GLU A  94      -4.913   4.323 -15.153  1.00 98.86           C  
ATOM   1367  HG2 GLU A  94      -5.273   4.913 -14.310  1.00 98.86           H  
ATOM   1368  HG3 GLU A  94      -3.979   4.773 -15.489  1.00 98.86           H  
ATOM   1369  CD  GLU A  94      -5.898   4.389 -16.318  1.00 98.86           C  
ATOM   1370  OE1 GLU A  94      -6.644   5.387 -16.355  1.00 98.86           O  
ATOM   1371  OE2 GLU A  94      -5.752   3.546 -17.235  1.00 98.86           O  
ATOM   1372  N   ALA A  95      -3.960   1.392 -11.924  1.00 98.96           N  
ATOM   1373  H   ALA A  95      -4.607   2.114 -11.641  1.00 98.96           H  
ATOM   1374  CA  ALA A  95      -3.882   0.225 -11.079  1.00 98.96           C  
ATOM   1375  HA  ALA A  95      -3.652  -0.650 -11.687  1.00 98.96           H  
ATOM   1376  C   ALA A  95      -5.225  -0.001 -10.402  1.00 98.96           C  
ATOM   1377  CB  ALA A  95      -2.759   0.423 -10.061  1.00 98.96           C  
ATOM   1378  HB1 ALA A  95      -2.664  -0.491  -9.474  1.00 98.96           H  
ATOM   1379  HB2 ALA A  95      -2.993   1.261  -9.405  1.00 98.96           H  
ATOM   1380  HB3 ALA A  95      -1.816   0.620 -10.571  1.00 98.96           H  
ATOM   1381  O   ALA A  95      -5.956   0.948 -10.132  1.00 98.96           O  
ATOM   1382  N   GLY A  96      -5.512  -1.256 -10.096  1.00 98.97           N  
ATOM   1383  H   GLY A  96      -4.844  -1.977 -10.330  1.00 98.97           H  
ATOM   1384  CA  GLY A  96      -6.679  -1.643  -9.327  1.00 98.97           C  
ATOM   1385  HA2 GLY A  96      -7.483  -1.946  -9.997  1.00 98.97           H  
ATOM   1386  HA3 GLY A  96      -7.035  -0.797  -8.738  1.00 98.97           H  
ATOM   1387  C   GLY A  96      -6.332  -2.789  -8.397  1.00 98.97           C  
ATOM   1388  O   GLY A  96      -5.469  -3.614  -8.699  1.00 98.97           O  
ATOM   1389  N   ALA A  97      -6.978  -2.826  -7.244  1.00 98.98           N  
ATOM   1390  H   ALA A  97      -7.551  -2.032  -6.996  1.00 98.98           H  
ATOM   1391  CA  ALA A  97      -6.713  -3.788  -6.200  1.00 98.98           C  
ATOM   1392  HA  ALA A  97      -6.497  -4.751  -6.663  1.00 98.98           H  
ATOM   1393  C   ALA A  97      -7.936  -3.970  -5.303  1.00 98.98           C  
ATOM   1394  CB  ALA A  97      -5.486  -3.335  -5.400  1.00 98.98           C  
ATOM   1395  HB1 ALA A  97      -5.665  -2.349  -4.972  1.00 98.98           H  
ATOM   1396  HB2 ALA A  97      -4.613  -3.281  -6.050  1.00 98.98           H  
ATOM   1397  HB3 ALA A  97      -5.286  -4.051  -4.603  1.00 98.98           H  
ATOM   1398  O   ALA A  97      -8.762  -3.070  -5.131  1.00 98.98           O  
ATOM   1399  N   VAL A  98      -8.019  -5.155  -4.712  1.00 98.97           N  
ATOM   1400  H   VAL A  98      -7.269  -5.812  -4.873  1.00 98.97           H  
ATOM   1401  CA  VAL A  98      -8.973  -5.487  -3.658  1.00 98.97           C  
ATOM   1402  HA  VAL A  98      -9.354  -4.552  -3.247  1.00 98.97           H  
ATOM   1403  C   VAL A  98      -8.251  -6.226  -2.540  1.00 98.97           C  
ATOM   1404  CB  VAL A  98     -10.184  -6.288  -4.172  1.00 98.97           C  
ATOM   1405  HB  VAL A  98     -10.810  -6.528  -3.313  1.00 98.97           H  
ATOM   1406  O   VAL A  98      -7.343  -7.012  -2.812  1.00 98.97           O  
ATOM   1407  CG1 VAL A  98     -11.033  -5.453  -5.138  1.00 98.97           C  
ATOM   1408 HG11 VAL A  98     -11.966  -5.975  -5.350  1.00 98.97           H  
ATOM   1409 HG12 VAL A  98     -10.493  -5.277  -6.069  1.00 98.97           H  
ATOM   1410 HG13 VAL A  98     -11.270  -4.493  -4.680  1.00 98.97           H  
ATOM   1411  CG2 VAL A  98      -9.804  -7.606  -4.861  1.00 98.97           C  
ATOM   1412 HG21 VAL A  98     -10.708  -8.139  -5.155  1.00 98.97           H  
ATOM   1413 HG22 VAL A  98      -9.243  -8.241  -4.175  1.00 98.97           H  
ATOM   1414 HG23 VAL A  98      -9.198  -7.413  -5.746  1.00 98.97           H  
ATOM   1415  N   CYS A  99      -8.647  -6.009  -1.291  1.00 98.90           N  
ATOM   1416  H   CYS A  99      -9.344  -5.302  -1.105  1.00 98.90           H  
ATOM   1417  CA  CYS A  99      -8.142  -6.790  -0.162  1.00 98.90           C  
ATOM   1418  HA  CYS A  99      -7.712  -7.716  -0.544  1.00 98.90           H  
ATOM   1419  C   CYS A  99      -9.254  -7.238   0.786  1.00 98.90           C  
ATOM   1420  CB  CYS A  99      -7.005  -6.042   0.544  1.00 98.90           C  
ATOM   1421  HB2 CYS A  99      -6.585  -6.693   1.312  1.00 98.90           H  
ATOM   1422  HB3 CYS A  99      -6.231  -5.816  -0.190  1.00 98.90           H  
ATOM   1423  O   CYS A  99     -10.327  -6.637   0.846  1.00 98.90           O  
ATOM   1424  SG  CYS A  99      -7.561  -4.496   1.308  1.00 98.90           S  
ATOM   1425  HG  CYS A  99      -6.453  -4.263   2.018  1.00 98.90           H  
ATOM   1426  N   CYS A 100      -8.993  -8.329   1.504  1.00 98.72           N  
ATOM   1427  H   CYS A 100      -8.084  -8.752   1.383  1.00 98.72           H  
ATOM   1428  CA  CYS A 100      -9.900  -8.954   2.461  1.00 98.72           C  
ATOM   1429  HA  CYS A 100      -9.482  -9.937   2.679  1.00 98.72           H  
ATOM   1430  C   CYS A 100     -11.307  -9.249   1.908  1.00 98.72           C  
ATOM   1431  CB  CYS A 100      -9.885  -8.154   3.774  1.00 98.72           C  
ATOM   1432  HB2 CYS A 100     -10.682  -8.497   4.434  1.00 98.72           H  
ATOM   1433  HB3 CYS A 100     -10.043  -7.098   3.558  1.00 98.72           H  
ATOM   1434  O   CYS A 100     -12.285  -9.229   2.658  1.00 98.72           O  
ATOM   1435  SG  CYS A 100      -8.289  -8.388   4.613  1.00 98.72           S  
ATOM   1436  HG  CYS A 100      -8.578  -9.523   5.256  1.00 98.72           H  
ATOM   1437  N   VAL A 101     -11.425  -9.568   0.613  1.00 98.76           N  
ATOM   1438  H   VAL A 101     -10.583  -9.625   0.058  1.00 98.76           H  
ATOM   1439  CA  VAL A 101     -12.688 -10.072   0.048  1.00 98.76           C  
ATOM   1440  HA  VAL A 101     -13.505  -9.523   0.516  1.00 98.76           H  
ATOM   1441  C   VAL A 101     -12.871 -11.542   0.422  1.00 98.76           C  
ATOM   1442  CB  VAL A 101     -12.829  -9.840  -1.468  1.00 98.76           C  
ATOM   1443  HB  VAL A 101     -13.789 -10.255  -1.775  1.00 98.76           H  
ATOM   1444  O   VAL A 101     -11.916 -12.315   0.440  1.00 98.76           O  
ATOM   1445  CG1 VAL A 101     -12.851  -8.345  -1.786  1.00 98.76           C  
ATOM   1446 HG11 VAL A 101     -13.666  -7.880  -1.232  1.00 98.76           H  
ATOM   1447 HG12 VAL A 101     -13.017  -8.187  -2.852  1.00 98.76           H  
ATOM   1448 HG13 VAL A 101     -11.911  -7.878  -1.493  1.00 98.76           H  
ATOM   1449  CG2 VAL A 101     -11.750 -10.506  -2.325  1.00 98.76           C  
ATOM   1450 HG21 VAL A 101     -11.934 -10.300  -3.379  1.00 98.76           H  
ATOM   1451 HG22 VAL A 101     -10.769 -10.105  -2.069  1.00 98.76           H  
ATOM   1452 HG23 VAL A 101     -11.768 -11.585  -2.167  1.00 98.76           H  
ATOM   1453  N   LYS A 102     -14.100 -11.949   0.728  1.00 98.24           N  
ATOM   1454  H   LYS A 102     -14.855 -11.280   0.666  1.00 98.24           H  
ATOM   1455  CA  LYS A 102     -14.435 -13.272   1.281  1.00 98.24           C  
ATOM   1456  HA  LYS A 102     -13.525 -13.845   1.457  1.00 98.24           H  
ATOM   1457  C   LYS A 102     -15.298 -14.109   0.339  1.00 98.24           C  
ATOM   1458  CB  LYS A 102     -15.143 -13.079   2.635  1.00 98.24           C  
ATOM   1459  HB2 LYS A 102     -16.080 -12.545   2.477  1.00 98.24           H  
ATOM   1460  HB3 LYS A 102     -15.369 -14.059   3.055  1.00 98.24           H  
ATOM   1461  O   LYS A 102     -15.459 -15.305   0.563  1.00 98.24           O  
ATOM   1462  CG  LYS A 102     -14.284 -12.296   3.643  1.00 98.24           C  
ATOM   1463  HG2 LYS A 102     -14.089 -11.297   3.255  1.00 98.24           H  
ATOM   1464  HG3 LYS A 102     -13.329 -12.806   3.774  1.00 98.24           H  
ATOM   1465  CD  LYS A 102     -14.967 -12.149   5.009  1.00 98.24           C  
ATOM   1466  HD2 LYS A 102     -15.165 -13.136   5.428  1.00 98.24           H  
ATOM   1467  HD3 LYS A 102     -15.905 -11.609   4.882  1.00 98.24           H  
ATOM   1468  CE  LYS A 102     -14.032 -11.363   5.940  1.00 98.24           C  
ATOM   1469  HE2 LYS A 102     -13.747 -10.436   5.442  1.00 98.24           H  
ATOM   1470  HE3 LYS A 102     -13.115 -11.935   6.085  1.00 98.24           H  
ATOM   1471  NZ  LYS A 102     -14.637 -11.052   7.261  1.00 98.24           N  
ATOM   1472  HZ1 LYS A 102     -13.948 -10.587   7.835  1.00 98.24           H  
ATOM   1473  HZ2 LYS A 102     -15.429 -10.431   7.175  1.00 98.24           H  
ATOM   1474  HZ3 LYS A 102     -14.914 -11.891   7.749  1.00 98.24           H  
ATOM   1475  N   ARG A 103     -15.881 -13.486  -0.690  1.00 98.34           N  
ATOM   1476  H   ARG A 103     -15.871 -12.479  -0.614  1.00 98.34           H  
ATOM   1477  CA  ARG A 103     -16.887 -14.079  -1.585  1.00 98.34           C  
ATOM   1478  HA  ARG A 103     -16.899 -15.162  -1.464  1.00 98.34           H  
ATOM   1479  C   ARG A 103     -16.628 -13.818  -3.061  1.00 98.34           C  
ATOM   1480  CB  ARG A 103     -18.272 -13.539  -1.200  1.00 98.34           C  
ATOM   1481  HB2 ARG A 103     -19.015 -13.977  -1.867  1.00 98.34           H  
ATOM   1482  HB3 ARG A 103     -18.289 -12.458  -1.340  1.00 98.34           H  
ATOM   1483  O   ARG A 103     -17.298 -14.415  -3.894  1.00 98.34           O  
ATOM   1484  CG  ARG A 103     -18.647 -13.867   0.254  1.00 98.34           C  
ATOM   1485  HG2 ARG A 103     -18.646 -14.947   0.405  1.00 98.34           H  
ATOM   1486  HG3 ARG A 103     -17.927 -13.414   0.935  1.00 98.34           H  
ATOM   1487  CD  ARG A 103     -20.017 -13.294   0.601  1.00 98.34           C  
ATOM   1488  HD2 ARG A 103     -19.995 -12.225   0.389  1.00 98.34           H  
ATOM   1489  HD3 ARG A 103     -20.184 -13.423   1.671  1.00 98.34           H  
ATOM   1490  NE  ARG A 103     -21.094 -13.974  -0.145  1.00 98.34           N  
ATOM   1491  HE  ARG A 103     -20.920 -14.929  -0.423  1.00 98.34           H  
ATOM   1492  NH1 ARG A 103     -22.556 -12.214  -0.180  1.00 98.34           N  
ATOM   1493 HH11 ARG A 103     -21.840 -11.646   0.251  1.00 98.34           H  
ATOM   1494 HH12 ARG A 103     -23.452 -11.810  -0.412  1.00 98.34           H  
ATOM   1495  NH2 ARG A 103     -23.173 -14.200  -1.026  1.00 98.34           N  
ATOM   1496 HH21 ARG A 103     -24.091 -13.825  -1.217  1.00 98.34           H  
ATOM   1497 HH22 ARG A 103     -23.030 -15.198  -1.085  1.00 98.34           H  
ATOM   1498  CZ  ARG A 103     -22.267 -13.458  -0.451  1.00 98.34           C  
ATOM   1499  N   VAL A 104     -15.683 -12.958  -3.431  1.00 98.68           N  
ATOM   1500  H   VAL A 104     -15.145 -12.499  -2.710  1.00 98.68           H  
ATOM   1501  CA  VAL A 104     -15.352 -12.716  -4.845  1.00 98.68           C  
ATOM   1502  HA  VAL A 104     -16.275 -12.575  -5.407  1.00 98.68           H  
ATOM   1503  C   VAL A 104     -14.630 -13.937  -5.409  1.00 98.68           C  
ATOM   1504  CB  VAL A 104     -14.499 -11.448  -5.014  1.00 98.68           C  
ATOM   1505  HB  VAL A 104     -13.580 -11.558  -4.439  1.00 98.68           H  
ATOM   1506  O   VAL A 104     -13.534 -14.262  -4.963  1.00 98.68           O  
ATOM   1507  CG1 VAL A 104     -14.133 -11.209  -6.483  1.00 98.68           C  
ATOM   1508 HG11 VAL A 104     -15.031 -11.065  -7.085  1.00 98.68           H  
ATOM   1509 HG12 VAL A 104     -13.505 -10.321  -6.544  1.00 98.68           H  
ATOM   1510 HG13 VAL A 104     -13.552 -12.044  -6.874  1.00 98.68           H  
ATOM   1511  CG2 VAL A 104     -15.250 -10.208  -4.514  1.00 98.68           C  
ATOM   1512 HG21 VAL A 104     -16.170 -10.069  -5.082  1.00 98.68           H  
ATOM   1513 HG22 VAL A 104     -15.500 -10.312  -3.458  1.00 98.68           H  
ATOM   1514 HG23 VAL A 104     -14.624  -9.324  -4.628  1.00 98.68           H  
ATOM   1515  N   ARG A 105     -15.223 -14.610  -6.404  1.00 98.67           N  
ATOM   1516  H   ARG A 105     -16.137 -14.306  -6.708  1.00 98.67           H  
ATOM   1517  CA  ARG A 105     -14.659 -15.844  -6.982  1.00 98.67           C  
ATOM   1518  HA  ARG A 105     -14.612 -16.608  -6.205  1.00 98.67           H  
ATOM   1519  C   ARG A 105     -13.233 -15.654  -7.499  1.00 98.67           C  
ATOM   1520  CB  ARG A 105     -15.563 -16.322  -8.125  1.00 98.67           C  
ATOM   1521  HB2 ARG A 105     -16.581 -16.445  -7.756  1.00 98.67           H  
ATOM   1522  HB3 ARG A 105     -15.576 -15.564  -8.909  1.00 98.67           H  
ATOM   1523  O   ARG A 105     -12.376 -16.496  -7.247  1.00 98.67           O  
ATOM   1524  CG  ARG A 105     -15.070 -17.650  -8.712  1.00 98.67           C  
ATOM   1525  HG2 ARG A 105     -14.021 -17.573  -8.998  1.00 98.67           H  
ATOM   1526  HG3 ARG A 105     -15.174 -18.438  -7.966  1.00 98.67           H  
ATOM   1527  CD  ARG A 105     -15.865 -18.016  -9.959  1.00 98.67           C  
ATOM   1528  HD2 ARG A 105     -16.883 -18.275  -9.666  1.00 98.67           H  
ATOM   1529  HD3 ARG A 105     -15.898 -17.151 -10.621  1.00 98.67           H  
ATOM   1530  NE  ARG A 105     -15.191 -19.112 -10.669  1.00 98.67           N  
ATOM   1531  HE  ARG A 105     -14.206 -18.974 -10.848  1.00 98.67           H  
ATOM   1532  NH1 ARG A 105     -16.976 -20.528 -10.960  1.00 98.67           N  
ATOM   1533 HH11 ARG A 105     -17.553 -19.862 -10.465  1.00 98.67           H  
ATOM   1534 HH12 ARG A 105     -17.348 -21.398 -11.313  1.00 98.67           H  
ATOM   1535  NH2 ARG A 105     -14.932 -21.081 -11.721  1.00 98.67           N  
ATOM   1536 HH21 ARG A 105     -15.266 -21.969 -12.068  1.00 98.67           H  
ATOM   1537 HH22 ARG A 105     -13.950 -20.849 -11.774  1.00 98.67           H  
ATOM   1538  CZ  ARG A 105     -15.709 -20.237 -11.108  1.00 98.67           C  
ATOM   1539  N   ASN A 106     -13.026 -14.575  -8.252  1.00 98.88           N  
ATOM   1540  H   ASN A 106     -13.800 -13.938  -8.370  1.00 98.88           H  
ATOM   1541  CA  ASN A 106     -11.763 -14.240  -8.897  1.00 98.88           C  
ATOM   1542  HA  ASN A 106     -10.984 -14.926  -8.563  1.00 98.88           H  
ATOM   1543  C   ASN A 106     -11.337 -12.819  -8.501  1.00 98.88           C  
ATOM   1544  CB  ASN A 106     -11.910 -14.408 -10.419  1.00 98.88           C  
ATOM   1545  HB2 ASN A 106     -12.765 -13.831 -10.772  1.00 98.88           H  
ATOM   1546  HB3 ASN A 106     -11.006 -14.030 -10.897  1.00 98.88           H  
ATOM   1547  O   ASN A 106     -11.709 -11.861  -9.190  1.00 98.88           O  
ATOM   1548  CG  ASN A 106     -12.080 -15.855 -10.830  1.00 98.88           C  
ATOM   1549  ND2 ASN A 106     -11.030 -16.634 -10.724  1.00 98.88           N  
ATOM   1550 HD21 ASN A 106     -11.123 -17.622 -10.912  1.00 98.88           H  
ATOM   1551 HD22 ASN A 106     -10.171 -16.236 -10.372  1.00 98.88           H  
ATOM   1552  OD1 ASN A 106     -13.152 -16.280 -11.243  1.00 98.88           O  
ATOM   1553  N   PRO A 107     -10.613 -12.656  -7.378  1.00 98.94           N  
ATOM   1554  CA  PRO A 107     -10.136 -11.360  -6.901  1.00 98.94           C  
ATOM   1555  HA  PRO A 107     -10.988 -10.791  -6.528  1.00 98.94           H  
ATOM   1556  C   PRO A 107      -9.416 -10.519  -7.965  1.00 98.94           C  
ATOM   1557  CB  PRO A 107      -9.214 -11.694  -5.728  1.00 98.94           C  
ATOM   1558  HB2 PRO A 107      -9.171 -10.891  -4.993  1.00 98.94           H  
ATOM   1559  HB3 PRO A 107      -8.219 -11.943  -6.096  1.00 98.94           H  
ATOM   1560  O   PRO A 107      -9.637  -9.311  -8.023  1.00 98.94           O  
ATOM   1561  CG  PRO A 107      -9.829 -12.964  -5.155  1.00 98.94           C  
ATOM   1562  HG2 PRO A 107     -10.678 -12.714  -4.520  1.00 98.94           H  
ATOM   1563  HG3 PRO A 107      -9.088 -13.555  -4.617  1.00 98.94           H  
ATOM   1564  CD  PRO A 107     -10.307 -13.696  -6.401  1.00 98.94           C  
ATOM   1565  HD2 PRO A 107     -11.185 -14.293  -6.155  1.00 98.94           H  
ATOM   1566  HD3 PRO A 107      -9.513 -14.342  -6.775  1.00 98.94           H  
ATOM   1567  N   VAL A 108      -8.635 -11.126  -8.867  1.00 98.97           N  
ATOM   1568  H   VAL A 108      -8.411 -12.102  -8.738  1.00 98.97           H  
ATOM   1569  CA  VAL A 108      -7.963 -10.381  -9.948  1.00 98.97           C  
ATOM   1570  HA  VAL A 108      -7.395  -9.577  -9.480  1.00 98.97           H  
ATOM   1571  C   VAL A 108      -8.942  -9.726 -10.923  1.00 98.97           C  
ATOM   1572  CB  VAL A 108      -6.963 -11.268 -10.704  1.00 98.97           C  
ATOM   1573  HB  VAL A 108      -6.384 -11.818  -9.962  1.00 98.97           H  
ATOM   1574  O   VAL A 108      -8.666  -8.644 -11.437  1.00 98.97           O  
ATOM   1575  CG1 VAL A 108      -7.629 -12.273 -11.656  1.00 98.97           C  
ATOM   1576 HG11 VAL A 108      -6.875 -12.965 -12.029  1.00 98.97           H  
ATOM   1577 HG12 VAL A 108      -8.395 -12.839 -11.125  1.00 98.97           H  
ATOM   1578 HG13 VAL A 108      -8.078 -11.764 -12.509  1.00 98.97           H  
ATOM   1579  CG2 VAL A 108      -5.985 -10.402 -11.508  1.00 98.97           C  
ATOM   1580 HG21 VAL A 108      -5.229 -11.027 -11.984  1.00 98.97           H  
ATOM   1581 HG22 VAL A 108      -5.482  -9.701 -10.842  1.00 98.97           H  
ATOM   1582 HG23 VAL A 108      -6.507  -9.843 -12.285  1.00 98.97           H  
ATOM   1583  N   LEU A 109     -10.112 -10.329 -11.156  1.00 98.96           N  
ATOM   1584  H   LEU A 109     -10.332 -11.168 -10.637  1.00 98.96           H  
ATOM   1585  CA  LEU A 109     -11.142  -9.710 -11.991  1.00 98.96           C  
ATOM   1586  HA  LEU A 109     -10.674  -9.319 -12.894  1.00 98.96           H  
ATOM   1587  C   LEU A 109     -11.771  -8.510 -11.283  1.00 98.96           C  
ATOM   1588  CB  LEU A 109     -12.223 -10.726 -12.394  1.00 98.96           C  
ATOM   1589  HB2 LEU A 109     -12.979 -10.190 -12.968  1.00 98.96           H  
ATOM   1590  HB3 LEU A 109     -12.705 -11.108 -11.494  1.00 98.96           H  
ATOM   1591  O   LEU A 109     -12.070  -7.518 -11.940  1.00 98.96           O  
ATOM   1592  CG  LEU A 109     -11.733 -11.914 -13.238  1.00 98.96           C  
ATOM   1593  HG  LEU A 109     -11.067 -12.536 -12.641  1.00 98.96           H  
ATOM   1594  CD1 LEU A 109     -12.944 -12.748 -13.663  1.00 98.96           C  
ATOM   1595 HD11 LEU A 109     -13.589 -12.161 -14.318  1.00 98.96           H  
ATOM   1596 HD12 LEU A 109     -13.513 -13.055 -12.786  1.00 98.96           H  
ATOM   1597 HD13 LEU A 109     -12.610 -13.639 -14.194  1.00 98.96           H  
ATOM   1598  CD2 LEU A 109     -10.991 -11.478 -14.502  1.00 98.96           C  
ATOM   1599 HD21 LEU A 109     -11.600 -10.783 -15.080  1.00 98.96           H  
ATOM   1600 HD22 LEU A 109     -10.748 -12.346 -15.115  1.00 98.96           H  
ATOM   1601 HD23 LEU A 109     -10.055 -10.993 -14.224  1.00 98.96           H  
ATOM   1602  N   ALA A 110     -11.928  -8.564  -9.958  1.00 98.96           N  
ATOM   1603  H   ALA A 110     -11.613  -9.385  -9.461  1.00 98.96           H  
ATOM   1604  CA  ALA A 110     -12.350  -7.397  -9.188  1.00 98.96           C  
ATOM   1605  HA  ALA A 110     -13.240  -6.968  -9.648  1.00 98.96           H  
ATOM   1606  C   ALA A 110     -11.293  -6.292  -9.237  1.00 98.96           C  
ATOM   1607  CB  ALA A 110     -12.728  -7.814  -7.767  1.00 98.96           C  
ATOM   1608  HB1 ALA A 110     -13.565  -8.511  -7.810  1.00 98.96           H  
ATOM   1609  HB2 ALA A 110     -13.044  -6.934  -7.206  1.00 98.96           H  
ATOM   1610  HB3 ALA A 110     -11.881  -8.278  -7.261  1.00 98.96           H  
ATOM   1611  O   ALA A 110     -11.635  -5.163  -9.567  1.00 98.96           O  
ATOM   1612  N   ALA A 111     -10.016  -6.623  -9.040  1.00 98.97           N  
ATOM   1613  H   ALA A 111      -9.800  -7.567  -8.753  1.00 98.97           H  
ATOM   1614  CA  ALA A 111      -8.912  -5.678  -9.195  1.00 98.97           C  
ATOM   1615  HA  ALA A 111      -9.037  -4.872  -8.472  1.00 98.97           H  
ATOM   1616  C   ALA A 111      -8.889  -5.035 -10.600  1.00 98.97           C  
ATOM   1617  CB  ALA A 111      -7.612  -6.421  -8.871  1.00 98.97           C  
ATOM   1618  HB1 ALA A 111      -6.768  -5.735  -8.937  1.00 98.97           H  
ATOM   1619  HB2 ALA A 111      -7.449  -7.234  -9.579  1.00 98.97           H  
ATOM   1620  HB3 ALA A 111      -7.656  -6.826  -7.860  1.00 98.97           H  
ATOM   1621  O   ALA A 111      -8.772  -3.818 -10.717  1.00 98.97           O  
ATOM   1622  N   ARG A 112      -9.096  -5.819 -11.669  1.00 98.96           N  
ATOM   1623  H   ARG A 112      -9.127  -6.817 -11.519  1.00 98.96           H  
ATOM   1624  CA  ARG A 112      -9.210  -5.308 -13.049  1.00 98.96           C  
ATOM   1625  HA  ARG A 112      -8.327  -4.711 -13.279  1.00 98.96           H  
ATOM   1626  C   ARG A 112     -10.387  -4.349 -13.207  1.00 98.96           C  
ATOM   1627  CB  ARG A 112      -9.298  -6.492 -14.030  1.00 98.96           C  
ATOM   1628  HB2 ARG A 112     -10.185  -7.078 -13.790  1.00 98.96           H  
ATOM   1629  HB3 ARG A 112      -8.430  -7.136 -13.892  1.00 98.96           H  
ATOM   1630  O   ARG A 112     -10.233  -3.305 -13.827  1.00 98.96           O  
ATOM   1631  CG  ARG A 112      -9.384  -6.096 -15.516  1.00 98.96           C  
ATOM   1632  HG2 ARG A 112      -9.591  -6.996 -16.095  1.00 98.96           H  
ATOM   1633  HG3 ARG A 112     -10.215  -5.407 -15.670  1.00 98.96           H  
ATOM   1634  CD  ARG A 112      -8.092  -5.468 -16.054  1.00 98.96           C  
ATOM   1635  HD2 ARG A 112      -7.272  -6.178 -15.943  1.00 98.96           H  
ATOM   1636  HD3 ARG A 112      -7.861  -4.569 -15.483  1.00 98.96           H  
ATOM   1637  NE  ARG A 112      -8.234  -5.102 -17.471  1.00 98.96           N  
ATOM   1638  HE  ARG A 112      -8.751  -4.261 -17.682  1.00 98.96           H  
ATOM   1639  NH1 ARG A 112      -7.324  -6.923 -18.580  1.00 98.96           N  
ATOM   1640 HH11 ARG A 112      -7.081  -7.398 -17.722  1.00 98.96           H  
ATOM   1641 HH12 ARG A 112      -7.167  -7.309 -19.500  1.00 98.96           H  
ATOM   1642  NH2 ARG A 112      -8.180  -5.273 -19.723  1.00 98.96           N  
ATOM   1643 HH21 ARG A 112      -7.977  -5.810 -20.554  1.00 98.96           H  
ATOM   1644 HH22 ARG A 112      -8.770  -4.453 -19.730  1.00 98.96           H  
ATOM   1645  CZ  ARG A 112      -7.907  -5.765 -18.561  1.00 98.96           C  
ATOM   1646  N   ARG A 113     -11.542  -4.660 -12.615  1.00 98.90           N  
ATOM   1647  H   ARG A 113     -11.602  -5.535 -12.115  1.00 98.90           H  
ATOM   1648  CA  ARG A 113     -12.698  -3.753 -12.634  1.00 98.90           C  
ATOM   1649  HA  ARG A 113     -12.849  -3.399 -13.653  1.00 98.90           H  
ATOM   1650  C   ARG A 113     -12.461  -2.475 -11.841  1.00 98.90           C  
ATOM   1651  CB  ARG A 113     -13.960  -4.466 -12.133  1.00 98.90           C  
ATOM   1652  HB2 ARG A 113     -13.767  -4.911 -11.157  1.00 98.90           H  
ATOM   1653  HB3 ARG A 113     -14.745  -3.719 -12.014  1.00 98.90           H  
ATOM   1654  O   ARG A 113     -12.941  -1.437 -12.272  1.00 98.90           O  
ATOM   1655  CG  ARG A 113     -14.481  -5.549 -13.082  1.00 98.90           C  
ATOM   1656  HG2 ARG A 113     -13.717  -6.309 -13.247  1.00 98.90           H  
ATOM   1657  HG3 ARG A 113     -15.351  -6.017 -12.622  1.00 98.90           H  
ATOM   1658  CD  ARG A 113     -14.887  -4.971 -14.434  1.00 98.90           C  
ATOM   1659  HD2 ARG A 113     -15.621  -4.182 -14.271  1.00 98.90           H  
ATOM   1660  HD3 ARG A 113     -14.016  -4.546 -14.932  1.00 98.90           H  
ATOM   1661  NE  ARG A 113     -15.456  -6.019 -15.294  1.00 98.90           N  
ATOM   1662  HE  ARG A 113     -15.405  -6.969 -14.956  1.00 98.90           H  
ATOM   1663  NH1 ARG A 113     -16.130  -4.598 -16.956  1.00 98.90           N  
ATOM   1664 HH11 ARG A 113     -16.520  -4.416 -17.870  1.00 98.90           H  
ATOM   1665 HH12 ARG A 113     -15.741  -3.828 -16.431  1.00 98.90           H  
ATOM   1666  NH2 ARG A 113     -16.486  -6.799 -17.161  1.00 98.90           N  
ATOM   1667 HH21 ARG A 113     -16.915  -6.608 -18.055  1.00 98.90           H  
ATOM   1668 HH22 ARG A 113     -16.435  -7.736 -16.788  1.00 98.90           H  
ATOM   1669  CZ  ARG A 113     -16.020  -5.800 -16.464  1.00 98.90           C  
ATOM   1670  N   VAL A 114     -11.722  -2.520 -10.733  1.00 98.93           N  
ATOM   1671  H   VAL A 114     -11.395  -3.416 -10.401  1.00 98.93           H  
ATOM   1672  CA  VAL A 114     -11.327  -1.300 -10.007  1.00 98.93           C  
ATOM   1673  HA  VAL A 114     -12.224  -0.735  -9.752  1.00 98.93           H  
ATOM   1674  C   VAL A 114     -10.491  -0.399 -10.919  1.00 98.93           C  
ATOM   1675  CB  VAL A 114     -10.595  -1.631  -8.690  1.00 98.93           C  
ATOM   1676  HB  VAL A 114      -9.758  -2.300  -8.891  1.00 98.93           H  
ATOM   1677  O   VAL A 114     -10.812   0.778 -11.033  1.00 98.93           O  
ATOM   1678  CG1 VAL A 114     -10.049  -0.384  -7.987  1.00 98.93           C  
ATOM   1679 HG11 VAL A 114      -9.603  -0.659  -7.032  1.00 98.93           H  
ATOM   1680 HG12 VAL A 114      -9.282   0.091  -8.598  1.00 98.93           H  
ATOM   1681 HG13 VAL A 114     -10.851   0.333  -7.815  1.00 98.93           H  
ATOM   1682  CG2 VAL A 114     -11.544  -2.322  -7.704  1.00 98.93           C  
ATOM   1683 HG21 VAL A 114     -11.020  -2.539  -6.773  1.00 98.93           H  
ATOM   1684 HG22 VAL A 114     -12.401  -1.677  -7.507  1.00 98.93           H  
ATOM   1685 HG23 VAL A 114     -11.913  -3.263  -8.112  1.00 98.93           H  
ATOM   1686  N   LEU A 115      -9.511  -0.968 -11.633  1.00 98.81           N  
ATOM   1687  H   LEU A 115      -9.326  -1.950 -11.489  1.00 98.81           H  
ATOM   1688  CA  LEU A 115      -8.668  -0.244 -12.595  1.00 98.81           C  
ATOM   1689  HA  LEU A 115      -8.167   0.569 -12.070  1.00 98.81           H  
ATOM   1690  C   LEU A 115      -9.489   0.393 -13.727  1.00 98.81           C  
ATOM   1691  CB  LEU A 115      -7.601  -1.223 -13.137  1.00 98.81           C  
ATOM   1692  HB2 LEU A 115      -7.095  -1.656 -12.274  1.00 98.81           H  
ATOM   1693  HB3 LEU A 115      -8.088  -2.044 -13.664  1.00 98.81           H  
ATOM   1694  O   LEU A 115      -9.273   1.548 -14.063  1.00 98.81           O  
ATOM   1695  CG  LEU A 115      -6.529  -0.619 -14.070  1.00 98.81           C  
ATOM   1696  HG  LEU A 115      -6.201   0.341 -13.672  1.00 98.81           H  
ATOM   1697  CD1 LEU A 115      -5.321  -1.561 -14.121  1.00 98.81           C  
ATOM   1698 HD11 LEU A 115      -4.939  -1.734 -13.115  1.00 98.81           H  
ATOM   1699 HD12 LEU A 115      -4.530  -1.107 -14.718  1.00 98.81           H  
ATOM   1700 HD13 LEU A 115      -5.609  -2.513 -14.566  1.00 98.81           H  
ATOM   1701  CD2 LEU A 115      -6.974  -0.460 -15.529  1.00 98.81           C  
ATOM   1702 HD21 LEU A 115      -7.365  -1.401 -15.918  1.00 98.81           H  
ATOM   1703 HD22 LEU A 115      -7.730   0.319 -15.624  1.00 98.81           H  
ATOM   1704 HD23 LEU A 115      -6.129  -0.142 -16.140  1.00 98.81           H  
ATOM   1705  N   GLU A 116     -10.400  -0.365 -14.342  1.00 98.57           N  
ATOM   1706  H   GLU A 116     -10.479  -1.331 -14.055  1.00 98.57           H  
ATOM   1707  CA  GLU A 116     -11.082   0.055 -15.577  1.00 98.57           C  
ATOM   1708  HA  GLU A 116     -10.431   0.714 -16.152  1.00 98.57           H  
ATOM   1709  C   GLU A 116     -12.398   0.806 -15.364  1.00 98.57           C  
ATOM   1710  CB  GLU A 116     -11.408  -1.186 -16.418  1.00 98.57           C  
ATOM   1711  HB2 GLU A 116     -11.987  -1.880 -15.809  1.00 98.57           H  
ATOM   1712  HB3 GLU A 116     -12.020  -0.887 -17.269  1.00 98.57           H  
ATOM   1713  O   GLU A 116     -12.889   1.464 -16.281  1.00 98.57           O  
ATOM   1714  CG  GLU A 116     -10.169  -1.893 -16.961  1.00 98.57           C  
ATOM   1715  HG2 GLU A 116      -9.556  -2.259 -16.138  1.00 98.57           H  
ATOM   1716  HG3 GLU A 116      -9.578  -1.178 -17.533  1.00 98.57           H  
ATOM   1717  CD  GLU A 116     -10.552  -3.075 -17.852  1.00 98.57           C  
ATOM   1718  OE1 GLU A 116      -9.805  -3.314 -18.830  1.00 98.57           O  
ATOM   1719  OE2 GLU A 116     -11.486  -3.838 -17.514  1.00 98.57           O  
ATOM   1720  N   CYS A 117     -13.051   0.611 -14.220  1.00 98.24           N  
ATOM   1721  H   CYS A 117     -12.607   0.045 -13.511  1.00 98.24           H  
ATOM   1722  CA  CYS A 117     -14.446   1.003 -14.003  1.00 98.24           C  
ATOM   1723  HA  CYS A 117     -14.749   1.681 -14.801  1.00 98.24           H  
ATOM   1724  C   CYS A 117     -14.640   1.803 -12.707  1.00 98.24           C  
ATOM   1725  CB  CYS A 117     -15.363  -0.237 -14.062  1.00 98.24           C  
ATOM   1726  HB2 CYS A 117     -15.168  -0.878 -13.203  1.00 98.24           H  
ATOM   1727  HB3 CYS A 117     -16.400   0.094 -14.001  1.00 98.24           H  
ATOM   1728  O   CYS A 117     -15.763   1.898 -12.207  1.00 98.24           O  
ATOM   1729  SG  CYS A 117     -15.137  -1.190 -15.599  1.00 98.24           S  
ATOM   1730  HG  CYS A 117     -14.470  -0.223 -16.236  1.00 98.24           H  
ATOM   1731  N   SER A 118     -13.567   2.357 -12.144  1.00 97.23           N  
ATOM   1732  H   SER A 118     -12.670   2.270 -12.602  1.00 97.23           H  
ATOM   1733  CA  SER A 118     -13.631   3.282 -11.015  1.00 97.23           C  
ATOM   1734  HA  SER A 118     -14.591   3.797 -11.043  1.00 97.23           H  
ATOM   1735  C   SER A 118     -12.540   4.346 -11.115  1.00 97.23           C  
ATOM   1736  CB  SER A 118     -13.542   2.513  -9.689  1.00 97.23           C  
ATOM   1737  HB2 SER A 118     -14.023   3.107  -8.912  1.00 97.23           H  
ATOM   1738  HB3 SER A 118     -14.084   1.571  -9.776  1.00 97.23           H  
ATOM   1739  O   SER A 118     -11.539   4.153 -11.793  1.00 97.23           O  
ATOM   1740  OG  SER A 118     -12.213   2.257  -9.281  1.00 97.23           O  
ATOM   1741  HG  SER A 118     -11.710   1.888 -10.010  1.00 97.23           H  
ATOM   1742  N   GLU A 119     -12.703   5.436 -10.370  1.00 95.53           N  
ATOM   1743  H   GLU A 119     -13.572   5.563  -9.872  1.00 95.53           H  
ATOM   1744  CA  GLU A 119     -11.672   6.471 -10.200  1.00 95.53           C  
ATOM   1745  HA  GLU A 119     -11.083   6.549 -11.114  1.00 95.53           H  
ATOM   1746  C   GLU A 119     -10.692   6.127  -9.058  1.00 95.53           C  
ATOM   1747  CB  GLU A 119     -12.354   7.827  -9.948  1.00 95.53           C  
ATOM   1748  HB2 GLU A 119     -12.929   7.760  -9.025  1.00 95.53           H  
ATOM   1749  HB3 GLU A 119     -11.594   8.596  -9.806  1.00 95.53           H  
ATOM   1750  O   GLU A 119     -10.007   7.004  -8.533  1.00 95.53           O  
ATOM   1751  CG  GLU A 119     -13.297   8.279 -11.072  1.00 95.53           C  
ATOM   1752  HG2 GLU A 119     -13.761   9.217 -10.767  1.00 95.53           H  
ATOM   1753  HG3 GLU A 119     -14.100   7.552 -11.188  1.00 95.53           H  
ATOM   1754  CD  GLU A 119     -12.571   8.498 -12.406  1.00 95.53           C  
ATOM   1755  OE1 GLU A 119     -13.051   7.943 -13.418  1.00 95.53           O  
ATOM   1756  OE2 GLU A 119     -11.572   9.253 -12.399  1.00 95.53           O  
ATOM   1757  N   HIS A 120     -10.677   4.870  -8.602  1.00 98.28           N  
ATOM   1758  H   HIS A 120     -11.168   4.169  -9.138  1.00 98.28           H  
ATOM   1759  CA  HIS A 120      -9.982   4.412  -7.400  1.00 98.28           C  
ATOM   1760  HA  HIS A 120      -9.457   5.253  -6.947  1.00 98.28           H  
ATOM   1761  C   HIS A 120      -8.939   3.338  -7.715  1.00 98.28           C  
ATOM   1762  CB  HIS A 120     -11.006   3.935  -6.364  1.00 98.28           C  
ATOM   1763  HB2 HIS A 120     -10.486   3.587  -5.472  1.00 98.28           H  
ATOM   1764  HB3 HIS A 120     -11.565   3.095  -6.777  1.00 98.28           H  
ATOM   1765  O   HIS A 120      -8.942   2.735  -8.782  1.00 98.28           O  
ATOM   1766  CG  HIS A 120     -11.965   5.021  -5.954  1.00 98.28           C  
ATOM   1767  CD2 HIS A 120     -13.328   4.990  -6.053  1.00 98.28           C  
ATOM   1768  HD2 HIS A 120     -13.909   4.187  -6.483  1.00 98.28           H  
ATOM   1769  ND1 HIS A 120     -11.621   6.280  -5.521  1.00 98.28           N  
ATOM   1770  HD1 HIS A 120     -10.680   6.645  -5.484  1.00 98.28           H  
ATOM   1771  CE1 HIS A 120     -12.754   6.978  -5.345  1.00 98.28           C  
ATOM   1772  HE1 HIS A 120     -12.797   8.019  -5.062  1.00 98.28           H  
ATOM   1773  NE2 HIS A 120     -13.829   6.220  -5.614  1.00 98.28           N  
ATOM   1774  N   VAL A 121      -8.041   3.079  -6.759  1.00 98.90           N  
ATOM   1775  H   VAL A 121      -8.063   3.652  -5.927  1.00 98.90           H  
ATOM   1776  CA  VAL A 121      -7.001   2.042  -6.893  1.00 98.90           C  
ATOM   1777  HA  VAL A 121      -7.026   1.632  -7.903  1.00 98.90           H  
ATOM   1778  C   VAL A 121      -7.239   0.858  -5.962  1.00 98.90           C  
ATOM   1779  CB  VAL A 121      -5.598   2.644  -6.691  1.00 98.90           C  
ATOM   1780  HB  VAL A 121      -5.589   3.200  -5.753  1.00 98.90           H  
ATOM   1781  O   VAL A 121      -6.912  -0.260  -6.333  1.00 98.90           O  
ATOM   1782  CG1 VAL A 121      -4.481   1.588  -6.646  1.00 98.90           C  
ATOM   1783 HG11 VAL A 121      -3.508   2.076  -6.594  1.00 98.90           H  
ATOM   1784 HG12 VAL A 121      -4.593   0.943  -5.775  1.00 98.90           H  
ATOM   1785 HG13 VAL A 121      -4.529   0.970  -7.542  1.00 98.90           H  
ATOM   1786  CG2 VAL A 121      -5.242   3.614  -7.824  1.00 98.90           C  
ATOM   1787 HG21 VAL A 121      -5.140   3.068  -8.762  1.00 98.90           H  
ATOM   1788 HG22 VAL A 121      -6.031   4.356  -7.951  1.00 98.90           H  
ATOM   1789 HG23 VAL A 121      -4.308   4.127  -7.592  1.00 98.90           H  
ATOM   1790  N   LEU A 122      -7.790   1.057  -4.762  1.00 98.95           N  
ATOM   1791  H   LEU A 122      -8.093   1.984  -4.499  1.00 98.95           H  
ATOM   1792  CA  LEU A 122      -7.940  -0.014  -3.776  1.00 98.95           C  
ATOM   1793  HA  LEU A 122      -7.909  -0.974  -4.293  1.00 98.95           H  
ATOM   1794  C   LEU A 122      -9.282   0.072  -3.053  1.00 98.95           C  
ATOM   1795  CB  LEU A 122      -6.746   0.025  -2.802  1.00 98.95           C  
ATOM   1796  HB2 LEU A 122      -5.832  -0.136  -3.374  1.00 98.95           H  
ATOM   1797  HB3 LEU A 122      -6.701   1.022  -2.363  1.00 98.95           H  
ATOM   1798  O   LEU A 122      -9.620   1.104  -2.468  1.00 98.95           O  
ATOM   1799  CG  LEU A 122      -6.788  -1.000  -1.650  1.00 98.95           C  
ATOM   1800  HG  LEU A 122      -7.672  -0.821  -1.037  1.00 98.95           H  
ATOM   1801  CD1 LEU A 122      -6.806  -2.454  -2.120  1.00 98.95           C  
ATOM   1802 HD11 LEU A 122      -7.685  -2.644  -2.736  1.00 98.95           H  
ATOM   1803 HD12 LEU A 122      -5.900  -2.676  -2.683  1.00 98.95           H  
ATOM   1804 HD13 LEU A 122      -6.858  -3.115  -1.255  1.00 98.95           H  
ATOM   1805  CD2 LEU A 122      -5.546  -0.826  -0.772  1.00 98.95           C  
ATOM   1806 HD21 LEU A 122      -5.620  -1.480   0.097  1.00 98.95           H  
ATOM   1807 HD22 LEU A 122      -4.650  -1.081  -1.339  1.00 98.95           H  
ATOM   1808 HD23 LEU A 122      -5.468   0.206  -0.432  1.00 98.95           H  
ATOM   1809  N   PHE A 123      -9.987  -1.057  -3.031  1.00 98.93           N  
ATOM   1810  H   PHE A 123      -9.642  -1.843  -3.563  1.00 98.93           H  
ATOM   1811  CA  PHE A 123     -11.123  -1.293  -2.147  1.00 98.93           C  
ATOM   1812  HA  PHE A 123     -11.310  -0.389  -1.567  1.00 98.93           H  
ATOM   1813  C   PHE A 123     -10.837  -2.426  -1.160  1.00 98.93           C  
ATOM   1814  CB  PHE A 123     -12.380  -1.582  -2.964  1.00 98.93           C  
ATOM   1815  HB2 PHE A 123     -12.176  -2.360  -3.700  1.00 98.93           H  
ATOM   1816  HB3 PHE A 123     -13.147  -1.954  -2.284  1.00 98.93           H  
ATOM   1817  O   PHE A 123     -10.142  -3.384  -1.489  1.00 98.93           O  
ATOM   1818  CG  PHE A 123     -12.948  -0.363  -3.640  1.00 98.93           C  
ATOM   1819  CD1 PHE A 123     -13.785   0.493  -2.907  1.00 98.93           C  
ATOM   1820  HD1 PHE A 123     -14.021   0.281  -1.875  1.00 98.93           H  
ATOM   1821  CD2 PHE A 123     -12.662  -0.093  -4.989  1.00 98.93           C  
ATOM   1822  HD2 PHE A 123     -11.989  -0.738  -5.534  1.00 98.93           H  
ATOM   1823  CE1 PHE A 123     -14.360   1.603  -3.533  1.00 98.93           C  
ATOM   1824  HE1 PHE A 123     -15.041   2.230  -2.976  1.00 98.93           H  
ATOM   1825  CE2 PHE A 123     -13.254   1.009  -5.625  1.00 98.93           C  
ATOM   1826  HE2 PHE A 123     -13.069   1.201  -6.672  1.00 98.93           H  
ATOM   1827  CZ  PHE A 123     -14.108   1.848  -4.891  1.00 98.93           C  
ATOM   1828  HZ  PHE A 123     -14.613   2.669  -5.378  1.00 98.93           H  
ATOM   1829  N   THR A 124     -11.420  -2.360   0.033  1.00 98.80           N  
ATOM   1830  H   THR A 124     -11.949  -1.531   0.264  1.00 98.80           H  
ATOM   1831  CA  THR A 124     -11.294  -3.404   1.060  1.00 98.80           C  
ATOM   1832  HA  THR A 124     -10.711  -4.231   0.654  1.00 98.80           H  
ATOM   1833  C   THR A 124     -12.644  -3.982   1.477  1.00 98.80           C  
ATOM   1834  CB  THR A 124     -10.503  -2.895   2.273  1.00 98.80           C  
ATOM   1835  HB  THR A 124      -9.540  -2.515   1.934  1.00 98.80           H  
ATOM   1836  O   THR A 124     -13.668  -3.290   1.447  1.00 98.80           O  
ATOM   1837  CG2 THR A 124     -11.208  -1.791   3.053  1.00 98.80           C  
ATOM   1838 HG21 THR A 124     -12.147  -2.151   3.473  1.00 98.80           H  
ATOM   1839 HG22 THR A 124     -11.406  -0.942   2.398  1.00 98.80           H  
ATOM   1840 HG23 THR A 124     -10.562  -1.443   3.859  1.00 98.80           H  
ATOM   1841  OG1 THR A 124     -10.287  -3.946   3.181  1.00 98.80           O  
ATOM   1842  HG1 THR A 124      -9.924  -3.571   3.987  1.00 98.80           H  
ATOM   1843  N   GLY A 125     -12.633  -5.249   1.894  1.00 98.02           N  
ATOM   1844  H   GLY A 125     -11.756  -5.744   1.816  1.00 98.02           H  
ATOM   1845  CA  GLY A 125     -13.715  -5.901   2.628  1.00 98.02           C  
ATOM   1846  HA2 GLY A 125     -13.486  -6.960   2.743  1.00 98.02           H  
ATOM   1847  HA3 GLY A 125     -13.773  -5.458   3.622  1.00 98.02           H  
ATOM   1848  C   GLY A 125     -15.078  -5.784   1.948  1.00 98.02           C  
ATOM   1849  O   GLY A 125     -15.205  -5.973   0.740  1.00 98.02           O  
ATOM   1850  N   GLU A 126     -16.107  -5.449   2.728  1.00 97.63           N  
ATOM   1851  H   GLU A 126     -15.952  -5.320   3.718  1.00 97.63           H  
ATOM   1852  CA  GLU A 126     -17.486  -5.323   2.235  1.00 97.63           C  
ATOM   1853  HA  GLU A 126     -17.818  -6.282   1.837  1.00 97.63           H  
ATOM   1854  C   GLU A 126     -17.632  -4.288   1.114  1.00 97.63           C  
ATOM   1855  CB  GLU A 126     -18.418  -4.921   3.383  1.00 97.63           C  
ATOM   1856  HB2 GLU A 126     -18.061  -3.986   3.815  1.00 97.63           H  
ATOM   1857  HB3 GLU A 126     -19.416  -4.758   2.975  1.00 97.63           H  
ATOM   1858  O   GLU A 126     -18.405  -4.508   0.187  1.00 97.63           O  
ATOM   1859  CG  GLU A 126     -18.511  -5.990   4.478  1.00 97.63           C  
ATOM   1860  HG2 GLU A 126     -18.799  -6.935   4.017  1.00 97.63           H  
ATOM   1861  HG3 GLU A 126     -17.531  -6.120   4.936  1.00 97.63           H  
ATOM   1862  CD  GLU A 126     -19.527  -5.618   5.568  1.00 97.63           C  
ATOM   1863  OE1 GLU A 126     -19.981  -6.557   6.255  1.00 97.63           O  
ATOM   1864  OE2 GLU A 126     -19.835  -4.410   5.710  1.00 97.63           O  
ATOM   1865  N   GLY A 127     -16.864  -3.193   1.150  1.00 98.24           N  
ATOM   1866  H   GLY A 127     -16.187  -3.100   1.893  1.00 98.24           H  
ATOM   1867  CA  GLY A 127     -16.873  -2.192   0.080  1.00 98.24           C  
ATOM   1868  HA2 GLY A 127     -17.887  -1.821  -0.072  1.00 98.24           H  
ATOM   1869  HA3 GLY A 127     -16.235  -1.357   0.370  1.00 98.24           H  
ATOM   1870  C   GLY A 127     -16.350  -2.756  -1.242  1.00 98.24           C  
ATOM   1871  O   GLY A 127     -16.950  -2.541  -2.295  1.00 98.24           O  
ATOM   1872  N   ALA A 128     -15.287  -3.565  -1.187  1.00 98.78           N  
ATOM   1873  H   ALA A 128     -14.870  -3.750  -0.285  1.00 98.78           H  
ATOM   1874  CA  ALA A 128     -14.776  -4.279  -2.356  1.00 98.78           C  
ATOM   1875  HA  ALA A 128     -14.607  -3.561  -3.159  1.00 98.78           H  
ATOM   1876  C   ALA A 128     -15.771  -5.321  -2.885  1.00 98.78           C  
ATOM   1877  CB  ALA A 128     -13.440  -4.935  -1.997  1.00 98.78           C  
ATOM   1878  HB1 ALA A 128     -13.057  -5.481  -2.859  1.00 98.78           H  
ATOM   1879  HB2 ALA A 128     -12.714  -4.175  -1.710  1.00 98.78           H  
ATOM   1880  HB3 ALA A 128     -13.566  -5.620  -1.159  1.00 98.78           H  
ATOM   1881  O   ALA A 128     -15.935  -5.456  -4.099  1.00 98.78           O  
ATOM   1882  N   GLU A 129     -16.461  -6.046  -2.001  1.00 98.50           N  
ATOM   1883  H   GLU A 129     -16.266  -5.919  -1.018  1.00 98.50           H  
ATOM   1884  CA  GLU A 129     -17.487  -7.011  -2.409  1.00 98.50           C  
ATOM   1885  HA  GLU A 129     -17.071  -7.657  -3.183  1.00 98.50           H  
ATOM   1886  C   GLU A 129     -18.719  -6.335  -3.014  1.00 98.50           C  
ATOM   1887  CB  GLU A 129     -17.922  -7.895  -1.237  1.00 98.50           C  
ATOM   1888  HB2 GLU A 129     -18.713  -8.553  -1.597  1.00 98.50           H  
ATOM   1889  HB3 GLU A 129     -18.321  -7.280  -0.430  1.00 98.50           H  
ATOM   1890  O   GLU A 129     -19.239  -6.810  -4.026  1.00 98.50           O  
ATOM   1891  CG  GLU A 129     -16.775  -8.757  -0.709  1.00 98.50           C  
ATOM   1892  HG2 GLU A 129     -16.207  -9.136  -1.559  1.00 98.50           H  
ATOM   1893  HG3 GLU A 129     -16.100  -8.153  -0.103  1.00 98.50           H  
ATOM   1894  CD  GLU A 129     -17.265  -9.945   0.118  1.00 98.50           C  
ATOM   1895  OE1 GLU A 129     -16.541 -10.964   0.081  1.00 98.50           O  
ATOM   1896  OE2 GLU A 129     -18.359  -9.905   0.719  1.00 98.50           O  
ATOM   1897  N   ALA A 130     -19.163  -5.216  -2.438  1.00 98.49           N  
ATOM   1898  H   ALA A 130     -18.720  -4.903  -1.586  1.00 98.49           H  
ATOM   1899  CA  ALA A 130     -20.265  -4.416  -2.959  1.00 98.49           C  
ATOM   1900  HA  ALA A 130     -21.144  -5.052  -3.060  1.00 98.49           H  
ATOM   1901  C   ALA A 130     -19.931  -3.857  -4.349  1.00 98.49           C  
ATOM   1902  CB  ALA A 130     -20.583  -3.300  -1.958  1.00 98.49           C  
ATOM   1903  HB1 ALA A 130     -21.416  -2.701  -2.325  1.00 98.49           H  
ATOM   1904  HB2 ALA A 130     -20.854  -3.733  -0.995  1.00 98.49           H  
ATOM   1905  HB3 ALA A 130     -19.714  -2.656  -1.822  1.00 98.49           H  
ATOM   1906  O   ALA A 130     -20.742  -3.978  -5.269  1.00 98.49           O  
ATOM   1907  N   PHE A 131     -18.713  -3.333  -4.534  1.00 98.60           N  
ATOM   1908  H   PHE A 131     -18.107  -3.216  -3.735  1.00 98.60           H  
ATOM   1909  CA  PHE A 131     -18.222  -2.923  -5.848  1.00 98.60           C  
ATOM   1910  HA  PHE A 131     -18.899  -2.172  -6.255  1.00 98.60           H  
ATOM   1911  C   PHE A 131     -18.207  -4.104  -6.828  1.00 98.60           C  
ATOM   1912  CB  PHE A 131     -16.831  -2.291  -5.713  1.00 98.60           C  
ATOM   1913  HB2 PHE A 131     -16.907  -1.386  -5.110  1.00 98.60           H  
ATOM   1914  HB3 PHE A 131     -16.167  -2.978  -5.189  1.00 98.60           H  
ATOM   1915  O   PHE A 131     -18.781  -4.011  -7.911  1.00 98.60           O  
ATOM   1916  CG  PHE A 131     -16.218  -1.939  -7.055  1.00 98.60           C  
ATOM   1917  CD1 PHE A 131     -15.320  -2.828  -7.676  1.00 98.60           C  
ATOM   1918  HD1 PHE A 131     -15.032  -3.742  -7.178  1.00 98.60           H  
ATOM   1919  CD2 PHE A 131     -16.578  -0.742  -7.702  1.00 98.60           C  
ATOM   1920  HD2 PHE A 131     -17.247  -0.047  -7.217  1.00 98.60           H  
ATOM   1921  CE1 PHE A 131     -14.788  -2.523  -8.940  1.00 98.60           C  
ATOM   1922  HE1 PHE A 131     -14.085  -3.198  -9.403  1.00 98.60           H  
ATOM   1923  CE2 PHE A 131     -16.046  -0.438  -8.968  1.00 98.60           C  
ATOM   1924  HE2 PHE A 131     -16.304   0.489  -9.458  1.00 98.60           H  
ATOM   1925  CZ  PHE A 131     -15.151  -1.326  -9.585  1.00 98.60           C  
ATOM   1926  HZ  PHE A 131     -14.734  -1.072 -10.549  1.00 98.60           H  
ATOM   1927  N   ALA A 132     -17.624  -5.245  -6.448  1.00 98.75           N  
ATOM   1928  H   ALA A 132     -17.173  -5.279  -5.545  1.00 98.75           H  
ATOM   1929  CA  ALA A 132     -17.567  -6.427  -7.307  1.00 98.75           C  
ATOM   1930  HA  ALA A 132     -17.027  -6.161  -8.215  1.00 98.75           H  
ATOM   1931  C   ALA A 132     -18.966  -6.912  -7.730  1.00 98.75           C  
ATOM   1932  CB  ALA A 132     -16.784  -7.523  -6.574  1.00 98.75           C  
ATOM   1933  HB1 ALA A 132     -15.780  -7.168  -6.343  1.00 98.75           H  
ATOM   1934  HB2 ALA A 132     -17.290  -7.782  -5.643  1.00 98.75           H  
ATOM   1935  HB3 ALA A 132     -16.714  -8.414  -7.199  1.00 98.75           H  
ATOM   1936  O   ALA A 132     -19.179  -7.229  -8.903  1.00 98.75           O  
ATOM   1937  N   ALA A 133     -19.930  -6.916  -6.804  1.00 98.50           N  
ATOM   1938  H   ALA A 133     -19.688  -6.659  -5.858  1.00 98.50           H  
ATOM   1939  CA  ALA A 133     -21.324  -7.244  -7.089  1.00 98.50           C  
ATOM   1940  HA  ALA A 133     -21.364  -8.233  -7.545  1.00 98.50           H  
ATOM   1941  C   ALA A 133     -21.960  -6.247  -8.070  1.00 98.50           C  
ATOM   1942  CB  ALA A 133     -22.102  -7.279  -5.769  1.00 98.50           C  
ATOM   1943  HB1 ALA A 133     -23.126  -7.604  -5.955  1.00 98.50           H  
ATOM   1944  HB2 ALA A 133     -22.118  -6.288  -5.315  1.00 98.50           H  
ATOM   1945  HB3 ALA A 133     -21.623  -7.970  -5.076  1.00 98.50           H  
ATOM   1946  O   ALA A 133     -22.610  -6.668  -9.028  1.00 98.50           O  
ATOM   1947  N   ALA A 134     -21.737  -4.943  -7.876  1.00 98.17           N  
ATOM   1948  H   ALA A 134     -21.206  -4.655  -7.066  1.00 98.17           H  
ATOM   1949  CA  ALA A 134     -22.228  -3.897  -8.775  1.00 98.17           C  
ATOM   1950  HA  ALA A 134     -23.310  -3.996  -8.863  1.00 98.17           H  
ATOM   1951  C   ALA A 134     -21.642  -4.016 -10.195  1.00 98.17           C  
ATOM   1952  CB  ALA A 134     -21.920  -2.531  -8.148  1.00 98.17           C  
ATOM   1953  HB1 ALA A 134     -20.844  -2.388  -8.060  1.00 98.17           H  
ATOM   1954  HB2 ALA A 134     -22.331  -1.741  -8.776  1.00 98.17           H  
ATOM   1955  HB3 ALA A 134     -22.370  -2.467  -7.158  1.00 98.17           H  
ATOM   1956  O   ALA A 134     -22.331  -3.729 -11.170  1.00 98.17           O  
ATOM   1957  N   GLN A 135     -20.409  -4.517 -10.324  1.00 98.28           N  
ATOM   1958  H   GLN A 135     -19.879  -4.667  -9.478  1.00 98.28           H  
ATOM   1959  CA  GLN A 135     -19.762  -4.821 -11.609  1.00 98.28           C  
ATOM   1960  HA  GLN A 135     -20.056  -4.055 -12.327  1.00 98.28           H  
ATOM   1961  C   GLN A 135     -20.208  -6.162 -12.227  1.00 98.28           C  
ATOM   1962  CB  GLN A 135     -18.232  -4.760 -11.446  1.00 98.28           C  
ATOM   1963  HB2 GLN A 135     -17.918  -5.505 -10.715  1.00 98.28           H  
ATOM   1964  HB3 GLN A 135     -17.760  -5.002 -12.398  1.00 98.28           H  
ATOM   1965  O   GLN A 135     -19.676  -6.581 -13.258  1.00 98.28           O  
ATOM   1966  CG  GLN A 135     -17.723  -3.381 -10.996  1.00 98.28           C  
ATOM   1967  HG2 GLN A 135     -16.635  -3.406 -10.933  1.00 98.28           H  
ATOM   1968  HG3 GLN A 135     -18.093  -3.150  -9.997  1.00 98.28           H  
ATOM   1969  CD  GLN A 135     -18.131  -2.247 -11.922  1.00 98.28           C  
ATOM   1970  NE2 GLN A 135     -18.515  -1.112 -11.383  1.00 98.28           N  
ATOM   1971 HE21 GLN A 135     -18.702  -0.350 -12.019  1.00 98.28           H  
ATOM   1972 HE22 GLN A 135     -18.451  -0.980 -10.384  1.00 98.28           H  
ATOM   1973  OE1 GLN A 135     -18.109  -2.366 -13.137  1.00 98.28           O  
ATOM   1974  N   GLY A 136     -21.164  -6.862 -11.608  1.00 98.30           N  
ATOM   1975  H   GLY A 136     -21.566  -6.482 -10.763  1.00 98.30           H  
ATOM   1976  CA  GLY A 136     -21.683  -8.141 -12.093  1.00 98.30           C  
ATOM   1977  HA2 GLY A 136     -22.567  -8.395 -11.509  1.00 98.30           H  
ATOM   1978  HA3 GLY A 136     -21.971  -8.039 -13.139  1.00 98.30           H  
ATOM   1979  C   GLY A 136     -20.693  -9.303 -11.976  1.00 98.30           C  
ATOM   1980  O   GLY A 136     -20.830 -10.297 -12.692  1.00 98.30           O  
ATOM   1981  N   LEU A 137     -19.682  -9.195 -11.107  1.00 98.51           N  
ATOM   1982  H   LEU A 137     -19.642  -8.383 -10.508  1.00 98.51           H  
ATOM   1983  CA  LEU A 137     -18.735 -10.282 -10.873  1.00 98.51           C  
ATOM   1984  HA  LEU A 137     -18.471 -10.708 -11.841  1.00 98.51           H  
ATOM   1985  C   LEU A 137     -19.374 -11.408 -10.060  1.00 98.51           C  
ATOM   1986  CB  LEU A 137     -17.450  -9.767 -10.206  1.00 98.51           C  
ATOM   1987  HB2 LEU A 137     -16.805 -10.619  -9.987  1.00 98.51           H  
ATOM   1988  HB3 LEU A 137     -17.712  -9.305  -9.254  1.00 98.51           H  
ATOM   1989  O   LEU A 137     -20.249 -11.199  -9.220  1.00 98.51           O  
ATOM   1990  CG  LEU A 137     -16.657  -8.763 -11.058  1.00 98.51           C  
ATOM   1991  HG  LEU A 137     -17.271  -7.890 -11.280  1.00 98.51           H  
ATOM   1992  CD1 LEU A 137     -15.431  -8.309 -10.279  1.00 98.51           C  
ATOM   1993 HD11 LEU A 137     -15.742  -7.807  -9.362  1.00 98.51           H  
ATOM   1994 HD12 LEU A 137     -14.868  -7.600 -10.885  1.00 98.51           H  
ATOM   1995 HD13 LEU A 137     -14.798  -9.161 -10.032  1.00 98.51           H  
ATOM   1996  CD2 LEU A 137     -16.158  -9.374 -12.373  1.00 98.51           C  
ATOM   1997 HD21 LEU A 137     -15.608 -10.294 -12.175  1.00 98.51           H  
ATOM   1998 HD22 LEU A 137     -15.500  -8.665 -12.877  1.00 98.51           H  
ATOM   1999 HD23 LEU A 137     -17.005  -9.577 -13.028  1.00 98.51           H  
ATOM   2000  N   ALA A 138     -18.903 -12.630 -10.302  1.00 97.54           N  
ATOM   2001  H   ALA A 138     -18.170 -12.742 -10.987  1.00 97.54           H  
ATOM   2002  CA  ALA A 138     -19.397 -13.805  -9.603  1.00 97.54           C  
ATOM   2003  HA  ALA A 138     -20.486 -13.801  -9.656  1.00 97.54           H  
ATOM   2004  C   ALA A 138     -18.988 -13.774  -8.123  1.00 97.54           C  
ATOM   2005  CB  ALA A 138     -18.896 -15.064 -10.320  1.00 97.54           C  
ATOM   2006  HB1 ALA A 138     -19.253 -15.069 -11.350  1.00 97.54           H  
ATOM   2007  HB2 ALA A 138     -19.275 -15.947  -9.806  1.00 97.54           H  
ATOM   2008  HB3 ALA A 138     -17.806 -15.087 -10.313  1.00 97.54           H  
ATOM   2009  O   ALA A 138     -17.806 -13.914  -7.790  1.00 97.54           O  
ATOM   2010  N   LEU A 139     -19.986 -13.655  -7.248  1.00 97.93           N  
ATOM   2011  H   LEU A 139     -20.914 -13.467  -7.598  1.00 97.93           H  
ATOM   2012  CA  LEU A 139     -19.841 -13.966  -5.833  1.00 97.93           C  
ATOM   2013  HA  LEU A 139     -18.799 -13.804  -5.558  1.00 97.93           H  
ATOM   2014  C   LEU A 139     -20.155 -15.444  -5.585  1.00 97.93           C  
ATOM   2015  CB  LEU A 139     -20.701 -13.039  -4.962  1.00 97.93           C  
ATOM   2016  HB2 LEU A 139     -21.751 -13.198  -5.207  1.00 97.93           H  
ATOM   2017  HB3 LEU A 139     -20.553 -13.337  -3.924  1.00 97.93           H  
ATOM   2018  O   LEU A 139     -21.053 -16.017  -6.203  1.00 97.93           O  
ATOM   2019  CG  LEU A 139     -20.389 -11.534  -5.085  1.00 97.93           C  
ATOM   2020  HG  LEU A 139     -20.701 -11.175  -6.066  1.00 97.93           H  
ATOM   2021  CD1 LEU A 139     -21.189 -10.794  -4.013  1.00 97.93           C  
ATOM   2022 HD11 LEU A 139     -20.951 -11.187  -3.025  1.00 97.93           H  
ATOM   2023 HD12 LEU A 139     -20.925  -9.736  -4.023  1.00 97.93           H  
ATOM   2024 HD13 LEU A 139     -22.257 -10.897  -4.208  1.00 97.93           H  
ATOM   2025  CD2 LEU A 139     -18.909 -11.201  -4.889  1.00 97.93           C  
ATOM   2026 HD21 LEU A 139     -18.329 -11.602  -5.721  1.00 97.93           H  
ATOM   2027 HD22 LEU A 139     -18.778 -10.119  -4.880  1.00 97.93           H  
ATOM   2028 HD23 LEU A 139     -18.550 -11.611  -3.945  1.00 97.93           H  
ATOM   2029  N   VAL A 140     -19.406 -16.059  -4.679  1.00 98.06           N  
ATOM   2030  H   VAL A 140     -18.700 -15.514  -4.206  1.00 98.06           H  
ATOM   2031  CA  VAL A 140     -19.515 -17.469  -4.306  1.00 98.06           C  
ATOM   2032  HA  VAL A 140     -20.414 -17.888  -4.759  1.00 98.06           H  
ATOM   2033  C   VAL A 140     -19.683 -17.612  -2.800  1.00 98.06           C  
ATOM   2034  CB  VAL A 140     -18.311 -18.292  -4.810  1.00 98.06           C  
ATOM   2035  HB  VAL A 140     -18.402 -19.306  -4.419  1.00 98.06           H  
ATOM   2036  O   VAL A 140     -19.357 -16.716  -2.020  1.00 98.06           O  
ATOM   2037  CG1 VAL A 140     -18.325 -18.398  -6.340  1.00 98.06           C  
ATOM   2038 HG11 VAL A 140     -17.463 -18.974  -6.676  1.00 98.06           H  
ATOM   2039 HG12 VAL A 140     -19.239 -18.900  -6.658  1.00 98.06           H  
ATOM   2040 HG13 VAL A 140     -18.302 -17.402  -6.782  1.00 98.06           H  
ATOM   2041  CG2 VAL A 140     -16.958 -17.732  -4.360  1.00 98.06           C  
ATOM   2042 HG21 VAL A 140     -16.156 -18.400  -4.673  1.00 98.06           H  
ATOM   2043 HG22 VAL A 140     -16.932 -17.646  -3.273  1.00 98.06           H  
ATOM   2044 HG23 VAL A 140     -16.784 -16.752  -4.803  1.00 98.06           H  
ATOM   2045  N   GLU A 141     -20.193 -18.768  -2.389  1.00 96.97           N  
ATOM   2046  H   GLU A 141     -20.467 -19.462  -3.070  1.00 96.97           H  
ATOM   2047  CA  GLU A 141     -20.156 -19.159  -0.985  1.00 96.97           C  
ATOM   2048  HA  GLU A 141     -20.560 -18.335  -0.398  1.00 96.97           H  
ATOM   2049  C   GLU A 141     -18.706 -19.422  -0.550  1.00 96.97           C  
ATOM   2050  CB  GLU A 141     -21.028 -20.403  -0.757  1.00 96.97           C  
ATOM   2051  HB2 GLU A 141     -20.724 -21.193  -1.444  1.00 96.97           H  
ATOM   2052  HB3 GLU A 141     -20.869 -20.767   0.258  1.00 96.97           H  
ATOM   2053  O   GLU A 141     -17.946 -20.000  -1.335  1.00 96.97           O  
ATOM   2054  CG  GLU A 141     -22.525 -20.111  -0.955  1.00 96.97           C  
ATOM   2055  HG2 GLU A 141     -22.707 -19.879  -2.004  1.00 96.97           H  
ATOM   2056  HG3 GLU A 141     -23.092 -21.010  -0.713  1.00 96.97           H  
ATOM   2057  CD  GLU A 141     -22.995 -18.952  -0.063  1.00 96.97           C  
ATOM   2058  OE1 GLU A 141     -23.603 -17.998  -0.604  1.00 96.97           O  
ATOM   2059  OE2 GLU A 141     -22.656 -18.988   1.139  1.00 96.97           O  
ATOM   2060  N   PRO A 142     -18.313 -19.083   0.693  1.00 89.97           N  
ATOM   2061  CA  PRO A 142     -16.936 -19.258   1.169  1.00 89.97           C  
ATOM   2062  HA  PRO A 142     -16.293 -18.568   0.624  1.00 89.97           H  
ATOM   2063  C   PRO A 142     -16.387 -20.685   1.002  1.00 89.97           C  
ATOM   2064  CB  PRO A 142     -16.974 -18.847   2.644  1.00 89.97           C  
ATOM   2065  HB2 PRO A 142     -17.235 -19.701   3.269  1.00 89.97           H  
ATOM   2066  HB3 PRO A 142     -16.026 -18.417   2.965  1.00 89.97           H  
ATOM   2067  O   PRO A 142     -15.200 -20.871   0.737  1.00 89.97           O  
ATOM   2068  CG  PRO A 142     -18.104 -17.821   2.696  1.00 89.97           C  
ATOM   2069  HG2 PRO A 142     -18.538 -17.743   3.693  1.00 89.97           H  
ATOM   2070  HG3 PRO A 142     -17.733 -16.853   2.360  1.00 89.97           H  
ATOM   2071  CD  PRO A 142     -19.108 -18.363   1.683  1.00 89.97           C  
ATOM   2072  HD2 PRO A 142     -19.801 -19.049   2.170  1.00 89.97           H  
ATOM   2073  HD3 PRO A 142     -19.652 -17.526   1.245  1.00 89.97           H  
ATOM   2074  N   ALA A 143     -17.259 -21.699   1.068  1.00 94.21           N  
ATOM   2075  H   ALA A 143     -18.221 -21.475   1.279  1.00 94.21           H  
ATOM   2076  CA  ALA A 143     -16.910 -23.102   0.840  1.00 94.21           C  
ATOM   2077  HA  ALA A 143     -16.133 -23.382   1.552  1.00 94.21           H  
ATOM   2078  C   ALA A 143     -16.353 -23.392  -0.571  1.00 94.21           C  
ATOM   2079  CB  ALA A 143     -18.155 -23.951   1.120  1.00 94.21           C  
ATOM   2080  HB1 ALA A 143     -18.960 -23.674   0.439  1.00 94.21           H  
ATOM   2081  HB2 ALA A 143     -18.482 -23.799   2.149  1.00 94.21           H  
ATOM   2082  HB3 ALA A 143     -17.916 -25.006   0.982  1.00 94.21           H  
ATOM   2083  O   ALA A 143     -15.734 -24.433  -0.775  1.00 94.21           O  
ATOM   2084  N   TYR A 144     -16.532 -22.495  -1.547  1.00 97.21           N  
ATOM   2085  H   TYR A 144     -17.027 -21.640  -1.337  1.00 97.21           H  
ATOM   2086  CA  TYR A 144     -15.912 -22.619  -2.870  1.00 97.21           C  
ATOM   2087  HA  TYR A 144     -16.214 -23.566  -3.318  1.00 97.21           H  
ATOM   2088  C   TYR A 144     -14.379 -22.616  -2.795  1.00 97.21           C  
ATOM   2089  CB  TYR A 144     -16.397 -21.470  -3.764  1.00 97.21           C  
ATOM   2090  HB2 TYR A 144     -16.208 -20.525  -3.254  1.00 97.21           H  
ATOM   2091  HB3 TYR A 144     -17.474 -21.560  -3.905  1.00 97.21           H  
ATOM   2092  O   TYR A 144     -13.722 -23.318  -3.568  1.00 97.21           O  
ATOM   2093  CG  TYR A 144     -15.720 -21.422  -5.123  1.00 97.21           C  
ATOM   2094  CD1 TYR A 144     -14.622 -20.565  -5.329  1.00 97.21           C  
ATOM   2095  HD1 TYR A 144     -14.294 -19.927  -4.522  1.00 97.21           H  
ATOM   2096  CD2 TYR A 144     -16.151 -22.264  -6.164  1.00 97.21           C  
ATOM   2097  HD2 TYR A 144     -16.986 -22.929  -6.002  1.00 97.21           H  
ATOM   2098  CE1 TYR A 144     -13.945 -20.544  -6.563  1.00 97.21           C  
ATOM   2099  HE1 TYR A 144     -13.102 -19.885  -6.706  1.00 97.21           H  
ATOM   2100  CE2 TYR A 144     -15.479 -22.248  -7.404  1.00 97.21           C  
ATOM   2101  HE2 TYR A 144     -15.796 -22.898  -8.206  1.00 97.21           H  
ATOM   2102  OH  TYR A 144     -13.730 -21.406  -8.803  1.00 97.21           O  
ATOM   2103  HH  TYR A 144     -12.987 -20.799  -8.842  1.00 97.21           H  
ATOM   2104  CZ  TYR A 144     -14.373 -21.393  -7.604  1.00 97.21           C  
ATOM   2105  N   PHE A 145     -13.805 -21.846  -1.867  1.00 97.53           N  
ATOM   2106  H   PHE A 145     -14.388 -21.312  -1.240  1.00 97.53           H  
ATOM   2107  CA  PHE A 145     -12.355 -21.713  -1.729  1.00 97.53           C  
ATOM   2108  HA  PHE A 145     -11.922 -21.710  -2.729  1.00 97.53           H  
ATOM   2109  C   PHE A 145     -11.716 -22.879  -0.963  1.00 97.53           C  
ATOM   2110  CB  PHE A 145     -12.035 -20.365  -1.082  1.00 97.53           C  
ATOM   2111  HB2 PHE A 145     -12.376 -20.408  -0.047  1.00 97.53           H  
ATOM   2112  HB3 PHE A 145     -10.955 -20.216  -1.076  1.00 97.53           H  
ATOM   2113  O   PHE A 145     -10.515 -23.127  -1.119  1.00 97.53           O  
ATOM   2114  CG  PHE A 145     -12.692 -19.175  -1.753  1.00 97.53           C  
ATOM   2115  CD1 PHE A 145     -12.396 -18.862  -3.091  1.00 97.53           C  
ATOM   2116  HD1 PHE A 145     -11.705 -19.481  -3.644  1.00 97.53           H  
ATOM   2117  CD2 PHE A 145     -13.637 -18.404  -1.056  1.00 97.53           C  
ATOM   2118  HD2 PHE A 145     -13.889 -18.639  -0.032  1.00 97.53           H  
ATOM   2119  CE1 PHE A 145     -13.003 -17.764  -3.724  1.00 97.53           C  
ATOM   2120  HE1 PHE A 145     -12.744 -17.502  -4.739  1.00 97.53           H  
ATOM   2121  CE2 PHE A 145     -14.279 -17.337  -1.704  1.00 97.53           C  
ATOM   2122  HE2 PHE A 145     -15.042 -16.775  -1.186  1.00 97.53           H  
ATOM   2123  CZ  PHE A 145     -13.949 -17.000  -3.024  1.00 97.53           C  
ATOM   2124  HZ  PHE A 145     -14.430 -16.158  -3.500  1.00 97.53           H  
ATOM   2125  N   HIS A 146     -12.525 -23.623  -0.199  1.00 96.86           N  
ATOM   2126  H   HIS A 146     -13.500 -23.360  -0.166  1.00 96.86           H  
ATOM   2127  CA  HIS A 146     -12.102 -24.735   0.648  1.00 96.86           C  
ATOM   2128  HA  HIS A 146     -11.416 -24.339   1.397  1.00 96.86           H  
ATOM   2129  C   HIS A 146     -11.389 -25.832  -0.145  1.00 96.86           C  
ATOM   2130  CB  HIS A 146     -13.315 -25.330   1.388  1.00 96.86           C  
ATOM   2131  HB2 HIS A 146     -13.755 -24.562   2.024  1.00 96.86           H  
ATOM   2132  HB3 HIS A 146     -14.061 -25.637   0.655  1.00 96.86           H  
ATOM   2133  O   HIS A 146     -11.836 -26.282  -1.203  1.00 96.86           O  
ATOM   2134  CG  HIS A 146     -12.997 -26.542   2.239  1.00 96.86           C  
ATOM   2135  CD2 HIS A 146     -12.848 -27.825   1.793  1.00 96.86           C  
ATOM   2136  HD2 HIS A 146     -12.965 -28.159   0.773  1.00 96.86           H  
ATOM   2137  ND1 HIS A 146     -12.791 -26.534   3.615  1.00 96.86           N  
ATOM   2138  CE1 HIS A 146     -12.515 -27.799   3.968  1.00 96.86           C  
ATOM   2139  HE1 HIS A 146     -12.311 -28.119   4.979  1.00 96.86           H  
ATOM   2140  NE2 HIS A 146     -12.527 -28.601   2.888  1.00 96.86           N  
ATOM   2141  HE2 HIS A 146     -12.346 -29.595   2.885  1.00 96.86           H  
ATOM   2142  N   THR A 147     -10.313 -26.352   0.442  1.00 95.89           N  
ATOM   2143  H   THR A 147     -10.044 -25.972   1.339  1.00 95.89           H  
ATOM   2144  CA  THR A 147      -9.748 -27.655   0.081  1.00 95.89           C  
ATOM   2145  HA  THR A 147     -10.527 -28.264  -0.377  1.00 95.89           H  
ATOM   2146  C   THR A 147      -9.274 -28.368   1.341  1.00 95.89           C  
ATOM   2147  CB  THR A 147      -8.578 -27.544  -0.908  1.00 95.89           C  
ATOM   2148  HB  THR A 147      -8.214 -28.548  -1.125  1.00 95.89           H  
ATOM   2149  O   THR A 147      -8.740 -27.738   2.256  1.00 95.89           O  
ATOM   2150  CG2 THR A 147      -8.921 -26.866  -2.233  1.00 95.89           C  
ATOM   2151 HG21 THR A 147      -9.710 -27.425  -2.735  1.00 95.89           H  
ATOM   2152 HG22 THR A 147      -8.035 -26.842  -2.869  1.00 95.89           H  
ATOM   2153 HG23 THR A 147      -9.265 -25.845  -2.065  1.00 95.89           H  
ATOM   2154  OG1 THR A 147      -7.534 -26.810  -0.334  1.00 95.89           O  
ATOM   2155  HG1 THR A 147      -7.886 -25.930  -0.182  1.00 95.89           H  
ATOM   2156  N   ASP A 148      -9.391 -29.695   1.370  1.00 95.05           N  
ATOM   2157  H   ASP A 148      -9.982 -30.150   0.689  1.00 95.05           H  
ATOM   2158  CA  ASP A 148      -8.991 -30.483   2.543  1.00 95.05           C  
ATOM   2159  HA  ASP A 148      -9.557 -30.140   3.410  1.00 95.05           H  
ATOM   2160  C   ASP A 148      -7.499 -30.337   2.868  1.00 95.05           C  
ATOM   2161  CB  ASP A 148      -9.308 -31.965   2.311  1.00 95.05           C  
ATOM   2162  HB2 ASP A 148      -9.000 -32.530   3.191  1.00 95.05           H  
ATOM   2163  HB3 ASP A 148      -8.727 -32.322   1.461  1.00 95.05           H  
ATOM   2164  O   ASP A 148      -7.108 -30.385   4.028  1.00 95.05           O  
ATOM   2165  CG  ASP A 148     -10.790 -32.244   2.063  1.00 95.05           C  
ATOM   2166  OD1 ASP A 148     -11.626 -31.396   2.450  1.00 95.05           O  
ATOM   2167  OD2 ASP A 148     -11.041 -33.297   1.439  1.00 95.05           O  
ATOM   2168  N   ALA A 149      -6.653 -30.127   1.855  1.00 91.44           N  
ATOM   2169  H   ALA A 149      -7.036 -30.055   0.923  1.00 91.44           H  
ATOM   2170  CA  ALA A 149      -5.224 -29.889   2.054  1.00 91.44           C  
ATOM   2171  HA  ALA A 149      -4.805 -30.697   2.655  1.00 91.44           H  
ATOM   2172  C   ALA A 149      -4.956 -28.579   2.815  1.00 91.44           C  
ATOM   2173  CB  ALA A 149      -4.540 -29.895   0.682  1.00 91.44           C  
ATOM   2174  HB1 ALA A 149      -4.705 -30.853   0.189  1.00 91.44           H  
ATOM   2175  HB2 ALA A 149      -4.935 -29.092   0.060  1.00 91.44           H  
ATOM   2176  HB3 ALA A 149      -3.468 -29.750   0.816  1.00 91.44           H  
ATOM   2177  O   ALA A 149      -4.119 -28.539   3.713  1.00 91.44           O  
ATOM   2178  N   ARG A 150      -5.678 -27.498   2.492  1.00 94.69           N  
ATOM   2179  H   ARG A 150      -6.405 -27.587   1.797  1.00 94.69           H  
ATOM   2180  CA  ARG A 150      -5.543 -26.220   3.211  1.00 94.69           C  
ATOM   2181  HA  ARG A 150      -4.490 -26.011   3.399  1.00 94.69           H  
ATOM   2182  C   ARG A 150      -6.164 -26.273   4.594  1.00 94.69           C  
ATOM   2183  CB  ARG A 150      -6.165 -25.082   2.395  1.00 94.69           C  
ATOM   2184  HB2 ARG A 150      -6.135 -24.163   2.982  1.00 94.69           H  
ATOM   2185  HB3 ARG A 150      -7.209 -25.311   2.182  1.00 94.69           H  
ATOM   2186  O   ARG A 150      -5.622 -25.673   5.516  1.00 94.69           O  
ATOM   2187  CG  ARG A 150      -5.444 -24.834   1.072  1.00 94.69           C  
ATOM   2188  HG2 ARG A 150      -5.946 -24.001   0.580  1.00 94.69           H  
ATOM   2189  HG3 ARG A 150      -5.505 -25.715   0.433  1.00 94.69           H  
ATOM   2190  CD  ARG A 150      -3.969 -24.514   1.259  1.00 94.69           C  
ATOM   2191  HD2 ARG A 150      -3.468 -25.381   1.689  1.00 94.69           H  
ATOM   2192  HD3 ARG A 150      -3.877 -23.662   1.934  1.00 94.69           H  
ATOM   2193  NE  ARG A 150      -3.362 -24.201  -0.033  1.00 94.69           N  
ATOM   2194  HE  ARG A 150      -4.002 -23.891  -0.751  1.00 94.69           H  
ATOM   2195  NH1 ARG A 150      -1.177 -24.264   0.660  1.00 94.69           N  
ATOM   2196 HH11 ARG A 150      -0.279 -23.811   0.565  1.00 94.69           H  
ATOM   2197 HH12 ARG A 150      -1.511 -24.452   1.594  1.00 94.69           H  
ATOM   2198  NH2 ARG A 150      -1.696 -23.844  -1.496  1.00 94.69           N  
ATOM   2199 HH21 ARG A 150      -0.726 -23.764  -1.763  1.00 94.69           H  
ATOM   2200 HH22 ARG A 150      -2.417 -23.742  -2.195  1.00 94.69           H  
ATOM   2201  CZ  ARG A 150      -2.078 -24.110  -0.279  1.00 94.69           C  
ATOM   2202  N   TYR A 151      -7.251 -27.022   4.743  1.00 95.30           N  
ATOM   2203  H   TYR A 151      -7.676 -27.442   3.928  1.00 95.30           H  
ATOM   2204  CA  TYR A 151      -7.890 -27.197   6.037  1.00 95.30           C  
ATOM   2205  HA  TYR A 151      -8.057 -26.212   6.474  1.00 95.30           H  
ATOM   2206  C   TYR A 151      -6.985 -27.971   7.005  1.00 95.30           C  
ATOM   2207  CB  TYR A 151      -9.252 -27.858   5.839  1.00 95.30           C  
ATOM   2208  HB2 TYR A 151      -9.117 -28.887   5.505  1.00 95.30           H  
ATOM   2209  HB3 TYR A 151      -9.799 -27.321   5.064  1.00 95.30           H  
ATOM   2210  O   TYR A 151      -6.799 -27.538   8.136  1.00 95.30           O  
ATOM   2211  CG  TYR A 151     -10.079 -27.829   7.102  1.00 95.30           C  
ATOM   2212  CD1 TYR A 151     -10.275 -29.005   7.850  1.00 95.30           C  
ATOM   2213  HD1 TYR A 151      -9.844 -29.941   7.526  1.00 95.30           H  
ATOM   2214  CD2 TYR A 151     -10.604 -26.603   7.558  1.00 95.30           C  
ATOM   2215  HD2 TYR A 151     -10.445 -25.696   6.993  1.00 95.30           H  
ATOM   2216  CE1 TYR A 151     -11.013 -28.957   9.048  1.00 95.30           C  
ATOM   2217  HE1 TYR A 151     -11.161 -29.848   9.640  1.00 95.30           H  
ATOM   2218  CE2 TYR A 151     -11.324 -26.550   8.765  1.00 95.30           C  
ATOM   2219  HE2 TYR A 151     -11.708 -25.605   9.122  1.00 95.30           H  
ATOM   2220  OH  TYR A 151     -12.225 -27.689  10.675  1.00 95.30           O  
ATOM   2221  HH  TYR A 151     -12.455 -26.788  10.914  1.00 95.30           H  
ATOM   2222  CZ  TYR A 151     -11.533 -27.730   9.509  1.00 95.30           C  
ATOM   2223  N   ARG A 152      -6.303 -29.031   6.545  1.00 93.17           N  
ATOM   2224  H   ARG A 152      -6.511 -29.374   5.618  1.00 93.17           H  
ATOM   2225  CA  ARG A 152      -5.282 -29.731   7.351  1.00 93.17           C  
ATOM   2226  HA  ARG A 152      -5.733 -30.072   8.282  1.00 93.17           H  
ATOM   2227  C   ARG A 152      -4.126 -28.820   7.765  1.00 93.17           C  
ATOM   2228  CB  ARG A 152      -4.729 -30.942   6.592  1.00 93.17           C  
ATOM   2229  HB2 ARG A 152      -4.454 -30.649   5.579  1.00 93.17           H  
ATOM   2230  HB3 ARG A 152      -3.828 -31.291   7.099  1.00 93.17           H  
ATOM   2231  O   ARG A 152      -3.720 -28.839   8.921  1.00 93.17           O  
ATOM   2232  CG  ARG A 152      -5.729 -32.101   6.553  1.00 93.17           C  
ATOM   2233  HG2 ARG A 152      -5.996 -32.388   7.569  1.00 93.17           H  
ATOM   2234  HG3 ARG A 152      -6.636 -31.795   6.030  1.00 93.17           H  
ATOM   2235  CD  ARG A 152      -5.090 -33.296   5.839  1.00 93.17           C  
ATOM   2236  HD2 ARG A 152      -4.302 -33.697   6.477  1.00 93.17           H  
ATOM   2237  HD3 ARG A 152      -4.613 -32.955   4.920  1.00 93.17           H  
ATOM   2238  NE  ARG A 152      -6.088 -34.350   5.567  1.00 93.17           N  
ATOM   2239  HE  ARG A 152      -6.352 -34.914   6.362  1.00 93.17           H  
ATOM   2240  NH1 ARG A 152      -6.426 -33.897   3.343  1.00 93.17           N  
ATOM   2241 HH11 ARG A 152      -5.763 -33.141   3.442  1.00 93.17           H  
ATOM   2242 HH12 ARG A 152      -6.964 -34.023   2.498  1.00 93.17           H  
ATOM   2243  NH2 ARG A 152      -7.631 -35.488   4.336  1.00 93.17           N  
ATOM   2244 HH21 ARG A 152      -7.904 -35.990   5.169  1.00 93.17           H  
ATOM   2245 HH22 ARG A 152      -8.176 -35.577   3.490  1.00 93.17           H  
ATOM   2246  CZ  ARG A 152      -6.703 -34.576   4.420  1.00 93.17           C  
ATOM   2247  N   GLN A 153      -3.628 -27.978   6.855  1.00 91.98           N  
ATOM   2248  H   GLN A 153      -3.962 -28.052   5.905  1.00 91.98           H  
ATOM   2249  CA  GLN A 153      -2.595 -26.984   7.188  1.00 91.98           C  
ATOM   2250  HA  GLN A 153      -1.718 -27.502   7.578  1.00 91.98           H  
ATOM   2251  C   GLN A 153      -3.058 -26.011   8.277  1.00 91.98           C  
ATOM   2252  CB  GLN A 153      -2.194 -26.189   5.936  1.00 91.98           C  
ATOM   2253  HB2 GLN A 153      -1.596 -25.326   6.229  1.00 91.98           H  
ATOM   2254  HB3 GLN A 153      -3.089 -25.829   5.429  1.00 91.98           H  
ATOM   2255  O   GLN A 153      -2.270 -25.660   9.153  1.00 91.98           O  
ATOM   2256  CG  GLN A 153      -1.365 -27.045   4.979  1.00 91.98           C  
ATOM   2257  HG2 GLN A 153      -0.390 -27.234   5.428  1.00 91.98           H  
ATOM   2258  HG3 GLN A 153      -1.848 -28.012   4.836  1.00 91.98           H  
ATOM   2259  CD  GLN A 153      -1.157 -26.417   3.606  1.00 91.98           C  
ATOM   2260  NE2 GLN A 153      -0.556 -27.161   2.705  1.00 91.98           N  
ATOM   2261 HE21 GLN A 153      -0.591 -26.837   1.749  1.00 91.98           H  
ATOM   2262 HE22 GLN A 153      -0.397 -28.128   2.950  1.00 91.98           H  
ATOM   2263  OE1 GLN A 153      -1.516 -25.291   3.277  1.00 91.98           O  
ATOM   2264  N   TRP A 154      -4.324 -25.594   8.228  1.00 93.82           N  
ATOM   2265  H   TRP A 154      -4.913 -25.903   7.468  1.00 93.82           H  
ATOM   2266  CA  TRP A 154      -4.928 -24.766   9.265  1.00 93.82           C  
ATOM   2267  HA  TRP A 154      -4.297 -23.894   9.437  1.00 93.82           H  
ATOM   2268  C   TRP A 154      -5.020 -25.503  10.604  1.00 93.82           C  
ATOM   2269  CB  TRP A 154      -6.293 -24.269   8.789  1.00 93.82           C  
ATOM   2270  HB2 TRP A 154      -6.928 -25.114   8.524  1.00 93.82           H  
ATOM   2271  HB3 TRP A 154      -6.141 -23.677   7.887  1.00 93.82           H  
ATOM   2272  O   TRP A 154      -4.598 -24.939  11.606  1.00 93.82           O  
ATOM   2273  CG  TRP A 154      -7.026 -23.458   9.807  1.00 93.82           C  
ATOM   2274  CD1 TRP A 154      -6.928 -22.122   9.979  1.00 93.82           C  
ATOM   2275  HD1 TRP A 154      -6.336 -21.448   9.380  1.00 93.82           H  
ATOM   2276  CD2 TRP A 154      -7.931 -23.928  10.854  1.00 93.82           C  
ATOM   2277  CE2 TRP A 154      -8.309 -22.814  11.657  1.00 93.82           C  
ATOM   2278  CE3 TRP A 154      -8.460 -25.186  11.216  1.00 93.82           C  
ATOM   2279  HE3 TRP A 154      -8.211 -26.052  10.620  1.00 93.82           H  
ATOM   2280  NE1 TRP A 154      -7.694 -21.742  11.061  1.00 93.82           N  
ATOM   2281  HE1 TRP A 154      -7.806 -20.781  11.351  1.00 93.82           H  
ATOM   2282  CH2 TRP A 154      -9.626 -24.203  13.127  1.00 93.82           C  
ATOM   2283  HH2 TRP A 154     -10.247 -24.316  14.003  1.00 93.82           H  
ATOM   2284  CZ2 TRP A 154      -9.137 -22.934  12.778  1.00 93.82           C  
ATOM   2285  HZ2 TRP A 154      -9.386 -22.064  13.367  1.00 93.82           H  
ATOM   2286  CZ3 TRP A 154      -9.294 -25.324  12.343  1.00 93.82           C  
ATOM   2287  HZ3 TRP A 154      -9.670 -26.297  12.621  1.00 93.82           H  
ATOM   2288  N   GLN A 155      -5.467 -26.766  10.621  1.00 94.19           N  
ATOM   2289  H   GLN A 155      -5.809 -27.165   9.758  1.00 94.19           H  
ATOM   2290  CA  GLN A 155      -5.526 -27.586  11.842  1.00 94.19           C  
ATOM   2291  HA  GLN A 155      -6.180 -27.100  12.566  1.00 94.19           H  
ATOM   2292  C   GLN A 155      -4.144 -27.710  12.500  1.00 94.19           C  
ATOM   2293  CB  GLN A 155      -6.090 -28.982  11.525  1.00 94.19           C  
ATOM   2294  HB2 GLN A 155      -5.986 -29.608  12.412  1.00 94.19           H  
ATOM   2295  HB3 GLN A 155      -5.510 -29.438  10.723  1.00 94.19           H  
ATOM   2296  O   GLN A 155      -3.993 -27.428  13.682  1.00 94.19           O  
ATOM   2297  CG  GLN A 155      -7.574 -28.959  11.131  1.00 94.19           C  
ATOM   2298  HG2 GLN A 155      -8.153 -28.571  11.969  1.00 94.19           H  
ATOM   2299  HG3 GLN A 155      -7.736 -28.297  10.281  1.00 94.19           H  
ATOM   2300  CD  GLN A 155      -8.085 -30.344  10.750  1.00 94.19           C  
ATOM   2301  NE2 GLN A 155      -9.011 -30.894  11.504  1.00 94.19           N  
ATOM   2302 HE21 GLN A 155      -9.302 -30.428  12.352  1.00 94.19           H  
ATOM   2303 HE22 GLN A 155      -9.265 -31.847  11.285  1.00 94.19           H  
ATOM   2304  OE1 GLN A 155      -7.674 -30.960   9.776  1.00 94.19           O  
ATOM   2305  N   LEU A 156      -3.103 -28.013  11.716  1.00 90.37           N  
ATOM   2306  H   LEU A 156      -3.287 -28.247  10.751  1.00 90.37           H  
ATOM   2307  CA  LEU A 156      -1.728 -28.092  12.222  1.00 90.37           C  
ATOM   2308  HA  LEU A 156      -1.694 -28.822  13.030  1.00 90.37           H  
ATOM   2309  C   LEU A 156      -1.229 -26.764  12.813  1.00 90.37           C  
ATOM   2310  CB  LEU A 156      -0.797 -28.524  11.076  1.00 90.37           C  
ATOM   2311  HB2 LEU A 156       0.236 -28.384  11.395  1.00 90.37           H  
ATOM   2312  HB3 LEU A 156      -0.972 -27.868  10.223  1.00 90.37           H  
ATOM   2313  O   LEU A 156      -0.485 -26.763  13.794  1.00 90.37           O  
ATOM   2314  CG  LEU A 156      -0.966 -29.985  10.626  1.00 90.37           C  
ATOM   2315  HG  LEU A 156      -2.010 -30.189  10.386  1.00 90.37           H  
ATOM   2316  CD1 LEU A 156      -0.121 -30.221   9.372  1.00 90.37           C  
ATOM   2317 HD11 LEU A 156       0.931 -30.026   9.583  1.00 90.37           H  
ATOM   2318 HD12 LEU A 156      -0.468 -29.569   8.570  1.00 90.37           H  
ATOM   2319 HD13 LEU A 156      -0.238 -31.255   9.049  1.00 90.37           H  
ATOM   2320  CD2 LEU A 156      -0.507 -30.958  11.709  1.00 90.37           C  
ATOM   2321 HD21 LEU A 156       0.515 -30.743  12.019  1.00 90.37           H  
ATOM   2322 HD22 LEU A 156      -1.171 -30.905  12.573  1.00 90.37           H  
ATOM   2323 HD23 LEU A 156      -0.556 -31.975  11.321  1.00 90.37           H  
ATOM   2324  N   ALA A 157      -1.597 -25.630  12.212  1.00 90.22           N  
ATOM   2325  H   ALA A 157      -2.222 -25.683  11.420  1.00 90.22           H  
ATOM   2326  CA  ALA A 157      -1.240 -24.311  12.732  1.00 90.22           C  
ATOM   2327  HA  ALA A 157      -0.183 -24.311  12.998  1.00 90.22           H  
ATOM   2328  C   ALA A 157      -2.028 -23.965  14.008  1.00 90.22           C  
ATOM   2329  CB  ALA A 157      -1.454 -23.274  11.625  1.00 90.22           C  
ATOM   2330  HB1 ALA A 157      -0.863 -23.536  10.747  1.00 90.22           H  
ATOM   2331  HB2 ALA A 157      -1.144 -22.293  11.986  1.00 90.22           H  
ATOM   2332  HB3 ALA A 157      -2.508 -23.234  11.352  1.00 90.22           H  
ATOM   2333  O   ALA A 157      -1.444 -23.451  14.963  1.00 90.22           O  
ATOM   2334  N   HIS A 158      -3.319 -24.299  14.036  1.00 90.86           N  
ATOM   2335  H   HIS A 158      -3.723 -24.716  13.209  1.00 90.86           H  
ATOM   2336  CA  HIS A 158      -4.204 -24.130  15.182  1.00 90.86           C  
ATOM   2337  HA  HIS A 158      -4.241 -23.075  15.454  1.00 90.86           H  
ATOM   2338  C   HIS A 158      -3.690 -24.902  16.404  1.00 90.86           C  
ATOM   2339  CB  HIS A 158      -5.616 -24.587  14.782  1.00 90.86           C  
ATOM   2340  HB2 HIS A 158      -5.965 -24.025  13.916  1.00 90.86           H  
ATOM   2341  HB3 HIS A 158      -5.589 -25.637  14.489  1.00 90.86           H  
ATOM   2342  O   HIS A 158      -3.496 -24.315  17.467  1.00 90.86           O  
ATOM   2343  CG  HIS A 158      -6.611 -24.453  15.900  1.00 90.86           C  
ATOM   2344  CD2 HIS A 158      -7.426 -23.386  16.173  1.00 90.86           C  
ATOM   2345  HD2 HIS A 158      -7.491 -22.468  15.607  1.00 90.86           H  
ATOM   2346  ND1 HIS A 158      -6.853 -25.412  16.855  1.00 90.86           N  
ATOM   2347  HD1 HIS A 158      -6.410 -26.318  16.917  1.00 90.86           H  
ATOM   2348  CE1 HIS A 158      -7.793 -24.933  17.682  1.00 90.86           C  
ATOM   2349  HE1 HIS A 158      -8.192 -25.476  18.526  1.00 90.86           H  
ATOM   2350  NE2 HIS A 158      -8.170 -23.695  17.318  1.00 90.86           N  
ATOM   2351  N   ASP A 159      -3.378 -26.189  16.237  1.00 88.94           N  
ATOM   2352  H   ASP A 159      -3.621 -26.631  15.362  1.00 88.94           H  
ATOM   2353  CA  ASP A 159      -2.912 -27.059  17.323  1.00 88.94           C  
ATOM   2354  HA  ASP A 159      -3.636 -27.034  18.137  1.00 88.94           H  
ATOM   2355  C   ASP A 159      -1.562 -26.588  17.884  1.00 88.94           C  
ATOM   2356  CB  ASP A 159      -2.808 -28.508  16.812  1.00 88.94           C  
ATOM   2357  HB2 ASP A 159      -2.374 -29.122  17.600  1.00 88.94           H  
ATOM   2358  HB3 ASP A 159      -2.133 -28.533  15.957  1.00 88.94           H  
ATOM   2359  O   ASP A 159      -1.336 -26.605  19.097  1.00 88.94           O  
ATOM   2360  CG  ASP A 159      -4.152 -29.134  16.409  1.00 88.94           C  
ATOM   2361  OD1 ASP A 159      -5.212 -28.548  16.742  1.00 88.94           O  
ATOM   2362  OD2 ASP A 159      -4.097 -30.199  15.751  1.00 88.94           O  
ATOM   2363  N   ARG A 160      -0.671 -26.084  17.018  1.00 84.29           N  
ATOM   2364  H   ARG A 160      -0.917 -26.101  16.038  1.00 84.29           H  
ATOM   2365  CA  ARG A 160       0.597 -25.468  17.443  1.00 84.29           C  
ATOM   2366  HA  ARG A 160       1.116 -26.156  18.110  1.00 84.29           H  
ATOM   2367  C   ARG A 160       0.385 -24.201  18.258  1.00 84.29           C  
ATOM   2368  CB  ARG A 160       1.472 -25.162  16.227  1.00 84.29           C  
ATOM   2369  HB2 ARG A 160       0.867 -24.708  15.443  1.00 84.29           H  
ATOM   2370  HB3 ARG A 160       2.258 -24.463  16.511  1.00 84.29           H  
ATOM   2371  O   ARG A 160       1.047 -24.034  19.278  1.00 84.29           O  
ATOM   2372  CG  ARG A 160       2.124 -26.444  15.720  1.00 84.29           C  
ATOM   2373  HG2 ARG A 160       2.821 -26.819  16.469  1.00 84.29           H  
ATOM   2374  HG3 ARG A 160       1.363 -27.203  15.537  1.00 84.29           H  
ATOM   2375  CD  ARG A 160       2.870 -26.151  14.425  1.00 84.29           C  
ATOM   2376  HD2 ARG A 160       2.161 -25.727  13.714  1.00 84.29           H  
ATOM   2377  HD3 ARG A 160       3.667 -25.434  14.618  1.00 84.29           H  
ATOM   2378  NE  ARG A 160       3.426 -27.400  13.894  1.00 84.29           N  
ATOM   2379  HE  ARG A 160       3.450 -28.184  14.530  1.00 84.29           H  
ATOM   2380  NH1 ARG A 160       3.746 -26.693  11.744  1.00 84.29           N  
ATOM   2381 HH11 ARG A 160       4.191 -26.899  10.861  1.00 84.29           H  
ATOM   2382 HH12 ARG A 160       3.438 -25.765  11.998  1.00 84.29           H  
ATOM   2383  NH2 ARG A 160       4.254 -28.773  12.294  1.00 84.29           N  
ATOM   2384 HH21 ARG A 160       4.259 -29.551  12.939  1.00 84.29           H  
ATOM   2385 HH22 ARG A 160       4.666 -28.846  11.375  1.00 84.29           H  
ATOM   2386  CZ  ARG A 160       3.794 -27.615  12.654  1.00 84.29           C  
ATOM   2387  N   GLN A 161      -0.521 -23.324  17.831  1.00 81.94           N  
ATOM   2388  H   GLN A 161      -1.045 -23.537  16.994  1.00 81.94           H  
ATOM   2389  CA  GLN A 161      -0.847 -22.104  18.570  1.00 81.94           C  
ATOM   2390  HA  GLN A 161       0.074 -21.569  18.799  1.00 81.94           H  
ATOM   2391  C   GLN A 161      -1.495 -22.420  19.921  1.00 81.94           C  
ATOM   2392  CB  GLN A 161      -1.740 -21.202  17.704  1.00 81.94           C  
ATOM   2393  HB2 GLN A 161      -2.483 -21.808  17.185  1.00 81.94           H  
ATOM   2394  HB3 GLN A 161      -2.271 -20.492  18.337  1.00 81.94           H  
ATOM   2395  O   GLN A 161      -1.100 -21.829  20.922  1.00 81.94           O  
ATOM   2396  CG  GLN A 161      -0.903 -20.428  16.675  1.00 81.94           C  
ATOM   2397  HG2 GLN A 161      -1.565 -19.979  15.934  1.00 81.94           H  
ATOM   2398  HG3 GLN A 161      -0.240 -21.115  16.148  1.00 81.94           H  
ATOM   2399  CD  GLN A 161      -0.094 -19.304  17.316  1.00 81.94           C  
ATOM   2400  NE2 GLN A 161       1.205 -19.258  17.123  1.00 81.94           N  
ATOM   2401 HE21 GLN A 161       1.683 -19.971  16.590  1.00 81.94           H  
ATOM   2402 HE22 GLN A 161       1.687 -18.508  17.597  1.00 81.94           H  
ATOM   2403  OE1 GLN A 161      -0.614 -18.445  18.005  1.00 81.94           O  
ATOM   2404  N   GLN A 162      -2.408 -23.394  19.988  1.00 80.50           N  
ATOM   2405  H   GLN A 162      -2.714 -23.843  19.137  1.00 80.50           H  
ATOM   2406  CA  GLN A 162      -2.998 -23.819  21.260  1.00 80.50           C  
ATOM   2407  HA  GLN A 162      -3.385 -22.942  21.778  1.00 80.50           H  
ATOM   2408  C   GLN A 162      -1.971 -24.440  22.202  1.00 80.50           C  
ATOM   2409  CB  GLN A 162      -4.157 -24.797  21.045  1.00 80.50           C  
ATOM   2410  HB2 GLN A 162      -4.422 -25.193  22.025  1.00 80.50           H  
ATOM   2411  HB3 GLN A 162      -3.850 -25.629  20.411  1.00 80.50           H  
ATOM   2412  O   GLN A 162      -1.936 -24.075  23.368  1.00 80.50           O  
ATOM   2413  CG  GLN A 162      -5.382 -24.096  20.439  1.00 80.50           C  
ATOM   2414  HG2 GLN A 162      -5.362 -23.037  20.700  1.00 80.50           H  
ATOM   2415  HG3 GLN A 162      -5.348 -24.172  19.352  1.00 80.50           H  
ATOM   2416  CD  GLN A 162      -6.710 -24.656  20.937  1.00 80.50           C  
ATOM   2417  NE2 GLN A 162      -7.800 -23.966  20.688  1.00 80.50           N  
ATOM   2418 HE21 GLN A 162      -7.768 -23.183  20.051  1.00 80.50           H  
ATOM   2419 HE22 GLN A 162      -8.659 -24.368  21.035  1.00 80.50           H  
ATOM   2420  OE1 GLN A 162      -6.827 -25.705  21.544  1.00 80.50           O  
ATOM   2421  N   THR A 163      -1.080 -25.296  21.700  1.00 72.71           N  
ATOM   2422  H   THR A 163      -1.183 -25.593  20.740  1.00 72.71           H  
ATOM   2423  CA  THR A 163      -0.010 -25.887  22.519  1.00 72.71           C  
ATOM   2424  HA  THR A 163      -0.460 -26.405  23.366  1.00 72.71           H  
ATOM   2425  C   THR A 163       0.930 -24.814  23.073  1.00 72.71           C  
ATOM   2426  CB  THR A 163       0.791 -26.897  21.687  1.00 72.71           C  
ATOM   2427  HB  THR A 163       1.247 -26.379  20.843  1.00 72.71           H  
ATOM   2428  O   THR A 163       1.384 -24.912  24.209  1.00 72.71           O  
ATOM   2429  CG2 THR A 163       1.890 -27.599  22.481  1.00 72.71           C  
ATOM   2430 HG21 THR A 163       2.244 -28.468  21.925  1.00 72.71           H  
ATOM   2431 HG22 THR A 163       1.506 -27.924  23.448  1.00 72.71           H  
ATOM   2432 HG23 THR A 163       2.729 -26.916  22.619  1.00 72.71           H  
ATOM   2433  OG1 THR A 163      -0.040 -27.911  21.176  1.00 72.71           O  
ATOM   2434  HG1 THR A 163      -0.603 -27.533  20.497  1.00 72.71           H  
ATOM   2435  N   MET A 164       1.211 -23.767  22.291  1.00 71.18           N  
ATOM   2436  H   MET A 164       0.831 -23.748  21.355  1.00 71.18           H  
ATOM   2437  CA  MET A 164       2.034 -22.640  22.731  1.00 71.18           C  
ATOM   2438  HA  MET A 164       2.939 -23.043  23.187  1.00 71.18           H  
ATOM   2439  C   MET A 164       1.322 -21.797  23.799  1.00 71.18           C  
ATOM   2440  CB  MET A 164       2.439 -21.803  21.510  1.00 71.18           C  
ATOM   2441  HB2 MET A 164       2.613 -22.466  20.662  1.00 71.18           H  
ATOM   2442  HB3 MET A 164       1.636 -21.115  21.248  1.00 71.18           H  
ATOM   2443  O   MET A 164       1.931 -21.475  24.812  1.00 71.18           O  
ATOM   2444  CG  MET A 164       3.738 -21.031  21.750  1.00 71.18           C  
ATOM   2445  HG2 MET A 164       4.518 -21.743  22.021  1.00 71.18           H  
ATOM   2446  HG3 MET A 164       3.606 -20.343  22.585  1.00 71.18           H  
ATOM   2447  SD  MET A 164       4.297 -20.107  20.291  1.00 71.18           S  
ATOM   2448  CE  MET A 164       3.254 -18.637  20.485  1.00 71.18           C  
ATOM   2449  HE1 MET A 164       2.202 -18.917  20.419  1.00 71.18           H  
ATOM   2450  HE2 MET A 164       3.442 -18.185  21.459  1.00 71.18           H  
ATOM   2451  HE3 MET A 164       3.489 -17.914  19.705  1.00 71.18           H  
ATOM   2452  N   LEU A 165       0.025 -21.511  23.625  1.00 69.10           N  
ATOM   2453  H   LEU A 165      -0.420 -21.813  22.770  1.00 69.10           H  
ATOM   2454  CA  LEU A 165      -0.796 -20.803  24.615  1.00 69.10           C  
ATOM   2455  HA  LEU A 165      -0.292 -19.880  24.901  1.00 69.10           H  
ATOM   2456  C   LEU A 165      -0.991 -21.609  25.900  1.00 69.10           C  
ATOM   2457  CB  LEU A 165      -2.174 -20.486  24.013  1.00 69.10           C  
ATOM   2458  HB2 LEU A 165      -2.840 -20.166  24.815  1.00 69.10           H  
ATOM   2459  HB3 LEU A 165      -2.586 -21.405  23.598  1.00 69.10           H  
ATOM   2460  O   LEU A 165      -0.952 -21.035  26.986  1.00 69.10           O  
ATOM   2461  CG  LEU A 165      -2.173 -19.400  22.928  1.00 69.10           C  
ATOM   2462  HG  LEU A 165      -1.450 -19.643  22.149  1.00 69.10           H  
ATOM   2463  CD1 LEU A 165      -3.566 -19.327  22.299  1.00 69.10           C  
ATOM   2464 HD11 LEU A 165      -4.309 -19.080  23.056  1.00 69.10           H  
ATOM   2465 HD12 LEU A 165      -3.573 -18.569  21.515  1.00 69.10           H  
ATOM   2466 HD13 LEU A 165      -3.809 -20.291  21.851  1.00 69.10           H  
ATOM   2467  CD2 LEU A 165      -1.824 -18.020  23.492  1.00 69.10           C  
ATOM   2468 HD21 LEU A 165      -2.502 -17.764  24.306  1.00 69.10           H  
ATOM   2469 HD22 LEU A 165      -0.798 -18.018  23.858  1.00 69.10           H  
ATOM   2470 HD23 LEU A 165      -1.901 -17.274  22.701  1.00 69.10           H  
ATOM   2471  N   ASP A 166      -1.173 -22.924  25.789  1.00 64.18           N  
ATOM   2472  H   ASP A 166      -1.300 -23.326  24.871  1.00 64.18           H  
ATOM   2473  CA  ASP A 166      -1.222 -23.819  26.936  1.00 64.18           C  
ATOM   2474  HA  ASP A 166      -1.910 -23.408  27.675  1.00 64.18           H  
ATOM   2475  C   ASP A 166       0.143 -23.877  27.610  1.00 64.18           C  
ATOM   2476  CB  ASP A 166      -1.701 -25.229  26.548  1.00 64.18           C  
ATOM   2477  HB2 ASP A 166      -1.330 -25.487  25.556  1.00 64.18           H  
ATOM   2478  HB3 ASP A 166      -1.266 -25.942  27.248  1.00 64.18           H  
ATOM   2479  O   ASP A 166       0.184 -23.834  28.824  1.00 64.18           O  
ATOM   2480  CG  ASP A 166      -3.225 -25.423  26.609  1.00 64.18           C  
ATOM   2481  OD1 ASP A 166      -3.941 -24.507  27.078  1.00 64.18           O  
ATOM   2482  OD2 ASP A 166      -3.661 -26.540  26.255  1.00 64.18           O  
ATOM   2483  N   HIS A 167       1.273 -23.891  26.901  1.00 59.66           N  
ATOM   2484  H   HIS A 167       1.223 -23.958  25.895  1.00 59.66           H  
ATOM   2485  CA  HIS A 167       2.584 -23.878  27.560  1.00 59.66           C  
ATOM   2486  HA  HIS A 167       2.539 -24.581  28.392  1.00 59.66           H  
ATOM   2487  C   HIS A 167       2.947 -22.532  28.199  1.00 59.66           C  
ATOM   2488  CB  HIS A 167       3.676 -24.364  26.602  1.00 59.66           C  
ATOM   2489  HB2 HIS A 167       3.473 -24.012  25.590  1.00 59.66           H  
ATOM   2490  HB3 HIS A 167       4.631 -23.940  26.911  1.00 59.66           H  
ATOM   2491  O   HIS A 167       3.452 -22.527  29.323  1.00 59.66           O  
ATOM   2492  CG  HIS A 167       3.819 -25.863  26.628  1.00 59.66           C  
ATOM   2493  CD2 HIS A 167       3.701 -26.725  25.575  1.00 59.66           C  
ATOM   2494  HD2 HIS A 167       3.480 -26.438  24.557  1.00 59.66           H  
ATOM   2495  ND1 HIS A 167       4.108 -26.621  27.738  1.00 59.66           N  
ATOM   2496  HD1 HIS A 167       4.193 -26.265  28.680  1.00 59.66           H  
ATOM   2497  CE1 HIS A 167       4.156 -27.908  27.363  1.00 59.66           C  
ATOM   2498  HE1 HIS A 167       4.334 -28.743  28.025  1.00 59.66           H  
ATOM   2499  NE2 HIS A 167       3.935 -28.024  26.046  1.00 59.66           N  
ATOM   2500  N   ASP A 168       2.660 -21.409  27.541  1.00 51.87           N  
ATOM   2501  H   ASP A 168       2.314 -21.471  26.594  1.00 51.87           H  
ATOM   2502  CA  ASP A 168       2.883 -20.073  28.107  1.00 51.87           C  
ATOM   2503  HA  ASP A 168       3.878 -20.034  28.551  1.00 51.87           H  
ATOM   2504  C   ASP A 168       1.879 -19.769  29.238  1.00 51.87           C  
ATOM   2505  CB  ASP A 168       2.804 -19.007  26.995  1.00 51.87           C  
ATOM   2506  HB2 ASP A 168       2.681 -18.033  27.467  1.00 51.87           H  
ATOM   2507  HB3 ASP A 168       1.919 -19.187  26.384  1.00 51.87           H  
ATOM   2508  O   ASP A 168       2.217 -19.137  30.242  1.00 51.87           O  
ATOM   2509  CG  ASP A 168       4.053 -18.925  26.102  1.00 51.87           C  
ATOM   2510  OD1 ASP A 168       5.140 -19.358  26.552  1.00 51.87           O  
ATOM   2511  OD2 ASP A 168       3.927 -18.351  24.996  1.00 51.87           O  
ATOM   2939  N   THR A 199       1.275 -16.445  -2.728  1.00 96.39           N  
ATOM   2940  H   THR A 199       1.899 -16.096  -2.014  1.00 96.39           H  
ATOM   2941  CA  THR A 199       0.806 -15.489  -3.737  1.00 96.39           C  
ATOM   2942  HA  THR A 199      -0.277 -15.409  -3.652  1.00 96.39           H  
ATOM   2943  C   THR A 199       1.131 -15.992  -5.140  1.00 96.39           C  
ATOM   2944  CB  THR A 199       1.396 -14.090  -3.498  1.00 96.39           C  
ATOM   2945  HB  THR A 199       2.484 -14.147  -3.535  1.00 96.39           H  
ATOM   2946  O   THR A 199       2.251 -16.427  -5.440  1.00 96.39           O  
ATOM   2947  CG2 THR A 199       0.929 -13.037  -4.500  1.00 96.39           C  
ATOM   2948 HG21 THR A 199       1.238 -13.306  -5.510  1.00 96.39           H  
ATOM   2949 HG22 THR A 199      -0.156 -12.929  -4.473  1.00 96.39           H  
ATOM   2950 HG23 THR A 199       1.394 -12.080  -4.266  1.00 96.39           H  
ATOM   2951  OG1 THR A 199       1.004 -13.654  -2.213  1.00 96.39           O  
ATOM   2952  HG1 THR A 199       0.856 -12.708  -2.279  1.00 96.39           H  
ATOM   2953  N   VAL A 200       0.134 -15.938  -6.012  1.00 98.91           N  
ATOM   2954  H   VAL A 200      -0.735 -15.521  -5.709  1.00 98.91           H  
ATOM   2955  CA  VAL A 200       0.278 -16.185  -7.442  1.00 98.91           C  
ATOM   2956  HA  VAL A 200       1.194 -16.751  -7.611  1.00 98.91           H  
ATOM   2957  C   VAL A 200       0.419 -14.852  -8.161  1.00 98.91           C  
ATOM   2958  CB  VAL A 200      -0.877 -17.026  -8.008  1.00 98.91           C  
ATOM   2959  HB  VAL A 200      -0.580 -17.358  -9.003  1.00 98.91           H  
ATOM   2960  O   VAL A 200      -0.092 -13.835  -7.697  1.00 98.91           O  
ATOM   2961  CG1 VAL A 200      -1.119 -18.281  -7.169  1.00 98.91           C  
ATOM   2962 HG11 VAL A 200      -0.185 -18.824  -7.027  1.00 98.91           H  
ATOM   2963 HG12 VAL A 200      -1.524 -18.011  -6.194  1.00 98.91           H  
ATOM   2964 HG13 VAL A 200      -1.845 -18.914  -7.680  1.00 98.91           H  
ATOM   2965  CG2 VAL A 200      -2.197 -16.268  -8.149  1.00 98.91           C  
ATOM   2966 HG21 VAL A 200      -2.503 -15.861  -7.185  1.00 98.91           H  
ATOM   2967 HG22 VAL A 200      -2.079 -15.448  -8.858  1.00 98.91           H  
ATOM   2968 HG23 VAL A 200      -2.983 -16.928  -8.514  1.00 98.91           H  
ATOM   2969  N   GLY A 201       1.101 -14.842  -9.296  1.00 98.94           N  
ATOM   2970  H   GLY A 201       1.510 -15.694  -9.650  1.00 98.94           H  
ATOM   2971  CA  GLY A 201       1.308 -13.605 -10.035  1.00 98.94           C  
ATOM   2972  HA2 GLY A 201       2.076 -13.002  -9.551  1.00 98.94           H  
ATOM   2973  HA3 GLY A 201       0.379 -13.036 -10.036  1.00 98.94           H  
ATOM   2974  C   GLY A 201       1.703 -13.844 -11.475  1.00 98.94           C  
ATOM   2975  O   GLY A 201       2.175 -14.926 -11.836  1.00 98.94           O  
ATOM   2976  N   ALA A 202       1.494 -12.821 -12.294  1.00 98.98           N  
ATOM   2977  H   ALA A 202       1.109 -11.973 -11.903  1.00 98.98           H  
ATOM   2978  CA  ALA A 202       1.861 -12.793 -13.696  1.00 98.98           C  
ATOM   2979  HA  ALA A 202       2.645 -13.531 -13.867  1.00 98.98           H  
ATOM   2980  C   ALA A 202       2.411 -11.417 -14.075  1.00 98.98           C  
ATOM   2981  CB  ALA A 202       0.652 -13.176 -14.553  1.00 98.98           C  
ATOM   2982  HB1 ALA A 202      -0.128 -12.422 -14.443  1.00 98.98           H  
ATOM   2983  HB2 ALA A 202       0.947 -13.232 -15.601  1.00 98.98           H  
ATOM   2984  HB3 ALA A 202       0.263 -14.143 -14.236  1.00 98.98           H  
ATOM   2985  O   ALA A 202       1.936 -10.389 -13.598  1.00 98.98           O  
ATOM   2986  N   VAL A 203       3.393 -11.408 -14.971  1.00 98.98           N  
ATOM   2987  H   VAL A 203       3.719 -12.296 -15.324  1.00 98.98           H  
ATOM   2988  CA  VAL A 203       3.903 -10.200 -15.627  1.00 98.98           C  
ATOM   2989  HA  VAL A 203       3.180  -9.396 -15.490  1.00 98.98           H  
ATOM   2990  C   VAL A 203       4.023 -10.465 -17.118  1.00 98.98           C  
ATOM   2991  CB  VAL A 203       5.242  -9.715 -15.045  1.00 98.98           C  
ATOM   2992  HB  VAL A 203       5.529  -8.811 -15.580  1.00 98.98           H  
ATOM   2993  O   VAL A 203       4.376 -11.578 -17.518  1.00 98.98           O  
ATOM   2994  CG1 VAL A 203       5.114  -9.333 -13.570  1.00 98.98           C  
ATOM   2995 HG11 VAL A 203       6.076  -8.979 -13.201  1.00 98.98           H  
ATOM   2996 HG12 VAL A 203       4.793 -10.187 -12.974  1.00 98.98           H  
ATOM   2997 HG13 VAL A 203       4.378  -8.536 -13.463  1.00 98.98           H  
ATOM   2998  CG2 VAL A 203       6.369 -10.745 -15.198  1.00 98.98           C  
ATOM   2999 HG21 VAL A 203       6.066 -11.695 -14.758  1.00 98.98           H  
ATOM   3000 HG22 VAL A 203       7.267 -10.384 -14.696  1.00 98.98           H  
ATOM   3001 HG23 VAL A 203       6.601 -10.893 -16.252  1.00 98.98           H  
ATOM   3002  N   ALA A 204       3.736  -9.470 -17.949  1.00 98.97           N  
ATOM   3003  H   ALA A 204       3.445  -8.579 -17.574  1.00 98.97           H  
ATOM   3004  CA  ALA A 204       3.814  -9.620 -19.395  1.00 98.97           C  
ATOM   3005  HA  ALA A 204       4.515 -10.424 -19.619  1.00 98.97           H  
ATOM   3006  C   ALA A 204       4.348  -8.364 -20.082  1.00 98.97           C  
ATOM   3007  CB  ALA A 204       2.439 -10.022 -19.945  1.00 98.97           C  
ATOM   3008  HB1 ALA A 204       2.096 -10.940 -19.469  1.00 98.97           H  
ATOM   3009  HB2 ALA A 204       1.719  -9.226 -19.753  1.00 98.97           H  
ATOM   3010  HB3 ALA A 204       2.508 -10.181 -21.021  1.00 98.97           H  
ATOM   3011  O   ALA A 204       4.119  -7.253 -19.613  1.00 98.97           O  
ATOM   3012  N   LEU A 205       5.017  -8.582 -21.214  1.00 98.94           N  
ATOM   3013  H   LEU A 205       5.150  -9.548 -21.478  1.00 98.94           H  
ATOM   3014  CA  LEU A 205       5.269  -7.599 -22.262  1.00 98.94           C  
ATOM   3015  HA  LEU A 205       4.919  -6.618 -21.942  1.00 98.94           H  
ATOM   3016  C   LEU A 205       4.480  -8.038 -23.498  1.00 98.94           C  
ATOM   3017  CB  LEU A 205       6.782  -7.532 -22.551  1.00 98.94           C  
ATOM   3018  HB2 LEU A 205       7.306  -7.214 -21.650  1.00 98.94           H  
ATOM   3019  HB3 LEU A 205       7.123  -8.538 -22.797  1.00 98.94           H  
ATOM   3020  O   LEU A 205       4.590  -9.200 -23.903  1.00 98.94           O  
ATOM   3021  CG  LEU A 205       7.167  -6.596 -23.715  1.00 98.94           C  
ATOM   3022  HG  LEU A 205       6.621  -6.881 -24.614  1.00 98.94           H  
ATOM   3023  CD1 LEU A 205       6.893  -5.128 -23.401  1.00 98.94           C  
ATOM   3024 HD11 LEU A 205       7.284  -4.494 -24.197  1.00 98.94           H  
ATOM   3025 HD12 LEU A 205       7.369  -4.849 -22.461  1.00 98.94           H  
ATOM   3026 HD13 LEU A 205       5.819  -4.959 -23.327  1.00 98.94           H  
ATOM   3027  CD2 LEU A 205       8.656  -6.729 -24.024  1.00 98.94           C  
ATOM   3028 HD21 LEU A 205       8.911  -6.108 -24.883  1.00 98.94           H  
ATOM   3029 HD22 LEU A 205       9.236  -6.396 -23.163  1.00 98.94           H  
ATOM   3030 HD23 LEU A 205       8.897  -7.769 -24.241  1.00 98.94           H  
ATOM   3031  N   ASP A 206       3.711  -7.140 -24.105  1.00 98.74           N  
ATOM   3032  H   ASP A 206       3.654  -6.207 -23.721  1.00 98.74           H  
ATOM   3033  CA  ASP A 206       2.965  -7.433 -25.330  1.00 98.74           C  
ATOM   3034  HA  ASP A 206       2.884  -8.517 -25.418  1.00 98.74           H  
ATOM   3035  C   ASP A 206       3.682  -7.009 -26.618  1.00 98.74           C  
ATOM   3036  CB  ASP A 206       1.519  -6.932 -25.225  1.00 98.74           C  
ATOM   3037  HB2 ASP A 206       0.947  -7.337 -26.061  1.00 98.74           H  
ATOM   3038  HB3 ASP A 206       1.097  -7.361 -24.316  1.00 98.74           H  
ATOM   3039  O   ASP A 206       4.787  -6.465 -26.614  1.00 98.74           O  
ATOM   3040  CG  ASP A 206       1.339  -5.412 -25.222  1.00 98.74           C  
ATOM   3041  OD1 ASP A 206       2.201  -4.717 -25.804  1.00 98.74           O  
ATOM   3042  OD2 ASP A 206       0.276  -4.966 -24.732  1.00 98.74           O  
ATOM   3043  N   ALA A 207       3.061  -7.321 -27.758  1.00 97.78           N  
ATOM   3044  H   ALA A 207       2.138  -7.728 -27.705  1.00 97.78           H  
ATOM   3045  CA  ALA A 207       3.600  -6.996 -29.076  1.00 97.78           C  
ATOM   3046  HA  ALA A 207       4.643  -7.312 -29.110  1.00 97.78           H  
ATOM   3047  C   ALA A 207       3.582  -5.487 -29.390  1.00 97.78           C  
ATOM   3048  CB  ALA A 207       2.812  -7.797 -30.119  1.00 97.78           C  
ATOM   3049  HB1 ALA A 207       2.868  -8.862 -29.894  1.00 97.78           H  
ATOM   3050  HB2 ALA A 207       1.768  -7.482 -30.113  1.00 97.78           H  
ATOM   3051  HB3 ALA A 207       3.230  -7.616 -31.109  1.00 97.78           H  
ATOM   3052  O   ALA A 207       4.264  -5.058 -30.322  1.00 97.78           O  
ATOM   3053  N   HIS A 208       2.829  -4.695 -28.623  1.00 97.61           N  
ATOM   3054  H   HIS A 208       2.379  -5.089 -27.809  1.00 97.61           H  
ATOM   3055  CA  HIS A 208       2.732  -3.238 -28.753  1.00 97.61           C  
ATOM   3056  HA  HIS A 208       2.908  -2.959 -29.792  1.00 97.61           H  
ATOM   3057  C   HIS A 208       3.793  -2.518 -27.910  1.00 97.61           C  
ATOM   3058  CB  HIS A 208       1.310  -2.793 -28.385  1.00 97.61           C  
ATOM   3059  HB2 HIS A 208       1.191  -1.738 -28.631  1.00 97.61           H  
ATOM   3060  HB3 HIS A 208       1.171  -2.902 -27.309  1.00 97.61           H  
ATOM   3061  O   HIS A 208       3.998  -1.317 -28.072  1.00 97.61           O  
ATOM   3062  CG  HIS A 208       0.233  -3.583 -29.090  1.00 97.61           C  
ATOM   3063  CD2 HIS A 208      -0.559  -4.531 -28.510  1.00 97.61           C  
ATOM   3064  HD2 HIS A 208      -0.540  -4.827 -27.472  1.00 97.61           H  
ATOM   3065  ND1 HIS A 208      -0.062  -3.521 -30.456  1.00 97.61           N  
ATOM   3066  CE1 HIS A 208      -1.035  -4.424 -30.657  1.00 97.61           C  
ATOM   3067  HE1 HIS A 208      -1.492  -4.629 -31.613  1.00 97.61           H  
ATOM   3068  NE2 HIS A 208      -1.351  -5.049 -29.510  1.00 97.61           N  
ATOM   3069  HE2 HIS A 208      -2.023  -5.796 -29.406  1.00 97.61           H  
ATOM   3070  N   GLY A 209       4.514  -3.259 -27.063  1.00 97.97           N  
ATOM   3071  H   GLY A 209       4.217  -4.214 -26.917  1.00 97.97           H  
ATOM   3072  CA  GLY A 209       5.566  -2.741 -26.196  1.00 97.97           C  
ATOM   3073  HA2 GLY A 209       6.047  -1.884 -26.669  1.00 97.97           H  
ATOM   3074  HA3 GLY A 209       6.310  -3.525 -26.054  1.00 97.97           H  
ATOM   3075  C   GLY A 209       5.072  -2.308 -24.818  1.00 97.97           C  
ATOM   3076  O   GLY A 209       5.807  -1.594 -24.136  1.00 97.97           O  
ATOM   3077  N   HIS A 210       3.868  -2.727 -24.416  1.00 98.82           N  
ATOM   3078  H   HIS A 210       3.325  -3.329 -25.018  1.00 98.82           H  
ATOM   3079  CA  HIS A 210       3.292  -2.398 -23.115  1.00 98.82           C  
ATOM   3080  HA  HIS A 210       3.780  -1.499 -22.736  1.00 98.82           H  
ATOM   3081  C   HIS A 210       3.528  -3.506 -22.094  1.00 98.82           C  
ATOM   3082  CB  HIS A 210       1.803  -2.074 -23.249  1.00 98.82           C  
ATOM   3083  HB2 HIS A 210       1.268  -2.959 -23.594  1.00 98.82           H  
ATOM   3084  HB3 HIS A 210       1.411  -1.802 -22.269  1.00 98.82           H  
ATOM   3085  O   HIS A 210       3.488  -4.699 -22.414  1.00 98.82           O  
ATOM   3086  CG  HIS A 210       1.549  -0.934 -24.195  1.00 98.82           C  
ATOM   3087  CD2 HIS A 210       0.714  -0.927 -25.275  1.00 98.82           C  
ATOM   3088  HD2 HIS A 210       0.098  -1.755 -25.594  1.00 98.82           H  
ATOM   3089  ND1 HIS A 210       2.160   0.293 -24.142  1.00 98.82           N  
ATOM   3090  HD1 HIS A 210       2.814   0.587 -23.430  1.00 98.82           H  
ATOM   3091  CE1 HIS A 210       1.716   1.021 -25.174  1.00 98.82           C  
ATOM   3092  HE1 HIS A 210       2.030   2.032 -25.388  1.00 98.82           H  
ATOM   3093  NE2 HIS A 210       0.805   0.333 -25.886  1.00 98.82           N  
ATOM   3094  N   LEU A 211       3.768  -3.091 -20.856  1.00 98.95           N  
ATOM   3095  H   LEU A 211       3.771  -2.094 -20.692  1.00 98.95           H  
ATOM   3096  CA  LEU A 211       4.000  -3.949 -19.707  1.00 98.95           C  
ATOM   3097  HA  LEU A 211       4.214  -4.957 -20.060  1.00 98.95           H  
ATOM   3098  C   LEU A 211       2.755  -4.020 -18.824  1.00 98.95           C  
ATOM   3099  CB  LEU A 211       5.215  -3.410 -18.934  1.00 98.95           C  
ATOM   3100  HB2 LEU A 211       5.077  -2.340 -18.779  1.00 98.95           H  
ATOM   3101  HB3 LEU A 211       5.253  -3.879 -17.951  1.00 98.95           H  
ATOM   3102  O   LEU A 211       2.039  -3.039 -18.663  1.00 98.95           O  
ATOM   3103  CG  LEU A 211       6.560  -3.648 -19.642  1.00 98.95           C  
ATOM   3104  HG  LEU A 211       6.516  -3.323 -20.681  1.00 98.95           H  
ATOM   3105  CD1 LEU A 211       7.658  -2.871 -18.924  1.00 98.95           C  
ATOM   3106 HD11 LEU A 211       7.640  -3.118 -17.862  1.00 98.95           H  
ATOM   3107 HD12 LEU A 211       8.634  -3.105 -19.350  1.00 98.95           H  
ATOM   3108 HD13 LEU A 211       7.483  -1.801 -19.030  1.00 98.95           H  
ATOM   3109  CD2 LEU A 211       6.969  -5.116 -19.570  1.00 98.95           C  
ATOM   3110 HD21 LEU A 211       6.229  -5.736 -20.076  1.00 98.95           H  
ATOM   3111 HD22 LEU A 211       7.042  -5.412 -18.524  1.00 98.95           H  
ATOM   3112 HD23 LEU A 211       7.933  -5.261 -20.058  1.00 98.95           H  
ATOM   3113  N   ALA A 212       2.522  -5.161 -18.183  1.00 98.98           N  
ATOM   3114  H   ALA A 212       3.113  -5.956 -18.382  1.00 98.98           H  
ATOM   3115  CA  ALA A 212       1.504  -5.283 -17.143  1.00 98.98           C  
ATOM   3116  HA  ALA A 212       1.375  -4.316 -16.657  1.00 98.98           H  
ATOM   3117  C   ALA A 212       1.924  -6.286 -16.071  1.00 98.98           C  
ATOM   3118  CB  ALA A 212       0.165  -5.675 -17.771  1.00 98.98           C  
ATOM   3119  HB1 ALA A 212      -0.102  -4.961 -18.549  1.00 98.98           H  
ATOM   3120  HB2 ALA A 212       0.240  -6.677 -18.194  1.00 98.98           H  
ATOM   3121  HB3 ALA A 212      -0.611  -5.662 -17.006  1.00 98.98           H  
ATOM   3122  O   ALA A 212       2.694  -7.213 -16.342  1.00 98.98           O  
ATOM   3123  N   ALA A 213       1.389  -6.111 -14.866  1.00 98.98           N  
ATOM   3124  H   ALA A 213       0.745  -5.344 -14.738  1.00 98.98           H  
ATOM   3125  CA  ALA A 213       1.580  -7.012 -13.736  1.00 98.98           C  
ATOM   3126  HA  ALA A 213       1.976  -7.964 -14.090  1.00 98.98           H  
ATOM   3127  C   ALA A 213       0.243  -7.280 -13.043  1.00 98.98           C  
ATOM   3128  CB  ALA A 213       2.587  -6.401 -12.756  1.00 98.98           C  
ATOM   3129  HB1 ALA A 213       3.541  -6.219 -13.251  1.00 98.98           H  
ATOM   3130  HB2 ALA A 213       2.204  -5.455 -12.373  1.00 98.98           H  
ATOM   3131  HB3 ALA A 213       2.744  -7.082 -11.920  1.00 98.98           H  
ATOM   3132  O   ALA A 213      -0.602  -6.390 -12.975  1.00 98.98           O  
ATOM   3133  N   ALA A 214       0.069  -8.488 -12.514  1.00 98.98           N  
ATOM   3134  H   ALA A 214       0.797  -9.177 -12.638  1.00 98.98           H  
ATOM   3135  CA  ALA A 214      -1.046  -8.852 -11.651  1.00 98.98           C  
ATOM   3136  HA  ALA A 214      -1.407  -7.955 -11.148  1.00 98.98           H  
ATOM   3137  C   ALA A 214      -0.589  -9.839 -10.573  1.00 98.98           C  
ATOM   3138  CB  ALA A 214      -2.182  -9.435 -12.501  1.00 98.98           C  
ATOM   3139  HB1 ALA A 214      -2.497  -8.706 -13.249  1.00 98.98           H  
ATOM   3140  HB2 ALA A 214      -1.844 -10.338 -13.009  1.00 98.98           H  
ATOM   3141  HB3 ALA A 214      -3.032  -9.672 -11.861  1.00 98.98           H  
ATOM   3142  O   ALA A 214       0.280 -10.679 -10.821  1.00 98.98           O  
ATOM   3143  N   ALA A 215      -1.205  -9.772  -9.396  1.00 98.96           N  
ATOM   3144  H   ALA A 215      -1.913  -9.064  -9.264  1.00 98.96           H  
ATOM   3145  CA  ALA A 215      -0.954 -10.683  -8.286  1.00 98.96           C  
ATOM   3146  HA  ALA A 215      -0.561 -11.619  -8.682  1.00 98.96           H  
ATOM   3147  C   ALA A 215      -2.257 -11.009  -7.543  1.00 98.96           C  
ATOM   3148  CB  ALA A 215       0.113 -10.069  -7.371  1.00 98.96           C  
ATOM   3149  HB1 ALA A 215       0.400 -10.790  -6.606  1.00 98.96           H  
ATOM   3150  HB2 ALA A 215      -0.275  -9.166  -6.901  1.00 98.96           H  
ATOM   3151  HB3 ALA A 215       0.999  -9.814  -7.952  1.00 98.96           H  
ATOM   3152  O   ALA A 215      -3.174 -10.191  -7.501  1.00 98.96           O  
ATOM   3153  N   SER A 216      -2.349 -12.205  -6.962  1.00 98.96           N  
ATOM   3154  H   SER A 216      -1.560 -12.832  -7.032  1.00 98.96           H  
ATOM   3155  CA  SER A 216      -3.503 -12.654  -6.173  1.00 98.96           C  
ATOM   3156  HA  SER A 216      -3.953 -11.788  -5.687  1.00 98.96           H  
ATOM   3157  C   SER A 216      -3.071 -13.634  -5.086  1.00 98.96           C  
ATOM   3158  CB  SER A 216      -4.562 -13.273  -7.090  1.00 98.96           C  
ATOM   3159  HB2 SER A 216      -4.155 -14.158  -7.580  1.00 98.96           H  
ATOM   3160  HB3 SER A 216      -4.835 -12.541  -7.850  1.00 98.96           H  
ATOM   3161  O   SER A 216      -2.110 -14.388  -5.259  1.00 98.96           O  
ATOM   3162  OG  SER A 216      -5.725 -13.626  -6.376  1.00 98.96           O  
ATOM   3163  HG  SER A 216      -6.447 -13.619  -7.009  1.00 98.96           H  
ATOM   3164  N   THR A 217      -3.734 -13.620  -3.934  1.00 98.86           N  
ATOM   3165  H   THR A 217      -4.501 -12.971  -3.829  1.00 98.86           H  
ATOM   3166  CA  THR A 217      -3.360 -14.456  -2.791  1.00 98.86           C  
ATOM   3167  HA  THR A 217      -2.976 -15.402  -3.174  1.00 98.86           H  
ATOM   3168  C   THR A 217      -4.543 -14.771  -1.887  1.00 98.86           C  
ATOM   3169  CB  THR A 217      -2.225 -13.790  -1.998  1.00 98.86           C  
ATOM   3170  HB  THR A 217      -1.485 -13.448  -2.722  1.00 98.86           H  
ATOM   3171  O   THR A 217      -5.442 -13.954  -1.707  1.00 98.86           O  
ATOM   3172  CG2 THR A 217      -2.636 -12.585  -1.159  1.00 98.86           C  
ATOM   3173 HG21 THR A 217      -3.118 -11.855  -1.810  1.00 98.86           H  
ATOM   3174 HG22 THR A 217      -1.756 -12.132  -0.703  1.00 98.86           H  
ATOM   3175 HG23 THR A 217      -3.338 -12.865  -0.374  1.00 98.86           H  
ATOM   3176  OG1 THR A 217      -1.580 -14.709  -1.147  1.00 98.86           O  
ATOM   3177  HG1 THR A 217      -0.657 -14.447  -1.177  1.00 98.86           H  
ATOM   3178  N   GLY A 218      -4.506 -15.947  -1.263  1.00 98.17           N  
ATOM   3179  H   GLY A 218      -3.789 -16.601  -1.543  1.00 98.17           H  
ATOM   3180  CA  GLY A 218      -5.308 -16.268  -0.080  1.00 98.17           C  
ATOM   3181  HA2 GLY A 218      -6.288 -15.798  -0.165  1.00 98.17           H  
ATOM   3182  HA3 GLY A 218      -5.440 -17.348  -0.025  1.00 98.17           H  
ATOM   3183  C   GLY A 218      -4.675 -15.796   1.234  1.00 98.17           C  
ATOM   3184  O   GLY A 218      -5.232 -16.014   2.307  1.00 98.17           O  
ATOM   3185  N   GLY A 219      -3.490 -15.180   1.176  1.00 96.84           N  
ATOM   3186  H   GLY A 219      -3.070 -15.045   0.268  1.00 96.84           H  
ATOM   3187  CA  GLY A 219      -2.737 -14.724   2.340  1.00 96.84           C  
ATOM   3188  HA2 GLY A 219      -3.435 -14.408   3.115  1.00 96.84           H  
ATOM   3189  HA3 GLY A 219      -2.132 -13.863   2.058  1.00 96.84           H  
ATOM   3190  C   GLY A 219      -1.811 -15.803   2.903  1.00 96.84           C  
ATOM   3191  O   GLY A 219      -1.223 -16.588   2.156  1.00 96.84           O  
ATOM   3192  N   ILE A 220      -1.651 -15.828   4.226  1.00 95.14           N  
ATOM   3193  H   ILE A 220      -2.236 -15.229   4.791  1.00 95.14           H  
ATOM   3194  CA  ILE A 220      -0.844 -16.824   4.948  1.00 95.14           C  
ATOM   3195  HA  ILE A 220      -0.384 -17.496   4.223  1.00 95.14           H  
ATOM   3196  C   ILE A 220      -1.749 -17.696   5.820  1.00 95.14           C  
ATOM   3197  CB  ILE A 220       0.314 -16.172   5.742  1.00 95.14           C  
ATOM   3198  HB  ILE A 220       0.876 -16.975   6.220  1.00 95.14           H  
ATOM   3199  O   ILE A 220      -2.806 -17.250   6.268  1.00 95.14           O  
ATOM   3200  CG1 ILE A 220      -0.194 -15.229   6.852  1.00 95.14           C  
ATOM   3201 HG12 ILE A 220      -0.815 -14.449   6.412  1.00 95.14           H  
ATOM   3202 HG13 ILE A 220      -0.788 -15.823   7.547  1.00 95.14           H  
ATOM   3203  CG2 ILE A 220       1.270 -15.457   4.770  1.00 95.14           C  
ATOM   3204 HG21 ILE A 220       2.183 -15.171   5.292  1.00 95.14           H  
ATOM   3205 HG22 ILE A 220       1.541 -16.128   3.955  1.00 95.14           H  
ATOM   3206 HG23 ILE A 220       0.798 -14.564   4.361  1.00 95.14           H  
ATOM   3207  CD1 ILE A 220       0.893 -14.549   7.687  1.00 95.14           C  
ATOM   3208 HD11 ILE A 220       0.426 -14.006   8.509  1.00 95.14           H  
ATOM   3209 HD12 ILE A 220       1.570 -15.299   8.098  1.00 95.14           H  
ATOM   3210 HD13 ILE A 220       1.455 -13.840   7.080  1.00 95.14           H  
ATOM   3211  N   THR A 221      -1.349 -18.950   6.030  1.00 94.38           N  
ATOM   3212  H   THR A 221      -0.460 -19.259   5.665  1.00 94.38           H  
ATOM   3213  CA  THR A 221      -2.096 -19.880   6.882  1.00 94.38           C  
ATOM   3214  HA  THR A 221      -3.099 -20.010   6.476  1.00 94.38           H  
ATOM   3215  C   THR A 221      -2.216 -19.311   8.286  1.00 94.38           C  
ATOM   3216  CB  THR A 221      -1.406 -21.248   6.949  1.00 94.38           C  
ATOM   3217  HB  THR A 221      -0.415 -21.132   7.388  1.00 94.38           H  
ATOM   3218  O   THR A 221      -1.242 -18.814   8.841  1.00 94.38           O  
ATOM   3219  CG2 THR A 221      -2.192 -22.290   7.748  1.00 94.38           C  
ATOM   3220 HG21 THR A 221      -3.206 -22.377   7.358  1.00 94.38           H  
ATOM   3221 HG22 THR A 221      -2.231 -22.006   8.799  1.00 94.38           H  
ATOM   3222 HG23 THR A 221      -1.695 -23.258   7.685  1.00 94.38           H  
ATOM   3223  OG1 THR A 221      -1.267 -21.774   5.646  1.00 94.38           O  
ATOM   3224  HG1 THR A 221      -0.634 -22.493   5.712  1.00 94.38           H  
ATOM   3225  N   TYR A 222      -3.410 -19.411   8.864  1.00 94.81           N  
ATOM   3226  H   TYR A 222      -4.196 -19.708   8.302  1.00 94.81           H  
ATOM   3227  CA  TYR A 222      -3.696 -18.953  10.217  1.00 94.81           C  
ATOM   3228  HA  TYR A 222      -4.757 -19.134  10.388  1.00 94.81           H  
ATOM   3229  C   TYR A 222      -3.491 -17.439  10.413  1.00 94.81           C  
ATOM   3230  CB  TYR A 222      -2.917 -19.831  11.212  1.00 94.81           C  
ATOM   3231  HB2 TYR A 222      -2.751 -20.813  10.768  1.00 94.81           H  
ATOM   3232  HB3 TYR A 222      -1.937 -19.394  11.402  1.00 94.81           H  
ATOM   3233  O   TYR A 222      -3.282 -16.981  11.534  1.00 94.81           O  
ATOM   3234  CG  TYR A 222      -3.636 -20.061  12.515  1.00 94.81           C  
ATOM   3235  CD1 TYR A 222      -3.286 -19.329  13.663  1.00 94.81           C  
ATOM   3236  HD1 TYR A 222      -2.506 -18.583  13.612  1.00 94.81           H  
ATOM   3237  CD2 TYR A 222      -4.676 -21.005  12.564  1.00 94.81           C  
ATOM   3238  HD2 TYR A 222      -4.943 -21.576  11.687  1.00 94.81           H  
ATOM   3239  CE1 TYR A 222      -3.967 -19.555  14.873  1.00 94.81           C  
ATOM   3240  HE1 TYR A 222      -3.703 -18.994  15.758  1.00 94.81           H  
ATOM   3241  CE2 TYR A 222      -5.380 -21.204  13.761  1.00 94.81           C  
ATOM   3242  HE2 TYR A 222      -6.214 -21.889  13.798  1.00 94.81           H  
ATOM   3243  OH  TYR A 222      -5.647 -20.751  16.094  1.00 94.81           O  
ATOM   3244  HH  TYR A 222      -5.326 -20.202  16.813  1.00 94.81           H  
ATOM   3245  CZ  TYR A 222      -5.007 -20.504  14.925  1.00 94.81           C  
ATOM   3246  N   LYS A 223      -3.554 -16.638   9.332  1.00 94.71           N  
ATOM   3247  H   LYS A 223      -3.661 -17.059   8.420  1.00 94.71           H  
ATOM   3248  CA  LYS A 223      -3.456 -15.173   9.443  1.00 94.71           C  
ATOM   3249  HA  LYS A 223      -2.500 -14.956   9.921  1.00 94.71           H  
ATOM   3250  C   LYS A 223      -4.545 -14.626  10.360  1.00 94.71           C  
ATOM   3251  CB  LYS A 223      -3.473 -14.463   8.074  1.00 94.71           C  
ATOM   3252  HB2 LYS A 223      -3.136 -13.439   8.233  1.00 94.71           H  
ATOM   3253  HB3 LYS A 223      -2.756 -14.954   7.416  1.00 94.71           H  
ATOM   3254  O   LYS A 223      -5.685 -15.093  10.304  1.00 94.71           O  
ATOM   3255  CG  LYS A 223      -4.815 -14.414   7.323  1.00 94.71           C  
ATOM   3256  HG2 LYS A 223      -5.129 -15.427   7.072  1.00 94.71           H  
ATOM   3257  HG3 LYS A 223      -5.571 -13.949   7.956  1.00 94.71           H  
ATOM   3258  CD  LYS A 223      -4.690 -13.581   6.034  1.00 94.71           C  
ATOM   3259  HD2 LYS A 223      -4.014 -14.080   5.339  1.00 94.71           H  
ATOM   3260  HD3 LYS A 223      -4.291 -12.599   6.289  1.00 94.71           H  
ATOM   3261  CE  LYS A 223      -6.063 -13.389   5.379  1.00 94.71           C  
ATOM   3262  HE2 LYS A 223      -6.740 -13.002   6.140  1.00 94.71           H  
ATOM   3263  HE3 LYS A 223      -6.451 -14.353   5.049  1.00 94.71           H  
ATOM   3264  NZ  LYS A 223      -6.058 -12.431   4.239  1.00 94.71           N  
ATOM   3265  HZ1 LYS A 223      -6.059 -12.891   3.340  1.00 94.71           H  
ATOM   3266  HZ2 LYS A 223      -6.916 -11.899   4.262  1.00 94.71           H  
ATOM   3267  HZ3 LYS A 223      -5.330 -11.734   4.301  1.00 94.71           H  
ATOM   3268  N   GLN A 224      -4.222 -13.599  11.140  1.00 96.45           N  
ATOM   3269  H   GLN A 224      -3.274 -13.251  11.145  1.00 96.45           H  
ATOM   3270  CA  GLN A 224      -5.249 -12.844  11.850  1.00 96.45           C  
ATOM   3271  HA  GLN A 224      -5.779 -13.534  12.507  1.00 96.45           H  
ATOM   3272  C   GLN A 224      -6.239 -12.237  10.832  1.00 96.45           C  
ATOM   3273  CB  GLN A 224      -4.606 -11.763  12.727  1.00 96.45           C  
ATOM   3274  HB2 GLN A 224      -3.881 -11.201  12.138  1.00 96.45           H  
ATOM   3275  HB3 GLN A 224      -5.387 -11.087  13.074  1.00 96.45           H  
ATOM   3276  O   GLN A 224      -5.791 -11.709   9.806  1.00 96.45           O  
ATOM   3277  CG  GLN A 224      -3.902 -12.369  13.952  1.00 96.45           C  
ATOM   3278  HG2 GLN A 224      -4.606 -13.003  14.491  1.00 96.45           H  
ATOM   3279  HG3 GLN A 224      -3.067 -12.987  13.624  1.00 96.45           H  
ATOM   3280  CD  GLN A 224      -3.370 -11.319  14.926  1.00 96.45           C  
ATOM   3281  NE2 GLN A 224      -2.801 -11.728  16.036  1.00 96.45           N  
ATOM   3282 HE21 GLN A 224      -2.680 -12.712  16.228  1.00 96.45           H  
ATOM   3283 HE22 GLN A 224      -2.436 -11.001  16.635  1.00 96.45           H  
ATOM   3284  OE1 GLN A 224      -3.457 -10.122  14.733  1.00 96.45           O  
ATOM   3285  N   PRO A 225      -7.561 -12.334  11.065  1.00 97.84           N  
ATOM   3286  CA  PRO A 225      -8.559 -11.706  10.203  1.00 97.84           C  
ATOM   3287  HA  PRO A 225      -8.558 -12.213   9.238  1.00 97.84           H  
ATOM   3288  C   PRO A 225      -8.279 -10.215   9.993  1.00 97.84           C  
ATOM   3289  CB  PRO A 225      -9.908 -11.935  10.887  1.00 97.84           C  
ATOM   3290  HB2 PRO A 225     -10.134 -11.107  11.559  1.00 97.84           H  
ATOM   3291  HB3 PRO A 225     -10.711 -12.066  10.162  1.00 97.84           H  
ATOM   3292  O   PRO A 225      -7.854  -9.510  10.909  1.00 97.84           O  
ATOM   3293  CG  PRO A 225      -9.678 -13.198  11.712  1.00 97.84           C  
ATOM   3294  HG2 PRO A 225     -10.327 -13.220  12.588  1.00 97.84           H  
ATOM   3295  HG3 PRO A 225      -9.826 -14.082  11.091  1.00 97.84           H  
ATOM   3296  CD  PRO A 225      -8.215 -13.091  12.125  1.00 97.84           C  
ATOM   3297  HD2 PRO A 225      -7.796 -14.092  12.225  1.00 97.84           H  
ATOM   3298  HD3 PRO A 225      -8.136 -12.546  13.065  1.00 97.84           H  
ATOM   3299  N   GLY A 226      -8.488  -9.732   8.772  1.00 98.60           N  
ATOM   3300  H   GLY A 226      -8.846 -10.355   8.063  1.00 98.60           H  
ATOM   3301  CA  GLY A 226      -8.189  -8.359   8.374  1.00 98.60           C  
ATOM   3302  HA2 GLY A 226      -8.727  -8.146   7.450  1.00 98.60           H  
ATOM   3303  HA3 GLY A 226      -8.554  -7.670   9.136  1.00 98.60           H  
ATOM   3304  C   GLY A 226      -6.706  -8.059   8.137  1.00 98.60           C  
ATOM   3305  O   GLY A 226      -6.390  -6.924   7.790  1.00 98.60           O  
ATOM   3306  N   ARG A 227      -5.780  -9.019   8.298  1.00 98.60           N  
ATOM   3307  H   ARG A 227      -6.078  -9.919   8.646  1.00 98.60           H  
ATOM   3308  CA  ARG A 227      -4.364  -8.824   7.937  1.00 98.60           C  
ATOM   3309  HA  ARG A 227      -4.038  -7.872   8.355  1.00 98.60           H  
ATOM   3310  C   ARG A 227      -4.213  -8.743   6.421  1.00 98.60           C  
ATOM   3311  CB  ARG A 227      -3.488  -9.928   8.558  1.00 98.60           C  
ATOM   3312  HB2 ARG A 227      -3.853 -10.904   8.239  1.00 98.60           H  
ATOM   3313  HB3 ARG A 227      -3.606  -9.875   9.641  1.00 98.60           H  
ATOM   3314  O   ARG A 227      -4.551  -9.694   5.704  1.00 98.60           O  
ATOM   3315  CG  ARG A 227      -1.979  -9.832   8.248  1.00 98.60           C  
ATOM   3316  HG2 ARG A 227      -1.651  -8.793   8.287  1.00 98.60           H  
ATOM   3317  HG3 ARG A 227      -1.456 -10.388   9.026  1.00 98.60           H  
ATOM   3318  CD  ARG A 227      -1.611 -10.462   6.896  1.00 98.60           C  
ATOM   3319  HD2 ARG A 227      -2.057  -9.881   6.088  1.00 98.60           H  
ATOM   3320  HD3 ARG A 227      -2.019 -11.472   6.867  1.00 98.60           H  
ATOM   3321  NE  ARG A 227      -0.163 -10.524   6.640  1.00 98.60           N  
ATOM   3322  HE  ARG A 227       0.480 -10.112   7.301  1.00 98.60           H  
ATOM   3323  NH1 ARG A 227      -0.321 -11.470   4.557  1.00 98.60           N  
ATOM   3324 HH11 ARG A 227       0.137 -11.763   3.706  1.00 98.60           H  
ATOM   3325 HH12 ARG A 227      -1.313 -11.284   4.589  1.00 98.60           H  
ATOM   3326  NH2 ARG A 227       1.682 -11.086   5.435  1.00 98.60           N  
ATOM   3327 HH21 ARG A 227       2.150 -11.492   4.637  1.00 98.60           H  
ATOM   3328 HH22 ARG A 227       2.248 -10.729   6.191  1.00 98.60           H  
ATOM   3329  CZ  ARG A 227       0.394 -11.022   5.555  1.00 98.60           C  
ATOM   3330  N   VAL A 228      -3.563  -7.678   5.957  1.00 98.82           N  
ATOM   3331  H   VAL A 228      -3.277  -6.976   6.624  1.00 98.82           H  
ATOM   3332  CA  VAL A 228      -3.250  -7.433   4.542  1.00 98.82           C  
ATOM   3333  HA  VAL A 228      -3.762  -8.176   3.931  1.00 98.82           H  
ATOM   3334  C   VAL A 228      -1.743  -7.568   4.303  1.00 98.82           C  
ATOM   3335  CB  VAL A 228      -3.777  -6.054   4.108  1.00 98.82           C  
ATOM   3336  HB  VAL A 228      -3.244  -5.281   4.661  1.00 98.82           H  
ATOM   3337  O   VAL A 228      -0.935  -7.039   5.062  1.00 98.82           O  
ATOM   3338  CG1 VAL A 228      -3.564  -5.836   2.610  1.00 98.82           C  
ATOM   3339 HG11 VAL A 228      -4.024  -6.661   2.067  1.00 98.82           H  
ATOM   3340 HG12 VAL A 228      -4.018  -4.895   2.299  1.00 98.82           H  
ATOM   3341 HG13 VAL A 228      -2.499  -5.785   2.382  1.00 98.82           H  
ATOM   3342  CG2 VAL A 228      -5.280  -5.902   4.376  1.00 98.82           C  
ATOM   3343 HG21 VAL A 228      -5.629  -4.931   4.023  1.00 98.82           H  
ATOM   3344 HG22 VAL A 228      -5.836  -6.690   3.869  1.00 98.82           H  
ATOM   3345 HG23 VAL A 228      -5.483  -5.957   5.446  1.00 98.82           H  
ATOM   3346  N   GLY A 229      -1.363  -8.318   3.264  1.00 98.55           N  
ATOM   3347  H   GLY A 229      -2.088  -8.663   2.651  1.00 98.55           H  
ATOM   3348  CA  GLY A 229       0.035  -8.472   2.842  1.00 98.55           C  
ATOM   3349  HA2 GLY A 229       0.172  -9.476   2.439  1.00 98.55           H  
ATOM   3350  HA3 GLY A 229       0.700  -8.356   3.697  1.00 98.55           H  
ATOM   3351  C   GLY A 229       0.468  -7.466   1.771  1.00 98.55           C  
ATOM   3352  O   GLY A 229      -0.188  -6.461   1.525  1.00 98.55           O  
ATOM   3353  N   ASP A 230       1.557  -7.780   1.073  1.00 98.79           N  
ATOM   3354  H   ASP A 230       2.025  -8.659   1.241  1.00 98.79           H  
ATOM   3355  CA  ASP A 230       2.093  -6.987  -0.039  1.00 98.79           C  
ATOM   3356  HA  ASP A 230       2.136  -5.939   0.257  1.00 98.79           H  
ATOM   3357  C   ASP A 230       1.243  -7.075  -1.313  1.00 98.79           C  
ATOM   3358  CB  ASP A 230       3.520  -7.478  -0.340  1.00 98.79           C  
ATOM   3359  HB2 ASP A 230       4.128  -7.387   0.561  1.00 98.79           H  
ATOM   3360  HB3 ASP A 230       3.961  -6.830  -1.097  1.00 98.79           H  
ATOM   3361  O   ASP A 230       1.219  -6.141  -2.109  1.00 98.79           O  
ATOM   3362  CG  ASP A 230       3.565  -8.936  -0.827  1.00 98.79           C  
ATOM   3363  OD1 ASP A 230       2.983  -9.806  -0.131  1.00 98.79           O  
ATOM   3364  OD2 ASP A 230       4.137  -9.179  -1.907  1.00 98.79           O  
ATOM   3365  N   THR A 231       0.544  -8.195  -1.508  1.00 98.87           N  
ATOM   3366  H   THR A 231       0.628  -8.901  -0.791  1.00 98.87           H  
ATOM   3367  CA  THR A 231      -0.133  -8.546  -2.765  1.00 98.87           C  
ATOM   3368  HA  THR A 231       0.634  -8.671  -3.529  1.00 98.87           H  
ATOM   3369  C   THR A 231      -1.089  -7.472  -3.305  1.00 98.87           C  
ATOM   3370  CB  THR A 231      -0.848  -9.894  -2.617  1.00 98.87           C  
ATOM   3371  HB  THR A 231      -1.579  -9.836  -1.810  1.00 98.87           H  
ATOM   3372  O   THR A 231      -0.970  -7.155  -4.487  1.00 98.87           O  
ATOM   3373  CG2 THR A 231      -1.560 -10.335  -3.895  1.00 98.87           C  
ATOM   3374 HG21 THR A 231      -2.407  -9.682  -4.105  1.00 98.87           H  
ATOM   3375 HG22 THR A 231      -1.936 -11.352  -3.775  1.00 98.87           H  
ATOM   3376 HG23 THR A 231      -0.863 -10.309  -4.732  1.00 98.87           H  
ATOM   3377  OG1 THR A 231       0.114 -10.878  -2.277  1.00 98.87           O  
ATOM   3378  HG1 THR A 231       0.933 -10.419  -2.074  1.00 98.87           H  
ATOM   3379  N   PRO A 232      -2.008  -6.871  -2.524  1.00 98.96           N  
ATOM   3380  CA  PRO A 232      -2.902  -5.834  -3.044  1.00 98.96           C  
ATOM   3381  HA  PRO A 232      -3.256  -6.111  -4.037  1.00 98.96           H  
ATOM   3382  C   PRO A 232      -2.247  -4.445  -3.125  1.00 98.96           C  
ATOM   3383  CB  PRO A 232      -4.100  -5.837  -2.101  1.00 98.96           C  
ATOM   3384  HB2 PRO A 232      -4.613  -4.876  -2.062  1.00 98.96           H  
ATOM   3385  HB3 PRO A 232      -4.793  -6.619  -2.411  1.00 98.96           H  
ATOM   3386  O   PRO A 232      -2.891  -3.489  -3.546  1.00 98.96           O  
ATOM   3387  CG  PRO A 232      -3.466  -6.201  -0.763  1.00 98.96           C  
ATOM   3388  HG2 PRO A 232      -3.046  -5.308  -0.299  1.00 98.96           H  
ATOM   3389  HG3 PRO A 232      -4.188  -6.678  -0.101  1.00 98.96           H  
ATOM   3390  CD  PRO A 232      -2.342  -7.163  -1.136  1.00 98.96           C  
ATOM   3391  HD2 PRO A 232      -2.695  -8.191  -1.042  1.00 98.96           H  
ATOM   3392  HD3 PRO A 232      -1.490  -6.994  -0.478  1.00 98.96           H  
ATOM   3393  N   LEU A 233      -0.992  -4.293  -2.690  1.00 98.94           N  
ATOM   3394  H   LEU A 233      -0.453  -5.107  -2.429  1.00 98.94           H  
ATOM   3395  CA  LEU A 233      -0.364  -2.988  -2.526  1.00 98.94           C  
ATOM   3396  HA  LEU A 233      -1.140  -2.223  -2.512  1.00 98.94           H  
ATOM   3397  C   LEU A 233       0.553  -2.662  -3.701  1.00 98.94           C  
ATOM   3398  CB  LEU A 233       0.350  -2.911  -1.173  1.00 98.94           C  
ATOM   3399  HB2 LEU A 233       1.161  -3.639  -1.158  1.00 98.94           H  
ATOM   3400  HB3 LEU A 233       0.778  -1.913  -1.073  1.00 98.94           H  
ATOM   3401  O   LEU A 233       1.598  -3.290  -3.912  1.00 98.94           O  
ATOM   3402  CG  LEU A 233      -0.551  -3.205   0.037  1.00 98.94           C  
ATOM   3403  HG  LEU A 233      -0.764  -4.273   0.078  1.00 98.94           H  
ATOM   3404  CD1 LEU A 233       0.194  -2.808   1.300  1.00 98.94           C  
ATOM   3405 HD11 LEU A 233      -0.449  -3.009   2.157  1.00 98.94           H  
ATOM   3406 HD12 LEU A 233       1.090  -3.424   1.378  1.00 98.94           H  
ATOM   3407 HD13 LEU A 233       0.463  -1.752   1.279  1.00 98.94           H  
ATOM   3408  CD2 LEU A 233      -1.881  -2.452   0.012  1.00 98.94           C  
ATOM   3409 HD21 LEU A 233      -2.543  -2.891  -0.735  1.00 98.94           H  
ATOM   3410 HD22 LEU A 233      -1.713  -1.407  -0.248  1.00 98.94           H  
ATOM   3411 HD23 LEU A 233      -2.377  -2.524   0.979  1.00 98.94           H  
ATOM   3412  N   ILE A 234       0.160  -1.628  -4.444  1.00 98.94           N  
ATOM   3413  H   ILE A 234      -0.718  -1.185  -4.213  1.00 98.94           H  
ATOM   3414  CA  ILE A 234       0.917  -1.115  -5.582  1.00 98.94           C  
ATOM   3415  HA  ILE A 234       1.089  -1.948  -6.263  1.00 98.94           H  
ATOM   3416  C   ILE A 234       2.282  -0.614  -5.114  1.00 98.94           C  
ATOM   3417  CB  ILE A 234       0.118  -0.038  -6.344  1.00 98.94           C  
ATOM   3418  HB  ILE A 234      -0.054   0.806  -5.677  1.00 98.94           H  
ATOM   3419  O   ILE A 234       2.392   0.189  -4.192  1.00 98.94           O  
ATOM   3420  CG1 ILE A 234      -1.265  -0.564  -6.797  1.00 98.94           C  
ATOM   3421 HG12 ILE A 234      -1.756   0.214  -7.382  1.00 98.94           H  
ATOM   3422 HG13 ILE A 234      -1.888  -0.731  -5.919  1.00 98.94           H  
ATOM   3423  CG2 ILE A 234       0.922   0.478  -7.549  1.00 98.94           C  
ATOM   3424 HG21 ILE A 234       0.298   1.126  -8.165  1.00 98.94           H  
ATOM   3425 HG22 ILE A 234       1.271  -0.360  -8.153  1.00 98.94           H  
ATOM   3426 HG23 ILE A 234       1.777   1.060  -7.208  1.00 98.94           H  
ATOM   3427  CD1 ILE A 234      -1.245  -1.865  -7.619  1.00 98.94           C  
ATOM   3428 HD11 ILE A 234      -0.648  -1.737  -8.523  1.00 98.94           H  
ATOM   3429 HD12 ILE A 234      -0.842  -2.689  -7.029  1.00 98.94           H  
ATOM   3430 HD13 ILE A 234      -2.264  -2.127  -7.902  1.00 98.94           H  
ATOM   3431  N   GLY A 235       3.328  -1.137  -5.746  1.00 98.93           N  
ATOM   3432  H   GLY A 235       3.134  -1.812  -6.471  1.00 98.93           H  
ATOM   3433  CA  GLY A 235       4.720  -0.892  -5.392  1.00 98.93           C  
ATOM   3434  HA2 GLY A 235       5.312  -0.939  -6.306  1.00 98.93           H  
ATOM   3435  HA3 GLY A 235       4.815   0.105  -4.963  1.00 98.93           H  
ATOM   3436  C   GLY A 235       5.315  -1.888  -4.393  1.00 98.93           C  
ATOM   3437  O   GLY A 235       6.530  -2.053  -4.389  1.00 98.93           O  
ATOM   3438  N   ALA A 236       4.515  -2.617  -3.612  1.00 98.89           N  
ATOM   3439  H   ALA A 236       3.516  -2.482  -3.671  1.00 98.89           H  
ATOM   3440  CA  ALA A 236       5.024  -3.678  -2.740  1.00 98.89           C  
ATOM   3441  HA  ALA A 236       6.071  -3.483  -2.504  1.00 98.89           H  
ATOM   3442  C   ALA A 236       4.981  -5.040  -3.444  1.00 98.89           C  
ATOM   3443  CB  ALA A 236       4.272  -3.666  -1.410  1.00 98.89           C  
ATOM   3444  HB1 ALA A 236       4.371  -2.690  -0.935  1.00 98.89           H  
ATOM   3445  HB2 ALA A 236       4.684  -4.434  -0.756  1.00 98.89           H  
ATOM   3446  HB3 ALA A 236       3.217  -3.881  -1.583  1.00 98.89           H  
ATOM   3447  O   ALA A 236       6.034  -5.580  -3.790  1.00 98.89           O  
ATOM   3448  N   GLY A 237       3.773  -5.561  -3.690  1.00 98.87           N  
ATOM   3449  H   GLY A 237       2.956  -5.062  -3.368  1.00 98.87           H  
ATOM   3450  CA  GLY A 237       3.562  -6.882  -4.287  1.00 98.87           C  
ATOM   3451  HA2 GLY A 237       2.681  -7.336  -3.833  1.00 98.87           H  
ATOM   3452  HA3 GLY A 237       4.415  -7.519  -4.052  1.00 98.87           H  
ATOM   3453  C   GLY A 237       3.348  -6.870  -5.801  1.00 98.87           C  
ATOM   3454  O   GLY A 237       3.589  -7.876  -6.466  1.00 98.87           O  
ATOM   3455  N   CYS A 238       2.923  -5.735  -6.359  1.00 98.96           N  
ATOM   3456  H   CYS A 238       2.722  -4.953  -5.754  1.00 98.96           H  
ATOM   3457  CA  CYS A 238       2.626  -5.585  -7.783  1.00 98.96           C  
ATOM   3458  HA  CYS A 238       3.192  -6.319  -8.357  1.00 98.96           H  
ATOM   3459  C   CYS A 238       3.005  -4.187  -8.270  1.00 98.96           C  
ATOM   3460  CB  CYS A 238       1.135  -5.857  -7.990  1.00 98.96           C  
ATOM   3461  HB2 CYS A 238       0.904  -6.859  -7.630  1.00 98.96           H  
ATOM   3462  HB3 CYS A 238       0.551  -5.139  -7.415  1.00 98.96           H  
ATOM   3463  O   CYS A 238       2.695  -3.192  -7.615  1.00 98.96           O  
ATOM   3464  SG  CYS A 238       0.665  -5.747  -9.740  1.00 98.96           S  
ATOM   3465  HG  CYS A 238       0.507  -4.421  -9.784  1.00 98.96           H  
ATOM   3466  N   TYR A 239       3.667  -4.097  -9.421  1.00 98.98           N  
ATOM   3467  H   TYR A 239       3.927  -4.947  -9.902  1.00 98.98           H  
ATOM   3468  CA  TYR A 239       3.964  -2.821 -10.066  1.00 98.98           C  
ATOM   3469  HA  TYR A 239       3.105  -2.161  -9.948  1.00 98.98           H  
ATOM   3470  C   TYR A 239       4.223  -3.010 -11.564  1.00 98.98           C  
ATOM   3471  CB  TYR A 239       5.176  -2.178  -9.376  1.00 98.98           C  
ATOM   3472  HB2 TYR A 239       5.010  -2.144  -8.299  1.00 98.98           H  
ATOM   3473  HB3 TYR A 239       6.057  -2.796  -9.551  1.00 98.98           H  
ATOM   3474  O   TYR A 239       4.827  -4.005 -11.958  1.00 98.98           O  
ATOM   3475  CG  TYR A 239       5.444  -0.768  -9.847  1.00 98.98           C  
ATOM   3476  CD1 TYR A 239       6.486  -0.535 -10.761  1.00 98.98           C  
ATOM   3477  HD1 TYR A 239       7.102  -1.355 -11.098  1.00 98.98           H  
ATOM   3478  CD2 TYR A 239       4.614   0.292  -9.430  1.00 98.98           C  
ATOM   3479  HD2 TYR A 239       3.803   0.110  -8.740  1.00 98.98           H  
ATOM   3480  CE1 TYR A 239       6.695   0.757 -11.265  1.00 98.98           C  
ATOM   3481  HE1 TYR A 239       7.473   0.920 -11.997  1.00 98.98           H  
ATOM   3482  CE2 TYR A 239       4.815   1.589  -9.945  1.00 98.98           C  
ATOM   3483  HE2 TYR A 239       4.182   2.408  -9.639  1.00 98.98           H  
ATOM   3484  OH  TYR A 239       6.112   3.054 -11.374  1.00 98.98           O  
ATOM   3485  HH  TYR A 239       6.954   3.026 -11.833  1.00 98.98           H  
ATOM   3486  CZ  TYR A 239       5.860   1.819 -10.865  1.00 98.98           C  
ATOM   3487  N   ALA A 240       3.816  -2.059 -12.404  1.00 98.98           N  
ATOM   3488  H   ALA A 240       3.321  -1.256 -12.042  1.00 98.98           H  
ATOM   3489  CA  ALA A 240       4.138  -2.054 -13.829  1.00 98.98           C  
ATOM   3490  HA  ALA A 240       5.074  -2.592 -13.977  1.00 98.98           H  
ATOM   3491  C   ALA A 240       4.364  -0.635 -14.349  1.00 98.98           C  
ATOM   3492  CB  ALA A 240       3.040  -2.777 -14.617  1.00 98.98           C  
ATOM   3493  HB1 ALA A 240       3.307  -2.817 -15.673  1.00 98.98           H  
ATOM   3494  HB2 ALA A 240       2.096  -2.242 -14.514  1.00 98.98           H  
ATOM   3495  HB3 ALA A 240       2.921  -3.793 -14.241  1.00 98.98           H  
ATOM   3496  O   ALA A 240       3.636   0.292 -13.998  1.00 98.98           O  
ATOM   3497  N   ASN A 241       5.383  -0.468 -15.193  1.00 98.93           N  
ATOM   3498  H   ASN A 241       6.005  -1.246 -15.361  1.00 98.93           H  
ATOM   3499  CA  ASN A 241       5.689   0.798 -15.848  1.00 98.93           C  
ATOM   3500  HA  ASN A 241       4.761   1.315 -16.088  1.00 98.93           H  
ATOM   3501  C   ASN A 241       6.460   0.555 -17.153  1.00 98.93           C  
ATOM   3502  CB  ASN A 241       6.489   1.645 -14.843  1.00 98.93           C  
ATOM   3503  HB2 ASN A 241       5.936   1.666 -13.904  1.00 98.93           H  
ATOM   3504  HB3 ASN A 241       7.456   1.178 -14.657  1.00 98.93           H  
ATOM   3505  O   ASN A 241       7.558  -0.001 -17.126  1.00 98.93           O  
ATOM   3506  CG  ASN A 241       6.714   3.075 -15.283  1.00 98.93           C  
ATOM   3507  ND2 ASN A 241       6.625   4.013 -14.368  1.00 98.93           N  
ATOM   3508 HD21 ASN A 241       6.159   3.776 -13.505  1.00 98.93           H  
ATOM   3509 HD22 ASN A 241       6.608   4.956 -14.731  1.00 98.93           H  
ATOM   3510  OD1 ASN A 241       6.945   3.400 -16.435  1.00 98.93           O  
ATOM   3511  N   ASP A 242       5.931   1.033 -18.282  1.00 98.71           N  
ATOM   3512  H   ASP A 242       5.004   1.431 -18.249  1.00 98.71           H  
ATOM   3513  CA  ASP A 242       6.547   0.912 -19.616  1.00 98.71           C  
ATOM   3514  HA  ASP A 242       6.635  -0.139 -19.889  1.00 98.71           H  
ATOM   3515  C   ASP A 242       7.955   1.530 -19.702  1.00 98.71           C  
ATOM   3516  CB  ASP A 242       5.634   1.582 -20.656  1.00 98.71           C  
ATOM   3517  HB2 ASP A 242       6.224   1.800 -21.546  1.00 98.71           H  
ATOM   3518  HB3 ASP A 242       5.268   2.531 -20.266  1.00 98.71           H  
ATOM   3519  O   ASP A 242       8.761   1.187 -20.574  1.00 98.71           O  
ATOM   3520  CG  ASP A 242       4.452   0.715 -21.099  1.00 98.71           C  
ATOM   3521  OD1 ASP A 242       4.222  -0.354 -20.493  1.00 98.71           O  
ATOM   3522  OD2 ASP A 242       3.792   1.128 -22.080  1.00 98.71           O  
ATOM   3523  N   ALA A 243       8.287   2.456 -18.799  1.00 98.33           N  
ATOM   3524  H   ALA A 243       7.609   2.693 -18.089  1.00 98.33           H  
ATOM   3525  CA  ALA A 243       9.615   3.052 -18.727  1.00 98.33           C  
ATOM   3526  HA  ALA A 243       9.942   3.271 -19.743  1.00 98.33           H  
ATOM   3527  C   ALA A 243      10.669   2.120 -18.108  1.00 98.33           C  
ATOM   3528  CB  ALA A 243       9.528   4.380 -17.967  1.00 98.33           C  
ATOM   3529  HB1 ALA A 243       9.328   4.189 -16.912  1.00 98.33           H  
ATOM   3530  HB2 ALA A 243      10.478   4.908 -18.052  1.00 98.33           H  
ATOM   3531  HB3 ALA A 243       8.731   4.996 -18.384  1.00 98.33           H  
ATOM   3532  O   ALA A 243      11.859   2.366 -18.307  1.00 98.33           O  
ATOM   3533  N   THR A 244      10.264   1.085 -17.368  1.00 98.70           N  
ATOM   3534  H   THR A 244       9.273   0.909 -17.282  1.00 98.70           H  
ATOM   3535  CA  THR A 244      11.164   0.211 -16.603  1.00 98.70           C  
ATOM   3536  HA  THR A 244      12.170   0.288 -17.017  1.00 98.70           H  
ATOM   3537  C   THR A 244      10.776  -1.258 -16.752  1.00 98.70           C  
ATOM   3538  CB  THR A 244      11.251   0.631 -15.121  1.00 98.70           C  
ATOM   3539  HB  THR A 244      11.837  -0.109 -14.574  1.00 98.70           H  
ATOM   3540  O   THR A 244      11.322  -1.950 -17.612  1.00 98.70           O  
ATOM   3541  CG2 THR A 244      11.900   1.998 -14.941  1.00 98.70           C  
ATOM   3542 HG21 THR A 244      11.952   2.214 -13.874  1.00 98.70           H  
ATOM   3543 HG22 THR A 244      12.907   1.985 -15.357  1.00 98.70           H  
ATOM   3544 HG23 THR A 244      11.308   2.770 -15.432  1.00 98.70           H  
ATOM   3545  OG1 THR A 244       9.971   0.735 -14.540  1.00 98.70           O  
ATOM   3546  HG1 THR A 244      10.075   0.935 -13.607  1.00 98.70           H  
ATOM   3547  N   CYS A 245       9.860  -1.744 -15.916  1.00 98.93           N  
ATOM   3548  H   CYS A 245       9.395  -1.092 -15.301  1.00 98.93           H  
ATOM   3549  CA  CYS A 245       9.511  -3.151 -15.791  1.00 98.93           C  
ATOM   3550  HA  CYS A 245       9.528  -3.602 -16.783  1.00 98.93           H  
ATOM   3551  C   CYS A 245       8.103  -3.365 -15.219  1.00 98.93           C  
ATOM   3552  CB  CYS A 245      10.566  -3.853 -14.920  1.00 98.93           C  
ATOM   3553  HB2 CYS A 245      10.336  -4.917 -14.862  1.00 98.93           H  
ATOM   3554  HB3 CYS A 245      11.546  -3.741 -15.384  1.00 98.93           H  
ATOM   3555  O   CYS A 245       7.524  -2.488 -14.576  1.00 98.93           O  
ATOM   3556  SG  CYS A 245      10.607  -3.154 -13.241  1.00 98.93           S  
ATOM   3557  HG  CYS A 245       9.289  -3.184 -13.026  1.00 98.93           H  
ATOM   3558  N   ALA A 246       7.593  -4.580 -15.406  1.00 98.97           N  
ATOM   3559  H   ALA A 246       8.131  -5.222 -15.971  1.00 98.97           H  
ATOM   3560  CA  ALA A 246       6.499  -5.161 -14.642  1.00 98.97           C  
ATOM   3561  HA  ALA A 246       5.981  -4.382 -14.083  1.00 98.97           H  
ATOM   3562  C   ALA A 246       7.048  -6.166 -13.624  1.00 98.97           C  
ATOM   3563  CB  ALA A 246       5.499  -5.801 -15.605  1.00 98.97           C  
ATOM   3564  HB1 ALA A 246       6.018  -6.406 -16.349  1.00 98.97           H  
ATOM   3565  HB2 ALA A 246       4.920  -5.023 -16.103  1.00 98.97           H  
ATOM   3566  HB3 ALA A 246       4.814  -6.441 -15.050  1.00 98.97           H  
ATOM   3567  O   ALA A 246       7.969  -6.917 -13.946  1.00 98.97           O  
ATOM   3568  N   VAL A 247       6.488  -6.178 -12.414  1.00 98.98           N  
ATOM   3569  H   VAL A 247       5.740  -5.522 -12.237  1.00 98.98           H  
ATOM   3570  CA  VAL A 247       6.913  -7.003 -11.278  1.00 98.98           C  
ATOM   3571  HA  VAL A 247       7.489  -7.847 -11.659  1.00 98.98           H  
ATOM   3572  C   VAL A 247       5.694  -7.536 -10.523  1.00 98.98           C  
ATOM   3573  CB  VAL A 247       7.813  -6.211 -10.307  1.00 98.98           C  
ATOM   3574  HB  VAL A 247       7.238  -5.399  -9.864  1.00 98.98           H  
ATOM   3575  O   VAL A 247       4.800  -6.767 -10.175  1.00 98.98           O  
ATOM   3576  CG1 VAL A 247       8.332  -7.123  -9.187  1.00 98.98           C  
ATOM   3577 HG11 VAL A 247       8.725  -8.045  -9.616  1.00 98.98           H  
ATOM   3578 HG12 VAL A 247       7.524  -7.364  -8.496  1.00 98.98           H  
ATOM   3579 HG13 VAL A 247       9.124  -6.620  -8.632  1.00 98.98           H  
ATOM   3580  CG2 VAL A 247       9.029  -5.592 -11.003  1.00 98.98           C  
ATOM   3581 HG21 VAL A 247       8.701  -4.873 -11.754  1.00 98.98           H  
ATOM   3582 HG22 VAL A 247       9.631  -5.054 -10.271  1.00 98.98           H  
ATOM   3583 HG23 VAL A 247       9.631  -6.367 -11.477  1.00 98.98           H  
ATOM   3584  N   ALA A 248       5.696  -8.836 -10.222  1.00 98.97           N  
ATOM   3585  H   ALA A 248       6.473  -9.394 -10.545  1.00 98.97           H  
ATOM   3586  CA  ALA A 248       4.754  -9.480  -9.305  1.00 98.97           C  
ATOM   3587  HA  ALA A 248       4.206  -8.714  -8.756  1.00 98.97           H  
ATOM   3588  C   ALA A 248       5.531 -10.329  -8.288  1.00 98.97           C  
ATOM   3589  CB  ALA A 248       3.732 -10.306 -10.095  1.00 98.97           C  
ATOM   3590  HB1 ALA A 248       4.233 -11.102 -10.645  1.00 98.97           H  
ATOM   3591  HB2 ALA A 248       3.197  -9.663 -10.794  1.00 98.97           H  
ATOM   3592  HB3 ALA A 248       3.013 -10.747  -9.406  1.00 98.97           H  
ATOM   3593  O   ALA A 248       6.458 -11.056  -8.661  1.00 98.97           O  
ATOM   3594  N   ALA A 249       5.194 -10.197  -7.007  1.00 98.89           N  
ATOM   3595  H   ALA A 249       4.427  -9.582  -6.771  1.00 98.89           H  
ATOM   3596  CA  ALA A 249       5.963 -10.755  -5.903  1.00 98.89           C  
ATOM   3597  HA  ALA A 249       6.885 -11.186  -6.293  1.00 98.89           H  
ATOM   3598  C   ALA A 249       5.238 -11.876  -5.144  1.00 98.89           C  
ATOM   3599  CB  ALA A 249       6.362  -9.616  -4.970  1.00 98.89           C  
ATOM   3600  HB1 ALA A 249       7.035 -10.007  -4.206  1.00 98.89           H  
ATOM   3601  HB2 ALA A 249       5.471  -9.236  -4.470  1.00 98.89           H  
ATOM   3602  HB3 ALA A 249       6.853  -8.814  -5.522  1.00 98.89           H  
ATOM   3603  O   ALA A 249       4.019 -12.029  -5.182  1.00 98.89           O  
ATOM   3604  N   THR A 250       6.024 -12.668  -4.414  1.00 98.60           N  
ATOM   3605  H   THR A 250       7.020 -12.510  -4.459  1.00 98.60           H  
ATOM   3606  CA  THR A 250       5.530 -13.656  -3.454  1.00 98.60           C  
ATOM   3607  HA  THR A 250       4.599 -13.285  -3.026  1.00 98.60           H  
ATOM   3608  C   THR A 250       6.532 -13.833  -2.318  1.00 98.60           C  
ATOM   3609  CB  THR A 250       5.224 -15.004  -4.137  1.00 98.60           C  
ATOM   3610  HB  THR A 250       4.307 -14.894  -4.715  1.00 98.60           H  
ATOM   3611  O   THR A 250       7.644 -14.323  -2.525  1.00 98.60           O  
ATOM   3612  CG2 THR A 250       6.315 -15.539  -5.074  1.00 98.60           C  
ATOM   3613 HG21 THR A 250       7.268 -15.651  -4.558  1.00 98.60           H  
ATOM   3614 HG22 THR A 250       6.007 -16.503  -5.479  1.00 98.60           H  
ATOM   3615 HG23 THR A 250       6.447 -14.851  -5.908  1.00 98.60           H  
ATOM   3616  OG1 THR A 250       5.016 -15.997  -3.155  1.00 98.60           O  
ATOM   3617  HG1 THR A 250       5.832 -16.042  -2.650  1.00 98.60           H  
ATOM   3618  N   GLY A 251       6.135 -13.536  -1.084  1.00 97.23           N  
ATOM   3619  H   GLY A 251       5.240 -13.094  -0.932  1.00 97.23           H  
ATOM   3620  CA  GLY A 251       7.028 -13.687   0.061  1.00 97.23           C  
ATOM   3621  HA2 GLY A 251       7.881 -13.024  -0.086  1.00 97.23           H  
ATOM   3622  HA3 GLY A 251       7.405 -14.709   0.113  1.00 97.23           H  
ATOM   3623  C   GLY A 251       6.397 -13.339   1.400  1.00 97.23           C  
ATOM   3624  O   GLY A 251       5.175 -13.326   1.544  1.00 97.23           O  
ATOM   3625  N   ALA A 252       7.256 -13.070   2.380  1.00 95.76           N  
ATOM   3626  H   ALA A 252       8.242 -13.183   2.191  1.00 95.76           H  
ATOM   3627  CA  ALA A 252       6.877 -12.495   3.663  1.00 95.76           C  
ATOM   3628  HA  ALA A 252       6.087 -13.097   4.112  1.00 95.76           H  
ATOM   3629  C   ALA A 252       6.344 -11.073   3.436  1.00 95.76           C  
ATOM   3630  CB  ALA A 252       8.098 -12.531   4.590  1.00 95.76           C  
ATOM   3631  HB1 ALA A 252       7.824 -12.120   5.562  1.00 95.76           H  
ATOM   3632  HB2 ALA A 252       8.432 -13.559   4.728  1.00 95.76           H  
ATOM   3633  HB3 ALA A 252       8.911 -11.937   4.173  1.00 95.76           H  
ATOM   3634  O   ALA A 252       7.125 -10.126   3.312  1.00 95.76           O  
ATOM   3635  N   GLY A 253       5.019 -10.953   3.313  1.00 97.75           N  
ATOM   3636  H   GLY A 253       4.483 -11.809   3.315  1.00 97.75           H  
ATOM   3637  CA  GLY A 253       4.357  -9.734   2.845  1.00 97.75           C  
ATOM   3638  HA2 GLY A 253       3.279  -9.835   2.967  1.00 97.75           H  
ATOM   3639  HA3 GLY A 253       4.578  -9.602   1.785  1.00 97.75           H  
ATOM   3640  C   GLY A 253       4.806  -8.475   3.582  1.00 97.75           C  
ATOM   3641  O   GLY A 253       5.109  -7.473   2.947  1.00 97.75           O  
ATOM   3642  N   GLU A 254       4.978  -8.549   4.897  1.00 98.23           N  
ATOM   3643  H   GLU A 254       4.733  -9.405   5.374  1.00 98.23           H  
ATOM   3644  CA  GLU A 254       5.439  -7.443   5.733  1.00 98.23           C  
ATOM   3645  HA  GLU A 254       4.715  -6.629   5.689  1.00 98.23           H  
ATOM   3646  C   GLU A 254       6.791  -6.874   5.279  1.00 98.23           C  
ATOM   3647  CB  GLU A 254       5.550  -7.933   7.182  1.00 98.23           C  
ATOM   3648  HB2 GLU A 254       6.066  -7.162   7.754  1.00 98.23           H  
ATOM   3649  HB3 GLU A 254       6.155  -8.838   7.234  1.00 98.23           H  
ATOM   3650  O   GLU A 254       6.946  -5.660   5.153  1.00 98.23           O  
ATOM   3651  CG  GLU A 254       4.186  -8.165   7.846  1.00 98.23           C  
ATOM   3652  HG2 GLU A 254       3.538  -7.319   7.618  1.00 98.23           H  
ATOM   3653  HG3 GLU A 254       4.376  -8.150   8.919  1.00 98.23           H  
ATOM   3654  CD  GLU A 254       3.449  -9.467   7.473  1.00 98.23           C  
ATOM   3655  OE1 GLU A 254       2.235  -9.587   7.771  1.00 98.23           O  
ATOM   3656  OE2 GLU A 254       3.985 -10.326   6.732  1.00 98.23           O  
ATOM   3657  N   MET A 255       7.770  -7.724   4.966  1.00 98.49           N  
ATOM   3658  H   MET A 255       7.589  -8.714   5.048  1.00 98.49           H  
ATOM   3659  CA  MET A 255       9.086  -7.278   4.499  1.00 98.49           C  
ATOM   3660  HA  MET A 255       9.429  -6.467   5.142  1.00 98.49           H  
ATOM   3661  C   MET A 255       9.021  -6.725   3.073  1.00 98.49           C  
ATOM   3662  CB  MET A 255      10.111  -8.417   4.578  1.00 98.49           C  
ATOM   3663  HB2 MET A 255       9.740  -9.290   4.041  1.00 98.49           H  
ATOM   3664  HB3 MET A 255      11.028  -8.087   4.091  1.00 98.49           H  
ATOM   3665  O   MET A 255       9.712  -5.754   2.761  1.00 98.49           O  
ATOM   3666  CG  MET A 255      10.466  -8.811   6.016  1.00 98.49           C  
ATOM   3667  HG2 MET A 255      10.696  -7.916   6.594  1.00 98.49           H  
ATOM   3668  HG3 MET A 255      11.371  -9.418   5.984  1.00 98.49           H  
ATOM   3669  SD  MET A 255       9.207  -9.770   6.891  1.00 98.49           S  
ATOM   3670  CE  MET A 255      10.182 -10.294   8.328  1.00 98.49           C  
ATOM   3671  HE1 MET A 255       9.558 -10.883   9.001  1.00 98.49           H  
ATOM   3672  HE2 MET A 255      11.029 -10.899   8.004  1.00 98.49           H  
ATOM   3673  HE3 MET A 255      10.554  -9.421   8.864  1.00 98.49           H  
ATOM   3674  N   PHE A 256       8.175  -7.302   2.216  1.00 98.76           N  
ATOM   3675  H   PHE A 256       7.594  -8.056   2.554  1.00 98.76           H  
ATOM   3676  CA  PHE A 256       7.951  -6.803   0.855  1.00 98.76           C  
ATOM   3677  HA  PHE A 256       8.915  -6.655   0.369  1.00 98.76           H  
ATOM   3678  C   PHE A 256       7.261  -5.431   0.857  1.00 98.76           C  
ATOM   3679  CB  PHE A 256       7.167  -7.842   0.038  1.00 98.76           C  
ATOM   3680  HB2 PHE A 256       6.381  -8.278   0.653  1.00 98.76           H  
ATOM   3681  HB3 PHE A 256       6.677  -7.330  -0.791  1.00 98.76           H  
ATOM   3682  O   PHE A 256       7.602  -4.584   0.031  1.00 98.76           O  
ATOM   3683  CG  PHE A 256       8.023  -8.961  -0.534  1.00 98.76           C  
ATOM   3684  CD1 PHE A 256       8.213  -9.061  -1.924  1.00 98.76           C  
ATOM   3685  HD1 PHE A 256       7.732  -8.353  -2.582  1.00 98.76           H  
ATOM   3686  CD2 PHE A 256       8.642  -9.899   0.313  1.00 98.76           C  
ATOM   3687  HD2 PHE A 256       8.517  -9.826   1.383  1.00 98.76           H  
ATOM   3688  CE1 PHE A 256       9.011 -10.090  -2.459  1.00 98.76           C  
ATOM   3689  HE1 PHE A 256       9.160 -10.160  -3.526  1.00 98.76           H  
ATOM   3690  CE2 PHE A 256       9.433 -10.931  -0.219  1.00 98.76           C  
ATOM   3691  HE2 PHE A 256       9.908 -11.637   0.446  1.00 98.76           H  
ATOM   3692  CZ  PHE A 256       9.607 -11.034  -1.609  1.00 98.76           C  
ATOM   3693  HZ  PHE A 256      10.218 -11.821  -2.027  1.00 98.76           H  
ATOM   3694  N   MET A 257       6.374  -5.175   1.825  1.00 98.87           N  
ATOM   3695  H   MET A 257       6.091  -5.942   2.417  1.00 98.87           H  
ATOM   3696  CA  MET A 257       5.775  -3.860   2.082  1.00 98.87           C  
ATOM   3697  HA  MET A 257       5.365  -3.456   1.156  1.00 98.87           H  
ATOM   3698  C   MET A 257       6.812  -2.855   2.588  1.00 98.87           C  
ATOM   3699  CB  MET A 257       4.639  -3.988   3.105  1.00 98.87           C  
ATOM   3700  HB2 MET A 257       4.298  -2.989   3.376  1.00 98.87           H  
ATOM   3701  HB3 MET A 257       5.009  -4.478   4.006  1.00 98.87           H  
ATOM   3702  O   MET A 257       6.966  -1.786   2.006  1.00 98.87           O  
ATOM   3703  CG  MET A 257       3.447  -4.781   2.569  1.00 98.87           C  
ATOM   3704  HG2 MET A 257       3.805  -5.672   2.054  1.00 98.87           H  
ATOM   3705  HG3 MET A 257       2.934  -4.171   1.825  1.00 98.87           H  
ATOM   3706  SD  MET A 257       2.283  -5.320   3.851  1.00 98.87           S  
ATOM   3707  CE  MET A 257       1.632  -3.734   4.433  1.00 98.87           C  
ATOM   3708  HE1 MET A 257       2.451  -3.046   4.644  1.00 98.87           H  
ATOM   3709  HE2 MET A 257       1.053  -3.903   5.341  1.00 98.87           H  
ATOM   3710  HE3 MET A 257       0.979  -3.290   3.682  1.00 98.87           H  
ATOM   3711  N   ARG A 258       7.574  -3.206   3.631  1.00 98.83           N  
ATOM   3712  H   ARG A 258       7.384  -4.097   4.067  1.00 98.83           H  
ATOM   3713  CA  ARG A 258       8.589  -2.326   4.245  1.00 98.83           C  
ATOM   3714  HA  ARG A 258       8.121  -1.393   4.556  1.00 98.83           H  
ATOM   3715  C   ARG A 258       9.709  -1.936   3.273  1.00 98.83           C  
ATOM   3716  CB  ARG A 258       9.176  -3.032   5.477  1.00 98.83           C  
ATOM   3717  HB2 ARG A 258       9.513  -4.025   5.180  1.00 98.83           H  
ATOM   3718  HB3 ARG A 258      10.044  -2.474   5.828  1.00 98.83           H  
ATOM   3719  O   ARG A 258      10.234  -0.826   3.347  1.00 98.83           O  
ATOM   3720  CG  ARG A 258       8.173  -3.154   6.639  1.00 98.83           C  
ATOM   3721  HG2 ARG A 258       7.186  -3.419   6.259  1.00 98.83           H  
ATOM   3722  HG3 ARG A 258       8.073  -2.190   7.139  1.00 98.83           H  
ATOM   3723  CD  ARG A 258       8.606  -4.227   7.651  1.00 98.83           C  
ATOM   3724  HD2 ARG A 258       8.663  -5.189   7.141  1.00 98.83           H  
ATOM   3725  HD3 ARG A 258       7.842  -4.295   8.425  1.00 98.83           H  
ATOM   3726  NE  ARG A 258       9.905  -3.911   8.274  1.00 98.83           N  
ATOM   3727  HE  ARG A 258      10.223  -2.959   8.163  1.00 98.83           H  
ATOM   3728  NH1 ARG A 258      10.189  -5.851   9.461  1.00 98.83           N  
ATOM   3729 HH11 ARG A 258      10.650  -6.347  10.210  1.00 98.83           H  
ATOM   3730 HH12 ARG A 258       9.286  -6.177   9.149  1.00 98.83           H  
ATOM   3731  NH2 ARG A 258      11.689  -4.231   9.672  1.00 98.83           N  
ATOM   3732 HH21 ARG A 258      12.094  -4.765  10.428  1.00 98.83           H  
ATOM   3733 HH22 ARG A 258      12.012  -3.279   9.576  1.00 98.83           H  
ATOM   3734  CZ  ARG A 258      10.589  -4.659   9.122  1.00 98.83           C  
ATOM   3735  N   MET A 259      10.073  -2.840   2.360  1.00 98.77           N  
ATOM   3736  H   MET A 259       9.643  -3.753   2.410  1.00 98.77           H  
ATOM   3737  CA  MET A 259      11.066  -2.592   1.306  1.00 98.77           C  
ATOM   3738  HA  MET A 259      11.750  -1.814   1.645  1.00 98.77           H  
ATOM   3739  C   MET A 259      10.475  -2.061   0.004  1.00 98.77           C  
ATOM   3740  CB  MET A 259      11.882  -3.865   1.031  1.00 98.77           C  
ATOM   3741  HB2 MET A 259      12.438  -3.766   0.098  1.00 98.77           H  
ATOM   3742  HB3 MET A 259      11.213  -4.720   0.931  1.00 98.77           H  
ATOM   3743  O   MET A 259      11.251  -1.745  -0.895  1.00 98.77           O  
ATOM   3744  CG  MET A 259      12.893  -4.112   2.147  1.00 98.77           C  
ATOM   3745  HG2 MET A 259      13.312  -5.111   2.022  1.00 98.77           H  
ATOM   3746  HG3 MET A 259      12.367  -4.070   3.101  1.00 98.77           H  
ATOM   3747  SD  MET A 259      14.258  -2.912   2.185  1.00 98.77           S  
ATOM   3748  CE  MET A 259      15.153  -3.549   3.619  1.00 98.77           C  
ATOM   3749  HE1 MET A 259      16.055  -2.959   3.783  1.00 98.77           H  
ATOM   3750  HE2 MET A 259      15.422  -4.593   3.456  1.00 98.77           H  
ATOM   3751  HE3 MET A 259      14.514  -3.475   4.499  1.00 98.77           H  
ATOM   3752  N   VAL A 260       9.144  -1.977  -0.109  1.00 98.88           N  
ATOM   3753  H   VAL A 260       8.571  -2.200   0.692  1.00 98.88           H  
ATOM   3754  CA  VAL A 260       8.444  -1.522  -1.319  1.00 98.88           C  
ATOM   3755  HA  VAL A 260       7.398  -1.809  -1.208  1.00 98.88           H  
ATOM   3756  C   VAL A 260       8.978  -2.262  -2.559  1.00 98.88           C  
ATOM   3757  CB  VAL A 260       8.488   0.016  -1.412  1.00 98.88           C  
ATOM   3758  HB  VAL A 260       9.470   0.338  -1.759  1.00 98.88           H  
ATOM   3759  O   VAL A 260       9.435  -1.674  -3.540  1.00 98.88           O  
ATOM   3760  CG1 VAL A 260       7.421   0.529  -2.372  1.00 98.88           C  
ATOM   3761 HG11 VAL A 260       7.543   1.609  -2.458  1.00 98.88           H  
ATOM   3762 HG12 VAL A 260       7.543   0.071  -3.353  1.00 98.88           H  
ATOM   3763 HG13 VAL A 260       6.425   0.300  -1.993  1.00 98.88           H  
ATOM   3764  CG2 VAL A 260       8.196   0.704  -0.066  1.00 98.88           C  
ATOM   3765 HG21 VAL A 260       7.246   0.352   0.338  1.00 98.88           H  
ATOM   3766 HG22 VAL A 260       8.991   0.499   0.650  1.00 98.88           H  
ATOM   3767 HG23 VAL A 260       8.143   1.784  -0.201  1.00 98.88           H  
ATOM   3768  N   ALA A 261       9.028  -3.595  -2.448  1.00 98.92           N  
ATOM   3769  H   ALA A 261       8.597  -3.998  -1.629  1.00 98.92           H  
ATOM   3770  CA  ALA A 261       9.925  -4.441  -3.234  1.00 98.92           C  
ATOM   3771  HA  ALA A 261      10.948  -4.118  -3.042  1.00 98.92           H  
ATOM   3772  C   ALA A 261       9.705  -4.350  -4.754  1.00 98.92           C  
ATOM   3773  CB  ALA A 261       9.768  -5.882  -2.734  1.00 98.92           C  
ATOM   3774  HB1 ALA A 261       8.739  -6.211  -2.877  1.00 98.92           H  
ATOM   3775  HB2 ALA A 261      10.436  -6.541  -3.290  1.00 98.92           H  
ATOM   3776  HB3 ALA A 261      10.018  -5.934  -1.674  1.00 98.92           H  
ATOM   3777  O   ALA A 261      10.676  -4.241  -5.505  1.00 98.92           O  
ATOM   3778  N   ALA A 262       8.451  -4.380  -5.217  1.00 98.96           N  
ATOM   3779  H   ALA A 262       7.688  -4.477  -4.563  1.00 98.96           H  
ATOM   3780  CA  ALA A 262       8.139  -4.311  -6.643  1.00 98.96           C  
ATOM   3781  HA  ALA A 262       8.713  -5.085  -7.152  1.00 98.96           H  
ATOM   3782  C   ALA A 262       8.554  -2.967  -7.268  1.00 98.96           C  
ATOM   3783  CB  ALA A 262       6.647  -4.609  -6.843  1.00 98.96           C  
ATOM   3784  HB1 ALA A 262       6.414  -5.604  -6.465  1.00 98.96           H  
ATOM   3785  HB2 ALA A 262       6.036  -3.875  -6.317  1.00 98.96           H  
ATOM   3786  HB3 ALA A 262       6.399  -4.574  -7.904  1.00 98.96           H  
ATOM   3787  O   ALA A 262       9.155  -2.942  -8.345  1.00 98.96           O  
ATOM   3788  N   TYR A 263       8.291  -1.851  -6.582  1.00 98.97           N  
ATOM   3789  H   TYR A 263       7.851  -1.932  -5.676  1.00 98.97           H  
ATOM   3790  CA  TYR A 263       8.717  -0.533  -7.043  1.00 98.97           C  
ATOM   3791  HA  TYR A 263       8.428  -0.419  -8.087  1.00 98.97           H  
ATOM   3792  C   TYR A 263      10.227  -0.362  -6.944  1.00 98.97           C  
ATOM   3793  CB  TYR A 263       8.053   0.582  -6.239  1.00 98.97           C  
ATOM   3794  HB2 TYR A 263       6.979   0.403  -6.184  1.00 98.97           H  
ATOM   3795  HB3 TYR A 263       8.456   0.576  -5.226  1.00 98.97           H  
ATOM   3796  O   TYR A 263      10.812   0.276  -7.814  1.00 98.97           O  
ATOM   3797  CG  TYR A 263       8.277   1.949  -6.850  1.00 98.97           C  
ATOM   3798  CD1 TYR A 263       9.268   2.809  -6.351  1.00 98.97           C  
ATOM   3799  HD1 TYR A 263       9.895   2.461  -5.543  1.00 98.97           H  
ATOM   3800  CD2 TYR A 263       7.501   2.346  -7.945  1.00 98.97           C  
ATOM   3801  HD2 TYR A 263       6.729   1.682  -8.305  1.00 98.97           H  
ATOM   3802  CE1 TYR A 263       9.467   4.082  -6.927  1.00 98.97           C  
ATOM   3803  HE1 TYR A 263      10.225   4.749  -6.544  1.00 98.97           H  
ATOM   3804  CE2 TYR A 263       7.697   3.608  -8.531  1.00 98.97           C  
ATOM   3805  HE2 TYR A 263       7.058   3.951  -9.331  1.00 98.97           H  
ATOM   3806  OH  TYR A 263       8.886   5.655  -8.676  1.00 98.97           O  
ATOM   3807  HH  TYR A 263       9.511   6.203  -8.197  1.00 98.97           H  
ATOM   3808  CZ  TYR A 263       8.682   4.475  -8.033  1.00 98.97           C  
ATOM   3809  N   ASP A 264      10.877  -0.937  -5.929  1.00 98.96           N  
ATOM   3810  H   ASP A 264      10.345  -1.390  -5.200  1.00 98.96           H  
ATOM   3811  CA  ASP A 264      12.321  -0.802  -5.755  1.00 98.96           C  
ATOM   3812  HA  ASP A 264      12.541   0.263  -5.686  1.00 98.96           H  
ATOM   3813  C   ASP A 264      13.096  -1.346  -6.961  1.00 98.96           C  
ATOM   3814  CB  ASP A 264      12.779  -1.465  -4.452  1.00 98.96           C  
ATOM   3815  HB2 ASP A 264      12.764  -2.550  -4.555  1.00 98.96           H  
ATOM   3816  HB3 ASP A 264      12.099  -1.183  -3.647  1.00 98.96           H  
ATOM   3817  O   ASP A 264      14.048  -0.707  -7.405  1.00 98.96           O  
ATOM   3818  CG  ASP A 264      14.181  -0.974  -4.094  1.00 98.96           C  
ATOM   3819  OD1 ASP A 264      14.348   0.255  -3.927  1.00 98.96           O  
ATOM   3820  OD2 ASP A 264      15.141  -1.762  -3.982  1.00 98.96           O  
ATOM   3821  N   VAL A 265      12.633  -2.443  -7.576  1.00 98.96           N  
ATOM   3822  H   VAL A 265      11.841  -2.915  -7.162  1.00 98.96           H  
ATOM   3823  CA  VAL A 265      13.185  -2.937  -8.851  1.00 98.96           C  
ATOM   3824  HA  VAL A 265      14.238  -3.179  -8.702  1.00 98.96           H  
ATOM   3825  C   VAL A 265      13.104  -1.850  -9.928  1.00 98.96           C  
ATOM   3826  CB  VAL A 265      12.451  -4.205  -9.333  1.00 98.96           C  
ATOM   3827  HB  VAL A 265      11.391  -3.974  -9.438  1.00 98.96           H  
ATOM   3828  O   VAL A 265      14.118  -1.487 -10.529  1.00 98.96           O  
ATOM   3829  CG1 VAL A 265      12.977  -4.694 -10.689  1.00 98.96           C  
ATOM   3830 HG11 VAL A 265      12.399  -5.560 -11.014  1.00 98.96           H  
ATOM   3831 HG12 VAL A 265      14.031  -4.960 -10.609  1.00 98.96           H  
ATOM   3832 HG13 VAL A 265      12.861  -3.926 -11.454  1.00 98.96           H  
ATOM   3833  CG2 VAL A 265      12.600  -5.368  -8.345  1.00 98.96           C  
ATOM   3834 HG21 VAL A 265      13.655  -5.600  -8.198  1.00 98.96           H  
ATOM   3835 HG22 VAL A 265      12.153  -5.103  -7.387  1.00 98.96           H  
ATOM   3836 HG23 VAL A 265      12.078  -6.246  -8.726  1.00 98.96           H  
ATOM   3837  N   SER A 266      11.913  -1.283 -10.138  1.00 98.94           N  
ATOM   3838  H   SER A 266      11.140  -1.587  -9.563  1.00 98.94           H  
ATOM   3839  CA  SER A 266      11.692  -0.212 -11.115  1.00 98.94           C  
ATOM   3840  HA  SER A 266      11.981  -0.574 -12.101  1.00 98.94           H  
ATOM   3841  C   SER A 266      12.542   1.027 -10.807  1.00 98.94           C  
ATOM   3842  CB  SER A 266      10.199   0.137 -11.150  1.00 98.94           C  
ATOM   3843  HB2 SER A 266       9.818   0.261 -10.137  1.00 98.94           H  
ATOM   3844  HB3 SER A 266       9.656  -0.679 -11.626  1.00 98.94           H  
ATOM   3845  O   SER A 266      13.139   1.614 -11.710  1.00 98.94           O  
ATOM   3846  OG  SER A 266       9.976   1.337 -11.870  1.00 98.94           O  
ATOM   3847  HG  SER A 266      10.009   2.050 -11.228  1.00 98.94           H  
ATOM   3848  N   ALA A 267      12.643   1.422  -9.539  1.00 98.91           N  
ATOM   3849  H   ALA A 267      12.140   0.903  -8.834  1.00 98.91           H  
ATOM   3850  CA  ALA A 267      13.420   2.574  -9.112  1.00 98.91           C  
ATOM   3851  HA  ALA A 267      13.111   3.440  -9.697  1.00 98.91           H  
ATOM   3852  C   ALA A 267      14.919   2.360  -9.352  1.00 98.91           C  
ATOM   3853  CB  ALA A 267      13.111   2.857  -7.643  1.00 98.91           C  
ATOM   3854  HB1 ALA A 267      13.605   3.786  -7.355  1.00 98.91           H  
ATOM   3855  HB2 ALA A 267      12.036   2.973  -7.506  1.00 98.91           H  
ATOM   3856  HB3 ALA A 267      13.464   2.040  -7.014  1.00 98.91           H  
ATOM   3857  O   ALA A 267      15.589   3.259  -9.854  1.00 98.91           O  
ATOM   3858  N   GLN A 268      15.458   1.170  -9.076  1.00 98.83           N  
ATOM   3859  H   GLN A 268      14.880   0.457  -8.654  1.00 98.83           H  
ATOM   3860  CA  GLN A 268      16.854   0.860  -9.381  1.00 98.83           C  
ATOM   3861  HA  GLN A 268      17.485   1.614  -8.910  1.00 98.83           H  
ATOM   3862  C   GLN A 268      17.141   0.925 -10.885  1.00 98.83           C  
ATOM   3863  CB  GLN A 268      17.234  -0.510  -8.809  1.00 98.83           C  
ATOM   3864  HB2 GLN A 268      16.505  -1.263  -9.108  1.00 98.83           H  
ATOM   3865  HB3 GLN A 268      18.205  -0.786  -9.221  1.00 98.83           H  
ATOM   3866  O   GLN A 268      18.160   1.494 -11.286  1.00 98.83           O  
ATOM   3867  CG  GLN A 268      17.335  -0.463  -7.276  1.00 98.83           C  
ATOM   3868  HG2 GLN A 268      17.890   0.430  -6.988  1.00 98.83           H  
ATOM   3869  HG3 GLN A 268      16.346  -0.398  -6.821  1.00 98.83           H  
ATOM   3870  CD  GLN A 268      18.085  -1.647  -6.698  1.00 98.83           C  
ATOM   3871  NE2 GLN A 268      17.651  -2.211  -5.594  1.00 98.83           N  
ATOM   3872 HE21 GLN A 268      16.765  -1.971  -5.171  1.00 98.83           H  
ATOM   3873 HE22 GLN A 268      18.283  -2.870  -5.161  1.00 98.83           H  
ATOM   3874  OE1 GLN A 268      19.155  -1.990  -7.182  1.00 98.83           O  
ATOM   3875  N   MET A 269      16.231   0.434 -11.729  1.00 98.87           N  
ATOM   3876  H   MET A 269      15.424  -0.044 -11.355  1.00 98.87           H  
ATOM   3877  CA  MET A 269      16.362   0.581 -13.182  1.00 98.87           C  
ATOM   3878  HA  MET A 269      17.330   0.188 -13.492  1.00 98.87           H  
ATOM   3879  C   MET A 269      16.318   2.057 -13.607  1.00 98.87           C  
ATOM   3880  CB  MET A 269      15.274  -0.226 -13.902  1.00 98.87           C  
ATOM   3881  HB2 MET A 269      14.289   0.093 -13.561  1.00 98.87           H  
ATOM   3882  HB3 MET A 269      15.350  -0.024 -14.970  1.00 98.87           H  
ATOM   3883  O   MET A 269      17.208   2.526 -14.313  1.00 98.87           O  
ATOM   3884  CG  MET A 269      15.414  -1.736 -13.675  1.00 98.87           C  
ATOM   3885  HG2 MET A 269      16.392  -2.069 -14.022  1.00 98.87           H  
ATOM   3886  HG3 MET A 269      15.354  -1.946 -12.607  1.00 98.87           H  
ATOM   3887  SD  MET A 269      14.148  -2.726 -14.506  1.00 98.87           S  
ATOM   3888  CE  MET A 269      14.637  -2.497 -16.237  1.00 98.87           C  
ATOM   3889  HE1 MET A 269      15.674  -2.803 -16.373  1.00 98.87           H  
ATOM   3890  HE2 MET A 269      13.998  -3.108 -16.875  1.00 98.87           H  
ATOM   3891  HE3 MET A 269      14.520  -1.453 -16.527  1.00 98.87           H  
ATOM   3892  N   ALA A 270      15.336   2.824 -13.123  1.00 98.45           N  
ATOM   3893  H   ALA A 270      14.633   2.388 -12.543  1.00 98.45           H  
ATOM   3894  CA  ALA A 270      15.144   4.225 -13.506  1.00 98.45           C  
ATOM   3895  HA  ALA A 270      15.132   4.291 -14.594  1.00 98.45           H  
ATOM   3896  C   ALA A 270      16.242   5.173 -12.995  1.00 98.45           C  
ATOM   3897  CB  ALA A 270      13.784   4.689 -12.968  1.00 98.45           C  
ATOM   3898  HB1 ALA A 270      13.757   4.592 -11.883  1.00 98.45           H  
ATOM   3899  HB2 ALA A 270      12.984   4.089 -13.401  1.00 98.45           H  
ATOM   3900  HB3 ALA A 270      13.620   5.733 -13.237  1.00 98.45           H  
ATOM   3901  O   ALA A 270      16.531   6.191 -13.630  1.00 98.45           O  
ATOM   3902  N   TYR A 271      16.793   4.901 -11.810  1.00 98.42           N  
ATOM   3903  H   TYR A 271      16.425   4.105 -11.307  1.00 98.42           H  
ATOM   3904  CA  TYR A 271      17.608   5.857 -11.053  1.00 98.42           C  
ATOM   3905  HA  TYR A 271      17.622   6.819 -11.564  1.00 98.42           H  
ATOM   3906  C   TYR A 271      19.073   5.458 -10.948  1.00 98.42           C  
ATOM   3907  CB  TYR A 271      16.975   6.065  -9.670  1.00 98.42           C  
ATOM   3908  HB2 TYR A 271      16.970   5.109  -9.146  1.00 98.42           H  
ATOM   3909  HB3 TYR A 271      17.608   6.712  -9.063  1.00 98.42           H  
ATOM   3910  O   TYR A 271      19.921   6.346 -10.974  1.00 98.42           O  
ATOM   3911  CG  TYR A 271      15.568   6.638  -9.657  1.00 98.42           C  
ATOM   3912  CD1 TYR A 271      15.045   7.338 -10.762  1.00 98.42           C  
ATOM   3913  HD1 TYR A 271      15.618   7.445 -11.671  1.00 98.42           H  
ATOM   3914  CD2 TYR A 271      14.767   6.456  -8.516  1.00 98.42           C  
ATOM   3915  HD2 TYR A 271      15.151   5.917  -7.663  1.00 98.42           H  
ATOM   3916  CE1 TYR A 271      13.756   7.885 -10.720  1.00 98.42           C  
ATOM   3917  HE1 TYR A 271      13.345   8.417 -11.565  1.00 98.42           H  
ATOM   3918  CE2 TYR A 271      13.463   6.981  -8.478  1.00 98.42           C  
ATOM   3919  HE2 TYR A 271      12.851   6.850  -7.598  1.00 98.42           H  
ATOM   3920  OH  TYR A 271      11.737   8.260  -9.569  1.00 98.42           O  
ATOM   3921  HH  TYR A 271      11.263   8.045  -8.763  1.00 98.42           H  
ATOM   3922  CZ  TYR A 271      12.968   7.711  -9.575  1.00 98.42           C  
ATOM   3923  N   ARG A 272      19.379   4.155 -10.894  1.00 96.71           N  
ATOM   3924  H   ARG A 272      18.629   3.479 -10.900  1.00 96.71           H  
ATOM   3925  CA  ARG A 272      20.762   3.655 -10.978  1.00 96.71           C  
ATOM   3926  HA  ARG A 272      21.447   4.452 -10.690  1.00 96.71           H  
ATOM   3927  C   ARG A 272      21.170   3.257 -12.395  1.00 96.71           C  
ATOM   3928  CB  ARG A 272      21.001   2.465 -10.033  1.00 96.71           C  
ATOM   3929  HB2 ARG A 272      20.430   1.597 -10.362  1.00 96.71           H  
ATOM   3930  HB3 ARG A 272      22.056   2.200 -10.103  1.00 96.71           H  
ATOM   3931  O   ARG A 272      22.350   3.012 -12.620  1.00 96.71           O  
ATOM   3932  CG  ARG A 272      20.683   2.753  -8.567  1.00 96.71           C  
ATOM   3933  HG2 ARG A 272      21.199   3.663  -8.262  1.00 96.71           H  
ATOM   3934  HG3 ARG A 272      19.603   2.863  -8.461  1.00 96.71           H  
ATOM   3935  CD  ARG A 272      21.115   1.574  -7.691  1.00 96.71           C  
ATOM   3936  HD2 ARG A 272      20.308   0.841  -7.677  1.00 96.71           H  
ATOM   3937  HD3 ARG A 272      21.995   1.102  -8.127  1.00 96.71           H  
ATOM   3938  NE  ARG A 272      21.459   2.001  -6.325  1.00 96.71           N  
ATOM   3939  HE  ARG A 272      21.705   2.973  -6.202  1.00 96.71           H  
ATOM   3940  NH1 ARG A 272      21.206  -0.052  -5.311  1.00 96.71           N  
ATOM   3941 HH11 ARG A 272      21.214  -0.665  -4.508  1.00 96.71           H  
ATOM   3942 HH12 ARG A 272      20.825  -0.452  -6.157  1.00 96.71           H  
ATOM   3943  NH2 ARG A 272      21.898   1.719  -4.115  1.00 96.71           N  
ATOM   3944 HH21 ARG A 272      21.978   1.103  -3.318  1.00 96.71           H  
ATOM   3945 HH22 ARG A 272      22.113   2.702  -4.035  1.00 96.71           H  
ATOM   3946  CZ  ARG A 272      21.518   1.218  -5.262  1.00 96.71           C  
ATOM   3947  N   GLY A 273      20.220   3.136 -13.328  1.00 97.83           N  
ATOM   3948  H   GLY A 273      19.260   3.319 -13.075  1.00 97.83           H  
ATOM   3949  CA  GLY A 273      20.478   2.538 -14.641  1.00 97.83           C  
ATOM   3950  HA2 GLY A 273      19.604   2.681 -15.276  1.00 97.83           H  
ATOM   3951  HA3 GLY A 273      21.333   3.028 -15.107  1.00 97.83           H  
ATOM   3952  C   GLY A 273      20.764   1.035 -14.562  1.00 97.83           C  
ATOM   3953  O   GLY A 273      21.477   0.502 -15.410  1.00 97.83           O  
ATOM   3954  N   ALA A 274      20.272   0.357 -13.519  1.00 98.58           N  
ATOM   3955  H   ALA A 274      19.652   0.833 -12.880  1.00 98.58           H  
ATOM   3956  CA  ALA A 274      20.460  -1.079 -13.359  1.00 98.58           C  
ATOM   3957  HA  ALA A 274      21.523  -1.300 -13.457  1.00 98.58           H  
ATOM   3958  C   ALA A 274      19.709  -1.857 -14.453  1.00 98.58           C  
ATOM   3959  CB  ALA A 274      20.009  -1.490 -11.952  1.00 98.58           C  
ATOM   3960  HB1 ALA A 274      18.948  -1.270 -11.828  1.00 98.58           H  
ATOM   3961  HB2 ALA A 274      20.163  -2.559 -11.810  1.00 98.58           H  
ATOM   3962  HB3 ALA A 274      20.580  -0.944 -11.202  1.00 98.58           H  
ATOM   3963  O   ALA A 274      18.612  -1.474 -14.858  1.00 98.58           O  
ATOM   3964  N   THR A 275      20.273  -2.982 -14.897  1.00 98.81           N  
ATOM   3965  H   THR A 275      21.160  -3.277 -14.517  1.00 98.81           H  
ATOM   3966  CA  THR A 275      19.524  -3.949 -15.711  1.00 98.81           C  
ATOM   3967  HA  THR A 275      19.029  -3.417 -16.524  1.00 98.81           H  
ATOM   3968  C   THR A 275      18.445  -4.621 -14.863  1.00 98.81           C  
ATOM   3969  CB  THR A 275      20.438  -5.021 -16.327  1.00 98.81           C  
ATOM   3970  HB  THR A 275      19.834  -5.669 -16.963  1.00 98.81           H  
ATOM   3971  O   THR A 275      18.548  -4.652 -13.633  1.00 98.81           O  
ATOM   3972  CG2 THR A 275      21.557  -4.419 -17.176  1.00 98.81           C  
ATOM   3973 HG21 THR A 275      22.107  -5.217 -17.675  1.00 98.81           H  
ATOM   3974 HG22 THR A 275      21.126  -3.766 -17.935  1.00 98.81           H  
ATOM   3975 HG23 THR A 275      22.242  -3.842 -16.556  1.00 98.81           H  
ATOM   3976  OG1 THR A 275      21.043  -5.812 -15.326  1.00 98.81           O  
ATOM   3977  HG1 THR A 275      21.555  -6.491 -15.771  1.00 98.81           H  
ATOM   3978  N   LEU A 276      17.437  -5.220 -15.505  1.00 98.87           N  
ATOM   3979  H   LEU A 276      17.347  -5.114 -16.505  1.00 98.87           H  
ATOM   3980  CA  LEU A 276      16.405  -5.986 -14.801  1.00 98.87           C  
ATOM   3981  HA  LEU A 276      15.839  -5.302 -14.169  1.00 98.87           H  
ATOM   3982  C   LEU A 276      17.010  -7.080 -13.907  1.00 98.87           C  
ATOM   3983  CB  LEU A 276      15.473  -6.609 -15.851  1.00 98.87           C  
ATOM   3984  HB2 LEU A 276      15.111  -5.827 -16.519  1.00 98.87           H  
ATOM   3985  HB3 LEU A 276      16.042  -7.319 -16.452  1.00 98.87           H  
ATOM   3986  O   LEU A 276      16.623  -7.236 -12.750  1.00 98.87           O  
ATOM   3987  CG  LEU A 276      14.266  -7.332 -15.231  1.00 98.87           C  
ATOM   3988  HG  LEU A 276      14.589  -8.015 -14.446  1.00 98.87           H  
ATOM   3989  CD1 LEU A 276      13.281  -6.326 -14.640  1.00 98.87           C  
ATOM   3990 HD11 LEU A 276      12.347  -6.825 -14.383  1.00 98.87           H  
ATOM   3991 HD12 LEU A 276      13.060  -5.546 -15.369  1.00 98.87           H  
ATOM   3992 HD13 LEU A 276      13.696  -5.868 -13.742  1.00 98.87           H  
ATOM   3993  CD2 LEU A 276      13.567  -8.164 -16.298  1.00 98.87           C  
ATOM   3994 HD21 LEU A 276      13.256  -7.520 -17.121  1.00 98.87           H  
ATOM   3995 HD22 LEU A 276      14.249  -8.923 -16.682  1.00 98.87           H  
ATOM   3996 HD23 LEU A 276      12.694  -8.659 -15.873  1.00 98.87           H  
ATOM   3997  N   GLU A 277      17.991  -7.822 -14.423  1.00 98.83           N  
ATOM   3998  H   GLU A 277      18.271  -7.651 -15.379  1.00 98.83           H  
ATOM   3999  CA  GLU A 277      18.682  -8.867 -13.665  1.00 98.83           C  
ATOM   4000  HA  GLU A 277      17.949  -9.593 -13.311  1.00 98.83           H  
ATOM   4001  C   GLU A 277      19.388  -8.293 -12.430  1.00 98.83           C  
ATOM   4002  CB  GLU A 277      19.670  -9.592 -14.589  1.00 98.83           C  
ATOM   4003  HB2 GLU A 277      20.426  -8.883 -14.929  1.00 98.83           H  
ATOM   4004  HB3 GLU A 277      19.125  -9.964 -15.456  1.00 98.83           H  
ATOM   4005  O   GLU A 277      19.217  -8.819 -11.333  1.00 98.83           O  
ATOM   4006  CG  GLU A 277      20.353 -10.776 -13.885  1.00 98.83           C  
ATOM   4007  HG2 GLU A 277      20.922 -10.406 -13.032  1.00 98.83           H  
ATOM   4008  HG3 GLU A 277      19.579 -11.445 -13.508  1.00 98.83           H  
ATOM   4009  CD  GLU A 277      21.303 -11.564 -14.799  1.00 98.83           C  
ATOM   4010  OE1 GLU A 277      21.720 -12.662 -14.364  1.00 98.83           O  
ATOM   4011  OE2 GLU A 277      21.621 -11.069 -15.903  1.00 98.83           O  
ATOM   4012  N   ALA A 278      20.121  -7.185 -12.579  1.00 98.88           N  
ATOM   4013  H   ALA A 278      20.178  -6.750 -13.489  1.00 98.88           H  
ATOM   4014  CA  ALA A 278      20.828  -6.559 -11.466  1.00 98.88           C  
ATOM   4015  HA  ALA A 278      21.446  -7.313 -10.979  1.00 98.88           H  
ATOM   4016  C   ALA A 278      19.860  -6.011 -10.404  1.00 98.88           C  
ATOM   4017  CB  ALA A 278      21.747  -5.465 -12.021  1.00 98.88           C  
ATOM   4018  HB1 ALA A 278      21.157  -4.711 -12.543  1.00 98.88           H  
ATOM   4019  HB2 ALA A 278      22.289  -4.994 -11.201  1.00 98.88           H  
ATOM   4020  HB3 ALA A 278      22.463  -5.904 -12.716  1.00 98.88           H  
ATOM   4021  O   ALA A 278      20.055  -6.263  -9.216  1.00 98.88           O  
ATOM   4022  N   ALA A 279      18.802  -5.311 -10.825  1.00 98.92           N  
ATOM   4023  H   ALA A 279      18.690  -5.157 -11.817  1.00 98.92           H  
ATOM   4024  CA  ALA A 279      17.811  -4.729  -9.924  1.00 98.92           C  
ATOM   4025  HA  ALA A 279      18.317  -4.097  -9.194  1.00 98.92           H  
ATOM   4026  C   ALA A 279      17.043  -5.809  -9.144  1.00 98.92           C  
ATOM   4027  CB  ALA A 279      16.864  -3.858 -10.759  1.00 98.92           C  
ATOM   4028  HB1 ALA A 279      17.423  -3.056 -11.241  1.00 98.92           H  
ATOM   4029  HB2 ALA A 279      16.105  -3.418 -10.112  1.00 98.92           H  
ATOM   4030  HB3 ALA A 279      16.373  -4.456 -11.527  1.00 98.92           H  
ATOM   4031  O   ALA A 279      16.922  -5.743  -7.923  1.00 98.92           O  
ATOM   4032  N   THR A 280      16.556  -6.841  -9.835  1.00 98.90           N  
ATOM   4033  H   THR A 280      16.696  -6.860 -10.835  1.00 98.90           H  
ATOM   4034  CA  THR A 280      15.789  -7.921  -9.197  1.00 98.90           C  
ATOM   4035  HA  THR A 280      15.028  -7.473  -8.558  1.00 98.90           H  
ATOM   4036  C   THR A 280      16.657  -8.797  -8.291  1.00 98.90           C  
ATOM   4037  CB  THR A 280      15.068  -8.785 -10.236  1.00 98.90           C  
ATOM   4038  HB  THR A 280      14.517  -9.559  -9.702  1.00 98.90           H  
ATOM   4039  O   THR A 280      16.196  -9.219  -7.227  1.00 98.90           O  
ATOM   4040  CG2 THR A 280      14.029  -8.031 -11.054  1.00 98.90           C  
ATOM   4041 HG21 THR A 280      13.233  -7.685 -10.394  1.00 98.90           H  
ATOM   4042 HG22 THR A 280      13.600  -8.703 -11.796  1.00 98.90           H  
ATOM   4043 HG23 THR A 280      14.464  -7.167 -11.557  1.00 98.90           H  
ATOM   4044  OG1 THR A 280      15.977  -9.383 -11.129  1.00 98.90           O  
ATOM   4045  HG1 THR A 280      16.267  -8.689 -11.726  1.00 98.90           H  
ATOM   4046  N   ASN A 281      17.922  -9.036  -8.660  1.00 98.78           N  
ATOM   4047  H   ASN A 281      18.237  -8.707  -9.561  1.00 98.78           H  
ATOM   4048  CA  ASN A 281      18.882  -9.727  -7.804  1.00 98.78           C  
ATOM   4049  HA  ASN A 281      18.439 -10.670  -7.482  1.00 98.78           H  
ATOM   4050  C   ASN A 281      19.169  -8.915  -6.534  1.00 98.78           C  
ATOM   4051  CB  ASN A 281      20.147 -10.040  -8.619  1.00 98.78           C  
ATOM   4052  HB2 ASN A 281      20.674  -9.117  -8.858  1.00 98.78           H  
ATOM   4053  HB3 ASN A 281      19.842 -10.508  -9.555  1.00 98.78           H  
ATOM   4054  O   ASN A 281      19.065  -9.467  -5.443  1.00 98.78           O  
ATOM   4055  CG  ASN A 281      21.110 -10.983  -7.918  1.00 98.78           C  
ATOM   4056  ND2 ASN A 281      21.626 -11.961  -8.623  1.00 98.78           N  
ATOM   4057 HD21 ASN A 281      21.434 -12.024  -9.613  1.00 98.78           H  
ATOM   4058 HD22 ASN A 281      22.309 -12.535  -8.150  1.00 98.78           H  
ATOM   4059  OD1 ASN A 281      21.425 -10.878  -6.748  1.00 98.78           O  
ATOM   4060  N   ASP A 282      19.425  -7.607  -6.646  1.00 98.84           N  
ATOM   4061  H   ASP A 282      19.486  -7.181  -7.560  1.00 98.84           H  
ATOM   4062  CA  ASP A 282      19.670  -6.767  -5.469  1.00 98.84           C  
ATOM   4063  HA  ASP A 282      20.518  -7.191  -4.932  1.00 98.84           H  
ATOM   4064  C   ASP A 282      18.480  -6.764  -4.502  1.00 98.84           C  
ATOM   4065  CB  ASP A 282      20.032  -5.333  -5.881  1.00 98.84           C  
ATOM   4066  HB2 ASP A 282      19.180  -4.864  -6.373  1.00 98.84           H  
ATOM   4067  HB3 ASP A 282      20.866  -5.359  -6.582  1.00 98.84           H  
ATOM   4068  O   ASP A 282      18.650  -7.006  -3.304  1.00 98.84           O  
ATOM   4069  CG  ASP A 282      20.447  -4.518  -4.650  1.00 98.84           C  
ATOM   4070  OD1 ASP A 282      21.421  -4.946  -3.986  1.00 98.84           O  
ATOM   4071  OD2 ASP A 282      19.790  -3.495  -4.341  1.00 98.84           O  
ATOM   4072  N   VAL A 283      17.262  -6.574  -5.016  1.00 98.88           N  
ATOM   4073  H   VAL A 283      17.186  -6.358  -6.000  1.00 98.88           H  
ATOM   4074  CA  VAL A 283      16.048  -6.569  -4.190  1.00 98.88           C  
ATOM   4075  HA  VAL A 283      16.159  -5.797  -3.428  1.00 98.88           H  
ATOM   4076  C   VAL A 283      15.866  -7.899  -3.455  1.00 98.88           C  
ATOM   4077  CB  VAL A 283      14.811  -6.202  -5.033  1.00 98.88           C  
ATOM   4078  HB  VAL A 283      14.780  -6.823  -5.929  1.00 98.88           H  
ATOM   4079  O   VAL A 283      15.686  -7.908  -2.237  1.00 98.88           O  
ATOM   4080  CG1 VAL A 283      13.495  -6.386  -4.263  1.00 98.88           C  
ATOM   4081 HG11 VAL A 283      12.664  -6.022  -4.868  1.00 98.88           H  
ATOM   4082 HG12 VAL A 283      13.317  -7.440  -4.050  1.00 98.88           H  
ATOM   4083 HG13 VAL A 283      13.522  -5.823  -3.330  1.00 98.88           H  
ATOM   4084  CG2 VAL A 283      14.892  -4.729  -5.438  1.00 98.88           C  
ATOM   4085 HG21 VAL A 283      15.800  -4.523  -6.005  1.00 98.88           H  
ATOM   4086 HG22 VAL A 283      14.891  -4.113  -4.539  1.00 98.88           H  
ATOM   4087 HG23 VAL A 283      14.030  -4.453  -6.045  1.00 98.88           H  
ATOM   4088  N   VAL A 284      15.947  -9.028  -4.166  1.00 98.84           N  
ATOM   4089  H   VAL A 284      16.143  -8.954  -5.153  1.00 98.84           H  
ATOM   4090  CA  VAL A 284      15.615 -10.351  -3.606  1.00 98.84           C  
ATOM   4091  HA  VAL A 284      14.798 -10.237  -2.895  1.00 98.84           H  
ATOM   4092  C   VAL A 284      16.751 -10.975  -2.802  1.00 98.84           C  
ATOM   4093  CB  VAL A 284      15.120 -11.294  -4.717  1.00 98.84           C  
ATOM   4094  HB  VAL A 284      15.867 -11.349  -5.509  1.00 98.84           H  
ATOM   4095  O   VAL A 284      16.498 -11.597  -1.768  1.00 98.84           O  
ATOM   4096  CG1 VAL A 284      14.853 -12.719  -4.215  1.00 98.84           C  
ATOM   4097 HG11 VAL A 284      14.418 -13.304  -5.025  1.00 98.84           H  
ATOM   4098 HG12 VAL A 284      14.164 -12.696  -3.371  1.00 98.84           H  
ATOM   4099 HG13 VAL A 284      15.788 -13.193  -3.915  1.00 98.84           H  
ATOM   4100  CG2 VAL A 284      13.803 -10.769  -5.298  1.00 98.84           C  
ATOM   4101 HG21 VAL A 284      13.973  -9.837  -5.838  1.00 98.84           H  
ATOM   4102 HG22 VAL A 284      13.080 -10.592  -4.502  1.00 98.84           H  
ATOM   4103 HG23 VAL A 284      13.388 -11.504  -5.988  1.00 98.84           H  
ATOM   4104  N   MET A 285      17.993 -10.839  -3.260  1.00 98.59           N  
ATOM   4105  H   MET A 285      18.150 -10.278  -4.085  1.00 98.59           H  
ATOM   4106  CA  MET A 285      19.147 -11.529  -2.678  1.00 98.59           C  
ATOM   4107  HA  MET A 285      18.798 -12.395  -2.115  1.00 98.59           H  
ATOM   4108  C   MET A 285      19.928 -10.669  -1.689  1.00 98.59           C  
ATOM   4109  CB  MET A 285      20.083 -12.046  -3.777  1.00 98.59           C  
ATOM   4110  HB2 MET A 285      20.523 -11.200  -4.305  1.00 98.59           H  
ATOM   4111  HB3 MET A 285      20.898 -12.601  -3.314  1.00 98.59           H  
ATOM   4112  O   MET A 285      20.657 -11.229  -0.879  1.00 98.59           O  
ATOM   4113  CG  MET A 285      19.385 -12.967  -4.782  1.00 98.59           C  
ATOM   4114  HG2 MET A 285      20.115 -13.224  -5.551  1.00 98.59           H  
ATOM   4115  HG3 MET A 285      18.575 -12.424  -5.269  1.00 98.59           H  
ATOM   4116  SD  MET A 285      18.733 -14.510  -4.077  1.00 98.59           S  
ATOM   4117  CE  MET A 285      18.183 -15.286  -5.614  1.00 98.59           C  
ATOM   4118  HE1 MET A 285      18.030 -16.353  -5.449  1.00 98.59           H  
ATOM   4119  HE2 MET A 285      17.256 -14.820  -5.946  1.00 98.59           H  
ATOM   4120  HE3 MET A 285      18.948 -15.160  -6.380  1.00 98.59           H  
ATOM   4121  N   ASN A 286      19.762  -9.342  -1.707  1.00 98.57           N  
ATOM   4122  H   ASN A 286      19.196  -8.929  -2.434  1.00 98.57           H  
ATOM   4123  CA  ASN A 286      20.432  -8.455  -0.756  1.00 98.57           C  
ATOM   4124  HA  ASN A 286      21.054  -9.046  -0.084  1.00 98.57           H  
ATOM   4125  C   ASN A 286      19.416  -7.732   0.127  1.00 98.57           C  
ATOM   4126  CB  ASN A 286      21.371  -7.480  -1.488  1.00 98.57           C  
ATOM   4127  HB2 ASN A 286      20.791  -6.777  -2.087  1.00 98.57           H  
ATOM   4128  HB3 ASN A 286      21.931  -6.899  -0.755  1.00 98.57           H  
ATOM   4129  O   ASN A 286      19.376  -7.960   1.334  1.00 98.57           O  
ATOM   4130  CG  ASN A 286      22.379  -8.164  -2.390  1.00 98.57           C  
ATOM   4131  ND2 ASN A 286      22.638  -7.585  -3.537  1.00 98.57           N  
ATOM   4132 HD21 ASN A 286      23.253  -8.068  -4.176  1.00 98.57           H  
ATOM   4133 HD22 ASN A 286      22.210  -6.696  -3.755  1.00 98.57           H  
ATOM   4134  OD1 ASN A 286      22.966  -9.181  -2.064  1.00 98.57           O  
ATOM   4135  N   ARG A 287      18.584  -6.858  -0.449  1.00 98.06           N  
ATOM   4136  H   ARG A 287      18.607  -6.779  -1.456  1.00 98.06           H  
ATOM   4137  CA  ARG A 287      17.764  -5.915   0.325  1.00 98.06           C  
ATOM   4138  HA  ARG A 287      18.412  -5.373   1.013  1.00 98.06           H  
ATOM   4139  C   ARG A 287      16.738  -6.609   1.204  1.00 98.06           C  
ATOM   4140  CB  ARG A 287      17.074  -4.903  -0.589  1.00 98.06           C  
ATOM   4141  HB2 ARG A 287      16.472  -5.425  -1.333  1.00 98.06           H  
ATOM   4142  HB3 ARG A 287      16.401  -4.311   0.031  1.00 98.06           H  
ATOM   4143  O   ARG A 287      16.728  -6.356   2.404  1.00 98.06           O  
ATOM   4144  CG  ARG A 287      18.075  -3.972  -1.289  1.00 98.06           C  
ATOM   4145  HG2 ARG A 287      18.667  -4.543  -2.005  1.00 98.06           H  
ATOM   4146  HG3 ARG A 287      18.748  -3.535  -0.552  1.00 98.06           H  
ATOM   4147  CD  ARG A 287      17.353  -2.845  -2.032  1.00 98.06           C  
ATOM   4148  HD2 ARG A 287      18.093  -2.248  -2.565  1.00 98.06           H  
ATOM   4149  HD3 ARG A 287      16.702  -3.291  -2.784  1.00 98.06           H  
ATOM   4150  NE  ARG A 287      16.538  -2.012  -1.117  1.00 98.06           N  
ATOM   4151  HE  ARG A 287      15.646  -2.404  -0.852  1.00 98.06           H  
ATOM   4152  NH1 ARG A 287      17.706  -0.049  -1.264  1.00 98.06           N  
ATOM   4153 HH11 ARG A 287      17.623   0.953  -1.169  1.00 98.06           H  
ATOM   4154 HH12 ARG A 287      17.996  -0.388  -2.171  1.00 98.06           H  
ATOM   4155  NH2 ARG A 287      15.868  -0.137  -0.017  1.00 98.06           N  
ATOM   4156 HH21 ARG A 287      15.007  -0.617   0.203  1.00 98.06           H  
ATOM   4157 HH22 ARG A 287      15.825   0.872  -0.004  1.00 98.06           H  
ATOM   4158  CZ  ARG A 287      16.714  -0.745  -0.799  1.00 98.06           C  
ATOM   4159  N   LEU A 288      15.928  -7.505   0.643  1.00 98.28           N  
ATOM   4160  H   LEU A 288      15.972  -7.643  -0.356  1.00 98.28           H  
ATOM   4161  CA  LEU A 288      14.933  -8.247   1.417  1.00 98.28           C  
ATOM   4162  HA  LEU A 288      14.279  -7.533   1.918  1.00 98.28           H  
ATOM   4163  C   LEU A 288      15.591  -9.066   2.535  1.00 98.28           C  
ATOM   4164  CB  LEU A 288      14.095  -9.120   0.466  1.00 98.28           C  
ATOM   4165  HB2 LEU A 288      13.604  -9.902   1.044  1.00 98.28           H  
ATOM   4166  HB3 LEU A 288      14.757  -9.605  -0.251  1.00 98.28           H  
ATOM   4167  O   LEU A 288      15.132  -9.011   3.672  1.00 98.28           O  
ATOM   4168  CG  LEU A 288      13.001  -8.334  -0.282  1.00 98.28           C  
ATOM   4169  HG  LEU A 288      13.417  -7.418  -0.703  1.00 98.28           H  
ATOM   4170  CD1 LEU A 288      12.432  -9.179  -1.419  1.00 98.28           C  
ATOM   4171 HD11 LEU A 288      12.200 -10.183  -1.063  1.00 98.28           H  
ATOM   4172 HD12 LEU A 288      13.156  -9.221  -2.233  1.00 98.28           H  
ATOM   4173 HD13 LEU A 288      11.526  -8.714  -1.809  1.00 98.28           H  
ATOM   4174  CD2 LEU A 288      11.840  -7.966   0.646  1.00 98.28           C  
ATOM   4175 HD21 LEU A 288      11.388  -8.866   1.063  1.00 98.28           H  
ATOM   4176 HD22 LEU A 288      12.177  -7.321   1.458  1.00 98.28           H  
ATOM   4177 HD23 LEU A 288      11.081  -7.424   0.082  1.00 98.28           H  
ATOM   4178  N   LEU A 289      16.725  -9.725   2.266  1.00 97.37           N  
ATOM   4179  H   LEU A 289      17.094  -9.687   1.327  1.00 97.37           H  
ATOM   4180  CA  LEU A 289      17.442 -10.505   3.282  1.00 97.37           C  
ATOM   4181  HA  LEU A 289      16.733 -11.190   3.747  1.00 97.37           H  
ATOM   4182  C   LEU A 289      17.991  -9.659   4.441  1.00 97.37           C  
ATOM   4183  CB  LEU A 289      18.577 -11.323   2.638  1.00 97.37           C  
ATOM   4184  HB2 LEU A 289      19.225 -10.651   2.074  1.00 97.37           H  
ATOM   4185  HB3 LEU A 289      19.174 -11.754   3.442  1.00 97.37           H  
ATOM   4186  O   LEU A 289      18.118 -10.184   5.544  1.00 97.37           O  
ATOM   4187  CG  LEU A 289      18.131 -12.474   1.719  1.00 97.37           C  
ATOM   4188  HG  LEU A 289      17.663 -12.065   0.824  1.00 97.37           H  
ATOM   4189  CD1 LEU A 289      19.346 -13.308   1.311  1.00 97.37           C  
ATOM   4190 HD11 LEU A 289      20.157 -12.653   0.992  1.00 97.37           H  
ATOM   4191 HD12 LEU A 289      19.702 -13.893   2.158  1.00 97.37           H  
ATOM   4192 HD13 LEU A 289      19.080 -13.970   0.486  1.00 97.37           H  
ATOM   4193  CD2 LEU A 289      17.159 -13.439   2.407  1.00 97.37           C  
ATOM   4194 HD21 LEU A 289      16.196 -12.949   2.552  1.00 97.37           H  
ATOM   4195 HD22 LEU A 289      17.556 -13.743   3.375  1.00 97.37           H  
ATOM   4196 HD23 LEU A 289      17.001 -14.320   1.785  1.00 97.37           H  
ATOM   4197  N   ARG A 290      18.270  -8.360   4.243  1.00 96.62           N  
ATOM   4198  H   ARG A 290      18.137  -7.982   3.316  1.00 96.62           H  
ATOM   4199  CA  ARG A 290      18.716  -7.464   5.332  1.00 96.62           C  
ATOM   4200  HA  ARG A 290      19.567  -7.922   5.837  1.00 96.62           H  
ATOM   4201  C   ARG A 290      17.671  -7.269   6.430  1.00 96.62           C  
ATOM   4202  CB  ARG A 290      19.121  -6.084   4.794  1.00 96.62           C  
ATOM   4203  HB2 ARG A 290      18.325  -5.685   4.167  1.00 96.62           H  
ATOM   4204  HB3 ARG A 290      19.241  -5.406   5.639  1.00 96.62           H  
ATOM   4205  O   ARG A 290      18.053  -6.887   7.529  1.00 96.62           O  
ATOM   4206  CG  ARG A 290      20.442  -6.112   4.019  1.00 96.62           C  
ATOM   4207  HG2 ARG A 290      20.375  -6.831   3.202  1.00 96.62           H  
ATOM   4208  HG3 ARG A 290      21.248  -6.431   4.679  1.00 96.62           H  
ATOM   4209  CD  ARG A 290      20.765  -4.732   3.436  1.00 96.62           C  
ATOM   4210  HD2 ARG A 290      19.899  -4.379   2.876  1.00 96.62           H  
ATOM   4211  HD3 ARG A 290      21.604  -4.839   2.749  1.00 96.62           H  
ATOM   4212  NE  ARG A 290      21.125  -3.774   4.499  1.00 96.62           N  
ATOM   4213  HE  ARG A 290      21.263  -4.165   5.420  1.00 96.62           H  
ATOM   4214  NH1 ARG A 290      21.017  -1.850   3.254  1.00 96.62           N  
ATOM   4215 HH11 ARG A 290      21.059  -0.843   3.197  1.00 96.62           H  
ATOM   4216 HH12 ARG A 290      20.744  -2.405   2.455  1.00 96.62           H  
ATOM   4217  NH2 ARG A 290      21.554  -1.740   5.419  1.00 96.62           N  
ATOM   4218 HH21 ARG A 290      21.651  -2.177   6.325  1.00 96.62           H  
ATOM   4219 HH22 ARG A 290      21.566  -0.732   5.357  1.00 96.62           H  
ATOM   4220  CZ  ARG A 290      21.232  -2.464   4.385  1.00 96.62           C  
ATOM   4221  N   ILE A 291      16.395  -7.501   6.128  1.00 97.03           N  
ATOM   4222  H   ILE A 291      16.180  -7.812   5.191  1.00 97.03           H  
ATOM   4223  CA  ILE A 291      15.286  -7.461   7.093  1.00 97.03           C  
ATOM   4224  HA  ILE A 291      15.695  -7.294   8.090  1.00 97.03           H  
ATOM   4225  C   ILE A 291      14.573  -8.815   7.185  1.00 97.03           C  
ATOM   4226  CB  ILE A 291      14.315  -6.296   6.802  1.00 97.03           C  
ATOM   4227  HB  ILE A 291      13.544  -6.319   7.572  1.00 97.03           H  
ATOM   4228  O   ILE A 291      13.376  -8.871   7.442  1.00 97.03           O  
ATOM   4229  CG1 ILE A 291      13.629  -6.442   5.424  1.00 97.03           C  
ATOM   4230 HG12 ILE A 291      13.315  -7.475   5.269  1.00 97.03           H  
ATOM   4231 HG13 ILE A 291      14.328  -6.190   4.627  1.00 97.03           H  
ATOM   4232  CG2 ILE A 291      15.042  -4.946   6.940  1.00 97.03           C  
ATOM   4233 HG21 ILE A 291      15.536  -4.900   7.910  1.00 97.03           H  
ATOM   4234 HG22 ILE A 291      14.321  -4.130   6.893  1.00 97.03           H  
ATOM   4235 HG23 ILE A 291      15.789  -4.828   6.155  1.00 97.03           H  
ATOM   4236  CD1 ILE A 291      12.375  -5.571   5.310  1.00 97.03           C  
ATOM   4237 HD11 ILE A 291      12.631  -4.513   5.352  1.00 97.03           H  
ATOM   4238 HD12 ILE A 291      11.876  -5.787   4.366  1.00 97.03           H  
ATOM   4239 HD13 ILE A 291      11.688  -5.801   6.125  1.00 97.03           H  
ATOM   4240  N   GLU A 292      15.298  -9.901   6.900  1.00 96.03           N  
ATOM   4241  H   GLU A 292      16.288  -9.779   6.741  1.00 96.03           H  
ATOM   4242  CA  GLU A 292      14.798 -11.282   6.987  1.00 96.03           C  
ATOM   4243  HA  GLU A 292      15.612 -11.923   6.648  1.00 96.03           H  
ATOM   4244  C   GLU A 292      13.622 -11.600   6.038  1.00 96.03           C  
ATOM   4245  CB  GLU A 292      14.543 -11.674   8.453  1.00 96.03           C  
ATOM   4246  HB2 GLU A 292      13.670 -11.140   8.829  1.00 96.03           H  
ATOM   4247  HB3 GLU A 292      14.339 -12.744   8.489  1.00 96.03           H  
ATOM   4248  O   GLU A 292      12.912 -12.594   6.181  1.00 96.03           O  
ATOM   4249  CG  GLU A 292      15.761 -11.369   9.346  1.00 96.03           C  
ATOM   4250  HG2 GLU A 292      15.929 -10.293   9.384  1.00 96.03           H  
ATOM   4251  HG3 GLU A 292      16.639 -11.830   8.894  1.00 96.03           H  
ATOM   4252  CD  GLU A 292      15.611 -11.881  10.783  1.00 96.03           C  
ATOM   4253  OE1 GLU A 292      16.647 -11.868  11.487  1.00 96.03           O  
ATOM   4254  OE2 GLU A 292      14.501 -12.323  11.144  1.00 96.03           O  
ATOM   4255  N   GLY A 293      13.454 -10.790   4.991  1.00 96.98           N  
ATOM   4256  H   GLY A 293      14.076  -9.998   4.912  1.00 96.98           H  
ATOM   4257  CA  GLY A 293      12.447 -10.966   3.954  1.00 96.98           C  
ATOM   4258  HA2 GLY A 293      11.472 -11.101   4.422  1.00 96.98           H  
ATOM   4259  HA3 GLY A 293      12.412 -10.070   3.334  1.00 96.98           H  
ATOM   4260  C   GLY A 293      12.749 -12.162   3.059  1.00 96.98           C  
ATOM   4261  O   GLY A 293      13.647 -12.131   2.211  1.00 96.98           O  
ATOM   4262  N   ARG A 294      11.955 -13.223   3.207  1.00 97.25           N  
ATOM   4263  H   ARG A 294      11.280 -13.192   3.957  1.00 97.25           H  
ATOM   4264  CA  ARG A 294      12.028 -14.413   2.355  1.00 97.25           C  
ATOM   4265  HA  ARG A 294      12.985 -14.398   1.833  1.00 97.25           H  
ATOM   4266  C   ARG A 294      10.946 -14.411   1.286  1.00 97.25           C  
ATOM   4267  CB  ARG A 294      11.990 -15.685   3.199  1.00 97.25           C  
ATOM   4268  HB2 ARG A 294      11.082 -15.705   3.803  1.00 97.25           H  
ATOM   4269  HB3 ARG A 294      11.969 -16.535   2.517  1.00 97.25           H  
ATOM   4270  O   ARG A 294       9.814 -14.023   1.545  1.00 97.25           O  
ATOM   4271  CG  ARG A 294      13.220 -15.776   4.116  1.00 97.25           C  
ATOM   4272  HG2 ARG A 294      14.113 -15.466   3.573  1.00 97.25           H  
ATOM   4273  HG3 ARG A 294      13.087 -15.109   4.968  1.00 97.25           H  
ATOM   4274  CD  ARG A 294      13.428 -17.204   4.625  1.00 97.25           C  
ATOM   4275  HD2 ARG A 294      14.245 -17.194   5.346  1.00 97.25           H  
ATOM   4276  HD3 ARG A 294      12.520 -17.515   5.142  1.00 97.25           H  
ATOM   4277  NE  ARG A 294      13.760 -18.129   3.518  1.00 97.25           N  
ATOM   4278  HE  ARG A 294      14.291 -17.728   2.758  1.00 97.25           H  
ATOM   4279  NH1 ARG A 294      12.764 -20.033   4.346  1.00 97.25           N  
ATOM   4280 HH11 ARG A 294      12.458 -19.520   5.161  1.00 97.25           H  
ATOM   4281 HH12 ARG A 294      12.537 -21.007   4.206  1.00 97.25           H  
ATOM   4282  NH2 ARG A 294      13.854 -20.121   2.430  1.00 97.25           N  
ATOM   4283 HH21 ARG A 294      13.654 -21.110   2.382  1.00 97.25           H  
ATOM   4284 HH22 ARG A 294      14.584 -19.735   1.847  1.00 97.25           H  
ATOM   4285  CZ  ARG A 294      13.452 -19.412   3.438  1.00 97.25           C  
ATOM   4286  N   GLY A 295      11.282 -14.886   0.092  1.00 98.07           N  
ATOM   4287  H   GLY A 295      12.248 -15.130  -0.070  1.00 98.07           H  
ATOM   4288  CA  GLY A 295      10.349 -14.961  -1.026  1.00 98.07           C  
ATOM   4289  HA2 GLY A 295       9.668 -14.112  -0.973  1.00 98.07           H  
ATOM   4290  HA3 GLY A 295       9.755 -15.873  -0.961  1.00 98.07           H  
ATOM   4291  C   GLY A 295      11.046 -14.918  -2.377  1.00 98.07           C  
ATOM   4292  O   GLY A 295      12.162 -15.419  -2.542  1.00 98.07           O  
ATOM   4293  N   GLY A 296      10.367 -14.320  -3.343  1.00 98.68           N  
ATOM   4294  H   GLY A 296       9.435 -13.991  -3.138  1.00 98.68           H  
ATOM   4295  CA  GLY A 296      10.857 -14.045  -4.681  1.00 98.68           C  
ATOM   4296  HA2 GLY A 296      10.963 -14.979  -5.233  1.00 98.68           H  
ATOM   4297  HA3 GLY A 296      11.825 -13.546  -4.631  1.00 98.68           H  
ATOM   4298  C   GLY A 296       9.893 -13.148  -5.440  1.00 98.68           C  
ATOM   4299  O   GLY A 296       8.894 -12.676  -4.897  1.00 98.68           O  
ATOM   4300  N   LEU A 297      10.209 -12.920  -6.705  1.00 98.88           N  
ATOM   4301  H   LEU A 297      11.034 -13.360  -7.087  1.00 98.88           H  
ATOM   4302  CA  LEU A 297       9.359 -12.193  -7.636  1.00 98.88           C  
ATOM   4303  HA  LEU A 297       8.318 -12.426  -7.411  1.00 98.88           H  
ATOM   4304  C   LEU A 297       9.613 -12.681  -9.059  1.00 98.88           C  
ATOM   4305  CB  LEU A 297       9.551 -10.668  -7.452  1.00 98.88           C  
ATOM   4306  HB2 LEU A 297       8.873 -10.134  -8.118  1.00 98.88           H  
ATOM   4307  HB3 LEU A 297       9.239 -10.427  -6.436  1.00 98.88           H  
ATOM   4308  O   LEU A 297      10.613 -13.345  -9.346  1.00 98.88           O  
ATOM   4309  CG  LEU A 297      10.979 -10.125  -7.658  1.00 98.88           C  
ATOM   4310  HG  LEU A 297      11.699 -10.827  -7.239  1.00 98.88           H  
ATOM   4311  CD1 LEU A 297      11.335  -9.898  -9.127  1.00 98.88           C  
ATOM   4312 HD11 LEU A 297      12.336  -9.472  -9.188  1.00 98.88           H  
ATOM   4313 HD12 LEU A 297      10.624  -9.208  -9.582  1.00 98.88           H  
ATOM   4314 HD13 LEU A 297      11.331 -10.836  -9.683  1.00 98.88           H  
ATOM   4315  CD2 LEU A 297      11.148  -8.790  -6.930  1.00 98.88           C  
ATOM   4316 HD21 LEU A 297      12.159  -8.409  -7.069  1.00 98.88           H  
ATOM   4317 HD22 LEU A 297      10.434  -8.060  -7.311  1.00 98.88           H  
ATOM   4318 HD23 LEU A 297      10.973  -8.927  -5.862  1.00 98.88           H  
ATOM   4319  N   ILE A 298       8.711 -12.324  -9.957  1.00 98.97           N  
ATOM   4320  H   ILE A 298       7.919 -11.787  -9.632  1.00 98.97           H  
ATOM   4321  CA  ILE A 298       8.930 -12.379 -11.399  1.00 98.97           C  
ATOM   4322  HA  ILE A 298       9.916 -12.797 -11.602  1.00 98.97           H  
ATOM   4323  C   ILE A 298       8.921 -10.960 -11.941  1.00 98.97           C  
ATOM   4324  CB  ILE A 298       7.890 -13.262 -12.107  1.00 98.97           C  
ATOM   4325  HB  ILE A 298       8.123 -13.260 -13.172  1.00 98.97           H  
ATOM   4326  O   ILE A 298       8.178 -10.109 -11.451  1.00 98.97           O  
ATOM   4327  CG1 ILE A 298       6.481 -12.652 -11.941  1.00 98.97           C  
ATOM   4328 HG12 ILE A 298       6.273 -12.418 -10.896  1.00 98.97           H  
ATOM   4329 HG13 ILE A 298       6.449 -11.706 -12.480  1.00 98.97           H  
ATOM   4330  CG2 ILE A 298       8.036 -14.715 -11.619  1.00 98.97           C  
ATOM   4331 HG21 ILE A 298       7.393 -15.375 -12.200  1.00 98.97           H  
ATOM   4332 HG22 ILE A 298       9.071 -15.032 -11.739  1.00 98.97           H  
ATOM   4333 HG23 ILE A 298       7.775 -14.784 -10.562  1.00 98.97           H  
ATOM   4334  CD1 ILE A 298       5.355 -13.508 -12.494  1.00 98.97           C  
ATOM   4335 HD11 ILE A 298       5.600 -13.776 -13.522  1.00 98.97           H  
ATOM   4336 HD12 ILE A 298       4.428 -12.935 -12.469  1.00 98.97           H  
ATOM   4337 HD13 ILE A 298       5.231 -14.409 -11.893  1.00 98.97           H  
ATOM   4338  N   ALA A 299       9.731 -10.717 -12.961  1.00 98.97           N  
ATOM   4339  H   ALA A 299      10.363 -11.435 -13.284  1.00 98.97           H  
ATOM   4340  CA  ALA A 299       9.770  -9.434 -13.624  1.00 98.97           C  
ATOM   4341  HA  ALA A 299       8.780  -8.990 -13.519  1.00 98.97           H  
ATOM   4342  C   ALA A 299      10.060  -9.569 -15.119  1.00 98.97           C  
ATOM   4343  CB  ALA A 299      10.789  -8.540 -12.919  1.00 98.97           C  
ATOM   4344  HB1 ALA A 299      11.798  -8.880 -13.152  1.00 98.97           H  
ATOM   4345  HB2 ALA A 299      10.630  -8.564 -11.841  1.00 98.97           H  
ATOM   4346  HB3 ALA A 299      10.648  -7.514 -13.260  1.00 98.97           H  
ATOM   4347  O   ALA A 299      10.745 -10.501 -15.552  1.00 98.97           O  
ATOM   4348  N   VAL A 300       9.560  -8.609 -15.889  1.00 98.95           N  
ATOM   4349  H   VAL A 300       9.019  -7.883 -15.441  1.00 98.95           H  
ATOM   4350  CA  VAL A 300       9.866  -8.426 -17.311  1.00 98.95           C  
ATOM   4351  HA  VAL A 300      10.819  -8.917 -17.504  1.00 98.95           H  
ATOM   4352  C   VAL A 300      10.048  -6.942 -17.599  1.00 98.95           C  
ATOM   4353  CB  VAL A 300       8.809  -9.092 -18.216  1.00 98.95           C  
ATOM   4354  HB  VAL A 300       8.783 -10.151 -17.964  1.00 98.95           H  
ATOM   4355  O   VAL A 300       9.326  -6.115 -17.045  1.00 98.95           O  
ATOM   4356  CG1 VAL A 300       7.397  -8.540 -18.020  1.00 98.95           C  
ATOM   4357 HG11 VAL A 300       6.675  -9.213 -18.482  1.00 98.95           H  
ATOM   4358 HG12 VAL A 300       7.311  -7.558 -18.484  1.00 98.95           H  
ATOM   4359 HG13 VAL A 300       7.174  -8.449 -16.957  1.00 98.95           H  
ATOM   4360  CG2 VAL A 300       9.140  -8.981 -19.708  1.00 98.95           C  
ATOM   4361 HG21 VAL A 300       9.227  -7.936 -20.005  1.00 98.95           H  
ATOM   4362 HG22 VAL A 300       8.329  -9.417 -20.291  1.00 98.95           H  
ATOM   4363 HG23 VAL A 300      10.073  -9.500 -19.930  1.00 98.95           H  
ATOM   4364  N   ASP A 301      11.024  -6.594 -18.430  1.00 98.72           N  
ATOM   4365  H   ASP A 301      11.563  -7.321 -18.880  1.00 98.72           H  
ATOM   4366  CA  ASP A 301      11.260  -5.215 -18.859  1.00 98.72           C  
ATOM   4367  HA  ASP A 301      10.670  -4.544 -18.235  1.00 98.72           H  
ATOM   4368  C   ASP A 301      10.789  -4.957 -20.293  1.00 98.72           C  
ATOM   4369  CB  ASP A 301      12.722  -4.813 -18.624  1.00 98.72           C  
ATOM   4370  HB2 ASP A 301      12.815  -3.737 -18.771  1.00 98.72           H  
ATOM   4371  HB3 ASP A 301      12.974  -5.026 -17.585  1.00 98.72           H  
ATOM   4372  O   ASP A 301      10.378  -5.863 -21.021  1.00 98.72           O  
ATOM   4373  CG  ASP A 301      13.749  -5.483 -19.533  1.00 98.72           C  
ATOM   4374  OD1 ASP A 301      13.375  -6.015 -20.603  1.00 98.72           O  
ATOM   4375  OD2 ASP A 301      14.939  -5.451 -19.158  1.00 98.72           O  
ATOM   4376  N   ARG A 302      10.869  -3.694 -20.713  1.00 95.96           N  
ATOM   4377  H   ARG A 302      11.178  -3.005 -20.042  1.00 95.96           H  
ATOM   4378  CA  ARG A 302      10.465  -3.244 -22.054  1.00 95.96           C  
ATOM   4379  HA  ARG A 302       9.439  -3.567 -22.228  1.00 95.96           H  
ATOM   4380  C   ARG A 302      11.291  -3.834 -23.205  1.00 95.96           C  
ATOM   4381  CB  ARG A 302      10.499  -1.713 -22.086  1.00 95.96           C  
ATOM   4382  HB2 ARG A 302      10.067  -1.384 -23.031  1.00 95.96           H  
ATOM   4383  HB3 ARG A 302       9.874  -1.325 -21.281  1.00 95.96           H  
ATOM   4384  O   ARG A 302      10.893  -3.720 -24.362  1.00 95.96           O  
ATOM   4385  CG  ARG A 302      11.930  -1.156 -21.937  1.00 95.96           C  
ATOM   4386  HG2 ARG A 302      12.581  -1.564 -22.710  1.00 95.96           H  
ATOM   4387  HG3 ARG A 302      12.331  -1.437 -20.963  1.00 95.96           H  
ATOM   4388  CD  ARG A 302      11.948   0.365 -22.044  1.00 95.96           C  
ATOM   4389  HD2 ARG A 302      12.959   0.717 -21.840  1.00 95.96           H  
ATOM   4390  HD3 ARG A 302      11.279   0.765 -21.281  1.00 95.96           H  
ATOM   4391  NE  ARG A 302      11.533   0.805 -23.390  1.00 95.96           N  
ATOM   4392  HE  ARG A 302      11.566   0.102 -24.115  1.00 95.96           H  
ATOM   4393  NH1 ARG A 302      10.902   2.920 -22.805  1.00 95.96           N  
ATOM   4394 HH11 ARG A 302      11.085   2.647 -21.850  1.00 95.96           H  
ATOM   4395 HH12 ARG A 302      10.358   3.749 -22.998  1.00 95.96           H  
ATOM   4396  NH2 ARG A 302      10.583   2.212 -24.902  1.00 95.96           N  
ATOM   4397 HH21 ARG A 302      10.547   1.447 -25.561  1.00 95.96           H  
ATOM   4398 HH22 ARG A 302      10.089   3.071 -25.098  1.00 95.96           H  
ATOM   4399  CZ  ARG A 302      11.014   1.976 -23.695  1.00 95.96           C  
ATOM   4400  N   GLU A 303      12.452  -4.419 -22.919  1.00 96.59           N  
ATOM   4401  H   GLU A 303      12.698  -4.562 -21.950  1.00 96.59           H  
ATOM   4402  CA  GLU A 303      13.292  -5.103 -23.911  1.00 96.59           C  
ATOM   4403  HA  GLU A 303      13.135  -4.654 -24.891  1.00 96.59           H  
ATOM   4404  C   GLU A 303      12.913  -6.587 -24.035  1.00 96.59           C  
ATOM   4405  CB  GLU A 303      14.775  -4.936 -23.555  1.00 96.59           C  
ATOM   4406  HB2 GLU A 303      14.959  -5.412 -22.592  1.00 96.59           H  
ATOM   4407  HB3 GLU A 303      15.372  -5.441 -24.314  1.00 96.59           H  
ATOM   4408  O   GLU A 303      13.364  -7.282 -24.948  1.00 96.59           O  
ATOM   4409  CG  GLU A 303      15.211  -3.463 -23.483  1.00 96.59           C  
ATOM   4410  HG2 GLU A 303      14.666  -2.962 -22.684  1.00 96.59           H  
ATOM   4411  HG3 GLU A 303      14.948  -2.981 -24.425  1.00 96.59           H  
ATOM   4412  CD  GLU A 303      16.717  -3.295 -23.227  1.00 96.59           C  
ATOM   4413  OE1 GLU A 303      17.210  -2.181 -23.520  1.00 96.59           O  
ATOM   4414  OE2 GLU A 303      17.367  -4.266 -22.770  1.00 96.59           O  
ATOM   4415  N   GLY A 304      12.035  -7.067 -23.152  1.00 97.99           N  
ATOM   4416  H   GLY A 304      11.732  -6.453 -22.410  1.00 97.99           H  
ATOM   4417  CA  GLY A 304      11.614  -8.453 -23.067  1.00 97.99           C  
ATOM   4418  HA2 GLY A 304      10.650  -8.486 -22.560  1.00 97.99           H  
ATOM   4419  HA3 GLY A 304      11.504  -8.865 -24.070  1.00 97.99           H  
ATOM   4420  C   GLY A 304      12.587  -9.317 -22.272  1.00 97.99           C  
ATOM   4421  O   GLY A 304      12.485 -10.543 -22.362  1.00 97.99           O  
ATOM   4422  N   ASN A 305      13.519  -8.738 -21.510  1.00 98.57           N  
ATOM   4423  H   ASN A 305      13.516  -7.733 -21.414  1.00 98.57           H  
ATOM   4424  CA  ASN A 305      14.313  -9.506 -20.554  1.00 98.57           C  
ATOM   4425  HA  ASN A 305      14.751 -10.359 -21.072  1.00 98.57           H  
ATOM   4426  C   ASN A 305      13.382 -10.017 -19.449  1.00 98.57           C  
ATOM   4427  CB  ASN A 305      15.458  -8.661 -19.976  1.00 98.57           C  
ATOM   4428  HB2 ASN A 305      16.081  -9.282 -19.331  1.00 98.57           H  
ATOM   4429  HB3 ASN A 305      15.035  -7.872 -19.355  1.00 98.57           H  
ATOM   4430  O   ASN A 305      12.473  -9.308 -19.031  1.00 98.57           O  
ATOM   4431  CG  ASN A 305      16.357  -8.060 -21.044  1.00 98.57           C  
ATOM   4432  ND2 ASN A 305      16.557  -6.764 -21.014  1.00 98.57           N  
ATOM   4433 HD21 ASN A 305      17.048  -6.293 -21.761  1.00 98.57           H  
ATOM   4434 HD22 ASN A 305      16.008  -6.203 -20.379  1.00 98.57           H  
ATOM   4435  OD1 ASN A 305      16.887  -8.778 -21.879  1.00 98.57           O  
ATOM   4436  N   VAL A 306      13.596 -11.246 -18.978  1.00 98.72           N  
ATOM   4437  H   VAL A 306      14.408 -11.753 -19.300  1.00 98.72           H  
ATOM   4438  CA  VAL A 306      12.773 -11.870 -17.930  1.00 98.72           C  
ATOM   4439  HA  VAL A 306      12.059 -11.140 -17.549  1.00 98.72           H  
ATOM   4440  C   VAL A 306      13.672 -12.292 -16.778  1.00 98.72           C  
ATOM   4441  CB  VAL A 306      11.968 -13.072 -18.463  1.00 98.72           C  
ATOM   4442  HB  VAL A 306      12.658 -13.842 -18.808  1.00 98.72           H  
ATOM   4443  O   VAL A 306      14.674 -12.973 -16.995  1.00 98.72           O  
ATOM   4444  CG1 VAL A 306      11.065 -13.676 -17.380  1.00 98.72           C  
ATOM   4445 HG11 VAL A 306      11.658 -13.979 -16.517  1.00 98.72           H  
ATOM   4446 HG12 VAL A 306      10.547 -14.551 -17.774  1.00 98.72           H  
ATOM   4447 HG13 VAL A 306      10.335 -12.936 -17.055  1.00 98.72           H  
ATOM   4448  CG2 VAL A 306      11.053 -12.686 -19.630  1.00 98.72           C  
ATOM   4449 HG21 VAL A 306      11.646 -12.344 -20.478  1.00 98.72           H  
ATOM   4450 HG22 VAL A 306      10.379 -11.886 -19.324  1.00 98.72           H  
ATOM   4451 HG23 VAL A 306      10.467 -13.553 -19.936  1.00 98.72           H  
ATOM   4452  N   ALA A 307      13.288 -11.943 -15.554  1.00 98.89           N  
ATOM   4453  H   ALA A 307      12.440 -11.402 -15.459  1.00 98.89           H  
ATOM   4454  CA  ALA A 307      13.967 -12.350 -14.330  1.00 98.89           C  
ATOM   4455  HA  ALA A 307      14.744 -13.076 -14.571  1.00 98.89           H  
ATOM   4456  C   ALA A 307      12.973 -13.019 -13.372  1.00 98.89           C  
ATOM   4457  CB  ALA A 307      14.652 -11.125 -13.716  1.00 98.89           C  
ATOM   4458  HB1 ALA A 307      15.347 -10.689 -14.434  1.00 98.89           H  
ATOM   4459  HB2 ALA A 307      15.208 -11.416 -12.825  1.00 98.89           H  
ATOM   4460  HB3 ALA A 307      13.905 -10.380 -13.447  1.00 98.89           H  
ATOM   4461  O   ALA A 307      11.843 -12.565 -13.222  1.00 98.89           O  
ATOM   4462  N   LEU A 308      13.378 -14.119 -12.729  1.00 98.77           N  
ATOM   4463  H   LEU A 308      14.325 -14.434 -12.879  1.00 98.77           H  
ATOM   4464  CA  LEU A 308      12.532 -14.859 -11.781  1.00 98.77           C  
ATOM   4465  HA  LEU A 308      11.710 -14.212 -11.475  1.00 98.77           H  
ATOM   4466  C   LEU A 308      13.285 -15.210 -10.477  1.00 98.77           C  
ATOM   4467  CB  LEU A 308      11.903 -16.109 -12.446  1.00 98.77           C  
ATOM   4468  HB2 LEU A 308      12.648 -16.903 -12.499  1.00 98.77           H  
ATOM   4469  HB3 LEU A 308      11.123 -16.434 -11.758  1.00 98.77           H  
ATOM   4470  O   LEU A 308      13.369 -16.396 -10.133  1.00 98.77           O  
ATOM   4471  CG  LEU A 308      11.263 -15.959 -13.844  1.00 98.77           C  
ATOM   4472  HG  LEU A 308      10.791 -14.982 -13.946  1.00 98.77           H  
ATOM   4473  CD1 LEU A 308      12.286 -16.178 -14.967  1.00 98.77           C  
ATOM   4474 HD11 LEU A 308      12.804 -17.128 -14.835  1.00 98.77           H  
ATOM   4475 HD12 LEU A 308      11.779 -16.185 -15.932  1.00 98.77           H  
ATOM   4476 HD13 LEU A 308      13.020 -15.372 -14.984  1.00 98.77           H  
ATOM   4477  CD2 LEU A 308      10.192 -17.037 -14.040  1.00 98.77           C  
ATOM   4478 HD21 LEU A 308      10.623 -18.032 -13.927  1.00 98.77           H  
ATOM   4479 HD22 LEU A 308       9.394 -16.887 -13.313  1.00 98.77           H  
ATOM   4480 HD23 LEU A 308       9.749 -16.936 -15.031  1.00 98.77           H  
ATOM   4481  N   PRO A 309      13.923 -14.243  -9.786  1.00 98.80           N  
ATOM   4482  CA  PRO A 309      14.728 -14.530  -8.603  1.00 98.80           C  
ATOM   4483  HA  PRO A 309      15.413 -15.351  -8.818  1.00 98.80           H  
ATOM   4484  C   PRO A 309      13.882 -14.902  -7.382  1.00 98.80           C  
ATOM   4485  CB  PRO A 309      15.541 -13.267  -8.337  1.00 98.80           C  
ATOM   4486  HB2 PRO A 309      16.453 -13.288  -8.934  1.00 98.80           H  
ATOM   4487  HB3 PRO A 309      15.782 -13.134  -7.283  1.00 98.80           H  
ATOM   4488  O   PRO A 309      12.780 -14.401  -7.171  1.00 98.80           O  
ATOM   4489  CG  PRO A 309      14.626 -12.166  -8.851  1.00 98.80           C  
ATOM   4490  HG2 PRO A 309      15.245 -11.318  -9.146  1.00 98.80           H  
ATOM   4491  HG3 PRO A 309      13.891 -11.886  -8.096  1.00 98.80           H  
ATOM   4492  CD  PRO A 309      13.922 -12.805 -10.045  1.00 98.80           C  
ATOM   4493  HD2 PRO A 309      12.909 -12.416 -10.149  1.00 98.80           H  
ATOM   4494  HD3 PRO A 309      14.502 -12.592 -10.943  1.00 98.80           H  
ATOM   4495  N   PHE A 310      14.445 -15.754  -6.529  1.00 98.57           N  
ATOM   4496  H   PHE A 310      15.342 -16.154  -6.762  1.00 98.57           H  
ATOM   4497  CA  PHE A 310      13.881 -16.130  -5.234  1.00 98.57           C  
ATOM   4498  HA  PHE A 310      13.372 -15.266  -4.805  1.00 98.57           H  
ATOM   4499  C   PHE A 310      15.004 -16.541  -4.280  1.00 98.57           C  
ATOM   4500  CB  PHE A 310      12.845 -17.254  -5.397  1.00 98.57           C  
ATOM   4501  HB2 PHE A 310      12.416 -17.482  -4.421  1.00 98.57           H  
ATOM   4502  HB3 PHE A 310      12.033 -16.889  -6.026  1.00 98.57           H  
ATOM   4503  O   PHE A 310      15.939 -17.239  -4.668  1.00 98.57           O  
ATOM   4504  CG  PHE A 310      13.388 -18.527  -6.014  1.00 98.57           C  
ATOM   4505  CD1 PHE A 310      13.622 -18.580  -7.398  1.00 98.57           C  
ATOM   4506  HD1 PHE A 310      13.389 -17.727  -8.018  1.00 98.57           H  
ATOM   4507  CD2 PHE A 310      13.700 -19.638  -5.211  1.00 98.57           C  
ATOM   4508  HD2 PHE A 310      13.519 -19.608  -4.147  1.00 98.57           H  
ATOM   4509  CE1 PHE A 310      14.206 -19.716  -7.970  1.00 98.57           C  
ATOM   4510  HE1 PHE A 310      14.460 -19.706  -9.020  1.00 98.57           H  
ATOM   4511  CE2 PHE A 310      14.240 -20.797  -5.791  1.00 98.57           C  
ATOM   4512  HE2 PHE A 310      14.467 -21.651  -5.169  1.00 98.57           H  
ATOM   4513  CZ  PHE A 310      14.491 -20.834  -7.172  1.00 98.57           C  
ATOM   4514  HZ  PHE A 310      14.915 -21.720  -7.621  1.00 98.57           H  
ATOM   4515  N   ASN A 311      14.899 -16.149  -3.014  1.00 97.93           N  
ATOM   4516  H   ASN A 311      14.084 -15.613  -2.751  1.00 97.93           H  
ATOM   4517  CA  ASN A 311      15.877 -16.469  -1.967  1.00 97.93           C  
ATOM   4518  HA  ASN A 311      16.811 -16.755  -2.450  1.00 97.93           H  
ATOM   4519  C   ASN A 311      15.454 -17.688  -1.116  1.00 97.93           C  
ATOM   4520  CB  ASN A 311      16.177 -15.188  -1.174  1.00 97.93           C  
ATOM   4521  HB2 ASN A 311      16.980 -15.381  -0.462  1.00 97.93           H  
ATOM   4522  HB3 ASN A 311      16.528 -14.418  -1.861  1.00 97.93           H  
ATOM   4523  O   ASN A 311      16.069 -18.023  -0.101  1.00 97.93           O  
ATOM   4524  CG  ASN A 311      14.987 -14.649  -0.402  1.00 97.93           C  
ATOM   4525  ND2 ASN A 311      14.948 -13.361  -0.164  1.00 97.93           N  
ATOM   4526 HD21 ASN A 311      15.635 -12.745  -0.574  1.00 97.93           H  
ATOM   4527 HD22 ASN A 311      14.292 -12.988   0.508  1.00 97.93           H  
ATOM   4528  OD1 ASN A 311      14.098 -15.389  -0.003  1.00 97.93           O  
ATOM   4529  N   THR A 312      14.420 -18.405  -1.555  1.00 96.72           N  
ATOM   4530  H   THR A 312      13.968 -18.087  -2.401  1.00 96.72           H  
ATOM   4531  CA  THR A 312      13.861 -19.600  -0.908  1.00 96.72           C  
ATOM   4532  HA  THR A 312      14.208 -19.614   0.126  1.00 96.72           H  
ATOM   4533  C   THR A 312      14.369 -20.901  -1.537  1.00 96.72           C  
ATOM   4534  CB  THR A 312      12.330 -19.523  -0.876  1.00 96.72           C  
ATOM   4535  HB  THR A 312      11.922 -20.465  -0.511  1.00 96.72           H  
ATOM   4536  O   THR A 312      15.196 -20.867  -2.450  1.00 96.72           O  
ATOM   4537  CG2 THR A 312      11.809 -18.391   0.008  1.00 96.72           C  
ATOM   4538 HG21 THR A 312      10.729 -18.293  -0.110  1.00 96.72           H  
ATOM   4539 HG22 THR A 312      12.021 -18.610   1.054  1.00 96.72           H  
ATOM   4540 HG23 THR A 312      12.281 -17.447  -0.262  1.00 96.72           H  
ATOM   4541  OG1 THR A 312      11.849 -19.271  -2.166  1.00 96.72           O  
ATOM   4542  HG1 THR A 312      11.609 -18.343  -2.211  1.00 96.72           H  
ATOM   4543  N   GLU A 313      13.968 -22.062  -1.013  1.00 94.97           N  
ATOM   4544  H   GLU A 313      13.342 -22.068  -0.220  1.00 94.97           H  
ATOM   4545  CA  GLU A 313      14.364 -23.371  -1.552  1.00 94.97           C  
ATOM   4546  HA  GLU A 313      15.442 -23.382  -1.712  1.00 94.97           H  
ATOM   4547  C   GLU A 313      13.712 -23.661  -2.914  1.00 94.97           C  
ATOM   4548  CB  GLU A 313      14.019 -24.485  -0.548  1.00 94.97           C  
ATOM   4549  HB2 GLU A 313      14.299 -25.432  -1.009  1.00 94.97           H  
ATOM   4550  HB3 GLU A 313      12.943 -24.516  -0.376  1.00 94.97           H  
ATOM   4551  O   GLU A 313      14.310 -24.324  -3.766  1.00 94.97           O  
ATOM   4552  CG  GLU A 313      14.774 -24.388   0.795  1.00 94.97           C  
ATOM   4553  HG2 GLU A 313      15.810 -24.114   0.594  1.00 94.97           H  
ATOM   4554  HG3 GLU A 313      14.783 -25.383   1.238  1.00 94.97           H  
ATOM   4555  CD  GLU A 313      14.179 -23.420   1.841  1.00 94.97           C  
ATOM   4556  OE1 GLU A 313      14.708 -23.330   2.965  1.00 94.97           O  
ATOM   4557  OE2 GLU A 313      13.163 -22.727   1.592  1.00 94.97           O  
ATOM   4558  N   GLY A 314      12.520 -23.110  -3.148  1.00 96.10           N  
ATOM   4559  H   GLY A 314      12.064 -22.590  -2.412  1.00 96.10           H  
ATOM   4560  CA  GLY A 314      11.845 -23.176  -4.432  1.00 96.10           C  
ATOM   4561  HA2 GLY A 314      12.584 -23.103  -5.230  1.00 96.10           H  
ATOM   4562  HA3 GLY A 314      11.341 -24.138  -4.531  1.00 96.10           H  
ATOM   4563  C   GLY A 314      10.820 -22.064  -4.633  1.00 96.10           C  
ATOM   4564  O   GLY A 314      10.358 -21.423  -3.692  1.00 96.10           O  
ATOM   4565  N   MET A 315      10.443 -21.878  -5.890  1.00 97.83           N  
ATOM   4566  H   MET A 315      10.869 -22.476  -6.583  1.00 97.83           H  
ATOM   4567  CA  MET A 315       9.348 -21.034  -6.343  1.00 97.83           C  
ATOM   4568  HA  MET A 315       8.588 -20.988  -5.563  1.00 97.83           H  
ATOM   4569  C   MET A 315       8.729 -21.673  -7.583  1.00 97.83           C  
ATOM   4570  CB  MET A 315       9.875 -19.617  -6.619  1.00 97.83           C  
ATOM   4571  HB2 MET A 315      10.640 -19.652  -7.395  1.00 97.83           H  
ATOM   4572  HB3 MET A 315      10.331 -19.232  -5.707  1.00 97.83           H  
ATOM   4573  O   MET A 315       9.431 -21.885  -8.580  1.00 97.83           O  
ATOM   4574  CG  MET A 315       8.763 -18.652  -7.041  1.00 97.83           C  
ATOM   4575  HG2 MET A 315       7.965 -18.701  -6.301  1.00 97.83           H  
ATOM   4576  HG3 MET A 315       8.347 -18.960  -8.001  1.00 97.83           H  
ATOM   4577  SD  MET A 315       9.285 -16.920  -7.156  1.00 97.83           S  
ATOM   4578  CE  MET A 315      10.193 -16.904  -8.723  1.00 97.83           C  
ATOM   4579  HE1 MET A 315       9.528 -17.192  -9.537  1.00 97.83           H  
ATOM   4580  HE2 MET A 315      10.563 -15.896  -8.907  1.00 97.83           H  
ATOM   4581  HE3 MET A 315      11.045 -17.582  -8.665  1.00 97.83           H  
ATOM   4582  N   TYR A 316       7.429 -21.978  -7.523  1.00 97.75           N  
ATOM   4583  H   TYR A 316       6.910 -21.686  -6.708  1.00 97.75           H  
ATOM   4584  CA  TYR A 316       6.669 -22.412  -8.696  1.00 97.75           C  
ATOM   4585  HA  TYR A 316       7.145 -23.283  -9.145  1.00 97.75           H  
ATOM   4586  C   TYR A 316       6.663 -21.265  -9.689  1.00 97.75           C  
ATOM   4587  CB  TYR A 316       5.222 -22.755  -8.320  1.00 97.75           C  
ATOM   4588  HB2 TYR A 316       4.754 -21.875  -7.879  1.00 97.75           H  
ATOM   4589  HB3 TYR A 316       4.663 -22.998  -9.224  1.00 97.75           H  
ATOM   4590  O   TYR A 316       6.174 -20.189  -9.363  1.00 97.75           O  
ATOM   4591  CG  TYR A 316       5.093 -23.907  -7.358  1.00 97.75           C  
ATOM   4592  CD1 TYR A 316       5.348 -25.222  -7.790  1.00 97.75           C  
ATOM   4593  HD1 TYR A 316       5.591 -25.413  -8.825  1.00 97.75           H  
ATOM   4594  CD2 TYR A 316       4.726 -23.655  -6.025  1.00 97.75           C  
ATOM   4595  HD2 TYR A 316       4.517 -22.646  -5.703  1.00 97.75           H  
ATOM   4596  CE1 TYR A 316       5.274 -26.286  -6.873  1.00 97.75           C  
ATOM   4597  HE1 TYR A 316       5.466 -27.304  -7.179  1.00 97.75           H  
ATOM   4598  CE2 TYR A 316       4.649 -24.717  -5.109  1.00 97.75           C  
ATOM   4599  HE2 TYR A 316       4.388 -24.509  -4.082  1.00 97.75           H  
ATOM   4600  OH  TYR A 316       4.943 -27.054  -4.637  1.00 97.75           O  
ATOM   4601  HH  TYR A 316       4.990 -26.744  -3.729  1.00 97.75           H  
ATOM   4602  CZ  TYR A 316       4.939 -26.033  -5.530  1.00 97.75           C  
ATOM   4603  N   ARG A 317       7.239 -21.463 -10.871  1.00 98.72           N  
ATOM   4604  H   ARG A 317       7.666 -22.357 -11.068  1.00 98.72           H  
ATOM   4605  CA  ARG A 317       7.420 -20.373 -11.829  1.00 98.72           C  
ATOM   4606  HA  ARG A 317       6.540 -19.732 -11.793  1.00 98.72           H  
ATOM   4607  C   ARG A 317       7.535 -20.870 -13.253  1.00 98.72           C  
ATOM   4608  CB  ARG A 317       8.642 -19.529 -11.418  1.00 98.72           C  
ATOM   4609  HB2 ARG A 317       8.649 -18.604 -11.994  1.00 98.72           H  
ATOM   4610  HB3 ARG A 317       8.539 -19.253 -10.368  1.00 98.72           H  
ATOM   4611  O   ARG A 317       7.833 -22.039 -13.505  1.00 98.72           O  
ATOM   4612  CG  ARG A 317       9.978 -20.261 -11.622  1.00 98.72           C  
ATOM   4613  HG2 ARG A 317       9.898 -21.284 -11.252  1.00 98.72           H  
ATOM   4614  HG3 ARG A 317      10.217 -20.292 -12.685  1.00 98.72           H  
ATOM   4615  CD  ARG A 317      11.108 -19.559 -10.865  1.00 98.72           C  
ATOM   4616  HD2 ARG A 317      10.877 -19.559  -9.799  1.00 98.72           H  
ATOM   4617  HD3 ARG A 317      11.165 -18.522 -11.194  1.00 98.72           H  
ATOM   4618  NE  ARG A 317      12.412 -20.210 -11.093  1.00 98.72           N  
ATOM   4619  HE  ARG A 317      13.059 -19.716 -11.690  1.00 98.72           H  
ATOM   4620  NH1 ARG A 317      12.175 -21.954  -9.595  1.00 98.72           N  
ATOM   4621 HH11 ARG A 317      12.634 -22.673  -9.055  1.00 98.72           H  
ATOM   4622 HH12 ARG A 317      11.242 -21.665  -9.337  1.00 98.72           H  
ATOM   4623  NH2 ARG A 317      14.065 -21.742 -10.722  1.00 98.72           N  
ATOM   4624 HH21 ARG A 317      14.707 -21.244 -11.321  1.00 98.72           H  
ATOM   4625 HH22 ARG A 317      14.403 -22.540 -10.203  1.00 98.72           H  
ATOM   4626  CZ  ARG A 317      12.868 -21.287 -10.474  1.00 98.72           C  
ATOM   4627  N   GLY A 318       7.393 -19.954 -14.189  1.00 98.72           N  
ATOM   4628  H   GLY A 318       7.083 -19.029 -13.932  1.00 98.72           H  
ATOM   4629  CA  GLY A 318       7.757 -20.203 -15.569  1.00 98.72           C  
ATOM   4630  HA2 GLY A 318       7.157 -21.026 -15.956  1.00 98.72           H  
ATOM   4631  HA3 GLY A 318       8.807 -20.491 -15.621  1.00 98.72           H  
ATOM   4632  C   GLY A 318       7.558 -18.979 -16.436  1.00 98.72           C  
ATOM   4633  O   GLY A 318       7.077 -17.950 -15.969  1.00 98.72           O  
ATOM   4634  N   TYR A 319       7.949 -19.095 -17.695  1.00 98.83           N  
ATOM   4635  H   TYR A 319       8.288 -19.989 -18.021  1.00 98.83           H  
ATOM   4636  CA  TYR A 319       7.741 -18.054 -18.689  1.00 98.83           C  
ATOM   4637  HA  TYR A 319       6.821 -17.528 -18.436  1.00 98.83           H  
ATOM   4638  C   TYR A 319       7.535 -18.662 -20.076  1.00 98.83           C  
ATOM   4639  CB  TYR A 319       8.896 -17.040 -18.658  1.00 98.83           C  
ATOM   4640  HB2 TYR A 319       8.618 -16.174 -19.260  1.00 98.83           H  
ATOM   4641  HB3 TYR A 319       9.031 -16.682 -17.637  1.00 98.83           H  
ATOM   4642  O   TYR A 319       7.916 -19.807 -20.341  1.00 98.83           O  
ATOM   4643  CG  TYR A 319      10.212 -17.582 -19.173  1.00 98.83           C  
ATOM   4644  CD1 TYR A 319      11.087 -18.259 -18.303  1.00 98.83           C  
ATOM   4645  HD1 TYR A 319      10.830 -18.361 -17.259  1.00 98.83           H  
ATOM   4646  CD2 TYR A 319      10.547 -17.423 -20.531  1.00 98.83           C  
ATOM   4647  HD2 TYR A 319       9.879 -16.894 -21.195  1.00 98.83           H  
ATOM   4648  CE1 TYR A 319      12.302 -18.779 -18.789  1.00 98.83           C  
ATOM   4649  HE1 TYR A 319      12.984 -19.281 -18.118  1.00 98.83           H  
ATOM   4650  CE2 TYR A 319      11.752 -17.956 -21.025  1.00 98.83           C  
ATOM   4651  HE2 TYR A 319      12.019 -17.847 -22.066  1.00 98.83           H  
ATOM   4652  OH  TYR A 319      13.802 -19.125 -20.632  1.00 98.83           O  
ATOM   4653  HH  TYR A 319      14.365 -19.463 -19.932  1.00 98.83           H  
ATOM   4654  CZ  TYR A 319      12.632 -18.629 -20.154  1.00 98.83           C  
ATOM   4655  N   ALA A 320       6.911 -17.898 -20.964  1.00 98.72           N  
ATOM   4656  H   ALA A 320       6.579 -16.994 -20.658  1.00 98.72           H  
ATOM   4657  CA  ALA A 320       6.638 -18.290 -22.335  1.00 98.72           C  
ATOM   4658  HA  ALA A 320       7.389 -19.008 -22.666  1.00 98.72           H  
ATOM   4659  C   ALA A 320       6.708 -17.064 -23.250  1.00 98.72           C  
ATOM   4660  CB  ALA A 320       5.268 -18.974 -22.375  1.00 98.72           C  
ATOM   4661  HB1 ALA A 320       5.048 -19.298 -23.392  1.00 98.72           H  
ATOM   4662  HB2 ALA A 320       4.493 -18.283 -22.042  1.00 98.72           H  
ATOM   4663  HB3 ALA A 320       5.277 -19.843 -21.716  1.00 98.72           H  
ATOM   4664  O   ALA A 320       5.877 -16.159 -23.169  1.00 98.72           O  
ATOM   4665  N   ARG A 321       7.719 -17.030 -24.125  1.00 98.21           N  
ATOM   4666  H   ARG A 321       8.357 -17.813 -24.148  1.00 98.21           H  
ATOM   4667  CA  ARG A 321       7.855 -16.014 -25.176  1.00 98.21           C  
ATOM   4668  HA  ARG A 321       7.445 -15.067 -24.827  1.00 98.21           H  
ATOM   4669  C   ARG A 321       7.054 -16.434 -26.398  1.00 98.21           C  
ATOM   4670  CB  ARG A 321       9.340 -15.808 -25.498  1.00 98.21           C  
ATOM   4671  HB2 ARG A 321       9.859 -15.572 -24.569  1.00 98.21           H  
ATOM   4672  HB3 ARG A 321       9.760 -16.729 -25.902  1.00 98.21           H  
ATOM   4673  O   ARG A 321       7.056 -17.613 -26.747  1.00 98.21           O  
ATOM   4674  CG  ARG A 321       9.562 -14.667 -26.506  1.00 98.21           C  
ATOM   4675  HG2 ARG A 321       9.073 -14.908 -27.450  1.00 98.21           H  
ATOM   4676  HG3 ARG A 321       9.128 -13.746 -26.116  1.00 98.21           H  
ATOM   4677  CD  ARG A 321      11.050 -14.442 -26.792  1.00 98.21           C  
ATOM   4678  HD2 ARG A 321      11.466 -15.357 -27.215  1.00 98.21           H  
ATOM   4679  HD3 ARG A 321      11.160 -13.655 -27.538  1.00 98.21           H  
ATOM   4680  NE  ARG A 321      11.810 -14.087 -25.582  1.00 98.21           N  
ATOM   4681  HE  ARG A 321      12.394 -14.817 -25.199  1.00 98.21           H  
ATOM   4682  NH1 ARG A 321      11.067 -11.925 -25.331  1.00 98.21           N  
ATOM   4683 HH11 ARG A 321      10.997 -11.090 -24.767  1.00 98.21           H  
ATOM   4684 HH12 ARG A 321      10.469 -12.025 -26.139  1.00 98.21           H  
ATOM   4685  NH2 ARG A 321      12.495 -12.800 -23.861  1.00 98.21           N  
ATOM   4686 HH21 ARG A 321      12.479 -11.921 -23.364  1.00 98.21           H  
ATOM   4687 HH22 ARG A 321      13.088 -13.542 -23.517  1.00 98.21           H  
ATOM   4688  CZ  ARG A 321      11.787 -12.934 -24.938  1.00 98.21           C  
ATOM   4689  N   VAL A 322       6.371 -15.507 -27.060  1.00 97.59           N  
ATOM   4690  H   VAL A 322       6.427 -14.549 -26.746  1.00 97.59           H  
ATOM   4691  CA  VAL A 322       5.584 -15.815 -28.264  1.00 97.59           C  
ATOM   4692  HA  VAL A 322       4.798 -16.518 -27.989  1.00 97.59           H  
ATOM   4693  C   VAL A 322       6.465 -16.485 -29.328  1.00 97.59           C  
ATOM   4694  CB  VAL A 322       4.899 -14.547 -28.805  1.00 97.59           C  
ATOM   4695  HB  VAL A 322       5.637 -13.751 -28.901  1.00 97.59           H  
ATOM   4696  O   VAL A 322       7.511 -15.961 -29.711  1.00 97.59           O  
ATOM   4697  CG1 VAL A 322       4.251 -14.774 -30.176  1.00 97.59           C  
ATOM   4698 HG11 VAL A 322       3.553 -15.610 -30.131  1.00 97.59           H  
ATOM   4699 HG12 VAL A 322       3.709 -13.878 -30.477  1.00 97.59           H  
ATOM   4700 HG13 VAL A 322       5.011 -14.971 -30.933  1.00 97.59           H  
ATOM   4701  CG2 VAL A 322       3.808 -14.084 -27.832  1.00 97.59           C  
ATOM   4702 HG21 VAL A 322       3.058 -14.863 -27.699  1.00 97.59           H  
ATOM   4703 HG22 VAL A 322       4.240 -13.836 -26.862  1.00 97.59           H  
ATOM   4704 HG23 VAL A 322       3.317 -13.193 -28.222  1.00 97.59           H  
ATOM   4705  N   GLY A 323       6.029 -17.655 -29.805  1.00 95.30           N  
ATOM   4706  H   GLY A 323       5.167 -18.028 -29.434  1.00 95.30           H  
ATOM   4707  CA  GLY A 323       6.748 -18.462 -30.799  1.00 95.30           C  
ATOM   4708  HA2 GLY A 323       6.024 -19.066 -31.346  1.00 95.30           H  
ATOM   4709  HA3 GLY A 323       7.242 -17.800 -31.509  1.00 95.30           H  
ATOM   4710  C   GLY A 323       7.810 -19.413 -30.231  1.00 95.30           C  
ATOM   4711  O   GLY A 323       8.446 -20.127 -31.003  1.00 95.30           O  
ATOM   4712  N   GLU A 324       7.999 -19.458 -28.911  1.00 96.38           N  
ATOM   4713  H   GLU A 324       7.466 -18.838 -28.319  1.00 96.38           H  
ATOM   4714  CA  GLU A 324       8.940 -20.363 -28.240  1.00 96.38           C  
ATOM   4715  HA  GLU A 324       9.442 -20.975 -28.989  1.00 96.38           H  
ATOM   4716  C   GLU A 324       8.210 -21.342 -27.303  1.00 96.38           C  
ATOM   4717  CB  GLU A 324      10.037 -19.559 -27.511  1.00 96.38           C  
ATOM   4718  HB2 GLU A 324       9.582 -18.960 -26.722  1.00 96.38           H  
ATOM   4719  HB3 GLU A 324      10.729 -20.266 -27.053  1.00 96.38           H  
ATOM   4720  O   GLU A 324       7.043 -21.166 -26.951  1.00 96.38           O  
ATOM   4721  CG  GLU A 324      10.830 -18.644 -28.470  1.00 96.38           C  
ATOM   4722  HG2 GLU A 324      11.146 -19.240 -29.326  1.00 96.38           H  
ATOM   4723  HG3 GLU A 324      10.172 -17.856 -28.837  1.00 96.38           H  
ATOM   4724  CD  GLU A 324      12.078 -17.984 -27.853  1.00 96.38           C  
ATOM   4725  OE1 GLU A 324      12.908 -17.448 -28.639  1.00 96.38           O  
ATOM   4726  OE2 GLU A 324      12.233 -18.008 -26.615  1.00 96.38           O  
ATOM   4727  N   THR A 325       8.886 -22.415 -26.894  1.00 95.93           N  
ATOM   4728  H   THR A 325       9.853 -22.525 -27.163  1.00 95.93           H  
ATOM   4729  CA  THR A 325       8.332 -23.377 -25.933  1.00 95.93           C  
ATOM   4730  HA  THR A 325       7.304 -23.606 -26.214  1.00 95.93           H  
ATOM   4731  C   THR A 325       8.323 -22.803 -24.518  1.00 95.93           C  
ATOM   4732  CB  THR A 325       9.137 -24.681 -25.928  1.00 95.93           C  
ATOM   4733  HB  THR A 325       8.813 -25.298 -25.090  1.00 95.93           H  
ATOM   4734  O   THR A 325       9.313 -22.214 -24.088  1.00 95.93           O  
ATOM   4735  CG2 THR A 325       8.944 -25.473 -27.221  1.00 95.93           C  
ATOM   4736 HG21 THR A 325       7.889 -25.712 -27.354  1.00 95.93           H  
ATOM   4737 HG22 THR A 325       9.515 -26.399 -27.163  1.00 95.93           H  
ATOM   4738 HG23 THR A 325       9.294 -24.892 -28.074  1.00 95.93           H  
ATOM   4739  OG1 THR A 325      10.512 -24.399 -25.794  1.00 95.93           O  
ATOM   4740  HG1 THR A 325      10.607 -23.758 -25.086  1.00 95.93           H  
ATOM   4741  N   CYS A 326       7.249 -23.041 -23.762  1.00 95.85           N  
ATOM   4742  H   CYS A 326       6.426 -23.448 -24.183  1.00 95.85           H  
ATOM   4743  CA  CYS A 326       7.159 -22.631 -22.361  1.00 95.85           C  
ATOM   4744  HA  CYS A 326       7.293 -21.550 -22.310  1.00 95.85           H  
ATOM   4745  C   CYS A 326       8.246 -23.294 -21.499  1.00 95.85           C  
ATOM   4746  CB  CYS A 326       5.778 -22.987 -21.788  1.00 95.85           C  
ATOM   4747  HB2 CYS A 326       5.644 -22.485 -20.830  1.00 95.85           H  
ATOM   4748  HB3 CYS A 326       5.730 -24.063 -21.623  1.00 95.85           H  
ATOM   4749  O   CYS A 326       8.499 -24.497 -21.611  1.00 95.85           O  
ATOM   4750  SG  CYS A 326       4.420 -22.520 -22.898  1.00 95.85           S  
ATOM   4751  HG  CYS A 326       4.617 -21.199 -22.941  1.00 95.85           H  
ATOM   4752  N   VAL A 327       8.808 -22.533 -20.563  1.00 97.61           N  
ATOM   4753  H   VAL A 327       8.540 -21.560 -20.515  1.00 97.61           H  
ATOM   4754  CA  VAL A 327       9.772 -23.010 -19.567  1.00 97.61           C  
ATOM   4755  HA  VAL A 327      10.054 -24.038 -19.798  1.00 97.61           H  
ATOM   4756  C   VAL A 327       9.113 -22.986 -18.193  1.00 97.61           C  
ATOM   4757  CB  VAL A 327      11.055 -22.159 -19.603  1.00 97.61           C  
ATOM   4758  HB  VAL A 327      10.804 -21.124 -19.374  1.00 97.61           H  
ATOM   4759  O   VAL A 327       8.486 -21.999 -17.825  1.00 97.61           O  
ATOM   4760  CG1 VAL A 327      12.085 -22.654 -18.577  1.00 97.61           C  
ATOM   4761 HG11 VAL A 327      12.997 -22.065 -18.668  1.00 97.61           H  
ATOM   4762 HG12 VAL A 327      12.322 -23.703 -18.755  1.00 97.61           H  
ATOM   4763 HG13 VAL A 327      11.704 -22.526 -17.564  1.00 97.61           H  
ATOM   4764  CG2 VAL A 327      11.709 -22.214 -20.991  1.00 97.61           C  
ATOM   4765 HG21 VAL A 327      12.643 -21.652 -20.987  1.00 97.61           H  
ATOM   4766 HG22 VAL A 327      11.909 -23.246 -21.278  1.00 97.61           H  
ATOM   4767 HG23 VAL A 327      11.054 -21.757 -21.733  1.00 97.61           H  
ATOM   4768  N   THR A 328       9.261 -24.062 -17.415  1.00 97.96           N  
ATOM   4769  H   THR A 328       9.867 -24.804 -17.734  1.00 97.96           H  
ATOM   4770  CA  THR A 328       8.734 -24.155 -16.039  1.00 97.96           C  
ATOM   4771  HA  THR A 328       8.387 -23.172 -15.723  1.00 97.96           H  
ATOM   4772  C   THR A 328       9.827 -24.574 -15.060  1.00 97.96           C  
ATOM   4773  CB  THR A 328       7.533 -25.111 -15.913  1.00 97.96           C  
ATOM   4774  HB  THR A 328       7.228 -25.150 -14.867  1.00 97.96           H  
ATOM   4775  O   THR A 328      10.687 -25.401 -15.374  1.00 97.96           O  
ATOM   4776  CG2 THR A 328       6.333 -24.664 -16.747  1.00 97.96           C  
ATOM   4777 HG21 THR A 328       6.027 -23.666 -16.433  1.00 97.96           H  
ATOM   4778 HG22 THR A 328       6.580 -24.639 -17.808  1.00 97.96           H  
ATOM   4779 HG23 THR A 328       5.498 -25.346 -16.585  1.00 97.96           H  
ATOM   4780  OG1 THR A 328       7.885 -26.416 -16.331  1.00 97.96           O  
ATOM   4781  HG1 THR A 328       7.975 -26.353 -17.285  1.00 97.96           H  
ATOM   4782  N   GLY A 329       9.774 -24.039 -13.846  1.00 96.72           N  
ATOM   4783  H   GLY A 329       9.022 -23.397 -13.639  1.00 96.72           H  
ATOM   4784  CA  GLY A 329      10.720 -24.295 -12.767  1.00 96.72           C  
ATOM   4785  HA2 GLY A 329      11.252 -25.230 -12.947  1.00 96.72           H  
ATOM   4786  HA3 GLY A 329      11.450 -23.487 -12.726  1.00 96.72           H  
ATOM   4787  C   GLY A 329      10.018 -24.379 -11.417  1.00 96.72           C  
ATOM   4788  O   GLY A 329       8.919 -23.859 -11.237  1.00 96.72           O  
ATOM   4789  N   ILE A 330      10.659 -25.067 -10.475  1.00 96.62           N  
ATOM   4790  H   ILE A 330      11.589 -25.400 -10.684  1.00 96.62           H  
ATOM   4791  CA  ILE A 330      10.175 -25.195  -9.094  1.00 96.62           C  
ATOM   4792  HA  ILE A 330       9.451 -24.407  -8.887  1.00 96.62           H  
ATOM   4793  C   ILE A 330      11.349 -24.970  -8.150  1.00 96.62           C  
ATOM   4794  CB  ILE A 330       9.475 -26.553  -8.849  1.00 96.62           C  
ATOM   4795  HB  ILE A 330      10.189 -27.359  -9.017  1.00 96.62           H  
ATOM   4796  O   ILE A 330      11.345 -24.043  -7.355  1.00 96.62           O  
ATOM   4797  CG1 ILE A 330       8.298 -26.733  -9.837  1.00 96.62           C  
ATOM   4798 HG12 ILE A 330       7.599 -25.904  -9.728  1.00 96.62           H  
ATOM   4799 HG13 ILE A 330       8.681 -26.719 -10.858  1.00 96.62           H  
ATOM   4800  CG2 ILE A 330       9.004 -26.621  -7.384  1.00 96.62           C  
ATOM   4801 HG21 ILE A 330       8.292 -25.821  -7.181  1.00 96.62           H  
ATOM   4802 HG22 ILE A 330       8.528 -27.577  -7.170  1.00 96.62           H  
ATOM   4803 HG23 ILE A 330       9.845 -26.530  -6.697  1.00 96.62           H  
ATOM   4804  CD1 ILE A 330       7.541 -28.050  -9.687  1.00 96.62           C  
ATOM   4805 HD11 ILE A 330       6.841 -28.162 -10.515  1.00 96.62           H  
ATOM   4806 HD12 ILE A 330       6.972 -28.059  -8.758  1.00 96.62           H  
ATOM   4807 HD13 ILE A 330       8.262 -28.867  -9.699  1.00 96.62           H  
ATOM   4808  N   TYR A 331      12.406 -25.758  -8.298  1.00 95.20           N  
ATOM   4809  H   TYR A 331      12.339 -26.538  -8.936  1.00 95.20           H  
ATOM   4810  CA  TYR A 331      13.592 -25.679  -7.445  1.00 95.20           C  
ATOM   4811  HA  TYR A 331      13.287 -25.373  -6.444  1.00 95.20           H  
ATOM   4812  C   TYR A 331      14.604 -24.638  -7.953  1.00 95.20           C  
ATOM   4813  CB  TYR A 331      14.185 -27.088  -7.330  1.00 95.20           C  
ATOM   4814  HB2 TYR A 331      14.776 -27.292  -8.223  1.00 95.20           H  
ATOM   4815  HB3 TYR A 331      14.861 -27.121  -6.476  1.00 95.20           H  
ATOM   4816  O   TYR A 331      14.386 -24.022  -9.008  1.00 95.20           O  
ATOM   4817  CG  TYR A 331      13.132 -28.174  -7.169  1.00 95.20           C  
ATOM   4818  CD1 TYR A 331      12.422 -28.308  -5.959  1.00 95.20           C  
ATOM   4819  HD1 TYR A 331      12.625 -27.648  -5.128  1.00 95.20           H  
ATOM   4820  CD2 TYR A 331      12.797 -28.983  -8.273  1.00 95.20           C  
ATOM   4821  HD2 TYR A 331      13.255 -28.813  -9.236  1.00 95.20           H  
ATOM   4822  CE1 TYR A 331      11.421 -29.295  -5.839  1.00 95.20           C  
ATOM   4823  HE1 TYR A 331      10.862 -29.405  -4.922  1.00 95.20           H  
ATOM   4824  CE2 TYR A 331      11.833 -29.995  -8.138  1.00 95.20           C  
ATOM   4825  HE2 TYR A 331      11.593 -30.640  -8.970  1.00 95.20           H  
ATOM   4826  OH  TYR A 331      10.286 -31.196  -6.780  1.00 95.20           O  
ATOM   4827  HH  TYR A 331      10.175 -31.706  -7.585  1.00 95.20           H  
ATOM   4828  CZ  TYR A 331      11.153 -30.166  -6.917  1.00 95.20           C  
ATOM   4829  N   ARG A 332      15.680 -24.436  -7.185  1.00 90.93           N  
ATOM   4830  H   ARG A 332      15.749 -24.960  -6.324  1.00 90.93           H  
ATOM   4831  CA  ARG A 332      16.892 -23.725  -7.629  1.00 90.93           C  
ATOM   4832  HA  ARG A 332      16.636 -22.748  -8.039  1.00 90.93           H  
ATOM   4833  C   ARG A 332      17.578 -24.422  -8.800  1.00 90.93           C  
ATOM   4834  CB  ARG A 332      17.866 -23.511  -6.461  1.00 90.93           C  
ATOM   4835  HB2 ARG A 332      18.078 -24.465  -5.979  1.00 90.93           H  
ATOM   4836  HB3 ARG A 332      18.798 -23.115  -6.864  1.00 90.93           H  
ATOM   4837  O   ARG A 332      17.506 -25.673  -8.857  1.00 90.93           O  
ATOM   4838  CG  ARG A 332      17.316 -22.512  -5.435  1.00 90.93           C  
ATOM   4839  HG2 ARG A 332      16.450 -22.947  -4.935  1.00 90.93           H  
ATOM   4840  HG3 ARG A 332      17.018 -21.596  -5.946  1.00 90.93           H  
ATOM   4841  CD  ARG A 332      18.379 -22.162  -4.392  1.00 90.93           C  
ATOM   4842  HD2 ARG A 332      18.732 -23.081  -3.922  1.00 90.93           H  
ATOM   4843  HD3 ARG A 332      19.215 -21.676  -4.895  1.00 90.93           H  
ATOM   4844  NE  ARG A 332      17.833 -21.270  -3.361  1.00 90.93           N  
ATOM   4845  HE  ARG A 332      16.832 -21.137  -3.353  1.00 90.93           H  
ATOM   4846  NH1 ARG A 332      19.790 -20.694  -2.304  1.00 90.93           N  
ATOM   4847 HH11 ARG A 332      20.259 -20.147  -1.596  1.00 90.93           H  
ATOM   4848 HH12 ARG A 332      20.312 -21.227  -2.985  1.00 90.93           H  
ATOM   4849  NH2 ARG A 332      17.832 -19.896  -1.584  1.00 90.93           N  
ATOM   4850 HH21 ARG A 332      16.828 -19.855  -1.691  1.00 90.93           H  
ATOM   4851 HH22 ARG A 332      18.280 -19.338  -0.872  1.00 90.93           H  
ATOM   4852  CZ  ARG A 332      18.495 -20.625  -2.426  1.00 90.93           C  
ATOM   4853  OXT ARG A 332      18.109 -23.651  -9.622  1.00 90.93           O  
TER    4854      ARG A 332                                                       
ATOM   4854  N   MET B   1      26.144  23.079  19.973  1.00 40.92           N  
ATOM   4855  H   MET B   1      25.960  24.070  20.040  1.00 40.92           H  
ATOM   4856  H2  MET B   1      27.104  22.884  20.218  1.00 40.92           H  
ATOM   4857  H3  MET B   1      25.533  22.605  20.622  1.00 40.92           H  
ATOM   4858  CA  MET B   1      25.839  22.586  18.612  1.00 40.92           C  
ATOM   4859  HA  MET B   1      26.398  23.147  17.863  1.00 40.92           H  
ATOM   4860  C   MET B   1      24.359  22.805  18.386  1.00 40.92           C  
ATOM   4861  CB  MET B   1      26.177  21.094  18.480  1.00 40.92           C  
ATOM   4862  HB2 MET B   1      25.759  20.548  19.326  1.00 40.92           H  
ATOM   4863  HB3 MET B   1      25.729  20.704  17.567  1.00 40.92           H  
ATOM   4864  O   MET B   1      23.605  22.518  19.308  1.00 40.92           O  
ATOM   4865  CG  MET B   1      27.688  20.852  18.411  1.00 40.92           C  
ATOM   4866  HG2 MET B   1      28.170  21.342  19.257  1.00 40.92           H  
ATOM   4867  HG3 MET B   1      28.080  21.281  17.489  1.00 40.92           H  
ATOM   4868  SD  MET B   1      28.115  19.099  18.471  1.00 40.92           S  
ATOM   4869  CE  MET B   1      29.923  19.197  18.561  1.00 40.92           C  
ATOM   4870  HE1 MET B   1      30.308  19.703  17.676  1.00 40.92           H  
ATOM   4871  HE2 MET B   1      30.334  18.189  18.601  1.00 40.92           H  
ATOM   4872  HE3 MET B   1      30.221  19.741  19.457  1.00 40.92           H  
ATOM   4873  N   LYS B   2      23.938  23.377  17.249  1.00 52.94           N  
ATOM   4874  H   LYS B   2      24.580  23.509  16.481  1.00 52.94           H  
ATOM   4875  CA  LYS B   2      22.503  23.417  16.933  1.00 52.94           C  
ATOM   4876  HA  LYS B   2      21.950  23.891  17.744  1.00 52.94           H  
ATOM   4877  C   LYS B   2      22.016  21.974  16.832  1.00 52.94           C  
ATOM   4878  CB  LYS B   2      22.223  24.166  15.622  1.00 52.94           C  
ATOM   4879  HB2 LYS B   2      21.226  23.878  15.289  1.00 52.94           H  
ATOM   4880  HB3 LYS B   2      22.930  23.855  14.853  1.00 52.94           H  
ATOM   4881  O   LYS B   2      22.692  21.166  16.203  1.00 52.94           O  
ATOM   4882  CG  LYS B   2      22.252  25.693  15.786  1.00 52.94           C  
ATOM   4883  HG2 LYS B   2      23.274  26.033  15.956  1.00 52.94           H  
ATOM   4884  HG3 LYS B   2      21.632  25.974  16.638  1.00 52.94           H  
ATOM   4885  CD  LYS B   2      21.681  26.345  14.520  1.00 52.94           C  
ATOM   4886  HD2 LYS B   2      22.335  26.149  13.671  1.00 52.94           H  
ATOM   4887  HD3 LYS B   2      20.714  25.884  14.318  1.00 52.94           H  
ATOM   4888  CE  LYS B   2      21.468  27.852  14.681  1.00 52.94           C  
ATOM   4889  HE2 LYS B   2      22.411  28.376  14.523  1.00 52.94           H  
ATOM   4890  HE3 LYS B   2      21.123  28.045  15.697  1.00 52.94           H  
ATOM   4891  NZ  LYS B   2      20.428  28.312  13.729  1.00 52.94           N  
ATOM   4892  HZ1 LYS B   2      20.214  29.294  13.827  1.00 52.94           H  
ATOM   4893  HZ2 LYS B   2      19.565  27.823  13.918  1.00 52.94           H  
ATOM   4894  HZ3 LYS B   2      20.660  28.094  12.770  1.00 52.94           H  
ATOM   4895  N   SER B   3      20.917  21.651  17.506  1.00 70.30           N  
ATOM   4896  H   SER B   3      20.380  22.367  17.973  1.00 70.30           H  
ATOM   4897  CA  SER B   3      20.357  20.308  17.411  1.00 70.30           C  
ATOM   4898  HA  SER B   3      21.143  19.577  17.599  1.00 70.30           H  
ATOM   4899  C   SER B   3      19.818  20.100  16.000  1.00 70.30           C  
ATOM   4900  CB  SER B   3      19.256  20.093  18.449  1.00 70.30           C  
ATOM   4901  HB2 SER B   3      19.651  20.276  19.448  1.00 70.30           H  
ATOM   4902  HB3 SER B   3      18.427  20.773  18.252  1.00 70.30           H  
ATOM   4903  O   SER B   3      19.068  20.938  15.493  1.00 70.30           O  
ATOM   4904  OG  SER B   3      18.822  18.756  18.351  1.00 70.30           O  
ATOM   4905  HG  SER B   3      18.186  18.566  19.045  1.00 70.30           H  
ATOM   4906  N   ASN B   4      20.188  18.988  15.367  1.00 89.62           N  
ATOM   4907  H   ASN B   4      20.837  18.352  15.808  1.00 89.62           H  
ATOM   4908  CA  ASN B   4      19.580  18.599  14.098  1.00 89.62           C  
ATOM   4909  HA  ASN B   4      19.480  19.488  13.476  1.00 89.62           H  
ATOM   4910  C   ASN B   4      18.152  18.069  14.295  1.00 89.62           C  
ATOM   4911  CB  ASN B   4      20.494  17.623  13.340  1.00 89.62           C  
ATOM   4912  HB2 ASN B   4      19.917  17.141  12.551  1.00 89.62           H  
ATOM   4913  HB3 ASN B   4      20.863  16.844  14.007  1.00 89.62           H  
ATOM   4914  O   ASN B   4      17.413  18.008  13.316  1.00 89.62           O  
ATOM   4915  CG  ASN B   4      21.665  18.318  12.662  1.00 89.62           C  
ATOM   4916  ND2 ASN B   4      22.496  17.567  11.983  1.00 89.62           N  
ATOM   4917 HD21 ASN B   4      23.118  18.066  11.363  1.00 89.62           H  
ATOM   4918 HD22 ASN B   4      22.253  16.604  11.802  1.00 89.62           H  
ATOM   4919  OD1 ASN B   4      21.848  19.525  12.727  1.00 89.62           O  
ATOM   4920  N   ALA B   5      17.737  17.790  15.539  1.00 98.35           N  
ATOM   4921  H   ALA B   5      18.378  17.902  16.312  1.00 98.35           H  
ATOM   4922  CA  ALA B   5      16.406  17.289  15.841  1.00 98.35           C  
ATOM   4923  HA  ALA B   5      16.281  16.382  15.250  1.00 98.35           H  
ATOM   4924  C   ALA B   5      15.321  18.296  15.436  1.00 98.35           C  
ATOM   4925  CB  ALA B   5      16.307  16.906  17.320  1.00 98.35           C  
ATOM   4926  HB1 ALA B   5      17.124  16.234  17.584  1.00 98.35           H  
ATOM   4927  HB2 ALA B   5      16.348  17.799  17.944  1.00 98.35           H  
ATOM   4928  HB3 ALA B   5      15.363  16.390  17.493  1.00 98.35           H  
ATOM   4929  O   ALA B   5      15.349  19.474  15.820  1.00 98.35           O  
ATOM   4930  N   VAL B   6      14.366  17.832  14.642  1.00 98.87           N  
ATOM   4931  H   VAL B   6      14.356  16.843  14.440  1.00 98.87           H  
ATOM   4932  CA  VAL B   6      13.336  18.662  14.020  1.00 98.87           C  
ATOM   4933  HA  VAL B   6      13.046  19.436  14.731  1.00 98.87           H  
ATOM   4934  C   VAL B   6      12.101  17.824  13.738  1.00 98.87           C  
ATOM   4935  CB  VAL B   6      13.885  19.343  12.744  1.00 98.87           C  
ATOM   4936  HB  VAL B   6      14.763  19.920  13.033  1.00 98.87           H  
ATOM   4937  O   VAL B   6      12.209  16.663  13.358  1.00 98.87           O  
ATOM   4938  CG1 VAL B   6      14.313  18.368  11.646  1.00 98.87           C  
ATOM   4939 HG11 VAL B   6      13.439  17.829  11.280  1.00 98.87           H  
ATOM   4940 HG12 VAL B   6      15.039  17.654  12.035  1.00 98.87           H  
ATOM   4941 HG13 VAL B   6      14.770  18.908  10.817  1.00 98.87           H  
ATOM   4942  CG2 VAL B   6      12.892  20.331  12.122  1.00 98.87           C  
ATOM   4943 HG21 VAL B   6      12.054  19.799  11.671  1.00 98.87           H  
ATOM   4944 HG22 VAL B   6      13.401  20.915  11.355  1.00 98.87           H  
ATOM   4945 HG23 VAL B   6      12.515  21.013  12.885  1.00 98.87           H  
ATOM   4946  N   ILE B   7      10.929  18.431  13.900  1.00 98.93           N  
ATOM   4947  H   ILE B   7      10.922  19.376  14.257  1.00 98.93           H  
ATOM   4948  CA  ILE B   7       9.653  17.871  13.461  1.00 98.93           C  
ATOM   4949  HA  ILE B   7       9.840  16.903  12.995  1.00 98.93           H  
ATOM   4950  C   ILE B   7       9.042  18.775  12.393  1.00 98.93           C  
ATOM   4951  CB  ILE B   7       8.717  17.617  14.663  1.00 98.93           C  
ATOM   4952  HB  ILE B   7       9.254  16.973  15.360  1.00 98.93           H  
ATOM   4953  O   ILE B   7       9.098  20.000  12.513  1.00 98.93           O  
ATOM   4954  CG1 ILE B   7       7.468  16.839  14.200  1.00 98.93           C  
ATOM   4955 HG12 ILE B   7       7.791  15.970  13.627  1.00 98.93           H  
ATOM   4956 HG13 ILE B   7       6.853  17.464  13.552  1.00 98.93           H  
ATOM   4957  CG2 ILE B   7       8.348  18.911  15.417  1.00 98.93           C  
ATOM   4958 HG21 ILE B   7       7.755  19.568  14.781  1.00 98.93           H  
ATOM   4959 HG22 ILE B   7       7.768  18.670  16.308  1.00 98.93           H  
ATOM   4960 HG23 ILE B   7       9.250  19.431  15.739  1.00 98.93           H  
ATOM   4961  CD1 ILE B   7       6.596  16.323  15.343  1.00 98.93           C  
ATOM   4962 HD11 ILE B   7       7.211  15.822  16.091  1.00 98.93           H  
ATOM   4963 HD12 ILE B   7       6.050  17.150  15.796  1.00 98.93           H  
ATOM   4964 HD13 ILE B   7       5.878  15.606  14.943  1.00 98.93           H  
ATOM   4965  N   ALA B   8       8.442  18.184  11.366  1.00 98.97           N  
ATOM   4966  H   ALA B   8       8.454  17.175  11.330  1.00 98.97           H  
ATOM   4967  CA  ALA B   8       7.549  18.858  10.434  1.00 98.97           C  
ATOM   4968  HA  ALA B   8       7.406  19.889  10.758  1.00 98.97           H  
ATOM   4969  C   ALA B   8       6.175  18.186  10.464  1.00 98.97           C  
ATOM   4970  CB  ALA B   8       8.177  18.890   9.037  1.00 98.97           C  
ATOM   4971  HB1 ALA B   8       8.319  17.874   8.668  1.00 98.97           H  
ATOM   4972  HB2 ALA B   8       9.146  19.387   9.084  1.00 98.97           H  
ATOM   4973  HB3 ALA B   8       7.527  19.432   8.350  1.00 98.97           H  
ATOM   4974  O   ALA B   8       6.080  16.983  10.702  1.00 98.97           O  
ATOM   4975  N   ILE B   9       5.117  18.960  10.220  1.00 98.97           N  
ATOM   4976  H   ILE B   9       5.281  19.932   9.998  1.00 98.97           H  
ATOM   4977  CA  ILE B   9       3.735  18.469  10.150  1.00 98.97           C  
ATOM   4978  HA  ILE B   9       3.770  17.392   9.990  1.00 98.97           H  
ATOM   4979  C   ILE B   9       2.989  19.071   8.957  1.00 98.97           C  
ATOM   4980  CB  ILE B   9       2.954  18.706  11.465  1.00 98.97           C  
ATOM   4981  HB  ILE B   9       1.996  18.195  11.359  1.00 98.97           H  
ATOM   4982  O   ILE B   9       3.305  20.183   8.516  1.00 98.97           O  
ATOM   4983  CG1 ILE B   9       2.653  20.204  11.702  1.00 98.97           C  
ATOM   4984 HG12 ILE B   9       2.117  20.607  10.842  1.00 98.97           H  
ATOM   4985 HG13 ILE B   9       3.588  20.757  11.801  1.00 98.97           H  
ATOM   4986  CG2 ILE B   9       3.674  18.063  12.663  1.00 98.97           C  
ATOM   4987 HG21 ILE B   9       4.587  18.607  12.905  1.00 98.97           H  
ATOM   4988 HG22 ILE B   9       3.931  17.031  12.422  1.00 98.97           H  
ATOM   4989 HG23 ILE B   9       3.018  18.049  13.533  1.00 98.97           H  
ATOM   4990  CD1 ILE B   9       1.773  20.475  12.922  1.00 98.97           C  
ATOM   4991 HD11 ILE B   9       0.859  19.884  12.859  1.00 98.97           H  
ATOM   4992 HD12 ILE B   9       1.509  21.532  12.945  1.00 98.97           H  
ATOM   4993 HD13 ILE B   9       2.309  20.225  13.838  1.00 98.97           H  
ATOM   4994  N   HIS B  10       1.945  18.383   8.496  1.00 98.86           N  
ATOM   4995  H   HIS B  10       1.771  17.469   8.888  1.00 98.86           H  
ATOM   4996  CA  HIS B  10       0.911  18.946   7.630  1.00 98.86           C  
ATOM   4997  HA  HIS B  10       1.006  20.030   7.682  1.00 98.86           H  
ATOM   4998  C   HIS B  10      -0.497  18.607   8.123  1.00 98.86           C  
ATOM   4999  CB  HIS B  10       1.091  18.540   6.160  1.00 98.86           C  
ATOM   5000  HB2 HIS B  10       0.382  19.096   5.546  1.00 98.86           H  
ATOM   5001  HB3 HIS B  10       2.091  18.829   5.837  1.00 98.86           H  
ATOM   5002  O   HIS B  10      -0.731  17.578   8.749  1.00 98.86           O  
ATOM   5003  CG  HIS B  10       0.888  17.069   5.891  1.00 98.86           C  
ATOM   5004  CD2 HIS B  10       1.886  16.171   5.650  1.00 98.86           C  
ATOM   5005  HD2 HIS B  10       2.938  16.407   5.585  1.00 98.86           H  
ATOM   5006  ND1 HIS B  10      -0.299  16.365   5.799  1.00 98.86           N  
ATOM   5007  HD1 HIS B  10      -1.249  16.680   5.937  1.00 98.86           H  
ATOM   5008  CE1 HIS B  10       0.000  15.082   5.535  1.00 98.86           C  
ATOM   5009  HE1 HIS B  10      -0.713  14.279   5.419  1.00 98.86           H  
ATOM   5010  NE2 HIS B  10       1.321  14.921   5.446  1.00 98.86           N  
ATOM   5011  N   GLY B  11      -1.446  19.479   7.788  1.00 98.13           N  
ATOM   5012  H   GLY B  11      -1.148  20.288   7.262  1.00 98.13           H  
ATOM   5013  CA  GLY B  11      -2.880  19.329   8.048  1.00 98.13           C  
ATOM   5014  HA2 GLY B  11      -3.054  18.439   8.653  1.00 98.13           H  
ATOM   5015  HA3 GLY B  11      -3.231  20.193   8.613  1.00 98.13           H  
ATOM   5016  C   GLY B  11      -3.719  19.210   6.771  1.00 98.13           C  
ATOM   5017  O   GLY B  11      -4.898  19.557   6.777  1.00 98.13           O  
ATOM   5018  N   GLY B  12      -3.093  18.822   5.658  1.00 96.95           N  
ATOM   5019  H   GLY B  12      -2.113  18.588   5.724  1.00 96.95           H  
ATOM   5020  CA  GLY B  12      -3.745  18.659   4.360  1.00 96.95           C  
ATOM   5021  HA2 GLY B  12      -3.443  17.694   3.953  1.00 96.95           H  
ATOM   5022  HA3 GLY B  12      -4.828  18.628   4.477  1.00 96.95           H  
ATOM   5023  C   GLY B  12      -3.402  19.747   3.340  1.00 96.95           C  
ATOM   5024  O   GLY B  12      -3.062  20.881   3.699  1.00 96.95           O  
ATOM   5025  N   ALA B  13      -3.505  19.389   2.061  1.00 96.51           N  
ATOM   5026  H   ALA B  13      -3.879  18.469   1.878  1.00 96.51           H  
ATOM   5027  CA  ALA B  13      -3.265  20.242   0.897  1.00 96.51           C  
ATOM   5028  HA  ALA B  13      -2.939  21.228   1.227  1.00 96.51           H  
ATOM   5029  C   ALA B  13      -4.542  20.453   0.069  1.00 96.51           C  
ATOM   5030  CB  ALA B  13      -2.132  19.629   0.062  1.00 96.51           C  
ATOM   5031  HB1 ALA B  13      -1.916  20.251  -0.806  1.00 96.51           H  
ATOM   5032  HB2 ALA B  13      -2.419  18.634  -0.278  1.00 96.51           H  
ATOM   5033  HB3 ALA B  13      -1.226  19.550   0.663  1.00 96.51           H  
ATOM   5034  O   ALA B  13      -5.538  19.761   0.236  1.00 96.51           O  
ATOM   5035  N   GLY B  14      -4.543  21.422  -0.843  1.00 93.17           N  
ATOM   5036  H   GLY B  14      -3.747  22.043  -0.883  1.00 93.17           H  
ATOM   5037  CA  GLY B  14      -5.639  21.610  -1.796  1.00 93.17           C  
ATOM   5038  HA2 GLY B  14      -6.555  21.174  -1.397  1.00 93.17           H  
ATOM   5039  HA3 GLY B  14      -5.417  21.090  -2.729  1.00 93.17           H  
ATOM   5040  C   GLY B  14      -5.930  23.068  -2.111  1.00 93.17           C  
ATOM   5041  O   GLY B  14      -5.084  23.949  -1.928  1.00 93.17           O  
ATOM   5042  N   THR B  15      -7.153  23.321  -2.570  1.00 83.48           N  
ATOM   5043  H   THR B  15      -7.767  22.538  -2.742  1.00 83.48           H  
ATOM   5044  CA  THR B  15      -7.649  24.665  -2.875  1.00 83.48           C  
ATOM   5045  HA  THR B  15      -6.834  25.233  -3.325  1.00 83.48           H  
ATOM   5046  C   THR B  15      -7.997  25.411  -1.589  1.00 83.48           C  
ATOM   5047  CB  THR B  15      -8.762  24.610  -3.930  1.00 83.48           C  
ATOM   5048  HB  THR B  15      -9.604  24.023  -3.566  1.00 83.48           H  
ATOM   5049  O   THR B  15      -9.144  25.494  -1.160  1.00 83.48           O  
ATOM   5050  CG2 THR B  15      -9.243  25.998  -4.355  1.00 83.48           C  
ATOM   5051 HG21 THR B  15      -8.400  26.604  -4.686  1.00 83.48           H  
ATOM   5052 HG22 THR B  15      -9.958  25.896  -5.171  1.00 83.48           H  
ATOM   5053 HG23 THR B  15      -9.745  26.492  -3.523  1.00 83.48           H  
ATOM   5054  OG1 THR B  15      -8.221  24.010  -5.098  1.00 83.48           O  
ATOM   5055  HG1 THR B  15      -7.285  24.224  -5.091  1.00 83.48           H  
ATOM   5056  N   ILE B  16      -6.951  25.942  -0.955  1.00 84.15           N  
ATOM   5057  H   ILE B  16      -6.038  25.722  -1.327  1.00 84.15           H  
ATOM   5058  CA  ILE B  16      -7.006  26.776   0.246  1.00 84.15           C  
ATOM   5059  HA  ILE B  16      -8.026  26.798   0.629  1.00 84.15           H  
ATOM   5060  C   ILE B  16      -6.618  28.194  -0.175  1.00 84.15           C  
ATOM   5061  CB  ILE B  16      -6.095  26.206   1.357  1.00 84.15           C  
ATOM   5062  HB  ILE B  16      -5.062  26.248   1.011  1.00 84.15           H  
ATOM   5063  O   ILE B  16      -5.440  28.546  -0.251  1.00 84.15           O  
ATOM   5064  CG1 ILE B  16      -6.431  24.734   1.701  1.00 84.15           C  
ATOM   5065 HG12 ILE B  16      -7.345  24.696   2.294  1.00 84.15           H  
ATOM   5066 HG13 ILE B  16      -6.600  24.156   0.793  1.00 84.15           H  
ATOM   5067  CG2 ILE B  16      -6.236  27.078   2.619  1.00 84.15           C  
ATOM   5068 HG21 ILE B  16      -5.619  26.686   3.429  1.00 84.15           H  
ATOM   5069 HG22 ILE B  16      -7.274  27.100   2.950  1.00 84.15           H  
ATOM   5070 HG23 ILE B  16      -5.905  28.097   2.419  1.00 84.15           H  
ATOM   5071  CD1 ILE B  16      -5.300  24.026   2.459  1.00 84.15           C  
ATOM   5072 HD11 ILE B  16      -5.063  24.544   3.387  1.00 84.15           H  
ATOM   5073 HD12 ILE B  16      -5.603  23.004   2.689  1.00 84.15           H  
ATOM   5074 HD13 ILE B  16      -4.407  23.990   1.835  1.00 84.15           H  
ATOM   5075  N   LEU B  17      -7.621  29.000  -0.517  1.00 83.44           N  
ATOM   5076  H   LEU B  17      -8.567  28.659  -0.425  1.00 83.44           H  
ATOM   5077  CA  LEU B  17      -7.422  30.352  -1.031  1.00 83.44           C  
ATOM   5078  HA  LEU B  17      -6.444  30.413  -1.508  1.00 83.44           H  
ATOM   5079  C   LEU B  17      -7.448  31.369   0.106  1.00 83.44           C  
ATOM   5080  CB  LEU B  17      -8.496  30.675  -2.082  1.00 83.44           C  
ATOM   5081  HB2 LEU B  17      -8.384  31.714  -2.395  1.00 83.44           H  
ATOM   5082  HB3 LEU B  17      -9.475  30.577  -1.614  1.00 83.44           H  
ATOM   5083  O   LEU B  17      -8.379  31.392   0.907  1.00 83.44           O  
ATOM   5084  CG  LEU B  17      -8.456  29.778  -3.332  1.00 83.44           C  
ATOM   5085  HG  LEU B  17      -8.538  28.732  -3.038  1.00 83.44           H  
ATOM   5086  CD1 LEU B  17      -9.640  30.116  -4.234  1.00 83.44           C  
ATOM   5087 HD11 LEU B  17      -9.580  31.151  -4.571  1.00 83.44           H  
ATOM   5088 HD12 LEU B  17     -10.571  29.975  -3.687  1.00 83.44           H  
ATOM   5089 HD13 LEU B  17      -9.647  29.455  -5.101  1.00 83.44           H  
ATOM   5090  CD2 LEU B  17      -7.168  29.969  -4.134  1.00 83.44           C  
ATOM   5091 HD21 LEU B  17      -7.025  31.023  -4.373  1.00 83.44           H  
ATOM   5092 HD22 LEU B  17      -6.314  29.597  -3.568  1.00 83.44           H  
ATOM   5093 HD23 LEU B  17      -7.237  29.406  -5.065  1.00 83.44           H  
ATOM   5094  N   ARG B  18      -6.471  32.283   0.122  1.00 86.83           N  
ATOM   5095  H   ARG B  18      -5.707  32.176  -0.531  1.00 86.83           H  
ATOM   5096  CA  ARG B  18      -6.429  33.376   1.108  1.00 86.83           C  
ATOM   5097  HA  ARG B  18      -6.434  32.940   2.107  1.00 86.83           H  
ATOM   5098  C   ARG B  18      -7.680  34.254   1.056  1.00 86.83           C  
ATOM   5099  CB  ARG B  18      -5.139  34.193   0.927  1.00 86.83           C  
ATOM   5100  HB2 ARG B  18      -4.285  33.516   0.953  1.00 86.83           H  
ATOM   5101  HB3 ARG B  18      -5.156  34.689  -0.044  1.00 86.83           H  
ATOM   5102  O   ARG B  18      -8.152  34.688   2.094  1.00 86.83           O  
ATOM   5103  CG  ARG B  18      -4.977  35.248   2.036  1.00 86.83           C  
ATOM   5104  HG2 ARG B  18      -5.797  35.963   1.971  1.00 86.83           H  
ATOM   5105  HG3 ARG B  18      -5.019  34.771   3.015  1.00 86.83           H  
ATOM   5106  CD  ARG B  18      -3.669  36.035   1.908  1.00 86.83           C  
ATOM   5107  HD2 ARG B  18      -3.728  36.892   2.578  1.00 86.83           H  
ATOM   5108  HD3 ARG B  18      -3.579  36.401   0.885  1.00 86.83           H  
ATOM   5109  NE  ARG B  18      -2.490  35.227   2.271  1.00 86.83           N  
ATOM   5110  HE  ARG B  18      -2.675  34.329   2.693  1.00 86.83           H  
ATOM   5111  NH1 ARG B  18      -0.888  36.741   1.612  1.00 86.83           N  
ATOM   5112 HH11 ARG B  18      -1.619  37.378   1.329  1.00 86.83           H  
ATOM   5113 HH12 ARG B  18       0.084  36.977   1.476  1.00 86.83           H  
ATOM   5114  NH2 ARG B  18      -0.265  34.785   2.464  1.00 86.83           N  
ATOM   5115 HH21 ARG B  18       0.694  35.013   2.244  1.00 86.83           H  
ATOM   5116 HH22 ARG B  18      -0.506  33.853   2.769  1.00 86.83           H  
ATOM   5117  CZ  ARG B  18      -1.227  35.589   2.120  1.00 86.83           C  
ATOM   5118  N   ALA B  19      -8.235  34.474  -0.137  1.00 84.25           N  
ATOM   5119  H   ALA B  19      -7.808  34.055  -0.950  1.00 84.25           H  
ATOM   5120  CA  ALA B  19      -9.459  35.256  -0.323  1.00 84.25           C  
ATOM   5121  HA  ALA B  19      -9.318  36.242   0.120  1.00 84.25           H  
ATOM   5122  C   ALA B  19     -10.697  34.633   0.355  1.00 84.25           C  
ATOM   5123  CB  ALA B  19      -9.678  35.427  -1.831  1.00 84.25           C  
ATOM   5124  HB1 ALA B  19      -9.839  34.456  -2.301  1.00 84.25           H  
ATOM   5125  HB2 ALA B  19      -8.817  35.917  -2.285  1.00 84.25           H  
ATOM   5126  HB3 ALA B  19     -10.561  36.044  -1.998  1.00 84.25           H  
ATOM   5127  O   ALA B  19     -11.631  35.354   0.687  1.00 84.25           O  
ATOM   5128  N   SER B  20     -10.684  33.317   0.585  1.00 83.21           N  
ATOM   5129  H   SER B  20      -9.879  32.781   0.296  1.00 83.21           H  
ATOM   5130  CA  SER B  20     -11.775  32.553   1.207  1.00 83.21           C  
ATOM   5131  HA  SER B  20     -12.719  33.083   1.076  1.00 83.21           H  
ATOM   5132  C   SER B  20     -11.577  32.342   2.714  1.00 83.21           C  
ATOM   5133  CB  SER B  20     -11.887  31.200   0.497  1.00 83.21           C  
ATOM   5134  HB2 SER B  20     -10.952  30.655   0.620  1.00 83.21           H  
ATOM   5135  HB3 SER B  20     -12.686  30.603   0.937  1.00 83.21           H  
ATOM   5136  O   SER B  20     -12.451  31.811   3.393  1.00 83.21           O  
ATOM   5137  OG  SER B  20     -12.133  31.389  -0.886  1.00 83.21           O  
ATOM   5138  HG  SER B  20     -13.084  31.480  -0.981  1.00 83.21           H  
ATOM   5139  N   MET B  21     -10.430  32.743   3.272  1.00 87.04           N  
ATOM   5140  H   MET B  21      -9.764  33.245   2.703  1.00 87.04           H  
ATOM   5141  CA  MET B  21     -10.108  32.553   4.687  1.00 87.04           C  
ATOM   5142  HA  MET B  21     -10.813  31.843   5.120  1.00 87.04           H  
ATOM   5143  C   MET B  21     -10.266  33.854   5.469  1.00 87.04           C  
ATOM   5144  CB  MET B  21      -8.701  31.955   4.843  1.00 87.04           C  
ATOM   5145  HB2 MET B  21      -8.206  32.416   5.698  1.00 87.04           H  
ATOM   5146  HB3 MET B  21      -8.107  32.154   3.952  1.00 87.04           H  
ATOM   5147  O   MET B  21      -9.597  34.851   5.205  1.00 87.04           O  
ATOM   5148  CG  MET B  21      -8.789  30.441   5.083  1.00 87.04           C  
ATOM   5149  HG2 MET B  21      -9.476  30.024   4.347  1.00 87.04           H  
ATOM   5150  HG3 MET B  21      -9.212  30.265   6.073  1.00 87.04           H  
ATOM   5151  SD  MET B  21      -7.230  29.524   4.938  1.00 87.04           S  
ATOM   5152  CE  MET B  21      -6.292  30.247   6.298  1.00 87.04           C  
ATOM   5153  HE1 MET B  21      -5.231  30.045   6.152  1.00 87.04           H  
ATOM   5154  HE2 MET B  21      -6.637  29.813   7.237  1.00 87.04           H  
ATOM   5155  HE3 MET B  21      -6.435  31.327   6.309  1.00 87.04           H  
ATOM   5156  N   SER B  22     -11.118  33.828   6.497  1.00 91.28           N  
ATOM   5157  H   SER B  22     -11.618  32.973   6.696  1.00 91.28           H  
ATOM   5158  CA  SER B  22     -11.156  34.917   7.472  1.00 91.28           C  
ATOM   5159  HA  SER B  22     -11.214  35.855   6.920  1.00 91.28           H  
ATOM   5160  C   SER B  22      -9.868  34.930   8.298  1.00 91.28           C  
ATOM   5161  CB  SER B  22     -12.400  34.829   8.365  1.00 91.28           C  
ATOM   5162  HB2 SER B  22     -12.522  35.772   8.897  1.00 91.28           H  
ATOM   5163  HB3 SER B  22     -13.280  34.670   7.741  1.00 91.28           H  
ATOM   5164  O   SER B  22      -9.271  33.884   8.568  1.00 91.28           O  
ATOM   5165  OG  SER B  22     -12.288  33.785   9.314  1.00 91.28           O  
ATOM   5166  HG  SER B  22     -13.091  33.258   9.289  1.00 91.28           H  
ATOM   5167  N   ALA B  23      -9.461  36.111   8.766  1.00 93.29           N  
ATOM   5168  H   ALA B  23      -9.935  36.949   8.463  1.00 93.29           H  
ATOM   5169  CA  ALA B  23      -8.290  36.242   9.634  1.00 93.29           C  
ATOM   5170  HA  ALA B  23      -7.413  35.885   9.095  1.00 93.29           H  
ATOM   5171  C   ALA B  23      -8.421  35.401  10.919  1.00 93.29           C  
ATOM   5172  CB  ALA B  23      -8.101  37.727   9.959  1.00 93.29           C  
ATOM   5173  HB1 ALA B  23      -7.216  37.851  10.584  1.00 93.29           H  
ATOM   5174  HB2 ALA B  23      -8.969  38.113  10.494  1.00 93.29           H  
ATOM   5175  HB3 ALA B  23      -7.960  38.293   9.038  1.00 93.29           H  
ATOM   5176  O   ALA B  23      -7.435  34.853  11.406  1.00 93.29           O  
ATOM   5177  N   GLN B  24      -9.643  35.258  11.444  1.00 94.33           N  
ATOM   5178  H   GLN B  24     -10.422  35.702  10.978  1.00 94.33           H  
ATOM   5179  CA  GLN B  24      -9.920  34.428  12.614  1.00 94.33           C  
ATOM   5180  HA  GLN B  24      -9.219  34.698  13.403  1.00 94.33           H  
ATOM   5181  C   GLN B  24      -9.724  32.937  12.315  1.00 94.33           C  
ATOM   5182  CB  GLN B  24     -11.341  34.720  13.108  1.00 94.33           C  
ATOM   5183  HB2 GLN B  24     -12.058  34.436  12.338  1.00 94.33           H  
ATOM   5184  HB3 GLN B  24     -11.436  35.790  13.292  1.00 94.33           H  
ATOM   5185  O   GLN B  24      -9.052  32.256  13.088  1.00 94.33           O  
ATOM   5186  CG  GLN B  24     -11.666  33.966  14.408  1.00 94.33           C  
ATOM   5187  HG2 GLN B  24     -11.604  32.891  14.240  1.00 94.33           H  
ATOM   5188  HG3 GLN B  24     -10.940  34.238  15.174  1.00 94.33           H  
ATOM   5189  CD  GLN B  24     -13.064  34.276  14.931  1.00 94.33           C  
ATOM   5190  NE2 GLN B  24     -13.441  33.736  16.068  1.00 94.33           N  
ATOM   5191 HE21 GLN B  24     -14.383  33.955  16.360  1.00 94.33           H  
ATOM   5192 HE22 GLN B  24     -12.836  33.104  16.573  1.00 94.33           H  
ATOM   5193  OE1 GLN B  24     -13.841  35.005  14.341  1.00 94.33           O  
ATOM   5194  N   ALA B  25     -10.257  32.436  11.196  1.00 91.79           N  
ATOM   5195  H   ALA B  25     -10.778  33.039  10.577  1.00 91.79           H  
ATOM   5196  CA  ALA B  25     -10.064  31.044  10.792  1.00 91.79           C  
ATOM   5197  HA  ALA B  25     -10.390  30.389  11.600  1.00 91.79           H  
ATOM   5198  C   ALA B  25      -8.579  30.751  10.522  1.00 91.79           C  
ATOM   5199  CB  ALA B  25     -10.931  30.759   9.559  1.00 91.79           C  
ATOM   5200  HB1 ALA B  25     -10.803  29.719   9.258  1.00 91.79           H  
ATOM   5201  HB2 ALA B  25     -11.981  30.922   9.800  1.00 91.79           H  
ATOM   5202  HB3 ALA B  25     -10.641  31.409   8.733  1.00 91.79           H  
ATOM   5203  O   ALA B  25      -8.049  29.740  10.980  1.00 91.79           O  
ATOM   5204  N   GLU B  26      -7.868  31.664   9.850  1.00 94.61           N  
ATOM   5205  H   GLU B  26      -8.346  32.470   9.473  1.00 94.61           H  
ATOM   5206  CA  GLU B  26      -6.420  31.545   9.656  1.00 94.61           C  
ATOM   5207  HA  GLU B  26      -6.222  30.607   9.137  1.00 94.61           H  
ATOM   5208  C   GLU B  26      -5.663  31.466  10.985  1.00 94.61           C  
ATOM   5209  CB  GLU B  26      -5.886  32.709   8.796  1.00 94.61           C  
ATOM   5210  HB2 GLU B  26      -6.424  32.727   7.849  1.00 94.61           H  
ATOM   5211  HB3 GLU B  26      -6.056  33.660   9.301  1.00 94.61           H  
ATOM   5212  O   GLU B  26      -4.801  30.601  11.156  1.00 94.61           O  
ATOM   5213  CG  GLU B  26      -4.374  32.516   8.569  1.00 94.61           C  
ATOM   5214  HG2 GLU B  26      -3.850  32.813   9.478  1.00 94.61           H  
ATOM   5215  HG3 GLU B  26      -4.185  31.452   8.429  1.00 94.61           H  
ATOM   5216  CD  GLU B  26      -3.746  33.259   7.384  1.00 94.61           C  
ATOM   5217  OE1 GLU B  26      -2.484  33.296   7.360  1.00 94.61           O  
ATOM   5218  OE2 GLU B  26      -4.468  33.669   6.448  1.00 94.61           O  
ATOM   5219  N   ALA B  27      -5.994  32.339  11.939  1.00 95.76           N  
ATOM   5220  H   ALA B  27      -6.692  33.041  11.739  1.00 95.76           H  
ATOM   5221  CA  ALA B  27      -5.374  32.336  13.256  1.00 95.76           C  
ATOM   5222  HA  ALA B  27      -4.295  32.428  13.129  1.00 95.76           H  
ATOM   5223  C   ALA B  27      -5.634  31.024  14.011  1.00 95.76           C  
ATOM   5224  CB  ALA B  27      -5.869  33.555  14.041  1.00 95.76           C  
ATOM   5225  HB1 ALA B  27      -5.627  34.468  13.498  1.00 95.76           H  
ATOM   5226  HB2 ALA B  27      -5.387  33.582  15.018  1.00 95.76           H  
ATOM   5227  HB3 ALA B  27      -6.949  33.499  14.180  1.00 95.76           H  
ATOM   5228  O   ALA B  27      -4.711  30.506  14.638  1.00 95.76           O  
ATOM   5229  N   GLN B  28      -6.842  30.457  13.906  1.00 95.90           N  
ATOM   5230  H   GLN B  28      -7.555  30.942  13.380  1.00 95.90           H  
ATOM   5231  CA  GLN B  28      -7.183  29.160  14.499  1.00 95.90           C  
ATOM   5232  HA  GLN B  28      -6.963  29.186  15.566  1.00 95.90           H  
ATOM   5233  C   GLN B  28      -6.346  28.023  13.904  1.00 95.90           C  
ATOM   5234  CB  GLN B  28      -8.678  28.872  14.314  1.00 95.90           C  
ATOM   5235  HB2 GLN B  28      -8.866  27.819  14.524  1.00 95.90           H  
ATOM   5236  HB3 GLN B  28      -8.960  29.065  13.279  1.00 95.90           H  
ATOM   5237  O   GLN B  28      -5.728  27.273  14.656  1.00 95.90           O  
ATOM   5238  CG  GLN B  28      -9.555  29.707  15.257  1.00 95.90           C  
ATOM   5239  HG2 GLN B  28      -9.316  30.765  15.157  1.00 95.90           H  
ATOM   5240  HG3 GLN B  28      -9.347  29.409  16.285  1.00 95.90           H  
ATOM   5241  CD  GLN B  28     -11.046  29.524  14.985  1.00 95.90           C  
ATOM   5242  NE2 GLN B  28     -11.904  29.949  15.886  1.00 95.90           N  
ATOM   5243 HE21 GLN B  28     -12.869  29.741  15.676  1.00 95.90           H  
ATOM   5244 HE22 GLN B  28     -11.584  30.264  16.791  1.00 95.90           H  
ATOM   5245  OE1 GLN B  28     -11.480  29.010  13.971  1.00 95.90           O  
ATOM   5246  N   TYR B  29      -6.241  27.937  12.573  1.00 96.08           N  
ATOM   5247  H   TYR B  29      -6.795  28.559  12.002  1.00 96.08           H  
ATOM   5248  CA  TYR B  29      -5.390  26.938  11.917  1.00 96.08           C  
ATOM   5249  HA  TYR B  29      -5.704  25.945  12.241  1.00 96.08           H  
ATOM   5250  C   TYR B  29      -3.918  27.086  12.317  1.00 96.08           C  
ATOM   5251  CB  TYR B  29      -5.541  27.030  10.391  1.00 96.08           C  
ATOM   5252  HB2 TYR B  29      -4.646  26.617   9.926  1.00 96.08           H  
ATOM   5253  HB3 TYR B  29      -5.609  28.075  10.087  1.00 96.08           H  
ATOM   5254  O   TYR B  29      -3.257  26.101  12.639  1.00 96.08           O  
ATOM   5255  CG  TYR B  29      -6.722  26.251   9.849  1.00 96.08           C  
ATOM   5256  CD1 TYR B  29      -6.672  24.845   9.863  1.00 96.08           C  
ATOM   5257  HD1 TYR B  29      -5.806  24.336  10.261  1.00 96.08           H  
ATOM   5258  CD2 TYR B  29      -7.854  26.906   9.327  1.00 96.08           C  
ATOM   5259  HD2 TYR B  29      -7.900  27.985   9.310  1.00 96.08           H  
ATOM   5260  CE1 TYR B  29      -7.751  24.092   9.372  1.00 96.08           C  
ATOM   5261  HE1 TYR B  29      -7.706  23.013   9.395  1.00 96.08           H  
ATOM   5262  CE2 TYR B  29      -8.946  26.154   8.846  1.00 96.08           C  
ATOM   5263  HE2 TYR B  29      -9.836  26.644   8.479  1.00 96.08           H  
ATOM   5264  OH  TYR B  29      -9.949  23.996   8.444  1.00 96.08           O  
ATOM   5265  HH  TYR B  29      -9.867  23.093   8.757  1.00 96.08           H  
ATOM   5266  CZ  TYR B  29      -8.900  24.742   8.880  1.00 96.08           C  
ATOM   5267  N   ARG B  30      -3.389  28.315  12.337  1.00 97.08           N  
ATOM   5268  H   ARG B  30      -3.979  29.088  12.063  1.00 97.08           H  
ATOM   5269  CA  ARG B  30      -1.995  28.569  12.737  1.00 97.08           C  
ATOM   5270  HA  ARG B  30      -1.337  27.908  12.174  1.00 97.08           H  
ATOM   5271  C   ARG B  30      -1.732  28.249  14.203  1.00 97.08           C  
ATOM   5272  CB  ARG B  30      -1.619  30.025  12.456  1.00 97.08           C  
ATOM   5273  HB2 ARG B  30      -0.668  30.242  12.943  1.00 97.08           H  
ATOM   5274  HB3 ARG B  30      -2.380  30.687  12.870  1.00 97.08           H  
ATOM   5275  O   ARG B  30      -0.640  27.780  14.512  1.00 97.08           O  
ATOM   5276  CG  ARG B  30      -1.462  30.280  10.958  1.00 97.08           C  
ATOM   5277  HG2 ARG B  30      -0.699  29.613  10.557  1.00 97.08           H  
ATOM   5278  HG3 ARG B  30      -2.404  30.093  10.443  1.00 97.08           H  
ATOM   5279  CD  ARG B  30      -1.049  31.735  10.739  1.00 97.08           C  
ATOM   5280  HD2 ARG B  30      -0.136  31.946  11.295  1.00 97.08           H  
ATOM   5281  HD3 ARG B  30      -1.840  32.382  11.118  1.00 97.08           H  
ATOM   5282  NE  ARG B  30      -0.846  32.023   9.316  1.00 97.08           N  
ATOM   5283  HE  ARG B  30      -1.581  32.517   8.830  1.00 97.08           H  
ATOM   5284  NH1 ARG B  30       1.246  31.082   9.038  1.00 97.08           N  
ATOM   5285 HH11 ARG B  30       2.061  30.878   8.477  1.00 97.08           H  
ATOM   5286 HH12 ARG B  30       1.232  30.715   9.979  1.00 97.08           H  
ATOM   5287  NH2 ARG B  30       0.181  32.151   7.350  1.00 97.08           N  
ATOM   5288 HH21 ARG B  30      -0.654  32.650   7.078  1.00 97.08           H  
ATOM   5289 HH22 ARG B  30       0.994  32.073   6.756  1.00 97.08           H  
ATOM   5290  CZ  ARG B  30       0.206  31.739   8.581  1.00 97.08           C  
ATOM   5291  N   ALA B  31      -2.689  28.521  15.089  1.00 98.12           N  
ATOM   5292  H   ALA B  31      -3.552  28.933  14.766  1.00 98.12           H  
ATOM   5293  CA  ALA B  31      -2.592  28.160  16.498  1.00 98.12           C  
ATOM   5294  HA  ALA B  31      -1.652  28.539  16.900  1.00 98.12           H  
ATOM   5295  C   ALA B  31      -2.562  26.637  16.658  1.00 98.12           C  
ATOM   5296  CB  ALA B  31      -3.740  28.813  17.274  1.00 98.12           C  
ATOM   5297  HB1 ALA B  31      -3.690  29.897  17.178  1.00 98.12           H  
ATOM   5298  HB2 ALA B  31      -3.662  28.542  18.327  1.00 98.12           H  
ATOM   5299  HB3 ALA B  31      -4.700  28.462  16.894  1.00 98.12           H  
ATOM   5300  O   ALA B  31      -1.597  26.125  17.211  1.00 98.12           O  
ATOM   5301  N   ALA B  32      -3.512  25.920  16.049  1.00 98.28           N  
ATOM   5302  H   ALA B  32      -4.277  26.400  15.594  1.00 98.28           H  
ATOM   5303  CA  ALA B  32      -3.555  24.460  16.094  1.00 98.28           C  
ATOM   5304  HA  ALA B  32      -3.666  24.150  17.133  1.00 98.28           H  
ATOM   5305  C   ALA B  32      -2.257  23.821  15.564  1.00 98.28           C  
ATOM   5306  CB  ALA B  32      -4.785  23.989  15.309  1.00 98.28           C  
ATOM   5307  HB1 ALA B  32      -4.704  24.280  14.262  1.00 98.28           H  
ATOM   5308  HB2 ALA B  32      -5.686  24.427  15.737  1.00 98.28           H  
ATOM   5309  HB3 ALA B  32      -4.860  22.903  15.375  1.00 98.28           H  
ATOM   5310  O   ALA B  32      -1.676  22.963  16.222  1.00 98.28           O  
ATOM   5311  N   LEU B  33      -1.739  24.291  14.420  1.00 98.72           N  
ATOM   5312  H   LEU B  33      -2.272  24.972  13.899  1.00 98.72           H  
ATOM   5313  CA  LEU B  33      -0.449  23.827  13.890  1.00 98.72           C  
ATOM   5314  HA  LEU B  33      -0.492  22.747  13.746  1.00 98.72           H  
ATOM   5315  C   LEU B  33       0.707  24.098  14.863  1.00 98.72           C  
ATOM   5316  CB  LEU B  33      -0.150  24.523  12.549  1.00 98.72           C  
ATOM   5317  HB2 LEU B  33       0.890  24.334  12.286  1.00 98.72           H  
ATOM   5318  HB3 LEU B  33      -0.264  25.597  12.693  1.00 98.72           H  
ATOM   5319  O   LEU B  33       1.582  23.252  15.033  1.00 98.72           O  
ATOM   5320  CG  LEU B  33      -1.025  24.080  11.364  1.00 98.72           C  
ATOM   5321  HG  LEU B  33      -2.080  24.132  11.634  1.00 98.72           H  
ATOM   5322  CD1 LEU B  33      -0.773  25.034  10.192  1.00 98.72           C  
ATOM   5323 HD11 LEU B  33       0.272  24.987   9.888  1.00 98.72           H  
ATOM   5324 HD12 LEU B  33      -1.408  24.757   9.350  1.00 98.72           H  
ATOM   5325 HD13 LEU B  33      -1.025  26.052  10.490  1.00 98.72           H  
ATOM   5326  CD2 LEU B  33      -0.716  22.653  10.910  1.00 98.72           C  
ATOM   5327 HD21 LEU B  33       0.336  22.557  10.641  1.00 98.72           H  
ATOM   5328 HD22 LEU B  33      -1.334  22.392  10.051  1.00 98.72           H  
ATOM   5329 HD23 LEU B  33      -0.946  21.949  11.710  1.00 98.72           H  
ATOM   5330  N   ARG B  34       0.737  25.278  15.494  1.00 98.68           N  
ATOM   5331  H   ARG B  34      -0.047  25.904  15.372  1.00 98.68           H  
ATOM   5332  CA  ARG B  34       1.789  25.640  16.450  1.00 98.68           C  
ATOM   5333  HA  ARG B  34       2.758  25.459  15.986  1.00 98.68           H  
ATOM   5334  C   ARG B  34       1.742  24.754  17.690  1.00 98.68           C  
ATOM   5335  CB  ARG B  34       1.668  27.120  16.823  1.00 98.68           C  
ATOM   5336  HB2 ARG B  34       0.757  27.278  17.400  1.00 98.68           H  
ATOM   5337  HB3 ARG B  34       1.609  27.704  15.905  1.00 98.68           H  
ATOM   5338  O   ARG B  34       2.799  24.311  18.123  1.00 98.68           O  
ATOM   5339  CG  ARG B  34       2.878  27.594  17.643  1.00 98.68           C  
ATOM   5340  HG2 ARG B  34       3.777  27.535  17.029  1.00 98.68           H  
ATOM   5341  HG3 ARG B  34       3.010  26.951  18.513  1.00 98.68           H  
ATOM   5342  CD  ARG B  34       2.696  29.026  18.150  1.00 98.68           C  
ATOM   5343  HD2 ARG B  34       3.604  29.323  18.676  1.00 98.68           H  
ATOM   5344  HD3 ARG B  34       1.884  29.019  18.878  1.00 98.68           H  
ATOM   5345  NE  ARG B  34       2.434  29.978  17.048  1.00 98.68           N  
ATOM   5346  HE  ARG B  34       3.120  29.996  16.307  1.00 98.68           H  
ATOM   5347  NH1 ARG B  34       0.422  30.795  17.807  1.00 98.68           N  
ATOM   5348 HH11 ARG B  34      -0.411  31.351  17.677  1.00 98.68           H  
ATOM   5349 HH12 ARG B  34       0.461  30.145  18.578  1.00 98.68           H  
ATOM   5350  NH2 ARG B  34       1.245  31.517  15.864  1.00 98.68           N  
ATOM   5351 HH21 ARG B  34       1.958  31.507  15.150  1.00 98.68           H  
ATOM   5352 HH22 ARG B  34       0.426  32.102  15.777  1.00 98.68           H  
ATOM   5353  CZ  ARG B  34       1.372  30.754  16.914  1.00 98.68           C  
ATOM   5354  N   ASP B  35       0.558  24.485  18.223  1.00 98.78           N  
ATOM   5355  H   ASP B  35      -0.261  24.941  17.848  1.00 98.78           H  
ATOM   5356  CA  ASP B  35       0.389  23.679  19.433  1.00 98.78           C  
ATOM   5357  HA  ASP B  35       0.996  24.106  20.232  1.00 98.78           H  
ATOM   5358  C   ASP B  35       0.873  22.238  19.201  1.00 98.78           C  
ATOM   5359  CB  ASP B  35      -1.084  23.726  19.880  1.00 98.78           C  
ATOM   5360  HB2 ASP B  35      -1.711  23.344  19.074  1.00 98.78           H  
ATOM   5361  HB3 ASP B  35      -1.205  23.065  20.738  1.00 98.78           H  
ATOM   5362  O   ASP B  35       1.641  21.703  20.003  1.00 98.78           O  
ATOM   5363  CG  ASP B  35      -1.578  25.127  20.281  1.00 98.78           C  
ATOM   5364  OD1 ASP B  35      -0.736  26.029  20.514  1.00 98.78           O
[truncated: 317,205 more chars]
