# Supplementary material for: The effects of nature‐inspired amino acid substitutions on structural and biochemical properties of the E. coli L‐asparaginase EcAIII
Source: Protein Sci. 2023 Jun 1;32(6):e4647. doi: 10.1002/pro.4647 (PMC10204187; doi:10.1002/pro.4647)
Supplement: Supplementary file 6 — DATA S3. Supporting Information. [file PRO-32-e4647-s004.zip › predicted_structures_of_orthologs_PDB_files/I/NZ_FKIF01000003.1_235_post.pdb]

ATOM      1  N   MET A   1      15.380  27.571 -15.074  1.00 72.59           N  
ATOM      2  H   MET A   1      14.764  26.908 -15.523  1.00 72.59           H  
ATOM      3  H2  MET A   1      16.217  27.697 -15.624  1.00 72.59           H  
ATOM      4  H3  MET A   1      14.880  28.444 -14.987  1.00 72.59           H  
ATOM      5  CA  MET A   1      15.711  27.093 -13.716  1.00 72.59           C  
ATOM      6  HA  MET A   1      16.131  26.088 -13.760  1.00 72.59           H  
ATOM      7  C   MET A   1      14.417  27.015 -12.943  1.00 72.59           C  
ATOM      8  CB  MET A   1      16.708  28.013 -12.995  1.00 72.59           C  
ATOM      9  HB2 MET A   1      16.644  27.829 -11.922  1.00 72.59           H  
ATOM     10  HB3 MET A   1      16.463  29.059 -13.180  1.00 72.59           H  
ATOM     11  O   MET A   1      13.608  27.923 -13.095  1.00 72.59           O  
ATOM     12  CG  MET A   1      18.144  27.715 -13.435  1.00 72.59           C  
ATOM     13  HG2 MET A   1      18.326  26.651 -13.288  1.00 72.59           H  
ATOM     14  HG3 MET A   1      18.261  27.936 -14.496  1.00 72.59           H  
ATOM     15  SD  MET A   1      19.412  28.611 -12.502  1.00 72.59           S  
ATOM     16  CE  MET A   1      19.432  30.210 -13.350  1.00 72.59           C  
ATOM     17  HE1 MET A   1      20.176  30.853 -12.880  1.00 72.59           H  
ATOM     18  HE2 MET A   1      19.692  30.069 -14.399  1.00 72.59           H  
ATOM     19  HE3 MET A   1      18.453  30.683 -13.270  1.00 72.59           H  
ATOM     20  N   ILE A   2      14.206  25.931 -12.205  1.00 88.02           N  
ATOM     21  H   ILE A   2      14.944  25.257 -12.057  1.00 88.02           H  
ATOM     22  CA  ILE A   2      13.022  25.757 -11.360  1.00 88.02           C  
ATOM     23  HA  ILE A   2      12.145  26.166 -11.861  1.00 88.02           H  
ATOM     24  C   ILE A   2      13.258  26.555 -10.077  1.00 88.02           C  
ATOM     25  CB  ILE A   2      12.773  24.252 -11.107  1.00 88.02           C  
ATOM     26  HB  ILE A   2      13.681  23.819 -10.687  1.00 88.02           H  
ATOM     27  O   ILE A   2      14.377  26.568  -9.567  1.00 88.02           O  
ATOM     28  CG1 ILE A   2      12.446  23.545 -12.446  1.00 88.02           C  
ATOM     29 HG12 ILE A   2      13.054  23.944 -13.257  1.00 88.02           H  
ATOM     30 HG13 ILE A   2      11.401  23.716 -12.702  1.00 88.02           H  
ATOM     31  CG2 ILE A   2      11.624  24.029 -10.108  1.00 88.02           C  
ATOM     32 HG21 ILE A   2      11.896  24.400  -9.120  1.00 88.02           H  
ATOM     33 HG22 ILE A   2      10.710  24.518 -10.446  1.00 88.02           H  
ATOM     34 HG23 ILE A   2      11.423  22.963  -9.997  1.00 88.02           H  
ATOM     35  CD1 ILE A   2      12.713  22.042 -12.402  1.00 88.02           C  
ATOM     36 HD11 ILE A   2      12.124  21.573 -11.613  1.00 88.02           H  
ATOM     37 HD12 ILE A   2      13.773  21.868 -12.217  1.00 88.02           H  
ATOM     38 HD13 ILE A   2      12.442  21.595 -13.358  1.00 88.02           H  
ATOM     39  N   GLN A   3      12.236  27.260  -9.594  1.00 96.90           N  
ATOM     40  H   GLN A   3      11.332  27.174 -10.037  1.00 96.90           H  
ATOM     41  CA  GLN A   3      12.271  27.863  -8.265  1.00 96.90           C  
ATOM     42  HA  GLN A   3      13.266  28.260  -8.069  1.00 96.90           H  
ATOM     43  C   GLN A   3      11.914  26.764  -7.258  1.00 96.90           C  
ATOM     44  CB  GLN A   3      11.285  29.034  -8.197  1.00 96.90           C  
ATOM     45  HB2 GLN A   3      10.278  28.653  -8.362  1.00 96.90           H  
ATOM     46  HB3 GLN A   3      11.517  29.739  -8.996  1.00 96.90           H  
ATOM     47  O   GLN A   3      10.776  26.287  -7.297  1.00 96.90           O  
ATOM     48  CG  GLN A   3      11.343  29.784  -6.852  1.00 96.90           C  
ATOM     49  HG2 GLN A   3      12.322  30.250  -6.739  1.00 96.90           H  
ATOM     50  HG3 GLN A   3      11.196  29.090  -6.025  1.00 96.90           H  
ATOM     51  CD  GLN A   3      10.263  30.858  -6.759  1.00 96.90           C  
ATOM     52  NE2 GLN A   3      10.389  31.818  -5.871  1.00 96.90           N  
ATOM     53 HE21 GLN A   3       9.599  32.441  -5.782  1.00 96.90           H  
ATOM     54 HE22 GLN A   3      11.148  31.828  -5.205  1.00 96.90           H  
ATOM     55  OE1 GLN A   3       9.272  30.819  -7.472  1.00 96.90           O  
ATOM     56  N   PRO A   4      12.846  26.348  -6.383  1.00 98.67           N  
ATOM     57  CA  PRO A   4      12.564  25.286  -5.431  1.00 98.67           C  
ATOM     58  HA  PRO A   4      12.322  24.380  -5.987  1.00 98.67           H  
ATOM     59  C   PRO A   4      11.399  25.668  -4.521  1.00 98.67           C  
ATOM     60  CB  PRO A   4      13.849  25.068  -4.636  1.00 98.67           C  
ATOM     61  HB2 PRO A   4      14.021  24.012  -4.430  1.00 98.67           H  
ATOM     62  HB3 PRO A   4      13.803  25.632  -3.705  1.00 98.67           H  
ATOM     63  O   PRO A   4      11.274  26.826  -4.105  1.00 98.67           O  
ATOM     64  CG  PRO A   4      14.938  25.655  -5.524  1.00 98.67           C  
ATOM     65  HG2 PRO A   4      15.244  24.905  -6.253  1.00 98.67           H  
ATOM     66  HG3 PRO A   4      15.791  26.010  -4.946  1.00 98.67           H  
ATOM     67  CD  PRO A   4      14.228  26.787  -6.254  1.00 98.67           C  
ATOM     68  HD2 PRO A   4      14.267  27.698  -5.657  1.00 98.67           H  
ATOM     69  HD3 PRO A   4      14.711  26.950  -7.217  1.00 98.67           H  
ATOM     70  N   VAL A   5      10.549  24.700  -4.205  1.00 98.94           N  
ATOM     71  H   VAL A   5      10.741  23.762  -4.526  1.00 98.94           H  
ATOM     72  CA  VAL A   5       9.385  24.911  -3.344  1.00 98.94           C  
ATOM     73  HA  VAL A   5       9.636  25.693  -2.627  1.00 98.94           H  
ATOM     74  C   VAL A   5       9.094  23.658  -2.539  1.00 98.94           C  
ATOM     75  CB  VAL A   5       8.166  25.402  -4.155  1.00 98.94           C  
ATOM     76  HB  VAL A   5       8.463  26.337  -4.631  1.00 98.94           H  
ATOM     77  O   VAL A   5       9.200  22.546  -3.051  1.00 98.94           O  
ATOM     78  CG1 VAL A   5       7.719  24.466  -5.275  1.00 98.94           C  
ATOM     79 HG11 VAL A   5       6.832  24.863  -5.770  1.00 98.94           H  
ATOM     80 HG12 VAL A   5       7.491  23.483  -4.865  1.00 98.94           H  
ATOM     81 HG13 VAL A   5       8.515  24.395  -6.017  1.00 98.94           H  
ATOM     82  CG2 VAL A   5       6.946  25.697  -3.275  1.00 98.94           C  
ATOM     83 HG21 VAL A   5       6.175  26.189  -3.869  1.00 98.94           H  
ATOM     84 HG22 VAL A   5       7.225  26.360  -2.456  1.00 98.94           H  
ATOM     85 HG23 VAL A   5       6.541  24.772  -2.862  1.00 98.94           H  
ATOM     86  N   ILE A   6       8.706  23.860  -1.284  1.00 98.96           N  
ATOM     87  H   ILE A   6       8.673  24.810  -0.943  1.00 98.96           H  
ATOM     88  CA  ILE A   6       8.169  22.826  -0.402  1.00 98.96           C  
ATOM     89  HA  ILE A   6       8.157  21.881  -0.944  1.00 98.96           H  
ATOM     90  C   ILE A   6       6.723  23.167  -0.045  1.00 98.96           C  
ATOM     91  CB  ILE A   6       9.077  22.632   0.834  1.00 98.96           C  
ATOM     92  HB  ILE A   6      10.078  22.409   0.466  1.00 98.96           H  
ATOM     93  O   ILE A   6       6.389  24.336   0.149  1.00 98.96           O  
ATOM     94  CG1 ILE A   6       8.610  21.410   1.653  1.00 98.96           C  
ATOM     95 HG12 ILE A   6       8.484  20.561   0.980  1.00 98.96           H  
ATOM     96 HG13 ILE A   6       7.648  21.617   2.122  1.00 98.96           H  
ATOM     97  CG2 ILE A   6       9.174  23.902   1.705  1.00 98.96           C  
ATOM     98 HG21 ILE A   6       9.900  23.754   2.504  1.00 98.96           H  
ATOM     99 HG22 ILE A   6       9.508  24.750   1.107  1.00 98.96           H  
ATOM    100 HG23 ILE A   6       8.208  24.135   2.153  1.00 98.96           H  
ATOM    101  CD1 ILE A   6       9.594  20.983   2.741  1.00 98.96           C  
ATOM    102 HD11 ILE A   6       9.575  21.702   3.560  1.00 98.96           H  
ATOM    103 HD12 ILE A   6      10.601  20.907   2.331  1.00 98.96           H  
ATOM    104 HD13 ILE A   6       9.298  20.007   3.127  1.00 98.96           H  
ATOM    105  N   ALA A   7       5.871  22.155   0.055  1.00 98.98           N  
ATOM    106  H   ALA A   7       6.217  21.227  -0.143  1.00 98.98           H  
ATOM    107  CA  ALA A   7       4.567  22.235   0.698  1.00 98.98           C  
ATOM    108  HA  ALA A   7       4.453  23.219   1.154  1.00 98.98           H  
ATOM    109  C   ALA A   7       4.495  21.209   1.831  1.00 98.98           C  
ATOM    110  CB  ALA A   7       3.459  22.059  -0.344  1.00 98.98           C  
ATOM    111  HB1 ALA A   7       3.551  21.086  -0.827  1.00 98.98           H  
ATOM    112  HB2 ALA A   7       2.485  22.128   0.141  1.00 98.98           H  
ATOM    113  HB3 ALA A   7       3.542  22.843  -1.096  1.00 98.98           H  
ATOM    114  O   ALA A   7       5.110  20.147   1.737  1.00 98.98           O  
ATOM    115  N   ILE A   8       3.739  21.521   2.884  1.00 98.97           N  
ATOM    116  H   ILE A   8       3.238  22.398   2.866  1.00 98.97           H  
ATOM    117  CA  ILE A   8       3.511  20.629   4.028  1.00 98.97           C  
ATOM    118  HA  ILE A   8       3.794  19.621   3.726  1.00 98.97           H  
ATOM    119  C   ILE A   8       2.029  20.573   4.402  1.00 98.97           C  
ATOM    120  CB  ILE A   8       4.385  20.994   5.254  1.00 98.97           C  
ATOM    121  HB  ILE A   8       4.275  20.180   5.971  1.00 98.97           H  
ATOM    122  O   ILE A   8       1.278  21.520   4.140  1.00 98.97           O  
ATOM    123  CG1 ILE A   8       3.911  22.285   5.962  1.00 98.97           C  
ATOM    124 HG12 ILE A   8       2.874  22.163   6.274  1.00 98.97           H  
ATOM    125 HG13 ILE A   8       3.951  23.123   5.265  1.00 98.97           H  
ATOM    126  CG2 ILE A   8       5.874  21.052   4.871  1.00 98.97           C  
ATOM    127 HG21 ILE A   8       6.488  21.130   5.768  1.00 98.97           H  
ATOM    128 HG22 ILE A   8       6.075  21.909   4.227  1.00 98.97           H  
ATOM    129 HG23 ILE A   8       6.153  20.139   4.345  1.00 98.97           H  
ATOM    130  CD1 ILE A   8       4.707  22.638   7.223  1.00 98.97           C  
ATOM    131 HD11 ILE A   8       4.725  21.785   7.902  1.00 98.97           H  
ATOM    132 HD12 ILE A   8       5.729  22.918   6.966  1.00 98.97           H  
ATOM    133 HD13 ILE A   8       4.233  23.479   7.727  1.00 98.97           H  
ATOM    134  N   HIS A   9       1.623  19.499   5.079  1.00 98.73           N  
ATOM    135  H   HIS A   9       2.287  18.752   5.221  1.00 98.73           H  
ATOM    136  CA  HIS A   9       0.369  19.436   5.824  1.00 98.73           C  
ATOM    137  HA  HIS A   9       0.023  20.462   5.958  1.00 98.73           H  
ATOM    138  C   HIS A   9       0.563  18.855   7.225  1.00 98.73           C  
ATOM    139  CB  HIS A   9      -0.730  18.687   5.058  1.00 98.73           C  
ATOM    140  HB2 HIS A   9      -1.674  18.806   5.589  1.00 98.73           H  
ATOM    141  HB3 HIS A   9      -0.854  19.154   4.081  1.00 98.73           H  
ATOM    142  O   HIS A   9       1.368  17.956   7.444  1.00 98.73           O  
ATOM    143  CG  HIS A   9      -0.481  17.210   4.873  1.00 98.73           C  
ATOM    144  CD2 HIS A   9      -0.178  16.603   3.691  1.00 98.73           C  
ATOM    145  HD2 HIS A   9      -0.106  17.096   2.732  1.00 98.73           H  
ATOM    146  ND1 HIS A   9      -0.568  16.204   5.816  1.00 98.73           N  
ATOM    147  HD1 HIS A   9      -0.718  16.285   6.811  1.00 98.73           H  
ATOM    148  CE1 HIS A   9      -0.287  15.039   5.208  1.00 98.73           C  
ATOM    149  HE1 HIS A   9      -0.240  14.069   5.681  1.00 98.73           H  
ATOM    150  NE2 HIS A   9      -0.062  15.240   3.911  1.00 98.73           N  
ATOM    151  N   GLY A  10      -0.242  19.342   8.166  1.00 96.89           N  
ATOM    152  H   GLY A  10      -0.864  20.087   7.887  1.00 96.89           H  
ATOM    153  CA  GLY A  10      -0.370  18.839   9.535  1.00 96.89           C  
ATOM    154  HA2 GLY A  10       0.487  18.210   9.779  1.00 96.89           H  
ATOM    155  HA3 GLY A  10      -0.368  19.688  10.218  1.00 96.89           H  
ATOM    156  C   GLY A  10      -1.652  18.032   9.776  1.00 96.89           C  
ATOM    157  O   GLY A  10      -1.993  17.753  10.922  1.00 96.89           O  
ATOM    158  N   GLY A  11      -2.391  17.701   8.713  1.00 94.41           N  
ATOM    159  H   GLY A  11      -2.078  18.023   7.808  1.00 94.41           H  
ATOM    160  CA  GLY A  11      -3.625  16.918   8.776  1.00 94.41           C  
ATOM    161  HA2 GLY A  11      -3.481  16.040   8.148  1.00 94.41           H  
ATOM    162  HA3 GLY A  11      -3.815  16.572   9.792  1.00 94.41           H  
ATOM    163  C   GLY A  11      -4.868  17.668   8.297  1.00 94.41           C  
ATOM    164  O   GLY A  11      -5.005  18.873   8.523  1.00 94.41           O  
ATOM    165  N   ALA A  12      -5.771  16.949   7.623  1.00 90.86           N  
ATOM    166  H   ALA A  12      -5.589  15.963   7.497  1.00 90.86           H  
ATOM    167  CA  ALA A  12      -7.118  17.414   7.282  1.00 90.86           C  
ATOM    168  HA  ALA A  12      -7.116  18.501   7.197  1.00 90.86           H  
ATOM    169  C   ALA A  12      -8.121  17.048   8.386  1.00 90.86           C  
ATOM    170  CB  ALA A  12      -7.530  16.849   5.919  1.00 90.86           C  
ATOM    171  HB1 ALA A  12      -8.541  17.170   5.669  1.00 90.86           H  
ATOM    172  HB2 ALA A  12      -6.855  17.214   5.145  1.00 90.86           H  
ATOM    173  HB3 ALA A  12      -7.500  15.760   5.946  1.00 90.86           H  
ATOM    174  O   ALA A  12      -7.876  16.140   9.167  1.00 90.86           O  
ATOM    175  N   GLY A  13      -9.257  17.743   8.457  1.00 80.00           N  
ATOM    176  H   GLY A  13      -9.393  18.493   7.794  1.00 80.00           H  
ATOM    177  CA  GLY A  13     -10.154  17.639   9.616  1.00 80.00           C  
ATOM    178  HA2 GLY A  13     -11.145  18.005   9.345  1.00 80.00           H  
ATOM    179  HA3 GLY A  13     -10.243  16.602   9.937  1.00 80.00           H  
ATOM    180  C   GLY A  13      -9.647  18.470  10.797  1.00 80.00           C  
ATOM    181  O   GLY A  13      -9.701  18.036  11.946  1.00 80.00           O  
ATOM    182  N   ALA A  14      -9.103  19.657  10.499  1.00 71.00           N  
ATOM    183  H   ALA A  14      -9.068  19.939   9.530  1.00 71.00           H  
ATOM    184  CA  ALA A  14      -8.738  20.634  11.518  1.00 71.00           C  
ATOM    185  HA  ALA A  14      -7.939  20.214  12.129  1.00 71.00           H  
ATOM    186  C   ALA A  14      -9.932  20.931  12.437  1.00 71.00           C  
ATOM    187  CB  ALA A  14      -8.228  21.908  10.833  1.00 71.00           C  
ATOM    188  HB1 ALA A  14      -7.371  21.673  10.201  1.00 71.00           H  
ATOM    189  HB2 ALA A  14      -9.023  22.346  10.229  1.00 71.00           H  
ATOM    190  HB3 ALA A  14      -7.924  22.634  11.586  1.00 71.00           H  
ATOM    191  O   ALA A  14     -11.084  20.812  12.014  1.00 71.00           O  
ATOM    192  N   MET A  15      -9.655  21.346  13.679  1.00 71.68           N  
ATOM    193  H   MET A  15      -8.691  21.478  13.952  1.00 71.68           H  
ATOM    194  CA  MET A  15     -10.735  21.779  14.570  1.00 71.68           C  
ATOM    195  HA  MET A  15     -11.377  20.922  14.771  1.00 71.68           H  
ATOM    196  C   MET A  15     -11.571  22.849  13.867  1.00 71.68           C  
ATOM    197  CB  MET A  15     -10.225  22.341  15.900  1.00 71.68           C  
ATOM    198  HB2 MET A  15      -9.580  23.199  15.710  1.00 71.68           H  
ATOM    199  HB3 MET A  15     -11.086  22.695  16.468  1.00 71.68           H  
ATOM    200  O   MET A  15     -11.022  23.709  13.174  1.00 71.68           O  
ATOM    201  CG  MET A  15      -9.446  21.353  16.766  1.00 71.68           C  
ATOM    202  HG2 MET A  15      -8.687  20.865  16.154  1.00 71.68           H  
ATOM    203  HG3 MET A  15     -10.137  20.591  17.126  1.00 71.68           H  
ATOM    204  SD  MET A  15      -8.610  22.106  18.196  1.00 71.68           S  
ATOM    205  CE  MET A  15      -9.985  23.010  18.977  1.00 71.68           C  
ATOM    206  HE1 MET A  15     -10.826  22.338  19.145  1.00 71.68           H  
ATOM    207  HE2 MET A  15      -9.656  23.420  19.932  1.00 71.68           H  
ATOM    208  HE3 MET A  15     -10.300  23.835  18.338  1.00 71.68           H  
ATOM    209  N   SER A  16     -12.888  22.777  14.052  1.00 78.25           N  
ATOM    210  H   SER A  16     -13.278  22.008  14.578  1.00 78.25           H  
ATOM    211  CA  SER A  16     -13.806  23.709  13.411  1.00 78.25           C  
ATOM    212  HA  SER A  16     -13.717  23.569  12.334  1.00 78.25           H  
ATOM    213  C   SER A  16     -13.444  25.150  13.734  1.00 78.25           C  
ATOM    214  CB  SER A  16     -15.259  23.427  13.800  1.00 78.25           C  
ATOM    215  HB2 SER A  16     -15.500  22.392  13.557  1.00 78.25           H  
ATOM    216  HB3 SER A  16     -15.920  24.076  13.226  1.00 78.25           H  
ATOM    217  O   SER A  16     -12.972  25.472  14.834  1.00 78.25           O  
ATOM    218  OG  SER A  16     -15.472  23.661  15.184  1.00 78.25           O  
ATOM    219  HG  SER A  16     -15.881  22.871  15.544  1.00 78.25           H  
ATOM    220  N   ARG A  17     -13.726  26.052  12.793  1.00 82.54           N  
ATOM    221  H   ARG A  17     -14.166  25.724  11.945  1.00 82.54           H  
ATOM    222  CA  ARG A  17     -13.409  27.472  12.983  1.00 82.54           C  
ATOM    223  HA  ARG A  17     -12.346  27.546  13.214  1.00 82.54           H  
ATOM    224  C   ARG A  17     -14.134  28.064  14.190  1.00 82.54           C  
ATOM    225  CB  ARG A  17     -13.695  28.230  11.686  1.00 82.54           C  
ATOM    226  HB2 ARG A  17     -13.290  27.659  10.851  1.00 82.54           H  
ATOM    227  HB3 ARG A  17     -14.771  28.336  11.546  1.00 82.54           H  
ATOM    228  O   ARG A  17     -13.617  28.968  14.833  1.00 82.54           O  
ATOM    229  CG  ARG A  17     -13.025  29.607  11.709  1.00 82.54           C  
ATOM    230  HG2 ARG A  17     -13.470  30.235  12.481  1.00 82.54           H  
ATOM    231  HG3 ARG A  17     -11.963  29.483  11.920  1.00 82.54           H  
ATOM    232  CD  ARG A  17     -13.193  30.280  10.350  1.00 82.54           C  
ATOM    233  HD2 ARG A  17     -12.901  29.573   9.573  1.00 82.54           H  
ATOM    234  HD3 ARG A  17     -14.240  30.549  10.216  1.00 82.54           H  
ATOM    235  NE  ARG A  17     -12.337  31.473  10.253  1.00 82.54           N  
ATOM    236  HE  ARG A  17     -11.672  31.607  11.000  1.00 82.54           H  
ATOM    237  NH1 ARG A  17     -13.040  32.157   8.181  1.00 82.54           N  
ATOM    238 HH11 ARG A  17     -12.868  32.688   7.339  1.00 82.54           H  
ATOM    239 HH12 ARG A  17     -13.677  31.373   8.165  1.00 82.54           H  
ATOM    240  NH2 ARG A  17     -11.355  33.223   9.202  1.00 82.54           N  
ATOM    241 HH21 ARG A  17     -11.225  33.797   8.381  1.00 82.54           H  
ATOM    242 HH22 ARG A  17     -10.672  33.254   9.945  1.00 82.54           H  
ATOM    243  CZ  ARG A  17     -12.255  32.283   9.217  1.00 82.54           C  
ATOM    244  N   ALA A  18     -15.307  27.525  14.519  1.00 78.62           N  
ATOM    245  H   ALA A  18     -15.633  26.750  13.959  1.00 78.62           H  
ATOM    246  CA  ALA A  18     -16.084  27.915  15.691  1.00 78.62           C  
ATOM    247  HA  ALA A  18     -16.157  29.002  15.718  1.00 78.62           H  
ATOM    248  C   ALA A  18     -15.452  27.471  17.025  1.00 78.62           C  
ATOM    249  CB  ALA A  18     -17.493  27.334  15.525  1.00 78.62           C  
ATOM    250  HB1 ALA A  18     -17.446  26.245  15.495  1.00 78.62           H  
ATOM    251  HB2 ALA A  18     -18.113  27.638  16.369  1.00 78.62           H  
ATOM    252  HB3 ALA A  18     -17.943  27.702  14.603  1.00 78.62           H  
ATOM    253  O   ALA A  18     -15.676  28.124  18.042  1.00 78.62           O  
ATOM    254  N   ALA A  19     -14.676  26.382  17.033  1.00 79.14           N  
ATOM    255  H   ALA A  19     -14.521  25.886  16.167  1.00 79.14           H  
ATOM    256  CA  ALA A  19     -13.998  25.860  18.220  1.00 79.14           C  
ATOM    257  HA  ALA A  19     -14.542  26.175  19.110  1.00 79.14           H  
ATOM    258  C   ALA A  19     -12.553  26.372  18.377  1.00 79.14           C  
ATOM    259  CB  ALA A  19     -14.047  24.329  18.154  1.00 79.14           C  
ATOM    260  HB1 ALA A  19     -15.082  23.994  18.087  1.00 79.14           H  
ATOM    261  HB2 ALA A  19     -13.497  23.979  17.281  1.00 79.14           H  
ATOM    262  HB3 ALA A  19     -13.596  23.907  19.053  1.00 79.14           H  
ATOM    263  O   ALA A  19     -11.925  26.138  19.411  1.00 79.14           O  
ATOM    264  N   MET A  20     -12.008  27.049  17.365  1.00 83.93           N  
ATOM    265  H   MET A  20     -12.564  27.201  16.535  1.00 83.93           H  
ATOM    266  CA  MET A  20     -10.639  27.556  17.373  1.00 83.93           C  
ATOM    267  HA  MET A  20     -10.018  26.861  17.939  1.00 83.93           H  
ATOM    268  C   MET A  20     -10.568  28.932  18.036  1.00 83.93           C  
ATOM    269  CB  MET A  20     -10.111  27.610  15.936  1.00 83.93           C  
ATOM    270  HB2 MET A  20     -10.481  26.742  15.392  1.00 83.93           H  
ATOM    271  HB3 MET A  20     -10.491  28.502  15.437  1.00 83.93           H  
ATOM    272  O   MET A  20     -11.210  29.880  17.582  1.00 83.93           O  
ATOM    273  CG  MET A  20      -8.577  27.620  15.897  1.00 83.93           C  
ATOM    274  HG2 MET A  20      -8.210  28.370  16.597  1.00 83.93           H  
ATOM    275  HG3 MET A  20      -8.257  27.921  14.899  1.00 83.93           H  
ATOM    276  SD  MET A  20      -7.792  26.029  16.285  1.00 83.93           S  
ATOM    277  CE  MET A  20      -8.264  25.118  14.795  1.00 83.93           C  
ATOM    278  HE1 MET A  20      -7.838  24.115  14.830  1.00 83.93           H  
ATOM    279  HE2 MET A  20      -7.871  25.629  13.916  1.00 83.93           H  
ATOM    280  HE3 MET A  20      -9.349  25.052  14.711  1.00 83.93           H  
ATOM    281  N   THR A  21      -9.755  29.071  19.085  1.00 90.05           N  
ATOM    282  H   THR A  21      -9.227  28.279  19.421  1.00 90.05           H  
ATOM    283  CA  THR A  21      -9.428  30.406  19.601  1.00 90.05           C  
ATOM    284  HA  THR A  21     -10.335  31.006  19.527  1.00 90.05           H  
ATOM    285  C   THR A  21      -8.349  31.056  18.731  1.00 90.05           C  
ATOM    286  CB  THR A  21      -9.025  30.438  21.083  1.00 90.05           C  
ATOM    287  HB  THR A  21      -9.120  31.470  21.422  1.00 90.05           H  
ATOM    288  O   THR A  21      -7.526  30.336  18.155  1.00 90.05           O  
ATOM    289  CG2 THR A  21      -9.932  29.584  21.967  1.00 90.05           C  
ATOM    290 HG21 THR A  21      -9.791  28.526  21.743  1.00 90.05           H  
ATOM    291 HG22 THR A  21     -10.974  29.855  21.796  1.00 90.05           H  
ATOM    292 HG23 THR A  21      -9.684  29.762  23.013  1.00 90.05           H  
ATOM    293  OG1 THR A  21      -7.688  30.051  21.294  1.00 90.05           O  
ATOM    294  HG1 THR A  21      -7.298  30.798  21.753  1.00 90.05           H  
ATOM    295  N   PRO A  22      -8.292  32.397  18.656  1.00 93.30           N  
ATOM    296  CA  PRO A  22      -7.238  33.092  17.919  1.00 93.30           C  
ATOM    297  HA  PRO A  22      -7.343  32.869  16.857  1.00 93.30           H  
ATOM    298  C   PRO A  22      -5.828  32.698  18.374  1.00 93.30           C  
ATOM    299  CB  PRO A  22      -7.497  34.583  18.160  1.00 93.30           C  
ATOM    300  HB2 PRO A  22      -6.957  34.923  19.044  1.00 93.30           H  
ATOM    301  HB3 PRO A  22      -7.222  35.183  17.293  1.00 93.30           H  
ATOM    302  O   PRO A  22      -4.928  32.556  17.551  1.00 93.30           O  
ATOM    303  CG  PRO A  22      -8.997  34.645  18.439  1.00 93.30           C  
ATOM    304  HG2 PRO A  22      -9.546  34.629  17.498  1.00 93.30           H  
ATOM    305  HG3 PRO A  22      -9.264  35.520  19.031  1.00 93.30           H  
ATOM    306  CD  PRO A  22      -9.249  33.349  19.201  1.00 93.30           C  
ATOM    307  HD2 PRO A  22     -10.280  33.032  19.044  1.00 93.30           H  
ATOM    308  HD3 PRO A  22      -9.049  33.500  20.262  1.00 93.30           H  
ATOM    309  N   GLU A  23      -5.631  32.469  19.675  1.00 94.05           N  
ATOM    310  H   GLU A  23      -6.390  32.628  20.322  1.00 94.05           H  
ATOM    311  CA  GLU A  23      -4.343  32.038  20.225  1.00 94.05           C  
ATOM    312  HA  GLU A  23      -3.564  32.715  19.876  1.00 94.05           H  
ATOM    313  C   GLU A  23      -3.972  30.633  19.743  1.00 94.05           C  
ATOM    314  CB  GLU A  23      -4.354  32.056  21.765  1.00 94.05           C  
ATOM    315  HB2 GLU A  23      -5.042  31.300  22.142  1.00 94.05           H  
ATOM    316  HB3 GLU A  23      -3.356  31.770  22.099  1.00 94.05           H  
ATOM    317  O   GLU A  23      -2.825  30.401  19.363  1.00 94.05           O  
ATOM    318  CG  GLU A  23      -4.676  33.420  22.401  1.00 94.05           C  
ATOM    319  HG2 GLU A  23      -4.377  33.379  23.448  1.00 94.05           H  
ATOM    320  HG3 GLU A  23      -4.070  34.184  21.915  1.00 94.05           H  
ATOM    321  CD  GLU A  23      -6.163  33.810  22.342  1.00 94.05           C  
ATOM    322  OE1 GLU A  23      -6.448  35.012  22.534  1.00 94.05           O  
ATOM    323  OE2 GLU A  23      -7.009  32.915  22.079  1.00 94.05           O  
ATOM    324  N   LYS A  24      -4.940  29.706  19.712  1.00 90.74           N  
ATOM    325  H   LYS A  24      -5.874  29.975  19.985  1.00 90.74           H  
ATOM    326  CA  LYS A  24      -4.711  28.339  19.233  1.00 90.74           C  
ATOM    327  HA  LYS A  24      -3.788  27.984  19.694  1.00 90.74           H  
ATOM    328  C   LYS A  24      -4.462  28.308  17.727  1.00 90.74           C  
ATOM    329  CB  LYS A  24      -5.895  27.438  19.638  1.00 90.74           C  
ATOM    330  HB2 LYS A  24      -6.189  27.659  20.665  1.00 90.74           H  
ATOM    331  HB3 LYS A  24      -6.746  27.662  18.995  1.00 90.74           H  
ATOM    332  O   LYS A  24      -3.576  27.592  17.272  1.00 90.74           O  
ATOM    333  CG  LYS A  24      -5.569  25.937  19.534  1.00 90.74           C  
ATOM    334  HG2 LYS A  24      -5.107  25.733  18.567  1.00 90.74           H  
ATOM    335  HG3 LYS A  24      -6.495  25.366  19.596  1.00 90.74           H  
ATOM    336  CD  LYS A  24      -4.633  25.485  20.665  1.00 90.74           C  
ATOM    337  HD2 LYS A  24      -5.175  25.499  21.611  1.00 90.74           H  
ATOM    338  HD3 LYS A  24      -3.805  26.190  20.745  1.00 90.74           H  
ATOM    339  CE  LYS A  24      -4.052  24.090  20.419  1.00 90.74           C  
ATOM    340  HE2 LYS A  24      -4.833  23.338  20.533  1.00 90.74           H  
ATOM    341  HE3 LYS A  24      -3.682  24.059  19.394  1.00 90.74           H  
ATOM    342  NZ  LYS A  24      -2.916  23.836  21.341  1.00 90.74           N  
ATOM    343  HZ1 LYS A  24      -2.252  24.590  21.233  1.00 90.74           H  
ATOM    344  HZ2 LYS A  24      -2.396  23.003  21.106  1.00 90.74           H  
ATOM    345  HZ3 LYS A  24      -3.183  23.848  22.315  1.00 90.74           H  
ATOM    346  N   GLU A  25      -5.203  29.106  16.959  1.00 93.08           N  
ATOM    347  H   GLU A  25      -5.922  29.661  17.400  1.00 93.08           H  
ATOM    348  CA  GLU A  25      -4.973  29.275  15.521  1.00 93.08           C  
ATOM    349  HA  GLU A  25      -5.071  28.303  15.037  1.00 93.08           H  
ATOM    350  C   GLU A  25      -3.550  29.781  15.257  1.00 93.08           C  
ATOM    351  CB  GLU A  25      -6.025  30.233  14.929  1.00 93.08           C  
ATOM    352  HB2 GLU A  25      -5.811  31.259  15.230  1.00 93.08           H  
ATOM    353  HB3 GLU A  25      -7.007  29.958  15.316  1.00 93.08           H  
ATOM    354  O   GLU A  25      -2.825  29.200  14.449  1.00 93.08           O  
ATOM    355  CG  GLU A  25      -6.058  30.138  13.396  1.00 93.08           C  
ATOM    356  HG2 GLU A  25      -6.262  29.095  13.154  1.00 93.08           H  
ATOM    357  HG3 GLU A  25      -5.080  30.406  12.996  1.00 93.08           H  
ATOM    358  CD  GLU A  25      -7.147  30.985  12.712  1.00 93.08           C  
ATOM    359  OE1 GLU A  25      -7.046  31.178  11.478  1.00 93.08           O  
ATOM    360  OE2 GLU A  25      -8.144  31.350  13.375  1.00 93.08           O  
ATOM    361  N   GLN A  26      -3.117  30.804  16.000  1.00 95.78           N  
ATOM    362  H   GLN A  26      -3.764  31.252  16.634  1.00 95.78           H  
ATOM    363  CA  GLN A  26      -1.777  31.367  15.875  1.00 95.78           C  
ATOM    364  HA  GLN A  26      -1.629  31.618  14.825  1.00 95.78           H  
ATOM    365  C   GLN A  26      -0.677  30.374  16.271  1.00 95.78           C  
ATOM    366  CB  GLN A  26      -1.696  32.654  16.711  1.00 95.78           C  
ATOM    367  HB2 GLN A  26      -2.541  33.296  16.463  1.00 95.78           H  
ATOM    368  HB3 GLN A  26      -1.758  32.404  17.770  1.00 95.78           H  
ATOM    369  O   GLN A  26       0.385  30.376  15.651  1.00 95.78           O  
ATOM    370  CG  GLN A  26      -0.399  33.439  16.456  1.00 95.78           C  
ATOM    371  HG2 GLN A  26       0.457  32.835  16.755  1.00 95.78           H  
ATOM    372  HG3 GLN A  26      -0.403  34.336  17.075  1.00 95.78           H  
ATOM    373  CD  GLN A  26      -0.241  33.866  14.998  1.00 95.78           C  
ATOM    374  NE2 GLN A  26       0.966  33.915  14.482  1.00 95.78           N  
ATOM    375 HE21 GLN A  26       1.011  34.128  13.496  1.00 95.78           H  
ATOM    376 HE22 GLN A  26       1.758  33.562  15.000  1.00 95.78           H  
ATOM    377  OE1 GLN A  26      -1.188  34.173  14.295  1.00 95.78           O  
ATOM    378  N   GLU A  27      -0.915  29.513  17.262  1.00 95.55           N  
ATOM    379  H   GLU A  27      -1.772  29.611  17.788  1.00 95.55           H  
ATOM    380  CA  GLU A  27       0.013  28.443  17.647  1.00 95.55           C  
ATOM    381  HA  GLU A  27       0.976  28.886  17.900  1.00 95.55           H  
ATOM    382  C   GLU A  27       0.239  27.458  16.486  1.00 95.55           C  
ATOM    383  CB  GLU A  27      -0.543  27.730  18.891  1.00 95.55           C  
ATOM    384  HB2 GLU A  27      -0.886  28.474  19.609  1.00 95.55           H  
ATOM    385  HB3 GLU A  27      -1.394  27.118  18.592  1.00 95.55           H  
ATOM    386  O   GLU A  27       1.383  27.179  16.122  1.00 95.55           O  
ATOM    387  CG  GLU A  27       0.500  26.846  19.587  1.00 95.55           C  
ATOM    388  HG2 GLU A  27       0.967  26.205  18.839  1.00 95.55           H  
ATOM    389  HG3 GLU A  27       1.274  27.488  20.007  1.00 95.55           H  
ATOM    390  CD  GLU A  27      -0.101  25.970  20.702  1.00 95.55           C  
ATOM    391  OE1 GLU A  27       0.655  25.233  21.365  1.00 95.55           O  
ATOM    392  OE2 GLU A  27      -1.341  25.958  20.891  1.00 95.55           O  
ATOM    393  N   TYR A  28      -0.842  27.001  15.840  1.00 94.94           N  
ATOM    394  H   TYR A  28      -1.751  27.290  16.172  1.00 94.94           H  
ATOM    395  CA  TYR A  28      -0.762  26.136  14.658  1.00 94.94           C  
ATOM    396  HA  TYR A  28      -0.155  25.264  14.904  1.00 94.94           H  
ATOM    397  C   TYR A  28      -0.076  26.831  13.479  1.00 94.94           C  
ATOM    398  CB  TYR A  28      -2.165  25.662  14.245  1.00 94.94           C  
ATOM    399  HB2 TYR A  28      -2.133  25.366  13.196  1.00 94.94           H  
ATOM    400  HB3 TYR A  28      -2.871  26.488  14.324  1.00 94.94           H  
ATOM    401  O   TYR A  28       0.801  26.241  12.849  1.00 94.94           O  
ATOM    402  CG  TYR A  28      -2.677  24.468  15.024  1.00 94.94           C  
ATOM    403  CD1 TYR A  28      -2.117  23.202  14.777  1.00 94.94           C  
ATOM    404  HD1 TYR A  28      -1.321  23.100  14.054  1.00 94.94           H  
ATOM    405  CD2 TYR A  28      -3.724  24.598  15.957  1.00 94.94           C  
ATOM    406  HD2 TYR A  28      -4.177  25.564  16.124  1.00 94.94           H  
ATOM    407  CE1 TYR A  28      -2.578  22.073  15.476  1.00 94.94           C  
ATOM    408  HE1 TYR A  28      -2.136  21.109  15.276  1.00 94.94           H  
ATOM    409  CE2 TYR A  28      -4.177  23.474  16.676  1.00 94.94           C  
ATOM    410  HE2 TYR A  28      -4.972  23.570  17.401  1.00 94.94           H  
ATOM    411  OH  TYR A  28      -3.966  21.122  17.175  1.00 94.94           O  
ATOM    412  HH  TYR A  28      -3.383  20.392  16.953  1.00 94.94           H  
ATOM    413  CZ  TYR A  28      -3.587  22.211  16.451  1.00 94.94           C  
ATOM    414  N   LEU A  29      -0.445  28.080  13.181  1.00 97.44           N  
ATOM    415  H   LEU A  29      -1.180  28.509  13.725  1.00 97.44           H  
ATOM    416  CA  LEU A  29       0.161  28.840  12.085  1.00 97.44           C  
ATOM    417  HA  LEU A  29       0.096  28.253  11.169  1.00 97.44           H  
ATOM    418  C   LEU A  29       1.653  29.084  12.325  1.00 97.44           C  
ATOM    419  CB  LEU A  29      -0.585  30.170  11.889  1.00 97.44           C  
ATOM    420  HB2 LEU A  29      -0.006  30.792  11.206  1.00 97.44           H  
ATOM    421  HB3 LEU A  29      -0.631  30.686  12.847  1.00 97.44           H  
ATOM    422  O   LEU A  29       2.443  28.897  11.407  1.00 97.44           O  
ATOM    423  CG  LEU A  29      -2.009  30.032  11.320  1.00 97.44           C  
ATOM    424  HG  LEU A  29      -2.601  29.365  11.947  1.00 97.44           H  
ATOM    425  CD1 LEU A  29      -2.676  31.407  11.306  1.00 97.44           C  
ATOM    426 HD11 LEU A  29      -2.126  32.089  10.658  1.00 97.44           H  
ATOM    427 HD12 LEU A  29      -3.704  31.316  10.954  1.00 97.44           H  
ATOM    428 HD13 LEU A  29      -2.699  31.811  12.318  1.00 97.44           H  
ATOM    429  CD2 LEU A  29      -2.020  29.476   9.893  1.00 97.44           C  
ATOM    430 HD21 LEU A  29      -3.039  29.496   9.506  1.00 97.44           H  
ATOM    431 HD22 LEU A  29      -1.383  30.085   9.252  1.00 97.44           H  
ATOM    432 HD23 LEU A  29      -1.667  28.444   9.887  1.00 97.44           H  
ATOM    433  N   SER A  30       2.054  29.428  13.551  1.00 98.28           N  
ATOM    434  H   SER A  30       1.356  29.563  14.268  1.00 98.28           H  
ATOM    435  CA  SER A  30       3.465  29.620  13.899  1.00 98.28           C  
ATOM    436  HA  SER A  30       3.899  30.347  13.212  1.00 98.28           H  
ATOM    437  C   SER A  30       4.271  28.326  13.788  1.00 98.28           C  
ATOM    438  CB  SER A  30       3.590  30.160  15.324  1.00 98.28           C  
ATOM    439  HB2 SER A  30       3.237  29.411  16.033  1.00 98.28           H  
ATOM    440  HB3 SER A  30       2.983  31.059  15.429  1.00 98.28           H  
ATOM    441  O   SER A  30       5.422  28.373  13.356  1.00 98.28           O  
ATOM    442  OG  SER A  30       4.940  30.487  15.600  1.00 98.28           O  
ATOM    443  HG  SER A  30       5.507  29.862  15.142  1.00 98.28           H  
ATOM    444  N   ALA A  31       3.696  27.183  14.176  1.00 98.19           N  
ATOM    445  H   ALA A  31       2.771  27.202  14.581  1.00 98.19           H  
ATOM    446  CA  ALA A  31       4.357  25.891  14.019  1.00 98.19           C  
ATOM    447  HA  ALA A  31       5.346  25.946  14.474  1.00 98.19           H  
ATOM    448  C   ALA A  31       4.553  25.551  12.534  1.00 98.19           C  
ATOM    449  CB  ALA A  31       3.548  24.820  14.761  1.00 98.19           C  
ATOM    450  HB1 ALA A  31       4.043  23.854  14.657  1.00 98.19           H  
ATOM    451  HB2 ALA A  31       3.486  25.072  15.820  1.00 98.19           H  
ATOM    452  HB3 ALA A  31       2.541  24.751  14.351  1.00 98.19           H  
ATOM    453  O   ALA A  31       5.659  25.206  12.124  1.00 98.19           O  
ATOM    454  N   LEU A  32       3.509  25.718  11.712  1.00 98.68           N  
ATOM    455  H   LEU A  32       2.634  26.029  12.108  1.00 98.68           H  
ATOM    456  CA  LEU A  32       3.590  25.506  10.263  1.00 98.68           C  
ATOM    457  HA  LEU A  32       3.914  24.483  10.073  1.00 98.68           H  
ATOM    458  C   LEU A  32       4.630  26.425   9.608  1.00 98.68           C  
ATOM    459  CB  LEU A  32       2.209  25.741   9.625  1.00 98.68           C  
ATOM    460  HB2 LEU A  32       2.328  25.778   8.542  1.00 98.68           H  
ATOM    461  HB3 LEU A  32       1.850  26.717   9.950  1.00 98.68           H  
ATOM    462  O   LEU A  32       5.428  25.951   8.805  1.00 98.68           O  
ATOM    463  CG  LEU A  32       1.143  24.684   9.959  1.00 98.68           C  
ATOM    464  HG  LEU A  32       1.094  24.531  11.037  1.00 98.68           H  
ATOM    465  CD1 LEU A  32      -0.222  25.182   9.480  1.00 98.68           C  
ATOM    466 HD11 LEU A  32      -0.994  24.458   9.738  1.00 98.68           H  
ATOM    467 HD12 LEU A  32      -0.207  25.339   8.401  1.00 98.68           H  
ATOM    468 HD13 LEU A  32      -0.456  26.124   9.977  1.00 98.68           H  
ATOM    469  CD2 LEU A  32       1.430  23.334   9.298  1.00 98.68           C  
ATOM    470 HD21 LEU A  32       1.500  23.453   8.216  1.00 98.68           H  
ATOM    471 HD22 LEU A  32       2.369  22.928   9.676  1.00 98.68           H  
ATOM    472 HD23 LEU A  32       0.636  22.627   9.538  1.00 98.68           H  
ATOM    473  N   ASP A  33       4.645  27.711   9.963  1.00 98.68           N  
ATOM    474  H   ASP A  33       3.939  28.044  10.605  1.00 98.68           H  
ATOM    475  CA  ASP A  33       5.568  28.703   9.403  1.00 98.68           C  
ATOM    476  HA  ASP A  33       5.439  28.728   8.321  1.00 98.68           H  
ATOM    477  C   ASP A  33       7.035  28.348   9.693  1.00 98.68           C  
ATOM    478  CB  ASP A  33       5.204  30.088   9.957  1.00 98.68           C  
ATOM    479  HB2 ASP A  33       4.119  30.195   9.967  1.00 98.68           H  
ATOM    480  HB3 ASP A  33       5.560  30.189  10.982  1.00 98.68           H  
ATOM    481  O   ASP A  33       7.863  28.320   8.783  1.00 98.68           O  
ATOM    482  CG  ASP A  33       5.761  31.210   9.084  1.00 98.68           C  
ATOM    483  OD1 ASP A  33       5.109  31.486   8.053  1.00 98.68           O  
ATOM    484  OD2 ASP A  33       6.801  31.794   9.460  1.00 98.68           O  
ATOM    485  N   GLY A  34       7.343  27.960  10.937  1.00 98.87           N  
ATOM    486  H   GLY A  34       6.617  27.986  11.638  1.00 98.87           H  
ATOM    487  CA  GLY A  34       8.689  27.531  11.325  1.00 98.87           C  
ATOM    488  HA2 GLY A  34       8.692  27.314  12.394  1.00 98.87           H  
ATOM    489  HA3 GLY A  34       9.393  28.338  11.126  1.00 98.87           H  
ATOM    490  C   GLY A  34       9.164  26.278  10.583  1.00 98.87           C  
ATOM    491  O   GLY A  34      10.311  26.218  10.136  1.00 98.87           O  
ATOM    492  N   ILE A  35       8.280  25.295  10.400  1.00 98.93           N  
ATOM    493  H   ILE A  35       7.354  25.408  10.785  1.00 98.93           H  
ATOM    494  CA  ILE A  35       8.593  24.048   9.683  1.00 98.93           C  
ATOM    495  HA  ILE A  35       9.537  23.652  10.057  1.00 98.93           H  
ATOM    496  C   ILE A  35       8.782  24.312   8.185  1.00 98.93           C  
ATOM    497  CB  ILE A  35       7.491  23.002   9.954  1.00 98.93           C  
ATOM    498  HB  ILE A  35       6.526  23.435   9.689  1.00 98.93           H  
ATOM    499  O   ILE A  35       9.728  23.807   7.576  1.00 98.93           O  
ATOM    500  CG1 ILE A  35       7.483  22.639  11.457  1.00 98.93           C  
ATOM    501 HG12 ILE A  35       8.403  22.105  11.694  1.00 98.93           H  
ATOM    502 HG13 ILE A  35       7.485  23.542  12.067  1.00 98.93           H  
ATOM    503  CG2 ILE A  35       7.711  21.740   9.101  1.00 98.93           C  
ATOM    504 HG21 ILE A  35       7.720  21.973   8.036  1.00 98.93           H  
ATOM    505 HG22 ILE A  35       8.655  21.265   9.370  1.00 98.93           H  
ATOM    506 HG23 ILE A  35       6.897  21.035   9.266  1.00 98.93           H  
ATOM    507  CD1 ILE A  35       6.286  21.797  11.903  1.00 98.93           C  
ATOM    508 HD11 ILE A  35       6.275  21.732  12.991  1.00 98.93           H  
ATOM    509 HD12 ILE A  35       5.356  22.252  11.563  1.00 98.93           H  
ATOM    510 HD13 ILE A  35       6.381  20.787  11.503  1.00 98.93           H  
ATOM    511  N   LEU A  36       7.924  25.147   7.591  1.00 98.93           N  
ATOM    512  H   LEU A  36       7.172  25.534   8.143  1.00 98.93           H  
ATOM    513  CA  LEU A  36       8.067  25.594   6.206  1.00 98.93           C  
ATOM    514  HA  LEU A  36       8.065  24.727   5.547  1.00 98.93           H  
ATOM    515  C   LEU A  36       9.394  26.317   5.986  1.00 98.93           C  
ATOM    516  CB  LEU A  36       6.912  26.540   5.850  1.00 98.93           C  
ATOM    517  HB2 LEU A  36       7.201  27.117   4.971  1.00 98.93           H  
ATOM    518  HB3 LEU A  36       6.768  27.244   6.669  1.00 98.93           H  
ATOM    519  O   LEU A  36      10.090  26.016   5.018  1.00 98.93           O  
ATOM    520  CG  LEU A  36       5.588  25.838   5.543  1.00 98.93           C  
ATOM    521  HG  LEU A  36       5.357  25.126   6.335  1.00 98.93           H  
ATOM    522  CD1 LEU A  36       4.458  26.863   5.483  1.00 98.93           C  
ATOM    523 HD11 LEU A  36       3.508  26.330   5.451  1.00 98.93           H  
ATOM    524 HD12 LEU A  36       4.469  27.473   6.386  1.00 98.93           H  
ATOM    525 HD13 LEU A  36       4.566  27.507   4.610  1.00 98.93           H  
ATOM    526  CD2 LEU A  36       5.667  25.096   4.205  1.00 98.93           C  
ATOM    527 HD21 LEU A  36       6.033  25.767   3.428  1.00 98.93           H  
ATOM    528 HD22 LEU A  36       4.682  24.720   3.928  1.00 98.93           H  
ATOM    529 HD23 LEU A  36       6.348  24.249   4.291  1.00 98.93           H  
ATOM    530  N   ALA A  37       9.762  27.233   6.883  1.00 98.87           N  
ATOM    531  H   ALA A  37       9.124  27.462   7.631  1.00 98.87           H  
ATOM    532  CA  ALA A  37      11.024  27.961   6.813  1.00 98.87           C  
ATOM    533  HA  ALA A  37      11.078  28.474   5.853  1.00 98.87           H  
ATOM    534  C   ALA A  37      12.237  27.021   6.909  1.00 98.87           C  
ATOM    535  CB  ALA A  37      11.035  29.017   7.924  1.00 98.87           C  
ATOM    536  HB1 ALA A  37      10.181  29.684   7.809  1.00 98.87           H  
ATOM    537  HB2 ALA A  37      11.953  29.602   7.863  1.00 98.87           H  
ATOM    538  HB3 ALA A  37      10.978  28.536   8.901  1.00 98.87           H  
ATOM    539  O   ALA A  37      13.209  27.204   6.176  1.00 98.87           O  
ATOM    540  N   ALA A  38      12.178  25.984   7.752  1.00 98.93           N  
ATOM    541  H   ALA A  38      11.376  25.897   8.359  1.00 98.93           H  
ATOM    542  CA  ALA A  38      13.241  24.985   7.857  1.00 98.93           C  
ATOM    543  HA  ALA A  38      14.182  25.501   8.049  1.00 98.93           H  
ATOM    544  C   ALA A  38      13.415  24.187   6.552  1.00 98.93           C  
ATOM    545  CB  ALA A  38      12.947  24.076   9.053  1.00 98.93           C  
ATOM    546  HB1 ALA A  38      12.011  23.539   8.898  1.00 98.93           H  
ATOM    547  HB2 ALA A  38      12.869  24.670   9.963  1.00 98.93           H  
ATOM    548  HB3 ALA A  38      13.754  23.352   9.170  1.00 98.93           H  
ATOM    549  O   ALA A  38      14.521  24.125   6.011  1.00 98.93           O  
ATOM    550  N   GLY A  39      12.328  23.648   5.989  1.00 98.92           N  
ATOM    551  H   GLY A  39      11.446  23.724   6.476  1.00 98.92           H  
ATOM    552  CA  GLY A  39      12.378  22.936   4.706  1.00 98.92           C  
ATOM    553  HA2 GLY A  39      13.080  22.105   4.777  1.00 98.92           H  
ATOM    554  HA3 GLY A  39      11.387  22.535   4.492  1.00 98.92           H  
ATOM    555  C   GLY A  39      12.801  23.840   3.542  1.00 98.92           C  
ATOM    556  O   GLY A  39      13.611  23.454   2.699  1.00 98.92           O  
ATOM    557  N   GLN A  40      12.326  25.087   3.526  1.00 98.87           N  
ATOM    558  H   GLN A  40      11.655  25.355   4.231  1.00 98.87           H  
ATOM    559  CA  GLN A  40      12.741  26.098   2.554  1.00 98.87           C  
ATOM    560  HA  GLN A  40      12.547  25.720   1.551  1.00 98.87           H  
ATOM    561  C   GLN A  40      14.236  26.419   2.665  1.00 98.87           C  
ATOM    562  CB  GLN A  40      11.908  27.362   2.781  1.00 98.87           C  
ATOM    563  HB2 GLN A  40      10.850  27.102   2.735  1.00 98.87           H  
ATOM    564  HB3 GLN A  40      12.125  27.745   3.778  1.00 98.87           H  
ATOM    565  O   GLN A  40      14.890  26.591   1.638  1.00 98.87           O  
ATOM    566  CG  GLN A  40      12.180  28.458   1.744  1.00 98.87           C  
ATOM    567  HG2 GLN A  40      11.786  28.139   0.778  1.00 98.87           H  
ATOM    568  HG3 GLN A  40      13.249  28.640   1.640  1.00 98.87           H  
ATOM    569  CD  GLN A  40      11.543  29.773   2.161  1.00 98.87           C  
ATOM    570  NE2 GLN A  40      10.860  30.444   1.277  1.00 98.87           N  
ATOM    571 HE21 GLN A  40      10.469  31.328   1.569  1.00 98.87           H  
ATOM    572 HE22 GLN A  40      10.726  30.152   0.320  1.00 98.87           H  
ATOM    573  OE1 GLN A  40      11.671  30.245   3.275  1.00 98.87           O  
ATOM    574  N   ALA A  41      14.793  26.487   3.877  1.00 98.89           N  
ATOM    575  H   ALA A  41      14.203  26.392   4.691  1.00 98.89           H  
ATOM    576  CA  ALA A  41      16.215  26.741   4.090  1.00 98.89           C  
ATOM    577  HA  ALA A  41      16.482  27.655   3.560  1.00 98.89           H  
ATOM    578  C   ALA A  41      17.092  25.611   3.530  1.00 98.89           C  
ATOM    579  CB  ALA A  41      16.468  26.970   5.584  1.00 98.89           C  
ATOM    580  HB1 ALA A  41      16.218  26.074   6.152  1.00 98.89           H  
ATOM    581  HB2 ALA A  41      17.520  27.207   5.743  1.00 98.89           H  
ATOM    582  HB3 ALA A  41      15.858  27.800   5.940  1.00 98.89           H  
ATOM    583  O   ALA A  41      18.121  25.901   2.918  1.00 98.89           O  
ATOM    584  N   VAL A  42      16.662  24.348   3.661  1.00 98.92           N  
ATOM    585  H   VAL A  42      15.827  24.180   4.203  1.00 98.92           H  
ATOM    586  CA  VAL A  42      17.335  23.198   3.024  1.00 98.92           C  
ATOM    587  HA  VAL A  42      18.363  23.152   3.384  1.00 98.92           H  
ATOM    588  C   VAL A  42      17.398  23.393   1.509  1.00 98.92           C  
ATOM    589  CB  VAL A  42      16.644  21.863   3.380  1.00 98.92           C  
ATOM    590  HB  VAL A  42      15.588  21.913   3.112  1.00 98.92           H  
ATOM    591  O   VAL A  42      18.479  23.330   0.924  1.00 98.92           O  
ATOM    592  CG1 VAL A  42      17.267  20.679   2.631  1.00 98.92           C  
ATOM    593 HG11 VAL A  42      17.057  20.745   1.564  1.00 98.92           H  
ATOM    594 HG12 VAL A  42      16.834  19.749   2.999  1.00 98.92           H  
ATOM    595 HG13 VAL A  42      18.345  20.653   2.793  1.00 98.92           H  
ATOM    596  CG2 VAL A  42      16.751  21.567   4.881  1.00 98.92           C  
ATOM    597 HG21 VAL A  42      16.229  20.639   5.112  1.00 98.92           H  
ATOM    598 HG22 VAL A  42      16.290  22.365   5.463  1.00 98.92           H  
ATOM    599 HG23 VAL A  42      17.797  21.471   5.173  1.00 98.92           H  
ATOM    600  N   LEU A  43      16.266  23.720   0.877  1.00 98.84           N  
ATOM    601  H   LEU A  43      15.413  23.756   1.416  1.00 98.84           H  
ATOM    602  CA  LEU A  43      16.206  23.967  -0.568  1.00 98.84           C  
ATOM    603  HA  LEU A  43      16.630  23.109  -1.090  1.00 98.84           H  
ATOM    604  C   LEU A  43      17.028  25.194  -0.992  1.00 98.84           C  
ATOM    605  CB  LEU A  43      14.740  24.148  -0.994  1.00 98.84           C  
ATOM    606  HB2 LEU A  43      14.311  24.978  -0.432  1.00 98.84           H  
ATOM    607  HB3 LEU A  43      14.738  24.421  -2.049  1.00 98.84           H  
ATOM    608  O   LEU A  43      17.718  25.163  -2.009  1.00 98.84           O  
ATOM    609  CG  LEU A  43      13.836  22.918  -0.820  1.00 98.84           C  
ATOM    610  HG  LEU A  43      13.818  22.622   0.229  1.00 98.84           H  
ATOM    611  CD1 LEU A  43      12.413  23.283  -1.244  1.00 98.84           C  
ATOM    612 HD11 LEU A  43      11.765  22.417  -1.113  1.00 98.84           H  
ATOM    613 HD12 LEU A  43      12.398  23.572  -2.295  1.00 98.84           H  
ATOM    614 HD13 LEU A  43      12.039  24.099  -0.626  1.00 98.84           H  
ATOM    615  CD2 LEU A  43      14.299  21.733  -1.667  1.00 98.84           C  
ATOM    616 HD21 LEU A  43      13.575  20.921  -1.592  1.00 98.84           H  
ATOM    617 HD22 LEU A  43      15.259  21.361  -1.310  1.00 98.84           H  
ATOM    618 HD23 LEU A  43      14.393  22.030  -2.711  1.00 98.84           H  
ATOM    619  N   ALA A  44      16.988  26.277  -0.212  1.00 98.66           N  
ATOM    620  H   ALA A  44      16.386  26.253   0.599  1.00 98.66           H  
ATOM    621  CA  ALA A  44      17.731  27.507  -0.487  1.00 98.66           C  
ATOM    622  HA  ALA A  44      17.504  27.829  -1.503  1.00 98.66           H  
ATOM    623  C   ALA A  44      19.252  27.305  -0.400  1.00 98.66           C  
ATOM    624  CB  ALA A  44      17.263  28.591   0.491  1.00 98.66           C  
ATOM    625  HB1 ALA A  44      17.514  28.302   1.511  1.00 98.66           H  
ATOM    626  HB2 ALA A  44      17.758  29.533   0.255  1.00 98.66           H  
ATOM    627  HB3 ALA A  44      16.184  28.725   0.415  1.00 98.66           H  
ATOM    628  O   ALA A  44      20.001  27.947  -1.136  1.00 98.66           O  
ATOM    629  N   ALA A  45      19.707  26.391   0.460  1.00 98.65           N  
ATOM    630  H   ALA A  45      19.046  25.939   1.076  1.00 98.65           H  
ATOM    631  CA  ALA A  45      21.104  25.977   0.559  1.00 98.65           C  
ATOM    632  HA  ALA A  45      21.732  26.864   0.472  1.00 98.65           H  
ATOM    633  C   ALA A  45      21.540  25.014  -0.566  1.00 98.65           C  
ATOM    634  CB  ALA A  45      21.321  25.377   1.952  1.00 98.65           C  
ATOM    635  HB1 ALA A  45      20.717  24.477   2.067  1.00 98.65           H  
ATOM    636  HB2 ALA A  45      21.033  26.098   2.718  1.00 98.65           H  
ATOM    637  HB3 ALA A  45      22.372  25.117   2.082  1.00 98.65           H  
ATOM    638  O   ALA A  45      22.701  24.608  -0.604  1.00 98.65           O  
ATOM    639  N   GLY A  46      20.637  24.655  -1.484  1.00 98.07           N  
ATOM    640  H   GLY A  46      19.697  25.016  -1.405  1.00 98.07           H  
ATOM    641  CA  GLY A  46      20.895  23.699  -2.562  1.00 98.07           C  
ATOM    642  HA2 GLY A  46      21.901  23.850  -2.953  1.00 98.07           H  
ATOM    643  HA3 GLY A  46      20.178  23.881  -3.362  1.00 98.07           H  
ATOM    644  C   GLY A  46      20.757  22.233  -2.146  1.00 98.07           C  
ATOM    645  O   GLY A  46      21.228  21.363  -2.877  1.00 98.07           O  
ATOM    646  N   GLY A  47      20.140  21.961  -0.991  1.00 98.73           N  
ATOM    647  H   GLY A  47      19.749  22.725  -0.458  1.00 98.73           H  
ATOM    648  CA  GLY A  47      19.773  20.613  -0.562  1.00 98.73           C  
ATOM    649  HA2 GLY A  47      20.660  19.980  -0.569  1.00 98.73           H  
ATOM    650  HA3 GLY A  47      19.381  20.645   0.455  1.00 98.73           H  
ATOM    651  C   GLY A  47      18.714  19.986  -1.469  1.00 98.73           C  
ATOM    652  O   GLY A  47      17.988  20.686  -2.181  1.00 98.73           O  
ATOM    653  N   SER A  48      18.641  18.655  -1.451  1.00 98.88           N  
ATOM    654  H   SER A  48      19.189  18.136  -0.780  1.00 98.88           H  
ATOM    655  CA  SER A  48      17.717  17.913  -2.309  1.00 98.88           C  
ATOM    656  HA  SER A  48      17.771  18.330  -3.315  1.00 98.88           H  
ATOM    657  C   SER A  48      16.268  18.036  -1.837  1.00 98.88           C  
ATOM    658  CB  SER A  48      18.133  16.443  -2.399  1.00 98.88           C  
ATOM    659  HB2 SER A  48      19.185  16.373  -2.675  1.00 98.88           H  
ATOM    660  HB3 SER A  48      17.541  15.957  -3.175  1.00 98.88           H  
ATOM    661  O   SER A  48      15.993  18.330  -0.668  1.00 98.88           O  
ATOM    662  OG  SER A  48      17.913  15.770  -1.173  1.00 98.88           O  
ATOM    663  HG  SER A  48      18.624  15.977  -0.561  1.00 98.88           H  
ATOM    664  N   ALA A  49      15.324  17.736  -2.730  1.00 98.95           N  
ATOM    665  H   ALA A  49      15.593  17.581  -3.691  1.00 98.95           H  
ATOM    666  CA  ALA A  49      13.912  17.653  -2.362  1.00 98.95           C  
ATOM    667  HA  ALA A  49      13.587  18.617  -1.971  1.00 98.95           H  
ATOM    668  C   ALA A  49      13.700  16.607  -1.260  1.00 98.95           C  
ATOM    669  CB  ALA A  49      13.095  17.327  -3.614  1.00 98.95           C  
ATOM    670  HB1 ALA A  49      12.043  17.215  -3.352  1.00 98.95           H  
ATOM    671  HB2 ALA A  49      13.193  18.143  -4.330  1.00 98.95           H  
ATOM    672  HB3 ALA A  49      13.447  16.404  -4.074  1.00 98.95           H  
ATOM    673  O   ALA A  49      12.927  16.831  -0.330  1.00 98.95           O  
ATOM    674  N   LEU A  50      14.444  15.499  -1.332  1.00 98.96           N  
ATOM    675  H   LEU A  50      15.093  15.418  -2.102  1.00 98.96           H  
ATOM    676  CA  LEU A  50      14.410  14.418  -0.357  1.00 98.96           C  
ATOM    677  HA  LEU A  50      13.383  14.058  -0.287  1.00 98.96           H  
ATOM    678  C   LEU A  50      14.836  14.893   1.042  1.00 98.96           C  
ATOM    679  CB  LEU A  50      15.304  13.286  -0.886  1.00 98.96           C  
ATOM    680  HB2 LEU A  50      16.336  13.635  -0.885  1.00 98.96           H  
ATOM    681  HB3 LEU A  50      15.028  13.056  -1.915  1.00 98.96           H  
ATOM    682  O   LEU A  50      14.174  14.571   2.028  1.00 98.96           O  
ATOM    683  CG  LEU A  50      15.212  11.997  -0.058  1.00 98.96           C  
ATOM    684  HG  LEU A  50      15.361  12.231   0.996  1.00 98.96           H  
ATOM    685  CD1 LEU A  50      13.850  11.320  -0.222  1.00 98.96           C  
ATOM    686 HD11 LEU A  50      13.825  10.410   0.378  1.00 98.96           H  
ATOM    687 HD12 LEU A  50      13.051  11.974   0.127  1.00 98.96           H  
ATOM    688 HD13 LEU A  50      13.670  11.069  -1.268  1.00 98.96           H  
ATOM    689  CD2 LEU A  50      16.325  11.047  -0.496  1.00 98.96           C  
ATOM    690 HD21 LEU A  50      17.275  11.579  -0.530  1.00 98.96           H  
ATOM    691 HD22 LEU A  50      16.435  10.248   0.238  1.00 98.96           H  
ATOM    692 HD23 LEU A  50      16.113  10.636  -1.483  1.00 98.96           H  
ATOM    693  N   ASP A  51      15.891  15.703   1.138  1.00 98.95           N  
ATOM    694  H   ASP A  51      16.391  15.941   0.293  1.00 98.95           H  
ATOM    695  CA  ASP A  51      16.340  16.287   2.409  1.00 98.95           C  
ATOM    696  HA  ASP A  51      16.455  15.500   3.154  1.00 98.95           H  
ATOM    697  C   ASP A  51      15.306  17.258   2.976  1.00 98.95           C  
ATOM    698  CB  ASP A  51      17.702  16.976   2.237  1.00 98.95           C  
ATOM    699  HB2 ASP A  51      18.015  17.386   3.197  1.00 98.95           H  
ATOM    700  HB3 ASP A  51      17.601  17.800   1.530  1.00 98.95           H  
ATOM    701  O   ASP A  51      15.006  17.211   4.169  1.00 98.95           O  
ATOM    702  CG  ASP A  51      18.779  16.014   1.742  1.00 98.95           C  
ATOM    703  OD1 ASP A  51      18.759  14.836   2.172  1.00 98.95           O  
ATOM    704  OD2 ASP A  51      19.555  16.435   0.851  1.00 98.95           O  
ATOM    705  N   ALA A  52      14.707  18.084   2.117  1.00 98.98           N  
ATOM    706  H   ALA A  52      14.995  18.063   1.150  1.00 98.98           H  
ATOM    707  CA  ALA A  52      13.715  19.066   2.534  1.00 98.98           C  
ATOM    708  HA  ALA A  52      14.146  19.665   3.336  1.00 98.98           H  
ATOM    709  C   ALA A  52      12.440  18.411   3.092  1.00 98.98           C  
ATOM    710  CB  ALA A  52      13.428  19.988   1.349  1.00 98.98           C  
ATOM    711  HB1 ALA A  52      12.795  20.814   1.675  1.00 98.98           H  
ATOM    712  HB2 ALA A  52      14.366  20.394   0.972  1.00 98.98           H  
ATOM    713  HB3 ALA A  52      12.928  19.439   0.551  1.00 98.98           H  
ATOM    714  O   ALA A  52      11.958  18.825   4.147  1.00 98.98           O  
ATOM    715  N   VAL A  53      11.910  17.371   2.432  1.00 98.99           N  
ATOM    716  H   VAL A  53      12.335  17.076   1.564  1.00 98.99           H  
ATOM    717  CA  VAL A  53      10.722  16.654   2.936  1.00 98.99           C  
ATOM    718  HA  VAL A  53       9.991  17.403   3.242  1.00 98.99           H  
ATOM    719  C   VAL A  53      11.031  15.838   4.186  1.00 98.99           C  
ATOM    720  CB  VAL A  53      10.035  15.770   1.877  1.00 98.99           C  
ATOM    721  HB  VAL A  53       9.139  15.346   2.330  1.00 98.99           H  
ATOM    722  O   VAL A  53      10.192  15.772   5.081  1.00 98.99           O  
ATOM    723  CG1 VAL A  53       9.577  16.610   0.684  1.00 98.99           C  
ATOM    724 HG11 VAL A  53      10.436  16.971   0.118  1.00 98.99           H  
ATOM    725 HG12 VAL A  53       8.989  17.459   1.032  1.00 98.99           H  
ATOM    726 HG13 VAL A  53       8.956  15.993   0.035  1.00 98.99           H  
ATOM    727  CG2 VAL A  53      10.886  14.598   1.379  1.00 98.99           C  
ATOM    728 HG21 VAL A  53      10.330  14.033   0.631  1.00 98.99           H  
ATOM    729 HG22 VAL A  53      11.808  14.971   0.933  1.00 98.99           H  
ATOM    730 HG23 VAL A  53      11.126  13.922   2.200  1.00 98.99           H  
ATOM    731  N   THR A  54      12.241  15.273   4.283  1.00 98.98           N  
ATOM    732  H   THR A  54      12.888  15.389   3.516  1.00 98.98           H  
ATOM    733  CA  THR A  54      12.680  14.545   5.482  1.00 98.98           C  
ATOM    734  HA  THR A  54      11.972  13.743   5.692  1.00 98.98           H  
ATOM    735  C   THR A  54      12.696  15.477   6.687  1.00 98.98           C  
ATOM    736  CB  THR A  54      14.077  13.930   5.309  1.00 98.98           C  
ATOM    737  HB  THR A  54      14.810  14.722   5.159  1.00 98.98           H  
ATOM    738  O   THR A  54      12.094  15.156   7.707  1.00 98.98           O  
ATOM    739  CG2 THR A  54      14.498  13.084   6.508  1.00 98.98           C  
ATOM    740 HG21 THR A  54      14.525  13.693   7.412  1.00 98.98           H  
ATOM    741 HG22 THR A  54      15.497  12.683   6.341  1.00 98.98           H  
ATOM    742 HG23 THR A  54      13.794  12.264   6.647  1.00 98.98           H  
ATOM    743  OG1 THR A  54      14.118  13.063   4.201  1.00 98.98           O  
ATOM    744  HG1 THR A  54      13.920  13.584   3.420  1.00 98.98           H  
ATOM    745  N   GLU A  55      13.335  16.646   6.570  1.00 98.94           N  
ATOM    746  H   GLU A  55      13.813  16.874   5.710  1.00 98.94           H  
ATOM    747  CA  GLU A  55      13.428  17.587   7.689  1.00 98.94           C  
ATOM    748  HA  GLU A  55      13.781  17.032   8.558  1.00 98.94           H  
ATOM    749  C   GLU A  55      12.062  18.162   8.065  1.00 98.94           C  
ATOM    750  CB  GLU A  55      14.441  18.700   7.362  1.00 98.94           C  
ATOM    751  HB2 GLU A  55      14.122  19.211   6.453  1.00 98.94           H  
ATOM    752  HB3 GLU A  55      15.412  18.246   7.163  1.00 98.94           H  
ATOM    753  O   GLU A  55      11.725  18.231   9.246  1.00 98.94           O  
ATOM    754  CG  GLU A  55      14.606  19.755   8.476  1.00 98.94           C  
ATOM    755  HG2 GLU A  55      13.670  20.304   8.582  1.00 98.94           H  
ATOM    756  HG3 GLU A  55      15.359  20.472   8.148  1.00 98.94           H  
ATOM    757  CD  GLU A  55      15.027  19.191   9.852  1.00 98.94           C  
ATOM    758  OE1 GLU A  55      15.006  19.943  10.854  1.00 98.94           O  
ATOM    759  OE2 GLU A  55      15.372  17.994   9.969  1.00 98.94           O  
ATOM    760  N   ALA A  56      11.238  18.515   7.075  1.00 98.98           N  
ATOM    761  H   ALA A  56      11.557  18.443   6.119  1.00 98.98           H  
ATOM    762  CA  ALA A  56       9.902  19.033   7.338  1.00 98.98           C  
ATOM    763  HA  ALA A  56       9.995  19.915   7.971  1.00 98.98           H  
ATOM    764  C   ALA A  56       9.026  18.019   8.091  1.00 98.98           C  
ATOM    765  CB  ALA A  56       9.269  19.454   6.013  1.00 98.98           C  
ATOM    766  HB1 ALA A  56       9.860  20.256   5.569  1.00 98.98           H  
ATOM    767  HB2 ALA A  56       8.257  19.812   6.200  1.00 98.98           H  
ATOM    768  HB3 ALA A  56       9.232  18.607   5.329  1.00 98.98           H  
ATOM    769  O   ALA A  56       8.404  18.375   9.091  1.00 98.98           O  
ATOM    770  N   VAL A  57       8.998  16.752   7.660  1.00 98.98           N  
ATOM    771  H   VAL A  57       9.540  16.496   6.847  1.00 98.98           H  
ATOM    772  CA  VAL A  57       8.211  15.712   8.344  1.00 98.98           C  
ATOM    773  HA  VAL A  57       7.219  16.114   8.552  1.00 98.98           H  
ATOM    774  C   VAL A  57       8.801  15.365   9.706  1.00 98.98           C  
ATOM    775  CB  VAL A  57       8.013  14.469   7.463  1.00 98.98           C  
ATOM    776  HB  VAL A  57       8.986  14.121   7.115  1.00 98.98           H  
ATOM    777  O   VAL A  57       8.039  15.216  10.655  1.00 98.98           O  
ATOM    778  CG1 VAL A  57       7.297  13.330   8.198  1.00 98.98           C  
ATOM    779 HG11 VAL A  57       7.150  12.485   7.525  1.00 98.98           H  
ATOM    780 HG12 VAL A  57       7.885  12.988   9.050  1.00 98.98           H  
ATOM    781 HG13 VAL A  57       6.329  13.671   8.565  1.00 98.98           H  
ATOM    782  CG2 VAL A  57       7.136  14.826   6.258  1.00 98.98           C  
ATOM    783 HG21 VAL A  57       6.193  15.256   6.594  1.00 98.98           H  
ATOM    784 HG22 VAL A  57       7.656  15.545   5.625  1.00 98.98           H  
ATOM    785 HG23 VAL A  57       6.925  13.931   5.673  1.00 98.98           H  
ATOM    786  N   ARG A  58      10.129  15.331   9.854  1.00 98.97           N  
ATOM    787  H   ARG A  58      10.712  15.455   9.039  1.00 98.97           H  
ATOM    788  CA  ARG A  58      10.780  15.106  11.153  1.00 98.97           C  
ATOM    789  HA  ARG A  58      10.446  14.150  11.557  1.00 98.97           H  
ATOM    790  C   ARG A  58      10.390  16.186  12.170  1.00 98.97           C  
ATOM    791  CB  ARG A  58      12.298  15.069  10.934  1.00 98.97           C  
ATOM    792  HB2 ARG A  58      12.632  16.065  10.646  1.00 98.97           H  
ATOM    793  HB3 ARG A  58      12.531  14.382  10.120  1.00 98.97           H  
ATOM    794  O   ARG A  58      10.107  15.881  13.323  1.00 98.97           O  
ATOM    795  CG  ARG A  58      13.061  14.590  12.174  1.00 98.97           C  
ATOM    796  HG2 ARG A  58      12.615  14.995  13.082  1.00 98.97           H  
ATOM    797  HG3 ARG A  58      12.988  13.503  12.227  1.00 98.97           H  
ATOM    798  CD  ARG A  58      14.544  14.990  12.105  1.00 98.97           C  
ATOM    799  HD2 ARG A  58      14.959  14.655  11.155  1.00 98.97           H  
ATOM    800  HD3 ARG A  58      15.083  14.483  12.906  1.00 98.97           H  
ATOM    801  NE  ARG A  58      14.744  16.447  12.233  1.00 98.97           N  
ATOM    802  HE  ARG A  58      14.993  16.962  11.400  1.00 98.97           H  
ATOM    803  NH1 ARG A  58      14.218  16.607  14.448  1.00 98.97           N  
ATOM    804 HH11 ARG A  58      13.686  17.083  15.163  1.00 98.97           H  
ATOM    805 HH12 ARG A  58      14.064  15.609  14.459  1.00 98.97           H  
ATOM    806  NH2 ARG A  58      14.660  18.462  13.255  1.00 98.97           N  
ATOM    807 HH21 ARG A  58      14.424  19.025  14.060  1.00 98.97           H  
ATOM    808 HH22 ARG A  58      14.838  18.897  12.361  1.00 98.97           H  
ATOM    809  CZ  ARG A  58      14.541  17.169  13.315  1.00 98.97           C  
ATOM    810  N   LEU A  59      10.326  17.449  11.746  1.00 98.95           N  
ATOM    811  H   LEU A  59      10.616  17.651  10.800  1.00 98.95           H  
ATOM    812  CA  LEU A  59       9.866  18.546  12.601  1.00 98.95           C  
ATOM    813  HA  LEU A  59      10.368  18.475  13.566  1.00 98.95           H  
ATOM    814  C   LEU A  59       8.359  18.486  12.893  1.00 98.95           C  
ATOM    815  CB  LEU A  59      10.219  19.887  11.948  1.00 98.95           C  
ATOM    816  HB2 LEU A  59       9.723  20.669  12.522  1.00 98.95           H  
ATOM    817  HB3 LEU A  59       9.815  19.891  10.935  1.00 98.95           H  
ATOM    818  O   LEU A  59       7.943  18.877  13.982  1.00 98.95           O  
ATOM    819  CG  LEU A  59      11.715  20.228  11.900  1.00 98.95           C  
ATOM    820  HG  LEU A  59      12.285  19.391  11.496  1.00 98.95           H  
ATOM    821  CD1 LEU A  59      11.909  21.451  11.005  1.00 98.95           C  
ATOM    822 HD11 LEU A  59      11.571  21.213   9.996  1.00 98.95           H  
ATOM    823 HD12 LEU A  59      12.971  21.693  10.959  1.00 98.95           H  
ATOM    824 HD13 LEU A  59      11.351  22.303  11.392  1.00 98.95           H  
ATOM    825  CD2 LEU A  59      12.250  20.571  13.294  1.00 98.95           C  
ATOM    826 HD21 LEU A  59      11.671  21.388  13.725  1.00 98.95           H  
ATOM    827 HD22 LEU A  59      13.292  20.877  13.208  1.00 98.95           H  
ATOM    828 HD23 LEU A  59      12.178  19.698  13.943  1.00 98.95           H  
ATOM    829  N   LEU A  60       7.540  17.996  11.953  1.00 98.88           N  
ATOM    830  H   LEU A  60       7.935  17.733  11.061  1.00 98.88           H  
ATOM    831  CA  LEU A  60       6.117  17.728  12.203  1.00 98.88           C  
ATOM    832  HA  LEU A  60       5.668  18.620  12.639  1.00 98.88           H  
ATOM    833  C   LEU A  60       5.938  16.608  13.238  1.00 98.88           C  
ATOM    834  CB  LEU A  60       5.378  17.386  10.891  1.00 98.88           C  
ATOM    835  HB2 LEU A  60       5.919  16.589  10.382  1.00 98.88           H  
ATOM    836  HB3 LEU A  60       4.390  17.002  11.147  1.00 98.88           H  
ATOM    837  O   LEU A  60       5.065  16.730  14.090  1.00 98.88           O  
ATOM    838  CG  LEU A  60       5.195  18.576   9.935  1.00 98.88           C  
ATOM    839  HG  LEU A  60       6.120  19.153   9.931  1.00 98.88           H  
ATOM    840  CD1 LEU A  60       4.904  18.165   8.489  1.00 98.88           C  
ATOM    841 HD11 LEU A  60       5.540  17.332   8.190  1.00 98.88           H  
ATOM    842 HD12 LEU A  60       5.122  19.008   7.833  1.00 98.88           H  
ATOM    843 HD13 LEU A  60       3.858  17.886   8.357  1.00 98.88           H  
ATOM    844  CD2 LEU A  60       4.043  19.483  10.383  1.00 98.88           C  
ATOM    845 HD21 LEU A  60       4.223  19.839  11.398  1.00 98.88           H  
ATOM    846 HD22 LEU A  60       3.103  18.932  10.368  1.00 98.88           H  
ATOM    847 HD23 LEU A  60       3.972  20.342   9.717  1.00 98.88           H  
ATOM    848  N   GLU A  61       6.773  15.566  13.194  1.00 98.82           N  
ATOM    849  H   GLU A  61       7.425  15.514  12.424  1.00 98.82           H  
ATOM    850  CA  GLU A  61       6.804  14.472  14.178  1.00 98.82           C  
ATOM    851  HA  GLU A  61       5.800  14.065  14.295  1.00 98.82           H  
ATOM    852  C   GLU A  61       7.274  14.923  15.565  1.00 98.82           C  
ATOM    853  CB  GLU A  61       7.748  13.362  13.697  1.00 98.82           C  
ATOM    854  HB2 GLU A  61       8.698  13.813  13.411  1.00 98.82           H  
ATOM    855  HB3 GLU A  61       7.940  12.674  14.520  1.00 98.82           H  
ATOM    856  O   GLU A  61       6.814  14.402  16.575  1.00 98.82           O  
ATOM    857  CG  GLU A  61       7.199  12.543  12.525  1.00 98.82           C  
ATOM    858  HG2 GLU A  61       6.335  11.982  12.881  1.00 98.82           H  
ATOM    859  HG3 GLU A  61       6.861  13.203  11.726  1.00 98.82           H  
ATOM    860  CD  GLU A  61       8.240  11.562  11.968  1.00 98.82           C  
ATOM    861  OE1 GLU A  61       7.827  10.640  11.229  1.00 98.82           O  
ATOM    862  OE2 GLU A  61       9.447  11.682  12.279  1.00 98.82           O  
ATOM    863  N   ASP A  62       8.187  15.889  15.648  1.00 98.70           N  
ATOM    864  H   ASP A  62       8.631  16.201  14.796  1.00 98.70           H  
ATOM    865  CA  ASP A  62       8.638  16.441  16.931  1.00 98.70           C  
ATOM    866  HA  ASP A  62       8.749  15.629  17.649  1.00 98.70           H  
ATOM    867  C   ASP A  62       7.620  17.437  17.538  1.00 98.70           C  
ATOM    868  CB  ASP A  62      10.013  17.108  16.746  1.00 98.70           C  
ATOM    869  HB2 ASP A  62       9.986  17.736  15.856  1.00 98.70           H  
ATOM    870  HB3 ASP A  62      10.191  17.769  17.595  1.00 98.70           H  
ATOM    871  O   ASP A  62       7.778  17.868  18.685  1.00 98.70           O  
ATOM    872  CG  ASP A  62      11.229  16.168  16.666  1.00 98.70           C  
ATOM    873  OD1 ASP A  62      11.151  14.964  17.008  1.00 98.70           O  
ATOM    874  OD2 ASP A  62      12.325  16.704  16.370  1.00 98.70           O  
ATOM    875  N   CYS A  63       6.584  17.839  16.790  1.00 97.99           N  
ATOM    876  H   CYS A  63       6.450  17.392  15.894  1.00 97.99           H  
ATOM    877  CA  CYS A  63       5.634  18.870  17.199  1.00 97.99           C  
ATOM    878  HA  CYS A  63       6.119  19.481  17.960  1.00 97.99           H  
ATOM    879  C   CYS A  63       4.327  18.267  17.765  1.00 97.99           C  
ATOM    880  CB  CYS A  63       5.372  19.795  16.005  1.00 97.99           C  
ATOM    881  HB2 CYS A  63       4.883  19.213  15.224  1.00 97.99           H  
ATOM    882  HB3 CYS A  63       6.320  20.161  15.611  1.00 97.99           H  
ATOM    883  O   CYS A  63       3.483  17.807  16.992  1.00 97.99           O  
ATOM    884  SG  CYS A  63       4.325  21.194  16.521  1.00 97.99           S  
ATOM    885  HG  CYS A  63       5.262  21.818  17.240  1.00 97.99           H  
ATOM    886  N   PRO A  64       4.049  18.401  19.084  1.00 96.60           N  
ATOM    887  CA  PRO A  64       2.916  17.745  19.758  1.00 96.60           C  
ATOM    888  HA  PRO A  64       2.960  16.669  19.588  1.00 96.60           H  
ATOM    889  C   PRO A  64       1.523  18.194  19.299  1.00 96.60           C  
ATOM    890  CB  PRO A  64       3.125  17.992  21.253  1.00 96.60           C  
ATOM    891  HB2 PRO A  64       3.697  17.166  21.675  1.00 96.60           H  
ATOM    892  HB3 PRO A  64       2.186  18.102  21.796  1.00 96.60           H  
ATOM    893  O   PRO A  64       0.506  17.632  19.713  1.00 96.60           O  
ATOM    894  CG  PRO A  64       3.950  19.275  21.297  1.00 96.60           C  
ATOM    895  HG2 PRO A  64       4.552  19.337  22.203  1.00 96.60           H  
ATOM    896  HG3 PRO A  64       3.289  20.137  21.212  1.00 96.60           H  
ATOM    897  CD  PRO A  64       4.820  19.175  20.047  1.00 96.60           C  
ATOM    898  HD2 PRO A  64       5.037  20.176  19.674  1.00 96.60           H  
ATOM    899  HD3 PRO A  64       5.747  18.651  20.277  1.00 96.60           H  
ATOM    900  N   LEU A  65       1.453  19.230  18.462  1.00 94.05           N  
ATOM    901  H   LEU A  65       2.326  19.583  18.098  1.00 94.05           H  
ATOM    902  CA  LEU A  65       0.210  19.723  17.879  1.00 94.05           C  
ATOM    903  HA  LEU A  65      -0.555  19.774  18.654  1.00 94.05           H  
ATOM    904  C   LEU A  65      -0.335  18.803  16.785  1.00 94.05           C  
ATOM    905  CB  LEU A  65       0.469  21.122  17.303  1.00 94.05           C  
ATOM    906  HB2 LEU A  65       1.259  21.051  16.556  1.00 94.05           H  
ATOM    907  HB3 LEU A  65      -0.433  21.463  16.795  1.00 94.05           H  
ATOM    908  O   LEU A  65      -1.554  18.785  16.560  1.00 94.05           O  
ATOM    909  CG  LEU A  65       0.854  22.178  18.347  1.00 94.05           C  
ATOM    910  HG  LEU A  65       1.770  21.876  18.854  1.00 94.05           H  
ATOM    911  CD1 LEU A  65       1.113  23.501  17.635  1.00 94.05           C  
ATOM    912 HD11 LEU A  65       1.556  24.196  18.348  1.00 94.05           H  
ATOM    913 HD12 LEU A  65       1.826  23.353  16.823  1.00 94.05           H  
ATOM    914 HD13 LEU A  65       0.188  23.917  17.234  1.00 94.05           H  
ATOM    915  CD2 LEU A  65      -0.254  22.379  19.386  1.00 94.05           C  
ATOM    916 HD21 LEU A  65      -0.368  21.477  19.988  1.00 94.05           H  
ATOM    917 HD22 LEU A  65       0.041  23.191  20.051  1.00 94.05           H  
ATOM    918 HD23 LEU A  65      -1.188  22.635  18.886  1.00 94.05           H  
ATOM    919  N   PHE A  66       0.543  18.061  16.112  1.00 95.82           N  
ATOM    920  H   PHE A  66       1.507  18.047  16.413  1.00 95.82           H  
ATOM    921  CA  PHE A  66       0.204  17.227  14.968  1.00 95.82           C  
ATOM    922  HA  PHE A  66      -0.808  17.474  14.646  1.00 95.82           H  
ATOM    923  C   PHE A  66       0.191  15.743  15.341  1.00 95.82           C  
ATOM    924  CB  PHE A  66       1.125  17.561  13.795  1.00 95.82           C  
ATOM    925  HB2 PHE A  66       2.135  17.220  14.023  1.00 95.82           H  
ATOM    926  HB3 PHE A  66       0.760  17.009  12.929  1.00 95.82           H  
ATOM    927  O   PHE A  66       0.657  15.336  16.398  1.00 95.82           O  
ATOM    928  CG  PHE A  66       1.147  19.033  13.421  1.00 95.82           C  
ATOM    929  CD1 PHE A  66      -0.015  19.660  12.933  1.00 95.82           C  
ATOM    930  HD1 PHE A  66      -0.926  19.091  12.815  1.00 95.82           H  
ATOM    931  CD2 PHE A  66       2.323  19.783  13.582  1.00 95.82           C  
ATOM    932  HD2 PHE A  66       3.217  19.300  13.948  1.00 95.82           H  
ATOM    933  CE1 PHE A  66       0.002  21.027  12.605  1.00 95.82           C  
ATOM    934  HE1 PHE A  66      -0.894  21.503  12.232  1.00 95.82           H  
ATOM    935  CE2 PHE A  66       2.341  21.153  13.265  1.00 95.82           C  
ATOM    936  HE2 PHE A  66       3.250  21.721  13.396  1.00 95.82           H  
ATOM    937  CZ  PHE A  66       1.179  21.776  12.777  1.00 95.82           C  
ATOM    938  HZ  PHE A  66       1.197  22.830  12.543  1.00 95.82           H  
ATOM    939  N   ASN A  67      -0.470  14.929  14.522  1.00 95.77           N  
ATOM    940  H   ASN A  67      -0.758  15.282  13.620  1.00 95.77           H  
ATOM    941  CA  ASN A  67      -0.675  13.508  14.805  1.00 95.77           C  
ATOM    942  HA  ASN A  67      -0.559  13.326  15.873  1.00 95.77           H  
ATOM    943  C   ASN A  67       0.393  12.643  14.115  1.00 95.77           C  
ATOM    944  CB  ASN A  67      -2.114  13.136  14.426  1.00 95.77           C  
ATOM    945  HB2 ASN A  67      -2.275  13.383  13.377  1.00 95.77           H  
ATOM    946  HB3 ASN A  67      -2.823  13.704  15.028  1.00 95.77           H  
ATOM    947  O   ASN A  67       0.082  11.877  13.206  1.00 95.77           O  
ATOM    948  CG  ASN A  67      -2.393  11.660  14.648  1.00 95.77           C  
ATOM    949  ND2 ASN A  67      -3.277  11.097  13.870  1.00 95.77           N  
ATOM    950 HD21 ASN A  67      -3.420  11.516  12.962  1.00 95.77           H  
ATOM    951 HD22 ASN A  67      -3.436  10.102  13.942  1.00 95.77           H  
ATOM    952  OD1 ASN A  67      -1.857  11.036  15.545  1.00 95.77           O  
ATOM    953  N   ALA A  68       1.647  12.795  14.526  1.00 97.79           N  
ATOM    954  H   ALA A  68       1.851  13.480  15.239  1.00 97.79           H  
ATOM    955  CA  ALA A  68       2.780  11.966  14.120  1.00 97.79           C  
ATOM    956  HA  ALA A  68       2.483  10.918  14.082  1.00 97.79           H  
ATOM    957  C   ALA A  68       3.891  12.135  15.161  1.00 97.79           C  
ATOM    958  CB  ALA A  68       3.264  12.412  12.739  1.00 97.79           C  
ATOM    959  HB1 ALA A  68       4.081  11.769  12.412  1.00 97.79           H  
ATOM    960  HB2 ALA A  68       2.452  12.333  12.016  1.00 97.79           H  
ATOM    961  HB3 ALA A  68       3.616  13.443  12.785  1.00 97.79           H  
ATOM    962  O   ALA A  68       4.020  13.226  15.703  1.00 97.79           O  
ATOM    963  N   GLY A  69       4.669  11.089  15.454  1.00 98.32           N  
ATOM    964  H   GLY A  69       4.544  10.217  14.961  1.00 98.32           H  
ATOM    965  CA  GLY A  69       5.695  11.166  16.499  1.00 98.32           C  
ATOM    966  HA2 GLY A  69       6.483  11.845  16.175  1.00 98.32           H  
ATOM    967  HA3 GLY A  69       6.142  10.184  16.655  1.00 98.32           H  
ATOM    968  C   GLY A  69       5.132  11.660  17.840  1.00 98.32           C  
ATOM    969  O   GLY A  69       4.128  11.139  18.339  1.00 98.32           O  
ATOM    970  N   HIS A  70       5.787  12.644  18.456  1.00 98.29           N  
ATOM    971  H   HIS A  70       6.464  13.158  17.911  1.00 98.29           H  
ATOM    972  CA  HIS A  70       5.318  13.258  19.694  1.00 98.29           C  
ATOM    973  HA  HIS A  70       5.204  12.473  20.442  1.00 98.29           H  
ATOM    974  C   HIS A  70       3.956  13.923  19.469  1.00 98.29           C  
ATOM    975  CB  HIS A  70       6.358  14.261  20.215  1.00 98.29           C  
ATOM    976  HB2 HIS A  70       6.443  15.088  19.510  1.00 98.29           H  
ATOM    977  HB3 HIS A  70       7.329  13.769  20.274  1.00 98.29           H  
ATOM    978  O   HIS A  70       3.835  14.824  18.650  1.00 98.29           O  
ATOM    979  CG  HIS A  70       6.016  14.800  21.583  1.00 98.29           C  
ATOM    980  CD2 HIS A  70       6.123  16.093  22.013  1.00 98.29           C  
ATOM    981  HD2 HIS A  70       6.477  16.920  21.416  1.00 98.29           H  
ATOM    982  ND1 HIS A  70       5.561  14.070  22.653  1.00 98.29           N  
ATOM    983  HD1 HIS A  70       5.584  13.064  22.742  1.00 98.29           H  
ATOM    984  CE1 HIS A  70       5.392  14.890  23.696  1.00 98.29           C  
ATOM    985  HE1 HIS A  70       5.094  14.570  24.684  1.00 98.29           H  
ATOM    986  NE2 HIS A  70       5.711  16.149  23.354  1.00 98.29           N  
ATOM    987  N   GLY A  71       2.920  13.491  20.199  1.00 96.68           N  
ATOM    988  H   GLY A  71       3.064  12.727  20.843  1.00 96.68           H  
ATOM    989  CA  GLY A  71       1.544  13.947  19.971  1.00 96.68           C  
ATOM    990  HA2 GLY A  71       1.048  14.044  20.937  1.00 96.68           H  
ATOM    991  HA3 GLY A  71       1.547  14.926  19.492  1.00 96.68           H  
ATOM    992  C   GLY A  71       0.694  13.013  19.105  1.00 96.68           C  
ATOM    993  O   GLY A  71      -0.450  13.368  18.790  1.00 96.68           O  
ATOM    994  N   ALA A  72       1.197  11.821  18.766  1.00 97.36           N  
ATOM    995  H   ALA A  72       2.163  11.623  18.983  1.00 97.36           H  
ATOM    996  CA  ALA A  72       0.425  10.764  18.123  1.00 97.36           C  
ATOM    997  HA  ALA A  72       0.121  11.122  17.139  1.00 97.36           H  
ATOM    998  C   ALA A  72      -0.843  10.394  18.914  1.00 97.36           C  
ATOM    999  CB  ALA A  72       1.320   9.540  17.922  1.00 97.36           C  
ATOM   1000  HB1 ALA A  72       1.728   9.218  18.880  1.00 97.36           H  
ATOM   1001  HB2 ALA A  72       2.139   9.790  17.247  1.00 97.36           H  
ATOM   1002  HB3 ALA A  72       0.744   8.718  17.497  1.00 97.36           H  
ATOM   1003  O   ALA A  72      -0.885  10.392  20.148  1.00 97.36           O  
ATOM   1004  N   VAL A  73      -1.910  10.066  18.188  1.00 95.38           N  
ATOM   1005  H   VAL A  73      -1.824  10.108  17.182  1.00 95.38           H  
ATOM   1006  CA  VAL A  73      -3.140   9.517  18.764  1.00 95.38           C  
ATOM   1007  HA  VAL A  73      -3.427  10.153  19.601  1.00 95.38           H  
ATOM   1008  C   VAL A  73      -2.902   8.121  19.339  1.00 95.38           C  
ATOM   1009  CB  VAL A  73      -4.307   9.510  17.758  1.00 95.38           C  
ATOM   1010  HB  VAL A  73      -5.171   9.063  18.250  1.00 95.38           H  
ATOM   1011  O   VAL A  73      -1.917   7.449  19.035  1.00 95.38           O  
ATOM   1012  CG1 VAL A  73      -4.727  10.936  17.382  1.00 95.38           C  
ATOM   1013 HG11 VAL A  73      -5.185  11.416  18.247  1.00 95.38           H  
ATOM   1014 HG12 VAL A  73      -5.458  10.907  16.575  1.00 95.38           H  
ATOM   1015 HG13 VAL A  73      -3.863  11.515  17.054  1.00 95.38           H  
ATOM   1016  CG2 VAL A  73      -4.027   8.674  16.507  1.00 95.38           C  
ATOM   1017 HG21 VAL A  73      -3.987   7.617  16.767  1.00 95.38           H  
ATOM   1018 HG22 VAL A  73      -3.072   8.945  16.056  1.00 95.38           H  
ATOM   1019 HG23 VAL A  73      -4.813   8.828  15.768  1.00 95.38           H  
ATOM   1020  N   PHE A  74      -3.826   7.696  20.194  1.00 95.30           N  
ATOM   1021  H   PHE A  74      -4.614   8.291  20.408  1.00 95.30           H  
ATOM   1022  CA  PHE A  74      -3.796   6.375  20.801  1.00 95.30           C  
ATOM   1023  HA  PHE A  74      -2.769   6.011  20.817  1.00 95.30           H  
ATOM   1024  C   PHE A  74      -4.645   5.366  20.024  1.00 95.30           C  
ATOM   1025  CB  PHE A  74      -4.278   6.476  22.245  1.00 95.30           C  
ATOM   1026  HB2 PHE A  74      -4.419   5.460  22.615  1.00 95.30           H  
ATOM   1027  HB3 PHE A  74      -5.248   6.973  22.258  1.00 95.30           H  
ATOM   1028  O   PHE A  74      -5.722   5.705  19.516  1.00 95.30           O  
ATOM   1029  CG  PHE A  74      -3.331   7.188  23.187  1.00 95.30           C  
ATOM   1030  CD1 PHE A  74      -2.296   6.465  23.801  1.00 95.30           C  
ATOM   1031  HD1 PHE A  74      -2.134   5.428  23.547  1.00 95.30           H  
ATOM   1032  CD2 PHE A  74      -3.477   8.562  23.455  1.00 95.30           C  
ATOM   1033  HD2 PHE A  74      -4.261   9.122  22.968  1.00 95.30           H  
ATOM   1034  CE1 PHE A  74      -1.439   7.094  24.717  1.00 95.30           C  
ATOM   1035  HE1 PHE A  74      -0.627   6.534  25.156  1.00 95.30           H  
ATOM   1036  CE2 PHE A  74      -2.593   9.202  24.343  1.00 95.30           C  
ATOM   1037  HE2 PHE A  74      -2.674  10.261  24.535  1.00 95.30           H  
ATOM   1038  CZ  PHE A  74      -1.587   8.465  24.984  1.00 95.30           C  
ATOM   1039  HZ  PHE A  74      -0.903   8.960  25.657  1.00 95.30           H  
ATOM   1040  N   THR A  75      -4.193   4.114  20.017  1.00 95.44           N  
ATOM   1041  H   THR A  75      -3.301   3.938  20.456  1.00 95.44           H  
ATOM   1042  CA  THR A  75      -4.984   2.934  19.646  1.00 95.44           C  
ATOM   1043  HA  THR A  75      -5.438   3.094  18.667  1.00 95.44           H  
ATOM   1044  C   THR A  75      -6.103   2.682  20.662  1.00 95.44           C  
ATOM   1045  CB  THR A  75      -4.099   1.674  19.565  1.00 95.44           C  
ATOM   1046  HB  THR A  75      -4.682   0.865  19.125  1.00 95.44           H  
ATOM   1047  O   THR A  75      -6.173   3.306  21.726  1.00 95.44           O  
ATOM   1048  CG2 THR A  75      -2.841   1.861  18.721  1.00 95.44           C  
ATOM   1049 HG21 THR A  75      -3.118   2.259  17.745  1.00 95.44           H  
ATOM   1050 HG22 THR A  75      -2.137   2.541  19.201  1.00 95.44           H  
ATOM   1051 HG23 THR A  75      -2.355   0.896  18.579  1.00 95.44           H  
ATOM   1052  OG1 THR A  75      -3.729   1.293  20.872  1.00 95.44           O  
ATOM   1053  HG1 THR A  75      -2.843   0.924  20.838  1.00 95.44           H  
ATOM   1054  N   SER A  76      -6.973   1.715  20.376  1.00 93.34           N  
ATOM   1055  H   SER A  76      -6.891   1.226  19.497  1.00 93.34           H  
ATOM   1056  CA  SER A  76      -7.999   1.248  21.311  1.00 93.34           C  
ATOM   1057  HA  SER A  76      -8.595   2.108  21.617  1.00 93.34           H  
ATOM   1058  C   SER A  76      -7.427   0.638  22.594  1.00 93.34           C  
ATOM   1059  CB  SER A  76      -8.915   0.245  20.603  1.00 93.34           C  
ATOM   1060  HB2 SER A  76      -9.368   0.732  19.739  1.00 93.34           H  
ATOM   1061  HB3 SER A  76      -9.710  -0.067  21.280  1.00 93.34           H  
ATOM   1062  O   SER A  76      -8.110   0.635  23.617  1.00 93.34           O  
ATOM   1063  OG  SER A  76      -8.187  -0.890  20.162  1.00 93.34           O  
ATOM   1064  HG  SER A  76      -8.092  -1.509  20.889  1.00 93.34           H  
ATOM   1065  N   ALA A  77      -6.177   0.166  22.565  1.00 96.55           N  
ATOM   1066  H   ALA A  77      -5.658   0.241  21.702  1.00 96.55           H  
ATOM   1067  CA  ALA A  77      -5.460  -0.371  23.721  1.00 96.55           C  
ATOM   1068  HA  ALA A  77      -6.183  -0.818  24.403  1.00 96.55           H  
ATOM   1069  C   ALA A  77      -4.707   0.707  24.527  1.00 96.55           C  
ATOM   1070  CB  ALA A  77      -4.533  -1.490  23.232  1.00 96.55           C  
ATOM   1071  HB1 ALA A  77      -4.035  -1.957  24.082  1.00 96.55           H  
ATOM   1072  HB2 ALA A  77      -3.774  -1.083  22.564  1.00 96.55           H  
ATOM   1073  HB3 ALA A  77      -5.109  -2.250  22.703  1.00 96.55           H  
ATOM   1074  O   ALA A  77      -3.953   0.374  25.437  1.00 96.55           O  
ATOM   1075  N   ALA A  78      -4.901   1.993  24.205  1.00 97.19           N  
ATOM   1076  H   ALA A  78      -5.512   2.199  23.429  1.00 97.19           H  
ATOM   1077  CA  ALA A  78      -4.157   3.111  24.788  1.00 97.19           C  
ATOM   1078  HA  ALA A  78      -4.470   3.995  24.231  1.00 97.19           H  
ATOM   1079  C   ALA A  78      -2.631   3.024  24.574  1.00 97.19           C  
ATOM   1080  CB  ALA A  78      -4.588   3.342  26.245  1.00 97.19           C  
ATOM   1081  HB1 ALA A  78      -4.222   2.531  26.875  1.00 97.19           H  
ATOM   1082  HB2 ALA A  78      -5.676   3.385  26.308  1.00 97.19           H  
ATOM   1083  HB3 ALA A  78      -4.170   4.283  26.601  1.00 97.19           H  
ATOM   1084  O   ALA A  78      -1.857   3.546  25.379  1.00 97.19           O  
ATOM   1085  N   THR A  79      -2.218   2.412  23.462  1.00 98.15           N  
ATOM   1086  H   THR A  79      -2.913   2.003  22.854  1.00 98.15           H  
ATOM   1087  CA  THR A  79      -0.836   2.385  22.961  1.00 98.15           C  
ATOM   1088  HA  THR A  79      -0.158   2.736  23.738  1.00 98.15           H  
ATOM   1089  C   THR A  79      -0.677   3.326  21.764  1.00 98.15           C  
ATOM   1090  CB  THR A  79      -0.405   0.953  22.592  1.00 98.15           C  
ATOM   1091  HB  THR A  79       0.628   0.974  22.245  1.00 98.15           H  
ATOM   1092  O   THR A  79      -1.654   3.935  21.315  1.00 98.15           O  
ATOM   1093  CG2 THR A  79      -0.491   0.010  23.791  1.00 98.15           C  
ATOM   1094 HG21 THR A  79       0.090   0.414  24.619  1.00 98.15           H  
ATOM   1095 HG22 THR A  79      -1.527  -0.123  24.103  1.00 98.15           H  
ATOM   1096 HG23 THR A  79      -0.076  -0.960  23.515  1.00 98.15           H  
ATOM   1097  OG1 THR A  79      -1.218   0.426  21.563  1.00 98.15           O  
ATOM   1098  HG1 THR A  79      -0.698  -0.260  21.138  1.00 98.15           H  
ATOM   1099  N   HIS A  80       0.542   3.459  21.246  1.00 98.15           N  
ATOM   1100  H   HIS A  80       1.292   2.882  21.597  1.00 98.15           H  
ATOM   1101  CA  HIS A  80       0.831   4.172  20.004  1.00 98.15           C  
ATOM   1102  HA  HIS A  80      -0.077   4.634  19.617  1.00 98.15           H  
ATOM   1103  C   HIS A  80       1.335   3.187  18.954  1.00 98.15           C  
ATOM   1104  CB  HIS A  80       1.852   5.282  20.260  1.00 98.15           C  
ATOM   1105  HB2 HIS A  80       2.770   4.846  20.654  1.00 98.15           H  
ATOM   1106  HB3 HIS A  80       2.095   5.770  19.316  1.00 98.15           H  
ATOM   1107  O   HIS A  80       1.990   2.212  19.286  1.00 98.15           O  
ATOM   1108  CG  HIS A  80       1.344   6.326  21.217  1.00 98.15           C  
ATOM   1109  CD2 HIS A  80       1.778   6.536  22.497  1.00 98.15           C  
ATOM   1110  HD2 HIS A  80       2.555   5.978  22.998  1.00 98.15           H  
ATOM   1111  ND1 HIS A  80       0.365   7.256  20.956  1.00 98.15           N  
ATOM   1112  HD1 HIS A  80      -0.185   7.335  20.113  1.00 98.15           H  
ATOM   1113  CE1 HIS A  80       0.241   8.034  22.042  1.00 98.15           C  
ATOM   1114  HE1 HIS A  80      -0.447   8.862  22.125  1.00 98.15           H  
ATOM   1115  NE2 HIS A  80       1.082   7.637  23.014  1.00 98.15           N  
ATOM   1116  N   GLU A  81       1.022   3.457  17.694  1.00 98.34           N  
ATOM   1117  H   GLU A  81       0.494   4.293  17.491  1.00 98.34           H  
ATOM   1118  CA  GLU A  81       1.506   2.690  16.548  1.00 98.34           C  
ATOM   1119  HA  GLU A  81       2.452   2.194  16.766  1.00 98.34           H  
ATOM   1120  C   GLU A  81       1.684   3.674  15.401  1.00 98.34           C  
ATOM   1121  CB  GLU A  81       0.465   1.661  16.130  1.00 98.34           C  
ATOM   1122  HB2 GLU A  81       0.628   1.408  15.082  1.00 98.34           H  
ATOM   1123  HB3 GLU A  81      -0.509   2.140  16.236  1.00 98.34           H  
ATOM   1124  O   GLU A  81       0.694   4.207  14.879  1.00 98.34           O  
ATOM   1125  CG  GLU A  81       0.417   0.362  16.924  1.00 98.34           C  
ATOM   1126  HG2 GLU A  81       1.360  -0.171  16.798  1.00 98.34           H  
ATOM   1127  HG3 GLU A  81       0.270   0.590  17.980  1.00 98.34           H  
ATOM   1128  CD  GLU A  81      -0.749  -0.502  16.432  1.00 98.34           C  
ATOM   1129  OE1 GLU A  81      -1.002  -1.548  17.057  1.00 98.34           O  
ATOM   1130  OE2 GLU A  81      -1.476  -0.094  15.488  1.00 98.34           O  
ATOM   1131  N   LEU A  82       2.936   3.942  15.063  1.00 98.79           N  
ATOM   1132  H   LEU A  82       3.677   3.437  15.528  1.00 98.79           H  
ATOM   1133  CA  LEU A  82       3.337   4.986  14.140  1.00 98.79           C  
ATOM   1134  HA  LEU A  82       2.502   5.673  14.005  1.00 98.79           H  
ATOM   1135  C   LEU A  82       3.682   4.392  12.778  1.00 98.79           C  
ATOM   1136  CB  LEU A  82       4.519   5.778  14.718  1.00 98.79           C  
ATOM   1137  HB2 LEU A  82       4.655   6.660  14.093  1.00 98.79           H  
ATOM   1138  HB3 LEU A  82       5.415   5.162  14.635  1.00 98.79           H  
ATOM   1139  O   LEU A  82       4.329   3.346  12.682  1.00 98.79           O  
ATOM   1140  CG  LEU A  82       4.385   6.221  16.185  1.00 98.79           C  
ATOM   1141  HG  LEU A  82       4.295   5.350  16.835  1.00 98.79           H  
ATOM   1142  CD1 LEU A  82       5.633   6.989  16.605  1.00 98.79           C  
ATOM   1143 HD11 LEU A  82       6.514   6.359  16.481  1.00 98.79           H  
ATOM   1144 HD12 LEU A  82       5.748   7.896  16.011  1.00 98.79           H  
ATOM   1145 HD13 LEU A  82       5.551   7.247  17.661  1.00 98.79           H  
ATOM   1146  CD2 LEU A  82       3.173   7.124  16.411  1.00 98.79           C  
ATOM   1147 HD21 LEU A  82       3.201   7.968  15.722  1.00 98.79           H  
ATOM   1148 HD22 LEU A  82       3.188   7.483  17.441  1.00 98.79           H  
ATOM   1149 HD23 LEU A  82       2.262   6.546  16.259  1.00 98.79           H  
ATOM   1150  N   ASP A  83       3.289   5.109  11.732  1.00 98.90           N  
ATOM   1151  H   ASP A  83       2.811   5.983  11.902  1.00 98.90           H  
ATOM   1152  CA  ASP A  83       3.505   4.715  10.347  1.00 98.90           C  
ATOM   1153  HA  ASP A  83       4.181   3.861  10.316  1.00 98.90           H  
ATOM   1154  C   ASP A  83       4.153   5.868   9.577  1.00 98.90           C  
ATOM   1155  CB  ASP A  83       2.181   4.313   9.676  1.00 98.90           C  
ATOM   1156  HB2 ASP A  83       1.634   5.219   9.414  1.00 98.90           H  
ATOM   1157  HB3 ASP A  83       2.433   3.805   8.745  1.00 98.90           H  
ATOM   1158  O   ASP A  83       3.789   7.028   9.778  1.00 98.90           O  
ATOM   1159  CG  ASP A  83       1.244   3.404  10.487  1.00 98.90           C  
ATOM   1160  OD1 ASP A  83       1.728   2.407  11.065  1.00 98.90           O  
ATOM   1161  OD2 ASP A  83       0.013   3.669  10.468  1.00 98.90           O  
ATOM   1162  N   ALA A  84       5.071   5.570   8.658  1.00 98.97           N  
ATOM   1163  H   ALA A  84       5.319   4.602   8.511  1.00 98.97           H  
ATOM   1164  CA  ALA A  84       5.660   6.577   7.781  1.00 98.97           C  
ATOM   1165  HA  ALA A  84       4.889   7.314   7.558  1.00 98.97           H  
ATOM   1166  C   ALA A  84       6.132   6.001   6.448  1.00 98.97           C  
ATOM   1167  CB  ALA A  84       6.815   7.281   8.503  1.00 98.97           C  
ATOM   1168  HB1 ALA A  84       6.420   7.804   9.374  1.00 98.97           H  
ATOM   1169  HB2 ALA A  84       7.562   6.550   8.813  1.00 98.97           H  
ATOM   1170  HB3 ALA A  84       7.274   8.018   7.844  1.00 98.97           H  
ATOM   1171  O   ALA A  84       6.440   4.816   6.334  1.00 98.97           O  
ATOM   1172  N   SER A  85       6.237   6.863   5.442  1.00 98.98           N  
ATOM   1173  H   SER A  85       5.954   7.819   5.604  1.00 98.98           H  
ATOM   1174  CA  SER A  85       6.876   6.562   4.165  1.00 98.98           C  
ATOM   1175  HA  SER A  85       7.631   5.795   4.337  1.00 98.98           H  
ATOM   1176  C   SER A  85       7.589   7.774   3.576  1.00 98.98           C  
ATOM   1177  CB  SER A  85       5.877   6.006   3.152  1.00 98.98           C  
ATOM   1178  HB2 SER A  85       6.407   5.762   2.231  1.00 98.98           H  
ATOM   1179  HB3 SER A  85       5.431   5.086   3.531  1.00 98.98           H  
ATOM   1180  O   SER A  85       7.313   8.927   3.916  1.00 98.98           O  
ATOM   1181  OG  SER A  85       4.883   6.964   2.865  1.00 98.98           O  
ATOM   1182  HG  SER A  85       4.106   6.792   3.403  1.00 98.98           H  
ATOM   1183  N   ILE A  86       8.516   7.501   2.664  1.00 98.98           N  
ATOM   1184  H   ILE A  86       8.724   6.530   2.481  1.00 98.98           H  
ATOM   1185  CA  ILE A  86       9.254   8.491   1.888  1.00 98.98           C  
ATOM   1186  HA  ILE A  86       8.617   9.368   1.771  1.00 98.98           H  
ATOM   1187  C   ILE A  86       9.553   7.940   0.494  1.00 98.98           C  
ATOM   1188  CB  ILE A  86      10.523   8.917   2.653  1.00 98.98           C  
ATOM   1189  HB  ILE A  86      10.213   9.198   3.660  1.00 98.98           H  
ATOM   1190  O   ILE A  86       9.781   6.738   0.329  1.00 98.98           O  
ATOM   1191  CG1 ILE A  86      11.165  10.157   2.005  1.00 98.98           C  
ATOM   1192 HG12 ILE A  86      11.615   9.883   1.051  1.00 98.98           H  
ATOM   1193 HG13 ILE A  86      10.390  10.898   1.809  1.00 98.98           H  
ATOM   1194  CG2 ILE A  86      11.541   7.773   2.776  1.00 98.98           C  
ATOM   1195 HG21 ILE A  86      12.320   8.083   3.472  1.00 98.98           H  
ATOM   1196 HG22 ILE A  86      11.065   6.877   3.174  1.00 98.98           H  
ATOM   1197 HG23 ILE A  86      11.988   7.542   1.809  1.00 98.98           H  
ATOM   1198  CD1 ILE A  86      12.223  10.821   2.889  1.00 98.98           C  
ATOM   1199 HD11 ILE A  86      13.097  10.175   2.974  1.00 98.98           H  
ATOM   1200 HD12 ILE A  86      12.526  11.765   2.436  1.00 98.98           H  
ATOM   1201 HD13 ILE A  86      11.815  11.022   3.880  1.00 98.98           H  
ATOM   1202  N   MET A  87       9.548   8.811  -0.513  1.00 98.98           N  
ATOM   1203  H   MET A  87       9.307   9.772  -0.318  1.00 98.98           H  
ATOM   1204  CA  MET A  87       9.819   8.440  -1.899  1.00 98.98           C  
ATOM   1205  HA  MET A  87      10.413   7.527  -1.900  1.00 98.98           H  
ATOM   1206  C   MET A  87      10.630   9.515  -2.626  1.00 98.98           C  
ATOM   1207  CB  MET A  87       8.489   8.138  -2.605  1.00 98.98           C  
ATOM   1208  HB2 MET A  87       7.913   9.055  -2.725  1.00 98.98           H  
ATOM   1209  HB3 MET A  87       7.915   7.452  -1.982  1.00 98.98           H  
ATOM   1210  O   MET A  87      10.300  10.702  -2.579  1.00 98.98           O  
ATOM   1211  CG  MET A  87       8.694   7.476  -3.970  1.00 98.98           C  
ATOM   1212  HG2 MET A  87       9.406   6.657  -3.861  1.00 98.98           H  
ATOM   1213  HG3 MET A  87       9.116   8.200  -4.667  1.00 98.98           H  
ATOM   1214  SD  MET A  87       7.164   6.806  -4.669  1.00 98.98           S  
ATOM   1215  CE  MET A  87       7.843   5.914  -6.089  1.00 98.98           C  
ATOM   1216  HE1 MET A  87       8.363   6.614  -6.743  1.00 98.98           H  
ATOM   1217  HE2 MET A  87       8.540   5.152  -5.739  1.00 98.98           H  
ATOM   1218  HE3 MET A  87       7.036   5.432  -6.640  1.00 98.98           H  
ATOM   1219  N   ASP A  88      11.673   9.075  -3.326  1.00 98.93           N  
ATOM   1220  H   ASP A  88      11.857   8.082  -3.316  1.00 98.93           H  
ATOM   1221  CA  ASP A  88      12.507   9.880  -4.217  1.00 98.93           C  
ATOM   1222  HA  ASP A  88      12.468  10.928  -3.919  1.00 98.93           H  
ATOM   1223  C   ASP A  88      11.987   9.768  -5.655  1.00 98.93           C  
ATOM   1224  CB  ASP A  88      13.966   9.409  -4.093  1.00 98.93           C  
ATOM   1225  HB2 ASP A  88      13.991   8.323  -4.184  1.00 98.93           H  
ATOM   1226  HB3 ASP A  88      14.343   9.669  -3.104  1.00 98.93           H  
ATOM   1227  O   ASP A  88      12.055   8.706  -6.276  1.00 98.93           O  
ATOM   1228  CG  ASP A  88      14.902   9.999  -5.155  1.00 98.93           C  
ATOM   1229  OD1 ASP A  88      14.530  10.985  -5.828  1.00 98.93           O  
ATOM   1230  OD2 ASP A  88      15.969   9.383  -5.376  1.00 98.93           O  
ATOM   1231  N   GLY A  89      11.499  10.874  -6.210  1.00 98.87           N  
ATOM   1232  H   GLY A  89      11.565  11.742  -5.699  1.00 98.87           H  
ATOM   1233  CA  GLY A  89      10.947  10.933  -7.558  1.00 98.87           C  
ATOM   1234  HA2 GLY A  89      10.231  10.119  -7.673  1.00 98.87           H  
ATOM   1235  HA3 GLY A  89      10.432  11.885  -7.683  1.00 98.87           H  
ATOM   1236  C   GLY A  89      11.979  10.804  -8.677  1.00 98.87           C  
ATOM   1237  O   GLY A  89      11.596  10.475  -9.802  1.00 98.87           O  
ATOM   1238  N   ALA A  90      13.270  11.013  -8.405  1.00 98.37           N  
ATOM   1239  H   ALA A  90      13.544  11.233  -7.458  1.00 98.37           H  
ATOM   1240  CA  ALA A  90      14.322  10.877  -9.410  1.00 98.37           C  
ATOM   1241  HA  ALA A  90      13.987  11.331 -10.342  1.00 98.37           H  
ATOM   1242  C   ALA A  90      14.634   9.413  -9.713  1.00 98.37           C  
ATOM   1243  CB  ALA A  90      15.568  11.620  -8.919  1.00 98.37           C  
ATOM   1244  HB1 ALA A  90      15.982  11.126  -8.040  1.00 98.37           H  
ATOM   1245  HB2 ALA A  90      16.321  11.643  -9.706  1.00 98.37           H  
ATOM   1246  HB3 ALA A  90      15.301  12.641  -8.647  1.00 98.37           H  
ATOM   1247  O   ALA A  90      14.827   9.034 -10.868  1.00 98.37           O  
ATOM   1248  N   THR A  91      14.667   8.585  -8.670  1.00 98.26           N  
ATOM   1249  H   THR A  91      14.544   8.988  -7.752  1.00 98.26           H  
ATOM   1250  CA  THR A  91      15.017   7.165  -8.779  1.00 98.26           C  
ATOM   1251  HA  THR A  91      15.423   6.969  -9.772  1.00 98.26           H  
ATOM   1252  C   THR A  91      13.817   6.242  -8.622  1.00 98.26           C  
ATOM   1253  CB  THR A  91      16.104   6.795  -7.766  1.00 98.26           C  
ATOM   1254  HB  THR A  91      16.366   5.748  -7.918  1.00 98.26           H  
ATOM   1255  O   THR A  91      13.930   5.050  -8.897  1.00 98.26           O  
ATOM   1256  CG2 THR A  91      17.376   7.625  -7.926  1.00 98.26           C  
ATOM   1257 HG21 THR A  91      17.749   7.533  -8.946  1.00 98.26           H  
ATOM   1258 HG22 THR A  91      17.176   8.675  -7.710  1.00 98.26           H  
ATOM   1259 HG23 THR A  91      18.134   7.265  -7.231  1.00 98.26           H  
ATOM   1260  OG1 THR A  91      15.636   6.940  -6.445  1.00 98.26           O  
ATOM   1261  HG1 THR A  91      15.831   7.829  -6.140  1.00 98.26           H  
ATOM   1262  N   LEU A  92      12.674   6.757  -8.166  1.00 98.72           N  
ATOM   1263  H   LEU A  92      12.676   7.740  -7.934  1.00 98.72           H  
ATOM   1264  CA  LEU A  92      11.519   6.015  -7.652  1.00 98.72           C  
ATOM   1265  HA  LEU A  92      10.802   6.759  -7.307  1.00 98.72           H  
ATOM   1266  C   LEU A  92      11.824   5.181  -6.405  1.00 98.72           C  
ATOM   1267  CB  LEU A  92      10.825   5.193  -8.762  1.00 98.72           C  
ATOM   1268  HB2 LEU A  92      11.472   4.368  -9.061  1.00 98.72           H  
ATOM   1269  HB3 LEU A  92       9.916   4.758  -8.348  1.00 98.72           H  
ATOM   1270  O   LEU A  92      10.994   4.355  -6.036  1.00 98.72           O  
ATOM   1271  CG  LEU A  92      10.435   5.989 -10.016  1.00 98.72           C  
ATOM   1272  HG  LEU A  92      11.325   6.412 -10.482  1.00 98.72           H  
ATOM   1273  CD1 LEU A  92       9.769   5.051 -11.023  1.00 98.72           C  
ATOM   1274 HD11 LEU A  92      10.478   4.281 -11.328  1.00 98.72           H  
ATOM   1275 HD12 LEU A  92       8.890   4.586 -10.578  1.00 98.72           H  
ATOM   1276 HD13 LEU A  92       9.469   5.615 -11.906  1.00 98.72           H  
ATOM   1277  CD2 LEU A  92       9.455   7.118  -9.699  1.00 98.72           C  
ATOM   1278 HD21 LEU A  92       8.566   6.726  -9.205  1.00 98.72           H  
ATOM   1279 HD22 LEU A  92       9.161   7.624 -10.618  1.00 98.72           H  
ATOM   1280 HD23 LEU A  92       9.926   7.855  -9.049  1.00 98.72           H  
ATOM   1281  N   ARG A  93      13.011   5.292  -5.789  1.00 98.84           N  
ATOM   1282  H   ARG A  93      13.621   6.050  -6.060  1.00 98.84           H  
ATOM   1283  CA  ARG A  93      13.303   4.573  -4.539  1.00 98.84           C  
ATOM   1284  HA  ARG A  93      13.114   3.509  -4.677  1.00 98.84           H  
ATOM   1285  C   ARG A  93      12.347   5.051  -3.455  1.00 98.84           C  
ATOM   1286  CB  ARG A  93      14.751   4.771  -4.079  1.00 98.84           C  
ATOM   1287  HB2 ARG A  93      14.840   4.414  -3.053  1.00 98.84           H  
ATOM   1288  HB3 ARG A  93      14.988   5.835  -4.083  1.00 98.84           H  
ATOM   1289  O   ARG A  93      11.967   6.217  -3.417  1.00 98.84           O  
ATOM   1290  CG  ARG A  93      15.759   3.997  -4.934  1.00 98.84           C  
ATOM   1291  HG2 ARG A  93      15.655   4.295  -5.977  1.00 98.84           H  
ATOM   1292  HG3 ARG A  93      15.568   2.926  -4.857  1.00 98.84           H  
ATOM   1293  CD  ARG A  93      17.187   4.307  -4.470  1.00 98.84           C  
ATOM   1294  HD2 ARG A  93      17.310   5.390  -4.453  1.00 98.84           H  
ATOM   1295  HD3 ARG A  93      17.881   3.899  -5.205  1.00 98.84           H  
ATOM   1296  NE  ARG A  93      17.512   3.738  -3.141  1.00 98.84           N  
ATOM   1297  HE  ARG A  93      16.872   3.077  -2.722  1.00 98.84           H  
ATOM   1298  NH1 ARG A  93      19.483   4.872  -2.815  1.00 98.84           N  
ATOM   1299 HH11 ARG A  93      19.208   5.541  -3.520  1.00 98.84           H  
ATOM   1300 HH12 ARG A  93      20.285   5.042  -2.226  1.00 98.84           H  
ATOM   1301  NH2 ARG A  93      18.956   3.201  -1.462  1.00 98.84           N  
ATOM   1302 HH21 ARG A  93      19.821   3.295  -0.949  1.00 98.84           H  
ATOM   1303 HH22 ARG A  93      18.244   2.641  -1.016  1.00 98.84           H  
ATOM   1304  CZ  ARG A  93      18.636   3.945  -2.474  1.00 98.84           C  
ATOM   1305  N   SER A  94      11.972   4.132  -2.584  1.00 98.94           N  
ATOM   1306  H   SER A  94      12.327   3.189  -2.652  1.00 98.94           H  
ATOM   1307  CA  SER A  94      11.023   4.395  -1.515  1.00 98.94           C  
ATOM   1308  HA  SER A  94      11.080   5.447  -1.236  1.00 98.94           H  
ATOM   1309  C   SER A  94      11.364   3.572  -0.289  1.00 98.94           C  
ATOM   1310  CB  SER A  94       9.599   4.087  -1.985  1.00 98.94           C  
ATOM   1311  HB2 SER A  94       9.328   4.775  -2.786  1.00 98.94           H  
ATOM   1312  HB3 SER A  94       8.907   4.228  -1.156  1.00 98.94           H  
ATOM   1313  O   SER A  94      11.960   2.499  -0.402  1.00 98.94           O  
ATOM   1314  OG  SER A  94       9.506   2.759  -2.473  1.00 98.94           O  
ATOM   1315  HG  SER A  94       9.597   2.161  -1.727  1.00 98.94           H  
ATOM   1316  N   GLY A  95      10.950   4.064   0.867  1.00 98.95           N  
ATOM   1317  H   GLY A  95      10.474   4.954   0.875  1.00 98.95           H  
ATOM   1318  CA  GLY A  95      11.038   3.348   2.126  1.00 98.95           C  
ATOM   1319  HA2 GLY A  95      11.950   3.626   2.654  1.00 98.95           H  
ATOM   1320  HA3 GLY A  95      11.082   2.275   1.941  1.00 98.95           H  
ATOM   1321  C   GLY A  95       9.834   3.672   2.993  1.00 98.95           C  
ATOM   1322  O   GLY A  95       9.269   4.762   2.899  1.00 98.95           O  
ATOM   1323  N   ALA A  96       9.421   2.714   3.805  1.00 98.98           N  
ATOM   1324  H   ALA A  96       9.855   1.805   3.735  1.00 98.98           H  
ATOM   1325  CA  ALA A  96       8.257   2.809   4.658  1.00 98.98           C  
ATOM   1326  HA  ALA A  96       8.154   3.841   4.993  1.00 98.98           H  
ATOM   1327  C   ALA A  96       8.427   1.932   5.895  1.00 98.98           C  
ATOM   1328  CB  ALA A  96       7.010   2.411   3.858  1.00 98.98           C  
ATOM   1329  HB1 ALA A  96       7.111   1.392   3.485  1.00 98.98           H  
ATOM   1330  HB2 ALA A  96       6.131   2.470   4.499  1.00 98.98           H  
ATOM   1331  HB3 ALA A  96       6.876   3.087   3.014  1.00 98.98           H  
ATOM   1332  O   ALA A  96       9.108   0.901   5.861  1.00 98.98           O  
ATOM   1333  N   ILE A  97       7.761   2.338   6.969  1.00 98.95           N  
ATOM   1334  H   ILE A  97       7.202   3.175   6.891  1.00 98.95           H  
ATOM   1335  CA  ILE A  97       7.585   1.548   8.181  1.00 98.95           C  
ATOM   1336  HA  ILE A  97       7.744   0.505   7.907  1.00 98.95           H  
ATOM   1337  C   ILE A  97       6.151   1.679   8.703  1.00 98.95           C  
ATOM   1338  CB  ILE A  97       8.612   1.901   9.268  1.00 98.95           C  
ATOM   1339  HB  ILE A  97       8.343   1.314  10.147  1.00 98.95           H  
ATOM   1340  O   ILE A  97       5.512   2.708   8.481  1.00 98.95           O  
ATOM   1341  CG1 ILE A  97       8.584   3.396   9.643  1.00 98.95           C  
ATOM   1342 HG12 ILE A  97       7.585   3.815   9.523  1.00 98.95           H  
ATOM   1343 HG13 ILE A  97       9.265   3.961   9.005  1.00 98.95           H  
ATOM   1344  CG2 ILE A  97      10.036   1.484   8.860  1.00 98.95           C  
ATOM   1345 HG21 ILE A  97      10.393   2.097   8.032  1.00 98.95           H  
ATOM   1346 HG22 ILE A  97      10.717   1.591   9.704  1.00 98.95           H  
ATOM   1347 HG23 ILE A  97      10.033   0.438   8.552  1.00 98.95           H  
ATOM   1348  CD1 ILE A  97       8.978   3.566  11.104  1.00 98.95           C  
ATOM   1349 HD11 ILE A  97       9.925   3.071  11.318  1.00 98.95           H  
ATOM   1350 HD12 ILE A  97       9.059   4.628  11.334  1.00 98.95           H  
ATOM   1351 HD13 ILE A  97       8.198   3.127  11.726  1.00 98.95           H  
ATOM   1352  N   ALA A  98       5.635   0.658   9.383  1.00 98.92           N  
ATOM   1353  H   ALA A  98       6.179  -0.184   9.501  1.00 98.92           H  
ATOM   1354  CA  ALA A  98       4.312   0.717  10.008  1.00 98.92           C  
ATOM   1355  HA  ALA A  98       4.077   1.755  10.243  1.00 98.92           H  
ATOM   1356  C   ALA A  98       4.259  -0.046  11.331  1.00 98.92           C  
ATOM   1357  CB  ALA A  98       3.246   0.207   9.033  1.00 98.92           C  
ATOM   1358  HB1 ALA A  98       3.293   0.778   8.106  1.00 98.92           H  
ATOM   1359  HB2 ALA A  98       2.260   0.347   9.475  1.00 98.92           H  
ATOM   1360  HB3 ALA A  98       3.393  -0.854   8.832  1.00 98.92           H  
ATOM   1361  O   ALA A  98       4.933  -1.066  11.497  1.00 98.92           O  
ATOM   1362  N   GLY A  99       3.423   0.432  12.249  1.00 98.49           N  
ATOM   1363  H   GLY A  99       2.885   1.254  12.011  1.00 98.49           H  
ATOM   1364  CA  GLY A  99       3.182  -0.209  13.539  1.00 98.49           C  
ATOM   1365  HA2 GLY A  99       2.369   0.317  14.040  1.00 98.49           H  
ATOM   1366  HA3 GLY A  99       2.873  -1.242  13.377  1.00 98.49           H  
ATOM   1367  C   GLY A  99       4.386  -0.212  14.482  1.00 98.49           C  
ATOM   1368  O   GLY A  99       4.547  -1.176  15.220  1.00 98.49           O  
ATOM   1369  N   VAL A 100       5.239   0.819  14.448  1.00 98.67           N  
ATOM   1370  H   VAL A 100       5.035   1.590  13.828  1.00 98.67           H  
ATOM   1371  CA  VAL A 100       6.318   0.984  15.447  1.00 98.67           C  
ATOM   1372  HA  VAL A 100       6.593   0.003  15.834  1.00 98.67           H  
ATOM   1373  C   VAL A 100       5.822   1.797  16.639  1.00 98.67           C  
ATOM   1374  CB  VAL A 100       7.601   1.601  14.859  1.00 98.67           C  
ATOM   1375  HB  VAL A 100       8.362   1.589  15.640  1.00 98.67           H  
ATOM   1376  O   VAL A 100       5.025   2.720  16.457  1.00 98.67           O  
ATOM   1377  CG1 VAL A 100       8.128   0.770  13.684  1.00 98.67           C  
ATOM   1378 HG11 VAL A 100       8.225  -0.268  14.000  1.00 98.67           H  
ATOM   1379 HG12 VAL A 100       7.438   0.821  12.842  1.00 98.67           H  
ATOM   1380 HG13 VAL A 100       9.107   1.139  13.378  1.00 98.67           H  
ATOM   1381  CG2 VAL A 100       7.444   3.056  14.401  1.00 98.67           C  
ATOM   1382 HG21 VAL A 100       6.674   3.128  13.633  1.00 98.67           H  
ATOM   1383 HG22 VAL A 100       8.391   3.416  13.999  1.00 98.67           H  
ATOM   1384 HG23 VAL A 100       7.175   3.688  15.247  1.00 98.67           H  
ATOM   1385  N   ASP A 101       6.308   1.516  17.843  1.00 98.10           N  
ATOM   1386  H   ASP A 101       6.893   0.702  17.969  1.00 98.10           H  
ATOM   1387  CA  ASP A 101       5.877   2.217  19.062  1.00 98.10           C  
ATOM   1388  HA  ASP A 101       5.240   3.054  18.774  1.00 98.10           H  
ATOM   1389  C   ASP A 101       7.018   2.854  19.860  1.00 98.10           C  
ATOM   1390  CB  ASP A 101       4.992   1.300  19.915  1.00 98.10           C  
ATOM   1391  HB2 ASP A 101       4.294   0.774  19.264  1.00 98.10           H  
ATOM   1392  HB3 ASP A 101       4.404   1.934  20.579  1.00 98.10           H  
ATOM   1393  O   ASP A 101       6.763   3.468  20.895  1.00 98.10           O  
ATOM   1394  CG  ASP A 101       5.725   0.274  20.789  1.00 98.10           C  
ATOM   1395  OD1 ASP A 101       6.976   0.246  20.799  1.00 98.10           O  
ATOM   1396  OD2 ASP A 101       4.998  -0.424  21.531  1.00 98.10           O  
ATOM   1397  N   CYS A 102       8.258   2.740  19.367  1.00 98.61           N  
ATOM   1398  H   CYS A 102       8.366   2.026  18.661  1.00 98.61           H  
ATOM   1399  CA  CYS A 102       9.459   3.212  20.060  1.00 98.61           C  
ATOM   1400  HA  CYS A 102       9.162   3.855  20.889  1.00 98.61           H  
ATOM   1401  C   CYS A 102      10.423   4.044  19.195  1.00 98.61           C  
ATOM   1402  CB  CYS A 102      10.156   1.995  20.674  1.00 98.61           C  
ATOM   1403  HB2 CYS A 102       9.430   1.424  21.253  1.00 98.61           H  
ATOM   1404  HB3 CYS A 102      10.945   2.342  21.341  1.00 98.61           H  
ATOM   1405  O   CYS A 102      11.395   4.592  19.710  1.00 98.61           O  
ATOM   1406  SG  CYS A 102      10.861   0.939  19.377  1.00 98.61           S  
ATOM   1407  HG  CYS A 102       9.716   0.302  19.113  1.00 98.61           H  
ATOM   1408  N   VAL A 103      10.195   4.172  17.884  1.00 98.85           N  
ATOM   1409  H   VAL A 103       9.367   3.735  17.504  1.00 98.85           H  
ATOM   1410  CA  VAL A 103      11.067   4.963  16.996  1.00 98.85           C  
ATOM   1411  HA  VAL A 103      12.097   4.881  17.344  1.00 98.85           H  
ATOM   1412  C   VAL A 103      10.656   6.428  17.053  1.00 98.85           C  
ATOM   1413  CB  VAL A 103      11.022   4.451  15.548  1.00 98.85           C  
ATOM   1414  HB  VAL A 103      10.008   4.554  15.160  1.00 98.85           H  
ATOM   1415  O   VAL A 103       9.569   6.775  16.595  1.00 98.85           O  
ATOM   1416  CG1 VAL A 103      11.970   5.258  14.653  1.00 98.85           C  
ATOM   1417 HG11 VAL A 103      12.995   5.173  15.012  1.00 98.85           H  
ATOM   1418 HG12 VAL A 103      11.674   6.307  14.627  1.00 98.85           H  
ATOM   1419 HG13 VAL A 103      11.899   4.872  13.636  1.00 98.85           H  
ATOM   1420  CG2 VAL A 103      11.426   2.974  15.463  1.00 98.85           C  
ATOM   1421 HG21 VAL A 103      11.416   2.643  14.424  1.00 98.85           H  
ATOM   1422 HG22 VAL A 103      12.422   2.834  15.883  1.00 98.85           H  
ATOM   1423 HG23 VAL A 103      10.721   2.356  16.020  1.00 98.85           H  
ATOM   1424  N   ARG A 104      11.524   7.303  17.575  1.00 98.86           N  
ATOM   1425  H   ARG A 104      12.405   6.953  17.923  1.00 98.86           H  
ATOM   1426  CA  ARG A 104      11.191   8.721  17.795  1.00 98.86           C  
ATOM   1427  HA  ARG A 104      10.395   8.784  18.537  1.00 98.86           H  
ATOM   1428  C   ARG A 104      10.683   9.426  16.538  1.00 98.86           C  
ATOM   1429  CB  ARG A 104      12.428   9.441  18.331  1.00 98.86           C  
ATOM   1430  HB2 ARG A 104      12.760   8.959  19.250  1.00 98.86           H  
ATOM   1431  HB3 ARG A 104      13.229   9.377  17.595  1.00 98.86           H  
ATOM   1432  O   ARG A 104       9.683  10.136  16.598  1.00 98.86           O  
ATOM   1433  CG  ARG A 104      12.110  10.911  18.609  1.00 98.86           C  
ATOM   1434  HG2 ARG A 104      11.773  11.417  17.704  1.00 98.86           H  
ATOM   1435  HG3 ARG A 104      11.337  10.980  19.374  1.00 98.86           H  
ATOM   1436  CD  ARG A 104      13.363  11.604  19.092  1.00 98.86           C  
ATOM   1437  HD2 ARG A 104      13.636  11.182  20.060  1.00 98.86           H  
ATOM   1438  HD3 ARG A 104      14.170  11.426  18.382  1.00 98.86           H  
ATOM   1439  NE  ARG A 104      13.130  13.047  19.198  1.00 98.86           N  
ATOM   1440  HE  ARG A 104      12.377  13.433  18.647  1.00 98.86           H  
ATOM   1441  NH1 ARG A 104      14.913  13.420  20.571  1.00 98.86           N  
ATOM   1442 HH11 ARG A 104      15.175  12.455  20.434  1.00 98.86           H  
ATOM   1443 HH12 ARG A 104      15.534  14.034  21.078  1.00 98.86           H  
ATOM   1444  NH2 ARG A 104      13.593  15.131  19.879  1.00 98.86           N  
ATOM   1445 HH21 ARG A 104      14.200  15.807  20.320  1.00 98.86           H  
ATOM   1446 HH22 ARG A 104      12.883  15.414  19.219  1.00 98.86           H  
ATOM   1447  CZ  ARG A 104      13.881  13.860  19.895  1.00 98.86           C  
ATOM   1448  N   ASN A 105      11.396   9.244  15.427  1.00 98.94           N  
ATOM   1449  H   ASN A 105      12.197   8.632  15.487  1.00 98.94           H  
ATOM   1450  CA  ASN A 105      11.093   9.882  14.149  1.00 98.94           C  
ATOM   1451  HA  ASN A 105      10.171  10.455  14.238  1.00 98.94           H  
ATOM   1452  C   ASN A 105      10.870   8.823  13.055  1.00 98.94           C  
ATOM   1453  CB  ASN A 105      12.207  10.878  13.789  1.00 98.94           C  
ATOM   1454  HB2 ASN A 105      13.161  10.353  13.745  1.00 98.94           H  
ATOM   1455  HB3 ASN A 105      11.989  11.300  12.808  1.00 98.94           H  
ATOM   1456  O   ASN A 105      11.829   8.432  12.373  1.00 98.94           O  
ATOM   1457  CG  ASN A 105      12.327  12.025  14.774  1.00 98.94           C  
ATOM   1458  ND2 ASN A 105      11.341  12.890  14.840  1.00 98.94           N  
ATOM   1459 HD21 ASN A 105      10.526  12.760  14.256  1.00 98.94           H  
ATOM   1460 HD22 ASN A 105      11.352  13.596  15.561  1.00 98.94           H  
ATOM   1461  OD1 ASN A 105      13.326  12.153  15.466  1.00 98.94           O  
ATOM   1462  N   PRO A 106       9.630   8.328  12.888  1.00 98.93           N  
ATOM   1463  CA  PRO A 106       9.292   7.322  11.885  1.00 98.93           C  
ATOM   1464  HA  PRO A 106       9.761   6.390  12.200  1.00 98.93           H  
ATOM   1465  C   PRO A 106       9.749   7.648  10.456  1.00 98.93           C  
ATOM   1466  CB  PRO A 106       7.769   7.187  11.969  1.00 98.93           C  
ATOM   1467  HB2 PRO A 106       7.293   7.965  11.371  1.00 98.93           H  
ATOM   1468  HB3 PRO A 106       7.415   6.201  11.666  1.00 98.93           H  
ATOM   1469  O   PRO A 106      10.195   6.749   9.739  1.00 98.93           O  
ATOM   1470  CG  PRO A 106       7.475   7.470  13.435  1.00 98.93           C  
ATOM   1471  HG2 PRO A 106       7.664   6.579  14.033  1.00 98.93           H  
ATOM   1472  HG3 PRO A 106       6.459   7.838  13.574  1.00 98.93           H  
ATOM   1473  CD  PRO A 106       8.492   8.551  13.776  1.00 98.93           C  
ATOM   1474  HD2 PRO A 106       8.059   9.535  13.596  1.00 98.93           H  
ATOM   1475  HD3 PRO A 106       8.774   8.458  14.825  1.00 98.93           H  
ATOM   1476  N   VAL A 107       9.730   8.917  10.032  1.00 98.98           N  
ATOM   1477  H   VAL A 107       9.274   9.608  10.609  1.00 98.98           H  
ATOM   1478  CA  VAL A 107      10.208   9.311   8.693  1.00 98.98           C  
ATOM   1479  HA  VAL A 107       9.673   8.699   7.967  1.00 98.98           H  
ATOM   1480  C   VAL A 107      11.701   9.046   8.494  1.00 98.98           C  
ATOM   1481  CB  VAL A 107       9.870  10.781   8.396  1.00 98.98           C  
ATOM   1482  HB  VAL A 107       8.833  10.947   8.689  1.00 98.98           H  
ATOM   1483  O   VAL A 107      12.125   8.698   7.390  1.00 98.98           O  
ATOM   1484  CG1 VAL A 107      10.763  11.783   9.141  1.00 98.98           C  
ATOM   1485 HG11 VAL A 107      10.356  12.786   9.016  1.00 98.98           H  
ATOM   1486 HG12 VAL A 107      11.779  11.771   8.748  1.00 98.98           H  
ATOM   1487 HG13 VAL A 107      10.784  11.547  10.205  1.00 98.98           H  
ATOM   1488  CG2 VAL A 107       9.974  11.062   6.892  1.00 98.98           C  
ATOM   1489 HG21 VAL A 107       9.669  12.087   6.683  1.00 98.98           H  
ATOM   1490 HG22 VAL A 107       9.316  10.385   6.347  1.00 98.98           H  
ATOM   1491 HG23 VAL A 107      10.998  10.928   6.542  1.00 98.98           H  
ATOM   1492  N   LEU A 108      12.510   9.147   9.555  1.00 98.95           N  
ATOM   1493  H   LEU A 108      12.097   9.347  10.455  1.00 98.95           H  
ATOM   1494  CA  LEU A 108      13.933   8.815   9.483  1.00 98.95           C  
ATOM   1495  HA  LEU A 108      14.356   9.273   8.590  1.00 98.95           H  
ATOM   1496  C   LEU A 108      14.135   7.308   9.326  1.00 98.95           C  
ATOM   1497  CB  LEU A 108      14.693   9.339  10.714  1.00 98.95           C  
ATOM   1498  HB2 LEU A 108      15.730   9.019  10.622  1.00 98.95           H  
ATOM   1499  HB3 LEU A 108      14.285   8.871  11.610  1.00 98.95           H  
ATOM   1500  O   LEU A 108      15.017   6.896   8.575  1.00 98.95           O  
ATOM   1501  CG  LEU A 108      14.676  10.866  10.904  1.00 98.95           C  
ATOM   1502  HG  LEU A 108      13.663  11.195  11.135  1.00 98.95           H  
ATOM   1503  CD1 LEU A 108      15.597  11.230  12.070  1.00 98.95           C  
ATOM   1504 HD11 LEU A 108      16.629  10.976  11.828  1.00 98.95           H  
ATOM   1505 HD12 LEU A 108      15.527  12.298  12.277  1.00 98.95           H  
ATOM   1506 HD13 LEU A 108      15.299  10.685  12.965  1.00 98.95           H  
ATOM   1507  CD2 LEU A 108      15.165  11.620   9.666  1.00 98.95           C  
ATOM   1508 HD21 LEU A 108      15.229  12.686   9.882  1.00 98.95           H  
ATOM   1509 HD22 LEU A 108      16.144  11.251   9.360  1.00 98.95           H  
ATOM   1510 HD23 LEU A 108      14.451  11.482   8.855  1.00 98.95           H  
ATOM   1511  N   ALA A 109      13.292   6.486   9.957  1.00 98.95           N  
ATOM   1512  H   ALA A 109      12.569   6.884  10.539  1.00 98.95           H  
ATOM   1513  CA  ALA A 109      13.292   5.044   9.725  1.00 98.95           C  
ATOM   1514  HA  ALA A 109      14.311   4.670   9.817  1.00 98.95           H  
ATOM   1515  C   ALA A 109      12.866   4.695   8.302  1.00 98.95           C  
ATOM   1516  CB  ALA A 109      12.428   4.347  10.772  1.00 98.95           C  
ATOM   1517  HB1 ALA A 109      12.867   4.485  11.760  1.00 98.95           H  
ATOM   1518  HB2 ALA A 109      11.421   4.766  10.763  1.00 98.95           H  
ATOM   1519  HB3 ALA A 109      12.382   3.279  10.560  1.00 98.95           H  
ATOM   1520  O   ALA A 109      13.573   3.940   7.638  1.00 98.95           O  
ATOM   1521  N   ALA A 110      11.795   5.303   7.790  1.00 98.97           N  
ATOM   1522  H   ALA A 110      11.241   5.895   8.391  1.00 98.97           H  
ATOM   1523  CA  ALA A 110      11.384   5.133   6.399  1.00 98.97           C  
ATOM   1524  HA  ALA A 110      11.137   4.085   6.232  1.00 98.97           H  
ATOM   1525  C   ALA A 110      12.520   5.505   5.427  1.00 98.97           C  
ATOM   1526  CB  ALA A 110      10.124   5.973   6.169  1.00 98.97           C  
ATOM   1527  HB1 ALA A 110       9.793   5.860   5.137  1.00 98.97           H  
ATOM   1528  HB2 ALA A 110       9.329   5.637   6.836  1.00 98.97           H  
ATOM   1529  HB3 ALA A 110      10.328   7.027   6.357  1.00 98.97           H  
ATOM   1530  O   ALA A 110      12.823   4.749   4.502  1.00 98.97           O  
ATOM   1531  N   ARG A 111      13.230   6.614   5.670  1.00 98.96           N  
ATOM   1532  H   ARG A 111      12.922   7.227   6.412  1.00 98.96           H  
ATOM   1533  CA  ARG A 111      14.398   6.994   4.863  1.00 98.96           C  
ATOM   1534  HA  ARG A 111      14.112   6.958   3.812  1.00 98.96           H  
ATOM   1535  C   ARG A 111      15.547   6.002   4.985  1.00 98.96           C  
ATOM   1536  CB  ARG A 111      14.818   8.428   5.205  1.00 98.96           C  
ATOM   1537  HB2 ARG A 111      13.962   9.087   5.058  1.00 98.96           H  
ATOM   1538  HB3 ARG A 111      15.137   8.497   6.245  1.00 98.96           H  
ATOM   1539  O   ARG A 111      16.138   5.637   3.972  1.00 98.96           O  
ATOM   1540  CG  ARG A 111      15.964   8.856   4.283  1.00 98.96           C  
ATOM   1541  HG2 ARG A 111      15.808   8.441   3.287  1.00 98.96           H  
ATOM   1542  HG3 ARG A 111      16.907   8.476   4.676  1.00 98.96           H  
ATOM   1543  CD  ARG A 111      16.037  10.370   4.148  1.00 98.96           C  
ATOM   1544  HD2 ARG A 111      16.236  10.808   5.125  1.00 98.96           H  
ATOM   1545  HD3 ARG A 111      15.086  10.746   3.769  1.00 98.96           H  
ATOM   1546  NE  ARG A 111      17.107  10.724   3.217  1.00 98.96           N  
ATOM   1547  HE  ARG A 111      17.704   9.979   2.886  1.00 98.96           H  
ATOM   1548  NH1 ARG A 111      16.876  13.007   3.219  1.00 98.96           N  
ATOM   1549 HH11 ARG A 111      17.314  13.868   2.924  1.00 98.96           H  
ATOM   1550 HH12 ARG A 111      15.997  12.952   3.713  1.00 98.96           H  
ATOM   1551  NH2 ARG A 111      18.542  12.066   2.127  1.00 98.96           N  
ATOM   1552 HH21 ARG A 111      18.868  13.005   1.945  1.00 98.96           H  
ATOM   1553 HH22 ARG A 111      19.051  11.229   1.879  1.00 98.96           H  
ATOM   1554  CZ  ARG A 111      17.490  11.925   2.864  1.00 98.96           C  
ATOM   1555  N   LYS A 112      15.825   5.506   6.189  1.00 98.88           N  
ATOM   1556  H   LYS A 112      15.314   5.865   6.983  1.00 98.88           H  
ATOM   1557  CA  LYS A 112      16.872   4.506   6.410  1.00 98.88           C  
ATOM   1558  HA  LYS A 112      17.777   4.885   5.935  1.00 98.88           H  
ATOM   1559  C   LYS A 112      16.554   3.183   5.710  1.00 98.88           C  
ATOM   1560  CB  LYS A 112      17.101   4.355   7.923  1.00 98.88           C  
ATOM   1561  HB2 LYS A 112      16.336   3.703   8.347  1.00 98.88           H  
ATOM   1562  HB3 LYS A 112      16.990   5.327   8.403  1.00 98.88           H  
ATOM   1563  O   LYS A 112      17.449   2.605   5.103  1.00 98.88           O  
ATOM   1564  CG  LYS A 112      18.492   3.832   8.300  1.00 98.88           C  
ATOM   1565  HG2 LYS A 112      18.497   3.679   9.379  1.00 98.88           H  
ATOM   1566  HG3 LYS A 112      18.685   2.879   7.807  1.00 98.88           H  
ATOM   1567  CD  LYS A 112      19.588   4.850   7.940  1.00 98.88           C  
ATOM   1568  HD2 LYS A 112      19.299   5.841   8.289  1.00 98.88           H  
ATOM   1569  HD3 LYS A 112      19.696   4.889   6.856  1.00 98.88           H  
ATOM   1570  CE  LYS A 112      20.935   4.482   8.570  1.00 98.88           C  
ATOM   1571  HE2 LYS A 112      21.072   3.404   8.495  1.00 98.88           H  
ATOM   1572  HE3 LYS A 112      20.913   4.741   9.629  1.00 98.88           H  
ATOM   1573  NZ  LYS A 112      22.057   5.170   7.877  1.00 98.88           N  
ATOM   1574  HZ1 LYS A 112      22.178   4.824   6.936  1.00 98.88           H  
ATOM   1575  HZ2 LYS A 112      21.895   6.164   7.795  1.00 98.88           H  
ATOM   1576  HZ3 LYS A 112      22.941   4.988   8.330  1.00 98.88           H  
ATOM   1577  N   VAL A 113      15.288   2.753   5.696  1.00 98.84           N  
ATOM   1578  H   VAL A 113      14.612   3.263   6.247  1.00 98.84           H  
ATOM   1579  CA  VAL A 113      14.823   1.594   4.911  1.00 98.84           C  
ATOM   1580  HA  VAL A 113      15.383   0.710   5.219  1.00 98.84           H  
ATOM   1581  C   VAL A 113      15.106   1.809   3.428  1.00 98.84           C  
ATOM   1582  CB  VAL A 113      13.322   1.316   5.144  1.00 98.84           C  
ATOM   1583  HB  VAL A 113      12.755   2.239   5.022  1.00 98.84           H  
ATOM   1584  O   VAL A 113      15.683   0.931   2.788  1.00 98.84           O  
ATOM   1585  CG1 VAL A 113      12.744   0.279   4.168  1.00 98.84           C  
ATOM   1586 HG11 VAL A 113      12.760   0.657   3.145  1.00 98.84           H  
ATOM   1587 HG12 VAL A 113      11.707   0.068   4.430  1.00 98.84           H  
ATOM   1588 HG13 VAL A 113      13.320  -0.645   4.216  1.00 98.84           H  
ATOM   1589  CG2 VAL A 113      13.098   0.793   6.565  1.00 98.84           C  
ATOM   1590 HG21 VAL A 113      13.664  -0.125   6.720  1.00 98.84           H  
ATOM   1591 HG22 VAL A 113      12.037   0.606   6.731  1.00 98.84           H  
ATOM   1592 HG23 VAL A 113      13.434   1.521   7.305  1.00 98.84           H  
ATOM   1593  N   MET A 114      14.763   2.985   2.893  1.00 98.75           N  
ATOM   1594  H   MET A 114      14.292   3.662   3.476  1.00 98.75           H  
ATOM   1595  CA  MET A 114      15.020   3.315   1.492  1.00 98.75           C  
ATOM   1596  HA  MET A 114      14.499   2.590   0.867  1.00 98.75           H  
ATOM   1597  C   MET A 114      16.510   3.259   1.152  1.00 98.75           C  
ATOM   1598  CB  MET A 114      14.489   4.721   1.184  1.00 98.75           C  
ATOM   1599  HB2 MET A 114      15.051   5.461   1.754  1.00 98.75           H  
ATOM   1600  HB3 MET A 114      13.442   4.799   1.477  1.00 98.75           H  
ATOM   1601  O   MET A 114      16.860   2.769   0.079  1.00 98.75           O  
ATOM   1602  CG  MET A 114      14.618   5.045  -0.305  1.00 98.75           C  
ATOM   1603  HG2 MET A 114      14.072   4.285  -0.863  1.00 98.75           H  
ATOM   1604  HG3 MET A 114      15.666   4.997  -0.601  1.00 98.75           H  
ATOM   1605  SD  MET A 114      13.990   6.669  -0.776  1.00 98.75           S  
ATOM   1606  CE  MET A 114      15.213   7.718   0.042  1.00 98.75           C  
ATOM   1607  HE1 MET A 114      16.222   7.409  -0.232  1.00 98.75           H  
ATOM   1608  HE2 MET A 114      15.091   7.670   1.124  1.00 98.75           H  
ATOM   1609  HE3 MET A 114      15.044   8.739  -0.300  1.00 98.75           H  
ATOM   1610  N   GLU A 115      17.364   3.814   2.017  1.00 98.37           N  
ATOM   1611  H   GLU A 115      16.974   4.221   2.855  1.00 98.37           H  
ATOM   1612  CA  GLU A 115      18.783   4.069   1.754  1.00 98.37           C  
ATOM   1613  HA  GLU A 115      18.901   4.319   0.699  1.00 98.37           H  
ATOM   1614  C   GLU A 115      19.690   2.865   2.024  1.00 98.37           C  
ATOM   1615  CB  GLU A 115      19.250   5.311   2.529  1.00 98.37           C  
ATOM   1616  HB2 GLU A 115      20.339   5.361   2.500  1.00 98.37           H  
ATOM   1617  HB3 GLU A 115      18.929   5.231   3.568  1.00 98.37           H  
ATOM   1618  O   GLU A 115      20.575   2.605   1.208  1.00 98.37           O  
ATOM   1619  CG  GLU A 115      18.691   6.596   1.888  1.00 98.37           C  
ATOM   1620  HG2 GLU A 115      17.604   6.532   1.834  1.00 98.37           H  
ATOM   1621  HG3 GLU A 115      19.063   6.657   0.865  1.00 98.37           H  
ATOM   1622  CD  GLU A 115      19.069   7.885   2.635  1.00 98.37           C  
ATOM   1623  OE1 GLU A 115      18.887   8.977   2.038  1.00 98.37           O  
ATOM   1624  OE2 GLU A 115      19.480   7.816   3.813  1.00 98.37           O  
ATOM   1625  N   GLU A 116      19.444   2.132   3.112  1.00 97.71           N  
ATOM   1626  H   GLU A 116      18.667   2.409   3.696  1.00 97.71           H  
ATOM   1627  CA  GLU A 116      20.362   1.132   3.686  1.00 97.71           C  
ATOM   1628  HA  GLU A 116      21.312   1.149   3.152  1.00 97.71           H  
ATOM   1629  C   GLU A 116      19.827  -0.302   3.627  1.00 97.71           C  
ATOM   1630  CB  GLU A 116      20.639   1.459   5.156  1.00 97.71           C  
ATOM   1631  HB2 GLU A 116      21.366   0.754   5.558  1.00 97.71           H  
ATOM   1632  HB3 GLU A 116      19.715   1.323   5.718  1.00 97.71           H  
ATOM   1633  O   GLU A 116      20.521  -1.246   3.998  1.00 97.71           O  
ATOM   1634  CG  GLU A 116      21.138   2.876   5.419  1.00 97.71           C  
ATOM   1635  HG2 GLU A 116      21.073   2.993   6.501  1.00 97.71           H  
ATOM   1636  HG3 GLU A 116      20.470   3.614   4.974  1.00 97.71           H  
ATOM   1637  CD  GLU A 116      22.588   3.171   5.030  1.00 97.71           C  
ATOM   1638  OE1 GLU A 116      23.010   4.285   5.432  1.00 97.71           O  
ATOM   1639  OE2 GLU A 116      23.286   2.301   4.471  1.00 97.71           O  
ATOM   1640  N   SER A 117      18.592  -0.493   3.163  1.00 95.02           N  
ATOM   1641  H   SER A 117      18.065   0.309   2.848  1.00 95.02           H  
ATOM   1642  CA  SER A 117      18.033  -1.824   2.948  1.00 95.02           C  
ATOM   1643  HA  SER A 117      18.734  -2.567   3.327  1.00 95.02           H  
ATOM   1644  C   SER A 117      17.860  -2.116   1.461  1.00 95.02           C  
ATOM   1645  CB  SER A 117      16.750  -2.018   3.765  1.00 95.02           C  
ATOM   1646  HB2 SER A 117      16.778  -1.401   4.663  1.00 95.02           H  
ATOM   1647  HB3 SER A 117      16.685  -3.062   4.071  1.00 95.02           H  
ATOM   1648  O   SER A 117      17.944  -1.246   0.592  1.00 95.02           O  
ATOM   1649  OG  SER A 117      15.603  -1.713   3.004  1.00 95.02           O  
ATOM   1650  HG  SER A 117      15.593  -0.767   2.840  1.00 95.02           H  
ATOM   1651  N   LYS A 118      17.593  -3.384   1.157  1.00 92.22           N  
ATOM   1652  H   LYS A 118      17.530  -4.044   1.919  1.00 92.22           H  
ATOM   1653  CA  LYS A 118      17.180  -3.811  -0.184  1.00 92.22           C  
ATOM   1654  HA  LYS A 118      17.587  -3.120  -0.923  1.00 92.22           H  
ATOM   1655  C   LYS A 118      15.656  -3.787  -0.364  1.00 92.22           C  
ATOM   1656  CB  LYS A 118      17.729  -5.205  -0.455  1.00 92.22           C  
ATOM   1657  HB2 LYS A 118      17.178  -5.900   0.179  1.00 92.22           H  
ATOM   1658  HB3 LYS A 118      17.547  -5.428  -1.506  1.00 92.22           H  
ATOM   1659  O   LYS A 118      15.165  -4.175  -1.421  1.00 92.22           O  
ATOM   1660  CG  LYS A 118      19.219  -5.402  -0.174  1.00 92.22           C  
ATOM   1661  HG2 LYS A 118      19.804  -4.640  -0.689  1.00 92.22           H  
ATOM   1662  HG3 LYS A 118      19.405  -5.332   0.898  1.00 92.22           H  
ATOM   1663  CD  LYS A 118      19.599  -6.801  -0.661  1.00 92.22           C  
ATOM   1664  HD2 LYS A 118      18.930  -7.538  -0.216  1.00 92.22           H  
ATOM   1665  HD3 LYS A 118      19.483  -6.845  -1.744  1.00 92.22           H  
ATOM   1666  CE  LYS A 118      21.031  -7.142  -0.263  1.00 92.22           C  
ATOM   1667  HE2 LYS A 118      21.669  -6.273  -0.425  1.00 92.22           H  
ATOM   1668  HE3 LYS A 118      21.054  -7.370   0.802  1.00 92.22           H  
ATOM   1669  NZ  LYS A 118      21.510  -8.292  -1.060  1.00 92.22           N  
ATOM   1670  HZ1 LYS A 118      20.865  -9.066  -0.982  1.00 92.22           H  
ATOM   1671  HZ2 LYS A 118      21.567  -8.006  -2.026  1.00 92.22           H  
ATOM   1672  HZ3 LYS A 118      22.430  -8.573  -0.754  1.00 92.22           H  
ATOM   1673  N   HIS A 119      14.929  -3.395   0.677  1.00 96.53           N  
ATOM   1674  H   HIS A 119      15.404  -2.945   1.446  1.00 96.53           H  
ATOM   1675  CA  HIS A 119      13.484  -3.497   0.805  1.00 96.53           C  
ATOM   1676  HA  HIS A 119      13.091  -4.100  -0.014  1.00 96.53           H  
ATOM   1677  C   HIS A 119      12.824  -2.118   0.723  1.00 96.53           C  
ATOM   1678  CB  HIS A 119      13.163  -4.249   2.104  1.00 96.53           C  
ATOM   1679  HB2 HIS A 119      13.561  -3.692   2.952  1.00 96.53           H  
ATOM   1680  HB3 HIS A 119      12.083  -4.327   2.227  1.00 96.53           H  
ATOM   1681  O   HIS A 119      13.493  -1.087   0.720  1.00 96.53           O  
ATOM   1682  CG  HIS A 119      13.741  -5.642   2.099  1.00 96.53           C  
ATOM   1683  CD2 HIS A 119      14.669  -6.168   2.956  1.00 96.53           C  
ATOM   1684  HD2 HIS A 119      15.155  -5.643   3.766  1.00 96.53           H  
ATOM   1685  ND1 HIS A 119      13.510  -6.592   1.131  1.00 96.53           N  
ATOM   1686  HD1 HIS A 119      12.883  -6.485   0.347  1.00 96.53           H  
ATOM   1687  CE1 HIS A 119      14.257  -7.668   1.420  1.00 96.53           C  
ATOM   1688  HE1 HIS A 119      14.299  -8.567   0.822  1.00 96.53           H  
ATOM   1689  NE2 HIS A 119      14.978  -7.466   2.530  1.00 96.53           N  
ATOM   1690  N   VAL A 120      11.495  -2.108   0.629  1.00 98.66           N  
ATOM   1691  H   VAL A 120      11.014  -2.995   0.590  1.00 98.66           H  
ATOM   1692  CA  VAL A 120      10.698  -0.872   0.642  1.00 98.66           C  
ATOM   1693  HA  VAL A 120      11.357  -0.006   0.587  1.00 98.66           H  
ATOM   1694  C   VAL A 120       9.929  -0.722   1.945  1.00 98.66           C  
ATOM   1695  CB  VAL A 120       9.762  -0.813  -0.581  1.00 98.66           C  
ATOM   1696  HB  VAL A 120       9.234  -1.762  -0.674  1.00 98.66           H  
ATOM   1697  O   VAL A 120       9.717   0.403   2.372  1.00 98.66           O  
ATOM   1698  CG1 VAL A 120       8.720   0.311  -0.497  1.00 98.66           C  
ATOM   1699 HG11 VAL A 120       7.959   0.058   0.241  1.00 98.66           H  
ATOM   1700 HG12 VAL A 120       8.227   0.443  -1.459  1.00 98.66           H  
ATOM   1701 HG13 VAL A 120       9.198   1.243  -0.193  1.00 98.66           H  
ATOM   1702  CG2 VAL A 120      10.580  -0.582  -1.858  1.00 98.66           C  
ATOM   1703 HG21 VAL A 120      11.055   0.398  -1.822  1.00 98.66           H  
ATOM   1704 HG22 VAL A 120      11.363  -1.336  -1.944  1.00 98.66           H  
ATOM   1705 HG23 VAL A 120       9.929  -0.641  -2.731  1.00 98.66           H  
ATOM   1706  N   PHE A 121       9.504  -1.811   2.585  1.00 98.87           N  
ATOM   1707  H   PHE A 121       9.725  -2.733   2.239  1.00 98.87           H  
ATOM   1708  CA  PHE A 121       8.553  -1.722   3.686  1.00 98.87           C  
ATOM   1709  HA  PHE A 121       8.631  -0.729   4.130  1.00 98.87           H  
ATOM   1710  C   PHE A 121       8.850  -2.743   4.782  1.00 98.87           C  
ATOM   1711  CB  PHE A 121       7.140  -1.879   3.104  1.00 98.87           C  
ATOM   1712  HB2 PHE A 121       7.044  -2.888   2.702  1.00 98.87           H  
ATOM   1713  HB3 PHE A 121       7.029  -1.185   2.271  1.00 98.87           H  
ATOM   1714  O   PHE A 121       8.957  -3.940   4.504  1.00 98.87           O  
ATOM   1715  CG  PHE A 121       5.975  -1.623   4.042  1.00 98.87           C  
ATOM   1716  CD1 PHE A 121       4.721  -2.183   3.740  1.00 98.87           C  
ATOM   1717  HD1 PHE A 121       4.605  -2.804   2.864  1.00 98.87           H  
ATOM   1718  CD2 PHE A 121       6.101  -0.801   5.178  1.00 98.87           C  
ATOM   1719  HD2 PHE A 121       7.042  -0.341   5.442  1.00 98.87           H  
ATOM   1720  CE1 PHE A 121       3.618  -1.950   4.579  1.00 98.87           C  
ATOM   1721  HE1 PHE A 121       2.664  -2.403   4.352  1.00 98.87           H  
ATOM   1722  CE2 PHE A 121       4.997  -0.556   6.002  1.00 98.87           C  
ATOM   1723  HE2 PHE A 121       5.109   0.078   6.870  1.00 98.87           H  
ATOM   1724  CZ  PHE A 121       3.754  -1.132   5.710  1.00 98.87           C  
ATOM   1725  HZ  PHE A 121       2.905  -0.952   6.353  1.00 98.87           H  
ATOM   1726  N   PHE A 122       8.958  -2.254   6.018  1.00 98.84           N  
ATOM   1727  H   PHE A 122       8.875  -1.256   6.150  1.00 98.84           H  
ATOM   1728  CA  PHE A 122       9.036  -3.069   7.228  1.00 98.84           C  
ATOM   1729  HA  PHE A 122       8.972  -4.121   6.947  1.00 98.84           H  
ATOM   1730  C   PHE A 122       7.883  -2.774   8.182  1.00 98.84           C  
ATOM   1731  CB  PHE A 122      10.370  -2.853   7.936  1.00 98.84           C  
ATOM   1732  HB2 PHE A 122      10.561  -1.787   8.056  1.00 98.84           H  
ATOM   1733  HB3 PHE A 122      10.308  -3.295   8.931  1.00 98.84           H  
ATOM   1734  O   PHE A 122       7.408  -1.644   8.251  1.00 98.84           O  
ATOM   1735  CG  PHE A 122      11.523  -3.511   7.233  1.00 98.84           C  
ATOM   1736  CD1 PHE A 122      11.747  -4.882   7.429  1.00 98.84           C  
ATOM   1737  HD1 PHE A 122      11.105  -5.454   8.083  1.00 98.84           H  
ATOM   1738  CD2 PHE A 122      12.368  -2.762   6.400  1.00 98.84           C  
ATOM   1739  HD2 PHE A 122      12.162  -1.714   6.235  1.00 98.84           H  
ATOM   1740  CE1 PHE A 122      12.836  -5.501   6.810  1.00 98.84           C  
ATOM   1741  HE1 PHE A 122      13.014  -6.551   6.990  1.00 98.84           H  
ATOM   1742  CE2 PHE A 122      13.482  -3.372   5.805  1.00 98.84           C  
ATOM   1743  HE2 PHE A 122      14.167  -2.790   5.206  1.00 98.84           H  
ATOM   1744  CZ  PHE A 122      13.710  -4.739   6.024  1.00 98.84           C  
ATOM   1745  HZ  PHE A 122      14.594  -5.207   5.615  1.00 98.84           H  
ATOM   1746  N   VAL A 123       7.461  -3.761   8.966  1.00 98.78           N  
ATOM   1747  H   VAL A 123       7.852  -4.684   8.846  1.00 98.78           H  
ATOM   1748  CA  VAL A 123       6.386  -3.592   9.952  1.00 98.78           C  
ATOM   1749  HA  VAL A 123       6.201  -2.525  10.081  1.00 98.78           H  
ATOM   1750  C   VAL A 123       6.775  -4.112  11.331  1.00 98.78           C  
ATOM   1751  CB  VAL A 123       5.061  -4.210   9.467  1.00 98.78           C  
ATOM   1752  HB  VAL A 123       4.288  -3.965  10.195  1.00 98.78           H  
ATOM   1753  O   VAL A 123       7.629  -4.996  11.450  1.00 98.78           O  
ATOM   1754  CG1 VAL A 123       4.638  -3.606   8.123  1.00 98.78           C  
ATOM   1755 HG11 VAL A 123       3.628  -3.929   7.872  1.00 98.78           H  
ATOM   1756 HG12 VAL A 123       5.321  -3.914   7.331  1.00 98.78           H  
ATOM   1757 HG13 VAL A 123       4.662  -2.518   8.191  1.00 98.78           H  
ATOM   1758  CG2 VAL A 123       5.113  -5.737   9.330  1.00 98.78           C  
ATOM   1759 HG21 VAL A 123       5.335  -6.195  10.293  1.00 98.78           H  
ATOM   1760 HG22 VAL A 123       5.878  -6.032   8.612  1.00 98.78           H  
ATOM   1761 HG23 VAL A 123       4.146  -6.109   8.989  1.00 98.78           H  
ATOM   1762  N   GLY A 124       6.129  -3.561  12.361  1.00 97.11           N  
ATOM   1763  H   GLY A 124       5.539  -2.763  12.177  1.00 97.11           H  
ATOM   1764  CA  GLY A 124       6.186  -4.041  13.742  1.00 97.11           C  
ATOM   1765  HA2 GLY A 124       5.654  -4.991  13.806  1.00 97.11           H  
ATOM   1766  HA3 GLY A 124       5.682  -3.329  14.396  1.00 97.11           H  
ATOM   1767  C   GLY A 124       7.609  -4.230  14.263  1.00 97.11           C  
ATOM   1768  O   GLY A 124       8.506  -3.436  13.978  1.00 97.11           O  
ATOM   1769  N   GLU A 125       7.833  -5.326  14.989  1.00 96.40           N  
ATOM   1770  H   GLU A 125       7.055  -5.931  15.209  1.00 96.40           H  
ATOM   1771  CA  GLU A 125       9.121  -5.630  15.621  1.00 96.40           C  
ATOM   1772  HA  GLU A 125       9.338  -4.847  16.348  1.00 96.40           H  
ATOM   1773  C   GLU A 125      10.289  -5.672  14.620  1.00 96.40           C  
ATOM   1774  CB  GLU A 125       8.995  -6.964  16.373  1.00 96.40           C  
ATOM   1775  HB2 GLU A 125       8.916  -7.775  15.649  1.00 96.40           H  
ATOM   1776  HB3 GLU A 125       8.086  -6.942  16.975  1.00 96.40           H  
ATOM   1777  O   GLU A 125      11.393  -5.237  14.947  1.00 96.40           O  
ATOM   1778  CG  GLU A 125      10.192  -7.210  17.306  1.00 96.40           C  
ATOM   1779  HG2 GLU A 125      10.266  -6.376  18.004  1.00 96.40           H  
ATOM   1780  HG3 GLU A 125      11.106  -7.228  16.713  1.00 96.40           H  
ATOM   1781  CD  GLU A 125      10.110  -8.526  18.097  1.00 96.40           C  
ATOM   1782  OE1 GLU A 125      11.031  -8.742  18.920  1.00 96.40           O  
ATOM   1783  OE2 GLU A 125       9.175  -9.319  17.856  1.00 96.40           O  
ATOM   1784  N   GLY A 126      10.058  -6.114  13.378  1.00 97.47           N  
ATOM   1785  H   GLY A 126       9.117  -6.394  13.140  1.00 97.47           H  
ATOM   1786  CA  GLY A 126      11.083  -6.103  12.331  1.00 97.47           C  
ATOM   1787  HA2 GLY A 126      10.691  -6.602  11.445  1.00 97.47           H  
ATOM   1788  HA3 GLY A 126      11.960  -6.650  12.676  1.00 97.47           H  
ATOM   1789  C   GLY A 126      11.514  -4.687  11.934  1.00 97.47           C  
ATOM   1790  O   GLY A 126      12.709  -4.422  11.786  1.00 97.47           O  
ATOM   1791  N   ALA A 127      10.565  -3.748  11.839  1.00 98.62           N  
ATOM   1792  H   ALA A 127       9.614  -4.002  12.066  1.00 98.62           H  
ATOM   1793  CA  ALA A 127      10.871  -2.336  11.601  1.00 98.62           C  
ATOM   1794  HA  ALA A 127      11.503  -2.257  10.716  1.00 98.62           H  
ATOM   1795  C   ALA A 127      11.646  -1.713  12.771  1.00 98.62           C  
ATOM   1796  CB  ALA A 127       9.567  -1.573  11.340  1.00 98.62           C  
ATOM   1797  HB1 ALA A 127       9.053  -1.990  10.475  1.00 98.62           H  
ATOM   1798  HB2 ALA A 127       8.907  -1.642  12.205  1.00 98.62           H  
ATOM   1799  HB3 ALA A 127       9.791  -0.523  11.150  1.00 98.62           H  
ATOM   1800  O   ALA A 127      12.594  -0.953  12.562  1.00 98.62           O  
ATOM   1801  N   GLU A 128      11.288  -2.058  14.006  1.00 98.60           N  
ATOM   1802  H   GLU A 128      10.478  -2.650  14.127  1.00 98.60           H  
ATOM   1803  CA  GLU A 128      11.983  -1.557  15.193  1.00 98.60           C  
ATOM   1804  HA  GLU A 128      12.081  -0.474  15.124  1.00 98.60           H  
ATOM   1805  C   GLU A 128      13.381  -2.151  15.365  1.00 98.60           C  
ATOM   1806  CB  GLU A 128      11.193  -1.890  16.444  1.00 98.60           C  
ATOM   1807  HB2 GLU A 128      11.747  -1.470  17.284  1.00 98.60           H  
ATOM   1808  HB3 GLU A 128      11.128  -2.971  16.564  1.00 98.60           H  
ATOM   1809  O   GLU A 128      14.317  -1.448  15.749  1.00 98.60           O  
ATOM   1810  CG  GLU A 128       9.792  -1.291  16.444  1.00 98.60           C  
ATOM   1811  HG2 GLU A 128       9.160  -1.804  15.719  1.00 98.60           H  
ATOM   1812  HG3 GLU A 128       9.868  -0.241  16.162  1.00 98.60           H  
ATOM   1813  CD  GLU A 128       9.171  -1.403  17.828  1.00 98.60           C  
ATOM   1814  OE1 GLU A 128       8.298  -0.542  18.066  1.00 98.60           O  
ATOM   1815  OE2 GLU A 128       9.701  -2.198  18.653  1.00 98.60           O  
ATOM   1816  N   ALA A 129      13.547  -3.441  15.071  1.00 98.35           N  
ATOM   1817  H   ALA A 129      12.737  -3.986  14.814  1.00 98.35           H  
ATOM   1818  CA  ALA A 129      14.847  -4.097  15.054  1.00 98.35           C  
ATOM   1819  HA  ALA A 129      15.317  -3.977  16.030  1.00 98.35           H  
ATOM   1820  C   ALA A 129      15.764  -3.442  14.015  1.00 98.35           C  
ATOM   1821  CB  ALA A 129      14.646  -5.593  14.792  1.00 98.35           C  
ATOM   1822  HB1 ALA A 129      15.611  -6.099  14.787  1.00 98.35           H  
ATOM   1823  HB2 ALA A 129      14.019  -6.026  15.572  1.00 98.35           H  
ATOM   1824  HB3 ALA A 129      14.159  -5.743  13.828  1.00 98.35           H  
ATOM   1825  O   ALA A 129      16.900  -3.098  14.343  1.00 98.35           O  
ATOM   1826  N   PHE A 130      15.250  -3.171  12.810  1.00 98.38           N  
ATOM   1827  H   PHE A 130      14.320  -3.501  12.595  1.00 98.38           H  
ATOM   1828  CA  PHE A 130      15.978  -2.435  11.776  1.00 98.38           C  
ATOM   1829  HA  PHE A 130      16.900  -2.972  11.551  1.00 98.38           H  
ATOM   1830  C   PHE A 130      16.366  -1.024  12.243  1.00 98.38           C  
ATOM   1831  CB  PHE A 130      15.122  -2.384  10.503  1.00 98.38           C  
ATOM   1832  HB2 PHE A 130      14.914  -3.403  10.176  1.00 98.38           H  
ATOM   1833  HB3 PHE A 130      14.164  -1.913  10.724  1.00 98.38           H  
ATOM   1834  O   PHE A 130      17.511  -0.604  12.059  1.00 98.38           O  
ATOM   1835  CG  PHE A 130      15.785  -1.632   9.368  1.00 98.38           C  
ATOM   1836  CD1 PHE A 130      15.559  -0.252   9.206  1.00 98.38           C  
ATOM   1837  HD1 PHE A 130      14.883   0.266   9.870  1.00 98.38           H  
ATOM   1838  CD2 PHE A 130      16.662  -2.304   8.499  1.00 98.38           C  
ATOM   1839  HD2 PHE A 130      16.843  -3.361   8.626  1.00 98.38           H  
ATOM   1840  CE1 PHE A 130      16.224   0.453   8.191  1.00 98.38           C  
ATOM   1841  HE1 PHE A 130      16.053   1.514   8.079  1.00 98.38           H  
ATOM   1842  CE2 PHE A 130      17.316  -1.598   7.473  1.00 98.38           C  
ATOM   1843  HE2 PHE A 130      18.008  -2.108   6.820  1.00 98.38           H  
ATOM   1844  CZ  PHE A 130      17.107  -0.216   7.327  1.00 98.38           C  
ATOM   1845  HZ  PHE A 130      17.634   0.327   6.557  1.00 98.38           H  
ATOM   1846  N   ALA A 131      15.445  -0.302  12.890  1.00 98.71           N  
ATOM   1847  H   ALA A 131      14.511  -0.678  12.972  1.00 98.71           H  
ATOM   1848  CA  ALA A 131      15.706   1.029  13.436  1.00 98.71           C  
ATOM   1849  HA  ALA A 131      16.042   1.667  12.619  1.00 98.71           H  
ATOM   1850  C   ALA A 131      16.822   1.021  14.495  1.00 98.71           C  
ATOM   1851  CB  ALA A 131      14.393   1.588  14.002  1.00 98.71           C  
ATOM   1852  HB1 ALA A 131      13.658   1.692  13.204  1.00 98.71           H  
ATOM   1853  HB2 ALA A 131      14.567   2.562  14.459  1.00 98.71           H  
ATOM   1854  HB3 ALA A 131      13.994   0.920  14.764  1.00 98.71           H  
ATOM   1855  O   ALA A 131      17.729   1.856  14.439  1.00 98.71           O  
ATOM   1856  N   ARG A 132      16.789   0.052  15.422  1.00 98.33           N  
ATOM   1857  H   ARG A 132      15.999  -0.578  15.399  1.00 98.33           H  
ATOM   1858  CA  ARG A 132      17.830  -0.165  16.442  1.00 98.33           C  
ATOM   1859  HA  ARG A 132      17.977   0.755  17.007  1.00 98.33           H  
ATOM   1860  C   ARG A 132      19.181  -0.493  15.806  1.00 98.33           C  
ATOM   1861  CB  ARG A 132      17.401  -1.297  17.397  1.00 98.33           C  
ATOM   1862  HB2 ARG A 132      17.051  -2.146  16.811  1.00 98.33           H  
ATOM   1863  HB3 ARG A 132      18.265  -1.621  17.977  1.00 98.33           H  
ATOM   1864  O   ARG A 132      20.186   0.106  16.181  1.00 98.33           O  
ATOM   1865  CG  ARG A 132      16.303  -0.865  18.379  1.00 98.33           C  
ATOM   1866  HG2 ARG A 132      15.487  -0.392  17.833  1.00 98.33           H  
ATOM   1867  HG3 ARG A 132      16.745  -0.153  19.076  1.00 98.33           H  
ATOM   1868  CD  ARG A 132      15.755  -2.040  19.201  1.00 98.33           C  
ATOM   1869  HD2 ARG A 132      16.470  -2.292  19.984  1.00 98.33           H  
ATOM   1870  HD3 ARG A 132      15.667  -2.903  18.541  1.00 98.33           H  
ATOM   1871  NE  ARG A 132      14.438  -1.728  19.806  1.00 98.33           N  
ATOM   1872  HE  ARG A 132      14.371  -0.907  20.390  1.00 98.33           H  
ATOM   1873  NH1 ARG A 132      13.181  -3.380  18.782  1.00 98.33           N  
ATOM   1874 HH11 ARG A 132      13.977  -3.741  18.276  1.00 98.33           H  
ATOM   1875 HH12 ARG A 132      12.256  -3.753  18.622  1.00 98.33           H  
ATOM   1876  NH2 ARG A 132      12.159  -1.913  20.062  1.00 98.33           N  
ATOM   1877 HH21 ARG A 132      12.083  -1.023  20.534  1.00 98.33           H  
ATOM   1878 HH22 ARG A 132      11.281  -2.238  19.684  1.00 98.33           H  
ATOM   1879  CZ  ARG A 132      13.282  -2.339  19.556  1.00 98.33           C  
ATOM   1880  N   GLU A 133      19.205  -1.405  14.836  1.00 97.78           N  
ATOM   1881  H   GLU A 133      18.341  -1.866  14.591  1.00 97.78           H  
ATOM   1882  CA  GLU A 133      20.423  -1.814  14.120  1.00 97.78           C  
ATOM   1883  HA  GLU A 133      21.142  -2.208  14.838  1.00 97.78           H  
ATOM   1884  C   GLU A 133      21.096  -0.632  13.406  1.00 97.78           C  
ATOM   1885  CB  GLU A 133      20.062  -2.937  13.130  1.00 97.78           C  
ATOM   1886  HB2 GLU A 133      19.358  -2.549  12.393  1.00 97.78           H  
ATOM   1887  HB3 GLU A 133      19.579  -3.743  13.683  1.00 97.78           H  
ATOM   1888  O   GLU A 133      22.322  -0.523  13.403  1.00 97.78           O  
ATOM   1889  CG  GLU A 133      21.288  -3.513  12.402  1.00 97.78           C  
ATOM   1890  HG2 GLU A 133      21.777  -2.715  11.842  1.00 97.78           H  
ATOM   1891  HG3 GLU A 133      21.991  -3.881  13.149  1.00 97.78           H  
ATOM   1892  CD  GLU A 133      20.953  -4.650  11.420  1.00 97.78           C  
ATOM   1893  OE1 GLU A 133      21.917  -5.231  10.870  1.00 97.78           O  
ATOM   1894  OE2 GLU A 133      19.754  -4.943  11.208  1.00 97.78           O  
ATOM   1895  N   HIS A 134      20.302   0.298  12.868  1.00 98.11           N  
ATOM   1896  H   HIS A 134      19.305   0.134  12.889  1.00 98.11           H  
ATOM   1897  CA  HIS A 134      20.790   1.458  12.119  1.00 98.11           C  
ATOM   1898  HA  HIS A 134      21.796   1.228  11.771  1.00 98.11           H  
ATOM   1899  C   HIS A 134      20.943   2.734  12.962  1.00 98.11           C  
ATOM   1900  CB  HIS A 134      19.932   1.656  10.867  1.00 98.11           C  
ATOM   1901  HB2 HIS A 134      20.233   2.582  10.377  1.00 98.11           H  
ATOM   1902  HB3 HIS A 134      18.882   1.738  11.146  1.00 98.11           H  
ATOM   1903  O   HIS A 134      21.117   3.822  12.403  1.00 98.11           O  
ATOM   1904  CG  HIS A 134      20.111   0.533   9.883  1.00 98.11           C  
ATOM   1905  CD2 HIS A 134      20.960   0.503   8.810  1.00 98.11           C  
ATOM   1906  HD2 HIS A 134      21.608   1.302   8.481  1.00 98.11           H  
ATOM   1907  ND1 HIS A 134      19.532  -0.708   9.974  1.00 98.11           N  
ATOM   1908  HD1 HIS A 134      18.849  -0.993  10.662  1.00 98.11           H  
ATOM   1909  CE1 HIS A 134      20.038  -1.477   8.998  1.00 98.11           C  
ATOM   1910  HE1 HIS A 134      19.792  -2.517   8.842  1.00 98.11           H  
ATOM   1911  NE2 HIS A 134      20.897  -0.770   8.245  1.00 98.11           N  
ATOM   1912  N   GLY A 135      20.917   2.609  14.293  1.00 98.10           N  
ATOM   1913  H   GLY A 135      20.734   1.694  14.678  1.00 98.10           H  
ATOM   1914  CA  GLY A 135      21.256   3.690  15.220  1.00 98.10           C  
ATOM   1915  HA2 GLY A 135      22.237   4.089  14.965  1.00 98.10           H  
ATOM   1916  HA3 GLY A 135      21.299   3.275  16.227  1.00 98.10           H  
ATOM   1917  C   GLY A 135      20.260   4.849  15.245  1.00 98.10           C  
ATOM   1918  O   GLY A 135      20.663   5.983  15.504  1.00 98.10           O  
ATOM   1919  N   LEU A 136      18.984   4.592  14.951  1.00 98.74           N  
ATOM   1920  H   LEU A 136      18.712   3.634  14.778  1.00 98.74           H  
ATOM   1921  CA  LEU A 136      17.928   5.591  15.116  1.00 98.74           C  
ATOM   1922  HA  LEU A 136      18.289   6.542  14.724  1.00 98.74           H  
ATOM   1923  C   LEU A 136      17.620   5.826  16.600  1.00 98.74           C  
ATOM   1924  CB  LEU A 136      16.678   5.178  14.325  1.00 98.74           C  
ATOM   1925  HB2 LEU A 136      15.890   5.911  14.498  1.00 98.74           H  
ATOM   1926  HB3 LEU A 136      16.330   4.218  14.705  1.00 98.74           H  
ATOM   1927  O   LEU A 136      17.894   4.977  17.447  1.00 98.74           O  
ATOM   1928  CG  LEU A 136      16.927   5.067  12.811  1.00 98.74           C  
ATOM   1929  HG  LEU A 136      17.699   4.323  12.613  1.00 98.74           H  
ATOM   1930  CD1 LEU A 136      15.656   4.625  12.113  1.00 98.74           C  
ATOM   1931 HD11 LEU A 136      15.901   4.418  11.071  1.00 98.74           H  
ATOM   1932 HD12 LEU A 136      14.904   5.409  12.192  1.00 98.74           H  
ATOM   1933 HD13 LEU A 136      15.271   3.713  12.569  1.00 98.74           H  
ATOM   1934  CD2 LEU A 136      17.332   6.400  12.171  1.00 98.74           C  
ATOM   1935 HD21 LEU A 136      16.620   7.180  12.440  1.00 98.74           H  
ATOM   1936 HD22 LEU A 136      17.357   6.294  11.086  1.00 98.74           H  
ATOM   1937 HD23 LEU A 136      18.331   6.678  12.506  1.00 98.74           H  
ATOM   1938  N   ASP A 137      17.052   6.993  16.910  1.00 98.65           N  
ATOM   1939  H   ASP A 137      16.820   7.641  16.171  1.00 98.65           H  
ATOM   1940  CA  ASP A 137      16.684   7.361  18.280  1.00 98.65           C  
ATOM   1941  HA  ASP A 137      17.525   7.116  18.930  1.00 98.65           H  
ATOM   1942  C   ASP A 137      15.470   6.535  18.740  1.00 98.65           C  
ATOM   1943  CB  ASP A 137      16.459   8.886  18.374  1.00 98.65           C  
ATOM   1944  HB2 ASP A 137      15.537   9.148  17.856  1.00 98.65           H  
ATOM   1945  HB3 ASP A 137      17.278   9.386  17.858  1.00 98.65           H  
ATOM   1946  O   ASP A 137      14.373   6.651  18.180  1.00 98.65           O  
ATOM   1947  CG  ASP A 137      16.416   9.434  19.812  1.00 98.65           C  
ATOM   1948  OD1 ASP A 137      16.735   8.664  20.742  1.00 98.65           O  
ATOM   1949  OD2 ASP A 137      16.116  10.648  19.974  1.00 98.65           O  
ATOM   1950  N   ILE A 138      15.695   5.675  19.735  1.00 98.77           N  
ATOM   1951  H   ILE A 138      16.599   5.714  20.185  1.00 98.77           H  
ATOM   1952  CA  ILE A 138      14.684   4.800  20.328  1.00 98.77           C  
ATOM   1953  HA  ILE A 138      13.806   4.792  19.682  1.00 98.77           H  
ATOM   1954  C   ILE A 138      14.276   5.372  21.677  1.00 98.77           C  
ATOM   1955  CB  ILE A 138      15.176   3.347  20.464  1.00 98.77           C  
ATOM   1956  HB  ILE A 138      16.037   3.343  21.133  1.00 98.77           H  
ATOM   1957  O   ILE A 138      15.108   5.586  22.560  1.00 98.77           O  
ATOM   1958  CG1 ILE A 138      15.640   2.756  19.120  1.00 98.77           C  
ATOM   1959 HG12 ILE A 138      16.487   3.333  18.749  1.00 98.77           H  
ATOM   1960 HG13 ILE A 138      16.012   1.752  19.321  1.00 98.77           H  
ATOM   1961  CG2 ILE A 138      14.096   2.445  21.092  1.00 98.77           C  
ATOM   1962 HG21 ILE A 138      13.171   2.519  20.519  1.00 98.77           H  
ATOM   1963 HG22 ILE A 138      14.431   1.408  21.106  1.00 98.77           H  
ATOM   1964 HG23 ILE A 138      13.890   2.755  22.116  1.00 98.77           H  
ATOM   1965  CD1 ILE A 138      14.587   2.669  18.006  1.00 98.77           C  
ATOM   1966 HD11 ILE A 138      13.750   2.042  18.314  1.00 98.77           H  
ATOM   1967 HD12 ILE A 138      15.043   2.227  17.119  1.00 98.77           H  
ATOM   1968 HD13 ILE A 138      14.224   3.663  17.748  1.00 98.77           H  
ATOM   1969  N   VAL A 139      12.978   5.579  21.838  1.00 98.72           N  
ATOM   1970  H   VAL A 139      12.359   5.285  21.096  1.00 98.72           H  
ATOM   1971  CA  VAL A 139      12.362   6.199  23.007  1.00 98.72           C  
ATOM   1972  HA  VAL A 139      13.137   6.416  23.742  1.00 98.72           H  
ATOM   1973  C   VAL A 139      11.383   5.238  23.667  1.00 98.72           C  
ATOM   1974  CB  VAL A 139      11.692   7.534  22.633  1.00 98.72           C  
ATOM   1975  HB  VAL A 139      11.198   7.929  23.521  1.00 98.72           H  
ATOM   1976  O   VAL A 139      10.904   4.285  23.057  1.00 98.72           O  
ATOM   1977  CG1 VAL A 139      12.741   8.565  22.197  1.00 98.72           C  
ATOM   1978 HG11 VAL A 139      13.455   8.728  23.003  1.00 98.72           H  
ATOM   1979 HG12 VAL A 139      12.253   9.510  21.955  1.00 98.72           H  
ATOM   1980 HG13 VAL A 139      13.287   8.207  21.324  1.00 98.72           H  
ATOM   1981  CG2 VAL A 139      10.643   7.391  21.526  1.00 98.72           C  
ATOM   1982 HG21 VAL A 139       9.869   6.688  21.833  1.00 98.72           H  
ATOM   1983 HG22 VAL A 139      11.105   7.039  20.604  1.00 98.72           H  
ATOM   1984 HG23 VAL A 139      10.179   8.358  21.330  1.00 98.72           H  
ATOM   1985  N   ASP A 140      11.076   5.500  24.934  1.00 98.36           N  
ATOM   1986  H   ASP A 140      11.471   6.319  25.374  1.00 98.36           H  
ATOM   1987  CA  ASP A 140       9.950   4.845  25.593  1.00 98.36           C  
ATOM   1988  HA  ASP A 140      10.087   3.767  25.517  1.00 98.36           H  
ATOM   1989  C   ASP A 140       8.630   5.265  24.910  1.00 98.36           C  
ATOM   1990  CB  ASP A 140       9.958   5.224  27.077  1.00 98.36           C  
ATOM   1991  HB2 ASP A 140       9.822   6.301  27.178  1.00 98.36           H  
ATOM   1992  HB3 ASP A 140      10.924   4.963  27.508  1.00 98.36           H  
ATOM   1993  O   ASP A 140       8.486   6.452  24.594  1.00 98.36           O  
ATOM   1994  CG  ASP A 140       8.855   4.496  27.841  1.00 98.36           C  
ATOM   1995  OD1 ASP A 140       7.732   5.050  27.894  1.00 98.36           O  
ATOM   1996  OD2 ASP A 140       9.139   3.405  28.374  1.00 98.36           O  
ATOM   1997  N   PRO A 141       7.647   4.363  24.722  1.00 97.96           N  
ATOM   1998  CA  PRO A 141       6.382   4.696  24.061  1.00 97.96           C  
ATOM   1999  HA  PRO A 141       6.599   4.935  23.019  1.00 97.96           H  
ATOM   2000  C   PRO A 141       5.621   5.872  24.693  1.00 97.96           C  
ATOM   2001  CB  PRO A 141       5.552   3.410  24.113  1.00 97.96           C  
ATOM   2002  HB2 PRO A 141       4.903   3.316  23.242  1.00 97.96           H  
ATOM   2003  HB3 PRO A 141       4.967   3.376  25.032  1.00 97.96           H  
ATOM   2004  O   PRO A 141       4.870   6.576  24.013  1.00 97.96           O  
ATOM   2005  CG  PRO A 141       6.603   2.303  24.147  1.00 97.96           C  
ATOM   2006  HG2 PRO A 141       6.222   1.392  24.610  1.00 97.96           H  
ATOM   2007  HG3 PRO A 141       6.956   2.093  23.137  1.00 97.96           H  
ATOM   2008  CD  PRO A 141       7.730   2.927  24.964  1.00 97.96           C  
ATOM   2009  HD2 PRO A 141       8.681   2.513  24.629  1.00 97.96           H  
ATOM   2010  HD3 PRO A 141       7.576   2.724  26.023  1.00 97.96           H  
ATOM   2011  N   SER A 142       5.827   6.147  25.988  1.00 98.06           N  
ATOM   2012  H   SER A 142       6.480   5.575  26.505  1.00 98.06           H  
ATOM   2013  CA  SER A 142       5.242   7.316  26.657  1.00 98.06           C  
ATOM   2014  HA  SER A 142       4.165   7.291  26.489  1.00 98.06           H  
ATOM   2015  C   SER A 142       5.742   8.656  26.110  1.00 98.06           C  
ATOM   2016  CB  SER A 142       5.475   7.260  28.167  1.00 98.06           C  
ATOM   2017  HB2 SER A 142       4.930   8.078  28.638  1.00 98.06           H  
ATOM   2018  HB3 SER A 142       5.094   6.315  28.556  1.00 98.06           H  
ATOM   2019  O   SER A 142       5.064   9.665  26.297  1.00 98.06           O  
ATOM   2020  OG  SER A 142       6.843   7.381  28.490  1.00 98.06           O  
ATOM   2021  HG  SER A 142       7.238   6.527  28.302  1.00 98.06           H  
ATOM   2022  N   TYR A 143       6.865   8.685  25.383  1.00 98.46           N  
ATOM   2023  H   TYR A 143       7.372   7.823  25.243  1.00 98.46           H  
ATOM   2024  CA  TYR A 143       7.331   9.877  24.674  1.00 98.46           C  
ATOM   2025  HA  TYR A 143       7.530  10.667  25.399  1.00 98.46           H  
ATOM   2026  C   TYR A 143       6.277  10.399  23.697  1.00 98.46           C  
ATOM   2027  CB  TYR A 143       8.628   9.561  23.918  1.00 98.46           C  
ATOM   2028  HB2 TYR A 143       9.408   9.310  24.636  1.00 98.46           H  
ATOM   2029  HB3 TYR A 143       8.463   8.688  23.287  1.00 98.46           H  
ATOM   2030  O   TYR A 143       6.104  11.605  23.572  1.00 98.46           O  
ATOM   2031  CG  TYR A 143       9.106  10.702  23.038  1.00 98.46           C  
ATOM   2032  CD1 TYR A 143       8.827  10.682  21.659  1.00 98.46           C  
ATOM   2033  HD1 TYR A 143       8.302   9.838  21.235  1.00 98.46           H  
ATOM   2034  CD2 TYR A 143       9.776  11.804  23.601  1.00 98.46           C  
ATOM   2035  HD2 TYR A 143       9.971  11.824  24.662  1.00 98.46           H  
ATOM   2036  CE1 TYR A 143       9.225  11.749  20.835  1.00 98.46           C  
ATOM   2037  HE1 TYR A 143       9.010  11.739  19.777  1.00 98.46           H  
ATOM   2038  CE2 TYR A 143      10.172  12.881  22.783  1.00 98.46           C  
ATOM   2039  HE2 TYR A 143      10.678  13.731  23.216  1.00 98.46           H  
ATOM   2040  OH  TYR A 143      10.280  13.887  20.606  1.00 98.46           O  
ATOM   2041  HH  TYR A 143      10.581  14.640  21.120  1.00 98.46           H  
ATOM   2042  CZ  TYR A 143       9.901  12.850  21.397  1.00 98.46           C  
ATOM   2043  N   PHE A 144       5.526   9.522  23.030  1.00 98.51           N  
ATOM   2044  H   PHE A 144       5.687   8.535  23.167  1.00 98.51           H  
ATOM   2045  CA  PHE A 144       4.515   9.933  22.052  1.00 98.51           C  
ATOM   2046  HA  PHE A 144       4.926  10.746  21.455  1.00 98.51           H  
ATOM   2047  C   PHE A 144       3.228  10.454  22.706  1.00 98.51           C  
ATOM   2048  CB  PHE A 144       4.252   8.760  21.108  1.00 98.51           C  
ATOM   2049  HB2 PHE A 144       3.749   7.970  21.666  1.00 98.51           H  
ATOM   2050  HB3 PHE A 144       3.591   9.086  20.305  1.00 98.51           H  
ATOM   2051  O   PHE A 144       2.445  11.172  22.076  1.00 98.51           O  
ATOM   2052  CG  PHE A 144       5.520   8.198  20.504  1.00 98.51           C  
ATOM   2053  CD1 PHE A 144       6.311   9.000  19.665  1.00 98.51           C  
ATOM   2054  HD1 PHE A 144       6.005  10.015  19.456  1.00 98.51           H  
ATOM   2055  CD2 PHE A 144       5.974   6.916  20.856  1.00 98.51           C  
ATOM   2056  HD2 PHE A 144       5.402   6.287  21.523  1.00 98.51           H  
ATOM   2057  CE1 PHE A 144       7.507   8.516  19.116  1.00 98.51           C  
ATOM   2058  HE1 PHE A 144       8.086   9.128  18.440  1.00 98.51           H  
ATOM   2059  CE2 PHE A 144       7.215   6.472  20.377  1.00 98.51           C  
ATOM   2060  HE2 PHE A 144       7.635   5.538  20.720  1.00 98.51           H  
ATOM   2061  CZ  PHE A 144       7.961   7.243  19.481  1.00 98.51           C  
ATOM   2062  HZ  PHE A 144       8.901   6.867  19.105  1.00 98.51           H  
ATOM   2063  N   SER A 145       3.030  10.139  23.987  1.00 97.89           N  
ATOM   2064  H   SER A 145       3.771   9.647  24.467  1.00 97.89           H  
ATOM   2065  CA  SER A 145       1.827  10.465  24.739  1.00 97.89           C  
ATOM   2066  HA  SER A 145       0.963  10.183  24.135  1.00 97.89           H  
ATOM   2067  C   SER A 145       1.720  11.952  25.068  1.00 97.89           C  
ATOM   2068  CB  SER A 145       1.783   9.665  26.041  1.00 97.89           C  
ATOM   2069  HB2 SER A 145       0.953  10.027  26.647  1.00 97.89           H  
ATOM   2070  HB3 SER A 145       2.699   9.829  26.608  1.00 97.89           H  
ATOM   2071  O   SER A 145       2.664  12.594  25.521  1.00 97.89           O  
ATOM   2072  OG  SER A 145       1.596   8.281  25.813  1.00 97.89           O  
ATOM   2073  HG  SER A 145       1.706   8.097  24.877  1.00 97.89           H  
ATOM   2074  N   THR A 146       0.504  12.482  24.951  1.00 96.19           N  
ATOM   2075  H   THR A 146      -0.234  11.908  24.568  1.00 96.19           H  
ATOM   2076  CA  THR A 146       0.121  13.786  25.508  1.00 96.19           C  
ATOM   2077  HA  THR A 146       0.844  14.077  26.270  1.00 96.19           H  
ATOM   2078  C   THR A 146      -1.246  13.679  26.180  1.00 96.19           C  
ATOM   2079  CB  THR A 146       0.092  14.894  24.443  1.00 96.19           C  
ATOM   2080  HB  THR A 146      -0.179  15.833  24.925  1.00 96.19           H  
ATOM   2081  O   THR A 146      -2.084  12.864  25.775  1.00 96.19           O  
ATOM   2082  CG2 THR A 146       1.418  15.089  23.707  1.00 96.19           C  
ATOM   2083 HG21 THR A 146       2.196  15.355  24.423  1.00 96.19           H  
ATOM   2084 HG22 THR A 146       1.721  14.177  23.193  1.00 96.19           H  
ATOM   2085 HG23 THR A 146       1.324  15.896  22.980  1.00 96.19           H  
ATOM   2086  OG1 THR A 146      -0.872  14.599  23.467  1.00 96.19           O  
ATOM   2087  HG1 THR A 146      -0.411  14.057  22.822  1.00 96.19           H  
ATOM   2088  N   ASP A 147      -1.500  14.516  27.187  1.00 95.44           N  
ATOM   2089  H   ASP A 147      -0.753  15.082  27.565  1.00 95.44           H  
ATOM   2090  CA  ASP A 147      -2.778  14.512  27.913  1.00 95.44           C  
ATOM   2091  HA  ASP A 147      -2.943  13.521  28.337  1.00 95.44           H  
ATOM   2092  C   ASP A 147      -3.960  14.801  26.980  1.00 95.44           C  
ATOM   2093  CB  ASP A 147      -2.731  15.524  29.067  1.00 95.44           C  
ATOM   2094  HB2 ASP A 147      -2.455  16.503  28.675  1.00 95.44           H  
ATOM   2095  HB3 ASP A 147      -3.727  15.603  29.503  1.00 95.44           H  
ATOM   2096  O   ASP A 147      -4.971  14.103  27.025  1.00 95.44           O  
ATOM   2097  CG  ASP A 147      -1.757  15.116  30.178  1.00 95.44           C  
ATOM   2098  OD1 ASP A 147      -1.514  13.894  30.322  1.00 95.44           O  
ATOM   2099  OD2 ASP A 147      -1.251  16.035  30.855  1.00 95.44           O  
ATOM   2100  N   ALA A 148      -3.792  15.737  26.040  1.00 90.25           N  
ATOM   2101  H   ALA A 148      -2.930  16.263  26.048  1.00 90.25           H  
ATOM   2102  CA  ALA A 148      -4.818  16.077  25.056  1.00 90.25           C  
ATOM   2103  HA  ALA A 148      -5.704  16.428  25.586  1.00 90.25           H  
ATOM   2104  C   ALA A 148      -5.242  14.870  24.195  1.00 90.25           C  
ATOM   2105  CB  ALA A 148      -4.278  17.216  24.182  1.00 90.25           C  
ATOM   2106  HB1 ALA A 148      -3.380  16.893  23.655  1.00 90.25           H  
ATOM   2107  HB2 ALA A 148      -5.038  17.507  23.456  1.00 90.25           H  
ATOM   2108  HB3 ALA A 148      -4.041  18.077  24.806  1.00 90.25           H  
ATOM   2109  O   ALA A 148      -6.428  14.685  23.918  1.00 90.25           O  
ATOM   2110  N   ARG A 149      -4.292  14.019  23.783  1.00 92.56           N  
ATOM   2111  H   ARG A 149      -3.339  14.193  24.070  1.00 92.56           H  
ATOM   2112  CA  ARG A 149      -4.587  12.802  23.004  1.00 92.56           C  
ATOM   2113  HA  ARG A 149      -5.336  13.030  22.246  1.00 92.56           H  
ATOM   2114  C   ARG A 149      -5.217  11.711  23.858  1.00 92.56           C  
ATOM   2115  CB  ARG A 149      -3.305  12.286  22.332  1.00 92.56           C  
ATOM   2116  HB2 ARG A 149      -2.540  12.123  23.090  1.00 92.56           H  
ATOM   2117  HB3 ARG A 149      -3.506  11.330  21.848  1.00 92.56           H  
ATOM   2118  O   ARG A 149      -6.064  10.967  23.364  1.00 92.56           O  
ATOM   2119  CG  ARG A 149      -2.750  13.255  21.286  1.00 92.56           C  
ATOM   2120  HG2 ARG A 149      -1.796  12.864  20.935  1.00 92.56           H  
ATOM   2121  HG3 ARG A 149      -2.584  14.236  21.731  1.00 92.56           H  
ATOM   2122  CD  ARG A 149      -3.693  13.436  20.105  1.00 92.56           C  
ATOM   2123  HD2 ARG A 149      -4.640  13.857  20.443  1.00 92.56           H  
ATOM   2124  HD3 ARG A 149      -3.864  12.459  19.652  1.00 92.56           H  
ATOM   2125  NE  ARG A 149      -3.084  14.334  19.120  1.00 92.56           N  
ATOM   2126  HE  ARG A 149      -2.086  14.463  19.201  1.00 92.56           H  
ATOM   2127  NH1 ARG A 149      -4.785  14.248  17.615  1.00 92.56           N  
ATOM   2128 HH11 ARG A 149      -5.069  14.277  16.646  1.00 92.56           H  
ATOM   2129 HH12 ARG A 149      -5.332  13.725  18.283  1.00 92.56           H  
ATOM   2130  NH2 ARG A 149      -2.931  15.430  17.153  1.00 92.56           N  
ATOM   2131 HH21 ARG A 149      -1.973  15.643  17.392  1.00 92.56           H  
ATOM   2132 HH22 ARG A 149      -3.268  15.656  16.228  1.00 92.56           H  
ATOM   2133  CZ  ARG A 149      -3.605  14.671  17.968  1.00 92.56           C  
ATOM   2134  N   ARG A 150      -4.843  11.633  25.136  1.00 94.67           N  
ATOM   2135  H   ARG A 150      -4.146  12.286  25.466  1.00 94.67           H  
ATOM   2136  CA  ARG A 150      -5.431  10.684  26.087  1.00 94.67           C  
ATOM   2137  HA  ARG A 150      -5.434   9.694  25.633  1.00 94.67           H  
ATOM   2138  C   ARG A 150      -6.887  11.039  26.379  1.00 94.67           C  
ATOM   2139  CB  ARG A 150      -4.562  10.651  27.350  1.00 94.67           C  
ATOM   2140  HB2 ARG A 150      -4.663  11.589  27.897  1.00 94.67           H  
ATOM   2141  HB3 ARG A 150      -3.521  10.541  27.047  1.00 94.67           H  
ATOM   2142  O   ARG A 150      -7.744  10.163  26.342  1.00 94.67           O  
ATOM   2143  CG  ARG A 150      -4.943   9.480  28.268  1.00 94.67           C  
ATOM   2144  HG2 ARG A 150      -5.977   9.596  28.595  1.00 94.67           H  
ATOM   2145  HG3 ARG A 150      -4.862   8.547  27.711  1.00 94.67           H  
ATOM   2146  CD  ARG A 150      -4.045   9.412  29.514  1.00 94.67           C  
ATOM   2147  HD2 ARG A 150      -4.185  10.328  30.089  1.00 94.67           H  
ATOM   2148  HD3 ARG A 150      -4.363   8.578  30.139  1.00 94.67           H  
ATOM   2149  NE  ARG A 150      -2.609   9.275  29.185  1.00 94.67           N  
ATOM   2150  HE  ARG A 150      -2.054  10.113  29.287  1.00 94.67           H  
ATOM   2151  NH1 ARG A 150      -2.573   7.050  28.583  1.00 94.67           N  
ATOM   2152 HH11 ARG A 150      -3.562   6.973  28.773  1.00 94.67           H  
ATOM   2153 HH12 ARG A 150      -2.074   6.278  28.166  1.00 94.67           H  
ATOM   2154  NH2 ARG A 150      -0.714   8.267  28.426  1.00 94.67           N  
ATOM   2155 HH21 ARG A 150      -0.199   9.128  28.541  1.00 94.67           H  
ATOM   2156 HH22 ARG A 150      -0.248   7.492  27.976  1.00 94.67           H  
ATOM   2157  CZ  ARG A 150      -1.977   8.200  28.738  1.00 94.67           C  
ATOM   2158  N   GLU A 151      -7.186  12.318  26.591  1.00 91.64           N  
ATOM   2159  H   GLU A 151      -6.432  12.986  26.665  1.00 91.64           H  
ATOM   2160  CA  GLU A 151      -8.562  12.809  26.736  1.00 91.64           C  
ATOM   2161  HA  GLU A 151      -9.052  12.281  27.554  1.00 91.64           H  
ATOM   2162  C   GLU A 151      -9.396  12.562  25.475  1.00 91.64           C  
ATOM   2163  CB  GLU A 151      -8.557  14.307  27.055  1.00 91.64           C  
ATOM   2164  HB2 GLU A 151      -7.906  14.822  26.349  1.00 91.64           H  
ATOM   2165  HB3 GLU A 151      -9.571  14.686  26.934  1.00 91.64           H  
ATOM   2166  O   GLU A 151     -10.544  12.127  25.580  1.00 91.64           O  
ATOM   2167  CG  GLU A 151      -8.105  14.599  28.493  1.00 91.64           C  
ATOM   2168  HG2 GLU A 151      -8.763  14.058  29.174  1.00 91.64           H  
ATOM   2169  HG3 GLU A 151      -7.092  14.224  28.640  1.00 91.64           H  
ATOM   2170  CD  GLU A 151      -8.151  16.098  28.830  1.00 91.64           C  
ATOM   2171  OE1 GLU A 151      -8.009  16.411  30.033  1.00 91.64           O  
ATOM   2172  OE2 GLU A 151      -8.374  16.916  27.906  1.00 91.64           O  
ATOM   2173  N   GLN A 152      -8.810  12.769  24.288  1.00 87.95           N  
ATOM   2174  H   GLN A 152      -7.894  13.195  24.275  1.00 87.95           H  
ATOM   2175  CA  GLN A 152      -9.457  12.470  23.009  1.00 87.95           C  
ATOM   2176  HA  GLN A 152     -10.368  13.064  22.942  1.00 87.95           H  
ATOM   2177  C   GLN A 152      -9.859  10.987  22.914  1.00 87.95           C  
ATOM   2178  CB  GLN A 152      -8.518  12.882  21.860  1.00 87.95           C  
ATOM   2179  HB2 GLN A 152      -7.682  12.185  21.808  1.00 87.95           H  
ATOM   2180  HB3 GLN A 152      -8.127  13.881  22.053  1.00 87.95           H  
ATOM   2181  O   GLN A 152     -11.000  10.693  22.562  1.00 87.95           O  
ATOM   2182  CG  GLN A 152      -9.227  12.909  20.501  1.00 87.95           C  
ATOM   2183  HG2 GLN A 152      -9.945  13.729  20.486  1.00 87.95           H  
ATOM   2184  HG3 GLN A 152      -9.784  11.982  20.363  1.00 87.95           H  
ATOM   2185  CD  GLN A 152      -8.271  13.071  19.318  1.00 87.95           C  
ATOM   2186  NE2 GLN A 152      -8.720  12.702  18.147  1.00 87.95           N  
ATOM   2187 HE21 GLN A 152      -8.041  12.473  17.436  1.00 87.95           H  
ATOM   2188 HE22 GLN A 152      -9.632  12.269  18.101  1.00 87.95           H  
ATOM   2189  OE1 GLN A 152      -7.121  13.500  19.404  1.00 87.95           O  
ATOM   2190  N   LEU A 153      -8.967  10.059  23.290  1.00 93.12           N  
ATOM   2191  H   LEU A 153      -8.043  10.364  23.562  1.00 93.12           H  
ATOM   2192  CA  LEU A 153      -9.272   8.623  23.340  1.00 93.12           C  
ATOM   2193  HA  LEU A 153      -9.576   8.301  22.344  1.00 93.12           H  
ATOM   2194  C   LEU A 153     -10.443   8.325  24.287  1.00 93.12           C  
ATOM   2195  CB  LEU A 153      -8.012   7.840  23.762  1.00 93.12           C  
ATOM   2196  HB2 LEU A 153      -7.679   8.209  24.731  1.00 93.12           H  
ATOM   2197  HB3 LEU A 153      -7.215   8.032  23.043  1.00 93.12           H  
ATOM   2198  O   LEU A 153     -11.397   7.654  23.896  1.00 93.12           O  
ATOM   2199  CG  LEU A 153      -8.237   6.316  23.881  1.00 93.12           C  
ATOM   2200  HG  LEU A 153      -9.123   6.117  24.485  1.00 93.12           H  
ATOM   2201  CD1 LEU A 153      -8.435   5.679  22.507  1.00 93.12           C  
ATOM   2202 HD11 LEU A 153      -7.568   5.867  21.874  1.00 93.12           H  
ATOM   2203 HD12 LEU A 153      -8.552   4.601  22.618  1.00 93.12           H  
ATOM   2204 HD13 LEU A 153      -9.335   6.077  22.039  1.00 93.12           H  
ATOM   2205  CD2 LEU A 153      -7.061   5.654  24.594  1.00 93.12           C  
ATOM   2206 HD21 LEU A 153      -6.992   6.029  25.615  1.00 93.12           H  
ATOM   2207 HD22 LEU A 153      -6.128   5.860  24.069  1.00 93.12           H  
ATOM   2208 HD23 LEU A 153      -7.219   4.576  24.627  1.00 93.12           H  
ATOM   2209  N   LEU A 154     -10.388   8.840  25.519  1.00 92.72           N  
ATOM   2210  H   LEU A 154      -9.576   9.388  25.767  1.00 92.72           H  
ATOM   2211  CA  LEU A 154     -11.417   8.591  26.536  1.00 92.72           C  
ATOM   2212  HA  LEU A 154     -11.527   7.515  26.672  1.00 92.72           H  
ATOM   2213  C   LEU A 154     -12.792   9.123  26.117  1.00 92.72           C  
ATOM   2214  CB  LEU A 154     -10.994   9.246  27.863  1.00 92.72           C  
ATOM   2215  HB2 LEU A 154     -11.839   9.206  28.550  1.00 92.72           H  
ATOM   2216  HB3 LEU A 154     -10.771  10.296  27.673  1.00 92.72           H  
ATOM   2217  O   LEU A 154     -13.817   8.507  26.415  1.00 92.72           O  
ATOM   2218  CG  LEU A 154      -9.783   8.599  28.557  1.00 92.72           C  
ATOM   2219  HG  LEU A 154      -8.928   8.578  27.882  1.00 92.72           H  
ATOM   2220  CD1 LEU A 154      -9.415   9.431  29.789  1.00 92.72           C  
ATOM   2221 HD11 LEU A 154      -9.152  10.442  29.479  1.00 92.72           H  
ATOM   2222 HD12 LEU A 154     -10.253   9.469  30.484  1.00 92.72           H  
ATOM   2223 HD13 LEU A 154      -8.553   8.987  30.286  1.00 92.72           H  
ATOM   2224  CD2 LEU A 154     -10.069   7.168  29.012  1.00 92.72           C  
ATOM   2225 HD21 LEU A 154      -9.210   6.776  29.556  1.00 92.72           H  
ATOM   2226 HD22 LEU A 154     -10.234   6.525  28.147  1.00 92.72           H  
ATOM   2227 HD23 LEU A 154     -10.949   7.140  29.655  1.00 92.72           H  
ATOM   2228  N   ARG A 155     -12.829  10.270  25.434  1.00 87.20           N  
ATOM   2229  H   ARG A 155     -11.952  10.735  25.248  1.00 87.20           H  
ATOM   2230  CA  ARG A 155     -14.060  10.860  24.899  1.00 87.20           C  
ATOM   2231  HA  ARG A 155     -14.809  10.910  25.689  1.00 87.20           H  
ATOM   2232  C   ARG A 155     -14.672   9.981  23.813  1.00 87.20           C  
ATOM   2233  CB  ARG A 155     -13.735  12.277  24.418  1.00 87.20           C  
ATOM   2234  HB2 ARG A 155     -12.936  12.239  23.677  1.00 87.20           H  
ATOM   2235  HB3 ARG A 155     -13.377  12.851  25.273  1.00 87.20           H  
ATOM   2236  O   ARG A 155     -15.813   9.549  23.963  1.00 87.20           O  
ATOM   2237  CG  ARG A 155     -14.947  12.989  23.808  1.00 87.20           C  
ATOM   2238  HG2 ARG A 155     -15.827  12.779  24.416  1.00 87.20           H  
ATOM   2239  HG3 ARG A 155     -15.126  12.620  22.797  1.00 87.20           H  
ATOM   2240  CD  ARG A 155     -14.736  14.503  23.771  1.00 87.20           C  
ATOM   2241  HD2 ARG A 155     -14.709  14.886  24.791  1.00 87.20           H  
ATOM   2242  HD3 ARG A 155     -15.579  14.949  23.244  1.00 87.20           H  
ATOM   2243  NE  ARG A 155     -13.494  14.827  23.057  1.00 87.20           N  
ATOM   2244  HE  ARG A 155     -13.522  14.526  22.093  1.00 87.20           H  
ATOM   2245  NH1 ARG A 155     -12.776  16.652  24.200  1.00 87.20           N  
ATOM   2246 HH11 ARG A 155     -12.066  17.345  24.389  1.00 87.20           H  
ATOM   2247 HH12 ARG A 155     -13.685  16.672  24.638  1.00 87.20           H  
ATOM   2248  NH2 ARG A 155     -11.523  15.842  22.560  1.00 87.20           N  
ATOM   2249 HH21 ARG A 155     -10.889  16.619  22.682  1.00 87.20           H  
ATOM   2250 HH22 ARG A 155     -11.675  15.476  21.631  1.00 87.20           H  
ATOM   2251  CZ  ARG A 155     -12.602  15.761  23.275  1.00 87.20           C  
ATOM   2252  N   VAL A 156     -13.865   9.616  22.820  1.00 86.70           N  
ATOM   2253  H   VAL A 156     -12.936  10.013  22.805  1.00 86.70           H  
ATOM   2254  CA  VAL A 156     -14.228   8.703  21.731  1.00 86.70           C  
ATOM   2255  HA  VAL A 156     -15.014   9.163  21.132  1.00 86.70           H  
ATOM   2256  C   VAL A 156     -14.797   7.378  22.257  1.00 86.70           C  
ATOM   2257  CB  VAL A 156     -12.975   8.509  20.849  1.00 86.70           C  
ATOM   2258  HB  VAL A 156     -12.088   8.641  21.469  1.00 86.70           H  
ATOM   2259  O   VAL A 156     -15.861   6.941  21.814  1.00 86.70           O  
ATOM   2260  CG1 VAL A 156     -12.822   7.112  20.262  1.00 86.70           C  
ATOM   2261 HG11 VAL A 156     -12.250   7.145  19.334  1.00 86.70           H  
ATOM   2262 HG12 VAL A 156     -12.292   6.503  20.994  1.00 86.70           H  
ATOM   2263 HG13 VAL A 156     -13.790   6.632  20.117  1.00 86.70           H  
ATOM   2264  CG2 VAL A 156     -12.909   9.594  19.773  1.00 86.70           C  
ATOM   2265 HG21 VAL A 156     -13.785   9.549  19.126  1.00 86.70           H  
ATOM   2266 HG22 VAL A 156     -12.873  10.571  20.256  1.00 86.70           H  
ATOM   2267 HG23 VAL A 156     -12.008   9.478  19.171  1.00 86.70           H  
ATOM   2268  N   GLN A 157     -14.120   6.745  23.219  1.00 88.40           N  
ATOM   2269  H   GLN A 157     -13.240   7.136  23.525  1.00 88.40           H  
ATOM   2270  CA  GLN A 157     -14.538   5.450  23.767  1.00 88.40           C  
ATOM   2271  HA  GLN A 157     -14.700   4.753  22.945  1.00 88.40           H  
ATOM   2272  C   GLN A 157     -15.859   5.531  24.544  1.00 88.40           C  
ATOM   2273  CB  GLN A 157     -13.426   4.902  24.672  1.00 88.40           C  
ATOM   2274  HB2 GLN A 157     -13.822   4.068  25.251  1.00 88.40           H  
ATOM   2275  HB3 GLN A 157     -13.100   5.678  25.364  1.00 88.40           H  
ATOM   2276  O   GLN A 157     -16.632   4.573  24.545  1.00 88.40           O  
ATOM   2277  CG  GLN A 157     -12.231   4.388  23.856  1.00 88.40           C  
ATOM   2278  HG2 GLN A 157     -12.586   3.615  23.175  1.00 88.40           H  
ATOM   2279  HG3 GLN A 157     -11.803   5.191  23.256  1.00 88.40           H  
ATOM   2280  CD  GLN A 157     -11.126   3.794  24.723  1.00 88.40           C  
ATOM   2281  NE2 GLN A 157     -10.288   2.970  24.134  1.00 88.40           N  
ATOM   2282 HE21 GLN A 157      -9.572   2.521  24.687  1.00 88.40           H  
ATOM   2283 HE22 GLN A 157     -10.370   2.796  23.142  1.00 88.40           H  
ATOM   2284  OE1 GLN A 157     -11.008   4.051  25.913  1.00 88.40           O  
ATOM   2285  N   ARG A 158     -16.136   6.669  25.194  1.00 87.11           N  
ATOM   2286  H   ARG A 158     -15.454   7.412  25.150  1.00 87.11           H  
ATOM   2287  CA  ARG A 158     -17.393   6.907  25.918  1.00 87.11           C  
ATOM   2288  HA  ARG A 158     -17.647   6.013  26.488  1.00 87.11           H  
ATOM   2289  C   ARG A 158     -18.562   7.160  24.971  1.00 87.11           C  
ATOM   2290  CB  ARG A 158     -17.183   8.088  26.875  1.00 87.11           C  
ATOM   2291  HB2 ARG A 158     -16.354   7.858  27.544  1.00 87.11           H  
ATOM   2292  HB3 ARG A 158     -16.910   8.961  26.282  1.00 87.11           H  
ATOM   2293  O   ARG A 158     -19.663   6.683  25.228  1.00 87.11           O  
ATOM   2294  CG  ARG A 158     -18.431   8.403  27.718  1.00 87.11           C  
ATOM   2295  HG2 ARG A 158     -18.659   7.548  28.355  1.00 87.11           H  
ATOM   2296  HG3 ARG A 158     -19.287   8.590  27.069  1.00 87.11           H  
ATOM   2297  CD  ARG A 158     -18.221   9.642  28.592  1.00 87.11           C  
ATOM   2298  HD2 ARG A 158     -19.122   9.804  29.183  1.00 87.11           H  
ATOM   2299  HD3 ARG A 158     -17.396   9.454  29.279  1.00 87.11           H  
ATOM   2300  NE  ARG A 158     -17.975  10.841  27.761  1.00 87.11           N  
ATOM   2301  HE  ARG A 158     -18.679  11.071  27.074  1.00 87.11           H  
ATOM   2302  NH1 ARG A 158     -15.844  11.349  28.462  1.00 87.11           N  
ATOM   2303 HH11 ARG A 158     -14.995  11.879  28.326  1.00 87.11           H  
ATOM   2304 HH12 ARG A 158     -15.847  10.527  29.049  1.00 87.11           H  
ATOM   2305  NH2 ARG A 158     -16.795  12.530  26.815  1.00 87.11           N  
ATOM   2306 HH21 ARG A 158     -17.465  12.610  26.063  1.00 87.11           H  
ATOM   2307 HH22 ARG A 158     -15.950  13.074  26.709  1.00 87.11           H  
ATOM   2308  CZ  ARG A 158     -16.876  11.568  27.691  1.00 87.11           C  
ATOM   2309  N   GLU A 159     -18.339   7.946  23.925  1.00 78.84           N  
ATOM   2310  H   GLU A 159     -17.416   8.338  23.804  1.00 78.84           H  
ATOM   2311  CA  GLU A 159     -19.392   8.381  23.001  1.00 78.84           C  
ATOM   2312  HA  GLU A 159     -20.310   8.577  23.555  1.00 78.84           H  
ATOM   2313  C   GLU A 159     -19.750   7.315  21.974  1.00 78.84           C  
ATOM   2314  CB  GLU A 159     -18.951   9.683  22.329  1.00 78.84           C  
ATOM   2315  HB2 GLU A 159     -19.573   9.886  21.458  1.00 78.84           H  
ATOM   2316  HB3 GLU A 159     -17.911   9.590  22.014  1.00 78.84           H  
ATOM   2317  O   GLU A 159     -20.904   7.231  21.561  1.00 78.84           O  
ATOM   2318  CG  GLU A 159     -19.122  10.824  23.343  1.00 78.84           C  
ATOM   2319  HG2 GLU A 159     -18.789  10.491  24.327  1.00 78.84           H  
ATOM   2320  HG3 GLU A 159     -20.183  11.056  23.431  1.00 78.84           H  
ATOM   2321  CD  GLU A 159     -18.350  12.095  23.007  1.00 78.84           C  
ATOM   2322  OE1 GLU A 159     -18.208  12.893  23.975  1.00 78.84           O  
ATOM   2323  OE2 GLU A 159     -17.851  12.209  21.874  1.00 78.84           O  
ATOM   2776  N   THR A 193      -2.680  12.593   9.204  1.00 92.30           N  
ATOM   2777  H   THR A 193      -3.344  12.950   8.531  1.00 92.30           H  
ATOM   2778  CA  THR A 193      -1.334  12.326   8.740  1.00 92.30           C  
ATOM   2779  HA  THR A 193      -0.770  11.755   9.477  1.00 92.30           H  
ATOM   2780  C   THR A 193      -0.650  13.675   8.536  1.00 92.30           C  
ATOM   2781  CB  THR A 193      -1.444  11.495   7.468  1.00 92.30           C  
ATOM   2782  HB  THR A 193      -1.978  12.073   6.714  1.00 92.30           H  
ATOM   2783  O   THR A 193      -1.302  14.642   8.116  1.00 92.30           O  
ATOM   2784  CG2 THR A 193      -0.116  11.075   6.904  1.00 92.30           C  
ATOM   2785 HG21 THR A 193       0.452  10.460   7.601  1.00 92.30           H  
ATOM   2786 HG22 THR A 193      -0.330  10.498   6.004  1.00 92.30           H  
ATOM   2787 HG23 THR A 193       0.460  11.960   6.630  1.00 92.30           H  
ATOM   2788  OG1 THR A 193      -2.175  10.320   7.740  1.00 92.30           O  
ATOM   2789  HG1 THR A 193      -2.293   9.852   6.910  1.00 92.30           H  
ATOM   2790  N   VAL A 194       0.636  13.758   8.854  1.00 98.69           N  
ATOM   2791  H   VAL A 194       1.105  12.916   9.157  1.00 98.69           H  
ATOM   2792  CA  VAL A 194       1.505  14.879   8.489  1.00 98.69           C  
ATOM   2793  HA  VAL A 194       0.879  15.737   8.244  1.00 98.69           H  
ATOM   2794  C   VAL A 194       2.300  14.513   7.245  1.00 98.69           C  
ATOM   2795  CB  VAL A 194       2.433  15.323   9.632  1.00 98.69           C  
ATOM   2796  HB  VAL A 194       2.855  16.288   9.353  1.00 98.69           H  
ATOM   2797  O   VAL A 194       2.542  13.335   6.984  1.00 98.69           O  
ATOM   2798  CG1 VAL A 194       1.656  15.536  10.929  1.00 98.69           C  
ATOM   2799 HG11 VAL A 194       1.294  14.583  11.315  1.00 98.69           H  
ATOM   2800 HG12 VAL A 194       0.812  16.203  10.751  1.00 98.69           H  
ATOM   2801 HG13 VAL A 194       2.326  15.974  11.670  1.00 98.69           H  
ATOM   2802  CG2 VAL A 194       3.598  14.369   9.898  1.00 98.69           C  
ATOM   2803 HG21 VAL A 194       4.174  14.698  10.763  1.00 98.69           H  
ATOM   2804 HG22 VAL A 194       4.264  14.348   9.035  1.00 98.69           H  
ATOM   2805 HG23 VAL A 194       3.229  13.361  10.087  1.00 98.69           H  
ATOM   2806  N   GLY A 195       2.706  15.503   6.466  1.00 98.94           N  
ATOM   2807  H   GLY A 195       2.480  16.460   6.694  1.00 98.94           H  
ATOM   2808  CA  GLY A 195       3.363  15.219   5.202  1.00 98.94           C  
ATOM   2809  HA2 GLY A 195       2.615  14.862   4.494  1.00 98.94           H  
ATOM   2810  HA3 GLY A 195       4.104  14.433   5.349  1.00 98.94           H  
ATOM   2811  C   GLY A 195       4.053  16.418   4.595  1.00 98.94           C  
ATOM   2812  O   GLY A 195       3.764  17.564   4.949  1.00 98.94           O  
ATOM   2813  N   ALA A 196       4.968  16.139   3.676  1.00 98.98           N  
ATOM   2814  H   ALA A 196       5.122  15.168   3.446  1.00 98.98           H  
ATOM   2815  CA  ALA A 196       5.686  17.137   2.906  1.00 98.98           C  
ATOM   2816  HA  ALA A 196       5.079  18.042   2.868  1.00 98.98           H  
ATOM   2817  C   ALA A 196       5.911  16.658   1.471  1.00 98.98           C  
ATOM   2818  CB  ALA A 196       7.005  17.480   3.601  1.00 98.98           C  
ATOM   2819  HB1 ALA A 196       7.503  18.287   3.064  1.00 98.98           H  
ATOM   2820  HB2 ALA A 196       6.814  17.797   4.626  1.00 98.98           H  
ATOM   2821  HB3 ALA A 196       7.652  16.602   3.612  1.00 98.98           H  
ATOM   2822  O   ALA A 196       6.135  15.475   1.217  1.00 98.98           O  
ATOM   2823  N   VAL A 197       5.895  17.603   0.537  1.00 98.99           N  
ATOM   2824  H   VAL A 197       5.712  18.552   0.832  1.00 98.99           H  
ATOM   2825  CA  VAL A 197       6.294  17.399  -0.858  1.00 98.99           C  
ATOM   2826  HA  VAL A 197       6.882  16.484  -0.923  1.00 98.99           H  
ATOM   2827  C   VAL A 197       7.184  18.554  -1.289  1.00 98.99           C  
ATOM   2828  CB  VAL A 197       5.092  17.243  -1.807  1.00 98.99           C  
ATOM   2829  HB  VAL A 197       5.485  17.073  -2.809  1.00 98.99           H  
ATOM   2830  O   VAL A 197       6.944  19.697  -0.896  1.00 98.99           O  
ATOM   2831  CG1 VAL A 197       4.245  16.019  -1.456  1.00 98.99           C  
ATOM   2832 HG11 VAL A 197       3.843  16.104  -0.446  1.00 98.99           H  
ATOM   2833 HG12 VAL A 197       4.860  15.121  -1.514  1.00 98.99           H  
ATOM   2834 HG13 VAL A 197       3.419  15.932  -2.162  1.00 98.99           H  
ATOM   2835  CG2 VAL A 197       4.188  18.483  -1.847  1.00 98.99           C  
ATOM   2836 HG21 VAL A 197       4.728  19.329  -2.273  1.00 98.99           H  
ATOM   2837 HG22 VAL A 197       3.862  18.740  -0.839  1.00 98.99           H  
ATOM   2838 HG23 VAL A 197       3.316  18.284  -2.469  1.00 98.99           H  
ATOM   2839  N   ALA A 198       8.209  18.286  -2.090  1.00 98.98           N  
ATOM   2840  H   ALA A 198       8.377  17.332  -2.379  1.00 98.98           H  
ATOM   2841  CA  ALA A 198       9.117  19.327  -2.557  1.00 98.98           C  
ATOM   2842  HA  ALA A 198       8.584  20.278  -2.556  1.00 98.98           H  
ATOM   2843  C   ALA A 198       9.590  19.087  -3.988  1.00 98.98           C  
ATOM   2844  CB  ALA A 198      10.306  19.440  -1.593  1.00 98.98           C  
ATOM   2845  HB1 ALA A 198      10.882  18.514  -1.606  1.00 98.98           H  
ATOM   2846  HB2 ALA A 198      10.952  20.262  -1.902  1.00 98.98           H  
ATOM   2847  HB3 ALA A 198       9.953  19.627  -0.579  1.00 98.98           H  
ATOM   2848  O   ALA A 198       9.671  17.942  -4.433  1.00 98.98           O  
ATOM   2849  N   VAL A 199       9.951  20.180  -4.663  1.00 98.94           N  
ATOM   2850  H   VAL A 199       9.829  21.068  -4.197  1.00 98.94           H  
ATOM   2851  CA  VAL A 199      10.814  20.173  -5.848  1.00 98.94           C  
ATOM   2852  HA  VAL A 199      11.120  19.140  -6.018  1.00 98.94           H  
ATOM   2853  C   VAL A 199      12.072  20.990  -5.562  1.00 98.94           C  
ATOM   2854  CB  VAL A 199      10.078  20.627  -7.122  1.00 98.94           C  
ATOM   2855  HB  VAL A 199       9.172  20.028  -7.219  1.00 98.94           H  
ATOM   2856  O   VAL A 199      11.987  22.102  -5.030  1.00 98.94           O  
ATOM   2857  CG1 VAL A 199       9.638  22.087  -7.080  1.00 98.94           C  
ATOM   2858 HG11 VAL A 199      10.501  22.754  -7.068  1.00 98.94           H  
ATOM   2859 HG12 VAL A 199       9.036  22.238  -6.184  1.00 98.94           H  
ATOM   2860 HG13 VAL A 199       9.036  22.299  -7.964  1.00 98.94           H  
ATOM   2861  CG2 VAL A 199      10.918  20.402  -8.384  1.00 98.94           C  
ATOM   2862 HG21 VAL A 199      10.334  20.669  -9.265  1.00 98.94           H  
ATOM   2863 HG22 VAL A 199      11.822  21.010  -8.354  1.00 98.94           H  
ATOM   2864 HG23 VAL A 199      11.194  19.350  -8.455  1.00 98.94           H  
ATOM   2865  N   ASP A 200      13.239  20.442  -5.892  1.00 98.77           N  
ATOM   2866  H   ASP A 200      13.234  19.527  -6.320  1.00 98.77           H  
ATOM   2867  CA  ASP A 200      14.532  21.103  -5.688  1.00 98.77           C  
ATOM   2868  HA  ASP A 200      14.403  21.847  -4.903  1.00 98.77           H  
ATOM   2869  C   ASP A 200      15.028  21.890  -6.910  1.00 98.77           C  
ATOM   2870  CB  ASP A 200      15.570  20.115  -5.134  1.00 98.77           C  
ATOM   2871  HB2 ASP A 200      16.467  20.663  -4.846  1.00 98.77           H  
ATOM   2872  HB3 ASP A 200      15.147  19.702  -4.219  1.00 98.77           H  
ATOM   2873  O   ASP A 200      14.360  22.005  -7.941  1.00 98.77           O  
ATOM   2874  CG  ASP A 200      15.979  18.981  -6.081  1.00 98.77           C  
ATOM   2875  OD1 ASP A 200      15.883  19.164  -7.318  1.00 98.77           O  
ATOM   2876  OD2 ASP A 200      16.409  17.926  -5.560  1.00 98.77           O  
ATOM   2877  N   ALA A 201      16.218  22.484  -6.783  1.00 97.34           N  
ATOM   2878  H   ALA A 201      16.761  22.284  -5.955  1.00 97.34           H  
ATOM   2879  CA  ALA A 201      16.820  23.315  -7.825  1.00 97.34           C  
ATOM   2880  HA  ALA A 201      16.093  24.064  -8.140  1.00 97.34           H  
ATOM   2881  C   ALA A 201      17.209  22.518  -9.081  1.00 97.34           C  
ATOM   2882  CB  ALA A 201      18.035  24.025  -7.217  1.00 97.34           C  
ATOM   2883  HB1 ALA A 201      18.466  24.705  -7.952  1.00 97.34           H  
ATOM   2884  HB2 ALA A 201      17.737  24.593  -6.337  1.00 97.34           H  
ATOM   2885  HB3 ALA A 201      18.785  23.288  -6.929  1.00 97.34           H  
ATOM   2886  O   ALA A 201      17.354  23.095 -10.164  1.00 97.34           O  
ATOM   2887  N   GLN A 202      17.380  21.204  -8.941  1.00 96.58           N  
ATOM   2888  H   GLN A 202      17.229  20.796  -8.030  1.00 96.58           H  
ATOM   2889  CA  GLN A 202      17.691  20.265 -10.012  1.00 96.58           C  
ATOM   2890  HA  GLN A 202      18.245  20.789 -10.792  1.00 96.58           H  
ATOM   2891  C   GLN A 202      16.418  19.712 -10.672  1.00 96.58           C  
ATOM   2892  CB  GLN A 202      18.587  19.140  -9.464  1.00 96.58           C  
ATOM   2893  HB2 GLN A 202      18.051  18.585  -8.694  1.00 96.58           H  
ATOM   2894  HB3 GLN A 202      18.791  18.451 -10.283  1.00 96.58           H  
ATOM   2895  O   GLN A 202      16.510  19.074 -11.720  1.00 96.58           O  
ATOM   2896  CG  GLN A 202      19.944  19.613  -8.903  1.00 96.58           C  
ATOM   2897  HG2 GLN A 202      20.612  18.752  -8.874  1.00 96.58           H  
ATOM   2898  HG3 GLN A 202      20.378  20.345  -9.583  1.00 96.58           H  
ATOM   2899  CD  GLN A 202      19.910  20.201  -7.486  1.00 96.58           C  
ATOM   2900  NE2 GLN A 202      21.023  20.675  -6.975  1.00 96.58           N  
ATOM   2901 HE21 GLN A 202      20.949  20.935  -6.002  1.00 96.58           H  
ATOM   2902 HE22 GLN A 202      21.908  20.571  -7.451  1.00 96.58           H  
ATOM   2903  OE1 GLN A 202      18.909  20.263  -6.800  1.00 96.58           O  
ATOM   2904  N   GLY A 203      15.242  20.004 -10.111  1.00 97.83           N  
ATOM   2905  H   GLY A 203      15.252  20.456  -9.208  1.00 97.83           H  
ATOM   2906  CA  GLY A 203      13.951  19.531 -10.599  1.00 97.83           C  
ATOM   2907  HA2 GLY A 203      13.181  20.209 -10.231  1.00 97.83           H  
ATOM   2908  HA3 GLY A 203      13.941  19.529 -11.689  1.00 97.83           H  
ATOM   2909  C   GLY A 203      13.582  18.134 -10.118  1.00 97.83           C  
ATOM   2910  O   GLY A 203      12.692  17.520 -10.705  1.00 97.83           O  
ATOM   2911  N   ASN A 204      14.246  17.627  -9.077  1.00 98.79           N  
ATOM   2912  H   ASN A 204      14.914  18.203  -8.584  1.00 98.79           H  
ATOM   2913  CA  ASN A 204      13.837  16.379  -8.454  1.00 98.79           C  
ATOM   2914  HA  ASN A 204      13.500  15.709  -9.245  1.00 98.79           H  
ATOM   2915  C   ASN A 204      12.669  16.621  -7.516  1.00 98.79           C  
ATOM   2916  CB  ASN A 204      14.980  15.687  -7.717  1.00 98.79           C  
ATOM   2917  HB2 ASN A 204      15.231  16.262  -6.826  1.00 98.79           H  
ATOM   2918  HB3 ASN A 204      14.655  14.701  -7.383  1.00 98.79           H  
ATOM   2919  O   ASN A 204      12.633  17.610  -6.786  1.00 98.79           O  
ATOM   2920  CG  ASN A 204      16.199  15.512  -8.583  1.00 98.79           C  
ATOM   2921  ND2 ASN A 204      17.312  16.050  -8.152  1.00 98.79           N  
ATOM   2922 HD21 ASN A 204      17.256  16.636  -7.331  1.00 98.79           H  
ATOM   2923 HD22 ASN A 204      18.138  15.959  -8.727  1.00 98.79           H  
ATOM   2924  OD1 ASN A 204      16.151  14.909  -9.648  1.00 98.79           O  
ATOM   2925  N   LEU A 205      11.738  15.682  -7.538  1.00 98.96           N  
ATOM   2926  H   LEU A 205      11.879  14.897  -8.159  1.00 98.96           H  
ATOM   2927  CA  LEU A 205      10.566  15.642  -6.691  1.00 98.96           C  
ATOM   2928  HA  LEU A 205      10.410  16.626  -6.250  1.00 98.96           H  
ATOM   2929  C   LEU A 205      10.784  14.652  -5.550  1.00 98.96           C  
ATOM   2930  CB  LEU A 205       9.361  15.266  -7.568  1.00 98.96           C  
ATOM   2931  HB2 LEU A 205       8.536  14.945  -6.931  1.00 98.96           H  
ATOM   2932  HB3 LEU A 205       9.635  14.417  -8.195  1.00 98.96           H  
ATOM   2933  O   LEU A 205      11.388  13.601  -5.746  1.00 98.96           O  
ATOM   2934  CG  LEU A 205       8.873  16.420  -8.460  1.00 98.96           C  
ATOM   2935  HG  LEU A 205       9.708  16.893  -8.977  1.00 98.96           H  
ATOM   2936  CD1 LEU A 205       7.884  15.888  -9.492  1.00 98.96           C  
ATOM   2937 HD11 LEU A 205       7.221  15.158  -9.028  1.00 98.96           H  
ATOM   2938 HD12 LEU A 205       7.292  16.698  -9.918  1.00 98.96           H  
ATOM   2939 HD13 LEU A 205       8.426  15.404 -10.305  1.00 98.96           H  
ATOM   2940  CD2 LEU A 205       8.132  17.463  -7.634  1.00 98.96           C  
ATOM   2941 HD21 LEU A 205       8.775  17.845  -6.841  1.00 98.96           H  
ATOM   2942 HD22 LEU A 205       7.837  18.300  -8.267  1.00 98.96           H  
ATOM   2943 HD23 LEU A 205       7.245  17.013  -7.189  1.00 98.96           H  
ATOM   2944  N   ALA A 206      10.248  14.949  -4.374  1.00 98.98           N  
ATOM   2945  H   ALA A 206       9.801  15.847  -4.255  1.00 98.98           H  
ATOM   2946  CA  ALA A 206      10.188  13.997  -3.269  1.00 98.98           C  
ATOM   2947  HA  ALA A 206      10.173  12.985  -3.673  1.00 98.98           H  
ATOM   2948  C   ALA A 206       8.910  14.190  -2.457  1.00 98.98           C  
ATOM   2949  CB  ALA A 206      11.434  14.141  -2.392  1.00 98.98           C  
ATOM   2950  HB1 ALA A 206      11.428  15.118  -1.909  1.00 98.98           H  
ATOM   2951  HB2 ALA A 206      12.332  14.033  -3.000  1.00 98.98           H  
ATOM   2952  HB3 ALA A 206      11.432  13.363  -1.628  1.00 98.98           H  
ATOM   2953  O   ALA A 206       8.362  15.295  -2.402  1.00 98.98           O  
ATOM   2954  N   ALA A 207       8.460  13.116  -1.815  1.00 98.99           N  
ATOM   2955  H   ALA A 207       8.984  12.256  -1.896  1.00 98.99           H  
ATOM   2956  CA  ALA A 207       7.326  13.114  -0.901  1.00 98.99           C  
ATOM   2957  HA  ALA A 207       7.092  14.139  -0.611  1.00 98.99           H  
ATOM   2958  C   ALA A 207       7.672  12.329   0.366  1.00 98.99           C  
ATOM   2959  CB  ALA A 207       6.100  12.517  -1.601  1.00 98.99           C  
ATOM   2960  HB1 ALA A 207       5.249  12.525  -0.920  1.00 98.99           H  
ATOM   2961  HB2 ALA A 207       6.306  11.487  -1.895  1.00 98.99           H  
ATOM   2962  HB3 ALA A 207       5.848  13.095  -2.490  1.00 98.99           H  
ATOM   2963  O   ALA A 207       8.399  11.337   0.302  1.00 98.99           O  
ATOM   2964  N   ALA A 208       7.138  12.765   1.501  1.00 98.98           N  
ATOM   2965  H   ALA A 208       6.572  13.602   1.479  1.00 98.98           H  
ATOM   2966  CA  ALA A 208       7.195  12.045   2.764  1.00 98.98           C  
ATOM   2967  HA  ALA A 208       7.335  10.984   2.559  1.00 98.98           H  
ATOM   2968  C   ALA A 208       5.874  12.204   3.519  1.00 98.98           C  
ATOM   2969  CB  ALA A 208       8.382  12.548   3.591  1.00 98.98           C  
ATOM   2970  HB1 ALA A 208       8.430  11.997   4.531  1.00 98.98           H  
ATOM   2971  HB2 ALA A 208       8.268  13.612   3.799  1.00 98.98           H  
ATOM   2972  HB3 ALA A 208       9.313  12.397   3.044  1.00 98.98           H  
ATOM   2973  O   ALA A 208       5.249  13.266   3.471  1.00 98.98           O  
ATOM   2974  N   THR A 209       5.476  11.160   4.236  1.00 98.96           N  
ATOM   2975  H   THR A 209       6.059  10.336   4.240  1.00 98.96           H  
ATOM   2976  CA  THR A 209       4.187  11.067   4.925  1.00 98.96           C  
ATOM   2977  HA  THR A 209       3.799  12.064   5.131  1.00 98.96           H  
ATOM   2978  C   THR A 209       4.389  10.327   6.252  1.00 98.96           C  
ATOM   2979  CB  THR A 209       3.188  10.327   4.016  1.00 98.96           C  
ATOM   2980  HB  THR A 209       3.524   9.303   3.851  1.00 98.96           H  
ATOM   2981  O   THR A 209       5.074   9.309   6.268  1.00 98.96           O  
ATOM   2982  CG2 THR A 209       1.799  10.318   4.600  1.00 98.96           C  
ATOM   2983 HG21 THR A 209       1.467  11.349   4.724  1.00 98.96           H  
ATOM   2984 HG22 THR A 209       1.820   9.791   5.554  1.00 98.96           H  
ATOM   2985 HG23 THR A 209       1.114   9.803   3.927  1.00 98.96           H  
ATOM   2986  OG1 THR A 209       3.025  10.972   2.769  1.00 98.96           O  
ATOM   2987  HG1 THR A 209       2.301  10.531   2.317  1.00 98.96           H  
ATOM   2988  N   SER A 210       3.825  10.810   7.364  1.00 98.92           N  
ATOM   2989  H   SER A 210       3.274  11.654   7.296  1.00 98.92           H  
ATOM   2990  CA  SER A 210       3.954  10.192   8.698  1.00 98.92           C  
ATOM   2991  HA  SER A 210       4.128   9.123   8.577  1.00 98.92           H  
ATOM   2992  C   SER A 210       2.679  10.359   9.530  1.00 98.92           C  
ATOM   2993  CB  SER A 210       5.166  10.770   9.434  1.00 98.92           C  
ATOM   2994  HB2 SER A 210       5.035  11.841   9.589  1.00 98.92           H  
ATOM   2995  HB3 SER A 210       6.058  10.606   8.829  1.00 98.92           H  
ATOM   2996  O   SER A 210       1.965  11.354   9.391  1.00 98.92           O  
ATOM   2997  OG  SER A 210       5.347  10.137  10.682  1.00 98.92           O  
ATOM   2998  HG  SER A 210       6.267  10.265  10.924  1.00 98.92           H  
ATOM   2999  N   THR A 211       2.333   9.391  10.377  1.00 98.48           N  
ATOM   3000  H   THR A 211       2.935   8.584  10.458  1.00 98.48           H  
ATOM   3001  CA  THR A 211       1.105   9.443  11.185  1.00 98.48           C  
ATOM   3002  HA  THR A 211       0.953  10.481  11.482  1.00 98.48           H  
ATOM   3003  C   THR A 211       1.177   8.608  12.463  1.00 98.48           C  
ATOM   3004  CB  THR A 211      -0.111   9.023  10.342  1.00 98.48           C  
ATOM   3005  HB  THR A 211      -0.112   9.607   9.422  1.00 98.48           H  
ATOM   3006  O   THR A 211       1.867   7.596  12.525  1.00 98.48           O  
ATOM   3007  CG2 THR A 211      -0.116   7.547   9.954  1.00 98.48           C  
ATOM   3008 HG21 THR A 211      -0.189   6.906  10.833  1.00 98.48           H  
ATOM   3009 HG22 THR A 211       0.812   7.316   9.432  1.00 98.48           H  
ATOM   3010 HG23 THR A 211      -0.960   7.347   9.295  1.00 98.48           H  
ATOM   3011  OG1 THR A 211      -1.317   9.305  11.021  1.00 98.48           O  
ATOM   3012  HG1 THR A 211      -1.478  10.250  10.978  1.00 98.48           H  
ATOM   3013  N   GLY A 212       0.391   9.003  13.469  1.00 97.24           N  
ATOM   3014  H   GLY A 212      -0.077   9.892  13.365  1.00 97.24           H  
ATOM   3015  CA  GLY A 212      -0.012   8.144  14.592  1.00 97.24           C  
ATOM   3016  HA2 GLY A 212       0.799   7.456  14.832  1.00 97.24           H  
ATOM   3017  HA3 GLY A 212      -0.211   8.772  15.460  1.00 97.24           H  
ATOM   3018  C   GLY A 212      -1.269   7.304  14.319  1.00 97.24           C  
ATOM   3019  O   GLY A 212      -1.775   6.619  15.206  1.00 97.24           O  
ATOM   3020  N   GLY A 213      -1.830   7.382  13.110  1.00 95.33           N  
ATOM   3021  H   GLY A 213      -1.399   7.990  12.429  1.00 95.33           H  
ATOM   3022  CA  GLY A 213      -3.054   6.696  12.712  1.00 95.33           C  
ATOM   3023  HA2 GLY A 213      -3.085   5.718  13.192  1.00 95.33           H  
ATOM   3024  HA3 GLY A 213      -3.036   6.547  11.632  1.00 95.33           H  
ATOM   3025  C   GLY A 213      -4.317   7.482  13.069  1.00 95.33           C  
ATOM   3026  O   GLY A 213      -4.381   8.696  12.895  1.00 95.33           O  
ATOM   3027  N   ILE A 214      -5.347   6.783  13.548  1.00 93.35           N  
ATOM   3028  H   ILE A 214      -5.198   5.811  13.777  1.00 93.35           H  
ATOM   3029  CA  ILE A 214      -6.623   7.377  13.973  1.00 93.35           C  
ATOM   3030  HA  ILE A 214      -6.539   8.463  13.928  1.00 93.35           H  
ATOM   3031  C   ILE A 214      -6.898   7.026  15.433  1.00 93.35           C  
ATOM   3032  CB  ILE A 214      -7.797   6.980  13.046  1.00 93.35           C  
ATOM   3033  HB  ILE A 214      -8.693   7.471  13.425  1.00 93.35           H  
ATOM   3034  O   ILE A 214      -6.514   5.957  15.910  1.00 93.35           O  
ATOM   3035  CG1 ILE A 214      -8.052   5.460  13.058  1.00 93.35           C  
ATOM   3036 HG12 ILE A 214      -7.152   4.935  12.738  1.00 93.35           H  
ATOM   3037 HG13 ILE A 214      -8.305   5.167  14.077  1.00 93.35           H  
ATOM   3038  CG2 ILE A 214      -7.551   7.515  11.624  1.00 93.35           C  
ATOM   3039 HG21 ILE A 214      -8.455   7.417  11.023  1.00 93.35           H  
ATOM   3040 HG22 ILE A 214      -7.289   8.572  11.670  1.00 93.35           H  
ATOM   3041 HG23 ILE A 214      -6.737   6.970  11.147  1.00 93.35           H  
ATOM   3042  CD1 ILE A 214      -9.207   4.992  12.176  1.00 93.35           C  
ATOM   3043 HD11 ILE A 214     -10.112   5.548  12.421  1.00 93.35           H  
ATOM   3044 HD12 ILE A 214      -9.379   3.931  12.358  1.00 93.35           H  
ATOM   3045 HD13 ILE A 214      -8.958   5.130  11.124  1.00 93.35           H  
ATOM   3046  N   THR A 215      -7.563   7.927  16.152  1.00 92.75           N  
ATOM   3047  H   THR A 215      -7.852   8.793  15.720  1.00 92.75           H  
ATOM   3048  CA  THR A 215      -7.916   7.699  17.556  1.00 92.75           C  
ATOM   3049  HA  THR A 215      -6.998   7.526  18.117  1.00 92.75           H  
ATOM   3050  C   THR A 215      -8.790   6.461  17.699  1.00 92.75           C  
ATOM   3051  CB  THR A 215      -8.633   8.918  18.141  1.00 92.75           C  
ATOM   3052  HB  THR A 215      -9.555   9.111  17.592  1.00 92.75           H  
ATOM   3053  O   THR A 215      -9.752   6.283  16.953  1.00 92.75           O  
ATOM   3054  CG2 THR A 215      -8.943   8.781  19.631  1.00 92.75           C  
ATOM   3055 HG21 THR A 215      -9.692   8.005  19.785  1.00 92.75           H  
ATOM   3056 HG22 THR A 215      -8.041   8.533  20.190  1.00 92.75           H  
ATOM   3057 HG23 THR A 215      -9.356   9.719  20.002  1.00 92.75           H  
ATOM   3058  OG1 THR A 215      -7.769  10.019  18.002  1.00 92.75           O  
ATOM   3059  HG1 THR A 215      -6.937   9.779  18.417  1.00 92.75           H  
ATOM   3060  N   ASN A 216      -8.468   5.622  18.686  1.00 92.72           N  
ATOM   3061  H   ASN A 216      -7.606   5.784  19.187  1.00 92.72           H  
ATOM   3062  CA  ASN A 216      -9.176   4.374  18.958  1.00 92.72           C  
ATOM   3063  HA  ASN A 216      -8.655   3.893  19.786  1.00 92.72           H  
ATOM   3064  C   ASN A 216      -9.117   3.375  17.784  1.00 92.72           C  
ATOM   3065  CB  ASN A 216     -10.601   4.715  19.439  1.00 92.72           C  
ATOM   3066  HB2 ASN A 216     -11.219   4.988  18.583  1.00 92.72           H  
ATOM   3067  HB3 ASN A 216     -10.533   5.572  20.109  1.00 92.72           H  
ATOM   3068  O   ASN A 216     -10.021   2.550  17.647  1.00 92.72           O  
ATOM   3069  CG  ASN A 216     -11.295   3.611  20.215  1.00 92.72           C  
ATOM   3070  ND2 ASN A 216     -12.558   3.351  19.964  1.00 92.72           N  
ATOM   3071 HD21 ASN A 216     -12.977   2.600  20.493  1.00 92.72           H  
ATOM   3072 HD22 ASN A 216     -13.087   3.841  19.257  1.00 92.72           H  
ATOM   3073  OD1 ASN A 216     -10.738   3.017  21.124  1.00 92.72           O  
ATOM   3074  N   LYS A 217      -8.079   3.443  16.927  1.00 91.92           N  
ATOM   3075  H   LYS A 217      -7.405   4.188  17.027  1.00 91.92           H  
ATOM   3076  CA  LYS A 217      -7.824   2.391  15.928  1.00 91.92           C  
ATOM   3077  HA  LYS A 217      -8.714   2.308  15.304  1.00 91.92           H  
ATOM   3078  C   LYS A 217      -7.638   1.044  16.617  1.00 91.92           C  
ATOM   3079  CB  LYS A 217      -6.626   2.704  15.003  1.00 91.92           C  
ATOM   3080  HB2 LYS A 217      -6.792   3.675  14.536  1.00 91.92           H  
ATOM   3081  HB3 LYS A 217      -6.630   1.957  14.209  1.00 91.92           H  
ATOM   3082  O   LYS A 217      -7.026   0.993  17.684  1.00 91.92           O  
ATOM   3083  CG  LYS A 217      -5.210   2.733  15.618  1.00 91.92           C  
ATOM   3084  HG2 LYS A 217      -5.020   1.803  16.154  1.00 91.92           H  
ATOM   3085  HG3 LYS A 217      -5.132   3.568  16.314  1.00 91.92           H  
ATOM   3086  CD  LYS A 217      -4.146   2.878  14.508  1.00 91.92           C  
ATOM   3087  HD2 LYS A 217      -4.360   3.763  13.907  1.00 91.92           H  
ATOM   3088  HD3 LYS A 217      -4.197   1.996  13.869  1.00 91.92           H  
ATOM   3089  CE  LYS A 217      -2.717   2.984  15.061  1.00 91.92           C  
ATOM   3090  HE2 LYS A 217      -2.586   2.207  15.813  1.00 91.92           H  
ATOM   3091  HE3 LYS A 217      -2.579   3.954  15.539  1.00 91.92           H  
ATOM   3092  NZ  LYS A 217      -1.663   2.771  14.026  1.00 91.92           N  
ATOM   3093  HZ1 LYS A 217      -1.803   3.263  13.155  1.00 91.92           H  
ATOM   3094  HZ2 LYS A 217      -1.572   1.784  13.832  1.00 91.92           H  
ATOM   3095  HZ3 LYS A 217      -0.761   3.068  14.372  1.00 91.92           H  
ATOM   3096  N   GLN A 218      -8.125  -0.032  16.001  1.00 94.02           N  
ATOM   3097  H   GLN A 218      -8.593   0.068  15.111  1.00 94.02           H  
ATOM   3098  CA  GLN A 218      -7.730  -1.373  16.426  1.00 94.02           C  
ATOM   3099  HA  GLN A 218      -7.967  -1.488  17.483  1.00 94.02           H  
ATOM   3100  C   GLN A 218      -6.211  -1.533  16.281  1.00 94.02           C  
ATOM   3101  CB  GLN A 218      -8.492  -2.448  15.635  1.00 94.02           C  
ATOM   3102  HB2 GLN A 218      -8.605  -2.129  14.599  1.00 94.02           H  
ATOM   3103  HB3 GLN A 218      -7.919  -3.376  15.654  1.00 94.02           H  
ATOM   3104  O   GLN A 218      -5.608  -0.995  15.351  1.00 94.02           O  
ATOM   3105  CG  GLN A 218      -9.866  -2.745  16.256  1.00 94.02           C  
ATOM   3106  HG2 GLN A 218      -9.718  -3.136  17.263  1.00 94.02           H  
ATOM   3107  HG3 GLN A 218     -10.440  -1.821  16.330  1.00 94.02           H  
ATOM   3108  CD  GLN A 218     -10.690  -3.750  15.450  1.00 94.02           C  
ATOM   3109  NE2 GLN A 218     -11.530  -4.540  16.076  1.00 94.02           N  
ATOM   3110 HE21 GLN A 218     -11.520  -4.629  17.082  1.00 94.02           H  
ATOM   3111 HE22 GLN A 218     -11.976  -5.250  15.513  1.00 94.02           H  
ATOM   3112  OE1 GLN A 218     -10.644  -3.810  14.237  1.00 94.02           O  
ATOM   3113  N   VAL A 219      -5.617  -2.255  17.229  1.00 96.62           N  
ATOM   3114  H   VAL A 219      -6.195  -2.679  17.940  1.00 96.62           H  
ATOM   3115  CA  VAL A 219      -4.188  -2.599  17.239  1.00 96.62           C  
ATOM   3116  HA  VAL A 219      -3.593  -1.687  17.281  1.00 96.62           H  
ATOM   3117  C   VAL A 219      -3.827  -3.330  15.943  1.00 96.62           C  
ATOM   3118  CB  VAL A 219      -3.874  -3.446  18.488  1.00 96.62           C  
ATOM   3119  HB  VAL A 219      -4.586  -4.271  18.528  1.00 96.62           H  
ATOM   3120  O   VAL A 219      -4.593  -4.162  15.453  1.00 96.62           O  
ATOM   3121  CG1 VAL A 219      -2.468  -4.051  18.537  1.00 96.62           C  
ATOM   3122 HG11 VAL A 219      -1.712  -3.269  18.612  1.00 96.62           H  
ATOM   3123 HG12 VAL A 219      -2.272  -4.655  17.651  1.00 96.62           H  
ATOM   3124 HG13 VAL A 219      -2.375  -4.699  19.408  1.00 96.62           H  
ATOM   3125  CG2 VAL A 219      -4.059  -2.594  19.756  1.00 96.62           C  
ATOM   3126 HG21 VAL A 219      -5.077  -2.209  19.821  1.00 96.62           H  
ATOM   3127 HG22 VAL A 219      -3.858  -3.205  20.635  1.00 96.62           H  
ATOM   3128 HG23 VAL A 219      -3.357  -1.760  19.739  1.00 96.62           H  
ATOM   3129  N   GLY A 220      -2.682  -2.982  15.366  1.00 98.05           N  
ATOM   3130  H   GLY A 220      -2.096  -2.322  15.858  1.00 98.05           H  
ATOM   3131  CA  GLY A 220      -2.174  -3.501  14.101  1.00 98.05           C  
ATOM   3132  HA2 GLY A 220      -1.106  -3.286  14.052  1.00 98.05           H  
ATOM   3133  HA3 GLY A 220      -2.301  -4.583  14.070  1.00 98.05           H  
ATOM   3134  C   GLY A 220      -2.826  -2.907  12.853  1.00 98.05           C  
ATOM   3135  O   GLY A 220      -2.475  -3.324  11.753  1.00 98.05           O  
ATOM   3136  N   ARG A 221      -3.765  -1.956  12.966  1.00 97.92           N  
ATOM   3137  H   ARG A 221      -4.009  -1.643  13.895  1.00 97.92           H  
ATOM   3138  CA  ARG A 221      -4.366  -1.292  11.795  1.00 97.92           C  
ATOM   3139  HA  ARG A 221      -4.654  -2.067  11.084  1.00 97.92           H  
ATOM   3140  C   ARG A 221      -3.343  -0.390  11.113  1.00 97.92           C  
ATOM   3141  CB  ARG A 221      -5.636  -0.527  12.201  1.00 97.92           C  
ATOM   3142  HB2 ARG A 221      -6.351  -1.254  12.585  1.00 97.92           H  
ATOM   3143  HB3 ARG A 221      -5.399   0.158  13.015  1.00 97.92           H  
ATOM   3144  O   ARG A 221      -2.853   0.565  11.722  1.00 97.92           O  
ATOM   3145  CG  ARG A 221      -6.329   0.263  11.072  1.00 97.92           C  
ATOM   3146  HG2 ARG A 221      -7.354   0.427  11.404  1.00 97.92           H  
ATOM   3147  HG3 ARG A 221      -6.345  -0.327  10.156  1.00 97.92           H  
ATOM   3148  CD  ARG A 221      -5.715   1.647  10.808  1.00 97.92           C  
ATOM   3149  HD2 ARG A 221      -5.640   2.178  11.757  1.00 97.92           H  
ATOM   3150  HD3 ARG A 221      -4.714   1.533  10.393  1.00 97.92           H  
ATOM   3151  NE  ARG A 221      -6.492   2.463   9.856  1.00 97.92           N  
ATOM   3152  HE  ARG A 221      -7.305   2.060   9.413  1.00 97.92           H  
ATOM   3153  NH1 ARG A 221      -5.087   4.275   9.876  1.00 97.92           N  
ATOM   3154 HH11 ARG A 221      -4.416   3.713  10.380  1.00 97.92           H  
ATOM   3155 HH12 ARG A 221      -4.825   5.181   9.515  1.00 97.92           H  
ATOM   3156  NH2 ARG A 221      -6.944   4.329   8.641  1.00 97.92           N  
ATOM   3157 HH21 ARG A 221      -6.737   5.273   8.348  1.00 97.92           H  
ATOM   3158 HH22 ARG A 221      -7.812   3.900   8.352  1.00 97.92           H  
ATOM   3159  CZ  ARG A 221      -6.172   3.679   9.460  1.00 97.92           C  
ATOM   3160  N   VAL A 222      -3.179  -0.576   9.804  1.00 98.66           N  
ATOM   3161  H   VAL A 222      -3.651  -1.362   9.381  1.00 98.66           H  
ATOM   3162  CA  VAL A 222      -2.336   0.263   8.939  1.00 98.66           C  
ATOM   3163  HA  VAL A 222      -1.775   0.958   9.564  1.00 98.66           H  
ATOM   3164  C   VAL A 222      -3.194   1.099   7.983  1.00 98.66           C  
ATOM   3165  CB  VAL A 222      -1.291  -0.599   8.213  1.00 98.66           C  
ATOM   3166  HB  VAL A 222      -1.797  -1.377   7.642  1.00 98.66           H  
ATOM   3167  O   VAL A 222      -4.137   0.606   7.364  1.00 98.66           O  
ATOM   3168  CG1 VAL A 222      -0.427   0.242   7.273  1.00 98.66           C  
ATOM   3169 HG11 VAL A 222      -0.004   1.072   7.840  1.00 98.66           H  
ATOM   3170 HG12 VAL A 222       0.378  -0.366   6.861  1.00 98.66           H  
ATOM   3171 HG13 VAL A 222      -1.024   0.623   6.444  1.00 98.66           H  
ATOM   3172  CG2 VAL A 222      -0.356  -1.259   9.234  1.00 98.66           C  
ATOM   3173 HG21 VAL A 222      -0.913  -1.970   9.845  1.00 98.66           H  
ATOM   3174 HG22 VAL A 222       0.085  -0.507   9.887  1.00 98.66           H  
ATOM   3175 HG23 VAL A 222       0.441  -1.798   8.721  1.00 98.66           H  
ATOM   3176  N   GLY A 223      -2.898   2.400   7.917  1.00 97.96           N  
ATOM   3177  H   GLY A 223      -2.070   2.707   8.406  1.00 97.96           H  
ATOM   3178  CA  GLY A 223      -3.575   3.360   7.037  1.00 97.96           C  
ATOM   3179  HA2 GLY A 223      -3.577   4.336   7.522  1.00 97.96           H  
ATOM   3180  HA3 GLY A 223      -4.608   3.054   6.874  1.00 97.96           H  
ATOM   3181  C   GLY A 223      -2.910   3.522   5.670  1.00 97.96           C  
ATOM   3182  O   GLY A 223      -2.120   2.691   5.238  1.00 97.96           O  
ATOM   3183  N   ASP A 224      -3.228   4.620   4.986  1.00 98.64           N  
ATOM   3184  H   ASP A 224      -3.814   5.328   5.403  1.00 98.64           H  
ATOM   3185  CA  ASP A 224      -2.638   4.987   3.695  1.00 98.64           C  
ATOM   3186  HA  ASP A 224      -2.627   4.110   3.049  1.00 98.64           H  
ATOM   3187  C   ASP A 224      -1.190   5.466   3.824  1.00 98.64           C  
ATOM   3188  CB  ASP A 224      -3.505   6.071   3.023  1.00 98.64           C  
ATOM   3189  HB2 ASP A 224      -4.497   5.658   2.842  1.00 98.64           H  
ATOM   3190  HB3 ASP A 224      -3.071   6.309   2.051  1.00 98.64           H  
ATOM   3191  O   ASP A 224      -0.385   5.190   2.941  1.00 98.64           O  
ATOM   3192  CG  ASP A 224      -3.658   7.365   3.843  1.00 98.64           C  
ATOM   3193  OD1 ASP A 224      -3.965   7.252   5.056  1.00 98.64           O  
ATOM   3194  OD2 ASP A 224      -3.516   8.461   3.261  1.00 98.64           O  
ATOM   3195  N   ALA A 225      -0.851   6.145   4.924  1.00 98.77           N  
ATOM   3196  H   ALA A 225      -1.596   6.347   5.576  1.00 98.77           H  
ATOM   3197  CA  ALA A 225       0.422   6.837   5.125  1.00 98.77           C  
ATOM   3198  HA  ALA A 225       0.416   7.711   4.473  1.00 98.77           H  
ATOM   3199  C   ALA A 225       1.696   6.040   4.758  1.00 98.77           C  
ATOM   3200  CB  ALA A 225       0.470   7.345   6.570  1.00 98.77           C  
ATOM   3201  HB1 ALA A 225      -0.330   8.066   6.733  1.00 98.77           H  
ATOM   3202  HB2 ALA A 225       0.345   6.516   7.267  1.00 98.77           H  
ATOM   3203  HB3 ALA A 225       1.429   7.825   6.765  1.00 98.77           H  
ATOM   3204  O   ALA A 225       2.540   6.608   4.061  1.00 98.77           O  
ATOM   3205  N   PRO A 226       1.877   4.763   5.155  1.00 98.95           N  
ATOM   3206  CA  PRO A 226       3.072   4.002   4.788  1.00 98.95           C  
ATOM   3207  HA  PRO A 226       3.948   4.650   4.830  1.00 98.95           H  
ATOM   3208  C   PRO A 226       2.996   3.364   3.390  1.00 98.95           C  
ATOM   3209  CB  PRO A 226       3.220   2.952   5.884  1.00 98.95           C  
ATOM   3210  HB2 PRO A 226       3.755   2.064   5.548  1.00 98.95           H  
ATOM   3211  HB3 PRO A 226       3.726   3.399   6.740  1.00 98.95           H  
ATOM   3212  O   PRO A 226       3.978   2.792   2.922  1.00 98.95           O  
ATOM   3213  CG  PRO A 226       1.774   2.646   6.248  1.00 98.95           C  
ATOM   3214  HG2 PRO A 226       1.702   2.273   7.270  1.00 98.95           H  
ATOM   3215  HG3 PRO A 226       1.356   1.927   5.543  1.00 98.95           H  
ATOM   3216  CD  PRO A 226       1.068   3.990   6.091  1.00 98.95           C  
ATOM   3217  HD2 PRO A 226       0.059   3.829   5.710  1.00 98.95           H  
ATOM   3218  HD3 PRO A 226       1.033   4.491   7.058  1.00 98.95           H  
ATOM   3219  N   LEU A 227       1.848   3.424   2.708  1.00 98.96           N  
ATOM   3220  H   LEU A 227       1.087   3.979   3.072  1.00 98.96           H  
ATOM   3221  CA  LEU A 227       1.632   2.716   1.449  1.00 98.96           C  
ATOM   3222  HA  LEU A 227       2.309   1.863   1.409  1.00 98.96           H  
ATOM   3223  C   LEU A 227       1.956   3.609   0.250  1.00 98.96           C  
ATOM   3224  CB  LEU A 227       0.204   2.153   1.380  1.00 98.96           C  
ATOM   3225  HB2 LEU A 227       0.116   1.587   0.452  1.00 98.96           H  
ATOM   3226  HB3 LEU A 227      -0.495   2.989   1.339  1.00 98.96           H  
ATOM   3227  O   LEU A 227       1.233   4.561  -0.063  1.00 98.96           O  
ATOM   3228  CG  LEU A 227      -0.233   1.264   2.555  1.00 98.96           C  
ATOM   3229  HG  LEU A 227      -0.475   1.901   3.406  1.00 98.96           H  
ATOM   3230  CD1 LEU A 227      -1.483   0.484   2.148  1.00 98.96           C  
ATOM   3231 HD11 LEU A 227      -2.195   1.157   1.669  1.00 98.96           H  
ATOM   3232 HD12 LEU A 227      -1.223  -0.301   1.438  1.00 98.96           H  
ATOM   3233 HD13 LEU A 227      -1.939   0.041   3.033  1.00 98.96           H  
ATOM   3234  CD2 LEU A 227       0.837   0.264   2.989  1.00 98.96           C  
ATOM   3235 HD21 LEU A 227       1.282  -0.211   2.115  1.00 98.96           H  
ATOM   3236 HD22 LEU A 227       1.630   0.776   3.534  1.00 98.96           H  
ATOM   3237 HD23 LEU A 227       0.400  -0.486   3.649  1.00 98.96           H  
ATOM   3238  N   ILE A 228       3.033   3.256  -0.455  1.00 98.97           N  
ATOM   3239  H   ILE A 228       3.589   2.485  -0.114  1.00 98.97           H  
ATOM   3240  CA  ILE A 228       3.438   3.924  -1.694  1.00 98.97           C  
ATOM   3241  HA  ILE A 228       3.584   4.980  -1.467  1.00 98.97           H  
ATOM   3242  C   ILE A 228       2.322   3.815  -2.735  1.00 98.97           C  
ATOM   3243  CB  ILE A 228       4.769   3.358  -2.225  1.00 98.97           C  
ATOM   3244  HB  ILE A 228       4.611   2.301  -2.439  1.00 98.97           H  
ATOM   3245  O   ILE A 228       1.818   2.733  -3.025  1.00 98.97           O  
ATOM   3246  CG1 ILE A 228       5.914   3.460  -1.190  1.00 98.97           C  
ATOM   3247 HG12 ILE A 228       5.673   2.839  -0.327  1.00 98.97           H  
ATOM   3248 HG13 ILE A 228       6.819   3.044  -1.633  1.00 98.97           H  
ATOM   3249  CG2 ILE A 228       5.175   4.036  -3.546  1.00 98.97           C  
ATOM   3250 HG21 ILE A 228       4.496   3.738  -4.344  1.00 98.97           H  
ATOM   3251 HG22 ILE A 228       6.182   3.729  -3.830  1.00 98.97           H  
ATOM   3252 HG23 ILE A 228       5.148   5.120  -3.434  1.00 98.97           H  
ATOM   3253  CD1 ILE A 228       6.221   4.880  -0.688  1.00 98.97           C  
ATOM   3254 HD11 ILE A 228       6.500   5.526  -1.520  1.00 98.97           H  
ATOM   3255 HD12 ILE A 228       7.050   4.840   0.020  1.00 98.97           H  
ATOM   3256 HD13 ILE A 228       5.358   5.300  -0.172  1.00 98.97           H  
ATOM   3257  N   GLY A 229       1.928   4.962  -3.282  1.00 98.94           N  
ATOM   3258  H   GLY A 229       2.392   5.802  -2.966  1.00 98.94           H  
ATOM   3259  CA  GLY A 229       0.804   5.108  -4.200  1.00 98.94           C  
ATOM   3260  HA2 GLY A 229       1.041   5.906  -4.903  1.00 98.94           H  
ATOM   3261  HA3 GLY A 229       0.666   4.182  -4.758  1.00 98.94           H  
ATOM   3262  C   GLY A 229      -0.527   5.449  -3.525  1.00 98.94           C  
ATOM   3263  O   GLY A 229      -1.380   6.038  -4.180  1.00 98.94           O  
ATOM   3264  N   ALA A 230      -0.707   5.190  -2.227  1.00 98.93           N  
ATOM   3265  H   ALA A 230       0.032   4.731  -1.714  1.00 98.93           H  
ATOM   3266  CA  ALA A 230      -1.892   5.635  -1.488  1.00 98.93           C  
ATOM   3267  HA  ALA A 230      -2.685   5.897  -2.189  1.00 98.93           H  
ATOM   3268  C   ALA A 230      -1.596   6.898  -0.673  1.00 98.93           C  
ATOM   3269  CB  ALA A 230      -2.434   4.489  -0.633  1.00 98.93           C  
ATOM   3270  HB1 ALA A 230      -2.664   3.631  -1.264  1.00 98.93           H  
ATOM   3271  HB2 ALA A 230      -1.694   4.205   0.116  1.00 98.93           H  
ATOM   3272  HB3 ALA A 230      -3.339   4.820  -0.123  1.00 98.93           H  
ATOM   3273  O   ALA A 230      -2.161   7.949  -0.974  1.00 98.93           O  
ATOM   3274  N   GLY A 231      -0.690   6.785   0.307  1.00 98.88           N  
ATOM   3275  H   GLY A 231      -0.271   5.879   0.459  1.00 98.88           H  
ATOM   3276  CA  GLY A 231      -0.327   7.840   1.258  1.00 98.88           C  
ATOM   3277  HA2 GLY A 231       0.076   7.368   2.155  1.00 98.88           H  
ATOM   3278  HA3 GLY A 231      -1.226   8.370   1.572  1.00 98.88           H  
ATOM   3279  C   GLY A 231       0.768   8.796   0.790  1.00 98.88           C  
ATOM   3280  O   GLY A 231       0.883   9.940   1.239  1.00 98.88           O  
ATOM   3281  N   CYS A 232       1.636   8.283  -0.075  1.00 98.97           N  
ATOM   3282  H   CYS A 232       1.490   7.326  -0.365  1.00 98.97           H  
ATOM   3283  CA  CYS A 232       2.877   8.920  -0.493  1.00 98.97           C  
ATOM   3284  HA  CYS A 232       2.773  10.005  -0.478  1.00 98.97           H  
ATOM   3285  C   CYS A 232       3.228   8.458  -1.902  1.00 98.97           C  
ATOM   3286  CB  CYS A 232       3.969   8.502   0.493  1.00 98.97           C  
ATOM   3287  HB2 CYS A 232       4.072   7.417   0.474  1.00 98.97           H  
ATOM   3288  HB3 CYS A 232       3.681   8.799   1.502  1.00 98.97           H  
ATOM   3289  O   CYS A 232       3.189   7.260  -2.195  1.00 98.97           O  
ATOM   3290  SG  CYS A 232       5.570   9.258   0.106  1.00 98.97           S  
ATOM   3291  HG  CYS A 232       6.220   8.701   1.132  1.00 98.97           H  
ATOM   3292  N   TYR A 233       3.575   9.388  -2.784  1.00 98.98           N  
ATOM   3293  H   TYR A 233       3.546  10.359  -2.508  1.00 98.98           H  
ATOM   3294  CA  TYR A 233       4.113   9.055  -4.098  1.00 98.98           C  
ATOM   3295  HA  TYR A 233       4.738   8.168  -4.001  1.00 98.98           H  
ATOM   3296  C   TYR A 233       4.983  10.193  -4.627  1.00 98.98           C  
ATOM   3297  CB  TYR A 233       2.963   8.744  -5.069  1.00 98.98           C  
ATOM   3298  HB2 TYR A 233       2.391   9.652  -5.257  1.00 98.98           H  
ATOM   3299  HB3 TYR A 233       2.289   8.016  -4.618  1.00 98.98           H  
ATOM   3300  O   TYR A 233       4.655  11.359  -4.425  1.00 98.98           O  
ATOM   3301  CG  TYR A 233       3.458   8.173  -6.378  1.00 98.98           C  
ATOM   3302  CD1 TYR A 233       3.502   8.982  -7.529  1.00 98.98           C  
ATOM   3303  HD1 TYR A 233       3.137   9.998  -7.491  1.00 98.98           H  
ATOM   3304  CD2 TYR A 233       3.944   6.852  -6.420  1.00 98.98           C  
ATOM   3305  HD2 TYR A 233       3.918   6.237  -5.533  1.00 98.98           H  
ATOM   3306  CE1 TYR A 233       4.049   8.474  -8.722  1.00 98.98           C  
ATOM   3307  HE1 TYR A 233       4.099   9.088  -9.609  1.00 98.98           H  
ATOM   3308  CE2 TYR A 233       4.504   6.345  -7.608  1.00 98.98           C  
ATOM   3309  HE2 TYR A 233       4.891   5.337  -7.632  1.00 98.98           H  
ATOM   3310  OH  TYR A 233       5.142   6.687  -9.892  1.00 98.98           O  
ATOM   3311  HH  TYR A 233       5.498   5.809  -9.738  1.00 98.98           H  
ATOM   3312  CZ  TYR A 233       4.565   7.162  -8.757  1.00 98.98           C  
ATOM   3313  N   ALA A 234       6.066   9.878  -5.334  1.00 98.97           N  
ATOM   3314  H   ALA A 234       6.300   8.905  -5.471  1.00 98.97           H  
ATOM   3315  CA  ALA A 234       6.868  10.871  -6.038  1.00 98.97           C  
ATOM   3316  HA  ALA A 234       6.223  11.706  -6.311  1.00 98.97           H  
ATOM   3317  C   ALA A 234       7.440  10.309  -7.339  1.00 98.97           C  
ATOM   3318  CB  ALA A 234       7.970  11.405  -5.114  1.00 98.97           C  
ATOM   3319  HB1 ALA A 234       8.648  10.598  -4.838  1.00 98.97           H  
ATOM   3320  HB2 ALA A 234       7.524  11.824  -4.212  1.00 98.97           H  
ATOM   3321  HB3 ALA A 234       8.536  12.184  -5.625  1.00 98.97           H  
ATOM   3322  O   ALA A 234       7.946   9.189  -7.383  1.00 98.97           O  
ATOM   3323  N   SER A 235       7.392  11.116  -8.398  1.00 98.90           N  
ATOM   3324  H   SER A 235       6.859  11.970  -8.320  1.00 98.90           H  
ATOM   3325  CA  SER A 235       8.019  10.820  -9.684  1.00 98.90           C  
ATOM   3326  HA  SER A 235       8.925  10.234  -9.530  1.00 98.90           H  
ATOM   3327  C   SER A 235       8.375  12.111 -10.408  1.00 98.90           C  
ATOM   3328  CB  SER A 235       7.056   9.992 -10.535  1.00 98.90           C  
ATOM   3329  HB2 SER A 235       6.910   9.021 -10.061  1.00 98.90           H  
ATOM   3330  HB3 SER A 235       6.094  10.503 -10.581  1.00 98.90           H  
ATOM   3331  O   SER A 235       7.507  12.949 -10.649  1.00 98.90           O  
ATOM   3332  OG  SER A 235       7.545   9.804 -11.854  1.00 98.90           O  
ATOM   3333  HG  SER A 235       6.892   9.250 -12.288  1.00 98.90           H  
ATOM   3334  N   ASN A 236       9.628  12.242 -10.850  1.00 98.65           N  
ATOM   3335  H   ASN A 236      10.305  11.542 -10.582  1.00 98.65           H  
ATOM   3336  CA  ASN A 236      10.092  13.370 -11.667  1.00 98.65           C  
ATOM   3337  HA  ASN A 236       9.946  14.300 -11.118  1.00 98.65           H  
ATOM   3338  C   ASN A 236       9.318  13.505 -12.990  1.00 98.65           C  
ATOM   3339  CB  ASN A 236      11.600  13.225 -11.941  1.00 98.65           C  
ATOM   3340  HB2 ASN A 236      11.865  13.875 -12.775  1.00 98.65           H  
ATOM   3341  HB3 ASN A 236      11.839  12.198 -12.216  1.00 98.65           H  
ATOM   3342  O   ASN A 236       9.358  14.556 -13.625  1.00 98.65           O  
ATOM   3343  CG  ASN A 236      12.472  13.639 -10.770  1.00 98.65           C  
ATOM   3344  ND2 ASN A 236      13.755  13.790 -11.011  1.00 98.65           N  
ATOM   3345 HD21 ASN A 236      14.124  13.669 -11.943  1.00 98.65           H  
ATOM   3346 HD22 ASN A 236      14.362  14.099 -10.266  1.00 98.65           H  
ATOM   3347  OD1 ASN A 236      12.019  13.825  -9.655  1.00 98.65           O  
ATOM   3348  N   ARG A 237       8.623  12.445 -13.426  1.00 98.05           N  
ATOM   3349  H   ARG A 237       8.587  11.633 -12.827  1.00 98.05           H  
ATOM   3350  CA  ARG A 237       7.814  12.454 -14.653  1.00 98.05           C  
ATOM   3351  HA  ARG A 237       8.320  13.061 -15.404  1.00 98.05           H  
ATOM   3352  C   ARG A 237       6.451  13.120 -14.465  1.00 98.05           C  
ATOM   3353  CB  ARG A 237       7.658  11.023 -15.195  1.00 98.05           C  
ATOM   3354  HB2 ARG A 237       7.180  10.396 -14.442  1.00 98.05           H  
ATOM   3355  HB3 ARG A 237       7.008  11.053 -16.069  1.00 98.05           H  
ATOM   3356  O   ARG A 237       5.837  13.486 -15.463  1.00 98.05           O  
ATOM   3357  CG  ARG A 237       9.012  10.414 -15.599  1.00 98.05           C  
ATOM   3358  HG2 ARG A 237       9.482  11.045 -16.353  1.00 98.05           H  
ATOM   3359  HG3 ARG A 237       9.666  10.378 -14.728  1.00 98.05           H  
ATOM   3360  CD  ARG A 237       8.883   8.986 -16.146  1.00 98.05           C  
ATOM   3361  HD2 ARG A 237       9.885   8.591 -16.313  1.00 98.05           H  
ATOM   3362  HD3 ARG A 237       8.409   8.376 -15.376  1.00 98.05           H  
ATOM   3363  NE  ARG A 237       8.130   8.931 -17.418  1.00 98.05           N  
ATOM   3364  HE  ARG A 237       8.316   9.657 -18.095  1.00 98.05           H  
ATOM   3365  NH1 ARG A 237       6.788   7.136 -16.905  1.00 98.05           N  
ATOM   3366 HH11 ARG A 237       7.227   7.046 -16.000  1.00 98.05           H  
ATOM   3367 HH12 ARG A 237       5.827   6.836 -16.994  1.00 98.05           H  
ATOM   3368  NH2 ARG A 237       6.405   8.236 -18.762  1.00 98.05           N  
ATOM   3369 HH21 ARG A 237       6.495   9.033 -19.375  1.00 98.05           H  
ATOM   3370 HH22 ARG A 237       5.538   7.719 -18.724  1.00 98.05           H  
ATOM   3371  CZ  ARG A 237       7.138   8.102 -17.697  1.00 98.05           C  
ATOM   3372  N   THR A 238       5.977  13.257 -13.227  1.00 98.73           N  
ATOM   3373  H   THR A 238       6.551  12.965 -12.449  1.00 98.73           H  
ATOM   3374  CA  THR A 238       4.628  13.744 -12.920  1.00 98.73           C  
ATOM   3375  HA  THR A 238       4.259  14.334 -13.759  1.00 98.73           H  
ATOM   3376  C   THR A 238       4.650  14.698 -11.728  1.00 98.73           C  
ATOM   3377  CB  THR A 238       3.637  12.581 -12.713  1.00 98.73           C  
ATOM   3378  HB  THR A 238       2.682  12.978 -12.371  1.00 98.73           H  
ATOM   3379  O   THR A 238       4.757  15.909 -11.915  1.00 98.73           O  
ATOM   3380  CG2 THR A 238       3.401  11.774 -13.983  1.00 98.73           C  
ATOM   3381 HG21 THR A 238       4.323  11.305 -14.326  1.00 98.73           H  
ATOM   3382 HG22 THR A 238       2.675  10.989 -13.769  1.00 98.73           H  
ATOM   3383 HG23 THR A 238       3.006  12.420 -14.767  1.00 98.73           H  
ATOM   3384  OG1 THR A 238       4.121  11.649 -11.772  1.00 98.73           O  
ATOM   3385  HG1 THR A 238       3.518  10.902 -11.797  1.00 98.73           H  
ATOM   3386  N   CYS A 239       4.552  14.170 -10.511  1.00 98.95           N  
ATOM   3387  H   CYS A 239       4.527  13.163 -10.433  1.00 98.95           H  
ATOM   3388  CA  CYS A 239       4.400  14.942  -9.288  1.00 98.95           C  
ATOM   3389  HA  CYS A 239       5.003  15.847  -9.367  1.00 98.95           H  
ATOM   3390  C   CYS A 239       4.884  14.184  -8.047  1.00 98.95           C  
ATOM   3391  CB  CYS A 239       2.927  15.358  -9.150  1.00 98.95           C  
ATOM   3392  HB2 CYS A 239       2.799  15.963  -8.253  1.00 98.95           H  
ATOM   3393  HB3 CYS A 239       2.661  15.964 -10.016  1.00 98.95           H  
ATOM   3394  O   CYS A 239       5.046  12.962  -8.060  1.00 98.95           O  
ATOM   3395  SG  CYS A 239       1.819  13.919  -9.072  1.00 98.95           S  
ATOM   3396  HG  CYS A 239       2.416  13.296  -8.052  1.00 98.95           H  
ATOM   3397  N   ALA A 240       5.072  14.930  -6.963  1.00 98.98           N  
ATOM   3398  H   ALA A 240       4.941  15.926  -7.062  1.00 98.98           H  
ATOM   3399  CA  ALA A 240       5.112  14.428  -5.597  1.00 98.98           C  
ATOM   3400  HA  ALA A 240       5.256  13.347  -5.606  1.00 98.98           H  
ATOM   3401  C   ALA A 240       3.775  14.712  -4.903  1.00 98.98           C  
ATOM   3402  CB  ALA A 240       6.294  15.057  -4.860  1.00 98.98           C  
ATOM   3403  HB1 ALA A 240       6.321  16.133  -5.029  1.00 98.98           H  
ATOM   3404  HB2 ALA A 240       7.226  14.608  -5.203  1.00 98.98           H  
ATOM   3405  HB3 ALA A 240       6.196  14.874  -3.790  1.00 98.98           H  
ATOM   3406  O   ALA A 240       3.221  15.798  -5.073  1.00 98.98           O  
ATOM   3407  N   VAL A 241       3.269  13.745  -4.135  1.00 98.99           N  
ATOM   3408  H   VAL A 241       3.796  12.888  -4.051  1.00 98.99           H  
ATOM   3409  CA  VAL A 241       1.972  13.780  -3.448  1.00 98.99           C  
ATOM   3410  HA  VAL A 241       1.658  14.820  -3.356  1.00 98.99           H  
ATOM   3411  C   VAL A 241       2.098  13.176  -2.049  1.00 98.99           C  
ATOM   3412  CB  VAL A 241       0.883  13.022  -4.236  1.00 98.99           C  
ATOM   3413  HB  VAL A 241       1.122  11.959  -4.247  1.00 98.99           H  
ATOM   3414  O   VAL A 241       2.668  12.096  -1.888  1.00 98.99           O  
ATOM   3415  CG1 VAL A 241      -0.492  13.216  -3.583  1.00 98.99           C  
ATOM   3416 HG11 VAL A 241      -0.543  12.664  -2.645  1.00 98.99           H  
ATOM   3417 HG12 VAL A 241      -1.279  12.849  -4.243  1.00 98.99           H  
ATOM   3418 HG13 VAL A 241      -0.656  14.275  -3.387  1.00 98.99           H  
ATOM   3419  CG2 VAL A 241       0.782  13.487  -5.691  1.00 98.99           C  
ATOM   3420 HG21 VAL A 241       1.713  13.266  -6.213  1.00 98.99           H  
ATOM   3421 HG22 VAL A 241       0.577  14.556  -5.737  1.00 98.99           H  
ATOM   3422 HG23 VAL A 241      -0.015  12.936  -6.191  1.00 98.99           H  
ATOM   3423  N   SER A 242       1.523  13.849  -1.055  1.00 98.98           N  
ATOM   3424  H   SER A 242       1.074  14.727  -1.275  1.00 98.98           H  
ATOM   3425  CA  SER A 242       1.363  13.352   0.317  1.00 98.98           C  
ATOM   3426  HA  SER A 242       1.543  12.277   0.339  1.00 98.98           H  
ATOM   3427  C   SER A 242      -0.070  13.609   0.785  1.00 98.98           C  
ATOM   3428  CB  SER A 242       2.386  14.019   1.235  1.00 98.98           C  
ATOM   3429  HB2 SER A 242       3.395  13.808   0.880  1.00 98.98           H  
ATOM   3430  HB3 SER A 242       2.228  15.098   1.232  1.00 98.98           H  
ATOM   3431  O   SER A 242      -0.630  14.674   0.499  1.00 98.98           O  
ATOM   3432  OG  SER A 242       2.248  13.544   2.549  1.00 98.98           O  
ATOM   3433  HG  SER A 242       2.674  12.687   2.625  1.00 98.98           H  
ATOM   3434  N   THR A 243      -0.697  12.616   1.417  1.00 98.83           N  
ATOM   3435  H   THR A 243      -0.187  11.772   1.632  1.00 98.83           H  
ATOM   3436  CA  THR A 243      -2.140  12.610   1.695  1.00 98.83           C  
ATOM   3437  HA  THR A 243      -2.584  13.523   1.297  1.00 98.83           H  
ATOM   3438  C   THR A 243      -2.464  12.583   3.184  1.00 98.83           C  
ATOM   3439  CB  THR A 243      -2.850  11.441   1.002  1.00 98.83           C  
ATOM   3440  HB  THR A 243      -3.924  11.538   1.159  1.00 98.83           H  
ATOM   3441  O   THR A 243      -1.653  12.234   4.043  1.00 98.83           O  
ATOM   3442  CG2 THR A 243      -2.554  11.351  -0.498  1.00 98.83           C  
ATOM   3443 HG21 THR A 243      -2.824  12.283  -0.995  1.00 98.83           H  
ATOM   3444 HG22 THR A 243      -3.125  10.532  -0.936  1.00 98.83           H  
ATOM   3445 HG23 THR A 243      -1.494  11.151  -0.658  1.00 98.83           H  
ATOM   3446  OG1 THR A 243      -2.409  10.239   1.549  1.00 98.83           O  
ATOM   3447  HG1 THR A 243      -3.013   9.840   2.179  1.00 98.83           H  
ATOM   3448  N   THR A 244      -3.702  12.955   3.508  1.00 97.78           N  
ATOM   3449  H   THR A 244      -4.316  13.295   2.781  1.00 97.78           H  
ATOM   3450  CA  THR A 244      -4.219  12.907   4.875  1.00 97.78           C  
ATOM   3451  HA  THR A 244      -3.812  12.024   5.366  1.00 97.78           H  
ATOM   3452  C   THR A 244      -5.738  12.785   4.876  1.00 97.78           C  
ATOM   3453  CB  THR A 244      -3.725  14.143   5.635  1.00 97.78           C  
ATOM   3454  HB  THR A 244      -2.635  14.110   5.611  1.00 97.78           H  
ATOM   3455  O   THR A 244      -6.429  13.565   4.223  1.00 97.78           O  
ATOM   3456  CG2 THR A 244      -4.145  15.497   5.060  1.00 97.78           C  
ATOM   3457 HG21 THR A 244      -3.689  16.302   5.637  1.00 97.78           H  
ATOM   3458 HG22 THR A 244      -5.230  15.598   5.079  1.00 97.78           H  
ATOM   3459 HG23 THR A 244      -3.799  15.584   4.030  1.00 97.78           H  
ATOM   3460  OG1 THR A 244      -4.083  14.097   6.994  1.00 97.78           O  
ATOM   3461  HG1 THR A 244      -3.288  14.407   7.435  1.00 97.78           H  
ATOM   3462  N   GLY A 245      -6.292  11.807   5.595  1.00 94.95           N  
ATOM   3463  H   GLY A 245      -5.702  11.141   6.075  1.00 94.95           H  
ATOM   3464  CA  GLY A 245      -7.738  11.594   5.614  1.00 94.95           C  
ATOM   3465  HA2 GLY A 245      -8.109  11.698   4.595  1.00 94.95           H  
ATOM   3466  HA3 GLY A 245      -8.215  12.357   6.229  1.00 94.95           H  
ATOM   3467  C   GLY A 245      -8.171  10.221   6.116  1.00 94.95           C  
ATOM   3468  O   GLY A 245      -7.503   9.588   6.931  1.00 94.95           O  
ATOM   3469  N   THR A 246      -9.323   9.762   5.629  1.00 93.20           N  
ATOM   3470  H   THR A 246      -9.848  10.370   5.017  1.00 93.20           H  
ATOM   3471  CA  THR A 246      -9.868   8.421   5.875  1.00 93.20           C  
ATOM   3472  HA  THR A 246      -9.847   8.211   6.945  1.00 93.20           H  
ATOM   3473  C   THR A 246      -9.018   7.369   5.164  1.00 93.20           C  
ATOM   3474  CB  THR A 246     -11.327   8.332   5.393  1.00 93.20           C  
ATOM   3475  HB  THR A 246     -11.657   7.295   5.448  1.00 93.20           H  
ATOM   3476  O   THR A 246      -9.333   6.994   4.031  1.00 93.20           O  
ATOM   3477  CG2 THR A 246     -12.277   9.185   6.227  1.00 93.20           C  
ATOM   3478 HG21 THR A 246     -13.294   9.064   5.854  1.00 93.20           H  
ATOM   3479 HG22 THR A 246     -12.243   8.863   7.268  1.00 93.20           H  
ATOM   3480 HG23 THR A 246     -11.997  10.236   6.166  1.00 93.20           H  
ATOM   3481  OG1 THR A 246     -11.414   8.775   4.057  1.00 93.20           O  
ATOM   3482  HG1 THR A 246     -10.740   8.271   3.594  1.00 93.20           H  
ATOM   3483  N   GLY A 247      -7.937   6.922   5.807  1.00 96.47           N  
ATOM   3484  H   GLY A 247      -7.686   7.410   6.655  1.00 96.47           H  
ATOM   3485  CA  GLY A 247      -6.893   6.110   5.172  1.00 96.47           C  
ATOM   3486  HA2 GLY A 247      -6.320   6.754   4.506  1.00 96.47           H  
ATOM   3487  HA3 GLY A 247      -6.217   5.723   5.935  1.00 96.47           H  
ATOM   3488  C   GLY A 247      -7.413   4.933   4.346  1.00 96.47           C  
ATOM   3489  O   GLY A 247      -6.980   4.742   3.219  1.00 96.47           O  
ATOM   3490  N   GLU A 248      -8.438   4.226   4.817  1.00 97.31           N  
ATOM   3491  H   GLU A 248      -8.778   4.429   5.746  1.00 97.31           H  
ATOM   3492  CA  GLU A 248      -9.081   3.128   4.090  1.00 97.31           C  
ATOM   3493  HA  GLU A 248      -8.371   2.310   3.970  1.00 97.31           H  
ATOM   3494  C   GLU A 248      -9.556   3.525   2.679  1.00 97.31           C  
ATOM   3495  CB  GLU A 248     -10.282   2.633   4.909  1.00 97.31           C  
ATOM   3496  HB2 GLU A 248     -10.862   1.964   4.274  1.00 97.31           H  
ATOM   3497  HB3 GLU A 248     -10.924   3.474   5.171  1.00 97.31           H  
ATOM   3498  O   GLU A 248      -9.369   2.767   1.730  1.00 97.31           O  
ATOM   3499  CG  GLU A 248      -9.922   1.848   6.178  1.00 97.31           C  
ATOM   3500  HG2 GLU A 248     -10.833   1.337   6.491  1.00 97.31           H  
ATOM   3501  HG3 GLU A 248      -9.183   1.090   5.919  1.00 97.31           H  
ATOM   3502  CD  GLU A 248      -9.397   2.674   7.366  1.00 97.31           C  
ATOM   3503  OE1 GLU A 248      -8.832   2.080   8.314  1.00 97.31           O  
ATOM   3504  OE2 GLU A 248      -9.453   3.924   7.353  1.00 97.31           O  
ATOM   3505  N   MET A 249     -10.136   4.717   2.505  1.00 97.71           N  
ATOM   3506  H   MET A 249     -10.148   5.355   3.287  1.00 97.71           H  
ATOM   3507  CA  MET A 249     -10.584   5.196   1.188  1.00 97.71           C  
ATOM   3508  HA  MET A 249     -11.040   4.365   0.651  1.00 97.71           H  
ATOM   3509  C   MET A 249      -9.420   5.675   0.319  1.00 97.71           C  
ATOM   3510  CB  MET A 249     -11.637   6.309   1.326  1.00 97.71           C  
ATOM   3511  HB2 MET A 249     -11.187   7.179   1.804  1.00 97.71           H  
ATOM   3512  HB3 MET A 249     -11.963   6.605   0.329  1.00 97.71           H  
ATOM   3513  O   MET A 249      -9.461   5.504  -0.897  1.00 97.71           O  
ATOM   3514  CG  MET A 249     -12.869   5.878   2.129  1.00 97.71           C  
ATOM   3515  HG2 MET A 249     -13.641   6.640   2.029  1.00 97.71           H  
ATOM   3516  HG3 MET A 249     -12.592   5.833   3.182  1.00 97.71           H  
ATOM   3517  SD  MET A 249     -13.592   4.289   1.639  1.00 97.71           S  
ATOM   3518  CE  MET A 249     -13.516   3.456   3.243  1.00 97.71           C  
ATOM   3519  HE1 MET A 249     -14.126   4.004   3.962  1.00 97.71           H  
ATOM   3520  HE2 MET A 249     -13.878   2.430   3.185  1.00 97.71           H  
ATOM   3521  HE3 MET A 249     -12.483   3.451   3.592  1.00 97.71           H  
ATOM   3522  N   PHE A 250      -8.369   6.227   0.929  1.00 98.46           N  
ATOM   3523  H   PHE A 250      -8.360   6.267   1.938  1.00 98.46           H  
ATOM   3524  CA  PHE A 250      -7.151   6.626   0.217  1.00 98.46           C  
ATOM   3525  HA  PHE A 250      -7.428   7.209  -0.662  1.00 98.46           H  
ATOM   3526  C   PHE A 250      -6.375   5.407  -0.303  1.00 98.46           C  
ATOM   3527  CB  PHE A 250      -6.287   7.519   1.119  1.00 98.46           C  
ATOM   3528  HB2 PHE A 250      -6.246   7.096   2.123  1.00 98.46           H  
ATOM   3529  HB3 PHE A 250      -5.269   7.518   0.731  1.00 98.46           H  
ATOM   3530  O   PHE A 250      -5.857   5.460  -1.418  1.00 98.46           O  
ATOM   3531  CG  PHE A 250      -6.760   8.960   1.213  1.00 98.46           C  
ATOM   3532  CD1 PHE A 250      -6.023   9.983   0.592  1.00 98.46           C  
ATOM   3533  HD1 PHE A 250      -5.113   9.741   0.063  1.00 98.46           H  
ATOM   3534  CD2 PHE A 250      -7.929   9.290   1.921  1.00 98.46           C  
ATOM   3535  HD2 PHE A 250      -8.507   8.510   2.394  1.00 98.46           H  
ATOM   3536  CE1 PHE A 250      -6.447  11.322   0.686  1.00 98.46           C  
ATOM   3537  HE1 PHE A 250      -5.875  12.106   0.212  1.00 98.46           H  
ATOM   3538  CE2 PHE A 250      -8.354  10.625   2.020  1.00 98.46           C  
ATOM   3539  HE2 PHE A 250      -9.257  10.866   2.561  1.00 98.46           H  
ATOM   3540  CZ  PHE A 250      -7.603  11.645   1.413  1.00 98.46           C  
ATOM   3541  HZ  PHE A 250      -7.917  12.675   1.488  1.00 98.46           H  
ATOM   3542  N   ILE A 251      -6.380   4.290   0.438  1.00 98.88           N  
ATOM   3543  H   ILE A 251      -6.749   4.352   1.376  1.00 98.88           H  
ATOM   3544  CA  ILE A 251      -5.869   2.986  -0.018  1.00 98.88           C  
ATOM   3545  HA  ILE A 251      -4.848   3.109  -0.378  1.00 98.88           H  
ATOM   3546  C   ILE A 251      -6.697   2.473  -1.199  1.00 98.88           C  
ATOM   3547  CB  ILE A 251      -5.852   1.955   1.136  1.00 98.88           C  
ATOM   3548  HB  ILE A 251      -6.857   1.879   1.551  1.00 98.88           H  
ATOM   3549  O   ILE A 251      -6.153   2.207  -2.267  1.00 98.88           O  
ATOM   3550  CG1 ILE A 251      -4.895   2.380   2.267  1.00 98.88           C  
ATOM   3551 HG12 ILE A 251      -3.868   2.385   1.900  1.00 98.88           H  
ATOM   3552 HG13 ILE A 251      -5.110   3.405   2.572  1.00 98.88           H  
ATOM   3553  CG2 ILE A 251      -5.447   0.568   0.603  1.00 98.88           C  
ATOM   3554 HG21 ILE A 251      -5.347  -0.156   1.412  1.00 98.88           H  
ATOM   3555 HG22 ILE A 251      -6.209   0.186  -0.076  1.00 98.88           H  
ATOM   3556 HG23 ILE A 251      -4.494   0.638   0.080  1.00 98.88           H  
ATOM   3557  CD1 ILE A 251      -5.011   1.494   3.515  1.00 98.88           C  
ATOM   3558 HD11 ILE A 251      -4.557   0.518   3.345  1.00 98.88           H  
ATOM   3559 HD12 ILE A 251      -4.496   1.965   4.353  1.00 98.88           H  
ATOM   3560 HD13 ILE A 251      -6.059   1.370   3.789  1.00 98.88           H  
ATOM   3561  N   ARG A 252      -8.024   2.375  -1.037  1.00 98.73           N  
ATOM   3562  H   ARG A 252      -8.402   2.604  -0.129  1.00 98.73           H  
ATOM   3563  CA  ARG A 252      -8.936   1.843  -2.071  1.00 98.73           C  
ATOM   3564  HA  ARG A 252      -8.634   0.829  -2.334  1.00 98.73           H  
ATOM   3565  C   ARG A 252      -8.897   2.645  -3.373  1.00 98.73           C  
ATOM   3566  CB  ARG A 252     -10.366   1.822  -1.515  1.00 98.73           C  
ATOM   3567  HB2 ARG A 252     -11.062   1.611  -2.327  1.00 98.73           H  
ATOM   3568  HB3 ARG A 252     -10.603   2.806  -1.110  1.00 98.73           H  
ATOM   3569  O   ARG A 252      -9.076   2.077  -4.448  1.00 98.73           O  
ATOM   3570  CG  ARG A 252     -10.549   0.753  -0.427  1.00 98.73           C  
ATOM   3571  HG2 ARG A 252     -10.564  -0.230  -0.899  1.00 98.73           H  
ATOM   3572  HG3 ARG A 252      -9.710   0.769   0.268  1.00 98.73           H  
ATOM   3573  CD  ARG A 252     -11.846   0.969   0.361  1.00 98.73           C  
ATOM   3574  HD2 ARG A 252     -11.845   1.979   0.770  1.00 98.73           H  
ATOM   3575  HD3 ARG A 252     -11.866   0.256   1.186  1.00 98.73           H  
ATOM   3576  NE  ARG A 252     -13.024   0.757  -0.497  1.00 98.73           N  
ATOM   3577  HE  ARG A 252     -12.826   0.297  -1.374  1.00 98.73           H  
ATOM   3578  NH1 ARG A 252     -14.666   1.474   0.915  1.00 98.73           N  
ATOM   3579 HH11 ARG A 252     -15.618   1.788   1.036  1.00 98.73           H  
ATOM   3580 HH12 ARG A 252     -13.938   1.874   1.489  1.00 98.73           H  
ATOM   3581  NH2 ARG A 252     -15.241   0.693  -1.043  1.00 98.73           N  
ATOM   3582 HH21 ARG A 252     -15.063   0.334  -1.970  1.00 98.73           H  
ATOM   3583 HH22 ARG A 252     -16.205   0.911  -0.832  1.00 98.73           H  
ATOM   3584  CZ  ARG A 252     -14.290   0.969  -0.213  1.00 98.73           C  
ATOM   3585  N   MET A 253      -8.676   3.956  -3.273  1.00 98.63           N  
ATOM   3586  H   MET A 253      -8.605   4.353  -2.347  1.00 98.63           H  
ATOM   3587  CA  MET A 253      -8.570   4.859  -4.420  1.00 98.63           C  
ATOM   3588  HA  MET A 253      -9.170   4.439  -5.228  1.00 98.63           H  
ATOM   3589  C   MET A 253      -7.144   4.987  -4.966  1.00 98.63           C  
ATOM   3590  CB  MET A 253      -9.157   6.230  -4.035  1.00 98.63           C  
ATOM   3591  HB2 MET A 253      -8.444   6.766  -3.408  1.00 98.63           H  
ATOM   3592  HB3 MET A 253     -10.065   6.077  -3.453  1.00 98.63           H  
ATOM   3593  O   MET A 253      -6.966   5.603  -6.011  1.00 98.63           O  
ATOM   3594  CG  MET A 253      -9.520   7.101  -5.247  1.00 98.63           C  
ATOM   3595  HG2 MET A 253      -8.606   7.393  -5.764  1.00 98.63           H  
ATOM   3596  HG3 MET A 253      -9.989   8.016  -4.884  1.00 98.63           H  
ATOM   3597  SD  MET A 253     -10.636   6.321  -6.454  1.00 98.63           S  
ATOM   3598  CE  MET A 253     -12.155   6.217  -5.481  1.00 98.63           C  
ATOM   3599  HE1 MET A 253     -12.461   7.216  -5.172  1.00 98.63           H  
ATOM   3600  HE2 MET A 253     -12.944   5.760  -6.078  1.00 98.63           H  
ATOM   3601  HE3 MET A 253     -11.973   5.604  -4.599  1.00 98.63           H  
ATOM   3602  N   VAL A 254      -6.138   4.435  -4.274  1.00 98.90           N  
ATOM   3603  H   VAL A 254      -6.353   3.882  -3.457  1.00 98.90           H  
ATOM   3604  CA  VAL A 254      -4.714   4.580  -4.621  1.00 98.90           C  
ATOM   3605  HA  VAL A 254      -4.142   4.257  -3.751  1.00 98.90           H  
ATOM   3606  C   VAL A 254      -4.373   6.064  -4.849  1.00 98.90           C  
ATOM   3607  CB  VAL A 254      -4.331   3.647  -5.790  1.00 98.90           C  
ATOM   3608  HB  VAL A 254      -4.662   4.089  -6.730  1.00 98.90           H  
ATOM   3609  O   VAL A 254      -3.851   6.478  -5.884  1.00 98.90           O  
ATOM   3610  CG1 VAL A 254      -2.819   3.427  -5.833  1.00 98.90           C  
ATOM   3611 HG11 VAL A 254      -2.574   2.816  -6.701  1.00 98.90           H  
ATOM   3612 HG12 VAL A 254      -2.302   4.384  -5.916  1.00 98.90           H  
ATOM   3613 HG13 VAL A 254      -2.483   2.920  -4.929  1.00 98.90           H  
ATOM   3614  CG2 VAL A 254      -4.961   2.248  -5.669  1.00 98.90           C  
ATOM   3615 HG21 VAL A 254      -4.601   1.608  -6.475  1.00 98.90           H  
ATOM   3616 HG22 VAL A 254      -6.045   2.314  -5.759  1.00 98.90           H  
ATOM   3617 HG23 VAL A 254      -4.702   1.801  -4.710  1.00 98.90           H  
ATOM   3618  N   ALA A 255      -4.797   6.893  -3.889  1.00 98.92           N  
ATOM   3619  H   ALA A 255      -5.180   6.465  -3.058  1.00 98.92           H  
ATOM   3620  CA  ALA A 255      -5.062   8.315  -4.104  1.00 98.92           C  
ATOM   3621  HA  ALA A 255      -5.816   8.403  -4.886  1.00 98.92           H  
ATOM   3622  C   ALA A 255      -3.839   9.121  -4.569  1.00 98.92           C  
ATOM   3623  CB  ALA A 255      -5.639   8.884  -2.803  1.00 98.92           C  
ATOM   3624  HB1 ALA A 255      -5.843   9.948  -2.922  1.00 98.92           H  
ATOM   3625  HB2 ALA A 255      -4.920   8.745  -1.995  1.00 98.92           H  
ATOM   3626  HB3 ALA A 255      -6.567   8.370  -2.554  1.00 98.92           H  
ATOM   3627  O   ALA A 255      -3.963   9.934  -5.487  1.00 98.92           O  
ATOM   3628  N   ALA A 256      -2.666   8.906  -3.965  1.00 98.97           N  
ATOM   3629  H   ALA A 256      -2.616   8.239  -3.208  1.00 98.97           H  
ATOM   3630  CA  ALA A 256      -1.448   9.619  -4.346  1.00 98.97           C  
ATOM   3631  HA  ALA A 256      -1.658  10.688  -4.312  1.00 98.97           H  
ATOM   3632  C   ALA A 256      -1.009   9.291  -5.784  1.00 98.97           C  
ATOM   3633  CB  ALA A 256      -0.347   9.313  -3.321  1.00 98.97           C  
ATOM   3634  HB1 ALA A 256       0.564   9.850  -3.585  1.00 98.97           H  
ATOM   3635  HB2 ALA A 256      -0.662   9.638  -2.329  1.00 98.97           H  
ATOM   3636  HB3 ALA A 256      -0.132   8.245  -3.297  1.00 98.97           H  
ATOM   3637  O   ALA A 256      -0.671  10.197  -6.549  1.00 98.97           O  
ATOM   3638  N   TYR A 257      -1.058   8.015  -6.176  1.00 98.97           N  
ATOM   3639  H   TYR A 257      -1.406   7.322  -5.529  1.00 98.97           H  
ATOM   3640  CA  TYR A 257      -0.720   7.594  -7.535  1.00 98.97           C  
ATOM   3641  HA  TYR A 257       0.234   8.041  -7.813  1.00 98.97           H  
ATOM   3642  C   TYR A 257      -1.764   8.035  -8.549  1.00 98.97           C  
ATOM   3643  CB  TYR A 257      -0.596   6.077  -7.631  1.00 98.97           C  
ATOM   3644  HB2 TYR A 257      -1.589   5.631  -7.567  1.00 98.97           H  
ATOM   3645  HB3 TYR A 257      -0.002   5.703  -6.797  1.00 98.97           H  
ATOM   3646  O   TYR A 257      -1.412   8.363  -9.675  1.00 98.97           O  
ATOM   3647  CG  TYR A 257       0.061   5.635  -8.920  1.00 98.97           C  
ATOM   3648  CD1 TYR A 257      -0.693   5.189 -10.023  1.00 98.97           C  
ATOM   3649  HD1 TYR A 257      -1.771   5.253 -10.002  1.00 98.97           H  
ATOM   3650  CD2 TYR A 257       1.455   5.701  -9.014  1.00 98.97           C  
ATOM   3651  HD2 TYR A 257       2.021   6.072  -8.172  1.00 98.97           H  
ATOM   3652  CE1 TYR A 257      -0.045   4.718 -11.183  1.00 98.97           C  
ATOM   3653  HE1 TYR A 257      -0.604   4.349 -12.030  1.00 98.97           H  
ATOM   3654  CE2 TYR A 257       2.106   5.233 -10.163  1.00 98.97           C  
ATOM   3655  HE2 TYR A 257       3.185   5.220 -10.213  1.00 98.97           H  
ATOM   3656  OH  TYR A 257       2.048   4.239 -12.299  1.00 98.97           O  
ATOM   3657  HH  TYR A 257       2.936   4.013 -12.015  1.00 98.97           H  
ATOM   3658  CZ  TYR A 257       1.363   4.727 -11.240  1.00 98.97           C  
ATOM   3659  N   ASP A 258      -3.043   8.071  -8.176  1.00 98.97           N  
ATOM   3660  H   ASP A 258      -3.300   7.713  -7.267  1.00 98.97           H  
ATOM   3661  CA  ASP A 258      -4.103   8.460  -9.100  1.00 98.97           C  
ATOM   3662  HA  ASP A 258      -4.069   7.789  -9.958  1.00 98.97           H  
ATOM   3663  C   ASP A 258      -3.919   9.890  -9.630  1.00 98.97           C  
ATOM   3664  CB  ASP A 258      -5.459   8.293  -8.416  1.00 98.97           C  
ATOM   3665  HB2 ASP A 258      -5.568   9.027  -7.618  1.00 98.97           H  
ATOM   3666  HB3 ASP A 258      -5.536   7.293  -7.991  1.00 98.97           H  
ATOM   3667  O   ASP A 258      -4.156  10.145 -10.811  1.00 98.97           O  
ATOM   3668  CG  ASP A 258      -6.561   8.469  -9.447  1.00 98.97           C  
ATOM   3669  OD1 ASP A 258      -6.592   7.741 -10.453  1.00 98.97           O  
ATOM   3670  OD2 ASP A 258      -7.450   9.332  -9.301  1.00 98.97           O  
ATOM   3671  N   VAL A 259      -3.404  10.807  -8.801  1.00 98.97           N  
ATOM   3672  H   VAL A 259      -3.226  10.533  -7.845  1.00 98.97           H  
ATOM   3673  CA  VAL A 259      -2.994  12.147  -9.259  1.00 98.97           C  
ATOM   3674  HA  VAL A 259      -3.858  12.638  -9.707  1.00 98.97           H  
ATOM   3675  C   VAL A 259      -1.913  12.035 -10.338  1.00 98.97           C  
ATOM   3676  CB  VAL A 259      -2.483  13.018  -8.093  1.00 98.97           C  
ATOM   3677  HB  VAL A 259      -1.613  12.533  -7.651  1.00 98.97           H  
ATOM   3678  O   VAL A 259      -2.060  12.602 -11.422  1.00 98.97           O  
ATOM   3679  CG1 VAL A 259      -2.074  14.423  -8.557  1.00 98.97           C  
ATOM   3680 HG11 VAL A 259      -2.926  14.933  -9.009  1.00 98.97           H  
ATOM   3681 HG12 VAL A 259      -1.264  14.366  -9.284  1.00 98.97           H  
ATOM   3682 HG13 VAL A 259      -1.715  15.002  -7.707  1.00 98.97           H  
ATOM   3683  CG2 VAL A 259      -3.545  13.196  -7.003  1.00 98.97           C  
ATOM   3684 HG21 VAL A 259      -3.750  12.237  -6.528  1.00 98.97           H  
ATOM   3685 HG22 VAL A 259      -3.180  13.878  -6.235  1.00 98.97           H  
ATOM   3686 HG23 VAL A 259      -4.464  13.586  -7.441  1.00 98.97           H  
ATOM   3687  N   ALA A 260      -0.852  11.267 -10.076  1.00 98.96           N  
ATOM   3688  H   ALA A 260      -0.826  10.765  -9.200  1.00 98.96           H  
ATOM   3689  CA  ALA A 260       0.243  11.065 -11.021  1.00 98.96           C  
ATOM   3690  HA  ALA A 260       0.651  12.039 -11.291  1.00 98.96           H  
ATOM   3691  C   ALA A 260      -0.228  10.389 -12.321  1.00 98.96           C  
ATOM   3692  CB  ALA A 260       1.343  10.251 -10.328  1.00 98.96           C  
ATOM   3693  HB1 ALA A 260       0.944   9.308  -9.954  1.00 98.96           H  
ATOM   3694  HB2 ALA A 260       2.135  10.023 -11.040  1.00 98.96           H  
ATOM   3695  HB3 ALA A 260       1.754  10.819  -9.494  1.00 98.96           H  
ATOM   3696  O   ALA A 260       0.172  10.799 -13.408  1.00 98.96           O  
ATOM   3697  N   ALA A 261      -1.115   9.401 -12.235  1.00 98.93           N  
ATOM   3698  H   ALA A 261      -1.391   9.087 -11.316  1.00 98.93           H  
ATOM   3699  CA  ALA A 261      -1.608   8.660 -13.387  1.00 98.93           C  
ATOM   3700  HA  ALA A 261      -0.753   8.346 -13.985  1.00 98.93           H  
ATOM   3701  C   ALA A 261      -2.520   9.512 -14.284  1.00 98.93           C  
ATOM   3702  CB  ALA A 261      -2.312   7.407 -12.876  1.00 98.93           C  
ATOM   3703  HB1 ALA A 261      -2.472   6.748 -13.729  1.00 98.93           H  
ATOM   3704  HB2 ALA A 261      -3.261   7.662 -12.404  1.00 98.93           H  
ATOM   3705  HB3 ALA A 261      -1.677   6.890 -12.156  1.00 98.93           H  
ATOM   3706  O   ALA A 261      -2.436   9.426 -15.510  1.00 98.93           O  
ATOM   3707  N   GLN A 262      -3.335  10.399 -13.703  1.00 98.89           N  
ATOM   3708  H   GLN A 262      -3.408  10.400 -12.695  1.00 98.89           H  
ATOM   3709  CA  GLN A 262      -4.101  11.392 -14.465  1.00 98.89           C  
ATOM   3710  HA  GLN A 262      -4.731  10.876 -15.189  1.00 98.89           H  
ATOM   3711  C   GLN A 262      -3.191  12.355 -15.242  1.00 98.89           C  
ATOM   3712  CB  GLN A 262      -4.989  12.201 -13.512  1.00 98.89           C  
ATOM   3713  HB2 GLN A 262      -5.345  13.090 -14.033  1.00 98.89           H  
ATOM   3714  HB3 GLN A 262      -4.406  12.519 -12.648  1.00 98.89           H  
ATOM   3715  O   GLN A 262      -3.520  12.744 -16.370  1.00 98.89           O  
ATOM   3716  CG  GLN A 262      -6.210  11.411 -13.039  1.00 98.89           C  
ATOM   3717  HG2 GLN A 262      -5.899  10.501 -12.526  1.00 98.89           H  
ATOM   3718  HG3 GLN A 262      -6.806  11.135 -13.909  1.00 98.89           H  
ATOM   3719  CD  GLN A 262      -7.079  12.251 -12.118  1.00 98.89           C  
ATOM   3720  NE2 GLN A 262      -7.268  11.876 -10.874  1.00 98.89           N  
ATOM   3721 HE21 GLN A 262      -7.739  12.517 -10.251  1.00 98.89           H  
ATOM   3722 HE22 GLN A 262      -6.938  10.983 -10.536  1.00 98.89           H  
ATOM   3723  OE1 GLN A 262      -7.611  13.277 -12.524  1.00 98.89           O  
ATOM   3724  N   MET A 263      -2.050  12.738 -14.662  1.00 98.92           N  
ATOM   3725  H   MET A 263      -1.853  12.414 -13.725  1.00 98.92           H  
ATOM   3726  CA  MET A 263      -1.043  13.552 -15.347  1.00 98.92           C  
ATOM   3727  HA  MET A 263      -1.535  14.404 -15.817  1.00 98.92           H  
ATOM   3728  C   MET A 263      -0.347  12.759 -16.459  1.00 98.92           C  
ATOM   3729  CB  MET A 263      -0.004  14.095 -14.354  1.00 98.92           C  
ATOM   3730  HB2 MET A 263       0.491  13.267 -13.846  1.00 98.92           H  
ATOM   3731  HB3 MET A 263       0.752  14.638 -14.921  1.00 98.92           H  
ATOM   3732  O   MET A 263      -0.251  13.250 -17.581  1.00 98.92           O  
ATOM   3733  CG  MET A 263      -0.591  15.036 -13.297  1.00 98.92           C  
ATOM   3734  HG2 MET A 263      -1.019  15.911 -13.787  1.00 98.92           H  
ATOM   3735  HG3 MET A 263      -1.392  14.525 -12.763  1.00 98.92           H  
ATOM   3736  SD  MET A 263       0.603  15.640 -12.082  1.00 98.92           S  
ATOM   3737  CE  MET A 263       1.640  16.705 -13.120  1.00 98.92           C  
ATOM   3738  HE1 MET A 263       2.159  16.107 -13.869  1.00 98.92           H  
ATOM   3739  HE2 MET A 263       1.024  17.458 -13.611  1.00 98.92           H  
ATOM   3740  HE3 MET A 263       2.384  17.201 -12.496  1.00 98.92           H  
ATOM   3741  N   GLU A 264       0.100  11.531 -16.178  1.00 98.69           N  
ATOM   3742  H   GLU A 264       0.004  11.189 -15.232  1.00 98.69           H  
ATOM   3743  CA  GLU A 264       0.870  10.714 -17.126  1.00 98.69           C  
ATOM   3744  HA  GLU A 264       1.678  11.331 -17.520  1.00 98.69           H  
ATOM   3745  C   GLU A 264       0.040  10.261 -18.333  1.00 98.69           C  
ATOM   3746  CB  GLU A 264       1.507   9.509 -16.401  1.00 98.69           C  
ATOM   3747  HB2 GLU A 264       0.731   8.856 -16.001  1.00 98.69           H  
ATOM   3748  HB3 GLU A 264       2.106   9.889 -15.574  1.00 98.69           H  
ATOM   3749  O   GLU A 264       0.513  10.334 -19.467  1.00 98.69           O  
ATOM   3750  CG  GLU A 264       2.421   8.707 -17.347  1.00 98.69           C  
ATOM   3751  HG2 GLU A 264       2.987   9.416 -17.952  1.00 98.69           H  
ATOM   3752  HG3 GLU A 264       1.798   8.126 -18.028  1.00 98.69           H  
ATOM   3753  CD  GLU A 264       3.441   7.768 -16.678  1.00 98.69           C  
ATOM   3754  OE1 GLU A 264       4.155   7.065 -17.442  1.00 98.69           O  
ATOM   3755  OE2 GLU A 264       3.662   7.813 -15.451  1.00 98.69           O  
ATOM   3756  N   TYR A 265      -1.196   9.808 -18.109  1.00 98.74           N  
ATOM   3757  H   TYR A 265      -1.508   9.738 -17.151  1.00 98.74           H  
ATOM   3758  CA  TYR A 265      -1.984   9.129 -19.141  1.00 98.74           C  
ATOM   3759  HA  TYR A 265      -1.322   8.821 -19.950  1.00 98.74           H  
ATOM   3760  C   TYR A 265      -3.044   9.998 -19.805  1.00 98.74           C  
ATOM   3761  CB  TYR A 265      -2.607   7.874 -18.529  1.00 98.74           C  
ATOM   3762  HB2 TYR A 265      -3.261   7.395 -19.258  1.00 98.74           H  
ATOM   3763  HB3 TYR A 265      -3.222   8.181 -17.683  1.00 98.74           H  
ATOM   3764  O   TYR A 265      -3.341   9.785 -20.979  1.00 98.74           O  
ATOM   3765  CG  TYR A 265      -1.593   6.856 -18.061  1.00 98.74           C  
ATOM   3766  CD1 TYR A 265      -0.533   6.476 -18.910  1.00 98.74           C  
ATOM   3767  HD1 TYR A 265      -0.445   6.894 -19.902  1.00 98.74           H  
ATOM   3768  CD2 TYR A 265      -1.699   6.311 -16.768  1.00 98.74           C  
ATOM   3769  HD2 TYR A 265      -2.511   6.604 -16.120  1.00 98.74           H  
ATOM   3770  CE1 TYR A 265       0.434   5.569 -18.459  1.00 98.74           C  
ATOM   3771  HE1 TYR A 265       1.261   5.277 -19.089  1.00 98.74           H  
ATOM   3772  CE2 TYR A 265      -0.744   5.383 -16.321  1.00 98.74           C  
ATOM   3773  HE2 TYR A 265      -0.818   4.948 -15.335  1.00 98.74           H  
ATOM   3774  OH  TYR A 265       1.209   4.082 -16.800  1.00 98.74           O  
ATOM   3775  HH  TYR A 265       0.952   3.732 -15.944  1.00 98.74           H  
ATOM   3776  CZ  TYR A 265       0.319   5.020 -17.173  1.00 98.74           C  
ATOM   3777  N   ALA A 266      -3.587  10.987 -19.093  1.00 98.45           N  
ATOM   3778  H   ALA A 266      -3.305  11.098 -18.129  1.00 98.45           H  
ATOM   3779  CA  ALA A 266      -4.560  11.927 -19.651  1.00 98.45           C  
ATOM   3780  HA  ALA A 266      -4.886  11.568 -20.627  1.00 98.45           H  
ATOM   3781  C   ALA A 266      -3.974  13.327 -19.907  1.00 98.45           C  
ATOM   3782  CB  ALA A 266      -5.809  11.947 -18.758  1.00 98.45           C  
ATOM   3783  HB1 ALA A 266      -6.326  10.991 -18.841  1.00 98.45           H  
ATOM   3784  HB2 ALA A 266      -5.544  12.123 -17.716  1.00 98.45           H  
ATOM   3785  HB3 ALA A 266      -6.489  12.729 -19.095  1.00 98.45           H  
ATOM   3786  O   ALA A 266      -4.678  14.190 -20.432  1.00 98.45           O  
ATOM   3787  N   GLY A 267      -2.713  13.587 -19.535  1.00 98.44           N  
ATOM   3788  H   GLY A 267      -2.159  12.856 -19.111  1.00 98.44           H  
ATOM   3789  CA  GLY A 267      -2.119  14.925 -19.638  1.00 98.44           C  
ATOM   3790  HA2 GLY A 267      -1.072  14.875 -19.341  1.00 98.44           H  
ATOM   3791  HA3 GLY A 267      -2.174  15.266 -20.671  1.00 98.44           H  
ATOM   3792  C   GLY A 267      -2.820  15.958 -18.750  1.00 98.44           C  
ATOM   3793  O   GLY A 267      -2.799  17.152 -19.053  1.00 98.44           O  
ATOM   3794  N   THR A 268      -3.495  15.511 -17.686  1.00 98.73           N  
ATOM   3795  H   THR A 268      -3.424  14.530 -17.455  1.00 98.73           H  
ATOM   3796  CA  THR A 268      -4.265  16.393 -16.803  1.00 98.73           C  
ATOM   3797  HA  THR A 268      -4.924  16.998 -17.427  1.00 98.73           H  
ATOM   3798  C   THR A 268      -3.302  17.287 -16.018  1.00 98.73           C  
ATOM   3799  CB  THR A 268      -5.150  15.598 -15.832  1.00 98.73           C  
ATOM   3800  HB  THR A 268      -4.522  15.047 -15.132  1.00 98.73           H  
ATOM   3801  O   THR A 268      -2.357  16.765 -15.436  1.00 98.73           O  
ATOM   3802  CG2 THR A 268      -6.111  16.492 -15.051  1.00 98.73           C  
ATOM   3803 HG21 THR A 268      -6.730  15.873 -14.402  1.00 98.73           H  
ATOM   3804 HG22 THR A 268      -6.749  17.049 -15.737  1.00 98.73           H  
ATOM   3805 HG23 THR A 268      -5.549  17.187 -14.426  1.00 98.73           H  
ATOM   3806  OG1 THR A 268      -5.959  14.687 -16.543  1.00 98.73           O  
ATOM   3807  HG1 THR A 268      -5.394  13.937 -16.746  1.00 98.73           H  
ATOM   3808  N   PRO A 269      -3.504  18.615 -15.946  1.00 98.80           N  
ATOM   3809  CA  PRO A 269      -2.672  19.476 -15.107  1.00 98.80           C  
ATOM   3810  HA  PRO A 269      -1.637  19.388 -15.437  1.00 98.80           H  
ATOM   3811  C   PRO A 269      -2.772  19.106 -13.621  1.00 98.80           C  
ATOM   3812  CB  PRO A 269      -3.171  20.902 -15.362  1.00 98.80           C  
ATOM   3813  HB2 PRO A 269      -2.353  21.622 -15.351  1.00 98.80           H  
ATOM   3814  HB3 PRO A 269      -3.926  21.174 -14.625  1.00 98.80           H  
ATOM   3815  O   PRO A 269      -3.857  18.759 -13.151  1.00 98.80           O  
ATOM   3816  CG  PRO A 269      -3.827  20.813 -16.739  1.00 98.80           C  
ATOM   3817  HG2 PRO A 269      -4.593  21.576 -16.876  1.00 98.80           H  
ATOM   3818  HG3 PRO A 269      -3.064  20.890 -17.514  1.00 98.80           H  
ATOM   3819  CD  PRO A 269      -4.420  19.407 -16.748  1.00 98.80           C  
ATOM   3820  HD2 PRO A 269      -4.480  19.044 -17.774  1.00 98.80           H  
ATOM   3821  HD3 PRO A 269      -5.405  19.410 -16.281  1.00 98.80           H  
ATOM   3822  N   LEU A 270      -1.677  19.271 -12.868  1.00 98.90           N  
ATOM   3823  H   LEU A 270      -0.819  19.532 -13.333  1.00 98.90           H  
ATOM   3824  CA  LEU A 270      -1.566  18.904 -11.447  1.00 98.90           C  
ATOM   3825  HA  LEU A 270      -1.483  17.819 -11.372  1.00 98.90           H  
ATOM   3826  C   LEU A 270      -2.770  19.345 -10.601  1.00 98.90           C  
ATOM   3827  CB  LEU A 270      -0.283  19.553 -10.887  1.00 98.90           C  
ATOM   3828  HB2 LEU A 270      -0.350  20.633 -11.018  1.00 98.90           H  
ATOM   3829  HB3 LEU A 270       0.576  19.210 -11.464  1.00 98.90           H  
ATOM   3830  O   LEU A 270      -3.349  18.549  -9.865  1.00 98.90           O  
ATOM   3831  CG  LEU A 270      -0.037  19.255  -9.394  1.00 98.90           C  
ATOM   3832  HG  LEU A 270      -0.934  19.458  -8.809  1.00 98.90           H  
ATOM   3833  CD1 LEU A 270       0.361  17.799  -9.195  1.00 98.90           C  
ATOM   3834 HD11 LEU A 270       1.192  17.560  -9.859  1.00 98.90           H  
ATOM   3835 HD12 LEU A 270      -0.478  17.138  -9.413  1.00 98.90           H  
ATOM   3836 HD13 LEU A 270       0.681  17.637  -8.166  1.00 98.90           H  
ATOM   3837  CD2 LEU A 270       1.058  20.166  -8.856  1.00 98.90           C  
ATOM   3838 HD21 LEU A 270       1.968  20.041  -9.443  1.00 98.90           H  
ATOM   3839 HD22 LEU A 270       0.741  21.207  -8.918  1.00 98.90           H  
ATOM   3840 HD23 LEU A 270       1.263  19.926  -7.813  1.00 98.90           H  
ATOM   3841  N   VAL A 271      -3.149  20.623 -10.715  1.00 98.85           N  
ATOM   3842  H   VAL A 271      -2.615  21.211 -11.339  1.00 98.85           H  
ATOM   3843  CA  VAL A 271      -4.233  21.222  -9.921  1.00 98.85           C  
ATOM   3844  HA  VAL A 271      -3.993  21.110  -8.863  1.00 98.85           H  
ATOM   3845  C   VAL A 271      -5.556  20.497 -10.160  1.00 98.85           C  
ATOM   3846  CB  VAL A 271      -4.381  22.725 -10.233  1.00 98.85           C  
ATOM   3847  HB  VAL A 271      -4.587  22.847 -11.296  1.00 98.85           H  
ATOM   3848  O   VAL A 271      -6.265  20.199  -9.204  1.00 98.85           O  
ATOM   3849  CG1 VAL A 271      -5.523  23.374  -9.440  1.00 98.85           C  
ATOM   3850 HG11 VAL A 271      -6.482  22.941  -9.725  1.00 98.85           H  
ATOM   3851 HG12 VAL A 271      -5.369  23.227  -8.371  1.00 98.85           H  
ATOM   3852 HG13 VAL A 271      -5.562  24.443  -9.651  1.00 98.85           H  
ATOM   3853  CG2 VAL A 271      -3.094  23.496  -9.903  1.00 98.85           C  
ATOM   3854 HG21 VAL A 271      -2.252  23.110 -10.477  1.00 98.85           H  
ATOM   3855 HG22 VAL A 271      -2.868  23.415  -8.839  1.00 98.85           H  
ATOM   3856 HG23 VAL A 271      -3.221  24.549 -10.154  1.00 98.85           H  
ATOM   3857  N   GLU A 272      -5.871  20.176 -11.417  1.00 98.89           N  
ATOM   3858  H   GLU A 272      -5.171  20.287 -12.136  1.00 98.89           H  
ATOM   3859  CA  GLU A 272      -7.118  19.494 -11.768  1.00 98.89           C  
ATOM   3860  HA  GLU A 272      -7.926  19.933 -11.183  1.00 98.89           H  
ATOM   3861  C   GLU A 272      -7.074  18.007 -11.406  1.00 98.89           C  
ATOM   3862  CB  GLU A 272      -7.426  19.720 -13.259  1.00 98.89           C  
ATOM   3863  HB2 GLU A 272      -6.571  19.392 -13.850  1.00 98.89           H  
ATOM   3864  HB3 GLU A 272      -7.552  20.789 -13.432  1.00 98.89           H  
ATOM   3865  O   GLU A 272      -8.062  17.485 -10.897  1.00 98.89           O  
ATOM   3866  CG  GLU A 272      -8.675  18.984 -13.779  1.00 98.89           C  
ATOM   3867  HG2 GLU A 272      -8.498  17.910 -13.724  1.00 98.89           H  
ATOM   3868  HG3 GLU A 272      -8.792  19.228 -14.835  1.00 98.89           H  
ATOM   3869  CD  GLU A 272      -9.993  19.319 -13.053  1.00 98.89           C  
ATOM   3870  OE1 GLU A 272     -10.992  18.598 -13.299  1.00 98.89           O  
ATOM   3871  OE2 GLU A 272     -10.053  20.289 -12.267  1.00 98.89           O  
ATOM   3872  N   ALA A 273      -5.934  17.335 -11.598  1.00 98.95           N  
ATOM   3873  H   ALA A 273      -5.144  17.815 -12.004  1.00 98.95           H  
ATOM   3874  CA  ALA A 273      -5.766  15.937 -11.203  1.00 98.95           C  
ATOM   3875  HA  ALA A 273      -6.513  15.333 -11.719  1.00 98.95           H  
ATOM   3876  C   ALA A 273      -5.989  15.757  -9.691  1.00 98.95           C  
ATOM   3877  CB  ALA A 273      -4.370  15.474 -11.640  1.00 98.95           C  
ATOM   3878  HB1 ALA A 273      -4.217  14.440 -11.331  1.00 98.95           H  
ATOM   3879  HB2 ALA A 273      -4.276  15.535 -12.724  1.00 98.95           H  
ATOM   3880  HB3 ALA A 273      -3.600  16.094 -11.182  1.00 98.95           H  
ATOM   3881  O   ALA A 273      -6.797  14.934  -9.258  1.00 98.95           O  
ATOM   3882  N   ALA A 274      -5.343  16.603  -8.885  1.00 98.95           N  
ATOM   3883  H   ALA A 274      -4.690  17.253  -9.299  1.00 98.95           H  
ATOM   3884  CA  ALA A 274      -5.503  16.622  -7.436  1.00 98.95           C  
ATOM   3885  HA  ALA A 274      -5.289  15.630  -7.038  1.00 98.95           H  
ATOM   3886  C   ALA A 274      -6.933  16.994  -7.005  1.00 98.95           C  
ATOM   3887  CB  ALA A 274      -4.473  17.605  -6.881  1.00 98.95           C  
ATOM   3888  HB1 ALA A 274      -4.549  17.639  -5.794  1.00 98.95           H  
ATOM   3889  HB2 ALA A 274      -3.469  17.285  -7.157  1.00 98.95           H  
ATOM   3890  HB3 ALA A 274      -4.662  18.600  -7.284  1.00 98.95           H  
ATOM   3891  O   ALA A 274      -7.489  16.359  -6.106  1.00 98.95           O  
ATOM   3892  N   ARG A 275      -7.556  17.987  -7.663  1.00 98.84           N  
ATOM   3893  H   ARG A 275      -7.045  18.487  -8.377  1.00 98.84           H  
ATOM   3894  CA  ARG A 275      -8.952  18.373  -7.397  1.00 98.84           C  
ATOM   3895  HA  ARG A 275      -9.049  18.628  -6.342  1.00 98.84           H  
ATOM   3896  C   ARG A 275      -9.904  17.206  -7.650  1.00 98.84           C  
ATOM   3897  CB  ARG A 275      -9.352  19.595  -8.244  1.00 98.84           C  
ATOM   3898  HB2 ARG A 275      -9.402  19.297  -9.291  1.00 98.84           H  
ATOM   3899  HB3 ARG A 275      -8.596  20.374  -8.146  1.00 98.84           H  
ATOM   3900  O   ARG A 275     -10.737  16.934  -6.797  1.00 98.84           O  
ATOM   3901  CG  ARG A 275     -10.702  20.187  -7.794  1.00 98.84           C  
ATOM   3902  HG2 ARG A 275     -10.535  20.801  -6.909  1.00 98.84           H  
ATOM   3903  HG3 ARG A 275     -11.394  19.395  -7.509  1.00 98.84           H  
ATOM   3904  CD  ARG A 275     -11.370  21.050  -8.878  1.00 98.84           C  
ATOM   3905  HD2 ARG A 275     -12.234  21.549  -8.440  1.00 98.84           H  
ATOM   3906  HD3 ARG A 275     -10.666  21.814  -9.207  1.00 98.84           H  
ATOM   3907  NE  ARG A 275     -11.804  20.251 -10.043  1.00 98.84           N  
ATOM   3908  HE  ARG A 275     -11.225  20.296 -10.870  1.00 98.84           H  
ATOM   3909  NH1 ARG A 275     -13.596  19.141  -9.073  1.00 98.84           N  
ATOM   3910 HH11 ARG A 275     -13.527  19.681  -8.222  1.00 98.84           H  
ATOM   3911 HH12 ARG A 275     -14.174  18.313  -9.058  1.00 98.84           H  
ATOM   3912  NH2 ARG A 275     -12.894  18.551 -11.090  1.00 98.84           N  
ATOM   3913 HH21 ARG A 275     -12.238  18.624 -11.854  1.00 98.84           H  
ATOM   3914 HH22 ARG A 275     -13.421  17.704 -10.933  1.00 98.84           H  
ATOM   3915  CZ  ARG A 275     -12.767  19.340 -10.065  1.00 98.84           C  
ATOM   3916  N   ARG A 276      -9.761  16.484  -8.765  1.00 98.87           N  
ATOM   3917  H   ARG A 276      -9.054  16.770  -9.428  1.00 98.87           H  
ATOM   3918  CA  ARG A 276     -10.604  15.317  -9.085  1.00 98.87           C  
ATOM   3919  HA  ARG A 276     -11.652  15.616  -9.096  1.00 98.87           H  
ATOM   3920  C   ARG A 276     -10.490  14.215  -8.042  1.00 98.87           C  
ATOM   3921  CB  ARG A 276     -10.227  14.756 -10.456  1.00 98.87           C  
ATOM   3922  HB2 ARG A 276     -10.665  13.765 -10.572  1.00 98.87           H  
ATOM   3923  HB3 ARG A 276      -9.143  14.663 -10.524  1.00 98.87           H  
ATOM   3924  O   ARG A 276     -11.506  13.654  -7.646  1.00 98.87           O  
ATOM   3925  CG  ARG A 276     -10.750  15.643 -11.585  1.00 98.87           C  
ATOM   3926  HG2 ARG A 276     -10.435  16.675 -11.434  1.00 98.87           H  
ATOM   3927  HG3 ARG A 276     -11.839  15.600 -11.611  1.00 98.87           H  
ATOM   3928  CD  ARG A 276     -10.178  15.118 -12.895  1.00 98.87           C  
ATOM   3929  HD2 ARG A 276      -9.091  15.159 -12.828  1.00 98.87           H  
ATOM   3930  HD3 ARG A 276     -10.494  14.085 -13.040  1.00 98.87           H  
ATOM   3931  NE  ARG A 276     -10.601  15.948 -14.025  1.00 98.87           N  
ATOM   3932  HE  ARG A 276     -10.983  16.851 -13.784  1.00 98.87           H  
ATOM   3933  NH1 ARG A 276      -9.615  14.680 -15.653  1.00 98.87           N  
ATOM   3934 HH11 ARG A 276      -9.258  14.085 -14.919  1.00 98.87           H  
ATOM   3935 HH12 ARG A 276      -9.235  14.592 -16.585  1.00 98.87           H  
ATOM   3936  NH2 ARG A 276     -10.634  16.616 -16.173  1.00 98.87           N  
ATOM   3937 HH21 ARG A 276     -10.373  16.490 -17.141  1.00 98.87           H  
ATOM   3938 HH22 ARG A 276     -11.081  17.455 -15.833  1.00 98.87           H  
ATOM   3939  CZ  ARG A 276     -10.289  15.735 -15.281  1.00 98.87           C  
ATOM   3940  N   VAL A 277      -9.280  13.917  -7.565  1.00 98.90           N  
ATOM   3941  H   VAL A 277      -8.475  14.389  -7.950  1.00 98.90           H  
ATOM   3942  CA  VAL A 277      -9.096  12.920  -6.497  1.00 98.90           C  
ATOM   3943  HA  VAL A 277      -9.538  11.978  -6.821  1.00 98.90           H  
ATOM   3944  C   VAL A 277      -9.835  13.342  -5.229  1.00 98.90           C  
ATOM   3945  CB  VAL A 277      -7.603  12.657  -6.211  1.00 98.90           C  
ATOM   3946  HB  VAL A 277      -7.085  13.601  -6.041  1.00 98.90           H  
ATOM   3947  O   VAL A 277     -10.603  12.557  -4.675  1.00 98.90           O  
ATOM   3948  CG1 VAL A 277      -7.388  11.754  -4.989  1.00 98.90           C  
ATOM   3949 HG11 VAL A 277      -6.329  11.518  -4.891  1.00 98.90           H  
ATOM   3950 HG12 VAL A 277      -7.947  10.825  -5.103  1.00 98.90           H  
ATOM   3951 HG13 VAL A 277      -7.701  12.262  -4.077  1.00 98.90           H  
ATOM   3952  CG2 VAL A 277      -6.979  11.948  -7.409  1.00 98.90           C  
ATOM   3953 HG21 VAL A 277      -7.556  11.050  -7.630  1.00 98.90           H  
ATOM   3954 HG22 VAL A 277      -6.968  12.604  -8.279  1.00 98.90           H  
ATOM   3955 HG23 VAL A 277      -5.955  11.649  -7.187  1.00 98.90           H  
ATOM   3956  N   VAL A 278      -9.634  14.585  -4.789  1.00 98.71           N  
ATOM   3957  H   VAL A 278      -9.012  15.182  -5.315  1.00 98.71           H  
ATOM   3958  CA  VAL A 278     -10.112  15.061  -3.485  1.00 98.71           C  
ATOM   3959  HA  VAL A 278     -10.027  14.249  -2.762  1.00 98.71           H  
ATOM   3960  C   VAL A 278     -11.586  15.448  -3.472  1.00 98.71           C  
ATOM   3961  CB  VAL A 278      -9.215  16.204  -2.988  1.00 98.71           C  
ATOM   3962  HB  VAL A 278      -9.136  16.970  -3.760  1.00 98.71           H  
ATOM   3963  O   VAL A 278     -12.279  15.138  -2.507  1.00 98.71           O  
ATOM   3964  CG1 VAL A 278      -9.751  16.862  -1.716  1.00 98.71           C  
ATOM   3965 HG11 VAL A 278      -9.016  17.590  -1.373  1.00 98.71           H  
ATOM   3966 HG12 VAL A 278     -10.680  17.393  -1.925  1.00 98.71           H  
ATOM   3967 HG13 VAL A 278      -9.917  16.114  -0.941  1.00 98.71           H  
ATOM   3968  CG2 VAL A 278      -7.815  15.664  -2.668  1.00 98.71           C  
ATOM   3969 HG21 VAL A 278      -7.317  15.348  -3.585  1.00 98.71           H  
ATOM   3970 HG22 VAL A 278      -7.216  16.439  -2.191  1.00 98.71           H  
ATOM   3971 HG23 VAL A 278      -7.884  14.815  -1.988  1.00 98.71           H  
ATOM   3972  N   GLU A 279     -12.084  16.125  -4.500  1.00 98.31           N  
ATOM   3973  H   GLU A 279     -11.484  16.350  -5.281  1.00 98.31           H  
ATOM   3974  CA  GLU A 279     -13.454  16.649  -4.517  1.00 98.31           C  
ATOM   3975  HA  GLU A 279     -13.823  16.715  -3.494  1.00 98.31           H  
ATOM   3976  C   GLU A 279     -14.449  15.731  -5.233  1.00 98.31           C  
ATOM   3977  CB  GLU A 279     -13.487  18.081  -5.078  1.00 98.31           C  
ATOM   3978  HB2 GLU A 279     -13.142  18.091  -6.112  1.00 98.31           H  
ATOM   3979  HB3 GLU A 279     -14.526  18.411  -5.061  1.00 98.31           H  
ATOM   3980  O   GLU A 279     -15.637  15.800  -4.928  1.00 98.31           O  
ATOM   3981  CG  GLU A 279     -12.646  19.064  -4.235  1.00 98.31           C  
ATOM   3982  HG2 GLU A 279     -11.610  19.029  -4.571  1.00 98.31           H  
ATOM   3983  HG3 GLU A 279     -12.667  18.740  -3.195  1.00 98.31           H  
ATOM   3984  CD  GLU A 279     -13.166  20.515  -4.297  1.00 98.31           C  
ATOM   3985  OE1 GLU A 279     -13.041  21.238  -3.271  1.00 98.31           O  
ATOM   3986  OE2 GLU A 279     -13.682  20.909  -5.366  1.00 98.31           O  
ATOM   3987  N   ASP A 280     -13.982  14.831  -6.109  1.00 98.58           N  
ATOM   3988  H   ASP A 280     -12.994  14.826  -6.315  1.00 98.58           H  
ATOM   3989  CA  ASP A 280     -14.870  13.972  -6.900  1.00 98.58           C  
ATOM   3990  HA  ASP A 280     -15.903  14.244  -6.687  1.00 98.58           H  
ATOM   3991  C   ASP A 280     -14.725  12.486  -6.493  1.00 98.58           C  
ATOM   3992  CB  ASP A 280     -14.674  14.226  -8.419  1.00 98.58           C  
ATOM   3993  HB2 ASP A 280     -13.748  13.753  -8.745  1.00 98.58           H  
ATOM   3994  HB3 ASP A 280     -15.482  13.719  -8.947  1.00 98.58           H  
ATOM   3995  O   ASP A 280     -15.677  11.867  -6.011  1.00 98.58           O  
ATOM   3996  CG  ASP A 280     -14.653  15.707  -8.883  1.00 98.58           C  
ATOM   3997  OD1 ASP A 280     -15.316  16.577  -8.285  1.00 98.58           O  
ATOM   3998  OD2 ASP A 280     -13.974  16.020  -9.895  1.00 98.58           O  
ATOM   3999  N   LYS A 281     -13.528  11.895  -6.633  1.00 98.53           N  
ATOM   4000  H   LYS A 281     -12.768  12.467  -6.971  1.00 98.53           H  
ATOM   4001  CA  LYS A 281     -13.321  10.440  -6.484  1.00 98.53           C  
ATOM   4002  HA  LYS A 281     -14.137   9.931  -6.997  1.00 98.53           H  
ATOM   4003  C   LYS A 281     -13.393   9.956  -5.037  1.00 98.53           C  
ATOM   4004  CB  LYS A 281     -11.999   9.996  -7.133  1.00 98.53           C  
ATOM   4005  HB2 LYS A 281     -11.168  10.516  -6.657  1.00 98.53           H  
ATOM   4006  HB3 LYS A 281     -11.878   8.929  -6.951  1.00 98.53           H  
ATOM   4007  O   LYS A 281     -14.092   8.982  -4.765  1.00 98.53           O  
ATOM   4008  CG  LYS A 281     -11.962  10.244  -8.651  1.00 98.53           C  
ATOM   4009  HG2 LYS A 281     -12.001  11.318  -8.836  1.00 98.53           H  
ATOM   4010  HG3 LYS A 281     -12.837   9.790  -9.116  1.00 98.53           H  
ATOM   4011  CD  LYS A 281     -10.695   9.690  -9.320  1.00 98.53           C  
ATOM   4012  HD2 LYS A 281     -10.629  10.092 -10.331  1.00 98.53           H  
ATOM   4013  HD3 LYS A 281      -9.823  10.031  -8.762  1.00 98.53           H  
ATOM   4014  CE  LYS A 281     -10.702   8.157  -9.397  1.00 98.53           C  
ATOM   4015  HE2 LYS A 281     -11.602   7.821  -9.912  1.00 98.53           H  
ATOM   4016  HE3 LYS A 281     -10.718   7.772  -8.378  1.00 98.53           H  
ATOM   4017  NZ  LYS A 281      -9.503   7.638 -10.092  1.00 98.53           N  
ATOM   4018  HZ1 LYS A 281      -9.362   6.644  -9.984  1.00 98.53           H  
ATOM   4019  HZ2 LYS A 281      -9.494   7.857 -11.078  1.00 98.53           H  
ATOM   4020  HZ3 LYS A 281      -8.670   8.090  -9.743  1.00 98.53           H  
ATOM   4021  N   LEU A 282     -12.693  10.609  -4.108  1.00 97.82           N  
ATOM   4022  H   LEU A 282     -12.119  11.390  -4.394  1.00 97.82           H  
ATOM   4023  CA  LEU A 282     -12.723  10.228  -2.692  1.00 97.82           C  
ATOM   4024  HA  LEU A 282     -12.463   9.171  -2.630  1.00 97.82           H  
ATOM   4025  C   LEU A 282     -14.147  10.328  -2.108  1.00 97.82           C  
ATOM   4026  CB  LEU A 282     -11.673  11.028  -1.894  1.00 97.82           C  
ATOM   4027  HB2 LEU A 282     -11.939  11.015  -0.837  1.00 97.82           H  
ATOM   4028  HB3 LEU A 282     -11.677  12.067  -2.224  1.00 97.82           H  
ATOM   4029  O   LEU A 282     -14.615   9.320  -1.571  1.00 97.82           O  
ATOM   4030  CG  LEU A 282     -10.235  10.504  -2.044  1.00 97.82           C  
ATOM   4031  HG  LEU A 282     -10.009  10.328  -3.095  1.00 97.82           H  
ATOM   4032  CD1 LEU A 282      -9.263  11.546  -1.500  1.00 97.82           C  
ATOM   4033 HD11 LEU A 282      -9.549  11.837  -0.489  1.00 97.82           H  
ATOM   4034 HD12 LEU A 282      -9.267  12.420  -2.152  1.00 97.82           H  
ATOM   4035 HD13 LEU A 282      -8.252  11.138  -1.493  1.00 97.82           H  
ATOM   4036  CD2 LEU A 282     -10.017   9.205  -1.265  1.00 97.82           C  
ATOM   4037 HD21 LEU A 282     -10.228   9.360  -0.207  1.00 97.82           H  
ATOM   4038 HD22 LEU A 282     -10.653   8.410  -1.654  1.00 97.82           H  
ATOM   4039 HD23 LEU A 282      -8.979   8.889  -1.372  1.00 97.82           H  
ATOM   4040  N   PRO A 283     -14.895  11.440  -2.274  1.00 96.29           N  
ATOM   4041  CA  PRO A 283     -16.268  11.542  -1.774  1.00 96.29           C  
ATOM   4042  HA  PRO A 283     -16.246  11.444  -0.689  1.00 96.29           H  
ATOM   4043  C   PRO A 283     -17.219  10.489  -2.345  1.00 96.29           C  
ATOM   4044  CB  PRO A 283     -16.739  12.953  -2.138  1.00 96.29           C  
ATOM   4045  HB2 PRO A 283     -17.165  12.968  -3.141  1.00 96.29           H  
ATOM   4046  HB3 PRO A 283     -17.451  13.342  -1.410  1.00 96.29           H  
ATOM   4047  O   PRO A 283     -18.099  10.023  -1.623  1.00 96.29           O  
ATOM   4048  CG  PRO A 283     -15.438  13.740  -2.134  1.00 96.29           C  
ATOM   4049  HG2 PRO A 283     -15.150  13.950  -1.104  1.00 96.29           H  
ATOM   4050  HG3 PRO A 283     -15.513  14.666  -2.704  1.00 96.29           H  
ATOM   4051  CD  PRO A 283     -14.467  12.746  -2.756  1.00 96.29           C  
ATOM   4052  HD2 PRO A 283     -13.456  12.994  -2.433  1.00 96.29           H  
ATOM   4053  HD3 PRO A 283     -14.540  12.789  -3.843  1.00 96.29           H  
ATOM   4054  N   ALA A 284     -17.020  10.054  -3.595  1.00 97.09           N  
ATOM   4055  H   ALA A 284     -16.302  10.490  -4.157  1.00 97.09           H  
ATOM   4056  CA  ALA A 284     -17.844   9.018  -4.224  1.00 97.09           C  
ATOM   4057  HA  ALA A 284     -18.881   9.353  -4.201  1.00 97.09           H  
ATOM   4058  C   ALA A 284     -17.798   7.659  -3.497  1.00 97.09           C  
ATOM   4059  CB  ALA A 284     -17.420   8.875  -5.690  1.00 97.09           C  
ATOM   4060  HB1 ALA A 284     -16.399   8.499  -5.753  1.00 97.09           H  
ATOM   4061  HB2 ALA A 284     -17.482   9.842  -6.191  1.00 97.09           H  
ATOM   4062  HB3 ALA A 284     -18.086   8.173  -6.192  1.00 97.09           H  
ATOM   4063  O   ALA A 284     -18.708   6.851  -3.668  1.00 97.09           O  
ATOM   4064  N   ILE A 285     -16.775   7.414  -2.669  1.00 95.88           N  
ATOM   4065  H   ILE A 285     -16.045   8.109  -2.606  1.00 95.88           H  
ATOM   4066  CA  ILE A 285     -16.670   6.228  -1.803  1.00 95.88           C  
ATOM   4067  HA  ILE A 285     -17.562   5.620  -1.953  1.00 95.88           H  
ATOM   4068  C   ILE A 285     -16.696   6.572  -0.305  1.00 95.88           C  
ATOM   4069  CB  ILE A 285     -15.470   5.343  -2.200  1.00 95.88           C  
ATOM   4070  HB  ILE A 285     -15.483   4.464  -1.554  1.00 95.88           H  
ATOM   4071  O   ILE A 285     -16.300   5.755   0.523  1.00 95.88           O  
ATOM   4072  CG1 ILE A 285     -14.114   6.058  -2.012  1.00 95.88           C  
ATOM   4073 HG12 ILE A 285     -14.097   6.564  -1.047  1.00 95.88           H  
ATOM   4074 HG13 ILE A 285     -13.985   6.811  -2.789  1.00 95.88           H  
ATOM   4075  CG2 ILE A 285     -15.645   4.846  -3.645  1.00 95.88           C  
ATOM   4076 HG21 ILE A 285     -15.488   5.661  -4.351  1.00 95.88           H  
ATOM   4077 HG22 ILE A 285     -14.929   4.049  -3.845  1.00 95.88           H  
ATOM   4078 HG23 ILE A 285     -16.650   4.446  -3.783  1.00 95.88           H  
ATOM   4079  CD1 ILE A 285     -12.923   5.092  -2.047  1.00 95.88           C  
ATOM   4080 HD11 ILE A 285     -12.993   4.386  -1.219  1.00 95.88           H  
ATOM   4081 HD12 ILE A 285     -11.997   5.659  -1.953  1.00 95.88           H  
ATOM   4082 HD13 ILE A 285     -12.901   4.530  -2.980  1.00 95.88           H  
ATOM   4083  N   GLY A 286     -17.154   7.775   0.056  1.00 94.31           N  
ATOM   4084  H   GLY A 286     -17.497   8.393  -0.665  1.00 94.31           H  
ATOM   4085  CA  GLY A 286     -17.217   8.245   1.445  1.00 94.31           C  
ATOM   4086  HA2 GLY A 286     -17.600   7.447   2.080  1.00 94.31           H  
ATOM   4087  HA3 GLY A 286     -17.908   9.087   1.494  1.00 94.31           H  
ATOM   4088  C   GLY A 286     -15.874   8.709   2.019  1.00 94.31           C  
ATOM   4089  O   GLY A 286     -15.744   8.864   3.231  1.00 94.31           O  
ATOM   4090  N   GLY A 287     -14.869   8.924   1.171  1.00 94.44           N  
ATOM   4091  H   GLY A 287     -15.046   8.818   0.182  1.00 94.44           H  
ATOM   4092  CA  GLY A 287     -13.549   9.393   1.570  1.00 94.44           C  
ATOM   4093  HA2 GLY A 287     -12.837   9.205   0.766  1.00 94.44           H  
ATOM   4094  HA3 GLY A 287     -13.237   8.828   2.448  1.00 94.44           H  
ATOM   4095  C   GLY A 287     -13.527  10.883   1.897  1.00 94.44           C  
ATOM   4096  O   GLY A 287     -13.905  11.718   1.072  1.00 94.44           O  
ATOM   4097  N   LYS A 288     -13.017  11.219   3.084  1.00 94.63           N  
ATOM   4098  H   LYS A 288     -12.678  10.472   3.674  1.00 94.63           H  
ATOM   4099  CA  LYS A 288     -12.797  12.601   3.529  1.00 94.63           C  
ATOM   4100  HA  LYS A 288     -13.083  13.277   2.724  1.00 94.63           H  
ATOM   4101  C   LYS A 288     -11.319  12.837   3.836  1.00 94.63           C  
ATOM   4102  CB  LYS A 288     -13.664  12.949   4.747  1.00 94.63           C  
ATOM   4103  HB2 LYS A 288     -13.374  12.305   5.578  1.00 94.63           H  
ATOM   4104  HB3 LYS A 288     -13.434  13.980   5.014  1.00 94.63           H  
ATOM   4105  O   LYS A 288     -10.656  11.960   4.385  1.00 94.63           O  
ATOM   4106  CG  LYS A 288     -15.190  12.854   4.549  1.00 94.63           C  
ATOM   4107  HG2 LYS A 288     -15.495  13.501   3.727  1.00 94.63           H  
ATOM   4108  HG3 LYS A 288     -15.469  11.825   4.323  1.00 94.63           H  
ATOM   4109  CD  LYS A 288     -15.886  13.301   5.852  1.00 94.63           C  
ATOM   4110  HD2 LYS A 288     -15.611  14.335   6.060  1.00 94.63           H  
ATOM   4111  HD3 LYS A 288     -15.516  12.675   6.664  1.00 94.63           H  
ATOM   4112  CE  LYS A 288     -17.418  13.194   5.841  1.00 94.63           C  
ATOM   4113  HE2 LYS A 288     -17.685  12.179   5.546  1.00 94.63           H  
ATOM   4114  HE3 LYS A 288     -17.825  13.886   5.103  1.00 94.63           H  
ATOM   4115  NZ  LYS A 288     -17.994  13.476   7.195  1.00 94.63           N  
ATOM   4116  HZ1 LYS A 288     -17.839  14.418   7.524  1.00 94.63           H  
ATOM   4117  HZ2 LYS A 288     -18.986  13.294   7.245  1.00 94.63           H  
ATOM   4118  HZ3 LYS A 288     -17.593  12.869   7.896  1.00 94.63           H  
ATOM   4119  N   GLY A 289     -10.803  14.014   3.512  1.00 96.26           N  
ATOM   4120  H   GLY A 289     -11.400  14.688   3.053  1.00 96.26           H  
ATOM   4121  CA  GLY A 289      -9.408  14.378   3.729  1.00 96.26           C  
ATOM   4122  HA2 GLY A 289      -8.795  13.485   3.611  1.00 96.26           H  
ATOM   4123  HA3 GLY A 289      -9.275  14.754   4.744  1.00 96.26           H  
ATOM   4124  C   GLY A 289      -8.904  15.424   2.743  1.00 96.26           C  
ATOM   4125  O   GLY A 289      -9.657  16.261   2.248  1.00 96.26           O  
ATOM   4126  N   GLY A 290      -7.617  15.359   2.443  1.00 98.00           N  
ATOM   4127  H   GLY A 290      -7.053  14.656   2.900  1.00 98.00           H  
ATOM   4128  CA  GLY A 290      -6.947  16.193   1.464  1.00 98.00           C  
ATOM   4129  HA2 GLY A 290      -7.541  16.252   0.553  1.00 98.00           H  
ATOM   4130  HA3 GLY A 290      -6.819  17.197   1.869  1.00 98.00           H  
ATOM   4131  C   GLY A 290      -5.578  15.642   1.105  1.00 98.00           C  
ATOM   4132  O   GLY A 290      -5.185  14.551   1.527  1.00 98.00           O  
ATOM   4133  N   LEU A 291      -4.860  16.411   0.302  1.00 98.85           N  
ATOM   4134  H   LEU A 291      -5.241  17.302   0.015  1.00 98.85           H  
ATOM   4135  CA  LEU A 291      -3.484  16.124  -0.065  1.00 98.85           C  
ATOM   4136  HA  LEU A 291      -2.990  15.665   0.792  1.00 98.85           H  
ATOM   4137  C   LEU A 291      -2.733  17.418  -0.358  1.00 98.85           C  
ATOM   4138  CB  LEU A 291      -3.462  15.105  -1.226  1.00 98.85           C  
ATOM   4139  HB2 LEU A 291      -4.029  14.236  -0.892  1.00 98.85           H  
ATOM   4140  HB3 LEU A 291      -2.438  14.764  -1.383  1.00 98.85           H  
ATOM   4141  O   LEU A 291      -3.330  18.473  -0.583  1.00 98.85           O  
ATOM   4142  CG  LEU A 291      -4.044  15.567  -2.576  1.00 98.85           C  
ATOM   4143  HG  LEU A 291      -4.949  16.151  -2.411  1.00 98.85           H  
ATOM   4144  CD1 LEU A 291      -3.052  16.406  -3.383  1.00 98.85           C  
ATOM   4145 HD11 LEU A 291      -3.361  16.457  -4.427  1.00 98.85           H  
ATOM   4146 HD12 LEU A 291      -2.986  17.417  -2.983  1.00 98.85           H  
ATOM   4147 HD13 LEU A 291      -2.063  15.948  -3.343  1.00 98.85           H  
ATOM   4148  CD2 LEU A 291      -4.416  14.345  -3.420  1.00 98.85           C  
ATOM   4149 HD21 LEU A 291      -5.146  13.735  -2.888  1.00 98.85           H  
ATOM   4150 HD22 LEU A 291      -3.530  13.742  -3.619  1.00 98.85           H  
ATOM   4151 HD23 LEU A 291      -4.859  14.662  -4.365  1.00 98.85           H  
ATOM   4152  N   ILE A 292      -1.415  17.319  -0.393  1.00 98.97           N  
ATOM   4153  H   ILE A 292      -1.009  16.420  -0.178  1.00 98.97           H  
ATOM   4154  CA  ILE A 292      -0.535  18.327  -0.979  1.00 98.97           C  
ATOM   4155  HA  ILE A 292      -1.135  19.151  -1.365  1.00 98.97           H  
ATOM   4156  C   ILE A 292       0.185  17.702  -2.162  1.00 98.97           C  
ATOM   4157  CB  ILE A 292       0.444  18.906   0.057  1.00 98.97           C  
ATOM   4158  HB  ILE A 292       1.061  19.650  -0.447  1.00 98.97           H  
ATOM   4159  O   ILE A 292       0.561  16.529  -2.114  1.00 98.97           O  
ATOM   4160  CG1 ILE A 292       1.382  17.801   0.588  1.00 98.97           C  
ATOM   4161 HG12 ILE A 292       0.814  16.926   0.905  1.00 98.97           H  
ATOM   4162 HG13 ILE A 292       2.023  17.473  -0.230  1.00 98.97           H  
ATOM   4163  CG2 ILE A 292      -0.351  19.643   1.149  1.00 98.97           C  
ATOM   4164 HG21 ILE A 292       0.326  20.190   1.806  1.00 98.97           H  
ATOM   4165 HG22 ILE A 292      -0.933  18.932   1.736  1.00 98.97           H  
ATOM   4166 HG23 ILE A 292      -1.039  20.347   0.683  1.00 98.97           H  
ATOM   4167  CD1 ILE A 292       2.298  18.236   1.722  1.00 98.97           C  
ATOM   4168 HD11 ILE A 292       1.717  18.437   2.622  1.00 98.97           H  
ATOM   4169 HD12 ILE A 292       3.005  17.434   1.933  1.00 98.97           H  
ATOM   4170 HD13 ILE A 292       2.833  19.134   1.416  1.00 98.97           H  
ATOM   4171  N   ALA A 293       0.375  18.479  -3.223  1.00 98.98           N  
ATOM   4172  H   ALA A 293       0.006  19.419  -3.228  1.00 98.98           H  
ATOM   4173  CA  ALA A 293       1.116  18.022  -4.382  1.00 98.98           C  
ATOM   4174  HA  ALA A 293       1.829  17.277  -4.028  1.00 98.98           H  
ATOM   4175  C   ALA A 293       1.929  19.139  -5.035  1.00 98.98           C  
ATOM   4176  CB  ALA A 293       0.162  17.337  -5.364  1.00 98.98           C  
ATOM   4177  HB1 ALA A 293      -0.522  18.061  -5.807  1.00 98.98           H  
ATOM   4178  HB2 ALA A 293      -0.409  16.566  -4.848  1.00 98.98           H  
ATOM   4179  HB3 ALA A 293       0.749  16.854  -6.145  1.00 98.98           H  
ATOM   4180  O   ALA A 293       1.527  20.308  -5.033  1.00 98.98           O  
ATOM   4181  N   VAL A 294       3.062  18.754  -5.619  1.00 98.96           N  
ATOM   4182  H   VAL A 294       3.297  17.773  -5.580  1.00 98.96           H  
ATOM   4183  CA  VAL A 294       3.946  19.619  -6.409  1.00 98.96           C  
ATOM   4184  HA  VAL A 294       3.346  20.463  -6.749  1.00 98.96           H  
ATOM   4185  C   VAL A 294       4.433  18.871  -7.646  1.00 98.96           C  
ATOM   4186  CB  VAL A 294       5.098  20.183  -5.552  1.00 98.96           C  
ATOM   4187  HB  VAL A 294       4.649  20.700  -4.704  1.00 98.96           H  
ATOM   4188  O   VAL A 294       4.684  17.669  -7.578  1.00 98.96           O  
ATOM   4189  CG1 VAL A 294       6.024  19.102  -4.996  1.00 98.96           C  
ATOM   4190 HG11 VAL A 294       5.432  18.283  -4.588  1.00 98.96           H  
ATOM   4191 HG12 VAL A 294       6.645  19.527  -4.207  1.00 98.96           H  
ATOM   4192 HG13 VAL A 294       6.668  18.713  -5.784  1.00 98.96           H  
ATOM   4193  CG2 VAL A 294       5.979  21.193  -6.293  1.00 98.96           C  
ATOM   4194 HG21 VAL A 294       5.384  22.033  -6.649  1.00 98.96           H  
ATOM   4195 HG22 VAL A 294       6.745  21.559  -5.609  1.00 98.96           H  
ATOM   4196 HG23 VAL A 294       6.479  20.718  -7.137  1.00 98.96           H  
ATOM   4197  N   ASP A 295       4.549  19.557  -8.779  1.00 98.59           N  
ATOM   4198  H   ASP A 295       4.350  20.547  -8.765  1.00 98.59           H  
ATOM   4199  CA  ASP A 295       5.113  18.995 -10.012  1.00 98.59           C  
ATOM   4200  HA  ASP A 295       5.221  17.918  -9.889  1.00 98.59           H  
ATOM   4201  C   ASP A 295       6.525  19.519 -10.302  1.00 98.59           C  
ATOM   4202  CB  ASP A 295       4.152  19.173 -11.199  1.00 98.59           C  
ATOM   4203  HB2 ASP A 295       3.192  18.730 -10.931  1.00 98.59           H  
ATOM   4204  HB3 ASP A 295       4.539  18.609 -12.048  1.00 98.59           H  
ATOM   4205  O   ASP A 295       7.034  20.434  -9.649  1.00 98.59           O  
ATOM   4206  CG  ASP A 295       3.930  20.614 -11.661  1.00 98.59           C  
ATOM   4207  OD1 ASP A 295       4.774  21.501 -11.388  1.00 98.59           O  
ATOM   4208  OD2 ASP A 295       2.882  20.855 -12.301  1.00 98.59           O  
ATOM   4209  N   ALA A 296       7.174  18.938 -11.312  1.00 94.83           N  
ATOM   4210  H   ALA A 296       6.715  18.190 -11.811  1.00 94.83           H  
ATOM   4211  CA  ALA A 296       8.537  19.300 -11.696  1.00 94.83           C  
ATOM   4212  HA  ALA A 296       9.162  19.264 -10.804  1.00 94.83           H  
ATOM   4213  C   ALA A 296       8.650  20.729 -12.269  1.00 94.83           C  
ATOM   4214  CB  ALA A 296       9.052  18.240 -12.676  1.00 94.83           C  
ATOM   4215  HB1 ALA A 296      10.089  18.456 -12.935  1.00 94.83           H  
ATOM   4216  HB2 ALA A 296       8.444  18.235 -13.580  1.00 94.83           H  
ATOM   4217  HB3 ALA A 296       9.012  17.255 -12.211  1.00 94.83           H  
ATOM   4218  O   ALA A 296       9.752  21.218 -12.503  1.00 94.83           O  
ATOM   4219  N   GLN A 297       7.533  21.423 -12.513  1.00 95.27           N  
ATOM   4220  H   GLN A 297       6.645  21.011 -12.264  1.00 95.27           H  
ATOM   4221  CA  GLN A 297       7.512  22.830 -12.919  1.00 95.27           C  
ATOM   4222  HA  GLN A 297       8.471  23.085 -13.370  1.00 95.27           H  
ATOM   4223  C   GLN A 297       7.356  23.774 -11.716  1.00 95.27           C  
ATOM   4224  CB  GLN A 297       6.424  23.058 -13.982  1.00 95.27           C  
ATOM   4225  HB2 GLN A 297       5.455  22.739 -13.599  1.00 95.27           H  
ATOM   4226  HB3 GLN A 297       6.365  24.126 -14.189  1.00 95.27           H  
ATOM   4227  O   GLN A 297       7.423  24.993 -11.883  1.00 95.27           O  
ATOM   4228  CG  GLN A 297       6.719  22.344 -15.314  1.00 95.27           C  
ATOM   4229  HG2 GLN A 297       6.036  22.729 -16.071  1.00 95.27           H  
ATOM   4230  HG3 GLN A 297       7.735  22.582 -15.628  1.00 95.27           H  
ATOM   4231  CD  GLN A 297       6.536  20.828 -15.261  1.00 95.27           C  
ATOM   4232  NE2 GLN A 297       7.481  20.051 -15.739  1.00 95.27           N  
ATOM   4233 HE21 GLN A 297       7.305  19.062 -15.630  1.00 95.27           H  
ATOM   4234 HE22 GLN A 297       8.376  20.425 -16.020  1.00 95.27           H  
ATOM   4235  OE1 GLN A 297       5.540  20.306 -14.804  1.00 95.27           O  
ATOM   4236  N   GLY A 298       7.191  23.235 -10.505  1.00 97.42           N  
ATOM   4237  H   GLY A 298       7.100  22.231 -10.438  1.00 97.42           H  
ATOM   4238  CA  GLY A 298       6.983  24.004  -9.284  1.00 97.42           C  
ATOM   4239  HA2 GLY A 298       7.191  23.358  -8.432  1.00 97.42           H  
ATOM   4240  HA3 GLY A 298       7.668  24.852  -9.260  1.00 97.42           H  
ATOM   4241  C   GLY A 298       5.553  24.512  -9.122  1.00 97.42           C  
ATOM   4242  O   GLY A 298       5.328  25.427  -8.320  1.00 97.42           O  
ATOM   4243  N   ASN A 299       4.577  23.956  -9.848  1.00 98.42           N  
ATOM   4244  H   ASN A 299       4.799  23.171 -10.443  1.00 98.42           H  
ATOM   4245  CA  ASN A 299       3.170  24.182  -9.526  1.00 98.42           C  
ATOM   4246  HA  ASN A 299       3.006  25.251  -9.396  1.00 98.42           H  
ATOM   4247  C   ASN A 299       2.855  23.461  -8.216  1.00 98.42           C  
ATOM   4248  CB  ASN A 299       2.251  23.691 -10.648  1.00 98.42           C  
ATOM   4249  HB2 ASN A 299       1.217  23.938 -10.409  1.00 98.42           H  
ATOM   4250  HB3 ASN A 299       2.321  22.605 -10.711  1.00 98.42           H  
ATOM   4251  O   ASN A 299       3.304  22.340  -8.012  1.00 98.42           O  
ATOM   4252  CG  ASN A 299       2.578  24.315 -11.989  1.00 98.42           C  
ATOM   4253  ND2 ASN A 299       2.823  23.521 -12.999  1.00 98.42           N  
ATOM   4254 HD21 ASN A 299       2.906  22.532 -12.814  1.00 98.42           H  
ATOM   4255 HD22 ASN A 299       3.132  23.929 -13.870  1.00 98.42           H  
ATOM   4256  OD1 ASN A 299       2.589  25.527 -12.141  1.00 98.42           O  
ATOM   4257  N   VAL A 300       2.087  24.098  -7.333  1.00 98.81           N  
ATOM   4258  H   VAL A 300       1.657  24.971  -7.602  1.00 98.81           H  
ATOM   4259  CA  VAL A 300       1.731  23.556  -6.014  1.00 98.81           C  
ATOM   4260  HA  VAL A 300       2.054  22.517  -5.948  1.00 98.81           H  
ATOM   4261  C   VAL A 300       0.218  23.591  -5.860  1.00 98.81           C  
ATOM   4262  CB  VAL A 300       2.421  24.334  -4.874  1.00 98.81           C  
ATOM   4263  HB  VAL A 300       2.131  25.383  -4.932  1.00 98.81           H  
ATOM   4264  O   VAL A 300      -0.421  24.571  -6.243  1.00 98.81           O  
ATOM   4265  CG1 VAL A 300       2.041  23.799  -3.489  1.00 98.81           C  
ATOM   4266 HG11 VAL A 300       2.562  24.365  -2.717  1.00 98.81           H  
ATOM   4267 HG12 VAL A 300       2.308  22.746  -3.407  1.00 98.81           H  
ATOM   4268 HG13 VAL A 300       0.969  23.910  -3.324  1.00 98.81           H  
ATOM   4269  CG2 VAL A 300       3.946  24.248  -4.973  1.00 98.81           C  
ATOM   4270 HG21 VAL A 300       4.261  23.206  -4.917  1.00 98.81           H  
ATOM   4271 HG22 VAL A 300       4.393  24.794  -4.142  1.00 98.81           H  
ATOM   4272 HG23 VAL A 300       4.298  24.679  -5.910  1.00 98.81           H  
ATOM   4273  N   THR A 301      -0.356  22.542  -5.279  1.00 98.90           N  
ATOM   4274  H   THR A 301       0.229  21.766  -5.004  1.00 98.90           H  
ATOM   4275  CA  THR A 301      -1.779  22.475  -4.935  1.00 98.90           C  
ATOM   4276  HA  THR A 301      -2.162  23.492  -4.842  1.00 98.90           H  
ATOM   4277  C   THR A 301      -1.970  21.786  -3.588  1.00 98.90           C  
ATOM   4278  CB  THR A 301      -2.573  21.801  -6.059  1.00 98.90           C  
ATOM   4279  HB  THR A 301      -2.318  22.294  -6.997  1.00 98.90           H  
ATOM   4280  O   THR A 301      -1.212  20.883  -3.236  1.00 98.90           O  
ATOM   4281  CG2 THR A 301      -2.286  20.312  -6.218  1.00 98.90           C  
ATOM   4282 HG21 THR A 301      -2.775  19.937  -7.118  1.00 98.90           H  
ATOM   4283 HG22 THR A 301      -2.635  19.752  -5.350  1.00 98.90           H  
ATOM   4284 HG23 THR A 301      -1.212  20.163  -6.332  1.00 98.90           H  
ATOM   4285  OG1 THR A 301      -3.951  21.976  -5.836  1.00 98.90           O  
ATOM   4286  HG1 THR A 301      -4.419  21.425  -6.468  1.00 98.90           H  
ATOM   4287  N   LEU A 302      -2.956  22.238  -2.809  1.00 98.77           N  
ATOM   4288  H   LEU A 302      -3.574  22.940  -3.190  1.00 98.77           H  
ATOM   4289  CA  LEU A 302      -3.222  21.739  -1.455  1.00 98.77           C  
ATOM   4290  HA  LEU A 302      -2.754  20.760  -1.351  1.00 98.77           H  
ATOM   4291  C   LEU A 302      -4.735  21.512  -1.213  1.00 98.77           C  
ATOM   4292  CB  LEU A 302      -2.588  22.663  -0.387  1.00 98.77           C  
ATOM   4293  HB2 LEU A 302      -2.640  22.094   0.541  1.00 98.77           H  
ATOM   4294  HB3 LEU A 302      -3.203  23.555  -0.267  1.00 98.77           H  
ATOM   4295  O   LEU A 302      -5.303  22.141  -0.312  1.00 98.77           O  
ATOM   4296  CG  LEU A 302      -1.123  23.113  -0.572  1.00 98.77           C  
ATOM   4297  HG  LEU A 302      -0.533  22.315  -1.024  1.00 98.77           H  
ATOM   4298  CD1 LEU A 302      -1.008  24.395  -1.408  1.00 98.77           C  
ATOM   4299 HD11 LEU A 302      -1.319  24.222  -2.438  1.00 98.77           H  
ATOM   4300 HD12 LEU A 302       0.029  24.731  -1.419  1.00 98.77           H  
ATOM   4301 HD13 LEU A 302      -1.622  25.185  -0.977  1.00 98.77           H  
ATOM   4302  CD2 LEU A 302      -0.510  23.460   0.786  1.00 98.77           C  
ATOM   4303 HD21 LEU A 302       0.517  23.798   0.649  1.00 98.77           H  
ATOM   4304 HD22 LEU A 302      -1.085  24.242   1.281  1.00 98.77           H  
ATOM   4305 HD23 LEU A 302      -0.475  22.567   1.411  1.00 98.77           H  
ATOM   4306  N   PRO A 303      -5.432  20.714  -2.048  1.00 98.70           N  
ATOM   4307  CA  PRO A 303      -6.878  20.532  -1.950  1.00 98.70           C  
ATOM   4308  HA  PRO A 303      -7.366  21.503  -1.860  1.00 98.70           H  
ATOM   4309  C   PRO A 303      -7.282  19.666  -0.749  1.00 98.70           C  
ATOM   4310  CB  PRO A 303      -7.294  19.886  -3.273  1.00 98.70           C  
ATOM   4311  HB2 PRO A 303      -8.189  19.272  -3.175  1.00 98.70           H  
ATOM   4312  HB3 PRO A 303      -7.447  20.661  -4.024  1.00 98.70           H  
ATOM   4313  O   PRO A 303      -6.583  18.731  -0.363  1.00 98.70           O  
ATOM   4314  CG  PRO A 303      -6.070  19.054  -3.643  1.00 98.70           C  
ATOM   4315  HG2 PRO A 303      -6.025  18.892  -4.720  1.00 98.70           H  
ATOM   4316  HG3 PRO A 303      -6.080  18.106  -3.106  1.00 98.70           H  
ATOM   4317  CD  PRO A 303      -4.908  19.909  -3.145  1.00 98.70           C  
ATOM   4318  HD2 PRO A 303      -4.077  19.283  -2.821  1.00 98.70           H  
ATOM   4319  HD3 PRO A 303      -4.588  20.564  -3.955  1.00 98.70           H  
ATOM   4320  N   PHE A 304      -8.462  19.944  -0.195  1.00 97.08           N  
ATOM   4321  H   PHE A 304      -9.002  20.714  -0.563  1.00 97.08           H  
ATOM   4322  CA  PHE A 304      -9.097  19.163   0.868  1.00 97.08           C  
ATOM   4323  HA  PHE A 304      -8.834  18.112   0.747  1.00 97.08           H  
ATOM   4324  C   PHE A 304     -10.621  19.277   0.761  1.00 97.08           C  
ATOM   4325  CB  PHE A 304      -8.592  19.611   2.249  1.00 97.08           C  
ATOM   4326  HB2 PHE A 304      -7.521  19.415   2.307  1.00 97.08           H  
ATOM   4327  HB3 PHE A 304      -9.069  19.000   3.015  1.00 97.08           H  
ATOM   4328  O   PHE A 304     -11.146  20.316   0.363  1.00 97.08           O  
ATOM   4329  CG  PHE A 304      -8.826  21.075   2.558  1.00 97.08           C  
ATOM   4330  CD1 PHE A 304      -7.976  22.049   2.007  1.00 97.08           C  
ATOM   4331  HD1 PHE A 304      -7.147  21.750   1.381  1.00 97.08           H  
ATOM   4332  CD2 PHE A 304      -9.912  21.474   3.356  1.00 97.08           C  
ATOM   4333  HD2 PHE A 304     -10.574  20.731   3.777  1.00 97.08           H  
ATOM   4334  CE1 PHE A 304      -8.231  23.409   2.223  1.00 97.08           C  
ATOM   4335  HE1 PHE A 304      -7.620  24.147   1.725  1.00 97.08           H  
ATOM   4336  CE2 PHE A 304     -10.141  22.836   3.613  1.00 97.08           C  
ATOM   4337  HE2 PHE A 304     -10.973  23.131   4.235  1.00 97.08           H  
ATOM   4338  CZ  PHE A 304      -9.294  23.805   3.050  1.00 97.08           C  
ATOM   4339  HZ  PHE A 304      -9.472  24.855   3.233  1.00 97.08           H  
ATOM   4340  N   ASN A 305     -11.342  18.224   1.137  1.00 95.73           N  
ATOM   4341  H   ASN A 305     -10.846  17.408   1.465  1.00 95.73           H  
ATOM   4342  CA  ASN A 305     -12.809  18.160   1.128  1.00 95.73           C  
ATOM   4343  HA  ASN A 305     -13.186  19.029   0.589  1.00 95.73           H  
ATOM   4344  C   ASN A 305     -13.424  18.258   2.543  1.00 95.73           C  
ATOM   4345  CB  ASN A 305     -13.252  16.947   0.298  1.00 95.73           C  
ATOM   4346  HB2 ASN A 305     -14.333  16.980   0.163  1.00 95.73           H  
ATOM   4347  HB3 ASN A 305     -12.792  17.000  -0.689  1.00 95.73           H  
ATOM   4348  O   ASN A 305     -14.607  18.002   2.741  1.00 95.73           O  
ATOM   4349  CG  ASN A 305     -12.913  15.613   0.932  1.00 95.73           C  
ATOM   4350  ND2 ASN A 305     -12.861  14.560   0.155  1.00 95.73           N  
ATOM   4351 HD21 ASN A 305     -12.901  14.685  -0.846  1.00 95.73           H  
ATOM   4352 HD22 ASN A 305     -12.865  13.638   0.568  1.00 95.73           H  
ATOM   4353  OD1 ASN A 305     -12.704  15.502   2.127  1.00 95.73           O  
ATOM   4354  N   THR A 306     -12.613  18.665   3.520  1.00 92.37           N  
ATOM   4355  H   THR A 306     -11.641  18.805   3.286  1.00 92.37           H  
ATOM   4356  CA  THR A 306     -12.970  18.850   4.933  1.00 92.37           C  
ATOM   4357  HA  THR A 306     -13.903  18.325   5.138  1.00 92.37           H  
ATOM   4358  C   THR A 306     -13.195  20.332   5.271  1.00 92.37           C  
ATOM   4359  CB  THR A 306     -11.871  18.222   5.810  1.00 92.37           C  
ATOM   4360  HB  THR A 306     -12.126  18.321   6.865  1.00 92.37           H  
ATOM   4361  O   THR A 306     -13.034  21.205   4.414  1.00 92.37           O  
ATOM   4362  CG2 THR A 306     -11.681  16.745   5.467  1.00 92.37           C  
ATOM   4363 HG21 THR A 306     -11.176  16.648   4.506  1.00 92.37           H  
ATOM   4364 HG22 THR A 306     -12.647  16.247   5.390  1.00 92.37           H  
ATOM   4365 HG23 THR A 306     -11.067  16.265   6.229  1.00 92.37           H  
ATOM   4366  OG1 THR A 306     -10.622  18.827   5.549  1.00 92.37           O  
ATOM   4367  HG1 THR A 306     -10.385  19.448   6.242  1.00 92.37           H  
ATOM   4368  N   GLU A 307     -13.557  20.642   6.523  1.00 87.83           N  
ATOM   4369  H   GLU A 307     -13.768  19.906   7.181  1.00 87.83           H  
ATOM   4370  CA  GLU A 307     -13.723  22.036   6.983  1.00 87.83           C  
ATOM   4371  HA  GLU A 307     -14.409  22.547   6.309  1.00 87.83           H  
ATOM   4372  C   GLU A 307     -12.393  22.813   6.964  1.00 87.83           C  
ATOM   4373  CB  GLU A 307     -14.339  22.039   8.395  1.00 87.83           C  
ATOM   4374  HB2 GLU A 307     -15.161  21.324   8.422  1.00 87.83           H  
ATOM   4375  HB3 GLU A 307     -13.584  21.729   9.118  1.00 87.83           H  
ATOM   4376  O   GLU A 307     -12.338  23.981   6.577  1.00 87.83           O  
ATOM   4377  CG  GLU A 307     -14.885  23.428   8.772  1.00 87.83           C  
ATOM   4378  HG2 GLU A 307     -15.697  23.681   8.090  1.00 87.83           H  
ATOM   4379  HG3 GLU A 307     -14.094  24.166   8.636  1.00 87.83           H  
ATOM   4380  CD  GLU A 307     -15.392  23.526  10.220  1.00 87.83           C  
ATOM   4381  OE1 GLU A 307     -15.383  24.661  10.762  1.00 87.83           O  
ATOM   4382  OE2 GLU A 307     -15.755  22.484  10.805  1.00 87.83           O  
ATOM   4383  N   GLY A 308     -11.298  22.138   7.314  1.00 91.27           N  
ATOM   4384  H   GLY A 308     -11.411  21.196   7.660  1.00 91.27           H  
ATOM   4385  CA  GLY A 308      -9.950  22.683   7.240  1.00 91.27           C  
ATOM   4386  HA2 GLY A 308      -9.875  23.361   6.389  1.00 91.27           H  
ATOM   4387  HA3 GLY A 308      -9.739  23.258   8.142  1.00 91.27           H  
ATOM   4388  C   GLY A 308      -8.888  21.602   7.086  1.00 91.27           C  
ATOM   4389  O   GLY A 308      -9.143  20.414   7.315  1.00 91.27           O  
ATOM   4390  N   MET A 309      -7.693  22.044   6.713  1.00 95.29           N  
ATOM   4391  H   MET A 309      -7.601  23.039   6.565  1.00 95.29           H  
ATOM   4392  CA  MET A 309      -6.462  21.267   6.660  1.00 95.29           C  
ATOM   4393  HA  MET A 309      -6.518  20.461   7.392  1.00 95.29           H  
ATOM   4394  C   MET A 309      -5.300  22.181   7.039  1.00 95.29           C  
ATOM   4395  CB  MET A 309      -6.280  20.669   5.252  1.00 95.29           C  
ATOM   4396  HB2 MET A 309      -6.249  21.471   4.515  1.00 95.29           H  
ATOM   4397  HB3 MET A 309      -7.137  20.033   5.030  1.00 95.29           H  
ATOM   4398  O   MET A 309      -5.072  23.190   6.363  1.00 95.29           O  
ATOM   4399  CG  MET A 309      -5.006  19.822   5.134  1.00 95.29           C  
ATOM   4400  HG2 MET A 309      -4.129  20.450   5.289  1.00 95.29           H  
ATOM   4401  HG3 MET A 309      -5.023  19.072   5.924  1.00 95.29           H  
ATOM   4402  SD  MET A 309      -4.816  18.937   3.562  1.00 95.29           S  
ATOM   4403  CE  MET A 309      -4.306  20.267   2.444  1.00 95.29           C  
ATOM   4404  HE1 MET A 309      -3.369  20.702   2.791  1.00 95.29           H  
ATOM   4405  HE2 MET A 309      -4.157  19.853   1.446  1.00 95.29           H  
ATOM   4406  HE3 MET A 309      -5.086  21.026   2.393  1.00 95.29           H  
ATOM   4407  N   TYR A 310      -4.571  21.821   8.098  1.00 96.26           N  
ATOM   4408  H   TYR A 310      -4.788  20.947   8.556  1.00 96.26           H  
ATOM   4409  CA  TYR A 310      -3.331  22.498   8.480  1.00 96.26           C  
ATOM   4410  HA  TYR A 310      -3.521  23.559   8.637  1.00 96.26           H  
ATOM   4411  C   TYR A 310      -2.333  22.318   7.348  1.00 96.26           C  
ATOM   4412  CB  TYR A 310      -2.761  21.879   9.764  1.00 96.26           C  
ATOM   4413  HB2 TYR A 310      -1.836  22.390  10.030  1.00 96.26           H  
ATOM   4414  HB3 TYR A 310      -2.507  20.837   9.570  1.00 96.26           H  
ATOM   4415  O   TYR A 310      -1.984  21.183   7.026  1.00 96.26           O  
ATOM   4416  CG  TYR A 310      -3.697  21.926  10.947  1.00 96.26           C  
ATOM   4417  CD1 TYR A 310      -3.923  23.140  11.621  1.00 96.26           C  
ATOM   4418  HD1 TYR A 310      -3.389  24.030  11.322  1.00 96.26           H  
ATOM   4419  CD2 TYR A 310      -4.339  20.749  11.373  1.00 96.26           C  
ATOM   4420  HD2 TYR A 310      -4.154  19.812  10.869  1.00 96.26           H  
ATOM   4421  CE1 TYR A 310      -4.817  23.186  12.706  1.00 96.26           C  
ATOM   4422  HE1 TYR A 310      -4.981  24.115  13.232  1.00 96.26           H  
ATOM   4423  CE2 TYR A 310      -5.221  20.789  12.467  1.00 96.26           C  
ATOM   4424  HE2 TYR A 310      -5.709  19.886  12.804  1.00 96.26           H  
ATOM   4425  OH  TYR A 310      -6.316  22.043  14.191  1.00 96.26           O  
ATOM   4426  HH  TYR A 310      -6.257  22.895  14.630  1.00 96.26           H  
ATOM   4427  CZ  TYR A 310      -5.465  22.007  13.132  1.00 96.26           C  
ATOM   4428  N   ARG A 311      -1.913  23.401   6.702  1.00 98.45           N  
ATOM   4429  H   ARG A 311      -2.262  24.309   6.972  1.00 98.45           H  
ATOM   4430  CA  ARG A 311      -1.105  23.305   5.486  1.00 98.45           C  
ATOM   4431  HA  ARG A 311      -0.379  22.501   5.609  1.00 98.45           H  
ATOM   4432  C   ARG A 311      -0.310  24.566   5.220  1.00 98.45           C  
ATOM   4433  CB  ARG A 311      -2.025  22.962   4.299  1.00 98.45           C  
ATOM   4434  HB2 ARG A 311      -2.656  22.116   4.574  1.00 98.45           H  
ATOM   4435  HB3 ARG A 311      -1.414  22.646   3.453  1.00 98.45           H  
ATOM   4436  O   ARG A 311      -0.594  25.625   5.773  1.00 98.45           O  
ATOM   4437  CG  ARG A 311      -2.913  24.141   3.871  1.00 98.45           C  
ATOM   4438  HG2 ARG A 311      -3.365  24.600   4.750  1.00 98.45           H  
ATOM   4439  HG3 ARG A 311      -2.305  24.889   3.361  1.00 98.45           H  
ATOM   4440  CD  ARG A 311      -4.028  23.672   2.936  1.00 98.45           C  
ATOM   4441  HD2 ARG A 311      -4.670  22.972   3.472  1.00 98.45           H  
ATOM   4442  HD3 ARG A 311      -3.587  23.144   2.091  1.00 98.45           H  
ATOM   4443  NE  ARG A 311      -4.827  24.802   2.434  1.00 98.45           N  
ATOM   4444  HE  ARG A 311      -4.660  25.094   1.482  1.00 98.45           H  
ATOM   4445  NH1 ARG A 311      -6.143  25.070   4.301  1.00 98.45           N  
ATOM   4446 HH11 ARG A 311      -6.933  25.513   4.748  1.00 98.45           H  
ATOM   4447 HH12 ARG A 311      -5.650  24.345   4.802  1.00 98.45           H  
ATOM   4448  NH2 ARG A 311      -6.438  26.413   2.559  1.00 98.45           N  
ATOM   4449 HH21 ARG A 311      -7.136  26.895   3.107  1.00 98.45           H  
ATOM   4450 HH22 ARG A 311      -6.209  26.763   1.640  1.00 98.45           H  
ATOM   4451  CZ  ARG A 311      -5.790  25.418   3.097  1.00 98.45           C  
ATOM   4452  N   GLY A 312       0.619  24.466   4.289  1.00 98.81           N  
ATOM   4453  H   GLY A 312       0.860  23.556   3.923  1.00 98.81           H  
ATOM   4454  CA  GLY A 312       1.236  25.638   3.701  1.00 98.81           C  
ATOM   4455  HA2 GLY A 312       0.473  26.242   3.210  1.00 98.81           H  
ATOM   4456  HA3 GLY A 312       1.683  26.239   4.493  1.00 98.81           H  
ATOM   4457  C   GLY A 312       2.299  25.291   2.680  1.00 98.81           C  
ATOM   4458  O   GLY A 312       2.545  24.117   2.403  1.00 98.81           O  
ATOM   4459  N   TYR A 313       2.916  26.317   2.112  1.00 98.93           N  
ATOM   4460  H   TYR A 313       2.680  27.250   2.417  1.00 98.93           H  
ATOM   4461  CA  TYR A 313       4.024  26.170   1.175  1.00 98.93           C  
ATOM   4462  HA  TYR A 313       4.554  25.251   1.424  1.00 98.93           H  
ATOM   4463  C   TYR A 313       5.032  27.308   1.324  1.00 98.93           C  
ATOM   4464  CB  TYR A 313       3.494  26.053  -0.263  1.00 98.93           C  
ATOM   4465  HB2 TYR A 313       4.318  25.766  -0.916  1.00 98.93           H  
ATOM   4466  HB3 TYR A 313       2.760  25.249  -0.307  1.00 98.93           H  
ATOM   4467  O   TYR A 313       4.708  28.382   1.829  1.00 98.93           O  
ATOM   4468  CG  TYR A 313       2.871  27.328  -0.800  1.00 98.93           C  
ATOM   4469  CD1 TYR A 313       1.506  27.594  -0.583  1.00 98.93           C  
ATOM   4470  HD1 TYR A 313       0.896  26.879  -0.051  1.00 98.93           H  
ATOM   4471  CD2 TYR A 313       3.675  28.270  -1.472  1.00 98.93           C  
ATOM   4472  HD2 TYR A 313       4.727  28.074  -1.614  1.00 98.93           H  
ATOM   4473  CE1 TYR A 313       0.944  28.804  -1.034  1.00 98.93           C  
ATOM   4474  HE1 TYR A 313      -0.097  29.028  -0.857  1.00 98.93           H  
ATOM   4475  CE2 TYR A 313       3.122  29.488  -1.909  1.00 98.93           C  
ATOM   4476  HE2 TYR A 313       3.749  30.229  -2.382  1.00 98.93           H  
ATOM   4477  OH  TYR A 313       1.217  30.933  -2.100  1.00 98.93           O  
ATOM   4478  HH  TYR A 313       1.894  31.536  -2.416  1.00 98.93           H  
ATOM   4479  CZ  TYR A 313       1.754  29.756  -1.688  1.00 98.93           C  
ATOM   4480  N   ALA A 314       6.260  27.076   0.874  1.00 98.93           N  
ATOM   4481  H   ALA A 314       6.472  26.150   0.531  1.00 98.93           H  
ATOM   4482  CA  ALA A 314       7.331  28.062   0.883  1.00 98.93           C  
ATOM   4483  HA  ALA A 314       6.903  29.064   0.872  1.00 98.93           H  
ATOM   4484  C   ALA A 314       8.207  27.901  -0.365  1.00 98.93           C  
ATOM   4485  CB  ALA A 314       8.124  27.906   2.182  1.00 98.93           C  
ATOM   4486  HB1 ALA A 314       8.521  26.895   2.270  1.00 98.93           H  
ATOM   4487  HB2 ALA A 314       8.942  28.625   2.207  1.00 98.93           H  
ATOM   4488  HB3 ALA A 314       7.466  28.111   3.027  1.00 98.93           H  
ATOM   4489  O   ALA A 314       8.860  26.873  -0.560  1.00 98.93           O  
ATOM   4490  N   ARG A 315       8.211  28.925  -1.227  1.00 98.68           N  
ATOM   4491  H   ARG A 315       7.691  29.753  -0.973  1.00 98.68           H  
ATOM   4492  CA  ARG A 315       9.077  29.008  -2.416  1.00 98.68           C  
ATOM   4493  HA  ARG A 315       9.306  28.010  -2.788  1.00 98.68           H  
ATOM   4494  C   ARG A 315      10.383  29.679  -2.039  1.00 98.68           C  
ATOM   4495  CB  ARG A 315       8.407  29.824  -3.531  1.00 98.68           C  
ATOM   4496  HB2 ARG A 315       9.111  29.914  -4.358  1.00 98.68           H  
ATOM   4497  HB3 ARG A 315       8.173  30.825  -3.170  1.00 98.68           H  
ATOM   4498  O   ARG A 315      10.357  30.703  -1.366  1.00 98.68           O  
ATOM   4499  CG  ARG A 315       7.129  29.178  -4.059  1.00 98.68           C  
ATOM   4500  HG2 ARG A 315       6.391  29.107  -3.260  1.00 98.68           H  
ATOM   4501  HG3 ARG A 315       7.371  28.176  -4.416  1.00 98.68           H  
ATOM   4502  CD  ARG A 315       6.535  29.975  -5.222  1.00 98.68           C  
ATOM   4503  HD2 ARG A 315       6.242  30.962  -4.864  1.00 98.68           H  
ATOM   4504  HD3 ARG A 315       7.288  30.121  -5.997  1.00 98.68           H  
ATOM   4505  NE  ARG A 315       5.357  29.278  -5.772  1.00 98.68           N  
ATOM   4506  HE  ARG A 315       4.457  29.633  -5.481  1.00 98.68           H  
ATOM   4507  NH1 ARG A 315       6.468  27.730  -7.070  1.00 98.68           N  
ATOM   4508 HH11 ARG A 315       7.344  28.209  -6.920  1.00 98.68           H  
ATOM   4509 HH12 ARG A 315       6.411  26.894  -7.634  1.00 98.68           H  
ATOM   4510  NH2 ARG A 315       4.274  27.606  -6.883  1.00 98.68           N  
ATOM   4511 HH21 ARG A 315       3.383  27.893  -6.504  1.00 98.68           H  
ATOM   4512 HH22 ARG A 315       4.373  26.779  -7.455  1.00 98.68           H  
ATOM   4513  CZ  ARG A 315       5.373  28.224  -6.568  1.00 98.68           C  
ATOM   4514  N   VAL A 316      11.528  29.156  -2.461  1.00 98.43           N  
ATOM   4515  H   VAL A 316      11.502  28.322  -3.029  1.00 98.43           H  
ATOM   4516  CA  VAL A 316      12.820  29.797  -2.168  1.00 98.43           C  
ATOM   4517  HA  VAL A 316      12.939  29.840  -1.085  1.00 98.43           H  
ATOM   4518  C   VAL A 316      12.824  31.237  -2.694  1.00 98.43           C  
ATOM   4519  CB  VAL A 316      13.990  28.977  -2.731  1.00 98.43           C  
ATOM   4520  HB  VAL A 316      13.793  28.742  -3.777  1.00 98.43           H  
ATOM   4521  O   VAL A 316      12.514  31.487  -3.860  1.00 98.43           O  
ATOM   4522  CG1 VAL A 316      15.331  29.718  -2.643  1.00 98.43           C  
ATOM   4523 HG11 VAL A 316      16.132  29.064  -2.986  1.00 98.43           H  
ATOM   4524 HG12 VAL A 316      15.531  30.019  -1.615  1.00 98.43           H  
ATOM   4525 HG13 VAL A 316      15.322  30.598  -3.288  1.00 98.43           H  
ATOM   4526  CG2 VAL A 316      14.128  27.671  -1.940  1.00 98.43           C  
ATOM   4527 HG21 VAL A 316      14.959  27.086  -2.333  1.00 98.43           H  
ATOM   4528 HG22 VAL A 316      13.214  27.083  -2.016  1.00 98.43           H  
ATOM   4529 HG23 VAL A 316      14.317  27.881  -0.887  1.00 98.43           H  
ATOM   4530  N   GLY A 317      13.179  32.177  -1.814  1.00 97.40           N  
ATOM   4531  H   GLY A 317      13.363  31.891  -0.863  1.00 97.40           H  
ATOM   4532  CA  GLY A 317      13.184  33.617  -2.096  1.00 97.40           C  
ATOM   4533  HA2 GLY A 317      13.993  34.081  -1.532  1.00 97.40           H  
ATOM   4534  HA3 GLY A 317      13.374  33.778  -3.157  1.00 97.40           H  
ATOM   4535  C   GLY A 317      11.888  34.357  -1.742  1.00 97.40           C  
ATOM   4536  O   GLY A 317      11.850  35.578  -1.872  1.00 97.40           O  
ATOM   4537  N   GLU A 318      10.856  33.660  -1.267  1.00 98.20           N  
ATOM   4538  H   GLU A 318      10.934  32.657  -1.183  1.00 98.20           H  
ATOM   4539  CA  GLU A 318       9.565  34.233  -0.865  1.00 98.20           C  
ATOM   4540  HA  GLU A 318       9.600  35.319  -0.961  1.00 98.20           H  
ATOM   4541  C   GLU A 318       9.248  33.899   0.602  1.00 98.20           C  
ATOM   4542  CB  GLU A 318       8.460  33.705  -1.792  1.00 98.20           C  
ATOM   4543  HB2 GLU A 318       8.499  32.616  -1.805  1.00 98.20           H  
ATOM   4544  HB3 GLU A 318       7.485  34.002  -1.403  1.00 98.20           H  
ATOM   4545  O   GLU A 318       9.766  32.916   1.131  1.00 98.20           O  
ATOM   4546  CG  GLU A 318       8.604  34.249  -3.221  1.00 98.20           C  
ATOM   4547  HG2 GLU A 318       9.624  34.085  -3.570  1.00 98.20           H  
ATOM   4548  HG3 GLU A 318       8.423  35.323  -3.209  1.00 98.20           H  
ATOM   4549  CD  GLU A 318       7.640  33.578  -4.207  1.00 98.20           C  
ATOM   4550  OE1 GLU A 318       8.067  33.386  -5.368  1.00 98.20           O  
ATOM   4551  OE2 GLU A 318       6.504  33.231  -3.811  1.00 98.20           O  
ATOM   4552  N   PRO A 319       8.417  34.687   1.301  1.00 97.94           N  
ATOM   4553  CA  PRO A 319       7.955  34.307   2.633  1.00 97.94           C  
ATOM   4554  HA  PRO A 319       8.821  34.145   3.274  1.00 97.94           H  
ATOM   4555  C   PRO A 319       7.088  33.031   2.578  1.00 97.94           C  
ATOM   4556  CB  PRO A 319       7.174  35.514   3.153  1.00 97.94           C  
ATOM   4557  HB2 PRO A 319       6.351  35.221   3.805  1.00 97.94           H  
ATOM   4558  HB3 PRO A 319       7.854  36.185   3.678  1.00 97.94           H  
ATOM   4559  O   PRO A 319       6.351  32.842   1.603  1.00 97.94           O  
ATOM   4560  CG  PRO A 319       6.676  36.190   1.875  1.00 97.94           C  
ATOM   4561  HG2 PRO A 319       5.761  35.701   1.540  1.00 97.94           H  
ATOM   4562  HG3 PRO A 319       6.507  37.257   2.020  1.00 97.94           H  
ATOM   4563  CD  PRO A 319       7.791  35.924   0.866  1.00 97.94           C  
ATOM   4564  HD2 PRO A 319       8.523  36.731   0.902  1.00 97.94           H  
ATOM   4565  HD3 PRO A 319       7.370  35.839  -0.136  1.00 97.94           H  
ATOM   4566  N   PRO A 320       7.138  32.164   3.607  1.00 98.55           N  
ATOM   4567  CA  PRO A 320       6.208  31.048   3.737  1.00 98.55           C  
ATOM   4568  HA  PRO A 320       6.349  30.378   2.889  1.00 98.55           H  
ATOM   4569  C   PRO A 320       4.744  31.500   3.790  1.00 98.55           C  
ATOM   4570  CB  PRO A 320       6.599  30.322   5.027  1.00 98.55           C  
ATOM   4571  HB2 PRO A 320       6.473  29.243   4.934  1.00 98.55           H  
ATOM   4572  HB3 PRO A 320       6.000  30.695   5.858  1.00 98.55           H  
ATOM   4573  O   PRO A 320       4.421  32.620   4.187  1.00 98.55           O  
ATOM   4574  CG  PRO A 320       8.055  30.715   5.249  1.00 98.55           C  
ATOM   4575  HG2 PRO A 320       8.707  30.073   4.656  1.00 98.55           H  
ATOM   4576  HG3 PRO A 320       8.327  30.676   6.304  1.00 98.55           H  
ATOM   4577  CD  PRO A 320       8.097  32.141   4.703  1.00 98.55           C  
ATOM   4578  HD2 PRO A 320       9.109  32.367   4.366  1.00 98.55           H  
ATOM   4579  HD3 PRO A 320       7.782  32.840   5.478  1.00 98.55           H  
ATOM   4580  N   VAL A 321       3.847  30.596   3.402  1.00 98.45           N  
ATOM   4581  H   VAL A 321       4.186  29.725   3.021  1.00 98.45           H  
ATOM   4582  CA  VAL A 321       2.397  30.793   3.467  1.00 98.45           C  
ATOM   4583  HA  VAL A 321       2.179  31.697   4.036  1.00 98.45           H  
ATOM   4584  C   VAL A 321       1.776  29.610   4.199  1.00 98.45           C  
ATOM   4585  CB  VAL A 321       1.796  30.967   2.057  1.00 98.45           C  
ATOM   4586  HB  VAL A 321       1.962  30.060   1.475  1.00 98.45           H  
ATOM   4587  O   VAL A 321       1.654  28.527   3.629  1.00 98.45           O  
ATOM   4588  CG1 VAL A 321       0.285  31.232   2.136  1.00 98.45           C  
ATOM   4589 HG11 VAL A 321      -0.114  31.378   1.133  1.00 98.45           H  
ATOM   4590 HG12 VAL A 321       0.092  32.122   2.734  1.00 98.45           H  
ATOM   4591 HG13 VAL A 321      -0.226  30.379   2.584  1.00 98.45           H  
ATOM   4592  CG2 VAL A 321       2.437  32.141   1.304  1.00 98.45           C  
ATOM   4593 HG21 VAL A 321       3.491  31.934   1.118  1.00 98.45           H  
ATOM   4594 HG22 VAL A 321       2.359  33.052   1.897  1.00 98.45           H  
ATOM   4595 HG23 VAL A 321       1.943  32.285   0.343  1.00 98.45           H  
ATOM   4596  N   ALA A 322       1.362  29.821   5.450  1.00 98.26           N  
ATOM   4597  H   ALA A 322       1.555  30.720   5.868  1.00 98.26           H  
ATOM   4598  CA  ALA A 322       0.613  28.855   6.255  1.00 98.26           C  
ATOM   4599  HA  ALA A 322       0.747  27.860   5.831  1.00 98.26           H  
ATOM   4600  C   ALA A 322      -0.895  29.166   6.245  1.00 98.26           C  
ATOM   4601  CB  ALA A 322       1.195  28.826   7.672  1.00 98.26           C  
ATOM   4602  HB1 ALA A 322       0.660  28.092   8.276  1.00 98.26           H  
ATOM   4603  HB2 ALA A 322       2.250  28.554   7.637  1.00 98.26           H  
ATOM   4604  HB3 ALA A 322       1.100  29.806   8.139  1.00 98.26           H  
ATOM   4605  O   ALA A 322      -1.314  30.321   6.153  1.00 98.26           O  
ATOM   4606  N   SER A 323      -1.743  28.139   6.308  1.00 97.22           N  
ATOM   4607  H   SER A 323      -1.358  27.206   6.354  1.00 97.22           H  
ATOM   4608  CA  SER A 323      -3.207  28.263   6.277  1.00 97.22           C  
ATOM   4609  HA  SER A 323      -3.505  29.151   6.834  1.00 97.22           H  
ATOM   4610  C   SER A 323      -3.896  27.052   6.914  1.00 97.22           C  
ATOM   4611  CB  SER A 323      -3.686  28.407   4.828  1.00 97.22           C  
ATOM   4612  HB2 SER A 323      -3.302  27.575   4.236  1.00 97.22           H  
ATOM   4613  HB3 SER A 323      -4.775  28.388   4.794  1.00 97.22           H  
ATOM   4614  O   SER A 323      -3.315  25.974   7.024  1.00 97.22           O  
ATOM   4615  OG  SER A 323      -3.239  29.626   4.271  1.00 97.22           O  
ATOM   4616  HG  SER A 323      -2.555  29.988   4.840  1.00 97.22           H  
ATOM   4617  N   ILE A 324      -5.159  27.223   7.321  1.00 95.15           N  
ATOM   4618  H   ILE A 324      -5.563  28.144   7.227  1.00 95.15           H  
ATOM   4619  CA  ILE A 324      -5.959  26.171   7.979  1.00 95.15           C  
ATOM   4620  HA  ILE A 324      -5.437  25.217   7.900  1.00 95.15           H  
ATOM   4621  C   ILE A 324      -7.301  25.983   7.270  1.00 95.15           C  
ATOM   4622  CB  ILE A 324      -6.129  26.471   9.489  1.00 95.15           C  
ATOM   4623  HB  ILE A 324      -6.632  27.432   9.604  1.00 95.15           H  
ATOM   4624  O   ILE A 324      -7.622  24.884   6.822  1.00 95.15           O  
ATOM   4625  CG1 ILE A 324      -4.740  26.555  10.166  1.00 95.15           C  
ATOM   4626 HG12 ILE A 324      -4.243  25.589  10.079  1.00 95.15           H  
ATOM   4627 HG13 ILE A 324      -4.121  27.287   9.648  1.00 95.15           H  
ATOM   4628  CG2 ILE A 324      -6.992  25.383  10.159  1.00 95.15           C  
ATOM   4629 HG21 ILE A 324      -6.497  24.414  10.090  1.00 95.15           H  
ATOM   4630 HG22 ILE A 324      -7.162  25.624  11.208  1.00 95.15           H  
ATOM   4631 HG23 ILE A 324      -7.975  25.319   9.693  1.00 95.15           H  
ATOM   4632  CD1 ILE A 324      -4.763  26.993  11.630  1.00 95.15           C  
ATOM   4633 HD11 ILE A 324      -5.324  26.294  12.250  1.00 95.15           H  
ATOM   4634 HD12 ILE A 324      -5.208  27.987  11.681  1.00 95.15           H  
ATOM   4635 HD13 ILE A 324      -3.740  27.051  12.003  1.00 95.15           H  
ATOM   4636  N   TYR A 325      -8.070  27.054   7.097  1.00 92.07           N  
ATOM   4637  H   TYR A 325      -7.773  27.934   7.493  1.00 92.07           H  
ATOM   4638  CA  TYR A 325      -9.406  26.998   6.492  1.00 92.07           C  
ATOM   4639  HA  TYR A 325      -9.801  25.988   6.602  1.00 92.07           H  
ATOM   4640  C   TYR A 325      -9.380  27.284   4.980  1.00 92.07           C  
ATOM   4641  CB  TYR A 325     -10.342  27.913   7.292  1.00 92.07           C  
ATOM   4642  HB2 TYR A 325     -10.047  28.950   7.135  1.00 92.07           H  
ATOM   4643  HB3 TYR A 325     -11.361  27.796   6.925  1.00 92.07           H  
ATOM   4644  O   TYR A 325      -8.302  27.485   4.406  1.00 92.07           O  
ATOM   4645  CG  TYR A 325     -10.327  27.595   8.776  1.00 92.07           C  
ATOM   4646  CD1 TYR A 325     -10.903  26.396   9.247  1.00 92.07           C  
ATOM   4647  HD1 TYR A 325     -11.404  25.723   8.566  1.00 92.07           H  
ATOM   4648  CD2 TYR A 325      -9.669  28.461   9.672  1.00 92.07           C  
ATOM   4649  HD2 TYR A 325      -9.203  29.370   9.321  1.00 92.07           H  
ATOM   4650  CE1 TYR A 325     -10.820  26.067  10.614  1.00 92.07           C  
ATOM   4651  HE1 TYR A 325     -11.254  25.154  10.995  1.00 92.07           H  
ATOM   4652  CE2 TYR A 325      -9.589  28.138  11.036  1.00 92.07           C  
ATOM   4653  HE2 TYR A 325      -9.079  28.804  11.716  1.00 92.07           H  
ATOM   4654  OH  TYR A 325     -10.084  26.648  12.819  1.00 92.07           O  
ATOM   4655  HH  TYR A 325      -9.626  27.334  13.309  1.00 92.07           H  
ATOM   4656  CZ  TYR A 325     -10.163  26.940  11.504  1.00 92.07           C  
ATOM   4657  N   ARG A 326     -10.549  27.202   4.333  1.00 86.17           N  
ATOM   4658  H   ARG A 326     -11.381  27.062   4.888  1.00 86.17           H  
ATOM   4659  CA  ARG A 326     -10.749  27.553   2.913  1.00 86.17           C  
ATOM   4660  HA  ARG A 326      -9.942  27.134   2.312  1.00 86.17           H  
ATOM   4661  C   ARG A 326     -10.660  29.059   2.669  1.00 86.17           C  
ATOM   4662  CB  ARG A 326     -12.093  27.016   2.387  1.00 86.17           C  
ATOM   4663  HB2 ARG A 326     -12.896  27.335   3.051  1.00 86.17           H  
ATOM   4664  HB3 ARG A 326     -12.272  27.461   1.408  1.00 86.17           H  
ATOM   4665  O   ARG A 326     -11.086  29.819   3.570  1.00 86.17           O  
ATOM   4666  CG  ARG A 326     -12.128  25.489   2.226  1.00 86.17           C  
ATOM   4667  HG2 ARG A 326     -12.068  25.024   3.210  1.00 86.17           H  
ATOM   4668  HG3 ARG A 326     -11.279  25.173   1.619  1.00 86.17           H  
ATOM   4669  CD  ARG A 326     -13.420  25.036   1.529  1.00 86.17           C  
ATOM   4670  HD2 ARG A 326     -13.464  25.496   0.542  1.00 86.17           H  
ATOM   4671  HD3 ARG A 326     -14.271  25.390   2.109  1.00 86.17           H  
ATOM   4672  NE  ARG A 326     -13.504  23.565   1.419  1.00 86.17           N  
ATOM   4673  HE  ARG A 326     -13.403  23.044   2.278  1.00 86.17           H  
ATOM   4674  NH1 ARG A 326     -13.800  23.315  -0.879  1.00 86.17           N  
ATOM   4675 HH11 ARG A 326     -13.716  24.309  -1.036  1.00 86.17           H  
ATOM   4676 HH12 ARG A 326     -13.749  22.683  -1.665  1.00 86.17           H  
ATOM   4677  NH2 ARG A 326     -13.721  21.548   0.418  1.00 86.17           N  
ATOM   4678 HH21 ARG A 326     -13.650  21.033  -0.448  1.00 86.17           H  
ATOM   4679 HH22 ARG A 326     -13.419  21.111   1.277  1.00 86.17           H  
ATOM   4680  CZ  ARG A 326     -13.681  22.835   0.327  1.00 86.17           C  
ATOM   4681  OXT ARG A 326     -10.195  29.384   1.557  1.00 86.17           O  
TER    4682      ARG A 326                                                       
ATOM   4682  N   MET B   1     -24.462 -10.937 -22.388  1.00 72.34           N  
ATOM   4683  H   MET B   1     -23.974 -10.053 -22.415  1.00 72.34           H  
ATOM   4684  H2  MET B   1     -24.142 -11.488 -23.172  1.00 72.34           H  
ATOM   4685  H3  MET B   1     -25.459 -10.786 -22.446  1.00 72.34           H  
ATOM   4686  CA  MET B   1     -24.112 -11.655 -21.147  1.00 72.34           C  
ATOM   4687  HA  MET B   1     -24.316 -11.032 -20.276  1.00 72.34           H  
ATOM   4688  C   MET B   1     -22.625 -11.914 -21.185  1.00 72.34           C  
ATOM   4689  CB  MET B   1     -24.879 -12.978 -20.996  1.00 72.34           C  
ATOM   4690  HB2 MET B   1     -24.944 -13.492 -21.955  1.00 72.34           H  
ATOM   4691  HB3 MET B   1     -24.344 -13.619 -20.296  1.00 72.34           H  
ATOM   4692  O   MET B   1     -22.134 -12.254 -22.255  1.00 72.34           O  
ATOM   4693  CG  MET B   1     -26.278 -12.732 -20.426  1.00 72.34           C  
ATOM   4694  HG2 MET B   1     -26.169 -12.175 -19.496  1.00 72.34           H  
ATOM   4695  HG3 MET B   1     -26.861 -12.124 -21.119  1.00 72.34           H  
ATOM   4696  SD  MET B   1     -27.203 -14.240 -20.043  1.00 72.34           S  
ATOM   4697  CE  MET B   1     -27.923 -14.651 -21.653  1.00 72.34           C  
ATOM   4698  HE1 MET B   1     -27.131 -14.816 -22.383  1.00 72.34           H  
ATOM   4699  HE2 MET B   1     -28.571 -13.840 -21.985  1.00 72.34           H  
ATOM   4700  HE3 MET B   1     -28.514 -15.563 -21.556  1.00 72.34           H  
ATOM   4701  N   ILE B   2     -21.933 -11.683 -20.075  1.00 87.93           N  
ATOM   4702  H   ILE B   2     -22.406 -11.482 -19.205  1.00 87.93           H  
ATOM   4703  CA  ILE B   2     -20.498 -11.953 -19.958  1.00 87.93           C  
ATOM   4704  HA  ILE B   2     -19.995 -11.699 -20.891  1.00 87.93           H  
ATOM   4705  C   ILE B   2     -20.335 -13.453 -19.716  1.00 87.93           C  
ATOM   4706  CB  ILE B   2     -19.889 -11.082 -18.834  1.00 87.93           C  
ATOM   4707  HB  ILE B   2     -20.449 -11.264 -17.916  1.00 87.93           H  
ATOM   4708  O   ILE B   2     -21.132 -14.041 -18.987  1.00 87.93           O  
ATOM   4709  CG1 ILE B   2     -20.008  -9.584 -19.212  1.00 87.93           C  
ATOM   4710 HG12 ILE B   2     -20.959  -9.379 -19.704  1.00 87.93           H  
ATOM   4711 HG13 ILE B   2     -19.212  -9.320 -19.908  1.00 87.93           H  
ATOM   4712  CG2 ILE B   2     -18.414 -11.437 -18.579  1.00 87.93           C  
ATOM   4713 HG21 ILE B   2     -17.987 -10.768 -17.832  1.00 87.93           H  
ATOM   4714 HG22 ILE B   2     -18.326 -12.447 -18.179  1.00 87.93           H  
ATOM   4715 HG23 ILE B   2     -17.827 -11.351 -19.494  1.00 87.93           H  
ATOM   4716  CD1 ILE B   2     -19.938  -8.659 -17.998  1.00 87.93           C  
ATOM   4717 HD11 ILE B   2     -20.778  -8.871 -17.335  1.00 87.93           H  
ATOM   4718 HD12 ILE B   2     -19.002  -8.806 -17.459  1.00 87.93           H  
ATOM   4719 HD13 ILE B   2     -19.999  -7.622 -18.325  1.00 87.93           H  
ATOM   4720  N   GLN B   3     -19.355 -14.079 -20.366  1.00 96.81           N  
ATOM   4721  H   GLN B   3     -18.711 -13.532 -20.920  1.00 96.81           H  
ATOM   4722  CA  GLN B   3     -18.957 -15.445 -20.039  1.00 96.81           C  
ATOM   4723  HA  GLN B   3     -19.841 -16.040 -19.810  1.00 96.81           H  
ATOM   4724  C   GLN B   3     -18.022 -15.367 -18.827  1.00 96.81           C  
ATOM   4725  CB  GLN B   3     -18.267 -16.091 -21.245  1.00 96.81           C  
ATOM   4726  HB2 GLN B   3     -17.363 -15.526 -21.475  1.00 96.81           H  
ATOM   4727  HB3 GLN B   3     -18.932 -16.033 -22.107  1.00 96.81           H  
ATOM   4728  O   GLN B   3     -16.932 -14.804 -18.969  1.00 96.81           O  
ATOM   4729  CG  GLN B   3     -17.907 -17.570 -21.004  1.00 96.81           C  
ATOM   4730  HG2 GLN B   3     -17.305 -17.670 -20.101  1.00 96.81           H  
ATOM   4731  HG3 GLN B   3     -18.822 -18.148 -20.873  1.00 96.81           H  
ATOM   4732  CD  GLN B   3     -17.109 -18.151 -22.166  1.00 96.81           C  
ATOM   4733  NE2 GLN B   3     -17.041 -19.456 -22.306  1.00 96.81           N  
ATOM   4734 HE21 GLN B   3     -17.447 -20.084 -21.628  1.00 96.81           H  
ATOM   4735 HE22 GLN B   3     -16.425 -19.791 -23.033  1.00 96.81           H  
ATOM   4736  OE1 GLN B   3     -16.510 -17.426 -22.945  1.00 96.81           O  
ATOM   4737  N   PRO B   4     -18.419 -15.894 -17.656  1.00 98.66           N  
ATOM   4738  CA  PRO B   4     -17.580 -15.817 -16.472  1.00 98.66           C  
ATOM   4739  HA  PRO B   4     -17.420 -14.766 -16.229  1.00 98.66           H  
ATOM   4740  C   PRO B   4     -16.239 -16.507 -16.711  1.00 98.66           C  
ATOM   4741  CB  PRO B   4     -18.362 -16.486 -15.345  1.00 98.66           C  
ATOM   4742  HB2 PRO B   4     -18.234 -15.961 -14.398  1.00 98.66           H  
ATOM   4743  HB3 PRO B   4     -18.046 -17.525 -15.247  1.00 98.66           H  
ATOM   4744  O   PRO B   4     -16.176 -17.559 -17.360  1.00 98.66           O  
ATOM   4745  CG  PRO B   4     -19.807 -16.445 -15.823  1.00 98.66           C  
ATOM   4746  HG2 PRO B   4     -20.400 -17.260 -15.406  1.00 98.66           H  
ATOM   4747  HG3 PRO B   4     -20.238 -15.478 -15.567  1.00 98.66           H  
ATOM   4748  CD  PRO B   4     -19.684 -16.540 -17.337  1.00 98.66           C  
ATOM   4749  HD2 PRO B   4     -19.647 -17.586 -17.644  1.00 98.66           H  
ATOM   4750  HD3 PRO B   4     -20.539 -16.046 -17.797  1.00 98.66           H  
ATOM   4751  N   VAL B   5     -15.169 -15.927 -16.186  1.00 98.94           N  
ATOM   4752  H   VAL B   5     -15.295 -15.104 -15.614  1.00 98.94           H  
ATOM   4753  CA  VAL B   5     -13.817 -16.469 -16.328  1.00 98.94           C  
ATOM   4754  HA  VAL B   5     -13.895 -17.555 -16.384  1.00 98.94           H  
ATOM   4755  C   VAL B   5     -12.993 -16.154 -15.093  1.00 98.94           C  
ATOM   4756  CB  VAL B   5     -13.151 -15.986 -17.635  1.00 98.94           C  
ATOM   4757  HB  VAL B   5     -13.784 -16.328 -18.454  1.00 98.94           H  
ATOM   4758  O   VAL B   5     -13.087 -15.060 -14.540  1.00 98.94           O  
ATOM   4759  CG1 VAL B   5     -13.035 -14.470 -17.777  1.00 98.94           C  
ATOM   4760 HG11 VAL B   5     -12.518 -14.215 -18.703  1.00 98.94           H  
ATOM   4761 HG12 VAL B   5     -12.480 -14.063 -16.932  1.00 98.94           H  
ATOM   4762 HG13 VAL B   5     -14.035 -14.040 -17.820  1.00 98.94           H  
ATOM   4763  CG2 VAL B   5     -11.756 -16.586 -17.847  1.00 98.94           C  
ATOM   4764 HG21 VAL B   5     -11.052 -16.183 -17.118  1.00 98.94           H  
ATOM   4765 HG22 VAL B   5     -11.403 -16.350 -18.850  1.00 98.94           H  
ATOM   4766 HG23 VAL B   5     -11.793 -17.670 -17.742  1.00 98.94           H  
ATOM   4767  N   ILE B   6     -12.175 -17.120 -14.687  1.00 98.96           N  
ATOM   4768  H   ILE B   6     -12.186 -17.996 -15.191  1.00 98.96           H  
ATOM   4769  CA  ILE B   6     -11.141 -16.961 -13.667  1.00 98.96           C  
ATOM   4770  HA  ILE B   6     -11.174 -15.937 -13.297  1.00 98.96           H  
ATOM   4771  C   ILE B   6      -9.768 -17.174 -14.303  1.00 98.96           C  
ATOM   4772  CB  ILE B   6     -11.410 -17.891 -12.462  1.00 98.96           C  
ATOM   4773  HB  ILE B   6     -12.412 -17.665 -12.099  1.00 98.96           H  
ATOM   4774  O   ILE B   6      -9.610 -18.033 -15.171  1.00 98.96           O  
ATOM   4775  CG1 ILE B   6     -10.428 -17.572 -11.314  1.00 98.96           C  
ATOM   4776 HG12 ILE B   6     -10.431 -16.497 -11.135  1.00 98.96           H  
ATOM   4777 HG13 ILE B   6      -9.416 -17.868 -11.593  1.00 98.96           H  
ATOM   4778  CG2 ILE B   6     -11.379 -19.384 -12.846  1.00 98.96           C  
ATOM   4779 HG21 ILE B   6     -11.671 -19.997 -11.993  1.00 98.96           H  
ATOM   4780 HG22 ILE B   6     -10.378 -19.680 -13.158  1.00 98.96           H  
ATOM   4781 HG23 ILE B   6     -12.083 -19.585 -13.653  1.00 98.96           H  
ATOM   4782  CD1 ILE B   6     -10.780 -18.253  -9.992  1.00 98.96           C  
ATOM   4783 HD11 ILE B   6     -11.832 -18.093  -9.753  1.00 98.96           H  
ATOM   4784 HD12 ILE B   6     -10.170 -17.824  -9.197  1.00 98.96           H  
ATOM   4785 HD13 ILE B   6     -10.568 -19.320 -10.057  1.00 98.96           H  
ATOM   4786  N   ALA B   7      -8.775 -16.408 -13.867  1.00 98.98           N  
ATOM   4787  H   ALA B   7      -8.990 -15.711 -13.169  1.00 98.98           H  
ATOM   4788  CA  ALA B   7      -7.363 -16.680 -14.097  1.00 98.98           C  
ATOM   4789  HA  ALA B   7      -7.261 -17.643 -14.596  1.00 98.98           H  
ATOM   4790  C   ALA B   7      -6.641 -16.793 -12.754  1.00 98.98           C  
ATOM   4791  CB  ALA B   7      -6.768 -15.604 -15.012  1.00 98.98           C  
ATOM   4792  HB1 ALA B   7      -5.720 -15.829 -15.208  1.00 98.98           H  
ATOM   4793  HB2 ALA B   7      -7.315 -15.588 -15.954  1.00 98.98           H  
ATOM   4794  HB3 ALA B   7      -6.843 -14.626 -14.536  1.00 98.98           H  
ATOM   4795  O   ALA B   7      -7.032 -16.133 -11.790  1.00 98.98           O  
ATOM   4796  N   ILE B   8      -5.591 -17.614 -12.696  1.00 98.97           N  
ATOM   4797  H   ILE B   8      -5.314 -18.092 -13.541  1.00 98.97           H  
ATOM   4798  CA  ILE B   8      -4.753 -17.796 -11.503  1.00 98.97           C  
ATOM   4799  HA  ILE B   8      -4.943 -16.958 -10.833  1.00 98.97           H  
ATOM   4800  C   ILE B   8      -3.265 -17.746 -11.856  1.00 98.97           C  
ATOM   4801  CB  ILE B   8      -5.100 -19.086 -10.719  1.00 98.97           C  
ATOM   4802  HB  ILE B   8      -4.554 -19.035  -9.777  1.00 98.97           H  
ATOM   4803  O   ILE B   8      -2.879 -18.044 -12.991  1.00 98.97           O  
ATOM   4804  CG1 ILE B   8      -4.630 -20.369 -11.444  1.00 98.97           C  
ATOM   4805 HG12 ILE B   8      -5.108 -20.436 -12.421  1.00 98.97           H  
ATOM   4806 HG13 ILE B   8      -3.554 -20.317 -11.605  1.00 98.97           H  
ATOM   4807  CG2 ILE B   8      -6.597 -19.129 -10.366  1.00 98.97           C  
ATOM   4808 HG21 ILE B   8      -6.889 -18.191  -9.895  1.00 98.97           H  
ATOM   4809 HG22 ILE B   8      -7.200 -19.281 -11.261  1.00 98.97           H  
ATOM   4810 HG23 ILE B   8      -6.791 -19.940  -9.664  1.00 98.97           H  
ATOM   4811  CD1 ILE B   8      -4.893 -21.662 -10.663  1.00 98.97           C  
ATOM   4812 HD11 ILE B   8      -4.423 -22.499 -11.181  1.00 98.97           H  
ATOM   4813 HD12 ILE B   8      -4.468 -21.585  -9.662  1.00 98.97           H  
ATOM   4814 HD13 ILE B   8      -5.963 -21.855 -10.591  1.00 98.97           H  
ATOM   4815  N   HIS B   9      -2.426 -17.438 -10.867  1.00 98.73           N  
ATOM   4816  H   HIS B   9      -2.822 -17.170  -9.977  1.00 98.73           H  
ATOM   4817  CA  HIS B   9      -0.990 -17.703 -10.909  1.00 98.73           C  
ATOM   4818  HA  HIS B   9      -0.820 -18.422 -11.710  1.00 98.73           H  
ATOM   4819  C   HIS B   9      -0.492 -18.358  -9.620  1.00 98.73           C  
ATOM   4820  CB  HIS B   9      -0.170 -16.448 -11.243  1.00 98.73           C  
ATOM   4821  HB2 HIS B   9       0.868 -16.740 -11.405  1.00 98.73           H  
ATOM   4822  HB3 HIS B   9      -0.536 -16.033 -12.182  1.00 98.73           H  
ATOM   4823  O   HIS B   9      -0.980 -18.084  -8.529  1.00 98.73           O  
ATOM   4824  CG  HIS B   9      -0.194 -15.373 -10.184  1.00 98.73           C  
ATOM   4825  CD2 HIS B   9      -0.868 -14.193 -10.278  1.00 98.73           C  
ATOM   4826  HD2 HIS B   9      -1.450 -13.872 -11.129  1.00 98.73           H  
ATOM   4827  ND1 HIS B   9       0.494 -15.331  -8.985  1.00 98.73           N  
ATOM   4828  HD1 HIS B   9       1.071 -16.039  -8.553  1.00 98.73           H  
ATOM   4829  CE1 HIS B   9       0.208 -14.166  -8.380  1.00 98.73           C  
ATOM   4830  HE1 HIS B   9       0.571 -13.846  -7.415  1.00 98.73           H  
ATOM   4831  NE2 HIS B   9      -0.609 -13.441  -9.144  1.00 98.73           N  
ATOM   4832  N   GLY B  10       0.535 -19.191  -9.764  1.00 96.84           N  
ATOM   4833  H   GLY B  10       0.850 -19.360 -10.709  1.00 96.84           H  
ATOM   4834  CA  GLY B  10       1.302 -19.812  -8.683  1.00 96.84           C  
ATOM   4835  HA2 GLY B  10       1.409 -20.875  -8.898  1.00 96.84           H  
ATOM   4836  HA3 GLY B  10       0.761 -19.711  -7.742  1.00 96.84           H  
ATOM   4837  C   GLY B  10       2.703 -19.211  -8.507  1.00 96.84           C  
ATOM   4838  O   GLY B  10       3.554 -19.818  -7.861  1.00 96.84           O  
ATOM   4839  N   GLY B  11       2.965 -18.058  -9.127  1.00 94.35           N  
ATOM   4840  H   GLY B  11       2.225 -17.646  -9.676  1.00 94.35           H  
ATOM   4841  CA  GLY B  11       4.239 -17.344  -9.050  1.00 94.35           C  
ATOM   4842  HA2 GLY B  11       4.027 -16.323  -8.734  1.00 94.35           H  
ATOM   4843  HA3 GLY B  11       4.885 -17.793  -8.295  1.00 94.35           H  
ATOM   4844  C   GLY B  11       5.015 -17.314 -10.370  1.00 94.35           C  
ATOM   4845  O   GLY B  11       4.992 -18.268 -11.152  1.00 94.35           O  
ATOM   4846  N   ALA B  12       5.696 -16.194 -10.618  1.00 90.93           N  
ATOM   4847  H   ALA B  12       5.661 -15.477  -9.907  1.00 90.93           H  
ATOM   4848  CA  ALA B  12       6.658 -16.009 -11.710  1.00 90.93           C  
ATOM   4849  HA  ALA B  12       6.422 -16.696 -12.522  1.00 90.93           H  
ATOM   4850  C   ALA B  12       8.087 -16.328 -11.248  1.00 90.93           C  
ATOM   4851  CB  ALA B  12       6.540 -14.581 -12.253  1.00 90.93           C  
ATOM   4852  HB1 ALA B  12       5.545 -14.426 -12.673  1.00 90.93           H  
ATOM   4853  HB2 ALA B  12       7.277 -14.421 -13.040  1.00 90.93           H  
ATOM   4854  HB3 ALA B  12       6.711 -13.864 -11.451  1.00 90.93           H  
ATOM   4855  O   ALA B  12       8.377 -16.256 -10.063  1.00 90.93           O  
ATOM   4856  N   GLY B  13       8.995 -16.647 -12.174  1.00 79.58           N  
ATOM   4857  H   GLY B  13       8.702 -16.698 -13.139  1.00 79.58           H  
ATOM   4858  CA  GLY B  13      10.286 -17.245 -11.807  1.00 79.58           C  
ATOM   4859  HA2 GLY B  13      10.689 -16.772 -10.912  1.00 79.58           H  
ATOM   4860  HA3 GLY B  13      10.995 -17.107 -12.624  1.00 79.58           H  
ATOM   4861  C   GLY B  13      10.147 -18.746 -11.547  1.00 79.58           C  
ATOM   4862  O   GLY B  13      10.720 -19.284 -10.600  1.00 79.58           O  
ATOM   4863  N   ALA B  14       9.326 -19.415 -12.366  1.00 70.48           N  
ATOM   4864  H   ALA B  14       8.871 -18.905 -13.110  1.00 70.48           H  
ATOM   4865  CA  ALA B  14       9.215 -20.867 -12.353  1.00 70.48           C  
ATOM   4866  HA  ALA B  14       8.825 -21.169 -11.381  1.00 70.48           H  
ATOM   4867  C   ALA B  14      10.593 -21.515 -12.537  1.00 70.48           C  
ATOM   4868  CB  ALA B  14       8.231 -21.316 -13.439  1.00 70.48           C  
ATOM   4869  HB1 ALA B  14       7.260 -20.847 -13.281  1.00 70.48           H  
ATOM   4870  HB2 ALA B  14       8.616 -21.043 -14.422  1.00 70.48           H  
ATOM   4871  HB3 ALA B  14       8.110 -22.399 -13.403  1.00 70.48           H  
ATOM   4872  O   ALA B  14      11.502 -20.922 -13.121  1.00 70.48           O  
ATOM   4873  N   MET B  15      10.732 -22.752 -12.060  1.00 71.50           N  
ATOM   4874  H   MET B  15       9.912 -23.238 -11.727  1.00 71.50           H  
ATOM   4875  CA  MET B  15      11.955 -23.515 -12.294  1.00 71.50           C  
ATOM   4876  HA  MET B  15      12.787 -23.025 -11.789  1.00 71.50           H  
ATOM   4877  C   MET B  15      12.255 -23.557 -13.790  1.00 71.50           C  
ATOM   4878  CB  MET B  15      11.795 -24.938 -11.768  1.00 71.50           C  
ATOM   4879  HB2 MET B  15      10.812 -25.294 -12.076  1.00 71.50           H  
ATOM   4880  HB3 MET B  15      12.565 -25.566 -12.215  1.00 71.50           H  
ATOM   4881  O   MET B  15      11.346 -23.765 -14.603  1.00 71.50           O  
ATOM   4882  CG  MET B  15      11.912 -25.014 -10.243  1.00 71.50           C  
ATOM   4883  HG2 MET B  15      12.891 -24.629  -9.956  1.00 71.50           H  
ATOM   4884  HG3 MET B  15      11.154 -24.365  -9.806  1.00 71.50           H  
ATOM   4885  SD  MET B  15      11.723 -26.671  -9.518  1.00 71.50           S  
ATOM   4886  CE  MET B  15      13.119 -27.547 -10.289  1.00 71.50           C  
ATOM   4887  HE1 MET B  15      12.972 -27.627 -11.366  1.00 71.50           H  
ATOM   4888  HE2 MET B  15      14.048 -27.012 -10.093  1.00 71.50           H  
ATOM   4889  HE3 MET B  15      13.192 -28.553  -9.875  1.00 71.50           H  
ATOM   4890  N   SER B  16      13.528 -23.364 -14.136  1.00 77.05           N  
ATOM   4891  H   SER B  16      14.219 -23.161 -13.429  1.00 77.05           H  
ATOM   4892  CA  SER B  16      13.946 -23.343 -15.531  1.00 77.05           C  
ATOM   4893  HA  SER B  16      13.444 -22.502 -16.009  1.00 77.05           H  
ATOM   4894  C   SER B  16      13.518 -24.619 -16.237  1.00 77.05           C  
ATOM   4895  CB  SER B  16      15.455 -23.123 -15.670  1.00 77.05           C  
ATOM   4896  HB2 SER B  16      15.736 -22.235 -15.104  1.00 77.05           H  
ATOM   4897  HB3 SER B  16      15.701 -22.949 -16.718  1.00 77.05           H  
ATOM   4898  O   SER B  16      13.490 -25.707 -15.646  1.00 77.05           O  
ATOM   4899  OG  SER B  16      16.191 -24.243 -15.205  1.00 77.05           O  
ATOM   4900  HG  SER B  16      17.075 -23.929 -15.001  1.00 77.05           H  
ATOM   4901  N   ARG B  17      13.197 -24.506 -17.525  1.00 81.51           N  
ATOM   4902  H   ARG B  17      13.294 -23.598 -17.957  1.00 81.51           H  
ATOM   4903  CA  ARG B  17      12.713 -25.663 -18.291  1.00 81.51           C  
ATOM   4904  HA  ARG B  17      11.844 -26.075 -17.778  1.00 81.51           H  
ATOM   4905  C   ARG B  17      13.745 -26.791 -18.332  1.00 81.51           C  
ATOM   4906  CB  ARG B  17      12.295 -25.194 -19.684  1.00 81.51           C  
ATOM   4907  HB2 ARG B  17      11.694 -24.290 -19.583  1.00 81.51           H  
ATOM   4908  HB3 ARG B  17      13.178 -24.961 -20.279  1.00 81.51           H  
ATOM   4909  O   ARG B  17      13.384 -27.957 -18.401  1.00 81.51           O  
ATOM   4910  CG  ARG B  17      11.452 -26.265 -20.383  1.00 81.51           C  
ATOM   4911  HG2 ARG B  17      10.608 -26.527 -19.746  1.00 81.51           H  
ATOM   4912  HG3 ARG B  17      12.048 -27.158 -20.570  1.00 81.51           H  
ATOM   4913  CD  ARG B  17      10.933 -25.719 -21.710  1.00 81.51           C  
ATOM   4914  HD2 ARG B  17      10.467 -24.750 -21.530  1.00 81.51           H  
ATOM   4915  HD3 ARG B  17      11.773 -25.593 -22.393  1.00 81.51           H  
ATOM   4916  NE  ARG B  17       9.932 -26.629 -22.287  1.00 81.51           N  
ATOM   4917  HE  ARG B  17       9.617 -27.379 -21.688  1.00 81.51           H  
ATOM   4918  NH1 ARG B  17       9.604 -25.489 -24.248  1.00 81.51           N  
ATOM   4919 HH11 ARG B  17       9.019 -25.294 -25.048  1.00 81.51           H  
ATOM   4920 HH12 ARG B  17      10.290 -24.814 -23.941  1.00 81.51           H  
ATOM   4921  NH2 ARG B  17       8.350 -27.281 -23.769  1.00 81.51           N  
ATOM   4922 HH21 ARG B  17       7.811 -27.128 -24.609  1.00 81.51           H  
ATOM   4923 HH22 ARG B  17       8.034 -27.961 -23.092  1.00 81.51           H  
ATOM   4924  CZ  ARG B  17       9.307 -26.466 -23.435  1.00 81.51           C  
ATOM   4925  N   ALA B  18      15.028 -26.442 -18.244  1.00 76.98           N  
ATOM   4926  H   ALA B  18      15.233 -25.458 -18.145  1.00 76.98           H  
ATOM   4927  CA  ALA B  18      16.129 -27.396 -18.177  1.00 76.98           C  
ATOM   4928  HA  ALA B  18      15.999 -28.136 -18.967  1.00 76.98           H  
ATOM   4929  C   ALA B  18      16.203 -28.168 -16.844  1.00 76.98           C  
ATOM   4930  CB  ALA B  18      17.426 -26.622 -18.440  1.00 76.98           C  
ATOM   4931  HB1 ALA B  18      17.376 -26.128 -19.411  1.00 76.98           H  
ATOM   4932  HB2 ALA B  18      18.268 -27.314 -18.437  1.00 76.98           H  
ATOM   4933  HB3 ALA B  18      17.578 -25.875 -17.662  1.00 76.98           H  
ATOM   4934  O   ALA B  18      16.720 -29.283 -16.824  1.00 76.98           O  
ATOM   4935  N   ALA B  19      15.703 -27.594 -15.744  1.00 78.66           N  
ATOM   4936  H   ALA B  19      15.278 -26.681 -15.820  1.00 78.66           H  
ATOM   4937  CA  ALA B  19      15.684 -28.217 -14.419  1.00 78.66           C  
ATOM   4938  HA  ALA B  19      16.469 -28.972 -14.367  1.00 78.66           H  
ATOM   4939  C   ALA B  19      14.357 -28.933 -14.099  1.00 78.66           C  
ATOM   4940  CB  ALA B  19      16.004 -27.132 -13.384  1.00 78.66           C  
ATOM   4941  HB1 ALA B  19      16.967 -26.675 -13.610  1.00 78.66           H  
ATOM   4942  HB2 ALA B  19      15.231 -26.364 -13.401  1.00 78.66           H  
ATOM   4943  HB3 ALA B  19      16.047 -27.573 -12.388  1.00 78.66           H  
ATOM   4944  O   ALA B  19      14.248 -29.608 -13.074  1.00 78.66           O  
ATOM   4945  N   MET B  20      13.339 -28.774 -14.945  1.00 83.22           N  
ATOM   4946  H   MET B  20      13.485 -28.206 -15.767  1.00 83.22           H  
ATOM   4947  CA  MET B  20      12.012 -29.352 -14.759  1.00 83.22           C  
ATOM   4948  HA  MET B  20      11.804 -29.411 -13.690  1.00 83.22           H  
ATOM   4949  C   MET B  20      11.957 -30.766 -15.342  1.00 83.22           C  
ATOM   4950  CB  MET B  20      10.980 -28.415 -15.407  1.00 83.22           C  
ATOM   4951  HB2 MET B  20      11.254 -27.382 -15.194  1.00 83.22           H  
ATOM   4952  HB3 MET B  20      11.015 -28.543 -16.489  1.00 83.22           H  
ATOM   4953  O   MET B  20      12.175 -30.962 -16.538  1.00 83.22           O  
ATOM   4954  CG  MET B  20       9.539 -28.634 -14.928  1.00 83.22           C  
ATOM   4955  HG2 MET B  20       8.892 -28.516 -15.798  1.00 83.22           H  
ATOM   4956  HG3 MET B  20       9.418 -29.655 -14.566  1.00 83.22           H  
ATOM   4957  SD  MET B  20       8.936 -27.465 -13.674  1.00 83.22           S  
ATOM   4958  CE  MET B  20      10.132 -27.763 -12.362  1.00 83.22           C  
ATOM   4959  HE1 MET B  20      11.123 -27.450 -12.691  1.00 83.22           H  
ATOM   4960  HE2 MET B  20       9.826 -27.205 -11.478  1.00 83.22           H  
ATOM   4961  HE3 MET B  20      10.148 -28.826 -12.122  1.00 83.22           H  
ATOM   4962  N   THR B  21      11.651 -31.768 -14.513  1.00 89.57           N  
ATOM   4963  H   THR B  21      11.468 -31.578 -13.538  1.00 89.57           H  
ATOM   4964  CA  THR B  21      11.326 -33.100 -15.039  1.00 89.57           C  
ATOM   4965  HA  THR B  21      11.994 -33.282 -15.881  1.00 89.57           H  
ATOM   4966  C   THR B  21       9.884 -33.121 -15.550  1.00 89.57           C  
ATOM   4967  CB  THR B  21      11.563 -34.253 -14.052  1.00 89.57           C  
ATOM   4968  HB  THR B  21      11.545 -35.181 -14.623  1.00 89.57           H  
ATOM   4969  O   THR B  21       9.048 -32.389 -15.011  1.00 89.57           O  
ATOM   4970  CG2 THR B  21      12.920 -34.170 -13.355  1.00 89.57           C  
ATOM   4971 HG21 THR B  21      12.957 -33.300 -12.700  1.00 89.57           H  
ATOM   4972 HG22 THR B  21      13.711 -34.097 -14.101  1.00 89.57           H  
ATOM   4973 HG23 THR B  21      13.073 -35.071 -12.760  1.00 89.57           H  
ATOM   4974  OG1 THR B  21      10.558 -34.346 -13.070  1.00 89.57           O  
ATOM   4975  HG1 THR B  21      10.251 -35.254 -13.128  1.00 89.57           H  
ATOM   4976  N   PRO B  22       9.553 -33.976 -16.534  1.00 92.96           N  
ATOM   4977  CA  PRO B  22       8.180 -34.112 -17.018  1.00 92.96           C  
ATOM   4978  HA  PRO B  22       7.879 -33.180 -17.495  1.00 92.96           H  
ATOM   4979  C   PRO B  22       7.182 -34.445 -15.903  1.00 92.96           C  
ATOM   4980  CB  PRO B  22       8.232 -35.233 -18.062  1.00 92.96           C  
ATOM   4981  HB2 PRO B  22       8.050 -36.198 -17.590  1.00 92.96           H  
ATOM   4982  HB3 PRO B  22       7.518 -35.062 -18.867  1.00 92.96           H  
ATOM   4983  O   PRO B  22       6.068 -33.932 -15.895  1.00 92.96           O  
ATOM   4984  CG  PRO B  22       9.673 -35.188 -18.563  1.00 92.96           C  
ATOM   4985  HG2 PRO B  22       9.779 -34.397 -19.305  1.00 92.96           H  
ATOM   4986  HG3 PRO B  22       9.992 -36.148 -18.970  1.00 92.96           H  
ATOM   4987  CD  PRO B  22      10.453 -34.820 -17.306  1.00 92.96           C  
ATOM   4988  HD2 PRO B  22      11.368 -34.298 -17.587  1.00 92.96           H  
ATOM   4989  HD3 PRO B  22      10.683 -35.722 -16.738  1.00 92.96           H  
ATOM   4990  N   GLU B  23       7.582 -35.264 -14.926  1.00 93.80           N  
ATOM   4991  H   GLU B  23       8.491 -35.699 -14.988  1.00 93.80           H  
ATOM   4992  CA  GLU B  23       6.735 -35.611 -13.782  1.00 93.80           C  
ATOM   4993  HA  GLU B  23       5.770 -35.960 -14.149  1.00 93.80           H  
ATOM   4994  C   GLU B  23       6.468 -34.394 -12.893  1.00 93.80           C  
ATOM   4995  CB  GLU B  23       7.369 -36.729 -12.934  1.00 93.80           C  
ATOM   4996  HB2 GLU B  23       8.289 -36.370 -12.471  1.00 93.80           H  
ATOM   4997  HB3 GLU B  23       6.675 -36.954 -12.124  1.00 93.80           H  
ATOM   4998  O   GLU B  23       5.334 -34.189 -12.462  1.00 93.80           O  
ATOM   4999  CG  GLU B  23       7.639 -38.045 -13.684  1.00 93.80           C  
ATOM   5000  HG2 GLU B  23       7.800 -38.826 -12.940  1.00 93.80           H  
ATOM   5001  HG3 GLU B  23       6.749 -38.312 -14.253  1.00 93.80           H  
ATOM   5002  CD  GLU B  23       8.867 -38.008 -14.611  1.00 93.80           C  
ATOM   5003  OE1 GLU B  23       8.965 -38.914 -15.468  1.00 93.80           O  
ATOM   5004  OE2 GLU B  23       9.692 -37.067 -14.478  1.00 93.80           O  
ATOM   5005  N   LYS B  24       7.490 -33.561 -12.646  1.00 90.46           N  
ATOM   5006  H   LYS B  24       8.380 -33.747 -13.085  1.00 90.46           H  
ATOM   5007  CA  LYS B  24       7.344 -32.348 -11.835  1.00 90.46           C  
ATOM   5008  HA  LYS B  24       6.769 -32.618 -10.949  1.00 90.46           H  
ATOM   5009  C   LYS B  24       6.515 -31.289 -12.559  1.00 90.46           C  
ATOM   5010  CB  LYS B  24       8.735 -31.816 -11.432  1.00 90.46           C  
ATOM   5011  HB2 LYS B  24       9.366 -32.648 -11.121  1.00 90.46           H  
ATOM   5012  HB3 LYS B  24       9.201 -31.354 -12.302  1.00 90.46           H  
ATOM   5013  O   LYS B  24       5.671 -30.653 -11.936  1.00 90.46           O  
ATOM   5014  CG  LYS B  24       8.679 -30.788 -10.287  1.00 90.46           C  
ATOM   5015  HG2 LYS B  24       7.925 -30.034 -10.512  1.00 90.46           H  
ATOM   5016  HG3 LYS B  24       9.646 -30.291 -10.209  1.00 90.46           H  
ATOM   5017  CD  LYS B  24       8.364 -31.460  -8.943  1.00 90.46           C  
ATOM   5018  HD2 LYS B  24       9.222 -32.053  -8.624  1.00 90.46           H  
ATOM   5019  HD3 LYS B  24       7.520 -32.137  -9.072  1.00 90.46           H  
ATOM   5020  CE  LYS B  24       8.000 -30.445  -7.855  1.00 90.46           C  
ATOM   5021  HE2 LYS B  24       8.884 -29.876  -7.566  1.00 90.46           H  
ATOM   5022  HE3 LYS B  24       7.263 -29.760  -8.273  1.00 90.46           H  
ATOM   5023  NZ  LYS B  24       7.396 -31.138  -6.689  1.00 90.46           N  
ATOM   5024  HZ1 LYS B  24       6.976 -30.502  -6.026  1.00 90.46           H  
ATOM   5025  HZ2 LYS B  24       6.627 -31.702  -7.022  1.00 90.46           H  
ATOM   5026  HZ3 LYS B  24       8.027 -31.785  -6.238  1.00 90.46           H  
ATOM   5027  N   GLU B  25       6.719 -31.127 -13.865  1.00 92.87           N  
ATOM   5028  H   GLU B  25       7.439 -31.678 -14.310  1.00 92.87           H  
ATOM   5029  CA  GLU B  25       5.897 -30.253 -14.709  1.00 92.87           C  
ATOM   5030  HA  GLU B  25       5.975 -29.231 -14.338  1.00 92.87           H  
ATOM   5031  C   GLU B  25       4.422 -30.669 -14.636  1.00 92.87           C  
ATOM   5032  CB  GLU B  25       6.410 -30.295 -16.163  1.00 92.87           C  
ATOM   5033  HB2 GLU B  25       7.499 -30.245 -16.155  1.00 92.87           H  
ATOM   5034  HB3 GLU B  25       6.117 -31.233 -16.635  1.00 92.87           H  
ATOM   5035  O   GLU B  25       3.553 -29.839 -14.371  1.00 92.87           O  
ATOM   5036  CG  GLU B  25       5.866 -29.113 -16.979  1.00 92.87           C  
ATOM   5037  HG2 GLU B  25       4.776 -29.140 -16.967  1.00 92.87           H  
ATOM   5038  HG3 GLU B  25       6.198 -28.204 -16.477  1.00 92.87           H  
ATOM   5039  CD  GLU B  25       6.362 -29.042 -18.436  1.00 92.87           C  
ATOM   5040  OE1 GLU B  25       5.748 -28.285 -19.227  1.00 92.87           O  
ATOM   5041  OE2 GLU B  25       7.394 -29.669 -18.765  1.00 92.87           O  
ATOM   5042  N   GLN B  26       4.147 -31.969 -14.779  1.00 95.65           N  
ATOM   5043  H   GLN B  26       4.900 -32.600 -15.014  1.00 95.65           H  
ATOM   5044  CA  GLN B  26       2.793 -32.509 -14.710  1.00 95.65           C  
ATOM   5045  HA  GLN B  26       2.186 -31.951 -15.422  1.00 95.65           H  
ATOM   5046  C   GLN B  26       2.155 -32.337 -13.325  1.00 95.65           C  
ATOM   5047  CB  GLN B  26       2.822 -33.987 -15.134  1.00 95.65           C  
ATOM   5048  HB2 GLN B  26       3.356 -34.570 -14.383  1.00 95.65           H  
ATOM   5049  HB3 GLN B  26       3.358 -34.077 -16.078  1.00 95.65           H  
ATOM   5050  O   GLN B  26       0.951 -32.101 -13.243  1.00 95.65           O  
ATOM   5051  CG  GLN B  26       1.414 -34.574 -15.318  1.00 95.65           C  
ATOM   5052  HG2 GLN B  26       1.504 -35.618 -15.619  1.00 95.65           H  
ATOM   5053  HG3 GLN B  26       0.881 -34.550 -14.368  1.00 95.65           H  
ATOM   5054  CD  GLN B  26       0.601 -33.841 -16.383  1.00 95.65           C  
ATOM   5055  NE2 GLN B  26      -0.686 -33.666 -16.188  1.00 95.65           N  
ATOM   5056 HE21 GLN B  26      -1.104 -33.901 -15.299  1.00 95.65           H  
ATOM   5057 HE22 GLN B  26      -1.163 -33.109 -16.882  1.00 95.65           H  
ATOM   5058  OE1 GLN B  26       1.098 -33.418 -17.412  1.00 95.65           O  
ATOM   5059  N   GLU B  27       2.934 -32.423 -12.245  1.00 95.46           N  
ATOM   5060  H   GLU B  27       3.900 -32.692 -12.370  1.00 95.46           H  
ATOM   5061  CA  GLU B  27       2.460 -32.159 -10.882  1.00 95.46           C  
ATOM   5062  HA  GLU B  27       1.617 -32.816 -10.669  1.00 95.46           H  
ATOM   5063  C   GLU B  27       1.970 -30.708 -10.734  1.00 95.46           C  
ATOM   5064  CB  GLU B  27       3.593 -32.477  -9.891  1.00 95.46           C  
ATOM   5065  HB2 GLU B  27       4.347 -31.692  -9.957  1.00 95.46           H  
ATOM   5066  HB3 GLU B  27       4.056 -33.425 -10.165  1.00 95.46           H  
ATOM   5067  O   GLU B  27       0.853 -30.476 -10.270  1.00 95.46           O  
ATOM   5068  CG  GLU B  27       3.104 -32.591  -8.441  1.00 95.46           C  
ATOM   5069  HG2 GLU B  27       2.499 -31.716  -8.209  1.00 95.46           H  
ATOM   5070  HG3 GLU B  27       2.464 -33.470  -8.360  1.00 95.46           H  
ATOM   5071  CD  GLU B  27       4.255 -32.698  -7.423  1.00 95.46           C  
ATOM   5072  OE1 GLU B  27       3.981 -32.817  -6.213  1.00 95.46           O  
ATOM   5073  OE2 GLU B  27       5.446 -32.600  -7.807  1.00 95.46           O  
ATOM   5074  N   TYR B  28       2.758 -29.735 -11.209  1.00 94.86           N  
ATOM   5075  H   TYR B  28       3.652 -29.994 -11.603  1.00 94.86           H  
ATOM   5076  CA  TYR B  28       2.366 -28.323 -11.220  1.00 94.86           C  
ATOM   5077  HA  TYR B  28       2.088 -28.030 -10.208  1.00 94.86           H  
ATOM   5078  C   TYR B  28       1.141 -28.071 -12.104  1.00 94.86           C  
ATOM   5079  CB  TYR B  28       3.540 -27.446 -11.685  1.00 94.86           C  
ATOM   5080  HB2 TYR B  28       3.142 -26.502 -12.056  1.00 94.86           H  
ATOM   5081  HB3 TYR B  28       4.053 -27.928 -12.517  1.00 94.86           H  
ATOM   5082  O   TYR B  28       0.204 -27.399 -11.671  1.00 94.86           O  
ATOM   5083  CG  TYR B  28       4.533 -27.111 -10.591  1.00 94.86           C  
ATOM   5084  CD1 TYR B  28       4.163 -26.192  -9.594  1.00 94.86           C  
ATOM   5085  HD1 TYR B  28       3.177 -25.750  -9.610  1.00 94.86           H  
ATOM   5086  CD2 TYR B  28       5.824 -27.673 -10.581  1.00 94.86           C  
ATOM   5087  HD2 TYR B  28       6.123 -28.339 -11.376  1.00 94.86           H  
ATOM   5088  CE1 TYR B  28       5.068 -25.849  -8.576  1.00 94.86           C  
ATOM   5089  HE1 TYR B  28       4.772 -25.137  -7.819  1.00 94.86           H  
ATOM   5090  CE2 TYR B  28       6.729 -27.351  -9.549  1.00 94.86           C  
ATOM   5091  HE2 TYR B  28       7.723 -27.772  -9.543  1.00 94.86           H  
ATOM   5092  OH  TYR B  28       7.171 -26.159  -7.494  1.00 94.86           O  
ATOM   5093  HH  TYR B  28       6.684 -25.623  -6.863  1.00 94.86           H  
ATOM   5094  CZ  TYR B  28       6.342 -26.451  -8.533  1.00 94.86           C  
ATOM   5095  N   LEU B  29       1.121 -28.616 -13.323  1.00 97.41           N  
ATOM   5096  H   LEU B  29       1.925 -29.146 -13.627  1.00 97.41           H  
ATOM   5097  CA  LEU B  29      -0.007 -28.455 -14.243  1.00 97.41           C  
ATOM   5098  HA  LEU B  29      -0.212 -27.391 -14.370  1.00 97.41           H  
ATOM   5099  C   LEU B  29      -1.290 -29.067 -13.675  1.00 97.41           C  
ATOM   5100  CB  LEU B  29       0.336 -29.071 -15.609  1.00 97.41           C  
ATOM   5101  HB2 LEU B  29      -0.575 -29.114 -16.207  1.00 97.41           H  
ATOM   5102  HB3 LEU B  29       0.677 -30.094 -15.453  1.00 97.41           H  
ATOM   5103  O   LEU B  29      -2.334 -28.429 -13.734  1.00 97.41           O  
ATOM   5104  CG  LEU B  29       1.401 -28.302 -16.413  1.00 97.41           C  
ATOM   5105  HG  LEU B  29       2.311 -28.193 -15.823  1.00 97.41           H  
ATOM   5106  CD1 LEU B  29       1.734 -29.088 -17.681  1.00 97.41           C  
ATOM   5107 HD11 LEU B  29       0.851 -29.181 -18.312  1.00 97.41           H  
ATOM   5108 HD12 LEU B  29       2.094 -30.081 -17.412  1.00 97.41           H  
ATOM   5109 HD13 LEU B  29       2.525 -28.579 -18.233  1.00 97.41           H  
ATOM   5110  CD2 LEU B  29       0.928 -26.905 -16.823  1.00 97.41           C  
ATOM   5111 HD21 LEU B  29       1.663 -26.454 -17.489  1.00 97.41           H  
ATOM   5112 HD22 LEU B  29       0.817 -26.270 -15.944  1.00 97.41           H  
ATOM   5113 HD23 LEU B  29      -0.026 -26.974 -17.347  1.00 97.41           H  
ATOM   5114  N   SER B  30      -1.215 -30.253 -13.068  1.00 98.26           N  
ATOM   5115  H   SER B  30      -0.323 -30.727 -13.041  1.00 98.26           H  
ATOM   5116  CA  SER B  30      -2.375 -30.899 -12.447  1.00 98.26           C  
ATOM   5117  HA  SER B  30      -3.174 -30.961 -13.186  1.00 98.26           H  
ATOM   5118  C   SER B  30      -2.904 -30.117 -11.246  1.00 98.26           C  
ATOM   5119  CB  SER B  30      -2.011 -32.316 -12.001  1.00 98.26           C  
ATOM   5120  HB2 SER B  30      -1.295 -32.270 -11.181  1.00 98.26           H  
ATOM   5121  HB3 SER B  30      -1.560 -32.856 -12.833  1.00 98.26           H  
ATOM   5122  O   SER B  30      -4.118 -30.064 -11.053  1.00 98.26           O  
ATOM   5123  OG  SER B  30      -3.176 -33.005 -11.586  1.00 98.26           O  
ATOM   5124  HG  SER B  30      -3.773 -32.375 -11.176  1.00 98.26           H  
ATOM   5125  N   ALA B  31      -2.021 -29.520 -10.438  1.00 98.16           N  
ATOM   5126  H   ALA B  31      -1.032 -29.646 -10.604  1.00 98.16           H  
ATOM   5127  CA  ALA B  31      -2.431 -28.667  -9.327  1.00 98.16           C  
ATOM   5128  HA  ALA B  31      -3.141 -29.215  -8.707  1.00 98.16           H  
ATOM   5129  C   ALA B  31      -3.145 -27.405  -9.835  1.00 98.16           C  
ATOM   5130  CB  ALA B  31      -1.202 -28.337  -8.472  1.00 98.16           C  
ATOM   5131  HB1 ALA B  31      -1.506 -27.739  -7.612  1.00 98.16           H  
ATOM   5132  HB2 ALA B  31      -0.741 -29.259  -8.117  1.00 98.16           H  
ATOM   5133  HB3 ALA B  31      -0.472 -27.776  -9.056  1.00 98.16           H  
ATOM   5134  O   ALA B  31      -4.236 -27.087  -9.365  1.00 98.16           O  
ATOM   5135  N   LEU B  32      -2.576 -26.726 -10.839  1.00 98.68           N  
ATOM   5136  H   LEU B  32      -1.691 -27.054 -11.198  1.00 98.68           H  
ATOM   5137  CA  LEU B  32      -3.200 -25.557 -11.469  1.00 98.68           C  
ATOM   5138  HA  LEU B  32      -3.375 -24.795 -10.709  1.00 98.68           H  
ATOM   5139  C   LEU B  32      -4.568 -25.899 -12.072  1.00 98.68           C  
ATOM   5140  CB  LEU B  32      -2.273 -24.996 -12.562  1.00 98.68           C  
ATOM   5141  HB2 LEU B  32      -2.009 -25.815 -13.231  1.00 98.68           H  
ATOM   5142  HB3 LEU B  32      -2.828 -24.262 -13.146  1.00 98.68           H  
ATOM   5143  O   LEU B  32      -5.524 -25.160 -11.852  1.00 98.68           O  
ATOM   5144  CG  LEU B  32      -0.982 -24.333 -12.055  1.00 98.68           C  
ATOM   5145  HG  LEU B  32      -0.466 -24.999 -11.364  1.00 98.68           H  
ATOM   5146  CD1 LEU B  32      -0.060 -24.066 -13.247  1.00 98.68           C  
ATOM   5147 HD11 LEU B  32       0.166 -25.009 -13.745  1.00 98.68           H  
ATOM   5148 HD12 LEU B  32       0.877 -23.629 -12.904  1.00 98.68           H  
ATOM   5149 HD13 LEU B  32      -0.546 -23.394 -13.955  1.00 98.68           H  
ATOM   5150  CD2 LEU B  32      -1.248 -23.009 -11.335  1.00 98.68           C  
ATOM   5151 HD21 LEU B  32      -0.305 -22.561 -11.023  1.00 98.68           H  
ATOM   5152 HD22 LEU B  32      -1.778 -22.322 -11.996  1.00 98.68           H  
ATOM   5153 HD23 LEU B  32      -1.849 -23.185 -10.443  1.00 98.68           H  
ATOM   5154  N   ASP B  33      -4.674 -27.016 -12.795  1.00 98.69           N  
ATOM   5155  H   ASP B  33      -3.840 -27.559 -12.968  1.00 98.69           H  
ATOM   5156  CA  ASP B  33      -5.911 -27.450 -13.453  1.00 98.69           C  
ATOM   5157  HA  ASP B  33      -6.239 -26.661 -14.129  1.00 98.69           H  
ATOM   5158  C   ASP B  33      -7.038 -27.703 -12.439  1.00 98.69           C  
ATOM   5159  CB  ASP B  33      -5.615 -28.703 -14.292  1.00 98.69           C  
ATOM   5160  HB2 ASP B  33      -4.633 -28.601 -14.755  1.00 98.69           H  
ATOM   5161  HB3 ASP B  33      -5.594 -29.588 -13.656  1.00 98.69           H  
ATOM   5162  O   ASP B  33      -8.149 -27.195 -12.598  1.00 98.69           O  
ATOM   5163  CG  ASP B  33      -6.623 -28.875 -15.424  1.00 98.69           C  
ATOM   5164  OD1 ASP B  33      -6.450 -28.157 -16.433  1.00 98.69           O  
ATOM   5165  OD2 ASP B  33      -7.528 -29.728 -15.290  1.00 98.69           O  
ATOM   5166  N   GLY B  34      -6.732 -28.392 -11.333  1.00 98.87           N  
ATOM   5167  H   GLY B  34      -5.799 -28.769 -11.249  1.00 98.87           H  
ATOM   5168  CA  GLY B  34      -7.696 -28.641 -10.258  1.00 98.87           C  
ATOM   5169  HA2 GLY B  34      -8.557 -29.171 -10.666  1.00 98.87           H  
ATOM   5170  HA3 GLY B  34      -7.222 -29.266  -9.501  1.00 98.87           H  
ATOM   5171  C   GLY B  34      -8.192 -27.361  -9.578  1.00 98.87           C  
ATOM   5172  O   GLY B  34      -9.388 -27.219  -9.317  1.00 98.87           O  
ATOM   5173  N   ILE B  35      -7.295 -26.404  -9.333  1.00 98.93           N  
ATOM   5174  H   ILE B  35      -6.331 -26.579  -9.579  1.00 98.93           H  
ATOM   5175  CA  ILE B  35      -7.635 -25.115  -8.708  1.00 98.93           C  
ATOM   5176  HA  ILE B  35      -8.251 -25.300  -7.828  1.00 98.93           H  
ATOM   5177  C   ILE B  35      -8.465 -24.250  -9.663  1.00 98.93           C  
ATOM   5178  CB  ILE B  35      -6.343 -24.403  -8.253  1.00 98.93           C  
ATOM   5179  HB  ILE B  35      -5.671 -24.322  -9.108  1.00 98.93           H  
ATOM   5180  O   ILE B  35      -9.466 -23.654  -9.255  1.00 98.93           O  
ATOM   5181  CG1 ILE B  35      -5.655 -25.239  -7.149  1.00 98.93           C  
ATOM   5182 HG12 ILE B  35      -5.582 -26.283  -7.452  1.00 98.93           H  
ATOM   5183 HG13 ILE B  35      -6.278 -25.221  -6.255  1.00 98.93           H  
ATOM   5184  CG2 ILE B  35      -6.650 -22.986  -7.738  1.00 98.93           C  
ATOM   5185 HG21 ILE B  35      -7.288 -23.036  -6.856  1.00 98.93           H  
ATOM   5186 HG22 ILE B  35      -5.720 -22.479  -7.480  1.00 98.93           H  
ATOM   5187 HG23 ILE B  35      -7.141 -22.380  -8.499  1.00 98.93           H  
ATOM   5188  CD1 ILE B  35      -4.242 -24.777  -6.785  1.00 98.93           C  
ATOM   5189 HD11 ILE B  35      -3.641 -24.651  -7.686  1.00 98.93           H  
ATOM   5190 HD12 ILE B  35      -4.296 -23.839  -6.233  1.00 98.93           H  
ATOM   5191 HD13 ILE B  35      -3.773 -25.522  -6.143  1.00 98.93           H  
ATOM   5192  N   LEU B  36      -8.096 -24.217 -10.946  1.00 98.94           N  
ATOM   5193  H   LEU B  36      -7.269 -24.727 -11.220  1.00 98.94           H  
ATOM   5194  CA  LEU B  36      -8.873 -23.548 -11.989  1.00 98.94           C  
ATOM   5195  HA  LEU B  36      -8.979 -22.493 -11.737  1.00 98.94           H  
ATOM   5196  C   LEU B  36     -10.284 -24.125 -12.092  1.00 98.94           C  
ATOM   5197  CB  LEU B  36      -8.163 -23.707 -13.340  1.00 98.94           C  
ATOM   5198  HB2 LEU B  36      -7.833 -24.740 -13.444  1.00 98.94           H  
ATOM   5199  HB3 LEU B  36      -8.887 -23.515 -14.132  1.00 98.94           H  
ATOM   5200  O   LEU B  36     -11.245 -23.360 -12.133  1.00 98.94           O  
ATOM   5201  CG  LEU B  36      -6.972 -22.768 -13.544  1.00 98.94           C  
ATOM   5202  HG  LEU B  36      -6.310 -22.821 -12.680  1.00 98.94           H  
ATOM   5203  CD1 LEU B  36      -6.179 -23.199 -14.775  1.00 98.94           C  
ATOM   5204 HD11 LEU B  36      -6.747 -23.012 -15.687  1.00 98.94           H  
ATOM   5205 HD12 LEU B  36      -5.945 -24.261 -14.708  1.00 98.94           H  
ATOM   5206 HD13 LEU B  36      -5.237 -22.651 -14.790  1.00 98.94           H  
ATOM   5207  CD2 LEU B  36      -7.447 -21.324 -13.730  1.00 98.94           C  
ATOM   5208 HD21 LEU B  36      -8.217 -21.281 -14.500  1.00 98.94           H  
ATOM   5209 HD22 LEU B  36      -6.609 -20.690 -14.018  1.00 98.94           H  
ATOM   5210 HD23 LEU B  36      -7.861 -20.947 -12.795  1.00 98.94           H  
ATOM   5211  N   ALA B  37     -10.416 -25.453 -12.098  1.00 98.87           N  
ATOM   5212  H   ALA B  37      -9.583 -26.024 -12.107  1.00 98.87           H  
ATOM   5213  CA  ALA B  37     -11.709 -26.126 -12.145  1.00 98.87           C  
ATOM   5214  HA  ALA B  37     -12.244 -25.789 -13.033  1.00 98.87           H  
ATOM   5215  C   ALA B  37     -12.577 -25.794 -10.920  1.00 98.87           C  
ATOM   5216  CB  ALA B  37     -11.466 -27.634 -12.275  1.00 98.87           C  
ATOM   5217  HB1 ALA B  37     -10.948 -28.010 -11.393  1.00 98.87           H  
ATOM   5218  HB2 ALA B  37     -12.421 -28.149 -12.379  1.00 98.87           H  
ATOM   5219  HB3 ALA B  37     -10.857 -27.837 -13.156  1.00 98.87           H  
ATOM   5220  O   ALA B  37     -13.780 -25.575 -11.067  1.00 98.87           O  
ATOM   5221  N   ALA B  38     -11.986 -25.693  -9.725  1.00 98.93           N  
ATOM   5222  H   ALA B  38     -11.004 -25.917  -9.649  1.00 98.93           H  
ATOM   5223  CA  ALA B  38     -12.705 -25.299  -8.513  1.00 98.93           C  
ATOM   5224  HA  ALA B  38     -13.564 -25.958  -8.392  1.00 98.93           H  
ATOM   5225  C   ALA B  38     -13.243 -23.859  -8.602  1.00 98.93           C  
ATOM   5226  CB  ALA B  38     -11.783 -25.495  -7.306  1.00 98.93           C  
ATOM   5227  HB1 ALA B  38     -12.320 -25.243  -6.391  1.00 98.93           H  
ATOM   5228  HB2 ALA B  38     -10.909 -24.850  -7.390  1.00 98.93           H  
ATOM   5229  HB3 ALA B  38     -11.455 -26.532  -7.252  1.00 98.93           H  
ATOM   5230  O   ALA B  38     -14.440 -23.636  -8.408  1.00 98.93           O  
ATOM   5231  N   GLY B  39     -12.400 -22.890  -8.976  1.00 98.92           N  
ATOM   5232  H   GLY B  39     -11.429 -23.125  -9.119  1.00 98.92           H  
ATOM   5233  CA  GLY B  39     -12.835 -21.500  -9.163  1.00 98.92           C  
ATOM   5234  HA2 GLY B  39     -11.963 -20.891  -9.400  1.00 98.92           H  
ATOM   5235  HA3 GLY B  39     -13.277 -21.128  -8.238  1.00 98.92           H  
ATOM   5236  C   GLY B  39     -13.859 -21.346 -10.294  1.00 98.92           C  
ATOM   5237  O   GLY B  39     -14.855 -20.636 -10.158  1.00 98.92           O  
ATOM   5238  N   GLN B  40     -13.675 -22.078 -11.394  1.00 98.88           N  
ATOM   5239  H   GLN B  40     -12.836 -22.636 -11.465  1.00 98.88           H  
ATOM   5240  CA  GLN B  40     -14.632 -22.134 -12.498  1.00 98.88           C  
ATOM   5241  HA  GLN B  40     -14.798 -21.123 -12.869  1.00 98.88           H  
ATOM   5242  C   GLN B  40     -15.982 -22.710 -12.055  1.00 98.88           C  
ATOM   5243  CB  GLN B  40     -14.032 -22.985 -13.620  1.00 98.88           C  
ATOM   5244  HB2 GLN B  40     -13.057 -22.580 -13.890  1.00 98.88           H  
ATOM   5245  HB3 GLN B  40     -13.893 -24.000 -13.248  1.00 98.88           H  
ATOM   5246  O   GLN B  40     -17.018 -22.210 -12.488  1.00 98.88           O  
ATOM   5247  CG  GLN B  40     -14.904 -23.020 -14.882  1.00 98.88           C  
ATOM   5248  HG2 GLN B  40     -15.937 -23.266 -14.635  1.00 98.88           H  
ATOM   5249  HG3 GLN B  40     -14.884 -22.039 -15.357  1.00 98.88           H  
ATOM   5250  CD  GLN B  40     -14.415 -24.083 -15.851  1.00 98.88           C  
ATOM   5251  NE2 GLN B  40     -14.274 -23.767 -17.107  1.00 98.88           N  
ATOM   5252 HE21 GLN B  40     -13.977 -24.498 -17.737  1.00 98.88           H  
ATOM   5253 HE22 GLN B  40     -14.479 -22.856 -17.493  1.00 98.88           H  
ATOM   5254  OE1 GLN B  40     -14.181 -25.228 -15.511  1.00 98.88           O  
ATOM   5255  N   ALA B  41     -15.997 -23.732 -11.195  1.00 98.89           N  
ATOM   5256  H   ALA B  41     -15.119 -24.145 -10.912  1.00 98.89           H  
ATOM   5257  CA  ALA B  41     -17.228 -24.323 -10.678  1.00 98.89           C  
ATOM   5258  HA  ALA B  41     -17.855 -24.602 -11.524  1.00 98.89           H  
ATOM   5259  C   ALA B  41     -18.028 -23.330  -9.821  1.00 98.89           C  
ATOM   5260  CB  ALA B  41     -16.888 -25.600  -9.901  1.00 98.89           C  
ATOM   5261  HB1 ALA B  41     -17.808 -26.068  -9.550  1.00 98.89           H  
ATOM   5262  HB2 ALA B  41     -16.261 -25.365  -9.042  1.00 98.89           H  
ATOM   5263  HB3 ALA B  41     -16.359 -26.298 -10.550  1.00 98.89           H  
ATOM   5264  O   ALA B  41     -19.252 -23.278  -9.952  1.00 98.89           O  
ATOM   5265  N   VAL B  42     -17.354 -22.498  -9.014  1.00 98.92           N  
ATOM   5266  H   VAL B  42     -16.355 -22.617  -8.930  1.00 98.92           H  
ATOM   5267  CA  VAL B  42     -18.000 -21.399  -8.269  1.00 98.92           C  
ATOM   5268  HA  VAL B  42     -18.763 -21.821  -7.615  1.00 98.92           H  
ATOM   5269  C   VAL B  42     -18.712 -20.450  -9.235  1.00 98.92           C  
ATOM   5270  CB  VAL B  42     -16.986 -20.632  -7.391  1.00 98.92           C  
ATOM   5271  HB  VAL B  42     -16.162 -20.275  -8.008  1.00 98.92           H  
ATOM   5272  O   VAL B  42     -19.904 -20.189  -9.075  1.00 98.92           O  
ATOM   5273  CG1 VAL B  42     -17.626 -19.419  -6.706  1.00 98.92           C  
ATOM   5274 HG11 VAL B  42     -16.913 -18.979  -6.008  1.00 98.92           H  
ATOM   5275 HG12 VAL B  42     -17.887 -18.656  -7.440  1.00 98.92           H  
ATOM   5276 HG13 VAL B  42     -18.517 -19.720  -6.156  1.00 98.92           H  
ATOM   5277  CG2 VAL B  42     -16.414 -21.534  -6.291  1.00 98.92           C  
ATOM   5278 HG21 VAL B  42     -15.681 -20.981  -5.704  1.00 98.92           H  
ATOM   5279 HG22 VAL B  42     -15.912 -22.398  -6.726  1.00 98.92           H  
ATOM   5280 HG23 VAL B  42     -17.211 -21.879  -5.632  1.00 98.92           H  
ATOM   5281  N   LEU B  43     -18.021 -20.001 -10.287  1.00 98.84           N  
ATOM   5282  H   LEU B  43     -17.046 -20.254 -10.360  1.00 98.84           H  
ATOM   5283  CA  LEU B  43     -18.603 -19.115 -11.301  1.00 98.84           C  
ATOM   5284  HA  LEU B  43     -19.034 -18.245 -10.805  1.00 98.84           H  
ATOM   5285  C   LEU B  43     -19.741 -19.785 -12.087  1.00 98.84           C  
ATOM   5286  CB  LEU B  43     -17.501 -18.655 -12.268  1.00 98.84           C  
ATOM   5287  HB2 LEU B  43     -17.043 -19.534 -12.722  1.00 98.84           H  
ATOM   5288  HB3 LEU B  43     -17.979 -18.079 -13.060  1.00 98.84           H  
ATOM   5289  O   LEU B  43     -20.768 -19.163 -12.354  1.00 98.84           O  
ATOM   5290  CG  LEU B  43     -16.392 -17.787 -11.653  1.00 98.84           C  
ATOM   5291  HG  LEU B  43     -15.898 -18.337 -10.852  1.00 98.84           H  
ATOM   5292  CD1 LEU B  43     -15.356 -17.467 -12.731  1.00 98.84           C  
ATOM   5293 HD11 LEU B  43     -15.821 -16.908 -13.544  1.00 98.84           H  
ATOM   5294 HD12 LEU B  43     -14.563 -16.858 -12.300  1.00 98.84           H  
ATOM   5295 HD13 LEU B  43     -14.921 -18.391 -13.114  1.00 98.84           H  
ATOM   5296  CD2 LEU B  43     -16.929 -16.468 -11.099  1.00 98.84           C  
ATOM   5297 HD21 LEU B  43     -16.100 -15.845 -10.762  1.00 98.84           H  
ATOM   5298 HD22 LEU B  43     -17.485 -15.934 -11.869  1.00 98.84           H  
ATOM   5299 HD23 LEU B  43     -17.581 -16.650 -10.244  1.00 98.84           H  
ATOM   5300  N   ALA B  44     -19.589 -21.062 -12.446  1.00 98.65           N  
ATOM   5301  H   ALA B  44     -18.714 -21.514 -12.221  1.00 98.65           H  
ATOM   5302  CA  ALA B  44     -20.595 -21.828 -13.182  1.00 98.65           C  
ATOM   5303  HA  ALA B  44     -20.868 -21.271 -14.079  1.00 98.65           H  
ATOM   5304  C   ALA B  44     -21.881 -22.043 -12.369  1.00 98.65           C  
ATOM   5305  CB  ALA B  44     -19.981 -23.168 -13.602  1.00 98.65           C  
ATOM   5306  HB1 ALA B  44     -19.073 -23.001 -14.181  1.00 98.65           H  
ATOM   5307  HB2 ALA B  44     -19.734 -23.755 -12.717  1.00 98.65           H  
ATOM   5308  HB3 ALA B  44     -20.696 -23.724 -14.209  1.00 98.65           H  
ATOM   5309  O   ALA B  44     -22.971 -22.086 -12.939  1.00 98.65           O  
ATOM   5310  N   ALA B  45     -21.765 -22.133 -11.042  1.00 98.64           N  
ATOM   5311  H   ALA B  45     -20.838 -22.148 -10.640  1.00 98.64           H  
ATOM   5312  CA  ALA B  45     -22.896 -22.189 -10.119  1.00 98.64           C  
ATOM   5313  HA  ALA B  45     -23.658 -22.839 -10.550  1.00 98.64           H  
ATOM   5314  C   ALA B  45     -23.564 -20.818  -9.883  1.00 98.64           C  
ATOM   5315  CB  ALA B  45     -22.408 -22.830  -8.815  1.00 98.64           C  
ATOM   5316  HB1 ALA B  45     -23.245 -22.948  -8.126  1.00 98.64           H  
ATOM   5317  HB2 ALA B  45     -21.975 -23.809  -9.021  1.00 98.64           H  
ATOM   5318  HB3 ALA B  45     -21.653 -22.197  -8.350  1.00 98.64           H  
ATOM   5319  O   ALA B  45     -24.542 -20.737  -9.141  1.00 98.64           O  
ATOM   5320  N   GLY B  46     -23.062 -19.747 -10.508  1.00 98.07           N  
ATOM   5321  H   GLY B  46     -22.256 -19.869 -11.104  1.00 98.07           H  
ATOM   5322  CA  GLY B  46     -23.552 -18.381 -10.322  1.00 98.07           C  
ATOM   5323  HA2 GLY B  46     -23.268 -17.793 -11.195  1.00 98.07           H  
ATOM   5324  HA3 GLY B  46     -24.639 -18.387 -10.243  1.00 98.07           H  
ATOM   5325  C   GLY B  46     -22.985 -17.674  -9.089  1.00 98.07           C  
ATOM   5326  O   GLY B  46     -23.540 -16.653  -8.683  1.00 98.07           O  
ATOM   5327  N   GLY B  47     -21.912 -18.207  -8.494  1.00 98.72           N  
ATOM   5328  H   GLY B  47     -21.488 -19.027  -8.905  1.00 98.72           H  
ATOM   5329  CA  GLY B  47     -21.158 -17.547  -7.432  1.00 98.72           C  
ATOM   5330  HA2 GLY B  47     -20.398 -18.225  -7.044  1.00 98.72           H  
ATOM   5331  HA3 GLY B  47     -21.835 -17.287  -6.618  1.00 98.72           H  
ATOM   5332  C   GLY B  47     -20.465 -16.275  -7.921  1.00 98.72           C  
ATOM   5333  O   GLY B  47     -20.237 -16.094  -9.120  1.00 98.72           O  
ATOM   5334  N   SER B  48     -20.145 -15.385  -6.982  1.00 98.88           N  
ATOM   5335  H   SER B  48     -20.265 -15.623  -6.008  1.00 98.88           H  
ATOM   5336  CA  SER B  48     -19.527 -14.100  -7.309  1.00 98.88           C  
ATOM   5337  HA  SER B  48     -20.063 -13.666  -8.152  1.00 98.88           H  
ATOM   5338  C   SER B  48     -18.064 -14.256  -7.723  1.00 98.88           C  
ATOM   5339  CB  SER B  48     -19.656 -13.127  -6.133  1.00 98.88           C  
ATOM   5340  HB2 SER B  48     -19.355 -12.134  -6.466  1.00 98.88           H  
ATOM   5341  HB3 SER B  48     -20.695 -13.080  -5.806  1.00 98.88           H  
ATOM   5342  O   SER B  48     -17.397 -15.239  -7.382  1.00 98.88           O  
ATOM   5343  OG  SER B  48     -18.831 -13.514  -5.051  1.00 98.88           O  
ATOM   5344  HG  SER B  48     -19.253 -14.225  -4.563  1.00 98.88           H  
ATOM   5345  N   ALA B  49     -17.529 -13.240  -8.402  1.00 98.95           N  
ATOM   5346  H   ALA B  49     -18.133 -12.498  -8.726  1.00 98.95           H  
ATOM   5347  CA  ALA B  49     -16.101 -13.182  -8.708  1.00 98.95           C  
ATOM   5348  HA  ALA B  49     -15.827 -14.046  -9.312  1.00 98.95           H  
ATOM   5349  C   ALA B  49     -15.269 -13.228  -7.421  1.00 98.95           C  
ATOM   5350  CB  ALA B  49     -15.820 -11.908  -9.506  1.00 98.95           C  
ATOM   5351  HB1 ALA B  49     -16.348 -11.954 -10.458  1.00 98.95           H  
ATOM   5352  HB2 ALA B  49     -16.151 -11.028  -8.954  1.00 98.95           H  
ATOM   5353  HB3 ALA B  49     -14.751 -11.821  -9.701  1.00 98.95           H  
ATOM   5354  O   ALA B  49     -14.233 -13.890  -7.376  1.00 98.95           O  
ATOM   5355  N   LEU B  50     -15.764 -12.581  -6.363  1.00 98.96           N  
ATOM   5356  H   LEU B  50     -16.650 -12.108  -6.469  1.00 98.96           H  
ATOM   5357  CA  LEU B  50     -15.128 -12.545  -5.055  1.00 98.96           C  
ATOM   5358  HA  LEU B  50     -14.117 -12.159  -5.188  1.00 98.96           H  
ATOM   5359  C   LEU B  50     -15.019 -13.946  -4.434  1.00 98.96           C  
ATOM   5360  CB  LEU B  50     -15.930 -11.572  -4.178  1.00 98.96           C  
ATOM   5361  HB2 LEU B  50     -16.901 -12.020  -3.968  1.00 98.96           H  
ATOM   5362  HB3 LEU B  50     -16.099 -10.645  -4.725  1.00 98.96           H  
ATOM   5363  O   LEU B  50     -13.962 -14.312  -3.920  1.00 98.96           O  
ATOM   5364  CG  LEU B  50     -15.240 -11.230  -2.850  1.00 98.96           C  
ATOM   5365  HG  LEU B  50     -14.976 -12.151  -2.331  1.00 98.96           H  
ATOM   5366  CD1 LEU B  50     -13.967 -10.414  -3.093  1.00 98.96           C  
ATOM   5367 HD11 LEU B  50     -13.525 -10.118  -2.142  1.00 98.96           H  
ATOM   5368 HD12 LEU B  50     -13.225 -11.010  -3.627  1.00 98.96           H  
ATOM   5369 HD13 LEU B  50     -14.190  -9.522  -3.678  1.00 98.96           H  
ATOM   5370  CD2 LEU B  50     -16.219 -10.446  -1.974  1.00 98.96           C  
ATOM   5371 HD21 LEU B  50     -17.214 -10.886  -2.033  1.00 98.96           H  
ATOM   5372 HD22 LEU B  50     -16.273  -9.406  -2.294  1.00 98.96           H  
ATOM   5373 HD23 LEU B  50     -15.909 -10.512  -0.931  1.00 98.96           H  
ATOM   5374  N   ASP B  51     -16.072 -14.760  -4.531  1.00 98.95           N  
ATOM   5375  H   ASP B  51     -16.907 -14.409  -4.977  1.00 98.95           H  
ATOM   5376  CA  ASP B  51     -16.064 -16.149  -4.051  1.00 98.95           C  
ATOM   5377  HA  ASP B  51     -15.716 -16.177  -3.018  1.00 98.95           H  
ATOM   5378  C   ASP B  51     -15.090 -17.014  -4.847  1.00 98.95           C  
ATOM   5379  CB  ASP B  51     -17.481 -16.742  -4.084  1.00 98.95           C  
ATOM   5380  HB2 ASP B  51     -17.834 -16.776  -5.115  1.00 98.95           H  
ATOM   5381  HB3 ASP B  51     -17.447 -17.763  -3.703  1.00 98.95           H  
ATOM   5382  O   ASP B  51     -14.325 -17.781  -4.263  1.00 98.95           O  
ATOM   5383  CG  ASP B  51     -18.463 -15.937  -3.237  1.00 98.95           C  
ATOM   5384  OD1 ASP B  51     -18.046 -15.445  -2.161  1.00 98.95           O  
ATOM   5385  OD2 ASP B  51     -19.599 -15.726  -3.725  1.00 98.95           O  
ATOM   5386  N   ALA B  52     -15.059 -16.839  -6.169  1.00 98.98           N  
ATOM   5387  H   ALA B  52     -15.709 -16.186  -6.582  1.00 98.98           H  
ATOM   5388  CA  ALA B  52     -14.185 -17.606  -7.045  1.00 98.98           C  
ATOM   5389  HA  ALA B  52     -14.353 -18.666  -6.854  1.00 98.98           H
[truncated: 285,291 more chars]
