# Supplementary material for: The effects of nature‐inspired amino acid substitutions on structural and biochemical properties of the E. coli L‐asparaginase EcAIII
Source: Protein Sci. 2023 Jun 1;32(6):e4647. doi: 10.1002/pro.4647 (PMC10204187; doi:10.1002/pro.4647)
Supplement: Supplementary file 6 — DATA S3. Supporting Information. [file PRO-32-e4647-s004.zip › predicted_structures_of_orthologs_PDB_files/I/NZ_FOVC01000001.1_155_post.pdb]

ATOM      1  N   MET A   1     -27.819 -10.427 -19.164  1.00 48.37           N  
ATOM      2  H   MET A   1     -28.790 -10.523 -18.901  1.00 48.37           H  
ATOM      3  H2  MET A   1     -27.669 -10.827 -20.079  1.00 48.37           H  
ATOM      4  H3  MET A   1     -27.564  -9.450 -19.202  1.00 48.37           H  
ATOM      5  CA  MET A   1     -26.949 -11.135 -18.205  1.00 48.37           C  
ATOM      6  HA  MET A   1     -26.988 -10.662 -17.224  1.00 48.37           H  
ATOM      7  C   MET A   1     -25.537 -11.021 -18.734  1.00 48.37           C  
ATOM      8  CB  MET A   1     -27.350 -12.611 -18.063  1.00 48.37           C  
ATOM      9  HB2 MET A   1     -27.465 -13.056 -19.051  1.00 48.37           H  
ATOM     10  HB3 MET A   1     -26.561 -13.147 -17.535  1.00 48.37           H  
ATOM     11  O   MET A   1     -25.356 -11.276 -19.919  1.00 48.37           O  
ATOM     12  CG  MET A   1     -28.651 -12.778 -17.272  1.00 48.37           C  
ATOM     13  HG2 MET A   1     -29.426 -12.154 -17.716  1.00 48.37           H  
ATOM     14  HG3 MET A   1     -28.489 -12.454 -16.244  1.00 48.37           H  
ATOM     15  SD  MET A   1     -29.249 -14.484 -17.259  1.00 48.37           S  
ATOM     16  CE  MET A   1     -30.821 -14.280 -16.382  1.00 48.37           C  
ATOM     17  HE1 MET A   1     -31.307 -15.251 -16.285  1.00 48.37           H  
ATOM     18  HE2 MET A   1     -30.634 -13.876 -15.387  1.00 48.37           H  
ATOM     19  HE3 MET A   1     -31.472 -13.605 -16.937  1.00 48.37           H  
ATOM     20  N   CYS A   2     -24.591 -10.552 -17.920  1.00 63.70           N  
ATOM     21  H   CYS A   2     -24.781 -10.421 -16.937  1.00 63.70           H  
ATOM     22  CA  CYS A   2     -23.182 -10.536 -18.316  1.00 63.70           C  
ATOM     23  HA  CYS A   2     -23.107 -10.191 -19.347  1.00 63.70           H  
ATOM     24  C   CYS A   2     -22.625 -11.962 -18.274  1.00 63.70           C  
ATOM     25  CB  CYS A   2     -22.382  -9.577 -17.415  1.00 63.70           C  
ATOM     26  HB2 CYS A   2     -21.632 -10.130 -16.849  1.00 63.70           H  
ATOM     27  HB3 CYS A   2     -23.032  -9.067 -16.703  1.00 63.70           H  
ATOM     28  O   CYS A   2     -23.126 -12.793 -17.511  1.00 63.70           O  
ATOM     29  SG  CYS A   2     -21.558  -8.347 -18.466  1.00 63.70           S  
ATOM     30  HG  CYS A   2     -20.739  -7.823 -17.550  1.00 63.70           H  
ATOM     31  N   ASN A   3     -21.609 -12.252 -19.084  1.00 86.82           N  
ATOM     32  H   ASN A   3     -21.183 -11.521 -19.636  1.00 86.82           H  
ATOM     33  CA  ASN A   3     -20.988 -13.572 -19.092  1.00 86.82           C  
ATOM     34  HA  ASN A   3     -21.779 -14.310 -18.961  1.00 86.82           H  
ATOM     35  C   ASN A   3     -20.073 -13.693 -17.865  1.00 86.82           C  
ATOM     36  CB  ASN A   3     -20.297 -13.817 -20.456  1.00 86.82           C  
ATOM     37  HB2 ASN A   3     -20.528 -13.009 -21.150  1.00 86.82           H  
ATOM     38  HB3 ASN A   3     -19.214 -13.833 -20.333  1.00 86.82           H  
ATOM     39  O   ASN A   3     -18.912 -13.293 -17.904  1.00 86.82           O  
ATOM     40  CG  ASN A   3     -20.729 -15.112 -21.126  1.00 86.82           C  
ATOM     41  ND2 ASN A   3     -19.996 -15.561 -22.115  1.00 86.82           N  
ATOM     42 HD21 ASN A   3     -20.241 -16.477 -22.464  1.00 86.82           H  
ATOM     43 HD22 ASN A   3     -19.105 -15.135 -22.326  1.00 86.82           H  
ATOM     44  OD1 ASN A   3     -21.737 -15.717 -20.803  1.00 86.82           O  
ATOM     45  N   ALA A   4     -20.635 -14.176 -16.752  1.00 98.34           N  
ATOM     46  H   ALA A   4     -21.621 -14.394 -16.771  1.00 98.34           H  
ATOM     47  CA  ALA A   4     -19.916 -14.306 -15.492  1.00 98.34           C  
ATOM     48  HA  ALA A   4     -19.552 -13.316 -15.216  1.00 98.34           H  
ATOM     49  C   ALA A   4     -18.705 -15.232 -15.656  1.00 98.34           C  
ATOM     50  CB  ALA A   4     -20.869 -14.791 -14.397  1.00 98.34           C  
ATOM     51  HB1 ALA A   4     -21.695 -14.087 -14.301  1.00 98.34           H  
ATOM     52  HB2 ALA A   4     -20.337 -14.843 -13.447  1.00 98.34           H  
ATOM     53  HB3 ALA A   4     -21.258 -15.778 -14.649  1.00 98.34           H  
ATOM     54  O   ALA A   4     -18.796 -16.288 -16.289  1.00 98.34           O  
ATOM     55  N   VAL A   5     -17.575 -14.831 -15.086  1.00 98.90           N  
ATOM     56  H   VAL A   5     -17.596 -14.001 -14.511  1.00 98.90           H  
ATOM     57  CA  VAL A   5     -16.279 -15.470 -15.317  1.00 98.90           C  
ATOM     58  HA  VAL A   5     -16.446 -16.534 -15.487  1.00 98.90           H  
ATOM     59  C   VAL A   5     -15.393 -15.339 -14.095  1.00 98.90           C  
ATOM     60  CB  VAL A   5     -15.615 -14.889 -16.582  1.00 98.90           C  
ATOM     61  HB  VAL A   5     -16.352 -14.979 -17.380  1.00 98.90           H  
ATOM     62  O   VAL A   5     -15.463 -14.355 -13.361  1.00 98.90           O  
ATOM     63  CG1 VAL A   5     -15.249 -13.410 -16.483  1.00 98.90           C  
ATOM     64 HG11 VAL A   5     -14.804 -13.078 -17.422  1.00 98.90           H  
ATOM     65 HG12 VAL A   5     -16.154 -12.824 -16.321  1.00 98.90           H  
ATOM     66 HG13 VAL A   5     -14.542 -13.249 -15.669  1.00 98.90           H  
ATOM     67  CG2 VAL A   5     -14.373 -15.665 -17.020  1.00 98.90           C  
ATOM     68 HG21 VAL A   5     -14.595 -16.732 -17.051  1.00 98.90           H  
ATOM     69 HG22 VAL A   5     -14.112 -15.357 -18.032  1.00 98.90           H  
ATOM     70 HG23 VAL A   5     -13.536 -15.476 -16.348  1.00 98.90           H  
ATOM     71  N   ILE A   6     -14.543 -16.338 -13.887  1.00 98.94           N  
ATOM     72  H   ILE A   6     -14.557 -17.116 -14.530  1.00 98.94           H  
ATOM     73  CA  ILE A   6     -13.459 -16.291 -12.909  1.00 98.94           C  
ATOM     74  HA  ILE A   6     -13.393 -15.277 -12.515  1.00 98.94           H  
ATOM     75  C   ILE A   6     -12.137 -16.590 -13.608  1.00 98.94           C  
ATOM     76  CB  ILE A   6     -13.753 -17.232 -11.720  1.00 98.94           C  
ATOM     77  HB  ILE A   6     -14.737 -16.965 -11.332  1.00 98.94           H  
ATOM     78  O   ILE A   6     -12.077 -17.480 -14.458  1.00 98.94           O  
ATOM     79  CG1 ILE A   6     -12.732 -16.976 -10.593  1.00 98.94           C  
ATOM     80 HG12 ILE A   6     -11.732 -17.266 -10.916  1.00 98.94           H  
ATOM     81 HG13 ILE A   6     -12.721 -15.908 -10.374  1.00 98.94           H  
ATOM     82  CG2 ILE A   6     -13.802 -18.716 -12.134  1.00 98.94           C  
ATOM     83 HG21 ILE A   6     -14.151 -19.329 -11.302  1.00 98.94           H  
ATOM     84 HG22 ILE A   6     -14.489 -18.850 -12.969  1.00 98.94           H  
ATOM     85 HG23 ILE A   6     -12.810 -19.055 -12.431  1.00 98.94           H  
ATOM     86  CD1 ILE A   6     -13.043 -17.695  -9.282  1.00 98.94           C  
ATOM     87 HD11 ILE A   6     -12.424 -17.267  -8.493  1.00 98.94           H  
ATOM     88 HD12 ILE A   6     -12.808 -18.756  -9.376  1.00 98.94           H  
ATOM     89 HD13 ILE A   6     -14.091 -17.559  -9.017  1.00 98.94           H  
ATOM     90  N   ALA A   7     -11.079 -15.880 -13.227  1.00 98.97           N  
ATOM     91  H   ALA A   7     -11.218 -15.150 -12.543  1.00 98.97           H  
ATOM     92  CA  ALA A   7      -9.701 -16.205 -13.568  1.00 98.97           C  
ATOM     93  HA  ALA A   7      -9.673 -17.188 -14.038  1.00 98.97           H  
ATOM     94  C   ALA A   7      -8.859 -16.285 -12.291  1.00 98.97           C  
ATOM     95  CB  ALA A   7      -9.158 -15.190 -14.579  1.00 98.97           C  
ATOM     96  HB1 ALA A   7      -9.147 -14.191 -14.144  1.00 98.97           H  
ATOM     97  HB2 ALA A   7      -9.795 -15.181 -15.464  1.00 98.97           H  
ATOM     98  HB3 ALA A   7      -8.145 -15.465 -14.872  1.00 98.97           H  
ATOM     99  O   ALA A   7      -9.086 -15.535 -11.344  1.00 98.97           O  
ATOM    100  N   ILE A   8      -7.900 -17.206 -12.257  1.00 98.98           N  
ATOM    101  H   ILE A   8      -7.756 -17.767 -13.084  1.00 98.98           H  
ATOM    102  CA  ILE A   8      -7.013 -17.449 -11.119  1.00 98.98           C  
ATOM    103  HA  ILE A   8      -7.069 -16.587 -10.454  1.00 98.98           H  
ATOM    104  C   ILE A   8      -5.563 -17.558 -11.577  1.00 98.98           C  
ATOM    105  CB  ILE A   8      -7.429 -18.699 -10.302  1.00 98.98           C  
ATOM    106  HB  ILE A   8      -6.828 -18.693  -9.393  1.00 98.98           H  
ATOM    107  O   ILE A   8      -5.284 -17.976 -12.707  1.00 98.98           O  
ATOM    108  CG1 ILE A   8      -7.131 -20.025 -11.044  1.00 98.98           C  
ATOM    109 HG12 ILE A   8      -7.713 -20.068 -11.964  1.00 98.98           H  
ATOM    110 HG13 ILE A   8      -6.075 -20.064 -11.312  1.00 98.98           H  
ATOM    111  CG2 ILE A   8      -8.904 -18.616  -9.870  1.00 98.98           C  
ATOM    112 HG21 ILE A   8      -9.103 -17.633  -9.443  1.00 98.98           H  
ATOM    113 HG22 ILE A   8      -9.561 -18.768 -10.727  1.00 98.98           H  
ATOM    114 HG23 ILE A   8      -9.116 -19.370  -9.112  1.00 98.98           H  
ATOM    115  CD1 ILE A   8      -7.407 -21.283 -10.214  1.00 98.98           C  
ATOM    116 HD11 ILE A   8      -6.894 -21.216  -9.255  1.00 98.98           H  
ATOM    117 HD12 ILE A   8      -7.041 -22.157 -10.753  1.00 98.98           H  
ATOM    118 HD13 ILE A   8      -8.479 -21.397 -10.052  1.00 98.98           H  
ATOM    119  N   HIS A   9      -4.640 -17.284 -10.661  1.00 98.84           N  
ATOM    120  H   HIS A   9      -4.943 -16.947  -9.758  1.00 98.84           H  
ATOM    121  CA  HIS A   9      -3.236 -17.657 -10.794  1.00 98.84           C  
ATOM    122  HA  HIS A   9      -3.163 -18.408 -11.581  1.00 98.84           H  
ATOM    123  C   HIS A   9      -2.701 -18.310  -9.518  1.00 98.84           C  
ATOM    124  CB  HIS A   9      -2.383 -16.464 -11.233  1.00 98.84           C  
ATOM    125  HB2 HIS A   9      -1.385 -16.820 -11.489  1.00 98.84           H  
ATOM    126  HB3 HIS A   9      -2.811 -16.026 -12.134  1.00 98.84           H  
ATOM    127  O   HIS A   9      -3.217 -18.105  -8.421  1.00 98.84           O  
ATOM    128  CG  HIS A   9      -2.241 -15.411 -10.172  1.00 98.84           C  
ATOM    129  CD2 HIS A   9      -3.087 -14.371  -9.946  1.00 98.84           C  
ATOM    130  HD2 HIS A   9      -3.997 -14.165 -10.490  1.00 98.84           H  
ATOM    131  ND1 HIS A   9      -1.235 -15.390  -9.215  1.00 98.84           N  
ATOM    132  CE1 HIS A   9      -1.483 -14.314  -8.448  1.00 98.84           C  
ATOM    133  HE1 HIS A   9      -0.885 -14.004  -7.603  1.00 98.84           H  
ATOM    134  NE2 HIS A   9      -2.585 -13.677  -8.871  1.00 98.84           N  
ATOM    135  HE2 HIS A   9      -2.991 -12.858  -8.440  1.00 98.84           H  
ATOM    136  N   GLY A  10      -1.672 -19.133  -9.693  1.00 97.49           N  
ATOM    137  H   GLY A  10      -1.322 -19.224 -10.636  1.00 97.49           H  
ATOM    138  CA  GLY A  10      -0.937 -19.819  -8.633  1.00 97.49           C  
ATOM    139  HA2 GLY A  10      -1.025 -20.897  -8.772  1.00 97.49           H  
ATOM    140  HA3 GLY A  10      -1.360 -19.559  -7.663  1.00 97.49           H  
ATOM    141  C   GLY A  10       0.545 -19.443  -8.620  1.00 97.49           C  
ATOM    142  O   GLY A  10       1.381 -20.274  -8.266  1.00 97.49           O  
ATOM    143  N   GLY A  11       0.874 -18.237  -9.080  1.00 96.04           N  
ATOM    144  H   GLY A  11       0.134 -17.565  -9.222  1.00 96.04           H  
ATOM    145  CA  GLY A  11       2.240 -17.737  -9.161  1.00 96.04           C  
ATOM    146  HA2 GLY A  11       2.878 -18.262  -8.449  1.00 96.04           H  
ATOM    147  HA3 GLY A  11       2.221 -16.690  -8.860  1.00 96.04           H  
ATOM    148  C   GLY A  11       2.870 -17.838 -10.550  1.00 96.04           C  
ATOM    149  O   GLY A  11       2.625 -18.771 -11.322  1.00 96.04           O  
ATOM    150  N   ALA A  12       3.717 -16.854 -10.840  1.00 93.94           N  
ATOM    151  H   ALA A  12       3.832 -16.135 -10.141  1.00 93.94           H  
ATOM    152  CA  ALA A  12       4.550 -16.755 -12.035  1.00 93.94           C  
ATOM    153  HA  ALA A  12       4.284 -17.547 -12.734  1.00 93.94           H  
ATOM    154  C   ALA A  12       6.036 -16.935 -11.688  1.00 93.94           C  
ATOM    155  CB  ALA A  12       4.267 -15.406 -12.706  1.00 93.94           C  
ATOM    156  HB1 ALA A  12       4.563 -14.592 -12.045  1.00 93.94           H  
ATOM    157  HB2 ALA A  12       4.822 -15.335 -13.641  1.00 93.94           H  
ATOM    158  HB3 ALA A  12       3.204 -15.315 -12.930  1.00 93.94           H  
ATOM    159  O   ALA A  12       6.434 -16.683 -10.549  1.00 93.94           O  
ATOM    160  N   GLY A  13       6.858 -17.356 -12.654  1.00 89.54           N  
ATOM    161  H   GLY A  13       6.476 -17.565 -13.565  1.00 89.54           H  
ATOM    162  CA  GLY A  13       8.302 -17.490 -12.450  1.00 89.54           C  
ATOM    163  HA2 GLY A  13       8.756 -16.500 -12.463  1.00 89.54           H  
ATOM    164  HA3 GLY A  13       8.480 -17.918 -11.463  1.00 89.54           H  
ATOM    165  C   GLY A  13       9.017 -18.363 -13.482  1.00 89.54           C  
ATOM    166  O   GLY A  13       8.494 -18.663 -14.557  1.00 89.54           O  
ATOM    167  N   ALA A  14      10.239 -18.777 -13.140  1.00 75.17           N  
ATOM    168  H   ALA A  14      10.619 -18.461 -12.259  1.00 75.17           H  
ATOM    169  CA  ALA A  14      11.064 -19.696 -13.927  1.00 75.17           C  
ATOM    170  HA  ALA A  14      10.992 -19.427 -14.981  1.00 75.17           H  
ATOM    171  C   ALA A  14      10.559 -21.146 -13.792  1.00 75.17           C  
ATOM    172  CB  ALA A  14      12.529 -19.518 -13.514  1.00 75.17           C  
ATOM    173  HB1 ALA A  14      12.838 -18.485 -13.677  1.00 75.17           H  
ATOM    174  HB2 ALA A  14      12.662 -19.771 -12.462  1.00 75.17           H  
ATOM    175  HB3 ALA A  14      13.157 -20.169 -14.122  1.00 75.17           H  
ATOM    176  O   ALA A  14      11.137 -21.983 -13.090  1.00 75.17           O  
ATOM    177  N   ILE A  15       9.417 -21.424 -14.419  1.00 78.29           N  
ATOM    178  H   ILE A  15       8.980 -20.676 -14.938  1.00 78.29           H  
ATOM    179  CA  ILE A  15       8.786 -22.744 -14.442  1.00 78.29           C  
ATOM    180  HA  ILE A  15       9.174 -23.331 -13.609  1.00 78.29           H  
ATOM    181  C   ILE A  15       9.210 -23.448 -15.732  1.00 78.29           C  
ATOM    182  CB  ILE A  15       7.253 -22.657 -14.257  1.00 78.29           C  
ATOM    183  HB  ILE A  15       6.818 -22.212 -15.152  1.00 78.29           H  
ATOM    184  O   ILE A  15       8.443 -23.557 -16.688  1.00 78.29           O  
ATOM    185  CG1 ILE A  15       6.845 -21.795 -13.038  1.00 78.29           C  
ATOM    186 HG12 ILE A  15       7.397 -20.855 -13.033  1.00 78.29           H  
ATOM    187 HG13 ILE A  15       7.078 -22.323 -12.114  1.00 78.29           H  
ATOM    188  CG2 ILE A  15       6.704 -24.087 -14.077  1.00 78.29           C  
ATOM    189 HG21 ILE A  15       6.954 -24.701 -14.942  1.00 78.29           H  
ATOM    190 HG22 ILE A  15       7.126 -24.542 -13.181  1.00 78.29           H  
ATOM    191 HG23 ILE A  15       5.617 -24.073 -13.991  1.00 78.29           H  
ATOM    192  CD1 ILE A  15       5.360 -21.418 -13.053  1.00 78.29           C  
ATOM    193 HD11 ILE A  15       5.137 -20.849 -13.955  1.00 78.29           H  
ATOM    194 HD12 ILE A  15       5.133 -20.800 -12.184  1.00 78.29           H  
ATOM    195 HD13 ILE A  15       4.727 -22.305 -13.038  1.00 78.29           H  
ATOM    196  N   ALA A  16      10.450 -23.933 -15.763  1.00 74.27           N  
ATOM    197  H   ALA A  16      11.083 -23.686 -15.017  1.00 74.27           H  
ATOM    198  CA  ALA A  16      10.971 -24.624 -16.933  1.00 74.27           C  
ATOM    199  HA  ALA A  16      10.844 -23.970 -17.796  1.00 74.27           H  
ATOM    200  C   ALA A  16      10.193 -25.928 -17.169  1.00 74.27           C  
ATOM    201  CB  ALA A  16      12.472 -24.872 -16.748  1.00 74.27           C  
ATOM    202  HB1 ALA A  16      12.653 -25.466 -15.852  1.00 74.27           H  
ATOM    203  HB2 ALA A  16      12.982 -23.914 -16.654  1.00 74.27           H  
ATOM    204  HB3 ALA A  16      12.869 -25.394 -17.619  1.00 74.27           H  
ATOM    205  O   ALA A  16      10.194 -26.818 -16.312  1.00 74.27           O  
ATOM    206  N   GLN A  17       9.578 -26.079 -18.345  1.00 77.93           N  
ATOM    207  H   GLN A  17       9.534 -25.282 -18.964  1.00 77.93           H  
ATOM    208  CA  GLN A  17       8.807 -27.277 -18.704  1.00 77.93           C  
ATOM    209  HA  GLN A  17       7.967 -27.362 -18.015  1.00 77.93           H  
ATOM    210  C   GLN A  17       9.628 -28.565 -18.561  1.00 77.93           C  
ATOM    211  CB  GLN A  17       8.262 -27.099 -20.129  1.00 77.93           C  
ATOM    212  HB2 GLN A  17       9.091 -27.063 -20.835  1.00 77.93           H  
ATOM    213  HB3 GLN A  17       7.729 -26.149 -20.179  1.00 77.93           H  
ATOM    214  O   GLN A  17       9.133 -29.561 -18.046  1.00 77.93           O  
ATOM    215  CG  GLN A  17       7.297 -28.223 -20.541  1.00 77.93           C  
ATOM    216  HG2 GLN A  17       6.559 -28.385 -19.756  1.00 77.93           H  
ATOM    217  HG3 GLN A  17       7.853 -29.152 -20.669  1.00 77.93           H  
ATOM    218  CD  GLN A  17       6.565 -27.924 -21.845  1.00 77.93           C  
ATOM    219  NE2 GLN A  17       5.511 -28.648 -22.147  1.00 77.93           N  
ATOM    220 HE21 GLN A  17       5.019 -28.376 -22.986  1.00 77.93           H  
ATOM    221 HE22 GLN A  17       5.125 -29.289 -21.468  1.00 77.93           H  
ATOM    222  OE1 GLN A  17       6.934 -27.064 -22.626  1.00 77.93           O  
ATOM    223  N   ALA A  18      10.920 -28.515 -18.897  1.00 71.41           N  
ATOM    224  H   ALA A  18      11.268 -27.663 -19.313  1.00 71.41           H  
ATOM    225  CA  ALA A  18      11.845 -29.638 -18.748  1.00 71.41           C  
ATOM    226  HA  ALA A  18      11.430 -30.503 -19.266  1.00 71.41           H  
ATOM    227  C   ALA A  18      12.094 -30.067 -17.286  1.00 71.41           C  
ATOM    228  CB  ALA A  18      13.158 -29.241 -19.434  1.00 71.41           C  
ATOM    229  HB1 ALA A  18      13.601 -28.380 -18.933  1.00 71.41           H  
ATOM    230  HB2 ALA A  18      13.859 -30.075 -19.393  1.00 71.41           H  
ATOM    231  HB3 ALA A  18      12.971 -28.994 -20.479  1.00 71.41           H  
ATOM    232  O   ALA A  18      12.590 -31.165 -17.048  1.00 71.41           O  
ATOM    233  N   SER A  19      11.781 -29.211 -16.308  1.00 73.21           N  
ATOM    234  H   SER A  19      11.303 -28.357 -16.559  1.00 73.21           H  
ATOM    235  CA  SER A  19      12.039 -29.471 -14.886  1.00 73.21           C  
ATOM    236  HA  SER A  19      12.845 -30.201 -14.812  1.00 73.21           H  
ATOM    237  C   SER A  19      10.847 -30.074 -14.138  1.00 73.21           C  
ATOM    238  CB  SER A  19      12.538 -28.195 -14.200  1.00 73.21           C  
ATOM    239  HB2 SER A  19      12.942 -28.458 -13.223  1.00 73.21           H  
ATOM    240  HB3 SER A  19      13.345 -27.763 -14.792  1.00 73.21           H  
ATOM    241  O   SER A  19      11.021 -30.624 -13.049  1.00 73.21           O  
ATOM    242  OG  SER A  19      11.518 -27.229 -14.026  1.00 73.21           O  
ATOM    243  HG  SER A  19      11.064 -27.072 -14.857  1.00 73.21           H  
ATOM    244  N   LEU A  20       9.640 -30.002 -14.706  1.00 79.49           N  
ATOM    245  H   LEU A  20       9.565 -29.638 -15.645  1.00 79.49           H  
ATOM    246  CA  LEU A  20       8.447 -30.594 -14.113  1.00 79.49           C  
ATOM    247  HA  LEU A  20       8.597 -30.683 -13.037  1.00 79.49           H  
ATOM    248  C   LEU A  20       8.244 -32.007 -14.648  1.00 79.49           C  
ATOM    249  CB  LEU A  20       7.225 -29.691 -14.356  1.00 79.49           C  
ATOM    250  HB2 LEU A  20       6.315 -30.281 -14.250  1.00 79.49           H  
ATOM    251  HB3 LEU A  20       7.257 -29.330 -15.384  1.00 79.49           H  
ATOM    252  O   LEU A  20       8.165 -32.240 -15.850  1.00 79.49           O  
ATOM    253  CG  LEU A  20       7.152 -28.498 -13.385  1.00 79.49           C  
ATOM    254  HG  LEU A  20       8.111 -27.981 -13.358  1.00 79.49           H  
ATOM    255  CD1 LEU A  20       6.083 -27.515 -13.855  1.00 79.49           C  
ATOM    256 HD11 LEU A  20       5.142 -28.031 -14.045  1.00 79.49           H  
ATOM    257 HD12 LEU A  20       6.422 -27.028 -14.770  1.00 79.49           H  
ATOM    258 HD13 LEU A  20       5.922 -26.742 -13.104  1.00 79.49           H  
ATOM    259  CD2 LEU A  20       6.777 -28.934 -11.963  1.00 79.49           C  
ATOM    260 HD21 LEU A  20       5.823 -29.461 -11.980  1.00 79.49           H  
ATOM    261 HD22 LEU A  20       6.690 -28.051 -11.330  1.00 79.49           H  
ATOM    262 HD23 LEU A  20       7.553 -29.576 -11.545  1.00 79.49           H  
ATOM    263  N   SER A  21       8.109 -32.971 -13.737  1.00 86.01           N  
ATOM    264  H   SER A  21       8.171 -32.739 -12.756  1.00 86.01           H  
ATOM    265  CA  SER A  21       7.654 -34.294 -14.141  1.00 86.01           C  
ATOM    266  HA  SER A  21       8.279 -34.620 -14.972  1.00 86.01           H  
ATOM    267  C   SER A  21       6.211 -34.206 -14.636  1.00 86.01           C  
ATOM    268  CB  SER A  21       7.813 -35.322 -13.015  1.00 86.01           C  
ATOM    269  HB2 SER A  21       8.813 -35.231 -12.591  1.00 86.01           H  
ATOM    270  HB3 SER A  21       7.711 -36.323 -13.435  1.00 86.01           H  
ATOM    271  O   SER A  21       5.390 -33.480 -14.070  1.00 86.01           O  
ATOM    272  OG  SER A  21       6.846 -35.164 -11.989  1.00 86.01           O  
ATOM    273  HG  SER A  21       7.169 -35.631 -11.214  1.00 86.01           H  
ATOM    274  N   VAL A  22       5.870 -35.030 -15.628  1.00 90.10           N  
ATOM    275  H   VAL A  22       6.616 -35.482 -16.138  1.00 90.10           H  
ATOM    276  CA  VAL A  22       4.499 -35.147 -16.158  1.00 90.10           C  
ATOM    277  HA  VAL A  22       4.234 -34.218 -16.662  1.00 90.10           H  
ATOM    278  C   VAL A  22       3.479 -35.382 -15.035  1.00 90.10           C  
ATOM    279  CB  VAL A  22       4.440 -36.308 -17.174  1.00 90.10           C  
ATOM    280  HB  VAL A  22       4.761 -37.223 -16.678  1.00 90.10           H  
ATOM    281  O   VAL A  22       2.341 -34.919 -15.096  1.00 90.10           O  
ATOM    282  CG1 VAL A  22       3.026 -36.545 -17.724  1.00 90.10           C  
ATOM    283 HG11 VAL A  22       2.646 -35.618 -18.152  1.00 90.10           H  
ATOM    284 HG12 VAL A  22       2.361 -36.882 -16.929  1.00 90.10           H  
ATOM    285 HG13 VAL A  22       3.058 -37.309 -18.501  1.00 90.10           H  
ATOM    286  CG2 VAL A  22       5.374 -36.056 -18.363  1.00 90.10           C  
ATOM    287 HG21 VAL A  22       6.412 -35.989 -18.038  1.00 90.10           H  
ATOM    288 HG22 VAL A  22       5.103 -35.122 -18.855  1.00 90.10           H  
ATOM    289 HG23 VAL A  22       5.299 -36.870 -19.084  1.00 90.10           H  
ATOM    290  N   GLN A  23       3.873 -36.095 -13.977  1.00 92.53           N  
ATOM    291  H   GLN A  23       4.834 -36.405 -13.943  1.00 92.53           H  
ATOM    292  CA  GLN A  23       3.016 -36.320 -12.818  1.00 92.53           C  
ATOM    293  HA  GLN A  23       2.042 -36.655 -13.175  1.00 92.53           H  
ATOM    294  C   GLN A  23       2.782 -35.041 -12.003  1.00 92.53           C  
ATOM    295  CB  GLN A  23       3.617 -37.439 -11.962  1.00 92.53           C  
ATOM    296  HB2 GLN A  23       3.801 -38.304 -12.599  1.00 92.53           H  
ATOM    297  HB3 GLN A  23       4.567 -37.107 -11.543  1.00 92.53           H  
ATOM    298  O   GLN A  23       1.639 -34.775 -11.634  1.00 92.53           O  
ATOM    299  CG  GLN A  23       2.673 -37.857 -10.823  1.00 92.53           C  
ATOM    300  HG2 GLN A  23       2.514 -37.016 -10.149  1.00 92.53           H  
ATOM    301  HG3 GLN A  23       1.711 -38.154 -11.240  1.00 92.53           H  
ATOM    302  CD  GLN A  23       3.225 -39.020 -10.006  1.00 92.53           C  
ATOM    303  NE2 GLN A  23       2.529 -39.453  -8.980  1.00 92.53           N  
ATOM    304 HE21 GLN A  23       1.647 -39.033  -8.722  1.00 92.53           H  
ATOM    305 HE22 GLN A  23       2.944 -40.220  -8.472  1.00 92.53           H  
ATOM    306  OE1 GLN A  23       4.280 -39.564 -10.270  1.00 92.53           O  
ATOM    307  N   LYS A  24       3.825 -34.243 -11.732  1.00 90.20           N  
ATOM    308  H   LYS A  24       4.723 -34.459 -12.139  1.00 90.20           H  
ATOM    309  CA  LYS A  24       3.687 -32.978 -10.991  1.00 90.20           C  
ATOM    310  HA  LYS A  24       3.115 -33.166 -10.083  1.00 90.20           H  
ATOM    311  C   LYS A  24       2.889 -31.958 -11.810  1.00 90.20           C  
ATOM    312  CB  LYS A  24       5.080 -32.443 -10.602  1.00 90.20           C  
ATOM    313  HB2 LYS A  24       5.518 -31.945 -11.467  1.00 90.20           H  
ATOM    314  HB3 LYS A  24       5.734 -33.274 -10.339  1.00 90.20           H  
ATOM    315  O   LYS A  24       2.003 -31.303 -11.274  1.00 90.20           O  
ATOM    316  CG  LYS A  24       5.048 -31.457  -9.415  1.00 90.20           C  
ATOM    317  HG2 LYS A  24       4.159 -30.830  -9.487  1.00 90.20           H  
ATOM    318  HG3 LYS A  24       5.923 -30.812  -9.485  1.00 90.20           H  
ATOM    319  CD  LYS A  24       5.077 -32.150  -8.035  1.00 90.20           C  
ATOM    320  HD2 LYS A  24       4.250 -32.857  -7.965  1.00 90.20           H  
ATOM    321  HD3 LYS A  24       6.013 -32.700  -7.937  1.00 90.20           H  
ATOM    322  CE  LYS A  24       4.970 -31.123  -6.887  1.00 90.20           C  
ATOM    323  HE2 LYS A  24       3.993 -30.647  -6.960  1.00 90.20           H  
ATOM    324  HE3 LYS A  24       5.724 -30.350  -7.033  1.00 90.20           H  
ATOM    325  NZ  LYS A  24       5.131 -31.710  -5.520  1.00 90.20           N  
ATOM    326  HZ1 LYS A  24       6.084 -31.934  -5.271  1.00 90.20           H  
ATOM    327  HZ2 LYS A  24       4.906 -31.042  -4.798  1.00 90.20           H  
ATOM    328  HZ3 LYS A  24       4.555 -32.526  -5.372  1.00 90.20           H  
ATOM    329  N   GLU A  25       3.116 -31.895 -13.119  1.00 92.53           N  
ATOM    330  H   GLU A  25       3.877 -32.438 -13.501  1.00 92.53           H  
ATOM    331  CA  GLU A  25       2.355 -31.047 -14.043  1.00 92.53           C  
ATOM    332  HA  GLU A  25       2.465 -30.003 -13.750  1.00 92.53           H  
ATOM    333  C   GLU A  25       0.852 -31.390 -14.028  1.00 92.53           C  
ATOM    334  CB  GLU A  25       2.961 -31.226 -15.439  1.00 92.53           C  
ATOM    335  HB2 GLU A  25       2.644 -32.187 -15.843  1.00 92.53           H  
ATOM    336  HB3 GLU A  25       4.048 -31.227 -15.355  1.00 92.53           H  
ATOM    337  O   GLU A  25       0.003 -30.515 -13.855  1.00 92.53           O  
ATOM    338  CG  GLU A  25       2.561 -30.099 -16.393  1.00 92.53           C  
ATOM    339  HG2 GLU A  25       1.477 -29.992 -16.355  1.00 92.53           H  
ATOM    340  HG3 GLU A  25       3.012 -29.171 -16.042  1.00 92.53           H  
ATOM    341  CD  GLU A  25       3.006 -30.377 -17.838  1.00 92.53           C  
ATOM    342  OE1 GLU A  25       2.446 -29.734 -18.752  1.00 92.53           O  
ATOM    343  OE2 GLU A  25       3.843 -31.286 -18.036  1.00 92.53           O  
ATOM    344  N   LYS A  26       0.506 -32.686 -14.079  1.00 95.47           N  
ATOM    345  H   LYS A  26       1.236 -33.360 -14.262  1.00 95.47           H  
ATOM    346  CA  LYS A  26      -0.884 -33.152 -13.922  1.00 95.47           C  
ATOM    347  HA  LYS A  26      -1.497 -32.675 -14.687  1.00 95.47           H  
ATOM    348  C   LYS A  26      -1.500 -32.746 -12.582  1.00 95.47           C  
ATOM    349  CB  LYS A  26      -0.959 -34.677 -14.084  1.00 95.47           C  
ATOM    350  HB2 LYS A  26      -1.900 -35.031 -13.664  1.00 95.47           H  
ATOM    351  HB3 LYS A  26      -0.143 -35.143 -13.532  1.00 95.47           H  
ATOM    352  O   LYS A  26      -2.690 -32.438 -12.548  1.00 95.47           O  
ATOM    353  CG  LYS A  26      -0.907 -35.104 -15.556  1.00 95.47           C  
ATOM    354  HG2 LYS A  26      -0.012 -34.703 -16.031  1.00 95.47           H  
ATOM    355  HG3 LYS A  26      -1.780 -34.704 -16.073  1.00 95.47           H  
ATOM    356  CD  LYS A  26      -0.909 -36.633 -15.663  1.00 95.47           C  
ATOM    357  HD2 LYS A  26      -0.036 -37.026 -15.141  1.00 95.47           H  
ATOM    358  HD3 LYS A  26      -1.816 -37.025 -15.203  1.00 95.47           H  
ATOM    359  CE  LYS A  26      -0.853 -37.040 -17.139  1.00 95.47           C  
ATOM    360  HE2 LYS A  26      -1.690 -36.576 -17.660  1.00 95.47           H  
ATOM    361  HE3 LYS A  26       0.063 -36.637 -17.570  1.00 95.47           H  
ATOM    362  NZ  LYS A  26      -0.897 -38.515 -17.308  1.00 95.47           N  
ATOM    363  HZ1 LYS A  26      -0.110 -38.945 -16.843  1.00 95.47           H  
ATOM    364  HZ2 LYS A  26      -1.753 -38.894 -16.929  1.00 95.47           H  
ATOM    365  HZ3 LYS A  26      -0.849 -38.750 -18.289  1.00 95.47           H  
ATOM    366  N   GLN A  27      -0.725 -32.744 -11.494  1.00 95.88           N  
ATOM    367  H   GLN A  27       0.249 -32.988 -11.600  1.00 95.88           H  
ATOM    368  CA  GLN A  27      -1.204 -32.292 -10.183  1.00 95.88           C  
ATOM    369  HA  GLN A  27      -2.126 -32.821  -9.943  1.00 95.88           H  
ATOM    370  C   GLN A  27      -1.547 -30.798 -10.196  1.00 95.88           C  
ATOM    371  CB  GLN A  27      -0.179 -32.597  -9.079  1.00 95.88           C  
ATOM    372  HB2 GLN A  27      -0.490 -32.089  -8.166  1.00 95.88           H  
ATOM    373  HB3 GLN A  27       0.799 -32.206  -9.358  1.00 95.88           H  
ATOM    374  O   GLN A  27      -2.630 -30.436  -9.737  1.00 95.88           O  
ATOM    375  CG  GLN A  27      -0.068 -34.093  -8.761  1.00 95.88           C  
ATOM    376  HG2 GLN A  27       0.112 -34.661  -9.673  1.00 95.88           H  
ATOM    377  HG3 GLN A  27      -1.015 -34.431  -8.339  1.00 95.88           H  
ATOM    378  CD  GLN A  27       1.049 -34.407  -7.768  1.00 95.88           C  
ATOM    379  NE2 GLN A  27       1.098 -35.616  -7.255  1.00 95.88           N  
ATOM    380 HE21 GLN A  27       1.820 -35.769  -6.566  1.00 95.88           H  
ATOM    381 HE22 GLN A  27       0.367 -36.285  -7.449  1.00 95.88           H  
ATOM    382  OE1 GLN A  27       1.898 -33.599  -7.426  1.00 95.88           O  
ATOM    383  N   TYR A  28      -0.689 -29.955 -10.783  1.00 95.65           N  
ATOM    384  H   TYR A  28       0.191 -30.310 -11.129  1.00 95.65           H  
ATOM    385  CA  TYR A  28      -0.976 -28.527 -10.948  1.00 95.65           C  
ATOM    386  HA  TYR A  28      -1.176 -28.094  -9.969  1.00 95.65           H  
ATOM    387  C   TYR A  28      -2.228 -28.296 -11.797  1.00 95.65           C  
ATOM    388  CB  TYR A  28       0.227 -27.797 -11.556  1.00 95.65           C  
ATOM    389  HB2 TYR A  28      -0.105 -26.829 -11.931  1.00 95.65           H  
ATOM    390  HB3 TYR A  28       0.610 -28.358 -12.409  1.00 95.65           H  
ATOM    391  O   TYR A  28      -3.139 -27.596 -11.359  1.00 95.65           O  
ATOM    392  CG  TYR A  28       1.341 -27.536 -10.566  1.00 95.65           C  
ATOM    393  CD1 TYR A  28       1.160 -26.567  -9.561  1.00 95.65           C  
ATOM    394  HD1 TYR A  28       0.233 -26.018  -9.494  1.00 95.65           H  
ATOM    395  CD2 TYR A  28       2.569 -28.214 -10.676  1.00 95.65           C  
ATOM    396  HD2 TYR A  28       2.723 -28.920 -11.478  1.00 95.65           H  
ATOM    397  CE1 TYR A  28       2.203 -26.279  -8.663  1.00 95.65           C  
ATOM    398  HE1 TYR A  28       2.086 -25.513  -7.910  1.00 95.65           H  
ATOM    399  CE2 TYR A  28       3.607 -27.944  -9.766  1.00 95.65           C  
ATOM    400  HE2 TYR A  28       4.558 -28.447  -9.866  1.00 95.65           H  
ATOM    401  OH  TYR A  28       4.421 -26.733  -7.869  1.00 95.65           O  
ATOM    402  HH  TYR A  28       5.236 -27.175  -8.122  1.00 95.65           H  
ATOM    403  CZ  TYR A  28       3.420 -26.981  -8.752  1.00 95.65           C  
ATOM    404  N   PHE A  29      -2.340 -28.939 -12.963  1.00 97.31           N  
ATOM    405  H   PHE A  29      -1.550 -29.466 -13.307  1.00 97.31           H  
ATOM    406  CA  PHE A  29      -3.530 -28.799 -13.806  1.00 97.31           C  
ATOM    407  HA  PHE A  29      -3.671 -27.742 -14.032  1.00 97.31           H  
ATOM    408  C   PHE A  29      -4.811 -29.267 -13.114  1.00 97.31           C  
ATOM    409  CB  PHE A  29      -3.347 -29.577 -15.111  1.00 97.31           C  
ATOM    410  HB2 PHE A  29      -2.986 -30.580 -14.884  1.00 97.31           H  
ATOM    411  HB3 PHE A  29      -4.320 -29.680 -15.592  1.00 97.31           H  
ATOM    412  O   PHE A  29      -5.848 -28.616 -13.235  1.00 97.31           O  
ATOM    413  CG  PHE A  29      -2.434 -28.915 -16.117  1.00 97.31           C  
ATOM    414  CD1 PHE A  29      -2.675 -27.589 -16.524  1.00 97.31           C  
ATOM    415  HD1 PHE A  29      -3.469 -27.009 -16.078  1.00 97.31           H  
ATOM    416  CD2 PHE A  29      -1.389 -29.644 -16.709  1.00 97.31           C  
ATOM    417  HD2 PHE A  29      -1.183 -30.661 -16.410  1.00 97.31           H  
ATOM    418  CE1 PHE A  29      -1.884 -26.996 -17.520  1.00 97.31           C  
ATOM    419  HE1 PHE A  29      -2.082 -25.983 -17.837  1.00 97.31           H  
ATOM    420  CE2 PHE A  29      -0.612 -29.051 -17.716  1.00 97.31           C  
ATOM    421  HE2 PHE A  29       0.165 -29.619 -18.206  1.00 97.31           H  
ATOM    422  CZ  PHE A  29      -0.845 -27.727 -18.114  1.00 97.31           C  
ATOM    423  HZ  PHE A  29      -0.233 -27.284 -18.886  1.00 97.31           H  
ATOM    424  N   ALA A  30      -4.762 -30.381 -12.381  1.00 98.43           N  
ATOM    425  H   ALA A  30      -3.892 -30.890 -12.319  1.00 98.43           H  
ATOM    426  CA  ALA A  30      -5.915 -30.872 -11.635  1.00 98.43           C  
ATOM    427  HA  ALA A  30      -6.758 -30.969 -12.319  1.00 98.43           H  
ATOM    428  C   ALA A  30      -6.336 -29.890 -10.530  1.00 98.43           C  
ATOM    429  CB  ALA A  30      -5.587 -32.258 -11.073  1.00 98.43           C  
ATOM    430  HB1 ALA A  30      -4.734 -32.195 -10.397  1.00 98.43           H  
ATOM    431  HB2 ALA A  30      -6.448 -32.646 -10.528  1.00 98.43           H  
ATOM    432  HB3 ALA A  30      -5.346 -32.940 -11.889  1.00 98.43           H  
ATOM    433  O   ALA A  30      -7.531 -29.627 -10.376  1.00 98.43           O  
ATOM    434  N   ALA A  31      -5.372 -29.319  -9.799  1.00 98.59           N  
ATOM    435  H   ALA A  31      -4.409 -29.571  -9.973  1.00 98.59           H  
ATOM    436  CA  ALA A  31      -5.633 -28.311  -8.777  1.00 98.59           C  
ATOM    437  HA  ALA A  31      -6.353 -28.715  -8.065  1.00 98.59           H  
ATOM    438  C   ALA A  31      -6.259 -27.046  -9.386  1.00 98.59           C  
ATOM    439  CB  ALA A  31      -4.333 -28.015  -8.019  1.00 98.59           C  
ATOM    440  HB1 ALA A  31      -4.529 -27.296  -7.224  1.00 98.59           H  
ATOM    441  HB2 ALA A  31      -3.584 -27.598  -8.693  1.00 98.59           H  
ATOM    442  HB3 ALA A  31      -3.940 -28.931  -7.578  1.00 98.59           H  
ATOM    443  O   ALA A  31      -7.341 -26.643  -8.960  1.00 98.59           O  
ATOM    444  N   LEU A  32      -5.654 -26.489 -10.441  1.00 98.77           N  
ATOM    445  H   LEU A  32      -4.771 -26.876 -10.745  1.00 98.77           H  
ATOM    446  CA  LEU A  32      -6.161 -25.302 -11.139  1.00 98.77           C  
ATOM    447  HA  LEU A  32      -6.210 -24.473 -10.433  1.00 98.77           H  
ATOM    448  C   LEU A  32      -7.590 -25.522 -11.660  1.00 98.77           C  
ATOM    449  CB  LEU A  32      -5.202 -24.928 -12.287  1.00 98.77           C  
ATOM    450  HB2 LEU A  32      -5.056 -25.807 -12.914  1.00 98.77           H  
ATOM    451  HB3 LEU A  32      -5.673 -24.159 -12.900  1.00 98.77           H  
ATOM    452  O   LEU A  32      -8.483 -24.737 -11.343  1.00 98.77           O  
ATOM    453  CG  LEU A  32      -3.824 -24.399 -11.840  1.00 98.77           C  
ATOM    454  HG  LEU A  32      -3.393 -25.072 -11.099  1.00 98.77           H  
ATOM    455  CD1 LEU A  32      -2.884 -24.352 -13.045  1.00 98.77           C  
ATOM    456 HD11 LEU A  32      -2.765 -25.350 -13.466  1.00 98.77           H  
ATOM    457 HD12 LEU A  32      -3.283 -23.686 -13.810  1.00 98.77           H  
ATOM    458 HD13 LEU A  32      -1.903 -23.990 -12.737  1.00 98.77           H  
ATOM    459  CD2 LEU A  32      -3.915 -23.003 -11.223  1.00 98.77           C  
ATOM    460 HD21 LEU A  32      -4.350 -22.303 -11.935  1.00 98.77           H  
ATOM    461 HD22 LEU A  32      -2.920 -22.653 -10.948  1.00 98.77           H  
ATOM    462 HD23 LEU A  32      -4.523 -23.024 -10.318  1.00 98.77           H  
ATOM    463  N   ARG A  33      -7.852 -26.633 -12.369  1.00 98.78           N  
ATOM    464  H   ARG A  33      -7.081 -27.249 -12.584  1.00 98.78           H  
ATOM    465  CA  ARG A  33      -9.198 -26.949 -12.891  1.00 98.78           C  
ATOM    466  HA  ARG A  33      -9.531 -26.133 -13.533  1.00 98.78           H  
ATOM    467  C   ARG A  33     -10.231 -27.058 -11.779  1.00 98.78           C  
ATOM    468  CB  ARG A  33      -9.199 -28.260 -13.691  1.00 98.78           C  
ATOM    469  HB2 ARG A  33     -10.231 -28.578 -13.840  1.00 98.78           H  
ATOM    470  HB3 ARG A  33      -8.679 -29.033 -13.126  1.00 98.78           H  
ATOM    471  O   ARG A  33     -11.342 -26.551 -11.930  1.00 98.78           O  
ATOM    472  CG  ARG A  33      -8.556 -28.101 -15.069  1.00 98.78           C  
ATOM    473  HG2 ARG A  33      -9.076 -27.327 -15.634  1.00 98.78           H  
ATOM    474  HG3 ARG A  33      -7.514 -27.808 -14.941  1.00 98.78           H  
ATOM    475  CD  ARG A  33      -8.612 -29.420 -15.841  1.00 98.78           C  
ATOM    476  HD2 ARG A  33      -8.151 -30.193 -15.227  1.00 98.78           H  
ATOM    477  HD3 ARG A  33      -9.655 -29.683 -16.019  1.00 98.78           H  
ATOM    478  NE  ARG A  33      -7.918 -29.294 -17.135  1.00 98.78           N  
ATOM    479  HE  ARG A  33      -8.123 -28.458 -17.664  1.00 98.78           H  
ATOM    480  NH1 ARG A  33      -6.724 -31.259 -17.102  1.00 98.78           N  
ATOM    481 HH11 ARG A  33      -7.198 -31.514 -16.247  1.00 98.78           H  
ATOM    482 HH12 ARG A  33      -6.043 -31.862 -17.540  1.00 98.78           H  
ATOM    483  NH2 ARG A  33      -6.431 -29.805 -18.771  1.00 98.78           N  
ATOM    484 HH21 ARG A  33      -5.706 -30.384 -19.172  1.00 98.78           H  
ATOM    485 HH22 ARG A  33      -6.622 -28.914 -19.205  1.00 98.78           H  
ATOM    486  CZ  ARG A  33      -7.032 -30.120 -17.661  1.00 98.78           C  
ATOM    487  N   LYS A  34      -9.882 -27.710 -10.664  1.00 98.85           N  
ATOM    488  H   LYS A  34      -8.947 -28.087 -10.612  1.00 98.85           H  
ATOM    489  CA  LYS A  34     -10.778 -27.863  -9.509  1.00 98.85           C  
ATOM    490  HA  LYS A  34     -11.702 -28.332  -9.845  1.00 98.85           H  
ATOM    491  C   LYS A  34     -11.161 -26.505  -8.918  1.00 98.85           C  
ATOM    492  CB  LYS A  34     -10.104 -28.767  -8.462  1.00 98.85           C  
ATOM    493  HB2 LYS A  34      -9.873 -29.728  -8.921  1.00 98.85           H  
ATOM    494  HB3 LYS A  34      -9.168 -28.307  -8.144  1.00 98.85           H  
ATOM    495  O   LYS A  34     -12.328 -26.322  -8.568  1.00 98.85           O  
ATOM    496  CG  LYS A  34     -10.988 -29.005  -7.227  1.00 98.85           C  
ATOM    497  HG2 LYS A  34     -11.899 -29.523  -7.528  1.00 98.85           H  
ATOM    498  HG3 LYS A  34     -11.257 -28.049  -6.778  1.00 98.85           H  
ATOM    499  CD  LYS A  34     -10.249 -29.833  -6.170  1.00 98.85           C  
ATOM    500  HD2 LYS A  34     -10.022 -30.820  -6.574  1.00 98.85           H  
ATOM    501  HD3 LYS A  34      -9.316 -29.327  -5.920  1.00 98.85           H  
ATOM    502  CE  LYS A  34     -11.114 -29.963  -4.910  1.00 98.85           C  
ATOM    503  HE2 LYS A  34     -12.014 -30.526  -5.158  1.00 98.85           H  
ATOM    504  HE3 LYS A  34     -11.419 -28.963  -4.599  1.00 98.85           H  
ATOM    505  NZ  LYS A  34     -10.378 -30.626  -3.802  1.00 98.85           N  
ATOM    506  HZ1 LYS A  34     -10.956 -30.694  -2.977  1.00 98.85           H  
ATOM    507  HZ2 LYS A  34     -10.081 -31.554  -4.067  1.00 98.85           H  
ATOM    508  HZ3 LYS A  34      -9.559 -30.088  -3.556  1.00 98.85           H  
ATOM    509  N   ILE A  35     -10.203 -25.587  -8.808  1.00 98.93           N  
ATOM    510  H   ILE A  35      -9.273 -25.824  -9.121  1.00 98.93           H  
ATOM    511  CA  ILE A  35     -10.397 -24.266  -8.197  1.00 98.93           C  
ATOM    512  HA  ILE A  35     -10.984 -24.384  -7.286  1.00 98.93           H  
ATOM    513  C   ILE A  35     -11.212 -23.358  -9.123  1.00 98.93           C  
ATOM    514  CB  ILE A  35      -9.034 -23.663  -7.790  1.00 98.93           C  
ATOM    515  HB  ILE A  35      -8.392 -23.626  -8.669  1.00 98.93           H  
ATOM    516  O   ILE A  35     -12.220 -22.811  -8.676  1.00 98.93           O  
ATOM    517  CG1 ILE A  35      -8.371 -24.554  -6.711  1.00 98.93           C  
ATOM    518 HG12 ILE A  35      -8.912 -24.439  -5.773  1.00 98.93           H  
ATOM    519 HG13 ILE A  35      -8.443 -25.606  -6.986  1.00 98.93           H  
ATOM    520  CG2 ILE A  35      -9.212 -22.236  -7.241  1.00 98.93           C  
ATOM    521 HG21 ILE A  35      -8.243 -21.804  -6.992  1.00 98.93           H  
ATOM    522 HG22 ILE A  35      -9.676 -21.580  -7.978  1.00 98.93           H  
ATOM    523 HG23 ILE A  35      -9.828 -22.248  -6.341  1.00 98.93           H  
ATOM    524  CD1 ILE A  35      -6.888 -24.256  -6.471  1.00 98.93           C  
ATOM    525 HD11 ILE A  35      -6.783 -23.302  -5.956  1.00 98.93           H  
ATOM    526 HD12 ILE A  35      -6.461 -25.033  -5.837  1.00 98.93           H  
ATOM    527 HD13 ILE A  35      -6.348 -24.231  -7.418  1.00 98.93           H  
ATOM    528  N   VAL A  36     -10.881 -23.296 -10.420  1.00 98.91           N  
ATOM    529  H   VAL A  36     -10.030 -23.744 -10.729  1.00 98.91           H  
ATOM    530  CA  VAL A  36     -11.696 -22.575 -11.420  1.00 98.91           C  
ATOM    531  HA  VAL A  36     -11.740 -21.520 -11.147  1.00 98.91           H  
ATOM    532  C   VAL A  36     -13.133 -23.104 -11.424  1.00 98.91           C  
ATOM    533  CB  VAL A  36     -11.084 -22.677 -12.832  1.00 98.91           C  
ATOM    534  HB  VAL A  36     -10.945 -23.730 -13.075  1.00 98.91           H  
ATOM    535  O   VAL A  36     -14.073 -22.326 -11.289  1.00 98.91           O  
ATOM    536  CG1 VAL A  36     -11.979 -22.035 -13.897  1.00 98.91           C  
ATOM    537 HG11 VAL A  36     -12.175 -20.991 -13.657  1.00 98.91           H  
ATOM    538 HG12 VAL A  36     -12.925 -22.569 -13.986  1.00 98.91           H  
ATOM    539 HG13 VAL A  36     -11.485 -22.085 -14.868  1.00 98.91           H  
ATOM    540  CG2 VAL A  36      -9.725 -21.977 -12.920  1.00 98.91           C  
ATOM    541 HG21 VAL A  36      -9.321 -22.090 -13.925  1.00 98.91           H  
ATOM    542 HG22 VAL A  36      -9.020 -22.419 -12.217  1.00 98.91           H  
ATOM    543 HG23 VAL A  36      -9.838 -20.915 -12.700  1.00 98.91           H  
ATOM    544  N   SER A  37     -13.315 -24.431 -11.449  1.00 98.85           N  
ATOM    545  H   SER A  37     -12.501 -25.017 -11.572  1.00 98.85           H  
ATOM    546  CA  SER A  37     -14.649 -25.053 -11.410  1.00 98.85           C  
ATOM    547  HA  SER A  37     -15.228 -24.720 -12.272  1.00 98.85           H  
ATOM    548  C   SER A  37     -15.433 -24.704 -10.143  1.00 98.85           C  
ATOM    549  CB  SER A  37     -14.562 -26.580 -11.442  1.00 98.85           C  
ATOM    550  HB2 SER A  37     -15.575 -26.984 -11.424  1.00 98.85           H  
ATOM    551  HB3 SER A  37     -14.033 -26.928 -10.555  1.00 98.85           H  
ATOM    552  O   SER A  37     -16.660 -24.632 -10.170  1.00 98.85           O  
ATOM    553  OG  SER A  37     -13.913 -27.088 -12.579  1.00 98.85           O  
ATOM    554  HG  SER A  37     -13.014 -26.748 -12.582  1.00 98.85           H  
ATOM    555  N   ALA A  38     -14.754 -24.543  -9.004  1.00 98.87           N  
ATOM    556  H   ALA A  38     -13.744 -24.559  -9.032  1.00 98.87           H  
ATOM    557  CA  ALA A  38     -15.403 -24.139  -7.762  1.00 98.87           C  
ATOM    558  HA  ALA A  38     -16.280 -24.767  -7.606  1.00 98.87           H  
ATOM    559  C   ALA A  38     -15.919 -22.697  -7.852  1.00 98.87           C  
ATOM    560  CB  ALA A  38     -14.444 -24.352  -6.584  1.00 98.87           C  
ATOM    561  HB1 ALA A  38     -14.956 -24.115  -5.652  1.00 98.87           H  
ATOM    562  HB2 ALA A  38     -14.102 -25.386  -6.559  1.00 98.87           H  
ATOM    563  HB3 ALA A  38     -13.580 -23.694  -6.679  1.00 98.87           H  
ATOM    564  O   ALA A  38     -17.069 -22.462  -7.486  1.00 98.87           O  
ATOM    565  N   GLY A  39     -15.116 -21.781  -8.402  1.00 98.84           N  
ATOM    566  H   GLY A  39     -14.186 -22.055  -8.686  1.00 98.84           H  
ATOM    567  CA  GLY A  39     -15.533 -20.406  -8.675  1.00 98.84           C  
ATOM    568  HA2 GLY A  39     -14.684 -19.861  -9.090  1.00 98.84           H  
ATOM    569  HA3 GLY A  39     -15.839 -19.918  -7.749  1.00 98.84           H  
ATOM    570  C   GLY A  39     -16.683 -20.326  -9.679  1.00 98.84           C  
ATOM    571  O   GLY A  39     -17.699 -19.705  -9.387  1.00 98.84           O  
ATOM    572  N   GLN A  40     -16.589 -21.042 -10.806  1.00 98.53           N  
ATOM    573  H   GLN A  40     -15.715 -21.506 -11.007  1.00 98.53           H  
ATOM    574  CA  GLN A  40     -17.662 -21.117 -11.807  1.00 98.53           C  
ATOM    575  HA  GLN A  40     -17.837 -20.126 -12.225  1.00 98.53           H  
ATOM    576  C   GLN A  40     -18.982 -21.609 -11.204  1.00 98.53           C  
ATOM    577  CB  GLN A  40     -17.270 -22.075 -12.938  1.00 98.53           C  
ATOM    578  HB2 GLN A  40     -18.157 -22.294 -13.534  1.00 98.53           H  
ATOM    579  HB3 GLN A  40     -16.927 -23.012 -12.499  1.00 98.53           H  
ATOM    580  O   GLN A  40     -20.029 -21.039 -11.492  1.00 98.53           O  
ATOM    581  CG  GLN A  40     -16.199 -21.533 -13.892  1.00 98.53           C  
ATOM    582  HG2 GLN A  40     -16.604 -20.679 -14.436  1.00 98.53           H  
ATOM    583  HG3 GLN A  40     -15.317 -21.210 -13.340  1.00 98.53           H  
ATOM    584  CD  GLN A  40     -15.791 -22.628 -14.869  1.00 98.53           C  
ATOM    585  NE2 GLN A  40     -16.046 -22.492 -16.146  1.00 98.53           N  
ATOM    586 HE21 GLN A  40     -16.586 -21.713 -16.496  1.00 98.53           H  
ATOM    587 HE22 GLN A  40     -15.995 -23.313 -16.732  1.00 98.53           H  
ATOM    588  OE1 GLN A  40     -15.293 -23.668 -14.472  1.00 98.53           O  
ATOM    589  N   ARG A  41     -18.958 -22.644 -10.349  1.00 98.54           N  
ATOM    590  H   ARG A  41     -18.069 -23.089 -10.168  1.00 98.54           H  
ATOM    591  CA  ARG A  41     -20.171 -23.132  -9.667  1.00 98.54           C  
ATOM    592  HA  ARG A  41     -20.944 -23.325 -10.411  1.00 98.54           H  
ATOM    593  C   ARG A  41     -20.772 -22.087  -8.731  1.00 98.54           C  
ATOM    594  CB  ARG A  41     -19.885 -24.415  -8.879  1.00 98.54           C  
ATOM    595  HB2 ARG A  41     -20.692 -24.562  -8.162  1.00 98.54           H  
ATOM    596  HB3 ARG A  41     -18.954 -24.301  -8.325  1.00 98.54           H  
ATOM    597  O   ARG A  41     -21.992 -21.965  -8.690  1.00 98.54           O  
ATOM    598  CG  ARG A  41     -19.824 -25.658  -9.777  1.00 98.54           C  
ATOM    599  HG2 ARG A  41     -20.725 -25.696 -10.390  1.00 98.54           H  
ATOM    600  HG3 ARG A  41     -18.962 -25.606 -10.443  1.00 98.54           H  
ATOM    601  CD  ARG A  41     -19.763 -26.940  -8.933  1.00 98.54           C  
ATOM    602  HD2 ARG A  41     -19.790 -27.803  -9.598  1.00 98.54           H  
ATOM    603  HD3 ARG A  41     -20.658 -26.983  -8.312  1.00 98.54           H  
ATOM    604  NE  ARG A  41     -18.570 -26.984  -8.060  1.00 98.54           N  
ATOM    605  HE  ARG A  41     -18.650 -26.482  -7.187  1.00 98.54           H  
ATOM    606  NH1 ARG A  41     -17.190 -28.168  -9.460  1.00 98.54           N  
ATOM    607 HH11 ARG A  41     -17.914 -28.137 -10.164  1.00 98.54           H  
ATOM    608 HH12 ARG A  41     -16.292 -28.576  -9.678  1.00 98.54           H  
ATOM    609  NH2 ARG A  41     -16.424 -27.469  -7.484  1.00 98.54           N  
ATOM    610 HH21 ARG A  41     -16.556 -26.954  -6.626  1.00 98.54           H  
ATOM    611 HH22 ARG A  41     -15.500 -27.770  -7.759  1.00 98.54           H  
ATOM    612  CZ  ARG A  41     -17.406 -27.540  -8.339  1.00 98.54           C  
ATOM    613  N   LEU A  42     -19.935 -21.356  -7.995  1.00 98.67           N  
ATOM    614  H   LEU A  42     -18.942 -21.502  -8.106  1.00 98.67           H  
ATOM    615  CA  LEU A  42     -20.377 -20.284  -7.099  1.00 98.67           C  
ATOM    616  HA  LEU A  42     -21.121 -20.693  -6.416  1.00 98.67           H  
ATOM    617  C   LEU A  42     -21.067 -19.170  -7.894  1.00 98.67           C  
ATOM    618  CB  LEU A  42     -19.167 -19.765  -6.291  1.00 98.67           C  
ATOM    619  HB2 LEU A  42     -18.292 -20.377  -6.515  1.00 98.67           H  
ATOM    620  HB3 LEU A  42     -18.921 -18.746  -6.589  1.00 98.67           H  
ATOM    621  O   LEU A  42     -22.205 -18.819  -7.595  1.00 98.67           O  
ATOM    622  CG  LEU A  42     -19.397 -19.803  -4.772  1.00 98.67           C  
ATOM    623  HG  LEU A  42     -19.788 -20.783  -4.496  1.00 98.67           H  
ATOM    624  CD1 LEU A  42     -18.070 -19.605  -4.043  1.00 98.67           C  
ATOM    625 HD11 LEU A  42     -18.225 -19.691  -2.967  1.00 98.67           H  
ATOM    626 HD12 LEU A  42     -17.350 -20.355  -4.370  1.00 98.67           H  
ATOM    627 HD13 LEU A  42     -17.677 -18.611  -4.256  1.00 98.67           H  
ATOM    628  CD2 LEU A  42     -20.377 -18.725  -4.317  1.00 98.67           C  
ATOM    629 HD21 LEU A  42     -20.499 -18.763  -3.235  1.00 98.67           H  
ATOM    630 HD22 LEU A  42     -21.351 -18.880  -4.782  1.00 98.67           H  
ATOM    631 HD23 LEU A  42     -20.004 -17.738  -4.591  1.00 98.67           H  
ATOM    632  N   LEU A  43     -20.421 -18.705  -8.968  1.00 98.59           N  
ATOM    633  H   LEU A  43     -19.484 -19.039  -9.142  1.00 98.59           H  
ATOM    634  CA  LEU A  43     -20.969 -17.691  -9.868  1.00 98.59           C  
ATOM    635  HA  LEU A  43     -21.229 -16.805  -9.289  1.00 98.59           H  
ATOM    636  C   LEU A  43     -22.258 -18.166 -10.546  1.00 98.59           C  
ATOM    637  CB  LEU A  43     -19.915 -17.317 -10.925  1.00 98.59           C  
ATOM    638  HB2 LEU A  43     -19.591 -18.226 -11.433  1.00 98.59           H  
ATOM    639  HB3 LEU A  43     -20.388 -16.674 -11.667  1.00 98.59           H  
ATOM    640  O   LEU A  43     -23.237 -17.428 -10.568  1.00 98.59           O  
ATOM    641  CG  LEU A  43     -18.674 -16.586 -10.381  1.00 98.59           C  
ATOM    642  HG  LEU A  43     -18.175 -17.204  -9.634  1.00 98.59           H  
ATOM    643  CD1 LEU A  43     -17.699 -16.342 -11.532  1.00 98.59           C  
ATOM    644 HD11 LEU A  43     -17.404 -17.289 -11.985  1.00 98.59           H  
ATOM    645 HD12 LEU A  43     -16.809 -15.837 -11.156  1.00 98.59           H  
ATOM    646 HD13 LEU A  43     -18.159 -15.704 -12.286  1.00 98.59           H  
ATOM    647  CD2 LEU A  43     -19.024 -15.244  -9.745  1.00 98.59           C  
ATOM    648 HD21 LEU A  43     -18.114 -14.695  -9.502  1.00 98.59           H  
ATOM    649 HD22 LEU A  43     -19.619 -14.648 -10.436  1.00 98.59           H  
ATOM    650 HD23 LEU A  43     -19.587 -15.389  -8.823  1.00 98.59           H  
ATOM    651  N   ALA A  44     -22.301 -19.401 -11.056  1.00 97.95           N  
ATOM    652  H   ALA A  44     -21.455 -19.952 -11.041  1.00 97.95           H  
ATOM    653  CA  ALA A  44     -23.486 -19.976 -11.700  1.00 97.95           C  
ATOM    654  HA  ALA A  44     -23.802 -19.313 -12.506  1.00 97.95           H  
ATOM    655  C   ALA A  44     -24.672 -20.118 -10.730  1.00 97.95           C  
ATOM    656  CB  ALA A  44     -23.109 -21.332 -12.307  1.00 97.95           C  
ATOM    657  HB1 ALA A  44     -22.303 -21.202 -13.028  1.00 97.95           H  
ATOM    658  HB2 ALA A  44     -23.975 -21.754 -12.818  1.00 97.95           H  
ATOM    659  HB3 ALA A  44     -22.786 -22.016 -11.521  1.00 97.95           H  
ATOM    660  O   ALA A  44     -25.819 -19.945 -11.135  1.00 97.95           O  
ATOM    661  N   GLY A  45     -24.398 -20.378  -9.448  1.00 97.91           N  
ATOM    662  H   GLY A  45     -23.435 -20.534  -9.188  1.00 97.91           H  
ATOM    663  CA  GLY A  45     -25.395 -20.392  -8.376  1.00 97.91           C  
ATOM    664  HA2 GLY A  45     -26.258 -20.975  -8.696  1.00 97.91           H  
ATOM    665  HA3 GLY A  45     -24.957 -20.870  -7.499  1.00 97.91           H  
ATOM    666  C   GLY A  45     -25.897 -19.008  -7.948  1.00 97.91           C  
ATOM    667  O   GLY A  45     -26.717 -18.931  -7.038  1.00 97.91           O  
ATOM    668  N   GLY A  46     -25.419 -17.927  -8.574  1.00 97.65           N  
ATOM    669  H   GLY A  46     -24.729 -18.059  -9.300  1.00 97.65           H  
ATOM    670  CA  GLY A  46     -25.778 -16.549  -8.233  1.00 97.65           C  
ATOM    671  HA2 GLY A  46     -25.659 -15.928  -9.122  1.00 97.65           H  
ATOM    672  HA3 GLY A  46     -26.822 -16.506  -7.922  1.00 97.65           H  
ATOM    673  C   GLY A  46     -24.926 -15.931  -7.121  1.00 97.65           C  
ATOM    674  O   GLY A  46     -25.289 -14.879  -6.604  1.00 97.65           O  
ATOM    675  N   GLY A  47     -23.812 -16.568  -6.744  1.00 98.55           N  
ATOM    676  H   GLY A  47     -23.547 -17.416  -7.225  1.00 98.55           H  
ATOM    677  CA  GLY A  47     -22.845 -15.999  -5.807  1.00 98.55           C  
ATOM    678  HA2 GLY A  47     -23.355 -15.736  -4.881  1.00 98.55           H  
ATOM    679  HA3 GLY A  47     -22.074 -16.736  -5.580  1.00 98.55           H  
ATOM    680  C   GLY A  47     -22.163 -14.751  -6.368  1.00 98.55           C  
ATOM    681  O   GLY A  47     -22.001 -14.613  -7.585  1.00 98.55           O  
ATOM    682  N   SER A  48     -21.758 -13.851  -5.472  1.00 98.83           N  
ATOM    683  H   SER A  48     -21.859 -14.051  -4.488  1.00 98.83           H  
ATOM    684  CA  SER A  48     -21.092 -12.606  -5.854  1.00 98.83           C  
ATOM    685  HA  SER A  48     -21.665 -12.143  -6.657  1.00 98.83           H  
ATOM    686  C   SER A  48     -19.674 -12.850  -6.375  1.00 98.83           C  
ATOM    687  CB  SER A  48     -21.071 -11.624  -4.677  1.00 98.83           C  
ATOM    688  HB2 SER A  48     -22.074 -11.522  -4.264  1.00 98.83           H  
ATOM    689  HB3 SER A  48     -20.748 -10.647  -5.037  1.00 98.83           H  
ATOM    690  O   SER A  48     -19.046 -13.877  -6.087  1.00 98.83           O  
ATOM    691  OG  SER A  48     -20.176 -12.055  -3.668  1.00 98.83           O  
ATOM    692  HG  SER A  48     -20.622 -12.668  -3.078  1.00 98.83           H  
ATOM    693  N   ALA A  49     -19.133 -11.869  -7.098  1.00 98.93           N  
ATOM    694  H   ALA A  49     -19.713 -11.094  -7.384  1.00 98.93           H  
ATOM    695  CA  ALA A  49     -17.731 -11.899  -7.508  1.00 98.93           C  
ATOM    696  HA  ALA A  49     -17.556 -12.789  -8.111  1.00 98.93           H  
ATOM    697  C   ALA A  49     -16.808 -11.974  -6.284  1.00 98.93           C  
ATOM    698  CB  ALA A  49     -17.437 -10.665  -8.363  1.00 98.93           C  
ATOM    699  HB1 ALA A  49     -16.385 -10.651  -8.647  1.00 98.93           H  
ATOM    700  HB2 ALA A  49     -18.040 -10.707  -9.270  1.00 98.93           H  
ATOM    701  HB3 ALA A  49     -17.671  -9.752  -7.816  1.00 98.93           H  
ATOM    702  O   ALA A  49     -15.833 -12.726  -6.296  1.00 98.93           O  
ATOM    703  N   LEU A  50     -17.160 -11.257  -5.210  1.00 98.95           N  
ATOM    704  H   LEU A  50     -17.998 -10.697  -5.266  1.00 98.95           H  
ATOM    705  CA  LEU A  50     -16.409 -11.234  -3.959  1.00 98.95           C  
ATOM    706  HA  LEU A  50     -15.391 -10.924  -4.193  1.00 98.95           H  
ATOM    707  C   LEU A  50     -16.333 -12.632  -3.325  1.00 98.95           C  
ATOM    708  CB  LEU A  50     -17.044 -10.183  -3.028  1.00 98.95           C  
ATOM    709  HB2 LEU A  50     -17.964 -10.593  -2.611  1.00 98.95           H  
ATOM    710  HB3 LEU A  50     -17.311  -9.304  -3.615  1.00 98.95           H  
ATOM    711  O   LEU A  50     -15.252 -13.080  -2.952  1.00 98.95           O  
ATOM    712  CG  LEU A  50     -16.133  -9.718  -1.878  1.00 98.95           C  
ATOM    713  HG  LEU A  50     -15.780 -10.579  -1.311  1.00 98.95           H  
ATOM    714  CD1 LEU A  50     -14.895  -8.973  -2.372  1.00 98.95           C  
ATOM    715 HD11 LEU A  50     -14.372  -8.527  -1.526  1.00 98.95           H  
ATOM    716 HD12 LEU A  50     -14.215  -9.656  -2.881  1.00 98.95           H  
ATOM    717 HD13 LEU A  50     -15.187  -8.181  -3.062  1.00 98.95           H  
ATOM    718  CD2 LEU A  50     -16.919  -8.790  -0.951  1.00 98.95           C  
ATOM    719 HD21 LEU A  50     -16.300  -8.489  -0.106  1.00 98.95           H  
ATOM    720 HD22 LEU A  50     -17.805  -9.299  -0.570  1.00 98.95           H  
ATOM    721 HD23 LEU A  50     -17.242  -7.901  -1.494  1.00 98.95           H  
ATOM    722  N   ASP A  51     -17.441 -13.377  -3.290  1.00 98.91           N  
ATOM    723  H   ASP A  51     -18.306 -12.961  -3.604  1.00 98.91           H  
ATOM    724  CA  ASP A  51     -17.462 -14.749  -2.761  1.00 98.91           C  
ATOM    725  HA  ASP A  51     -17.004 -14.753  -1.772  1.00 98.91           H  
ATOM    726  C   ASP A  51     -16.667 -15.720  -3.636  1.00 98.91           C  
ATOM    727  CB  ASP A  51     -18.906 -15.249  -2.623  1.00 98.91           C  
ATOM    728  HB2 ASP A  51     -19.357 -15.314  -3.613  1.00 98.91           H  
ATOM    729  HB3 ASP A  51     -18.895 -16.249  -2.189  1.00 98.91           H  
ATOM    730  O   ASP A  51     -15.957 -16.592  -3.124  1.00 98.91           O  
ATOM    731  CG  ASP A  51     -19.750 -14.339  -1.735  1.00 98.91           C  
ATOM    732  OD1 ASP A  51     -19.187 -13.775  -0.763  1.00 98.91           O  
ATOM    733  OD2 ASP A  51     -20.931 -14.145  -2.106  1.00 98.91           O  
ATOM    734  N   ALA A  52     -16.749 -15.557  -4.959  1.00 98.96           N  
ATOM    735  H   ALA A  52     -17.346 -14.824  -5.314  1.00 98.96           H  
ATOM    736  CA  ALA A  52     -16.017 -16.386  -5.906  1.00 98.96           C  
ATOM    737  HA  ALA A  52     -16.253 -17.430  -5.700  1.00 98.96           H  
ATOM    738  C   ALA A  52     -14.496 -16.225  -5.748  1.00 98.96           C  
ATOM    739  CB  ALA A  52     -16.500 -16.059  -7.321  1.00 98.96           C  
ATOM    740  HB1 ALA A  52     -16.035 -16.734  -8.039  1.00 98.96           H  
ATOM    741  HB2 ALA A  52     -16.247 -15.030  -7.579  1.00 98.96           H  
ATOM    742  HB3 ALA A  52     -17.583 -16.179  -7.369  1.00 98.96           H  
ATOM    743  O   ALA A  52     -13.787 -17.234  -5.677  1.00 98.96           O  
ATOM    744  N   VAL A  53     -13.994 -14.988  -5.635  1.00 98.98           N  
ATOM    745  H   VAL A  53     -14.621 -14.199  -5.700  1.00 98.98           H  
ATOM    746  CA  VAL A  53     -12.554 -14.741  -5.444  1.00 98.98           C  
ATOM    747  HA  VAL A  53     -12.020 -15.392  -6.136  1.00 98.98           H  
ATOM    748  C   VAL A  53     -12.082 -15.142  -4.047  1.00 98.98           C  
ATOM    749  CB  VAL A  53     -12.121 -13.305  -5.792  1.00 98.98           C  
ATOM    750  HB  VAL A  53     -11.035 -13.263  -5.707  1.00 98.98           H  
ATOM    751  O   VAL A  53     -11.028 -15.770  -3.940  1.00 98.98           O  
ATOM    752  CG1 VAL A  53     -12.455 -12.971  -7.244  1.00 98.98           C  
ATOM    753 HG11 VAL A  53     -11.992 -12.019  -7.502  1.00 98.98           H  
ATOM    754 HG12 VAL A  53     -13.534 -12.885  -7.378  1.00 98.98           H  
ATOM    755 HG13 VAL A  53     -12.065 -13.743  -7.907  1.00 98.98           H  
ATOM    756  CG2 VAL A  53     -12.697 -12.220  -4.879  1.00 98.98           C  
ATOM    757 HG21 VAL A  53     -12.395 -12.380  -3.844  1.00 98.98           H  
ATOM    758 HG22 VAL A  53     -13.785 -12.219  -4.944  1.00 98.98           H  
ATOM    759 HG23 VAL A  53     -12.326 -11.244  -5.190  1.00 98.98           H  
ATOM    760  N   THR A  54     -12.876 -14.893  -2.992  1.00 98.97           N  
ATOM    761  H   THR A  54     -13.719 -14.352  -3.129  1.00 98.97           H  
ATOM    762  CA  THR A  54     -12.563 -15.364  -1.630  1.00 98.97           C  
ATOM    763  HA  THR A  54     -11.612 -14.935  -1.317  1.00 98.97           H  
ATOM    764  C   THR A  54     -12.410 -16.883  -1.615  1.00 98.97           C  
ATOM    765  CB  THR A  54     -13.647 -14.966  -0.606  1.00 98.97           C  
ATOM    766  HB  THR A  54     -14.596 -15.424  -0.882  1.00 98.97           H  
ATOM    767  O   THR A  54     -11.404 -17.401  -1.133  1.00 98.97           O  
ATOM    768  CG2 THR A  54     -13.286 -15.392   0.816  1.00 98.97           C  
ATOM    769 HG21 THR A  54     -13.266 -16.479   0.896  1.00 98.97           H  
ATOM    770 HG22 THR A  54     -12.312 -14.988   1.091  1.00 98.97           H  
ATOM    771 HG23 THR A  54     -14.036 -15.013   1.510  1.00 98.97           H  
ATOM    772  OG1 THR A  54     -13.832 -13.574  -0.527  1.00 98.97           O  
ATOM    773  HG1 THR A  54     -12.999 -13.145  -0.738  1.00 98.97           H  
ATOM    774  N   GLN A  55     -13.370 -17.619  -2.185  1.00 98.92           N  
ATOM    775  H   GLN A  55     -14.180 -17.157  -2.574  1.00 98.92           H  
ATOM    776  CA  GLN A  55     -13.321 -19.078  -2.183  1.00 98.92           C  
ATOM    777  HA  GLN A  55     -13.116 -19.395  -1.161  1.00 98.92           H  
ATOM    778  C   GLN A  55     -12.190 -19.623  -3.059  1.00 98.92           C  
ATOM    779  CB  GLN A  55     -14.687 -19.634  -2.613  1.00 98.92           C  
ATOM    780  HB2 GLN A  55     -15.451 -19.262  -1.931  1.00 98.92           H  
ATOM    781  HB3 GLN A  55     -14.916 -19.261  -3.610  1.00 98.92           H  
ATOM    782  O   GLN A  55     -11.553 -20.606  -2.679  1.00 98.92           O  
ATOM    783  CG  GLN A  55     -14.760 -21.172  -2.646  1.00 98.92           C  
ATOM    784  HG2 GLN A  55     -14.009 -21.568  -3.330  1.00 98.92           H  
ATOM    785  HG3 GLN A  55     -15.733 -21.443  -3.055  1.00 98.92           H  
ATOM    786  CD  GLN A  55     -14.620 -21.873  -1.293  1.00 98.92           C  
ATOM    787  NE2 GLN A  55     -14.966 -23.140  -1.219  1.00 98.92           N  
ATOM    788 HE21 GLN A  55     -15.195 -23.456  -0.288  1.00 98.92           H  
ATOM    789 HE22 GLN A  55     -15.402 -23.553  -2.031  1.00 98.92           H  
ATOM    790  OE1 GLN A  55     -14.211 -21.365  -0.265  1.00 98.92           O  
ATOM    791  N   ALA A  56     -11.928 -19.017  -4.219  1.00 98.97           N  
ATOM    792  H   ALA A  56     -12.486 -18.224  -4.501  1.00 98.97           H  
ATOM    793  CA  ALA A  56     -10.841 -19.445  -5.090  1.00 98.97           C  
ATOM    794  HA  ALA A  56     -10.971 -20.505  -5.312  1.00 98.97           H  
ATOM    795  C   ALA A  56      -9.475 -19.286  -4.410  1.00 98.97           C  
ATOM    796  CB  ALA A  56     -10.923 -18.671  -6.405  1.00 98.97           C  
ATOM    797  HB1 ALA A  56     -10.089 -18.953  -7.048  1.00 98.97           H  
ATOM    798  HB2 ALA A  56     -10.878 -17.599  -6.213  1.00 98.97           H  
ATOM    799  HB3 ALA A  56     -11.861 -18.909  -6.905  1.00 98.97           H  
ATOM    800  O   ALA A  56      -8.708 -20.249  -4.367  1.00 98.97           O  
ATOM    801  N   VAL A  57      -9.199 -18.119  -3.818  1.00 98.98           N  
ATOM    802  H   VAL A  57      -9.873 -17.369  -3.872  1.00 98.98           H  
ATOM    803  CA  VAL A  57      -7.935 -17.863  -3.110  1.00 98.98           C  
ATOM    804  HA  VAL A  57      -7.107 -18.170  -3.750  1.00 98.98           H  
ATOM    805  C   VAL A  57      -7.817 -18.709  -1.850  1.00 98.98           C  
ATOM    806  CB  VAL A  57      -7.747 -16.365  -2.827  1.00 98.98           C  
ATOM    807  HB  VAL A  57      -8.632 -15.982  -2.320  1.00 98.98           H  
ATOM    808  O   VAL A  57      -6.764 -19.295  -1.627  1.00 98.98           O  
ATOM    809  CG1 VAL A  57      -6.506 -16.079  -1.977  1.00 98.98           C  
ATOM    810 HG11 VAL A  57      -5.618 -16.489  -2.457  1.00 98.98           H  
ATOM    811 HG12 VAL A  57      -6.603 -16.521  -0.985  1.00 98.98           H  
ATOM    812 HG13 VAL A  57      -6.378 -15.003  -1.855  1.00 98.98           H  
ATOM    813  CG2 VAL A  57      -7.569 -15.632  -4.160  1.00 98.98           C  
ATOM    814 HG21 VAL A  57      -6.789 -16.115  -4.748  1.00 98.98           H  
ATOM    815 HG22 VAL A  57      -7.281 -14.596  -3.982  1.00 98.98           H  
ATOM    816 HG23 VAL A  57      -8.504 -15.643  -4.721  1.00 98.98           H  
ATOM    817  N   ARG A  58      -8.899 -18.911  -1.091  1.00 98.97           N  
ATOM    818  H   ARG A  58      -9.733 -18.372  -1.276  1.00 98.97           H  
ATOM    819  CA  ARG A  58      -8.876 -19.822   0.064  1.00 98.97           C  
ATOM    820  HA  ARG A  58      -8.100 -19.490   0.753  1.00 98.97           H  
ATOM    821  C   ARG A  58      -8.527 -21.257  -0.349  1.00 98.97           C  
ATOM    822  CB  ARG A  58     -10.232 -19.755   0.772  1.00 98.97           C  
ATOM    823  HB2 ARG A  58     -10.983 -20.224   0.136  1.00 98.97           H  
ATOM    824  HB3 ARG A  58     -10.512 -18.713   0.923  1.00 98.97           H  
ATOM    825  O   ARG A  58      -7.790 -21.948   0.342  1.00 98.97           O  
ATOM    826  CG  ARG A  58     -10.186 -20.429   2.150  1.00 98.97           C  
ATOM    827  HG2 ARG A  58      -9.665 -21.385   2.101  1.00 98.97           H  
ATOM    828  HG3 ARG A  58      -9.639 -19.779   2.833  1.00 98.97           H  
ATOM    829  CD  ARG A  58     -11.597 -20.656   2.700  1.00 98.97           C  
ATOM    830  HD2 ARG A  58     -11.523 -20.978   3.739  1.00 98.97           H  
ATOM    831  HD3 ARG A  58     -12.139 -19.711   2.677  1.00 98.97           H  
ATOM    832  NE  ARG A  58     -12.333 -21.657   1.908  1.00 98.97           N  
ATOM    833  HE  ARG A  58     -12.988 -21.303   1.226  1.00 98.97           H  
ATOM    834  NH1 ARG A  58     -11.368 -23.525   2.834  1.00 98.97           N  
ATOM    835 HH11 ARG A  58     -10.860 -22.929   3.472  1.00 98.97           H  
ATOM    836 HH12 ARG A  58     -11.191 -24.519   2.863  1.00 98.97           H  
ATOM    837  NH2 ARG A  58     -12.782 -23.703   1.096  1.00 98.97           N  
ATOM    838 HH21 ARG A  58     -12.632 -24.702   1.096  1.00 98.97           H  
ATOM    839 HH22 ARG A  58     -13.286 -23.207   0.376  1.00 98.97           H  
ATOM    840  CZ  ARG A  58     -12.158 -22.960   1.962  1.00 98.97           C  
ATOM    841  N   LEU A  59      -9.034 -21.736  -1.488  1.00 98.95           N  
ATOM    842  H   LEU A  59      -9.635 -21.133  -2.032  1.00 98.95           H  
ATOM    843  CA  LEU A  59      -8.672 -23.062  -2.005  1.00 98.95           C  
ATOM    844  HA  LEU A  59      -8.731 -23.782  -1.189  1.00 98.95           H  
ATOM    845  C   LEU A  59      -7.224 -23.130  -2.518  1.00 98.95           C  
ATOM    846  CB  LEU A  59      -9.640 -23.477  -3.121  1.00 98.95           C  
ATOM    847  HB2 LEU A  59      -9.233 -24.367  -3.600  1.00 98.95           H  
ATOM    848  HB3 LEU A  59      -9.669 -22.679  -3.863  1.00 98.95           H  
ATOM    849  O   LEU A  59      -6.631 -24.209  -2.469  1.00 98.95           O  
ATOM    850  CG  LEU A  59     -11.073 -23.802  -2.672  1.00 98.95           C  
ATOM    851  HG  LEU A  59     -11.486 -22.992  -2.070  1.00 98.95           H  
ATOM    852  CD1 LEU A  59     -11.948 -23.998  -3.914  1.00 98.95           C  
ATOM    853 HD11 LEU A  59     -11.953 -23.072  -4.489  1.00 98.95           H  
ATOM    854 HD12 LEU A  59     -11.553 -24.803  -4.534  1.00 98.95           H  
ATOM    855 HD13 LEU A  59     -12.972 -24.221  -3.612  1.00 98.95           H  
ATOM    856  CD2 LEU A  59     -11.142 -25.084  -1.838  1.00 98.95           C  
ATOM    857 HD21 LEU A  59     -10.593 -24.938  -0.908  1.00 98.95           H  
ATOM    858 HD22 LEU A  59     -12.181 -25.309  -1.598  1.00 98.95           H  
ATOM    859 HD23 LEU A  59     -10.696 -25.911  -2.390  1.00 98.95           H  
ATOM    860  N   LEU A  60      -6.673 -22.017  -3.012  1.00 98.90           N  
ATOM    861  H   LEU A  60      -7.234 -21.177  -3.046  1.00 98.90           H  
ATOM    862  CA  LEU A  60      -5.255 -21.898  -3.359  1.00 98.90           C  
ATOM    863  HA  LEU A  60      -4.967 -22.759  -3.963  1.00 98.90           H  
ATOM    864  C   LEU A  60      -4.381 -21.942  -2.093  1.00 98.90           C  
ATOM    865  CB  LEU A  60      -5.014 -20.616  -4.184  1.00 98.90           C  
ATOM    866  HB2 LEU A  60      -3.939 -20.450  -4.245  1.00 98.90           H  
ATOM    867  HB3 LEU A  60      -5.442 -19.764  -3.657  1.00 98.90           H  
ATOM    868  O   LEU A  60      -3.411 -22.692  -2.081  1.00 98.90           O  
ATOM    869  CG  LEU A  60      -5.574 -20.655  -5.618  1.00 98.90           C  
ATOM    870  HG  LEU A  60      -6.530 -21.179  -5.615  1.00 98.90           H  
ATOM    871  CD1 LEU A  60      -5.836 -19.261  -6.193  1.00 98.90           C  
ATOM    872 HD11 LEU A  60      -6.761 -18.863  -5.777  1.00 98.90           H  
ATOM    873 HD12 LEU A  60      -5.944 -19.306  -7.277  1.00 98.90           H  
ATOM    874 HD13 LEU A  60      -5.024 -18.574  -5.954  1.00 98.90           H  
ATOM    875  CD2 LEU A  60      -4.614 -21.399  -6.551  1.00 98.90           C  
ATOM    876 HD21 LEU A  60      -3.674 -20.852  -6.620  1.00 98.90           H  
ATOM    877 HD22 LEU A  60      -5.052 -21.477  -7.546  1.00 98.90           H  
ATOM    878 HD23 LEU A  60      -4.420 -22.400  -6.165  1.00 98.90           H  
ATOM    879  N   GLU A  61      -4.773 -21.239  -1.024  1.00 98.85           N  
ATOM    880  H   GLU A  61      -5.550 -20.603  -1.135  1.00 98.85           H  
ATOM    881  CA  GLU A  61      -4.118 -21.269   0.297  1.00 98.85           C  
ATOM    882  HA  GLU A  61      -3.073 -20.982   0.188  1.00 98.85           H  
ATOM    883  C   GLU A  61      -4.151 -22.655   0.960  1.00 98.85           C  
ATOM    884  CB  GLU A  61      -4.814 -20.285   1.250  1.00 98.85           C  
ATOM    885  HB2 GLU A  61      -4.473 -20.480   2.267  1.00 98.85           H  
ATOM    886  HB3 GLU A  61      -5.887 -20.475   1.218  1.00 98.85           H  
ATOM    887  O   GLU A  61      -3.240 -23.032   1.690  1.00 98.85           O  
ATOM    888  CG  GLU A  61      -4.547 -18.806   0.947  1.00 98.85           C  
ATOM    889  HG2 GLU A  61      -3.482 -18.618   1.084  1.00 98.85           H  
ATOM    890  HG3 GLU A  61      -4.799 -18.585  -0.090  1.00 98.85           H  
ATOM    891  CD  GLU A  61      -5.348 -17.879   1.874  1.00 98.85           C  
ATOM    892  OE1 GLU A  61      -5.023 -16.671   1.913  1.00 98.85           O  
ATOM    893  OE2 GLU A  61      -6.286 -18.357   2.554  1.00 98.85           O  
ATOM    894  N   GLU A  62      -5.197 -23.445   0.719  1.00 98.80           N  
ATOM    895  H   GLU A  62      -5.985 -23.036   0.238  1.00 98.80           H  
ATOM    896  CA  GLU A  62      -5.294 -24.818   1.231  1.00 98.80           C  
ATOM    897  HA  GLU A  62      -4.874 -24.849   2.236  1.00 98.80           H  
ATOM    898  C   GLU A  62      -4.490 -25.833   0.391  1.00 98.80           C  
ATOM    899  CB  GLU A  62      -6.774 -25.229   1.312  1.00 98.80           C  
ATOM    900  HB2 GLU A  62      -7.254 -25.010   0.358  1.00 98.80           H  
ATOM    901  HB3 GLU A  62      -6.848 -26.305   1.471  1.00 98.80           H  
ATOM    902  O   GLU A  62      -4.408 -27.015   0.745  1.00 98.80           O  
ATOM    903  CG  GLU A  62      -7.555 -24.524   2.434  1.00 98.80           C  
ATOM    904  HG2 GLU A  62      -8.612 -24.758   2.308  1.00 98.80           H  
ATOM    905  HG3 GLU A  62      -7.447 -23.444   2.338  1.00 98.80           H  
ATOM    906  CD  GLU A  62      -7.119 -24.959   3.839  1.00 98.80           C  
ATOM    907  OE1 GLU A  62      -6.757 -24.088   4.655  1.00 98.80           O  
ATOM    908  OE2 GLU A  62      -7.220 -26.170   4.154  1.00 98.80           O  
ATOM    909  N   CYS A  63      -3.918 -25.418  -0.744  1.00 98.40           N  
ATOM    910  H   CYS A  63      -3.910 -24.428  -0.942  1.00 98.40           H  
ATOM    911  CA  CYS A  63      -3.233 -26.308  -1.672  1.00 98.40           C  
ATOM    912  HA  CYS A  63      -3.534 -27.329  -1.439  1.00 98.40           H  
ATOM    913  C   CYS A  63      -1.700 -26.175  -1.553  1.00 98.40           C  
ATOM    914  CB  CYS A  63      -3.744 -26.029  -3.087  1.00 98.40           C  
ATOM    915  HB2 CYS A  63      -3.435 -25.022  -3.368  1.00 98.40           H  
ATOM    916  HB3 CYS A  63      -4.834 -26.056  -3.093  1.00 98.40           H  
ATOM    917  O   CYS A  63      -1.132 -25.231  -2.099  1.00 98.40           O  
ATOM    918  SG  CYS A  63      -3.073 -27.268  -4.242  1.00 98.40           S  
ATOM    919  HG  CYS A  63      -3.633 -28.326  -3.650  1.00 98.40           H  
ATOM    920  N   PRO A  64      -0.989 -27.183  -0.992  1.00 97.38           N  
ATOM    921  CA  PRO A  64       0.455 -27.117  -0.702  1.00 97.38           C  
ATOM    922  HA  PRO A  64       0.666 -26.265  -0.055  1.00 97.38           H  
ATOM    923  C   PRO A  64       1.370 -26.962  -1.923  1.00 97.38           C  
ATOM    924  CB  PRO A  64       0.772 -28.399   0.077  1.00 97.38           C  
ATOM    925  HB2 PRO A  64       1.775 -28.776  -0.123  1.00 97.38           H  
ATOM    926  HB3 PRO A  64       0.652 -28.214   1.144  1.00 97.38           H  
ATOM    927  O   PRO A  64       2.584 -26.835  -1.782  1.00 97.38           O  
ATOM    928  CG  PRO A  64      -0.301 -29.376  -0.391  1.00 97.38           C  
ATOM    929  HG2 PRO A  64      -0.486 -30.158   0.345  1.00 97.38           H  
ATOM    930  HG3 PRO A  64      -0.014 -29.806  -1.351  1.00 97.38           H  
ATOM    931  CD  PRO A  64      -1.516 -28.473  -0.574  1.00 97.38           C  
ATOM    932  HD2 PRO A  64      -2.176 -28.905  -1.326  1.00 97.38           H  
ATOM    933  HD3 PRO A  64      -2.041 -28.357   0.374  1.00 97.38           H  
ATOM    934  N   LEU A  65       0.807 -27.016  -3.130  1.00 94.95           N  
ATOM    935  H   LEU A  65      -0.202 -26.973  -3.159  1.00 94.95           H  
ATOM    936  CA  LEU A  65       1.529 -26.775  -4.372  1.00 94.95           C  
ATOM    937  HA  LEU A  65       2.488 -27.292  -4.344  1.00 94.95           H  
ATOM    938  C   LEU A  65       1.843 -25.287  -4.581  1.00 94.95           C  
ATOM    939  CB  LEU A  65       0.679 -27.315  -5.533  1.00 94.95           C  
ATOM    940  HB2 LEU A  65       1.187 -27.067  -6.464  1.00 94.95           H  
ATOM    941  HB3 LEU A  65      -0.278 -26.794  -5.535  1.00 94.95           H  
ATOM    942  O   LEU A  65       2.835 -24.962  -5.237  1.00 94.95           O  
ATOM    943  CG  LEU A  65       0.425 -28.832  -5.523  1.00 94.95           C  
ATOM    944  HG  LEU A  65      -0.119 -29.109  -4.620  1.00 94.95           H  
ATOM    945  CD1 LEU A  65      -0.431 -29.209  -6.734  1.00 94.95           C  
ATOM    946 HD11 LEU A  65      -0.685 -30.268  -6.691  1.00 94.95           H  
ATOM    947 HD12 LEU A  65       0.108 -28.992  -7.656  1.00 94.95           H  
ATOM    948 HD13 LEU A  65      -1.353 -28.627  -6.721  1.00 94.95           H  
ATOM    949  CD2 LEU A  65       1.723 -29.642  -5.593  1.00 94.95           C  
ATOM    950 HD21 LEU A  65       1.490 -30.703  -5.686  1.00 94.95           H  
ATOM    951 HD22 LEU A  65       2.305 -29.313  -6.454  1.00 94.95           H  
ATOM    952 HD23 LEU A  65       2.298 -29.487  -4.680  1.00 94.95           H  
ATOM    953  N   PHE A  66       1.022 -24.390  -4.036  1.00 96.78           N  
ATOM    954  H   PHE A  66       0.294 -24.695  -3.406  1.00 96.78           H  
ATOM    955  CA  PHE A  66       1.128 -22.952  -4.262  1.00 96.78           C  
ATOM    956  HA  PHE A  66       1.824 -22.773  -5.082  1.00 96.78           H  
ATOM    957  C   PHE A  66       1.698 -22.228  -3.037  1.00 96.78           C  
ATOM    958  CB  PHE A  66      -0.225 -22.405  -4.715  1.00 96.78           C  
ATOM    959  HB2 PHE A  66      -0.061 -21.369  -5.012  1.00 96.78           H  
ATOM    960  HB3 PHE A  66      -0.919 -22.421  -3.875  1.00 96.78           H  
ATOM    961  O   PHE A  66       1.710 -22.760  -1.932  1.00 96.78           O  
ATOM    962  CG  PHE A  66      -0.835 -23.126  -5.904  1.00 96.78           C  
ATOM    963  CD1 PHE A  66      -0.226 -23.052  -7.170  1.00 96.78           C  
ATOM    964  HD1 PHE A  66       0.684 -22.484  -7.297  1.00 96.78           H  
ATOM    965  CD2 PHE A  66      -2.016 -23.869  -5.749  1.00 96.78           C  
ATOM    966  HD2 PHE A  66      -2.490 -23.896  -4.779  1.00 96.78           H  
ATOM    967  CE1 PHE A  66      -0.800 -23.707  -8.273  1.00 96.78           C  
ATOM    968  HE1 PHE A  66      -0.329 -23.628  -9.241  1.00 96.78           H  
ATOM    969  CE2 PHE A  66      -2.586 -24.541  -6.845  1.00 96.78           C  
ATOM    970  HE2 PHE A  66      -3.501 -25.098  -6.712  1.00 96.78           H  
ATOM    971  CZ  PHE A  66      -1.979 -24.457  -8.111  1.00 96.78           C  
ATOM    972  HZ  PHE A  66      -2.423 -24.958  -8.959  1.00 96.78           H  
ATOM    973  N   ASN A  67       2.261 -21.040  -3.249  1.00 96.45           N  
ATOM    974  H   ASN A  67       2.161 -20.604  -4.154  1.00 96.45           H  
ATOM    975  CA  ASN A  67       2.938 -20.264  -2.209  1.00 96.45           C  
ATOM    976  HA  ASN A  67       3.274 -20.931  -1.415  1.00 96.45           H  
ATOM    977  C   ASN A  67       1.970 -19.271  -1.538  1.00 96.45           C  
ATOM    978  CB  ASN A  67       4.193 -19.623  -2.823  1.00 96.45           C  
ATOM    979  HB2 ASN A  67       4.907 -20.398  -3.102  1.00 96.45           H  
ATOM    980  HB3 ASN A  67       3.903 -19.076  -3.721  1.00 96.45           H  
ATOM    981  O   ASN A  67       2.084 -18.060  -1.705  1.00 96.45           O  
ATOM    982  CG  ASN A  67       4.887 -18.663  -1.874  1.00 96.45           C  
ATOM    983  ND2 ASN A  67       5.585 -17.687  -2.397  1.00 96.45           N  
ATOM    984 HD21 ASN A  67       5.958 -16.961  -1.803  1.00 96.45           H  
ATOM    985 HD22 ASN A  67       5.609 -17.562  -3.399  1.00 96.45           H  
ATOM    986  OD1 ASN A  67       4.845 -18.828  -0.666  1.00 96.45           O  
ATOM    987  N   ALA A  68       0.996 -19.801  -0.802  1.00 98.07           N  
ATOM    988  H   ALA A  68       0.915 -20.807  -0.756  1.00 98.07           H  
ATOM    989  CA  ALA A  68       0.090 -19.053   0.069  1.00 98.07           C  
ATOM    990  HA  ALA A  68       0.645 -18.284   0.606  1.00 98.07           H  
ATOM    991  C   ALA A  68      -0.528 -20.024   1.078  1.00 98.07           C  
ATOM    992  CB  ALA A  68      -1.003 -18.395  -0.776  1.00 98.07           C  
ATOM    993  HB1 ALA A  68      -1.656 -17.805  -0.133  1.00 98.07           H  
ATOM    994  HB2 ALA A  68      -1.590 -19.159  -1.285  1.00 98.07           H  
ATOM    995  HB3 ALA A  68      -0.552 -17.729  -1.511  1.00 98.07           H  
ATOM    996  O   ALA A  68      -0.767 -21.176   0.721  1.00 98.07           O  
ATOM    997  N   GLY A  69      -0.781 -19.589   2.316  1.00 98.37           N  
ATOM    998  H   GLY A  69      -0.584 -18.628   2.556  1.00 98.37           H  
ATOM    999  CA  GLY A  69      -1.272 -20.487   3.364  1.00 98.37           C  
ATOM   1000  HA2 GLY A  69      -1.272 -19.975   4.327  1.00 98.37           H  
ATOM   1001  HA3 GLY A  69      -2.297 -20.781   3.135  1.00 98.37           H  
ATOM   1002  C   GLY A  69      -0.403 -21.744   3.485  1.00 98.37           C  
ATOM   1003  O   GLY A  69       0.819 -21.669   3.634  1.00 98.37           O  
ATOM   1004  N   LYS A  70      -1.016 -22.926   3.400  1.00 98.28           N  
ATOM   1005  H   LYS A  70      -1.970 -22.928   3.067  1.00 98.28           H  
ATOM   1006  CA  LYS A  70      -0.285 -24.192   3.426  1.00 98.28           C  
ATOM   1007  HA  LYS A  70       0.389 -24.171   4.282  1.00 98.28           H  
ATOM   1008  C   LYS A  70       0.564 -24.337   2.170  1.00 98.28           C  
ATOM   1009  CB  LYS A  70      -1.267 -25.350   3.603  1.00 98.28           C  
ATOM   1010  HB2 LYS A  70      -1.909 -25.433   2.726  1.00 98.28           H  
ATOM   1011  HB3 LYS A  70      -1.887 -25.150   4.477  1.00 98.28           H  
ATOM   1012  O   LYS A  70       0.030 -24.411   1.072  1.00 98.28           O  
ATOM   1013  CG  LYS A  70      -0.492 -26.653   3.816  1.00 98.28           C  
ATOM   1014  HG2 LYS A  70       0.050 -26.918   2.908  1.00 98.28           H  
ATOM   1015  HG3 LYS A  70       0.221 -26.514   4.628  1.00 98.28           H  
ATOM   1016  CD  LYS A  70      -1.456 -27.776   4.183  1.00 98.28           C  
ATOM   1017  HD2 LYS A  70      -2.130 -27.975   3.350  1.00 98.28           H  
ATOM   1018  HD3 LYS A  70      -2.033 -27.459   5.051  1.00 98.28           H  
ATOM   1019  CE  LYS A  70      -0.640 -29.018   4.534  1.00 98.28           C  
ATOM   1020  HE2 LYS A  70       0.176 -28.707   5.186  1.00 98.28           H  
ATOM   1021  HE3 LYS A  70      -0.208 -29.434   3.623  1.00 98.28           H  
ATOM   1022  NZ  LYS A  70      -1.488 -30.003   5.239  1.00 98.28           N  
ATOM   1023  HZ1 LYS A  70      -0.945 -30.813   5.502  1.00 98.28           H  
ATOM   1024  HZ2 LYS A  70      -2.282 -30.263   4.671  1.00 98.28           H  
ATOM   1025  HZ3 LYS A  70      -1.827 -29.569   6.085  1.00 98.28           H  
ATOM   1026  N   GLY A  71       1.878 -24.479   2.341  1.00 97.02           N  
ATOM   1027  H   GLY A  71       2.250 -24.412   3.278  1.00 97.02           H  
ATOM   1028  CA  GLY A  71       2.830 -24.450   1.230  1.00 97.02           C  
ATOM   1029  HA2 GLY A  71       3.624 -25.170   1.427  1.00 97.02           H  
ATOM   1030  HA3 GLY A  71       2.338 -24.726   0.298  1.00 97.02           H  
ATOM   1031  C   GLY A  71       3.485 -23.086   1.017  1.00 97.02           C  
ATOM   1032  O   GLY A  71       4.217 -22.936   0.037  1.00 97.02           O  
ATOM   1033  N   ALA A  72       3.283 -22.120   1.919  1.00 97.29           N  
ATOM   1034  H   ALA A  72       2.613 -22.261   2.661  1.00 97.29           H  
ATOM   1035  CA  ALA A  72       4.035 -20.873   1.937  1.00 97.29           C  
ATOM   1036  HA  ALA A  72       3.805 -20.324   1.024  1.00 97.29           H  
ATOM   1037  C   ALA A  72       5.555 -21.110   1.989  1.00 97.29           C  
ATOM   1038  CB  ALA A  72       3.568 -20.027   3.123  1.00 97.29           C  
ATOM   1039  HB1 ALA A  72       4.165 -19.119   3.195  1.00 97.29           H  
ATOM   1040  HB2 ALA A  72       3.682 -20.589   4.051  1.00 97.29           H  
ATOM   1041  HB3 ALA A  72       2.521 -19.756   2.991  1.00 97.29           H  
ATOM   1042  O   ALA A  72       6.057 -22.069   2.587  1.00 97.29           O  
ATOM   1043  N   VAL A  73       6.306 -20.230   1.333  1.00 94.83           N  
ATOM   1044  H   VAL A  73       5.839 -19.482   0.841  1.00 94.83           H  
ATOM   1045  CA  VAL A  73       7.766 -20.177   1.454  1.00 94.83           C  
ATOM   1046  HA  VAL A  73       8.153 -21.189   1.332  1.00 94.83           H  
ATOM   1047  C   VAL A  73       8.174 -19.724   2.855  1.00 94.83           C  
ATOM   1048  CB  VAL A  73       8.410 -19.300   0.365  1.00 94.83           C  
ATOM   1049  HB  VAL A  73       9.487 -19.287   0.537  1.00 94.83           H  
ATOM   1050  O   VAL A  73       7.385 -19.152   3.604  1.00 94.83           O  
ATOM   1051  CG1 VAL A  73       8.199 -19.908  -1.029  1.00 94.83           C  
ATOM   1052 HG11 VAL A  73       8.764 -20.836  -1.110  1.00 94.83           H  
ATOM   1053 HG12 VAL A  73       8.569 -19.218  -1.788  1.00 94.83           H  
ATOM   1054 HG13 VAL A  73       7.141 -20.099  -1.212  1.00 94.83           H  
ATOM   1055  CG2 VAL A  73       7.924 -17.851   0.405  1.00 94.83           C  
ATOM   1056 HG21 VAL A  73       8.293 -17.310  -0.466  1.00 94.83           H  
ATOM   1057 HG22 VAL A  73       8.286 -17.360   1.309  1.00 94.83           H  
ATOM   1058 HG23 VAL A  73       6.835 -17.796   0.403  1.00 94.83           H  
ATOM   1059  N   PHE A  74       9.417 -20.022   3.215  1.00 94.39           N  
ATOM   1060  H   PHE A  74      10.035 -20.449   2.540  1.00 94.39           H  
ATOM   1061  CA  PHE A  74       9.978 -19.646   4.507  1.00 94.39           C  
ATOM   1062  HA  PHE A  74       9.180 -19.549   5.242  1.00 94.39           H  
ATOM   1063  C   PHE A  74      10.718 -18.312   4.426  1.00 94.39           C  
ATOM   1064  CB  PHE A  74      10.928 -20.737   4.987  1.00 94.39           C  
ATOM   1065  HB2 PHE A  74      11.654 -20.946   4.201  1.00 94.39           H  
ATOM   1066  HB3 PHE A  74      11.471 -20.340   5.845  1.00 94.39           H  
ATOM   1067  O   PHE A  74      11.394 -18.030   3.427  1.00 94.39           O  
ATOM   1068  CG  PHE A  74      10.264 -22.024   5.419  1.00 94.39           C  
ATOM   1069  CD1 PHE A  74       9.915 -22.187   6.768  1.00 94.39           C  
ATOM   1070  HD1 PHE A  74      10.041 -21.368   7.461  1.00 94.39           H  
ATOM   1071  CD2 PHE A  74      10.002 -23.059   4.501  1.00 94.39           C  
ATOM   1072  HD2 PHE A  74      10.246 -22.921   3.458  1.00 94.39           H  
ATOM   1073  CE1 PHE A  74       9.376 -23.397   7.222  1.00 94.39           C  
ATOM   1074  HE1 PHE A  74       9.112 -23.505   8.264  1.00 94.39           H  
ATOM   1075  CE2 PHE A  74       9.413 -24.257   4.948  1.00 94.39           C  
ATOM   1076  HE2 PHE A  74       9.181 -25.053   4.256  1.00 94.39           H  
ATOM   1077  CZ  PHE A  74       9.130 -24.435   6.312  1.00 94.39           C  
ATOM   1078  HZ  PHE A  74       8.704 -25.360   6.671  1.00 94.39           H  
ATOM   1079  N   THR A  75      10.658 -17.543   5.508  1.00 93.37           N  
ATOM   1080  H   THR A  75      10.103 -17.859   6.290  1.00 93.37           H  
ATOM   1081  CA  THR A  75      11.509 -16.371   5.735  1.00 93.37           C  
ATOM   1082  HA  THR A  75      11.478 -15.727   4.856  1.00 93.37           H  
ATOM   1083  C   THR A  75      12.965 -16.780   5.978  1.00 93.37           C  
ATOM   1084  CB  THR A  75      11.021 -15.552   6.943  1.00 93.37           C  
ATOM   1085  HB  THR A  75      11.536 -14.591   6.940  1.00 93.37           H  
ATOM   1086  O   THR A  75      13.313 -17.962   6.085  1.00 93.37           O  
ATOM   1087  CG2 THR A  75       9.519 -15.274   6.941  1.00 93.37           C  
ATOM   1088 HG21 THR A  75       9.292 -14.537   7.711  1.00 93.37           H  
ATOM   1089 HG22 THR A  75       8.957 -16.181   7.162  1.00 93.37           H  
ATOM   1090 HG23 THR A  75       9.218 -14.887   5.967  1.00 93.37           H  
ATOM   1091  OG1 THR A  75      11.410 -16.259   8.093  1.00 93.37           O  
ATOM   1092  HG1 THR A  75      10.700 -16.219   8.738  1.00 93.37           H  
ATOM   1093  N   HIS A  76      13.840 -15.787   6.119  1.00 90.31           N  
ATOM   1094  H   HIS A  76      13.523 -14.834   6.013  1.00 90.31           H  
ATOM   1095  CA  HIS A  76      15.200 -16.003   6.584  1.00 90.31           C  
ATOM   1096  HA  HIS A  76      15.672 -16.727   5.919  1.00 90.31           H  
ATOM   1097  C   HIS A  76      15.272 -16.577   8.005  1.00 90.31           C  
ATOM   1098  CB  HIS A  76      15.995 -14.696   6.507  1.00 90.31           C  
ATOM   1099  HB2 HIS A  76      15.940 -14.298   5.494  1.00 90.31           H  
ATOM   1100  HB3 HIS A  76      15.565 -13.962   7.188  1.00 90.31           H  
ATOM   1101  O   HIS A  76      16.236 -17.275   8.289  1.00 90.31           O  
ATOM   1102  CG  HIS A  76      17.443 -14.921   6.858  1.00 90.31           C  
ATOM   1103  CD2 HIS A  76      18.084 -14.566   8.016  1.00 90.31           C  
ATOM   1104  HD2 HIS A  76      17.652 -14.020   8.842  1.00 90.31           H  
ATOM   1105  ND1 HIS A  76      18.335 -15.649   6.107  1.00 90.31           N  
ATOM   1106  HD1 HIS A  76      18.121 -16.085   5.222  1.00 90.31           H  
ATOM   1107  CE1 HIS A  76      19.495 -15.712   6.781  1.00 90.31           C  
ATOM   1108  HE1 HIS A  76      20.391 -16.212   6.444  1.00 90.31           H  
ATOM   1109  NE2 HIS A  76      19.387 -15.074   7.953  1.00 90.31           N  
ATOM   1110  N   ALA A  77      14.290 -16.369   8.884  1.00 91.58           N  
ATOM   1111  H   ALA A  77      13.468 -15.851   8.608  1.00 91.58           H  
ATOM   1112  CA  ALA A  77      14.293 -16.958  10.228  1.00 91.58           C  
ATOM   1113  HA  ALA A  77      15.300 -16.894  10.639  1.00 91.58           H  
ATOM   1114  C   ALA A  77      13.901 -18.449  10.223  1.00 91.58           C  
ATOM   1115  CB  ALA A  77      13.379 -16.121  11.127  1.00 91.58           C  
ATOM   1116  HB1 ALA A  77      12.351 -16.161  10.767  1.00 91.58           H  
ATOM   1117  HB2 ALA A  77      13.712 -15.083  11.141  1.00 91.58           H  
ATOM   1118  HB3 ALA A  77      13.405 -16.512  12.144  1.00 91.58           H  
ATOM   1119  O   ALA A  77      14.219 -19.178  11.160  1.00 91.58           O  
ATOM   1120  N   GLY A  78      13.300 -18.936   9.132  1.00 93.77           N  
ATOM   1121  H   GLY A  78      13.045 -18.287   8.402  1.00 93.77           H  
ATOM   1122  CA  GLY A  78      12.775 -20.300   9.050  1.00 93.77           C  
ATOM   1123  HA2 GLY A  78      12.780 -20.612   8.005  1.00 93.77           H  
ATOM   1124  HA3 GLY A  78      13.404 -20.982   9.623  1.00 93.77           H  
ATOM   1125  C   GLY A  78      11.342 -20.435   9.564  1.00 93.77           C  
ATOM   1126  O   GLY A  78      10.909 -21.558   9.799  1.00 93.77           O  
ATOM   1127  N   ASP A  79      10.623 -19.321   9.685  1.00 96.49           N  
ATOM   1128  H   ASP A  79      11.054 -18.431   9.479  1.00 96.49           H  
ATOM   1129  CA  ASP A  79       9.182 -19.257   9.926  1.00 96.49           C  
ATOM   1130  HA  ASP A  79       8.810 -20.250  10.178  1.00 96.49           H  
ATOM   1131  C   ASP A  79       8.434 -18.816   8.648  1.00 96.49           C  
ATOM   1132  CB  ASP A  79       8.911 -18.359  11.159  1.00 96.49           C  
ATOM   1133  HB2 ASP A  79       7.861 -18.452  11.437  1.00 96.49           H  
ATOM   1134  HB3 ASP A  79       9.494 -18.740  11.997  1.00 96.49           H  
ATOM   1135  O   ASP A  79       9.017 -18.710   7.559  1.00 96.49           O  
ATOM   1136  CG  ASP A  79       9.223 -16.864  10.989  1.00 96.49           C  
ATOM   1137  OD1 ASP A  79       9.719 -16.472   9.913  1.00 96.49           O  
ATOM   1138  OD2 ASP A  79       8.963 -16.087  11.938  1.00 96.49           O  
ATOM   1139  N   HIS A  80       7.128 -18.596   8.772  1.00 97.92           N  
ATOM   1140  H   HIS A  80       6.709 -18.816   9.664  1.00 97.92           H  
ATOM   1141  CA  HIS A  80       6.250 -18.106   7.715  1.00 97.92           C  
ATOM   1142  HA  HIS A  80       6.830 -17.948   6.806  1.00 97.92           H  
ATOM   1143  C   HIS A  80       5.607 -16.779   8.109  1.00 97.92           C  
ATOM   1144  CB  HIS A  80       5.171 -19.149   7.415  1.00 97.92           C  
ATOM   1145  HB2 HIS A  80       4.524 -18.772   6.622  1.00 97.92           H  
ATOM   1146  HB3 HIS A  80       4.555 -19.299   8.302  1.00 97.92           H  
ATOM   1147  O   HIS A  80       5.088 -16.639   9.213  1.00 97.92           O  
ATOM   1148  CG  HIS A  80       5.732 -20.475   6.985  1.00 97.92           C  
ATOM   1149  CD2 HIS A  80       5.811 -21.615   7.739  1.00 97.92           C  
ATOM   1150  HD2 HIS A  80       5.494 -21.716   8.766  1.00 97.92           H  
ATOM   1151  ND1 HIS A  80       6.262 -20.758   5.752  1.00 97.92           N  
ATOM   1152  HD1 HIS A  80       6.434 -20.093   5.011  1.00 97.92           H  
ATOM   1153  CE1 HIS A  80       6.619 -22.049   5.748  1.00 97.92           C  
ATOM   1154  HE1 HIS A  80       7.079 -22.550   4.909  1.00 97.92           H  
ATOM   1155  NE2 HIS A  80       6.342 -22.630   6.928  1.00 97.92           N  
ATOM   1156  N   GLU A  81       5.573 -15.844   7.165  1.00 97.93           N  
ATOM   1157  H   GLU A  81       5.994 -16.056   6.271  1.00 97.93           H  
ATOM   1158  CA  GLU A  81       4.866 -14.568   7.269  1.00 97.93           C  
ATOM   1159  HA  GLU A  81       4.219 -14.539   8.145  1.00 97.93           H  
ATOM   1160  C   GLU A  81       4.024 -14.392   6.010  1.00 97.93           C  
ATOM   1161  CB  GLU A  81       5.872 -13.424   7.340  1.00 97.93           C  
ATOM   1162  HB2 GLU A  81       6.685 -13.676   6.660  1.00 97.93           H  
ATOM   1163  HB3 GLU A  81       5.383 -12.510   7.003  1.00 97.93           H  
ATOM   1164  O   GLU A  81       4.568 -14.297   4.901  1.00 97.93           O  
ATOM   1165  CG  GLU A  81       6.491 -13.152   8.704  1.00 97.93           C  
ATOM   1166  HG2 GLU A  81       6.944 -14.070   9.079  1.00 97.93           H  
ATOM   1167  HG3 GLU A  81       5.696 -12.837   9.379  1.00 97.93           H  
ATOM   1168  CD  GLU A  81       7.558 -12.050   8.617  1.00 97.93           C  
ATOM   1169  OE1 GLU A  81       8.224 -11.797   9.644  1.00 97.93           O  
ATOM   1170  OE2 GLU A  81       7.743 -11.474   7.513  1.00 97.93           O  
ATOM   1171  N   LEU A  82       2.711 -14.371   6.192  1.00 98.71           N  
ATOM   1172  H   LEU A  82       2.354 -14.396   7.137  1.00 98.71           H  
ATOM   1173  CA  LEU A  82       1.730 -14.397   5.122  1.00 98.71           C  
ATOM   1174  HA  LEU A  82       2.231 -14.667   4.192  1.00 98.71           H  
ATOM   1175  C   LEU A  82       1.105 -13.018   4.930  1.00 98.71           C  
ATOM   1176  CB  LEU A  82       0.657 -15.459   5.414  1.00 98.71           C  
ATOM   1177  HB2 LEU A  82       0.002 -15.074   6.195  1.00 98.71           H  
ATOM   1178  HB3 LEU A  82       0.065 -15.583   4.507  1.00 98.71           H  
ATOM   1179  O   LEU A  82       0.869 -12.285   5.892  1.00 98.71           O  
ATOM   1180  CG  LEU A  82       1.172 -16.838   5.868  1.00 98.71           C  
ATOM   1181  HG  LEU A  82       1.725 -16.743   6.803  1.00 98.71           H  
ATOM   1182  CD1 LEU A  82      -0.005 -17.778   6.114  1.00 98.71           C  
ATOM   1183 HD11 LEU A  82      -0.585 -17.912   5.201  1.00 98.71           H  
ATOM   1184 HD12 LEU A  82      -0.643 -17.369   6.898  1.00 98.71           H  
ATOM   1185 HD13 LEU A  82       0.369 -18.744   6.453  1.00 98.71           H  
ATOM   1186  CD2 LEU A  82       2.079 -17.486   4.824  1.00 98.71           C  
ATOM   1187 HD21 LEU A  82       2.338 -18.492   5.155  1.00 98.71           H  
ATOM   1188 HD22 LEU A  82       1.573 -17.526   3.860  1.00 98.71           H  
ATOM   1189 HD23 LEU A  82       2.998 -16.906   4.738  1.00 98.71           H  
ATOM   1190  N   ASP A  83       0.777 -12.709   3.680  1.00 98.86           N  
ATOM   1191  H   ASP A  83       0.965 -13.384   2.953  1.00 98.86           H  
ATOM   1192  CA  ASP A  83       0.114 -11.468   3.303  1.00 98.86           C  
ATOM   1193  HA  ASP A  83      -0.250 -10.968   4.200  1.00 98.86           H  
ATOM   1194  C   ASP A  83      -1.085 -11.777   2.401  1.00 98.86           C  
ATOM   1195  CB  ASP A  83       1.081 -10.512   2.585  1.00 98.86           C  
ATOM   1196  HB2 ASP A  83       1.177 -10.819   1.544  1.00 98.86           H  
ATOM   1197  HB3 ASP A  83       0.618  -9.526   2.587  1.00 98.86           H  
ATOM   1198  O   ASP A  83      -1.021 -12.684   1.568  1.00 98.86           O  
ATOM   1199  CG  ASP A  83       2.487 -10.389   3.190  1.00 98.86           C  
ATOM   1200  OD1 ASP A  83       2.591 -10.078   4.395  1.00 98.86           O  
ATOM   1201  OD2 ASP A  83       3.467 -10.536   2.417  1.00 98.86           O  
ATOM   1202  N   ALA A  84      -2.165 -11.008   2.516  1.00 98.97           N  
ATOM   1203  H   ALA A  84      -2.161 -10.260   3.194  1.00 98.97           H  
ATOM   1204  CA  ALA A  84      -3.310 -11.118   1.618  1.00 98.97           C  
ATOM   1205  HA  ALA A  84      -2.936 -11.373   0.626  1.00 98.97           H  
ATOM   1206  C   ALA A  84      -4.067  -9.798   1.486  1.00 98.97           C  
ATOM   1207  CB  ALA A  84      -4.242 -12.239   2.096  1.00 98.97           C  
ATOM   1208  HB1 ALA A  84      -3.706 -13.187   2.067  1.00 98.97           H  
ATOM   1209  HB2 ALA A  84      -5.105 -12.312   1.434  1.00 98.97           H  
ATOM   1210  HB3 ALA A  84      -4.581 -12.037   3.112  1.00 98.97           H  
ATOM   1211  O   ALA A  84      -4.040  -8.959   2.383  1.00 98.97           O  
ATOM   1212  N   SER A  85      -4.787  -9.634   0.382  1.00 98.98           N  
ATOM   1213  H   SER A  85      -4.759 -10.359  -0.321  1.00 98.98           H  
ATOM   1214  CA  SER A  85      -5.751  -8.556   0.193  1.00 98.98           C  
ATOM   1215  HA  SER A  85      -6.134  -8.274   1.174  1.00 98.98           H  
ATOM   1216  C   SER A  85      -6.944  -8.993  -0.646  1.00 98.98           C  
ATOM   1217  CB  SER A  85      -5.107  -7.315  -0.424  1.00 98.98           C  
ATOM   1218  HB2 SER A  85      -5.861  -6.532  -0.507  1.00 98.98           H  
ATOM   1219  HB3 SER A  85      -4.316  -6.942   0.227  1.00 98.98           H  
ATOM   1220  O   SER A  85      -6.891  -9.967  -1.403  1.00 98.98           O  
ATOM   1221  OG  SER A  85      -4.601  -7.603  -1.709  1.00 98.98           O  
ATOM   1222  HG  SER A  85      -3.672  -7.833  -1.641  1.00 98.98           H  
ATOM   1223  N   ILE A  86      -8.039  -8.260  -0.494  1.00 98.98           N  
ATOM   1224  H   ILE A  86      -8.018  -7.515   0.188  1.00 98.98           H  
ATOM   1225  CA  ILE A  86      -9.273  -8.425  -1.250  1.00 98.98           C  
ATOM   1226  HA  ILE A  86      -9.015  -8.841  -2.224  1.00 98.98           H  
ATOM   1227  C   ILE A  86      -9.921  -7.062  -1.482  1.00 98.98           C  
ATOM   1228  CB  ILE A  86     -10.203  -9.416  -0.523  1.00 98.98           C  
ATOM   1229  HB  ILE A  86      -9.615 -10.309  -0.309  1.00 98.98           H  
ATOM   1230  O   ILE A  86      -9.850  -6.178  -0.626  1.00 98.98           O  
ATOM   1231  CG1 ILE A  86     -11.364  -9.836  -1.442  1.00 98.98           C  
ATOM   1232 HG12 ILE A  86     -10.963 -10.123  -2.414  1.00 98.98           H  
ATOM   1233 HG13 ILE A  86     -12.043  -8.996  -1.585  1.00 98.98           H  
ATOM   1234  CG2 ILE A  86     -10.714  -8.873   0.820  1.00 98.98           C  
ATOM   1235 HG21 ILE A  86     -11.175  -9.684   1.383  1.00 98.98           H  
ATOM   1236 HG22 ILE A  86      -9.890  -8.478   1.414  1.00 98.98           H  
ATOM   1237 HG23 ILE A  86     -11.444  -8.078   0.664  1.00 98.98           H  
ATOM   1238  CD1 ILE A  86     -12.151 -11.031  -0.912  1.00 98.98           C  
ATOM   1239 HD11 ILE A  86     -12.916 -11.303  -1.639  1.00 98.98           H  
ATOM   1240 HD12 ILE A  86     -12.633 -10.767   0.029  1.00 98.98           H  
ATOM   1241 HD13 ILE A  86     -11.481 -11.877  -0.757  1.00 98.98           H  
ATOM   1242  N   MET A  87     -10.554  -6.885  -2.638  1.00 98.98           N  
ATOM   1243  H   MET A  87     -10.554  -7.640  -3.310  1.00 98.98           H  
ATOM   1244  CA  MET A  87     -11.246  -5.649  -2.990  1.00 98.98           C  
ATOM   1245  HA  MET A  87     -11.494  -5.115  -2.073  1.00 98.98           H  
ATOM   1246  C   MET A  87     -12.557  -5.938  -3.718  1.00 98.98           C  
ATOM   1247  CB  MET A  87     -10.302  -4.760  -3.811  1.00 98.98           C  
ATOM   1248  HB2 MET A  87     -10.120  -5.209  -4.787  1.00 98.98           H  
ATOM   1249  HB3 MET A  87      -9.352  -4.685  -3.283  1.00 98.98           H  
ATOM   1250  O   MET A  87     -12.600  -6.746  -4.650  1.00 98.98           O  
ATOM   1251  CG  MET A  87     -10.852  -3.343  -3.991  1.00 98.98           C  
ATOM   1252  HG2 MET A  87     -11.711  -3.368  -4.662  1.00 98.98           H  
ATOM   1253  HG3 MET A  87     -11.189  -2.973  -3.023  1.00 98.98           H  
ATOM   1254  SD  MET A  87      -9.626  -2.180  -4.641  1.00 98.98           S  
ATOM   1255  CE  MET A  87     -10.564  -0.641  -4.458  1.00 98.98           C  
ATOM   1256  HE1 MET A  87     -11.462  -0.686  -5.074  1.00 98.98           H  
ATOM   1257  HE2 MET A  87     -10.849  -0.510  -3.414  1.00 98.98           H  
ATOM   1258  HE3 MET A  87      -9.950   0.204  -4.770  1.00 98.98           H  
ATOM   1259  N   ASP A  88     -13.614  -5.250  -3.292  1.00 98.93           N  
ATOM   1260  H   ASP A  88     -13.480  -4.577  -2.551  1.00 98.93           H  
ATOM   1261  CA  ASP A  88     -14.926  -5.262  -3.932  1.00 98.93           C  
ATOM   1262  HA  ASP A  88     -15.063  -6.193  -4.481  1.00 98.93           H  
ATOM   1263  C   ASP A  88     -15.034  -4.101  -4.923  1.00 98.93           C  
ATOM   1264  CB  ASP A  88     -16.022  -5.185  -2.860  1.00 98.93           C  
ATOM   1265  HB2 ASP A  88     -15.998  -6.089  -2.252  1.00 98.93           H  
ATOM   1266  HB3 ASP A  88     -15.818  -4.336  -2.208  1.00 98.93           H  
ATOM   1267  O   ASP A  88     -14.986  -2.933  -4.540  1.00 98.93           O  
ATOM   1268  CG  ASP A  88     -17.417  -5.020  -3.474  1.00 98.93           C  
ATOM   1269  OD1 ASP A  88     -17.615  -5.424  -4.641  1.00 98.93           O  
ATOM   1270  OD2 ASP A  88     -18.267  -4.382  -2.813  1.00 98.93           O  
ATOM   1271  N   GLY A  89     -15.211  -4.413  -6.204  1.00 98.83           N  
ATOM   1272  H   GLY A  89     -15.364  -5.379  -6.456  1.00 98.83           H  
ATOM   1273  CA  GLY A  89     -15.333  -3.418  -7.261  1.00 98.83           C  
ATOM   1274  HA2 GLY A  89     -14.514  -2.706  -7.162  1.00 98.83           H  
ATOM   1275  HA3 GLY A  89     -15.261  -3.919  -8.227  1.00 98.83           H  
ATOM   1276  C   GLY A  89     -16.641  -2.633  -7.231  1.00 98.83           C  
ATOM   1277  O   GLY A  89     -16.699  -1.565  -7.843  1.00 98.83           O  
ATOM   1278  N   PHE A  90     -17.670  -3.112  -6.526  1.00 98.30           N  
ATOM   1279  H   PHE A  90     -17.565  -3.988  -6.036  1.00 98.30           H  
ATOM   1280  CA  PHE A  90     -18.935  -2.392  -6.391  1.00 98.30           C  
ATOM   1281  HA  PHE A  90     -19.182  -1.929  -7.347  1.00 98.30           H  
ATOM   1282  C   PHE A  90     -18.834  -1.255  -5.373  1.00 98.30           C  
ATOM   1283  CB  PHE A  90     -20.055  -3.377  -6.035  1.00 98.30           C  
ATOM   1284  HB2 PHE A  90     -19.769  -3.942  -5.148  1.00 98.30           H  
ATOM   1285  HB3 PHE A  90     -20.168  -4.092  -6.850  1.00 98.30           H  
ATOM   1286  O   PHE A  90     -19.047  -0.092  -5.713  1.00 98.30           O  
ATOM   1287  CG  PHE A  90     -21.386  -2.699  -5.778  1.00 98.30           C  
ATOM   1288  CD1 PHE A  90     -21.907  -2.641  -4.472  1.00 98.30           C  
ATOM   1289  HD1 PHE A  90     -21.371  -3.106  -3.658  1.00 98.30           H  
ATOM   1290  CD2 PHE A  90     -22.085  -2.088  -6.835  1.00 98.30           C  
ATOM   1291  HD2 PHE A  90     -21.689  -2.137  -7.838  1.00 98.30           H  
ATOM   1292  CE1 PHE A  90     -23.121  -1.974  -4.227  1.00 98.30           C  
ATOM   1293  HE1 PHE A  90     -23.515  -1.933  -3.222  1.00 98.30           H  
ATOM   1294  CE2 PHE A  90     -23.297  -1.418  -6.591  1.00 98.30           C  
ATOM   1295  HE2 PHE A  90     -23.828  -0.951  -7.407  1.00 98.30           H  
ATOM   1296  CZ  PHE A  90     -23.815  -1.361  -5.285  1.00 98.30           C  
ATOM   1297  HZ  PHE A  90     -24.745  -0.846  -5.094  1.00 98.30           H  
ATOM   1298  N   SER A  91     -18.487  -1.581  -4.127  1.00 98.12           N  
ATOM   1299  H   SER A  91     -18.351  -2.557  -3.907  1.00 98.12           H  
ATOM   1300  CA  SER A  91     -18.376  -0.598  -3.040  1.00 98.12           C  
ATOM   1301  HA  SER A  91     -19.146   0.162  -3.174  1.00 98.12           H  
ATOM   1302  C   SER A  91     -17.026   0.127  -2.992  1.00 98.12           C  
ATOM   1303  CB  SER A  91     -18.638  -1.300  -1.708  1.00 98.12           C  
ATOM   1304  HB2 SER A  91     -19.609  -1.795  -1.739  1.00 98.12           H  
ATOM   1305  HB3 SER A  91     -18.650  -0.561  -0.906  1.00 98.12           H  
ATOM   1306  O   SER A  91     -16.859   1.101  -2.251  1.00 98.12           O  
ATOM   1307  OG  SER A  91     -17.628  -2.255  -1.454  1.00 98.12           O  
ATOM   1308  HG  SER A  91     -17.887  -3.077  -1.878  1.00 98.12           H  
ATOM   1309  N   LEU A  92     -16.039  -0.367  -3.745  1.00 98.69           N  
ATOM   1310  H   LEU A  92     -16.238  -1.200  -4.280  1.00 98.69           H  
ATOM   1311  CA  LEU A  92     -14.626   0.003  -3.650  1.00 98.69           C  
ATOM   1312  HA  LEU A  92     -14.075  -0.676  -4.302  1.00 98.69           H  
ATOM   1313  C   LEU A  92     -14.027  -0.241  -2.261  1.00 98.69           C  
ATOM   1314  CB  LEU A  92     -14.386   1.433  -4.179  1.00 98.69           C  
ATOM   1315  HB2 LEU A  92     -13.313   1.625  -4.184  1.00 98.69           H  
ATOM   1316  HB3 LEU A  92     -14.847   2.149  -3.498  1.00 98.69           H  
ATOM   1317  O   LEU A  92     -12.958   0.294  -1.970  1.00 98.69           O  
ATOM   1318  CG  LEU A  92     -14.926   1.688  -5.596  1.00 98.69           C  
ATOM   1319  HG  LEU A  92     -16.006   1.544  -5.613  1.00 98.69           H  
ATOM   1320  CD1 LEU A  92     -14.633   3.133  -5.998  1.00 98.69           C  
ATOM   1321 HD11 LEU A  92     -15.108   3.805  -5.283  1.00 98.69           H  
ATOM   1322 HD12 LEU A  92     -13.557   3.310  -6.006  1.00 98.69           H  
ATOM   1323 HD13 LEU A  92     -15.045   3.324  -6.988  1.00 98.69           H  
ATOM   1324  CD2 LEU A  92     -14.283   0.771  -6.635  1.00 98.69           C  
ATOM   1325 HD21 LEU A  92     -14.710   0.995  -7.612  1.00 98.69           H  
ATOM   1326 HD22 LEU A  92     -14.515  -0.270  -6.411  1.00 98.69           H  
ATOM   1327 HD23 LEU A  92     -13.201   0.903  -6.654  1.00 98.69           H  
ATOM   1328  N   GLN A  93     -14.704  -0.976  -1.373  1.00 98.80           N  
ATOM   1329  H   GLN A  93     -15.563  -1.416  -1.669  1.00 98.80           H  
ATOM   1330  CA  GLN A  93     -14.146  -1.382  -0.085  1.00 98.80           C  
ATOM   1331  HA  GLN A  93     -13.710  -0.511   0.404  1.00 98.80           H  
ATOM   1332  C   GLN A  93     -13.031  -2.406  -0.310  1.00 98.80           C  
ATOM   1333  CB  GLN A  93     -15.232  -1.956   0.839  1.00 98.80           C  
ATOM   1334  HB2 GLN A  93     -14.760  -2.341   1.742  1.00 98.80           H  
ATOM   1335  HB3 GLN A  93     -15.710  -2.796   0.335  1.00 98.80           H  
ATOM   1336  O   GLN A  93     -13.045  -3.175  -1.273  1.00 98.80           O  
ATOM   1337  CG  GLN A  93     -16.311  -0.945   1.262  1.00 98.80           C  
ATOM   1338  HG2 GLN A  93     -16.690  -0.415   0.388  1.00 98.80           H  
ATOM   1339  HG3 GLN A  93     -17.139  -1.498   1.705  1.00 98.80           H  
ATOM   1340  CD  GLN A  93     -15.819   0.072   2.284  1.00 98.80           C  
ATOM   1341  NE2 GLN A  93     -15.532  -0.330   3.502  1.00 98.80           N  
ATOM   1342 HE21 GLN A  93     -15.204   0.352   4.171  1.00 98.80           H  
ATOM   1343 HE22 GLN A  93     -15.617  -1.302   3.763  1.00 98.80           H  
ATOM   1344  OE1 GLN A  93     -15.692   1.253   2.006  1.00 98.80           O  
ATOM   1345  N   ALA A  94     -12.057  -2.410   0.592  1.00 98.94           N  
ATOM   1346  H   ALA A  94     -12.136  -1.839   1.421  1.00 98.94           H  
ATOM   1347  CA  ALA A  94     -10.908  -3.294   0.528  1.00 98.94           C  
ATOM   1348  HA  ALA A  94     -11.164  -4.183  -0.047  1.00 98.94           H  
ATOM   1349  C   ALA A  94     -10.510  -3.736   1.934  1.00 98.94           C  
ATOM   1350  CB  ALA A  94      -9.764  -2.572  -0.187  1.00 98.94           C  
ATOM   1351  HB1 ALA A  94      -9.461  -1.693   0.382  1.00 98.94           H  
ATOM   1352  HB2 ALA A  94     -10.075  -2.268  -1.186  1.00 98.94           H  
ATOM   1353  HB3 ALA A  94      -8.919  -3.256  -0.272  1.00 98.94           H  
ATOM   1354  O   ALA A  94     -10.777  -3.026   2.903  1.00 98.94           O  
ATOM   1355  N   GLY A  95      -9.857  -4.886   2.023  1.00 98.94           N  
ATOM   1356  H   GLY A  95      -9.676  -5.407   1.176  1.00 98.94           H  
ATOM   1357  CA  GLY A  95      -9.277  -5.398   3.255  1.00 98.94           C  
ATOM   1358  HA2 GLY A  95      -9.096  -4.578   3.951  1.00 98.94           H  
ATOM   1359  HA3 GLY A  95      -9.974  -6.085   3.734  1.00 98.94           H  
ATOM   1360  C   GLY A  95      -7.971  -6.123   2.962  1.00 98.94           C  
ATOM   1361  O   GLY A  95      -7.828  -6.742   1.906  1.00 98.94           O  
ATOM   1362  N   ALA A  96      -7.009  -6.025   3.869  1.00 98.97           N  
ATOM   1363  H   ALA A  96      -7.146  -5.385   4.639  1.00 98.97           H  
ATOM   1364  CA  ALA A  96      -5.678  -6.580   3.714  1.00 98.97           C  
ATOM   1365  HA  ALA A  96      -5.760  -7.504   3.142  1.00 98.97           H  
ATOM   1366  C   ALA A  96      -5.048  -6.923   5.065  1.00 98.97           C  
ATOM   1367  CB  ALA A  96      -4.801  -5.589   2.937  1.00 98.97           C  
ATOM   1368  HB1 ALA A  96      -5.241  -5.383   1.961  1.00 98.97           H  
ATOM   1369  HB2 ALA A  96      -4.712  -4.654   3.490  1.00 98.97           H  
ATOM   1370  HB3 ALA A  96      -3.808  -6.014   2.795  1.00 98.97           H  
ATOM   1371  O   ALA A  96      -5.253  -6.229   6.063  1.00 98.97           O  
ATOM   1372  N   VAL A  97      -4.244  -7.981   5.063  1.00 98.91           N  
ATOM   1373  H   VAL A  97      -4.086  -8.445   4.180  1.00 98.91           H  
ATOM   1374  CA  VAL A  97      -3.366  -8.368   6.168  1.00 98.91           C  
ATOM   1375  HA  VAL A  97      -3.376  -7.567   6.907  1.00 98.91           H  
ATOM   1376  C   VAL A  97      -1.938  -8.506   5.663  1.00 98.91           C  
ATOM   1377  CB  VAL A  97      -3.820  -9.650   6.887  1.00 98.91           C  
ATOM   1378  HB  VAL A  97      -3.071  -9.891   7.642  1.00 98.91           H  
ATOM   1379  O   VAL A  97      -1.733  -8.978   4.545  1.00 98.91           O  
ATOM   1380  CG1 VAL A  97      -5.145  -9.429   7.614  1.00 98.91           C  
ATOM   1381 HG11 VAL A  97      -5.063  -8.542   8.242  1.00 98.91           H  
ATOM   1382 HG12 VAL A  97      -5.954  -9.300   6.894  1.00 98.91           H  
ATOM   1383 HG13 VAL A  97      -5.357 -10.287   8.252  1.00 98.91           H  
ATOM   1384  CG2 VAL A  97      -3.969 -10.865   5.962  1.00 98.91           C  
ATOM   1385 HG21 VAL A  97      -4.272 -11.733   6.547  1.00 98.91           H  
ATOM   1386 HG22 VAL A  97      -3.016 -11.093   5.484  1.00 98.91           H  
ATOM   1387 HG23 VAL A  97      -4.721 -10.672   5.198  1.00 98.91           H  
ATOM   1388  N   ALA A  98      -0.954  -8.130   6.475  1.00 98.78           N  
ATOM   1389  H   ALA A  98      -1.181  -7.727   7.373  1.00 98.78           H  
ATOM   1390  CA  ALA A  98       0.451  -8.391   6.169  1.00 98.78           C  
ATOM   1391  HA  ALA A  98       0.505  -9.206   5.448  1.00 98.78           H  
ATOM   1392  C   ALA A  98       1.230  -8.854   7.400  1.00 98.78           C  
ATOM   1393  CB  ALA A  98       1.090  -7.163   5.519  1.00 98.78           C  
ATOM   1394  HB1 ALA A  98       0.506  -6.872   4.646  1.00 98.78           H  
ATOM   1395  HB2 ALA A  98       1.150  -6.339   6.229  1.00 98.78           H  
ATOM   1396  HB3 ALA A  98       2.096  -7.422   5.190  1.00 98.78           H  
ATOM   1397  O   ALA A  98       0.969  -8.407   8.520  1.00 98.78           O  
ATOM   1398  N   GLY A  99       2.193  -9.745   7.176  1.00 98.05           N  
ATOM   1399  H   GLY A  99       2.351 -10.036   6.221  1.00 98.05           H  
ATOM   1400  CA  GLY A  99       3.065 -10.279   8.219  1.00 98.05           C  
ATOM   1401  HA2 GLY A  99       3.545  -9.453   8.744  1.00 98.05           H  
ATOM   1402  HA3 GLY A  99       3.840 -10.882   7.747  1.00 98.05           H  
ATOM   1403  C   GLY A  99       2.353 -11.154   9.254  1.00 98.05           C  
ATOM   1404  O   GLY A  99       2.823 -11.231  10.385  1.00 98.05           O  
ATOM   1405  N   VAL A 100       1.232 -11.797   8.905  1.00 98.60           N  
ATOM   1406  H   VAL A 100       0.938 -11.758   7.940  1.00 98.60           H  
ATOM   1407  CA  VAL A 100       0.524 -12.702   9.831  1.00 98.60           C  
ATOM   1408  HA  VAL A 100       0.653 -12.313  10.841  1.00 98.60           H  
ATOM   1409  C   VAL A 100       1.165 -14.090   9.825  1.00 98.60           C  
ATOM   1410  CB  VAL A 100      -0.997 -12.757   9.592  1.00 98.60           C  
ATOM   1411  HB  VAL A 100      -1.432 -13.413  10.346  1.00 98.60           H  
ATOM   1412  O   VAL A 100       1.638 -14.564   8.790  1.00 98.60           O  
ATOM   1413  CG1 VAL A 100      -1.603 -11.363   9.779  1.00 98.60           C  
ATOM   1414 HG11 VAL A 100      -1.198 -10.665   9.047  1.00 98.60           H  
ATOM   1415 HG12 VAL A 100      -1.360 -11.005  10.780  1.00 98.60           H  
ATOM   1416 HG13 VAL A 100      -2.688 -11.398   9.678  1.00 98.60           H  
ATOM   1417  CG2 VAL A 100      -1.399 -13.303   8.217  1.00 98.60           C  
ATOM   1418 HG21 VAL A 100      -2.484 -13.362   8.143  1.00 98.60           H  
ATOM   1419 HG22 VAL A 100      -1.035 -12.642   7.430  1.00 98.60           H  
ATOM   1420 HG23 VAL A 100      -0.987 -14.303   8.083  1.00 98.60           H  
ATOM   1421  N   LYS A 101       1.190 -14.752  10.978  1.00 98.47           N  
ATOM   1422  H   LYS A 101       0.771 -14.311  11.784  1.00 98.47           H  
ATOM   1423  CA  LYS A 101       1.949 -15.984  11.235  1.00 98.47           C  
ATOM   1424  HA  LYS A 101       2.438 -16.317  10.320  1.00 98.47           H  
ATOM   1425  C   LYS A 101       1.089 -17.150  11.716  1.00 98.47           C  
ATOM   1426  CB  LYS A 101       3.036 -15.682  12.278  1.00 98.47           C  
ATOM   1427  HB2 LYS A 101       2.568 -15.326  13.196  1.00 98.47           H  
ATOM   1428  HB3 LYS A 101       3.569 -16.604  12.511  1.00 98.47           H  
ATOM   1429  O   LYS A 101       1.573 -18.278  11.670  1.00 98.47           O  
ATOM   1430  CG  LYS A 101       4.043 -14.627  11.804  1.00 98.47           C  
ATOM   1431  HG2 LYS A 101       3.586 -13.639  11.861  1.00 98.47           H  
ATOM   1432  HG3 LYS A 101       4.313 -14.819  10.765  1.00 98.47           H  
ATOM   1433  CD  LYS A 101       5.313 -14.649  12.664  1.00 98.47           C  
ATOM   1434  HD2 LYS A 101       5.771 -15.636  12.596  1.00 98.47           H  
ATOM   1435  HD3 LYS A 101       5.066 -14.430  13.703  1.00 98.47           H  
ATOM   1436  CE  LYS A 101       6.286 -13.598  12.123  1.00 98.47           C  
ATOM   1437  HE2 LYS A 101       6.331 -13.719  11.040  1.00 98.47           H  
ATOM   1438  HE3 LYS A 101       5.893 -12.604  12.332  1.00 98.47           H  
ATOM   1439  NZ  LYS A 101       7.661 -13.742  12.655  1.00 98.47           N  
ATOM   1440  HZ1 LYS A 101       7.695 -13.615  13.656  1.00 98.47           H  
ATOM   1441  HZ2 LYS A 101       8.262 -13.068  12.203  1.00 98.47           H  
ATOM   1442  HZ3 LYS A 101       8.045 -14.647  12.422  1.00 98.47           H  
ATOM   1443  N   HIS A 102      -0.149 -16.908  12.147  1.00 98.79           N  
ATOM   1444  H   HIS A 102      -0.341 -15.943  12.375  1.00 98.79           H  
ATOM   1445  CA  HIS A 102      -0.999 -17.927  12.776  1.00 98.79           C  
ATOM   1446  HA  HIS A 102      -0.578 -18.912  12.573  1.00 98.79           H  
ATOM   1447  C   HIS A 102      -2.437 -17.967  12.243  1.00 98.79           C  
ATOM   1448  CB  HIS A 102      -0.985 -17.730  14.298  1.00 98.79           C  
ATOM   1449  HB2 HIS A 102      -1.493 -18.566  14.779  1.00 98.79           H  
ATOM   1450  HB3 HIS A 102      -1.539 -16.823  14.542  1.00 98.79           H  
ATOM   1451  O   HIS A 102      -3.260 -18.721  12.755  1.00 98.79           O  
ATOM   1452  CG  HIS A 102       0.401 -17.624  14.871  1.00 98.79           C  
ATOM   1453  CD2 HIS A 102       1.328 -18.620  15.001  1.00 98.79           C  
ATOM   1454  HD2 HIS A 102       1.184 -19.657  14.735  1.00 98.79           H  
ATOM   1455  ND1 HIS A 102       0.996 -16.459  15.276  1.00 98.79           N  
ATOM   1456  HD1 HIS A 102       0.546 -15.555  15.268  1.00 98.79           H  
ATOM   1457  CE1 HIS A 102       2.256 -16.734  15.643  1.00 98.79           C  
ATOM   1458  HE1 HIS A 102       2.966 -16.003  16.002  1.00 98.79           H  
ATOM   1459  NE2 HIS A 102       2.508 -18.045  15.492  1.00 98.79           N  
ATOM   1460  N   ILE A 103      -2.777 -17.194  11.209  1.00 98.86           N  
ATOM   1461  H   ILE A 103      -2.069 -16.588  10.820  1.00 98.86           H  
ATOM   1462  CA  ILE A 103      -4.109 -17.230  10.587  1.00 98.86           C  
ATOM   1463  HA  ILE A 103      -4.849 -17.518  11.334  1.00 98.86           H  
ATOM   1464  C   ILE A 103      -4.108 -18.277   9.475  1.00 98.86           C  
ATOM   1465  CB  ILE A 103      -4.512 -15.845  10.041  1.00 98.86           C  
ATOM   1466  HB  ILE A 103      -3.807 -15.566   9.257  1.00 98.86           H  
ATOM   1467  O   ILE A 103      -3.419 -18.099   8.471  1.00 98.86           O  
ATOM   1468  CG1 ILE A 103      -4.448 -14.770  11.149  1.00 98.86           C  
ATOM   1469 HG12 ILE A 103      -5.164 -15.006  11.937  1.00 98.86           H  
ATOM   1470 HG13 ILE A 103      -3.452 -14.755  11.592  1.00 98.86           H  
ATOM   1471  CG2 ILE A 103      -5.923 -15.918   9.420  1.00 98.86           C  
ATOM   1472 HG21 ILE A 103      -5.982 -16.700   8.663  1.00 98.86           H  
ATOM   1473 HG22 ILE A 103      -6.149 -14.980   8.913  1.00 98.86           H  
ATOM   1474 HG23 ILE A 103      -6.666 -16.102  10.196  1.00 98.86           H  
ATOM   1475  CD1 ILE A 103      -4.721 -13.358  10.625  1.00 98.86           C  
ATOM   1476 HD11 ILE A 103      -4.499 -12.627  11.402  1.00 98.86           H  
ATOM   1477 HD12 ILE A 103      -4.094 -13.160   9.756  1.00 98.86           H  
ATOM   1478 HD13 ILE A 103      -5.766 -13.257  10.331  1.00 98.86           H  
ATOM   1479  N   ARG A 104      -4.914 -19.341   9.603  1.00 98.85           N  
ATOM   1480  H   ARG A 104      -5.447 -19.435  10.455  1.00 98.85           H  
ATOM   1481  CA  ARG A 104      -4.939 -20.443   8.622  1.00 98.85           C  
ATOM   1482  HA  ARG A 104      -3.972 -20.947   8.644  1.00 98.85           H  
ATOM   1483  C   ARG A 104      -5.156 -19.973   7.182  1.00 98.85           C  
ATOM   1484  CB  ARG A 104      -6.035 -21.438   9.011  1.00 98.85           C  
ATOM   1485  HB2 ARG A 104      -5.841 -21.813  10.016  1.00 98.85           H  
ATOM   1486  HB3 ARG A 104      -7.005 -20.940   9.009  1.00 98.85           H  
ATOM   1487  O   ARG A 104      -4.485 -20.448   6.267  1.00 98.85           O  
ATOM   1488  CG  ARG A 104      -6.061 -22.607   8.023  1.00 98.85           C  
ATOM   1489  HG2 ARG A 104      -6.310 -22.263   7.020  1.00 98.85           H  
ATOM   1490  HG3 ARG A 104      -5.081 -23.085   8.005  1.00 98.85           H  
ATOM   1491  CD  ARG A 104      -7.103 -23.624   8.438  1.00 98.85           C  
ATOM   1492  HD2 ARG A 104      -6.837 -23.972   9.436  1.00 98.85           H  
ATOM   1493  HD3 ARG A 104      -8.084 -23.149   8.470  1.00 98.85           H  
ATOM   1494  NE  ARG A 104      -7.123 -24.730   7.474  1.00 98.85           N  
ATOM   1495  HE  ARG A 104      -7.075 -24.479   6.497  1.00 98.85           H  
ATOM   1496  NH1 ARG A 104      -7.107 -26.441   9.013  1.00 98.85           N  
ATOM   1497 HH11 ARG A 104      -7.301 -25.783   9.754  1.00 98.85           H  
ATOM   1498 HH12 ARG A 104      -7.196 -27.417   9.257  1.00 98.85           H  
ATOM   1499  NH2 ARG A 104      -7.108 -26.884   6.820  1.00 98.85           N  
ATOM   1500 HH21 ARG A 104      -7.189 -27.869   7.030  1.00 98.85           H  
ATOM   1501 HH22 ARG A 104      -7.121 -26.541   5.870  1.00 98.85           H  
ATOM   1502  CZ  ARG A 104      -7.114 -26.006   7.781  1.00 98.85           C  
ATOM   1503  N   ASN A 105      -6.123 -19.077   6.989  1.00 98.93           N  
ATOM   1504  H   ASN A 105      -6.603 -18.735   7.809  1.00 98.93           H  
ATOM   1505  CA  ASN A 105      -6.496 -18.541   5.685  1.00 98.93           C  
ATOM   1506  HA  ASN A 105      -5.790 -18.885   4.929  1.00 98.93           H  
ATOM   1507  C   ASN A 105      -6.432 -17.004   5.704  1.00 98.93           C  
ATOM   1508  CB  ASN A 105      -7.888 -19.068   5.288  1.00 98.93           C  
ATOM   1509  HB2 ASN A 105      -8.169 -18.613   4.338  1.00 98.93           H  
ATOM   1510  HB3 ASN A 105      -8.612 -18.771   6.047  1.00 98.93           H  
ATOM   1511  O   ASN A 105      -7.444 -16.363   6.014  1.00 98.93           O  
ATOM   1512  CG  ASN A 105      -7.949 -20.575   5.126  1.00 98.93           C  
ATOM   1513  ND2 ASN A 105      -7.167 -21.140   4.239  1.00 98.93           N  
ATOM   1514 HD21 ASN A 105      -6.533 -20.552   3.717  1.00 98.93           H  
ATOM   1515 HD22 ASN A 105      -7.027 -22.136   4.322  1.00 98.93           H  
ATOM   1516  OD1 ASN A 105      -8.740 -21.251   5.765  1.00 98.93           O  
ATOM   1517  N   PRO A 106      -5.271 -16.399   5.390  1.00 98.92           N  
ATOM   1518  CA  PRO A 106      -5.097 -14.946   5.360  1.00 98.92           C  
ATOM   1519  HA  PRO A 106      -5.123 -14.571   6.383  1.00 98.92           H  
ATOM   1520  C   PRO A 106      -6.156 -14.204   4.535  1.00 98.92           C  
ATOM   1521  CB  PRO A 106      -3.696 -14.726   4.784  1.00 98.92           C  
ATOM   1522  HB2 PRO A 106      -3.734 -14.723   3.695  1.00 98.92           H  
ATOM   1523  HB3 PRO A 106      -3.238 -13.811   5.158  1.00 98.92           H  
ATOM   1524  O   PRO A 106      -6.598 -13.127   4.938  1.00 98.92           O  
ATOM   1525  CG  PRO A 106      -2.938 -15.967   5.236  1.00 98.92           C  
ATOM   1526  HG2 PRO A 106      -2.101 -16.180   4.571  1.00 98.92           H  
ATOM   1527  HG3 PRO A 106      -2.607 -15.845   6.267  1.00 98.92           H  
ATOM   1528  CD  PRO A 106      -3.993 -17.063   5.154  1.00 98.92           C  
ATOM   1529  HD2 PRO A 106      -3.983 -17.509   4.160  1.00 98.92           H  
ATOM   1530  HD3 PRO A 106      -3.788 -17.824   5.906  1.00 98.92           H  
ATOM   1531  N   ILE A 107      -6.644 -14.786   3.432  1.00 98.97           N  
ATOM   1532  H   ILE A 107      -6.194 -15.617   3.076  1.00 98.97           H  
ATOM   1533  CA  ILE A 107      -7.694 -14.146   2.628  1.00 98.97           C  
ATOM   1534  HA  ILE A 107      -7.326 -13.142   2.421  1.00 98.97           H  
ATOM   1535  C   ILE A 107      -9.022 -13.981   3.376  1.00 98.97           C  
ATOM   1536  CB  ILE A 107      -7.895 -14.890   1.292  1.00 98.97           C  
ATOM   1537  HB  ILE A 107      -6.910 -15.103   0.877  1.00 98.97           H  
ATOM   1538  O   ILE A 107      -9.764 -13.034   3.110  1.00 98.97           O  
ATOM   1539  CG1 ILE A 107      -8.661 -14.032   0.263  1.00 98.97           C  
ATOM   1540 HG12 ILE A 107      -8.810 -14.617  -0.645  1.00 98.97           H  
ATOM   1541 HG13 ILE A 107      -9.649 -13.776   0.645  1.00 98.97           H  
ATOM   1542  CG2 ILE A 107      -8.646 -16.223   1.473  1.00 98.97           C  
ATOM   1543 HG21 ILE A 107      -8.189 -16.801   2.277  1.00 98.97           H  
ATOM   1544 HG22 ILE A 107      -8.577 -16.799   0.551  1.00 98.97           H  
ATOM   1545 HG23 ILE A 107      -9.696 -16.051   1.708  1.00 98.97           H  
ATOM   1546  CD1 ILE A 107      -7.928 -12.743  -0.125  1.00 98.97           C  
ATOM   1547 HD11 ILE A 107      -8.517 -12.207  -0.869  1.00 98.97           H  
ATOM   1548 HD12 ILE A 107      -7.819 -12.073   0.727  1.00 98.97           H  
ATOM   1549 HD13 ILE A 107      -6.945 -12.974  -0.536  1.00 98.97           H  
ATOM   1550  N   LEU A 108      -9.331 -14.866   4.329  1.00 98.95           N  
ATOM   1551  H   LEU A 108      -8.642 -15.562   4.578  1.00 98.95           H  
ATOM   1552  CA  LEU A 108     -10.522 -14.724   5.166  1.00 98.95           C  
ATOM   1553  HA  LEU A 108     -11.367 -14.444   4.537  1.00 98.95           H  
ATOM   1554  C   LEU A 108     -10.360 -13.586   6.175  1.00 98.95           C  
ATOM   1555  CB  LEU A 108     -10.855 -16.043   5.883  1.00 98.95           C  
ATOM   1556  HB2 LEU A 108     -10.012 -16.331   6.511  1.00 98.95           H  
ATOM   1557  HB3 LEU A 108     -11.700 -15.850   6.544  1.00 98.95           H  
ATOM   1558  O   LEU A 108     -11.329 -12.879   6.437  1.00 98.95           O  
ATOM   1559  CG  LEU A 108     -11.222 -17.220   4.965  1.00 98.95           C  
ATOM   1560  HG  LEU A 108     -10.351 -17.521   4.382  1.00 98.95           H  
ATOM   1561  CD1 LEU A 108     -11.670 -18.401   5.828  1.00 98.95           C  
ATOM   1562 HD11 LEU A 108     -12.561 -18.130   6.395  1.00 98.95           H  
ATOM   1563 HD12 LEU A 108     -11.890 -19.267   5.203  1.00 98.95           H  
ATOM   1564 HD13 LEU A 108     -10.880 -18.668   6.529  1.00 98.95           H  
ATOM   1565  CD2 LEU A 108     -12.361 -16.874   4.002  1.00 98.95           C  
ATOM   1566 HD21 LEU A 108     -13.198 -16.449   4.556  1.00 98.95           H  
ATOM   1567 HD22 LEU A 108     -12.007 -16.147   3.271  1.00 98.95           H  
ATOM   1568 HD23 LEU A 108     -12.698 -17.763   3.470  1.00 98.95           H  
ATOM   1569  N   ALA A 109      -9.148 -13.355   6.686  1.00 98.94           N  
ATOM   1570  H   ALA A 109      -8.377 -13.946   6.409  1.00 98.94           H  
ATOM   1571  CA  ALA A 109      -8.869 -12.193   7.527  1.00 98.94           C  
ATOM   1572  HA  ALA A 109      -9.625 -12.129   8.309  1.00 98.94           H  
ATOM   1573  C   ALA A 109      -8.964 -10.889   6.729  1.00 98.94           C  
ATOM   1574  CB  ALA A 109      -7.513 -12.372   8.206  1.00 98.94           C  
ATOM   1575  HB1 ALA A 109      -7.544 -13.270   8.824  1.00 98.94           H  
ATOM   1576  HB2 ALA A 109      -7.317 -11.517   8.853  1.00 98.94           H  
ATOM   1577  HB3 ALA A 109      -6.714 -12.456   7.468  1.00 98.94           H  
ATOM   1578  O   ALA A 109      -9.618  -9.949   7.174  1.00 98.94           O  
ATOM   1579  N   ALA A 110      -8.418 -10.857   5.509  1.00 98.96           N  
ATOM   1580  H   ALA A 110      -7.852 -11.640   5.214  1.00 98.96           H  
ATOM   1581  CA  ALA A 110      -8.586  -9.725   4.601  1.00 98.96           C  
ATOM   1582  HA  ALA A 110      -8.173  -8.835   5.074  1.00 98.96           H  
ATOM   1583  C   ALA A 110     -10.076  -9.440   4.305  1.00 98.96           C  
ATOM   1584  CB  ALA A 110      -7.783 -10.013   3.328  1.00 98.96           C  
ATOM   1585  HB1 ALA A 110      -6.730 -10.148   3.576  1.00 98.96           H  
ATOM   1586  HB2 ALA A 110      -8.157 -10.913   2.841  1.00 98.96           H  
ATOM   1587  HB3 ALA A 110      -7.877  -9.176   2.636  1.00 98.96           H  
ATOM   1588  O   ALA A 110     -10.509  -8.291   4.380  1.00 98.96           O  
ATOM   1589  N   ARG A 111     -10.888 -10.477   4.044  1.00 98.95           N  
ATOM   1590  H   ARG A 111     -10.471 -11.394   3.964  1.00 98.95           H  
ATOM   1591  CA  ARG A 111     -12.349 -10.346   3.867  1.00 98.95           C  
ATOM   1592  HA  ARG A 111     -12.547  -9.606   3.092  1.00 98.95           H  
ATOM   1593  C   ARG A 111     -13.028  -9.800   5.125  1.00 98.95           C  
ATOM   1594  CB  ARG A 111     -12.939 -11.705   3.443  1.00 98.95           C  
ATOM   1595  HB2 ARG A 111     -12.432 -12.051   2.542  1.00 98.95           H  
ATOM   1596  HB3 ARG A 111     -12.738 -12.429   4.233  1.00 98.95           H  
ATOM   1597  O   ARG A 111     -13.830  -8.879   5.023  1.00 98.95           O  
ATOM   1598  CG  ARG A 111     -14.458 -11.700   3.188  1.00 98.95           C  
ATOM   1599  HG2 ARG A 111     -14.791 -12.734   3.102  1.00 98.95           H  
ATOM   1600  HG3 ARG A 111     -14.977 -11.257   4.038  1.00 98.95           H  
ATOM   1601  CD  ARG A 111     -14.852 -10.964   1.901  1.00 98.95           C  
ATOM   1602  HD2 ARG A 111     -14.377 -11.455   1.052  1.00 98.95           H  
ATOM   1603  HD3 ARG A 111     -14.505  -9.932   1.955  1.00 98.95           H  
ATOM   1604  NE  ARG A 111     -16.309 -10.962   1.718  1.00 98.95           N  
ATOM   1605  HE  ARG A 111     -16.852 -10.432   2.385  1.00 98.95           H  
ATOM   1606  NH1 ARG A 111     -16.646 -12.513   0.015  1.00 98.95           N  
ATOM   1607 HH11 ARG A 111     -17.365 -13.026  -0.475  1.00 98.95           H  
ATOM   1608 HH12 ARG A 111     -15.662 -12.700  -0.113  1.00 98.95           H  
ATOM   1609  NH2 ARG A 111     -18.358 -11.537   0.974  1.00 98.95           N  
ATOM   1610 HH21 ARG A 111     -18.701 -10.957   1.727  1.00 98.95           H  
ATOM   1611 HH22 ARG A 111     -18.949 -12.163   0.446  1.00 98.95           H  
ATOM   1612  CZ  ARG A 111     -17.072 -11.662   0.903  1.00 98.95           C  
ATOM   1613  N   ALA A 112     -12.673 -10.313   6.298  1.00 98.87           N  
ATOM   1614  H   ALA A 112     -12.028 -11.091   6.320  1.00 98.87           H  
ATOM   1615  CA  ALA A 112     -13.248  -9.854   7.555  1.00 98.87           C  
ATOM   1616  HA  ALA A 112     -14.334  -9.914   7.478  1.00 98.87           H  
ATOM   1617  C   ALA A 112     -12.896  -8.386   7.859  1.00 98.87           C  
ATOM   1618  CB  ALA A 112     -12.800 -10.805   8.667  1.00 98.87           C  
ATOM   1619  HB1 ALA A 112     -13.074 -11.829   8.411  1.00 98.87           H  
ATOM   1620  HB2 ALA A 112     -13.313 -10.530   9.588  1.00 98.87           H  
ATOM   1621  HB3 ALA A 112     -11.721 -10.746   8.810  1.00 98.87           H  
ATOM   1622  O   ALA A 112     -13.742  -7.653   8.358  1.00 98.87           O  
ATOM   1623  N   ILE A 113     -11.691  -7.918   7.510  1.00 98.58           N  
ATOM   1624  H   ILE A 113     -11.006  -8.569   7.154  1.00 98.58           H  
ATOM   1625  CA  ILE A 113     -11.318  -6.498   7.635  1.00 98.58           C  
ATOM   1626  HA  ILE A 113     -11.492  -6.182   8.663  1.00 98.58           H  
ATOM   1627  C   ILE A 113     -12.214  -5.624   6.751  1.00 98.58           C  
ATOM   1628  CB  ILE A 113      -9.817  -6.299   7.323  1.00 98.58           C  
ATOM   1629  HB  ILE A 113      -9.578  -6.842   6.408  1.00 98.58           H  
ATOM   1630  O   ILE A 113     -12.739  -4.624   7.241  1.00 98.58           O  
ATOM   1631  CG1 ILE A 113      -8.993  -6.888   8.486  1.00 98.58           C  
ATOM   1632 HG12 ILE A 113      -9.151  -6.293   9.386  1.00 98.58           H  
ATOM   1633 HG13 ILE A 113      -9.330  -7.903   8.696  1.00 98.58           H  
ATOM   1634  CG2 ILE A 113      -9.432  -4.821   7.109  1.00 98.58           C  
ATOM   1635 HG21 ILE A 113      -9.598  -4.252   8.024  1.00 98.58           H  
ATOM   1636 HG22 ILE A 113      -8.382  -4.741   6.829  1.00 98.58           H  
ATOM   1637 HG23 ILE A 113     -10.011  -4.373   6.301  1.00 98.58           H  
ATOM   1638  CD1 ILE A 113      -7.497  -6.969   8.198  1.00 98.58           C  
ATOM   1639 HD11 ILE A 113      -7.015  -7.523   9.003  1.00 98.58           H  
ATOM   1640 HD12 ILE A 113      -7.057  -5.973   8.149  1.00 98.58           H  
ATOM   1641 HD13 ILE A 113      -7.339  -7.489   7.253  1.00 98.58           H  
ATOM   1642  N   LEU A 114     -12.433  -6.026   5.492  1.00 98.44           N  
ATOM   1643  H   LEU A 114     -11.974  -6.870   5.181  1.00 98.44           H  
ATOM   1644  CA  LEU A 114     -13.304  -5.321   4.542  1.00 98.44           C  
ATOM   1645  HA  LEU A 114     -12.911  -4.314   4.399  1.00 98.44           H  
ATOM   1646  C   LEU A 114     -14.740  -5.184   5.075  1.00 98.44           C  
ATOM   1647  CB  LEU A 114     -13.249  -6.077   3.193  1.00 98.44           C  
ATOM   1648  HB2 LEU A 114     -12.199  -6.141   2.908  1.00 98.44           H  
ATOM   1649  HB3 LEU A 114     -13.604  -7.099   3.328  1.00 98.44           H  
ATOM   1650  O   LEU A 114     -15.351  -4.123   4.933  1.00 98.44           O  
ATOM   1651  CG  LEU A 114     -14.031  -5.450   2.020  1.00 98.44           C  
ATOM   1652  HG  LEU A 114     -13.873  -4.372   2.023  1.00 98.44           H  
ATOM   1653  CD1 LEU A 114     -13.506  -6.007   0.694  1.00 98.44           C  
ATOM   1654 HD11 LEU A 114     -13.711  -7.076   0.632  1.00 98.44           H  
ATOM   1655 HD12 LEU A 114     -12.430  -5.849   0.620  1.00 98.44           H  
ATOM   1656 HD13 LEU A 114     -13.990  -5.500  -0.141  1.00 98.44           H  
ATOM   1657  CD2 LEU A 114     -15.534  -5.760   2.010  1.00 98.44           C  
ATOM   1658 HD21 LEU A 114     -16.047  -5.268   2.837  1.00 98.44           H  
ATOM   1659 HD22 LEU A 114     -15.983  -5.394   1.088  1.00 98.44           H  
ATOM   1660 HD23 LEU A 114     -15.697  -6.836   2.079  1.00 98.44           H  
ATOM   1661  N   GLU A 115     -15.285  -6.256   5.656  1.00 98.17           N  
ATOM   1662  H   GLU A 115     -14.732  -7.101   5.686  1.00 98.17           H  
ATOM   1663  CA  GLU A 115     -16.702  -6.352   6.037  1.00 98.17           C  
ATOM   1664  HA  GLU A 115     -17.296  -5.717   5.380  1.00 98.17           H  
ATOM   1665  C   GLU A 115     -17.006  -5.901   7.471  1.00 98.17           C  
ATOM   1666  CB  GLU A 115     -17.179  -7.803   5.865  1.00 98.17           C  
ATOM   1667  HB2 GLU A 115     -18.194  -7.887   6.253  1.00 98.17           H  
ATOM   1668  HB3 GLU A 115     -16.531  -8.466   6.439  1.00 98.17           H  
ATOM   1669  O   GLU A 115     -18.132  -5.490   7.766  1.00 98.17           O  
ATOM   1670  CG  GLU A 115     -17.199  -8.234   4.395  1.00 98.17           C  
ATOM   1671  HG2 GLU A 115     -16.190  -8.189   3.985  1.00 98.17           H  
ATOM   1672  HG3 GLU A 115     -17.815  -7.529   3.838  1.00 98.17           H  
ATOM   1673  CD  GLU A 115     -17.741  -9.652   4.197  1.00 98.17           C  
ATOM   1674  OE1 GLU A 115     -18.393  -9.876   3.147  1.00 98.17           O  
ATOM   1675  OE2 GLU A 115     -17.401 -10.565   4.972  1.00 98.17           O  
ATOM   1676  N   HIS A 116     -16.045  -6.029   8.386  1.00 97.22           N  
ATOM   1677  H   HIS A 116     -15.165  -6.426   8.089  1.00 97.22           H  
ATOM   1678  CA  HIS A 116     -16.280  -5.936   9.832  1.00 97.22           C  
ATOM   1679  HA  HIS A 116     -17.281  -5.540  10.000  1.00 97.22           H  
ATOM   1680  C   HIS A 116     -15.343  -4.956  10.543  1.00 97.22           C  
ATOM   1681  CB  HIS A 116     -16.237  -7.337  10.465  1.00 97.22           C  
ATOM   1682  HB2 HIS A 116     -16.519  -7.261  11.515  1.00 97.22           H  
ATOM   1683  HB3 HIS A 116     -15.219  -7.724  10.429  1.00 97.22           H  
ATOM   1684  O   HIS A 116     -15.295  -4.928  11.773  1.00 97.22           O  
ATOM   1685  CG  HIS A 116     -17.163  -8.333   9.815  1.00 97.22           C  
ATOM   1686  CD2 HIS A 116     -16.914  -9.663   9.611  1.00 97.22           C  
ATOM   1687  HD2 HIS A 116     -16.021 -10.193   9.907  1.00 97.22           H  
ATOM   1688  ND1 HIS A 116     -18.408  -8.067   9.291  1.00 97.22           N  
ATOM   1689  HD1 HIS A 116     -18.761  -7.143   9.085  1.00 97.22           H  
ATOM   1690  CE1 HIS A 116     -18.892  -9.210   8.780  1.00 97.22           C  
ATOM   1691  HE1 HIS A 116     -19.809  -9.300   8.217  1.00 97.22           H  
ATOM   1692  NE2 HIS A 116     -18.027 -10.214   8.968  1.00 97.22           N  
ATOM   1693  N   SER A 117     -14.622  -4.121   9.796  1.00 93.54           N  
ATOM   1694  H   SER A 117     -14.683  -4.183   8.790  1.00 93.54           H  
ATOM   1695  CA  SER A 117     -13.808  -3.045  10.357  1.00 93.54           C  
ATOM   1696  HA  SER A 117     -14.145  -2.856  11.377  1.00 93.54           H  
ATOM   1697  C   SER A 117     -13.978  -1.744   9.562  1.00 93.54           C  
ATOM   1698  CB  SER A 117     -12.342  -3.491  10.433  1.00 93.54           C  
ATOM   1699  HB2 SER A 117     -12.287  -4.564  10.616  1.00 93.54           H  
ATOM   1700  HB3 SER A 117     -11.856  -2.982  11.265  1.00 93.54           H  
ATOM   1701  O   SER A 117     -14.389  -1.772   8.402  1.00 93.54           O  
ATOM   1702  OG  SER A 117     -11.646  -3.169   9.250  1.00 93.54           O  
ATOM   1703  HG  SER A 117     -12.063  -3.610   8.507  1.00 93.54           H  
ATOM   1704  N   PRO A 118     -13.643  -0.584  10.149  1.00 93.15           N  
ATOM   1705  CA  PRO A 118     -13.533   0.666   9.405  1.00 93.15           C  
ATOM   1706  HA  PRO A 118     -14.334   0.744   8.669  1.00 93.15           H  
ATOM   1707  C   PRO A 118     -12.187   0.800   8.666  1.00 93.15           C  
ATOM   1708  CB  PRO A 118     -13.715   1.745  10.476  1.00 93.15           C  
ATOM   1709  HB2 PRO A 118     -13.267   2.699  10.196  1.00 93.15           H  
ATOM   1710  HB3 PRO A 118     -14.776   1.872  10.690  1.00 93.15           H  
ATOM   1711  O   PRO A 118     -11.930   1.859   8.098  1.00 93.15           O  
ATOM   1712  CG  PRO A 118     -13.020   1.121  11.685  1.00 93.15           C  
ATOM   1713  HG2 PRO A 118     -13.381   1.536  12.626  1.00 93.15           H  
ATOM   1714  HG3 PRO A 118     -11.942   1.255  11.599  1.00 93.15           H  
ATOM   1715  CD  PRO A 118     -13.364  -0.362  11.562  1.00 93.15           C  
ATOM   1716  HD2 PRO A 118     -14.257  -0.582  12.147  1.00 93.15           H  
ATOM   1717  HD3 PRO A 118     -12.525  -0.966  11.907  1.00 93.15           H  
ATOM   1718  N   HIS A 119     -11.313  -0.214   8.720  1.00 96.19           N  
ATOM   1719  H   HIS A 119     -11.630  -1.103   9.080  1.00 96.19           H  
ATOM   1720  CA  HIS A 119      -9.942  -0.188   8.212  1.00 96.19           C  
ATOM   1721  HA  HIS A 119      -9.639   0.850   8.073  1.00 96.19           H  
ATOM   1722  C   HIS A 119      -9.806  -0.888   6.860  1.00 96.19           C  
ATOM   1723  CB  HIS A 119      -8.986  -0.791   9.251  1.00 96.19           C  
ATOM   1724  HB2 HIS A 119      -7.966  -0.772   8.869  1.00 96.19           H  
ATOM   1725  HB3 HIS A 119      -9.259  -1.830   9.438  1.00 96.19           H  
ATOM   1726  O   HIS A 119     -10.681  -1.632   6.431  1.00 96.19           O  
ATOM   1727  CG  HIS A 119      -9.012  -0.024  10.541  1.00 96.19           C  
ATOM   1728  CD2 HIS A 119      -9.189  -0.539  11.795  1.00 96.19           C  
ATOM   1729  HD2 HIS A 119      -9.302  -1.583  12.046  1.00 96.19           H  
ATOM   1730  ND1 HIS A 119      -8.941   1.347  10.656  1.00 96.19           N  
ATOM   1731  HD1 HIS A 119      -8.799   1.998   9.898  1.00 96.19           H  
ATOM   1732  CE1 HIS A 119      -9.091   1.654  11.953  1.00 96.19           C  
ATOM   1733  HE1 HIS A 119      -9.092   2.656  12.356  1.00 96.19           H  
ATOM   1734  NE2 HIS A 119      -9.229   0.540  12.684  1.00 96.19           N  
ATOM   1735  N   VAL A 120      -8.671  -0.654   6.199  1.00 98.53           N  
ATOM   1736  H   VAL A 120      -8.020   0.003   6.602  1.00 98.53           H  
ATOM   1737  CA  VAL A 120      -8.282  -1.373   4.975  1.00 98.53           C  
ATOM   1738  HA  VAL A 120      -9.118  -1.973   4.616  1.00 98.53           H  
ATOM   1739  C   VAL A 120      -7.146  -2.349   5.247  1.00 98.53           C  
ATOM   1740  CB  VAL A 120      -7.909  -0.383   3.860  1.00 98.53           C  
ATOM   1741  HB  VAL A 120      -7.210   0.339   4.281  1.00 98.53           H  
ATOM   1742  O   VAL A 120      -7.141  -3.420   4.662  1.00 98.53           O  
ATOM   1743  CG1 VAL A 120      -7.250  -1.033   2.636  1.00 98.53           C  
ATOM   1744 HG11 VAL A 120      -6.269  -1.428   2.900  1.00 98.53           H  
ATOM   1745 HG12 VAL A 120      -7.872  -1.849   2.268  1.00 98.53           H  
ATOM   1746 HG13 VAL A 120      -7.111  -0.294   1.847  1.00 98.53           H  
ATOM   1747  CG2 VAL A 120      -9.149   0.375   3.373  1.00 98.53           C  
ATOM   1748 HG21 VAL A 120      -9.674   0.824   4.217  1.00 98.53           H  
ATOM   1749 HG22 VAL A 120      -9.827  -0.318   2.875  1.00 98.53           H  
ATOM   1750 HG23 VAL A 120      -8.848   1.163   2.683  1.00 98.53           H  
ATOM   1751  N   MET A 121      -6.191  -2.021   6.121  1.00 98.77           N  
ATOM   1752  H   MET A 121      -6.231  -1.138   6.610  1.00 98.77           H  
ATOM   1753  CA  MET A 121      -5.017  -2.861   6.351  1.00 98.77           C  
ATOM   1754  HA  MET A 121      -5.229  -3.871   6.001  1.00 98.77           H  
ATOM   1755  C   MET A 121      -4.674  -2.950   7.835  1.00 98.77           C  
ATOM   1756  CB  MET A 121      -3.846  -2.328   5.516  1.00 98.77           C  
ATOM   1757  HB2 MET A 121      -4.166  -2.246   4.477  1.00 98.77           H  
ATOM   1758  HB3 MET A 121      -3.564  -1.335   5.866  1.00 98.77           H  
ATOM   1759  O   MET A 121      -4.521  -1.924   8.504  1.00 98.77           O  
ATOM   1760  CG  MET A 121      -2.622  -3.247   5.564  1.00 98.77           C  
ATOM   1761  HG2 MET A 121      -2.928  -4.260   5.301  1.00 98.77           H  
ATOM   1762  HG3 MET A 121      -2.216  -3.258   6.575  1.00 98.77           H  
ATOM   1763  SD  MET A 121      -1.323  -2.720   4.415  1.00 98.77           S  
ATOM   1764  CE  MET A 121      -0.097  -4.004   4.745  1.00 98.77           C  
ATOM   1765  HE1 MET A 121      -0.575  -4.979   4.656  1.00 98.77           H  
ATOM   1766  HE2 MET A 121       0.301  -3.879   5.752  1.00 98.77           H  
ATOM   1767  HE3 MET A 121       0.717  -3.926   4.024  1.00 98.77           H  
ATOM   1768  N   LEU A 122      -4.525  -4.181   8.321  1.00 98.44           N  
ATOM   1769  H   LEU A 122      -4.659  -4.958   7.690  1.00 98.44           H  
ATOM   1770  CA  LEU A 122      -3.956  -4.501   9.631  1.00 98.44           C  
ATOM   1771  HA  LEU A 122      -3.641  -3.583  10.127  1.00 98.44           H  
ATOM   1772  C   LEU A 122      -2.709  -5.374   9.438  1.00 98.44           C  
ATOM   1773  CB  LEU A 122      -4.996  -5.206  10.523  1.00 98.44           C  
ATOM   1774  HB2 LEU A 122      -4.519  -5.434  11.476  1.00 98.44           H  
ATOM   1775  HB3 LEU A 122      -5.261  -6.154  10.055  1.00 98.44           H  
ATOM   1776  O   LEU A 122      -2.634  -6.148   8.485  1.00 98.44           O  
ATOM   1777  CG  LEU A 122      -6.292  -4.424  10.813  1.00 98.44           C  
ATOM   1778  HG  LEU A 122      -6.824  -4.236   9.880  1.00 98.44           H  
ATOM   1779  CD1 LEU A 122      -7.197  -5.257  11.719  1.00 98.44           C  
ATOM   1780 HD11 LEU A 122      -8.146  -4.746  11.877  1.00 98.44           H  
ATOM   1781 HD12 LEU A 122      -6.711  -5.423  12.681  1.00 98.44           H  
ATOM   1782 HD13 LEU A 122      -7.395  -6.224  11.257  1.00 98.44           H  
ATOM   1783  CD2 LEU A 122      -6.035  -3.086  11.506  1.00 98.44           C  
ATOM   1784 HD21 LEU A 122      -5.583  -2.396  10.794  1.00 98.44           H  
ATOM   1785 HD22 LEU A 122      -5.373  -3.228  12.361  1.00 98.44           H  
ATOM   1786 HD23 LEU A 122      -6.977  -2.656  11.848  1.00 98.44           H  
ATOM   1787  N   THR A 123      -1.733  -5.285  10.336  1.00 98.30           N  
ATOM   1788  H   THR A 123      -1.792  -4.572  11.048  1.00 98.30           H  
ATOM   1789  CA  THR A 123      -0.472  -6.037  10.233  1.00 98.30           C  
ATOM   1790  HA  THR A 123      -0.585  -6.823   9.485  1.00 98.30           H  
ATOM   1791  C   THR A 123      -0.088  -6.727  11.532  1.00 98.30           C  
ATOM   1792  CB  THR A 123       0.687  -5.136   9.786  1.00 98.30           C  
ATOM   1793  HB  THR A 123       1.581  -5.749   9.668  1.00 98.30           H  
ATOM   1794  O   THR A 123      -0.434  -6.238  12.608  1.00 98.30           O  
ATOM   1795  CG2 THR A 123       0.387  -4.446   8.457  1.00 98.30           C  
ATOM   1796 HG21 THR A 123       0.032  -5.185   7.739  1.00 98.30           H  
ATOM   1797 HG22 THR A 123       1.296  -3.974   8.085  1.00 98.30           H  
ATOM   1798 HG23 THR A 123      -0.388  -3.692   8.593  1.00 98.30           H  
ATOM   1799  OG1 THR A 123       0.945  -4.126  10.735  1.00 98.30           O  
ATOM   1800  HG1 THR A 123       0.887  -4.513  11.612  1.00 98.30           H  
ATOM   1801  N   GLY A 124       0.686  -7.811  11.421  1.00 96.02           N  
ATOM   1802  H   GLY A 124       0.899  -8.157  10.497  1.00 96.02           H  
ATOM   1803  CA  GLY A 124       1.288  -8.513  12.559  1.00 96.02           C  
ATOM   1804  HA2 GLY A 124       2.054  -7.877  13.005  1.00 96.02           H  
ATOM   1805  HA3 GLY A 124       1.768  -9.429  12.215  1.00 96.02           H  
ATOM   1806  C   GLY A 124       0.269  -8.888  13.636  1.00 96.02           C  
ATOM   1807  O   GLY A 124      -0.861  -9.265  13.320  1.00 96.02           O  
ATOM   1808  N   ASP A 125       0.653  -8.728  14.902  1.00 95.06           N  
ATOM   1809  H   ASP A 125       1.630  -8.555  15.092  1.00 95.06           H  
ATOM   1810  CA  ASP A 125      -0.164  -9.108  16.062  1.00 95.06           C  
ATOM   1811  HA  ASP A 125      -0.316 -10.187  16.050  1.00 95.06           H  
ATOM   1812  C   ASP A 125      -1.547  -8.446  16.064  1.00 95.06           C  
ATOM   1813  CB  ASP A 125       0.585  -8.747  17.356  1.00 95.06           C  
ATOM   1814  HB2 ASP A 125      -0.058  -8.981  18.204  1.00 95.06           H  
ATOM   1815  HB3 ASP A 125       0.777  -7.674  17.366  1.00 95.06           H  
ATOM   1816  O   ASP A 125      -2.545  -9.102  16.335  1.00 95.06           O  
ATOM   1817  CG  ASP A 125       1.911  -9.496  17.542  1.00 95.06           C  
ATOM   1818  OD1 ASP A 125       2.161 -10.467  16.793  1.00 95.06           O  
ATOM   1819  OD2 ASP A 125       2.687  -9.051  18.413  1.00 95.06           O  
ATOM   1820  N   GLY A 126      -1.652  -7.176  15.657  1.00 95.14           N  
ATOM   1821  H   GLY A 126      -0.809  -6.694  15.377  1.00 95.14           H  
ATOM   1822  CA  GLY A 126      -2.944  -6.487  15.584  1.00 95.14           C  
ATOM   1823  HA2 GLY A 126      -3.419  -6.507  16.565  1.00 95.14           H  
ATOM   1824  HA3 GLY A 126      -2.761  -5.452  15.296  1.00 95.14           H  
ATOM   1825  C   GLY A 126      -3.910  -7.101  14.562  1.00 95.14           C  
ATOM   1826  O   GLY A 126      -5.125  -7.116  14.775  1.00 95.14           O  
ATOM   1827  N   ALA A 127      -3.386  -7.652  13.462  1.00 97.81           N  
ATOM   1828  H   ALA A 127      -2.380  -7.705  13.390  1.00 97.81           H  
ATOM   1829  CA  ALA A 127      -4.191  -8.410  12.506  1.00 97.81           C  
ATOM   1830  HA  ALA A 127      -5.111  -7.860  12.306  1.00 97.81           H  
ATOM   1831  C   ALA A 127      -4.593  -9.787  13.051  1.00 97.81           C  
ATOM   1832  CB  ALA A 127      -3.418  -8.550  11.193  1.00 97.81           C  
ATOM   1833  HB1 ALA A 127      -2.478  -9.075  11.365  1.00 97.81           H  
ATOM   1834  HB2 ALA A 127      -4.015  -9.110  10.473  1.00 97.81           H  
ATOM   1835  HB3 ALA A 127      -3.201  -7.561  10.788  1.00 97.81           H  
ATOM   1836  O   ALA A 127      -5.707 -10.244  12.783  1.00 97.81           O  
ATOM   1837  N   GLU A 128      -3.715 -10.444  13.813  1.00 98.13           N  
ATOM   1838  H   GLU A 128      -2.826 -10.013  14.021  1.00 98.13           H  
ATOM   1839  CA  GLU A 128      -4.023 -11.729  14.448  1.00 98.13           C  
ATOM   1840  HA  GLU A 128      -4.451 -12.397  13.702  1.00 98.13           H  
ATOM   1841  C   GLU A 128      -5.073 -11.592  15.550  1.00 98.13           C  
ATOM   1842  CB  GLU A 128      -2.765 -12.400  15.003  1.00 98.13           C  
ATOM   1843  HB2 GLU A 128      -2.296 -11.776  15.764  1.00 98.13           H  
ATOM   1844  HB3 GLU A 128      -3.090 -13.332  15.467  1.00 98.13           H  
ATOM   1845  O   GLU A 128      -6.040 -12.353  15.558  1.00 98.13           O  
ATOM   1846  CG  GLU A 128      -1.758 -12.707  13.891  1.00 98.13           C  
ATOM   1847  HG2 GLU A 128      -1.149 -11.824  13.696  1.00 98.13           H  
ATOM   1848  HG3 GLU A 128      -2.302 -12.942  12.976  1.00 98.13           H  
ATOM   1849  CD  GLU A 128      -0.848 -13.894  14.209  1.00 98.13           C  
ATOM   1850  OE1 GLU A 128      -0.185 -14.354  13.255  1.00 98.13           O  
ATOM   1851  OE2 GLU A 128      -0.856 -14.445  15.331  1.00 98.13           O  
ATOM   1852  N   ASP A 129      -4.950 -10.576  16.402  1.00 97.24           N  
ATOM   1853  H   ASP A 129      -4.087 -10.051  16.398  1.00 97.24           H  
ATOM   1854  CA  ASP A 129      -5.928 -10.255  17.441  1.00 97.24           C  
ATOM   1855  HA  ASP A 129      -6.019 -11.097  18.127  1.00 97.24           H  
ATOM   1856  C   ASP A 129      -7.308  -9.981  16.828  1.00 97.24           C  
ATOM   1857  CB  ASP A 129      -5.467  -9.011  18.220  1.00 97.24           C  
ATOM   1858  HB2 ASP A 129      -6.314  -8.643  18.799  1.00 97.24           H  
ATOM   1859  HB3 ASP A 129      -5.189  -8.228  17.514  1.00 97.24           H  
ATOM   1860  O   ASP A 129      -8.330 -10.478  17.310  1.00 97.24           O  
ATOM   1861  CG  ASP A 129      -4.312  -9.244  19.201  1.00 97.24           C  
ATOM   1862  OD1 ASP A 129      -3.993 -10.418  19.490  1.00 97.24           O  
ATOM   1863  OD2 ASP A 129      -3.842  -8.217  19.743  1.00 97.24           O  
ATOM   1864  N   PHE A 130      -7.358  -9.226  15.724  1.00 97.39           N  
ATOM   1865  H   PHE A 130      -6.497  -8.821  15.384  1.00 97.39           H  
ATOM   1866  CA  PHE A 130      -8.601  -9.010  14.984  1.00 97.39           C  
ATOM   1867  HA  PHE A 130      -9.346  -8.609  15.671  1.00 97.39           H  
ATOM   1868  C   PHE A 130      -9.161 -10.325  14.425  1.00 97.39           C  
ATOM   1869  CB  PHE A 130      -8.376  -7.983  13.867  1.00 97.39           C  
ATOM   1870  HB2 PHE A 130      -8.089  -7.032  14.316  1.00 97.39           H  
ATOM   1871  HB3 PHE A 130      -7.549  -8.310  13.238  1.00 97.39           H  
ATOM   1872  O   PHE A 130     -10.353 -10.597  14.565  1.00 97.39           O  
ATOM   1873  CG  PHE A 130      -9.604  -7.773  13.000  1.00 97.39           C  
ATOM   1874  CD1 PHE A 130      -9.742  -8.479  11.790  1.00 97.39           C  
ATOM   1875  HD1 PHE A 130      -8.960  -9.149  11.466  1.00 97.39           H  
ATOM   1876  CD2 PHE A 130     -10.633  -6.911  13.425  1.00 97.39           C  
ATOM   1877  HD2 PHE A 130     -10.534  -6.380  14.360  1.00 97.39           H  
ATOM   1878  CE1 PHE A 130     -10.901  -8.322  11.011  1.00 97.39           C  
ATOM   1879  HE1 PHE A 130     -11.001  -8.871  10.086  1.00 97.39           H  
ATOM   1880  CE2 PHE A 130     -11.790  -6.748  12.639  1.00 97.39           C  
ATOM   1881  HE2 PHE A 130     -12.579  -6.086  12.964  1.00 97.39           H  
ATOM   1882  CZ  PHE A 130     -11.922  -7.453  11.431  1.00 97.39           C  
ATOM   1883  HZ  PHE A 130     -12.810  -7.330  10.828  1.00 97.39           H  
ATOM   1884  N   ALA A 131      -8.324 -11.168  13.817  1.00 98.41           N  
ATOM   1885  H   ALA A 131      -7.345 -10.924  13.762  1.00 98.41           H  
ATOM   1886  CA  ALA A 131      -8.753 -12.453  13.272  1.00 98.41           C  
ATOM   1887  HA  ALA A 131      -9.555 -12.274  12.556  1.00 98.41           H  
ATOM   1888  C   ALA A 131      -9.306 -13.397  14.354  1.00 98.41           C  
ATOM   1889  CB  ALA A 131      -7.568 -13.068  12.527  1.00 98.41           C  
ATOM   1890  HB1 ALA A 131      -7.257 -12.382  11.739  1.00 98.41           H  
ATOM   1891  HB2 ALA A 131      -7.848 -14.026  12.091  1.00 98.41           H  
ATOM   1892  HB3 ALA A 131      -6.735 -13.225  13.212  1.00 98.41           H  
ATOM   1893  O   ALA A 131     -10.320 -14.065  14.123  1.00 98.41           O  
ATOM   1894  N   GLU A 132      -8.702 -13.405  15.543  1.00 98.03           N  
ATOM   1895  H   GLU A 132      -7.849 -12.876  15.652  1.00 98.03           H  
ATOM   1896  CA  GLU A 132      -9.188 -14.154  16.704  1.00 98.03           C  
ATOM   1897  HA  GLU A 132      -9.320 -15.195  16.407  1.00 98.03           H  
ATOM   1898  C   GLU A 132     -10.560 -13.636  17.168  1.00 98.03           C  
ATOM   1899  CB  GLU A 132      -8.124 -14.114  17.818  1.00 98.03           C  
ATOM   1900  HB2 GLU A 132      -7.185 -14.470  17.394  1.00 98.03           H  
ATOM   1901  HB3 GLU A 132      -7.987 -13.092  18.171  1.00 98.03           H  
ATOM   1902  O   GLU A 132     -11.485 -14.427  17.378  1.00 98.03           O  
ATOM   1903  CG  GLU A 132      -8.515 -15.019  18.998  1.00 98.03           C  
ATOM   1904  HG2 GLU A 132      -9.365 -14.569  19.512  1.00 98.03           H  
ATOM   1905  HG3 GLU A 132      -8.845 -15.978  18.599  1.00 98.03           H  
ATOM   1906  CD  GLU A 132      -7.392 -15.291  20.018  1.00 98.03           C  
ATOM   1907  OE1 GLU A 132      -7.747 -15.787  21.113  1.00 98.03           O  
ATOM   1908  OE2 GLU A 132      -6.191 -15.137  19.690  1.00 98.03           O  
ATOM   1909  N   GLN A 133     -10.758 -12.312  17.217  1.00 96.98           N  
ATOM   1910  H   GLN A 133      -9.966 -11.710  17.042  1.00 96.98           H  
ATOM   1911  CA  GLN A 133     -12.064 -11.704  17.518  1.00 96.98           C  
ATOM   1912  HA  GLN A 133     -12.405 -12.074  18.484  1.00 96.98           H  
ATOM   1913  C   GLN A 133     -13.142 -12.074  16.483  1.00 96.98           C  
ATOM   1914  CB  GLN A 133     -11.927 -10.176  17.598  1.00 96.98           C  
ATOM   1915  HB2 GLN A 133     -11.442  -9.808  16.694  1.00 96.98           H  
ATOM   1916  HB3 GLN A 133     -12.921  -9.732  17.649  1.00 96.98           H  
ATOM   1917  O   GLN A 133     -14.304 -12.275  16.847  1.00 96.98           O  
ATOM   1918  CG  GLN A 133     -11.130  -9.709  18.824  1.00 96.98           C  
ATOM   1919  HG2 GLN A 133     -11.721  -9.872  19.725  1.00 96.98           H  
ATOM   1920  HG3 GLN A 133     -10.215 -10.293  18.922  1.00 96.98           H  
ATOM   1921  CD  GLN A 133     -10.763  -8.230  18.740  1.00 96.98           C  
ATOM   1922  NE2 GLN A 133      -9.709  -7.814  19.403  1.00 96.98           N  
ATOM   1923 HE21 GLN A 133      -9.419  -6.862  19.229  1.00 96.98           H  
ATOM   1924 HE22 GLN A 133      -9.064  -8.492  19.782  1.00 96.98           H  
ATOM   1925  OE1 GLN A 133     -11.424  -7.421  18.105  1.00 96.98           O  
ATOM   1926  N   GLN A 134     -12.761 -12.226  15.211  1.00 97.90           N  
ATOM   1927  H   GLN A 134     -11.802 -12.004  14.984  1.00 97.90           H  
ATOM   1928  CA  GLN A 134     -13.634 -12.706  14.128  1.00 97.90           C  
ATOM   1929  HA  GLN A 134     -14.634 -12.309  14.299  1.00 97.90           H  
ATOM   1930  C   GLN A 134     -13.796 -14.236  14.106  1.00 97.90           C  
ATOM   1931  CB  GLN A 134     -13.143 -12.170  12.771  1.00 97.90           C  
ATOM   1932  HB2 GLN A 134     -12.135 -12.539  12.583  1.00 97.90           H  
ATOM   1933  HB3 GLN A 134     -13.794 -12.544  11.982  1.00 97.90           H  
ATOM   1934  O   GLN A 134     -14.481 -14.773  13.234  1.00 97.90           O  
ATOM   1935  CG  GLN A 134     -13.128 -10.636  12.694  1.00 97.90           C  
ATOM   1936  HG2 GLN A 134     -12.822 -10.328  11.694  1.00 97.90           H  
ATOM   1937  HG3 GLN A 134     -12.383 -10.237  13.382  1.00 97.90           H  
ATOM   1938  CD  GLN A 134     -14.466  -9.988  13.016  1.00 97.90           C  
ATOM   1939  NE2 GLN A 134     -14.481  -8.988  13.867  1.00 97.90           N  
ATOM   1940 HE21 GLN A 134     -15.373  -8.544  14.030  1.00 97.90           H  
ATOM   1941 HE22 GLN A 134     -13.611  -8.650  14.252  1.00 97.90           H  
ATOM   1942  OE1 GLN A 134     -15.517 -10.365  12.525  1.00 97.90           O  
ATOM   1943  N   ARG A 135     -13.216 -14.947  15.085  1.00 98.14           N  
ATOM   1944  H   ARG A 135     -12.640 -14.442  15.743  1.00 98.14           H  
ATOM   1945  CA  ARG A 135     -13.272 -16.411  15.233  1.00 98.14           C  
ATOM   1946  HA  ARG A 135     -12.604 -16.668  16.055  1.00 98.14           H  
ATOM   1947  C   ARG A 135     -12.715 -17.159  14.021  1.00 98.14           C  
ATOM   1948  CB  ARG A 135     -14.689 -16.881  15.597  1.00 98.14           C  
ATOM   1949  HB2 ARG A 135     -15.330 -16.772  14.722  1.00 98.14           H  
ATOM   1950  HB3 ARG A 135     -14.647 -17.939  15.854  1.00 98.14           H  
ATOM   1951  O   ARG A 135     -13.198 -18.243  13.682  1.00 98.14           O  
ATOM   1952  CG  ARG A 135     -15.310 -16.118  16.768  1.00 98.14           C  
ATOM   1953  HG2 ARG A 135     -15.377 -15.057  16.531  1.00 98.14           H  
ATOM   1954  HG3 ARG A 135     -14.704 -16.252  17.664  1.00 98.14           H  
ATOM   1955  CD  ARG A 135     -16.721 -16.659  16.999  1.00 98.14           C  
ATOM   1956  HD2 ARG A 135     -16.652 -17.693  17.336  1.00 98.14           H  
ATOM   1957  HD3 ARG A 135     -17.259 -16.623  16.052  1.00 98.14           H  
ATOM   1958  NE  ARG A 135     -17.433 -15.847  17.997  1.00 98.14           N  
ATOM   1959  HE  ARG A 135     -16.885 -15.127  18.444  1.00 98.14           H  
ATOM   1960  NH1 ARG A 135     -19.500 -16.788  17.703  1.00 98.14           N  
ATOM   1961 HH11 ARG A 135     -20.492 -16.805  17.893  1.00 98.14           H  
ATOM   1962 HH12 ARG A 135     -19.089 -17.385  16.999  1.00 98.14           H  
ATOM   1963  NH2 ARG A 135     -19.239 -15.107  19.155  1.00 98.14           N  
ATOM   1964 HH21 ARG A 135     -20.228 -15.128  19.357  1.00 98.14           H  
ATOM   1965 HH22 ARG A 135     -18.651 -14.401  19.575  1.00 98.14           H  
ATOM   1966  CZ  ARG A 135     -18.717 -15.919  18.281  1.00 98.14           C  
ATOM   1967  N   LEU A 136     -11.716 -16.582  13.358  1.00 98.73           N  
ATOM   1968  H   LEU A 136     -11.344 -15.713  13.713  1.00 98.73           H  
ATOM   1969  CA  LEU A 136     -10.974 -17.273  12.310  1.00 98.73           C  
ATOM   1970  HA  LEU A 136     -11.686 -17.796  11.672  1.00 98.73           H  
ATOM   1971  C   LEU A 136     -10.070 -18.344  12.927  1.00 98.73           C  
ATOM   1972  CB  LEU A 136     -10.198 -16.261  11.451  1.00 98.73           C  
ATOM   1973  HB2 LEU A 136      -9.613 -16.808  10.711  1.00 98.73           H  
ATOM   1974  HB3 LEU A 136      -9.502 -15.724  12.095  1.00 98.73           H  
ATOM   1975  O   LEU A 136      -9.620 -18.228  14.066  1.00 98.73           O  
ATOM   1976  CG  LEU A 136     -11.097 -15.244  10.723  1.00 98.73           C  
ATOM   1977  HG  LEU A 136     -11.646 -14.646  11.451  1.00 98.73           H  
ATOM   1978  CD1 LEU A 136     -10.238 -14.306   9.882  1.00 98.73           C  
ATOM   1979 HD11 LEU A 136     -10.886 -13.592   9.374  1.00 98.73           H  
ATOM   1980 HD12 LEU A 136      -9.665 -14.873   9.147  1.00 98.73           H  
ATOM   1981 HD13 LEU A 136      -9.557 -13.754  10.529  1.00 98.73           H  
ATOM   1982  CD2 LEU A 136     -12.099 -15.913   9.776  1.00 98.73           C  
ATOM   1983 HD21 LEU A 136     -11.580 -16.583   9.090  1.00 98.73           H  
ATOM   1984 HD22 LEU A 136     -12.838 -16.467  10.354  1.00 98.73           H  
ATOM   1985 HD23 LEU A 136     -12.630 -15.149   9.208  1.00 98.73           H  
ATOM   1986  N   GLU A 137      -9.823 -19.417  12.178  1.00 98.65           N  
ATOM   1987  H   GLU A 137     -10.193 -19.460  11.239  1.00 98.65           H  
ATOM   1988  CA  GLU A 137      -9.024 -20.541  12.665  1.00 98.65           C  
ATOM   1989  HA  GLU A 137      -9.417 -20.839  13.637  1.00 98.65           H  
ATOM   1990  C   GLU A 137      -7.557 -20.126  12.850  1.00 98.65           C  
ATOM   1991  CB  GLU A 137      -9.178 -21.742  11.716  1.00 98.65           C  
ATOM   1992  HB2 GLU A 137      -8.738 -21.494  10.750  1.00 98.65           H  
ATOM   1993  HB3 GLU A 137     -10.242 -21.924  11.570  1.00 98.65           H  
ATOM   1994  O   GLU A 137      -6.861 -19.799  11.881  1.00 98.65           O  
ATOM   1995  CG  GLU A 137      -8.530 -23.033  12.255  1.00 98.65           C  
ATOM   1996  HG2 GLU A 137      -7.474 -22.843  12.447  1.00 98.65           H  
ATOM   1997  HG3 GLU A 137      -9.007 -23.295  13.199  1.00 98.65           H  
ATOM   1998  CD  GLU A 137      -8.654 -24.218  11.276  1.00 98.65           C  
ATOM   1999  OE1 GLU A 137      -7.855 -25.182  11.366  1.00 98.65           O  
ATOM   2000  OE2 GLU A 137      -9.505 -24.180  10.361  1.00 98.65           O  
ATOM   2001  N   ARG A 138      -7.100 -20.174  14.106  1.00 98.57           N  
ATOM   2002  H   ARG A 138      -7.759 -20.384  14.842  1.00 98.57           H  
ATOM   2003  CA  ARG A 138      -5.699 -20.003  14.487  1.00 98.57           C  
ATOM   2004  HA  ARG A 138      -5.251 -19.306  13.778  1.00 98.57           H  
ATOM   2005  C   ARG A 138      -4.956 -21.336  14.385  1.00 98.57           C  
ATOM   2006  CB  ARG A 138      -5.609 -19.373  15.885  1.00 98.57           C  
ATOM   2007  HB2 ARG A 138      -6.240 -18.484  15.907  1.00 98.57           H  
ATOM   2008  HB3 ARG A 138      -5.983 -20.079  16.627  1.00 98.57           H  
ATOM   2009  O   ARG A 138      -5.467 -22.366  14.823  1.00 98.57           O  
ATOM   2010  CG  ARG A 138      -4.177 -18.958  16.252  1.00 98.57           C  
ATOM   2011  HG2 ARG A 138      -3.534 -19.837  16.293  1.00 98.57           H  
ATOM   2012  HG3 ARG A 138      -3.799 -18.272  15.494  1.00 98.57           H  
ATOM   2013  CD  ARG A 138      -4.155 -18.253  17.613  1.00 98.57           C  
ATOM   2014  HD2 ARG A 138      -4.786 -17.366  17.556  1.00 98.57           H  
ATOM   2015  HD3 ARG A 138      -4.559 -18.921  18.373  1.00 98.57           H  
ATOM   2016  NE  ARG A 138      -2.787 -17.862  17.990  1.00 98.57           N  
ATOM   2017  HE  ARG A 138      -2.024 -18.317  17.510  1.00 98.57           H  
ATOM   2018  NH1 ARG A 138      -3.335 -16.206  19.519  1.00 98.57           N  
ATOM   2019 HH11 ARG A 138      -3.057 -15.375  20.021  1.00 98.57           H  
ATOM   2020 HH12 ARG A 138      -4.330 -16.264  19.352  1.00 98.57           H  
ATOM   2021  NH2 ARG A 138      -1.199 -16.606  18.994  1.00 98.57           N  
ATOM   2022 HH21 ARG A 138      -0.964 -15.759  19.492  1.00 98.57           H  
ATOM   2023 HH22 ARG A 138      -0.512 -17.005  18.370  1.00 98.57           H  
ATOM   2024  CZ  ARG A 138      -2.459 -16.900  18.836  1.00 98.57           C  
ATOM   2025  N   VAL A 139      -3.752 -21.312  13.825  1.00 98.76           N  
ATOM   2026  H   VAL A 139      -3.397 -20.417  13.520  1.00 98.76           H  
ATOM   2027  CA  VAL A 139      -2.864 -22.472  13.662  1.00 98.76           C  
ATOM   2028  HA  VAL A 139      -3.209 -23.276  14.312  1.00 98.76           H  
ATOM   2029  C   VAL A 139      -1.444 -22.124  14.098  1.00 98.76           C  
ATOM   2030  CB  VAL A 139      -2.864 -22.998  12.210  1.00 98.76           C  
ATOM   2031  HB  VAL A 139      -2.154 -23.823  12.152  1.00 98.76           H  
ATOM   2032  O   VAL A 139      -1.038 -20.968  14.028  1.00 98.76           O  
ATOM   2033  CG1 VAL A 139      -4.235 -23.560  11.817  1.00 98.76           C  
ATOM   2034 HG11 VAL A 139      -4.523 -24.349  12.512  1.00 98.76           H  
ATOM   2035 HG12 VAL A 139      -4.989 -22.774  11.860  1.00 98.76           H  
ATOM   2036 HG13 VAL A 139      -4.195 -23.970  10.808  1.00 98.76           H  
ATOM   2037  CG2 VAL A 139      -2.448 -21.944  11.175  1.00 98.76           C  
ATOM   2038 HG21 VAL A 139      -3.133 -21.096  11.199  1.00 98.76           H  
ATOM   2039 HG22 VAL A 139      -1.439 -21.592  11.388  1.00 98.76           H  
ATOM   2040 HG23 VAL A 139      -2.454 -22.381  10.176  1.00 98.76           H  
ATOM   2041  N   GLU A 140      -0.673 -23.127  14.511  1.00 98.53           N  
ATOM   2042  H   GLU A 140      -1.065 -24.052  14.614  1.00 98.53           H  
ATOM   2043  CA  GLU A 140       0.773 -22.965  14.702  1.00 98.53           C  
ATOM   2044  HA  GLU A 140       0.956 -22.128  15.376  1.00 98.53           H  
ATOM   2045  C   GLU A 140       1.460 -22.658  13.367  1.00 98.53           C  
ATOM   2046  CB  GLU A 140       1.390 -24.232  15.316  1.00 98.53           C  
ATOM   2047  HB2 GLU A 140       2.464 -24.083  15.426  1.00 98.53           H  
ATOM   2048  HB3 GLU A 140       1.239 -25.068  14.633  1.00 98.53           H  
ATOM   2049  O   GLU A 140       1.013 -23.124  12.312  1.00 98.53           O  
ATOM   2050  CG  GLU A 140       0.798 -24.605  16.682  1.00 98.53           C  
ATOM   2051  HG2 GLU A 140       1.337 -25.470  17.068  1.00 98.53           H  
ATOM   2052  HG3 GLU A 140      -0.239 -24.910  16.542  1.00 98.53           H  
ATOM   2053  CD  GLU A 140       0.880 -23.458  17.699  1.00 98.53           C  
ATOM   2054  OE1 GLU A 140      -0.163 -23.185  18.334  1.00 98.53           O  
ATOM   2055  OE2 GLU A 140       1.976 -22.876  17.831  1.00 98.53           O  
ATOM   2056  N   ASN A 141       2.569 -21.920  13.400  1.00 98.36           N  
ATOM   2057  H   ASN A 141       2.935 -21.623  14.293  1.00 98.36           H  
ATOM   2058  CA  ASN A 141       3.263 -21.490  12.186  1.00 98.36           C  
ATOM   2059  HA  ASN A 141       2.568 -20.894  11.595  1.00 98.36           H  
ATOM   2060  C   ASN A 141       3.711 -22.680  11.309  1.00 98.36           C  
ATOM   2061  CB  ASN A 141       4.442 -20.603  12.607  1.00 98.36           C  
ATOM   2062  HB2 ASN A 141       4.114 -19.887  13.360  1.00 98.36           H  
ATOM   2063  HB3 ASN A 141       5.236 -21.213  13.036  1.00 98.36           H  
ATOM   2064  O   ASN A 141       3.590 -22.643  10.081  1.00 98.36           O  
ATOM   2065  CG  ASN A 141       4.991 -19.826  11.431  1.00 98.36           C  
ATOM   2066  ND2 ASN A 141       4.342 -18.743  11.075  1.00 98.36           N  
ATOM   2067 HD21 ASN A 141       3.471 -18.522  11.536  1.00 98.36           H  
ATOM   2068 HD22 ASN A 141       4.720 -18.126  10.370  1.00 98.36           H  
ATOM   2069  OD1 ASN A 141       5.973 -20.192  10.807  1.00 98.36           O  
ATOM   2070  N   GLU A 142       4.121 -23.795  11.924  1.00 98.29           N  
ATOM   2071  H   GLU A 142       4.299 -23.747  12.917  1.00 98.29           H  
ATOM   2072  CA  GLU A 142       4.500 -25.039  11.242  1.00 98.29           C  
ATOM   2073  HA  GLU A 142       5.323 -24.818  10.562  1.00 98.29           H  
ATOM   2074  C   GLU A 142       3.374 -25.662  10.403  1.00 98.29           C  
ATOM   2075  CB  GLU A 142       4.973 -26.094  12.257  1.00 98.29           C  
ATOM   2076  HB2 GLU A 142       4.255 -26.186  13.071  1.00 98.29           H  
ATOM   2077  HB3 GLU A 142       5.000 -27.059  11.751  1.00 98.29           H  
ATOM   2078  O   GLU A 142       3.646 -26.497   9.536  1.00 98.29           O  
ATOM   2079  CG  GLU A 142       6.389 -25.863  12.802  1.00 98.29           C  
ATOM   2080  HG2 GLU A 142       6.716 -26.791  13.270  1.00 98.29           H  
ATOM   2081  HG3 GLU A 142       7.059 -25.673  11.963  1.00 98.29           H  
ATOM   2082  CD  GLU A 142       6.511 -24.735  13.836  1.00 98.29           C  
ATOM   2083  OE1 GLU A 142       7.674 -24.417  14.165  1.00 98.29           O  
ATOM   2084  OE2 GLU A 142       5.459 -24.242  14.302  1.00 98.29           O  
ATOM   2085  N   PHE A 143       2.109 -25.276  10.603  1.00 98.54           N  
ATOM   2086  H   PHE A 143       1.926 -24.557  11.288  1.00 98.54           H  
ATOM   2087  CA  PHE A 143       1.005 -25.733   9.754  1.00 98.54           C  
ATOM   2088  HA  PHE A 143       0.913 -26.815   9.848  1.00 98.54           H  
ATOM   2089  C   PHE A 143       1.250 -25.415   8.270  1.00 98.54           C  
ATOM   2090  CB  PHE A 143      -0.297 -25.078  10.226  1.00 98.54           C  
ATOM   2091  HB2 PHE A 143      -0.159 -23.997  10.247  1.00 98.54           H  
ATOM   2092  HB3 PHE A 143      -0.516 -25.407  11.242  1.00 98.54           H  
ATOM   2093  O   PHE A 143       0.878 -26.202   7.388  1.00 98.54           O  
ATOM   2094  CG  PHE A 143      -1.480 -25.380   9.330  1.00 98.54           C  
ATOM   2095  CD1 PHE A 143      -1.818 -24.482   8.304  1.00 98.54           C  
ATOM   2096  HD1 PHE A 143      -1.259 -23.563   8.201  1.00 98.54           H  
ATOM   2097  CD2 PHE A 143      -2.216 -26.568   9.488  1.00 98.54           C  
ATOM   2098  HD2 PHE A 143      -1.970 -27.244  10.294  1.00 98.54           H  
ATOM   2099  CE1 PHE A 143      -2.872 -24.769   7.423  1.00 98.54           C  
ATOM   2100  HE1 PHE A 143      -3.133 -24.062   6.648  1.00 98.54           H  
ATOM   2101  CE2 PHE A 143      -3.282 -26.854   8.614  1.00 98.54           C  
ATOM   2102  HE2 PHE A 143      -3.873 -27.745   8.764  1.00 98.54           H  
ATOM   2103  CZ  PHE A 143      -3.603 -25.958   7.577  1.00 98.54           C  
ATOM   2104  HZ  PHE A 143      -4.428 -26.158   6.909  1.00 98.54           H  
ATOM   2105  N   PHE A 144       1.894 -24.279   7.991  1.00 98.64           N  
ATOM   2106  H   PHE A 144       2.184 -23.689   8.758  1.00 98.64           H  
ATOM   2107  CA  PHE A 144       2.179 -23.824   6.633  1.00 98.64           C  
ATOM   2108  HA  PHE A 144       1.303 -24.045   6.024  1.00 98.64           H  
ATOM   2109  C   PHE A 144       3.375 -24.540   5.998  1.00 98.64           C  
ATOM   2110  CB  PHE A 144       2.379 -22.308   6.648  1.00 98.64           C  
ATOM   2111  HB2 PHE A 144       2.489 -21.949   5.625  1.00 98.64           H  
ATOM   2112  HB3 PHE A 144       3.307 -22.090   7.176  1.00 98.64           H  
ATOM   2113  O   PHE A 144       3.518 -24.555   4.768  1.00 98.64           O  
ATOM   2114  CG  PHE A 144       1.251 -21.553   7.317  1.00 98.64           C  
ATOM   2115  CD1 PHE A 144      -0.068 -21.677   6.843  1.00 98.64           C  
ATOM   2116  HD1 PHE A 144      -0.278 -22.315   5.997  1.00 98.64           H  
ATOM   2117  CD2 PHE A 144       1.508 -20.769   8.454  1.00 98.64           C  
ATOM   2118  HD2 PHE A 144       2.510 -20.673   8.846  1.00 98.64           H  
ATOM   2119  CE1 PHE A 144      -1.124 -21.007   7.481  1.00 98.64           C  
ATOM   2120  HE1 PHE A 144      -2.133 -21.090   7.105  1.00 98.64           H  
ATOM   2121  CE2 PHE A 144       0.446 -20.130   9.108  1.00 98.64           C  
ATOM   2122  HE2 PHE A 144       0.632 -19.555  10.004  1.00 98.64           H  
ATOM   2123  CZ  PHE A 144      -0.863 -20.239   8.625  1.00 98.64           C  
ATOM   2124  HZ  PHE A 144      -1.666 -19.736   9.144  1.00 98.64           H  
ATOM   2125  N   SER A 145       4.202 -25.182   6.823  1.00 98.07           N  
ATOM   2126  H   SER A 145       3.983 -25.181   7.809  1.00 98.07           H  
ATOM   2127  CA  SER A 145       5.451 -25.806   6.418  1.00 98.07           C  
ATOM   2128  HA  SER A 145       6.043 -25.061   5.885  1.00 98.07           H  
ATOM   2129  C   SER A 145       5.242 -27.004   5.496  1.00 98.07           C  
ATOM   2130  CB  SER A 145       6.243 -26.243   7.647  1.00 98.07           C  
ATOM   2131  HB2 SER A 145       7.138 -26.776   7.327  1.00 98.07           H  
ATOM   2132  HB3 SER A 145       5.649 -26.933   8.248  1.00 98.07           H  
ATOM   2133  O   SER A 145       4.385 -27.866   5.695  1.00 98.07           O  
ATOM   2134  OG  SER A 145       6.634 -25.136   8.429  1.00 98.07           O  
ATOM   2135  HG  SER A 145       6.386 -24.307   8.015  1.00 98.07           H  
ATOM   2136  N   THR A 146       6.115 -27.112   4.494  1.00 96.64           N  
ATOM   2137  H   THR A 146       6.805 -26.382   4.388  1.00 96.64           H  
ATOM   2138  CA  THR A 146       6.258 -28.326   3.683  1.00 96.64           C  
ATOM   2139  HA  THR A 146       5.785 -29.143   4.228  1.00 96.64           H  
ATOM   2140  C   THR A 146       7.737 -28.659   3.479  1.00 96.64           C  
ATOM   2141  CB  THR A 146       5.554 -28.229   2.322  1.00 96.64           C  
ATOM   2142  HB  THR A 146       5.672 -29.180   1.803  1.00 96.64           H  
ATOM   2143  O   THR A 146       8.566 -27.745   3.378  1.00 96.64           O  
ATOM   2144  CG2 THR A 146       4.062 -27.912   2.413  1.00 96.64           C  
ATOM   2145 HG21 THR A 146       3.637 -27.858   1.411  1.00 96.64           H  
ATOM   2146 HG22 THR A 146       3.558 -28.699   2.975  1.00 96.64           H  
ATOM   2147 HG23 THR A 146       3.898 -26.963   2.923  1.00 96.64           H  
ATOM   2148  OG1 THR A 146       6.153 -27.228   1.549  1.00 96.64           O  
ATOM   2149  HG1 THR A 146       5.778 -26.401   1.860  1.00 96.64           H  
ATOM   2150  N   PRO A 147       8.103 -29.951   3.361  1.00 95.24           N  
ATOM   2151  CA  PRO A 147       9.491 -30.348   3.121  1.00 95.24           C  
ATOM   2152  HA  PRO A 147      10.094 -30.051   3.979  1.00 95.24           H  
ATOM   2153  C   PRO A 147      10.088 -29.723   1.852  1.00 95.24           C  
ATOM   2154  CB  PRO A 147       9.462 -31.878   3.023  1.00 95.24           C  
ATOM   2155  HB2 PRO A 147      10.373 -32.322   3.425  1.00 95.24           H  
ATOM   2156  HB3 PRO A 147       9.313 -32.189   1.989  1.00 95.24           H  
ATOM   2157  O   PRO A 147      11.261 -29.353   1.835  1.00 95.24           O  
ATOM   2158  CG  PRO A 147       8.235 -32.269   3.843  1.00 95.24           C  
ATOM   2159  HG2 PRO A 147       8.491 -32.285   4.903  1.00 95.24           H  
ATOM   2160  HG3 PRO A 147       7.825 -33.230   3.531  1.00 95.24           H  
ATOM   2161  CD  PRO A 147       7.264 -31.125   3.570  1.00 95.24           C  
ATOM   2162  HD2 PRO A 147       6.690 -31.329   2.667  1.00 95.24           H  
ATOM   2163  HD3 PRO A 147       6.601 -31.010   4.428  1.00 95.24           H  
ATOM   2164  N   GLU A 148       9.280 -29.563   0.800  1.00 91.07           N  
ATOM   2165  H   GLU A 148       8.322 -29.877   0.873  1.00 91.07           H  
ATOM   2166  CA  GLU A 148       9.706 -28.966  -0.470  1.00 91.07           C  
ATOM   2167  HA  GLU A 148      10.613 -29.467  -0.810  1.00 91.07           H  
ATOM   2168  C   GLU A 148      10.071 -27.481  -0.317  1.00 91.07           C  
ATOM   2169  CB  GLU A 148       8.605 -29.190  -1.528  1.00 91.07           C  
ATOM   2170  HB2 GLU A 148       7.636 -28.978  -1.077  1.00 91.07           H  
ATOM   2171  HB3 GLU A 148       8.750 -28.499  -2.358  1.00 91.07           H  
ATOM   2172  O   GLU A 148      11.103 -27.053  -0.837  1.00 91.07           O  
ATOM   2173  CG  GLU A 148       8.654 -30.632  -2.084  1.00 91.07           C  
ATOM   2174  HG2 GLU A 148       9.367 -30.661  -2.908  1.00 91.07           H  
ATOM   2175  HG3 GLU A 148       9.032 -31.301  -1.312  1.00 91.07           H  
ATOM   2176  CD  GLU A 148       7.291 -31.185  -2.541  1.00 91.07           C  
ATOM   2177  OE1 GLU A 148       7.183 -31.709  -3.682  1.00 91.07           O  
ATOM   2178  OE2 GLU A 148       6.330 -31.102  -1.751  1.00 91.07           O  
ATOM   2179  N   ARG A 149       9.293 -26.700   0.445  1.00 92.68           N  
ATOM   2180  H   ARG A 149       8.475 -27.107   0.875  1.00 92.68           H  
ATOM   2181  CA  ARG A 149       9.602 -25.286   0.732  1.00 92.68           C  
ATOM   2182  HA  ARG A 149       9.877 -24.777  -0.192  1.00 92.68           H  
ATOM   2183  C   ARG A 149      10.810 -25.134   1.647  1.00 92.68           C  
ATOM   2184  CB  ARG A 149       8.373 -24.599   1.350  1.00 92.68           C  
ATOM   2185  HB2 ARG A 149       8.637 -23.589   1.665  1.00 92.68           H  
ATOM   2186  HB3 ARG A 149       8.060 -25.153   2.235  1.00 92.68           H  
ATOM   2187  O   ARG A 149      11.637 -24.249   1.438  1.00 92.68           O  
ATOM   2188  CG  ARG A 149       7.182 -24.517   0.391  1.00 92.68           C  
ATOM   2189  HG2 ARG A 149       6.310 -24.185   0.953  1.00 92.68           H  
ATOM   2190  HG3 ARG A 149       6.970 -25.497  -0.036  1.00 92.68           H  
ATOM   2191  CD  ARG A 149       7.437 -23.555  -0.759  1.00 92.68           C  
ATOM   2192  HD2 ARG A 149       8.336 -23.870  -1.287  1.00 92.68           H  
ATOM   2193  HD3 ARG A 149       7.586 -22.556  -0.348  1.00 92.68           H  
ATOM   2194  NE  ARG A 149       6.279 -23.535  -1.658  1.00 92.68           N  
ATOM   2195  HE  ARG A 149       5.384 -23.431  -1.203  1.00 92.68           H  
ATOM   2196  NH1 ARG A 149       7.404 -23.499  -3.612  1.00 92.68           N  
ATOM   2197 HH11 ARG A 149       7.361 -23.374  -4.613  1.00 92.68           H  
ATOM   2198 HH12 ARG A 149       8.247 -23.287  -3.096  1.00 92.68           H  
ATOM   2199  NH2 ARG A 149       5.168 -23.572  -3.633  1.00 92.68           N  
ATOM   2200 HH21 ARG A 149       5.137 -23.657  -4.639  1.00 92.68           H  
ATOM   2201 HH22 ARG A 149       4.303 -23.631  -3.114  1.00 92.68           H  
ATOM   2202  CZ  ARG A 149       6.284 -23.532  -2.965  1.00 92.68           C  
ATOM   2203  N   PHE A 150      10.971 -26.038   2.609  1.00 93.94           N  
ATOM   2204  H   PHE A 150      10.239 -26.716   2.766  1.00 93.94           H  
ATOM   2205  CA  PHE A 150      12.127 -26.015   3.501  1.00 93.94           C  
ATOM   2206  HA  PHE A 150      12.232 -25.009   3.907  1.00 93.94           H  
ATOM   2207  C   PHE A 150      13.427 -26.351   2.754  1.00 93.94           C  
ATOM   2208  CB  PHE A 150      11.873 -26.978   4.660  1.00 93.94           C  
ATOM   2209  HB2 PHE A 150      11.846 -28.000   4.283  1.00 93.94           H  
ATOM   2210  HB3 PHE A 150      10.897 -26.763   5.096  1.00 93.94           H  
ATOM   2211  O   PHE A 150      14.468 -25.733   2.981  1.00 93.94           O  
ATOM   2212  CG  PHE A 150      12.905 -26.858   5.758  1.00 93.94           C  
ATOM   2213  CD1 PHE A 150      13.748 -27.941   6.066  1.00 93.94           C  
ATOM   2214  HD1 PHE A 150      13.647 -28.869   5.522  1.00 93.94           H  
ATOM   2215  CD2 PHE A 150      12.985 -25.670   6.510  1.00 93.94           C  
ATOM   2216  HD2 PHE A 150      12.312 -24.850   6.312  1.00 93.94           H  
ATOM   2217  CE1 PHE A 150      14.644 -27.843   7.145  1.00 93.94           C  
ATOM   2218  HE1 PHE A 150      15.210 -28.708   7.461  1.00 93.94           H  
ATOM   2219  CE2 PHE A 150      13.918 -25.559   7.553  1.00 93.94           C  
ATOM   2220  HE2 PHE A 150      13.949 -24.656   8.145  1.00 93.94           H  
ATOM   2221  CZ  PHE A 150      14.750 -26.644   7.871  1.00 93.94           C  
ATOM   2222  HZ  PHE A 150      15.414 -26.570   8.720  1.00 93.94           H  
ATOM   2223  N   ALA A 151      13.373 -27.282   1.795  1.00 91.56           N  
ATOM   2224  H   ALA A 151      12.515 -27.801   1.670  1.00 91.56           H  
ATOM   2225  CA  ALA A 151      14.496 -27.561   0.903  1.00 91.56           C  
ATOM   2226  HA  ALA A 151      15.369 -27.800   1.510  1.00 91.56           H  
ATOM   2227  C   ALA A 151      14.865 -26.343   0.032  1.00 91.56           C  
ATOM   2228  CB  ALA A 151      14.151 -28.789   0.054  1.00 91.56           C  
ATOM   2229  HB1 ALA A 151      14.997 -29.040  -0.586  1.00 91.56           H  
ATOM   2230  HB2 ALA A 151      13.928 -29.637   0.701  1.00 91.56           H  
ATOM   2231  HB3 ALA A 151      13.282 -28.581  -0.571  1.00 91.56           H  
ATOM   2232  O   ALA A 151      16.051 -26.079  -0.171  1.00 91.56           O  
ATOM   2233  N   GLN A 152      13.875 -25.569  -0.431  1.00 87.54           N  
ATOM   2234  H   GLN A 152      12.921 -25.843  -0.245  1.00 87.54           H  
ATOM   2235  CA  GLN A 152      14.110 -24.318  -1.167  1.00 87.54           C  
ATOM   2236  HA  GLN A 152      14.771 -24.527  -2.009  1.00 87.54           H  
ATOM   2237  C   GLN A 152      14.823 -23.268  -0.304  1.00 87.54           C  
ATOM   2238  CB  GLN A 152      12.790 -23.755  -1.720  1.00 87.54           C  
ATOM   2239  HB2 GLN A 152      12.959 -22.748  -2.102  1.00 87.54           H  
ATOM   2240  HB3 GLN A 152      12.054 -23.688  -0.919  1.00 87.54           H  
ATOM   2241  O   GLN A 152      15.766 -22.644  -0.788  1.00 87.54           O  
ATOM   2242  CG  GLN A 152      12.231 -24.614  -2.862  1.00 87.54           C  
ATOM   2243  HG2 GLN A 152      12.295 -25.669  -2.595  1.00 87.54           H  
ATOM   2244  HG3 GLN A 152      12.845 -24.463  -3.750  1.00 87.54           H  
ATOM   2245  CD  GLN A 152      10.779 -24.305  -3.214  1.00 87.54           C  
ATOM   2246  NE2 GLN A 152      10.166 -25.130  -4.032  1.00 87.54           N  
ATOM   2247 HE21 GLN A 152       9.178 -24.977  -4.175  1.00 87.54           H  
ATOM   2248 HE22 GLN A 152      10.628 -25.985  -4.308  1.00 87.54           H  
ATOM   2249  OE1 GLN A 152      10.148 -23.355  -2.779  1.00 87.54           O  
ATOM   2250  N   LEU A 153      14.444 -23.119   0.973  1.00 91.24           N  
ATOM   2251  H   LEU A 153      13.625 -23.615   1.296  1.00 91.24           H  
ATOM   2252  CA  LEU A 153      15.144 -22.233   1.912  1.00 91.24           C  
ATOM   2253  HA  LEU A 153      15.120 -21.219   1.512  1.00 91.24           H  
ATOM   2254  C   LEU A 153      16.617 -22.628   2.070  1.00 91.24           C  
ATOM   2255  CB  LEU A 153      14.425 -22.244   3.275  1.00 91.24           C  
ATOM   2256  HB2 LEU A 153      13.400 -21.899   3.135  1.00 91.24           H  
ATOM   2257  HB3 LEU A 153      14.383 -23.269   3.646  1.00 91.24           H  
ATOM   2258  O   LEU A 153      17.500 -21.776   1.962  1.00 91.24           O  
ATOM   2259  CG  LEU A 153      15.115 -21.374   4.349  1.00 91.24           C  
ATOM   2260  HG  LEU A 153      16.166 -21.651   4.430  1.00 91.24           H  
ATOM   2261  CD1 LEU A 153      15.036 -19.888   4.005  1.00 91.24           C  
ATOM   2262 HD11 LEU A 153      15.596 -19.678   3.094  1.00 91.24           H  
ATOM   2263 HD12 LEU A 153      15.467 -19.297   4.814  1.00 91.24           H  
ATOM   2264 HD13 LEU A 153      13.996 -19.584   3.883  1.00 91.24           H  
ATOM   2265  CD2 LEU A 153      14.493 -21.625   5.718  1.00 91.24           C  
ATOM   2266 HD21 LEU A 153      14.968 -20.989   6.465  1.00 91.24           H  
ATOM   2267 HD22 LEU A 153      14.620 -22.669   6.005  1.00 91.24           H  
ATOM   2268 HD23 LEU A 153      13.429 -21.390   5.700  1.00 91.24           H  
ATOM   2269  N   LYS A 154      16.898 -23.922   2.282  1.00 90.69           N  
ATOM   2270  H   LYS A 154      16.121 -24.561   2.378  1.00 90.69           H  
ATOM   2271  CA  LYS A 154      18.278 -24.422   2.411  1.00 90.69           C  
ATOM   2272  HA  LYS A 154      18.768 -23.909   3.237  1.00 90.69           H  
ATOM   2273  C   LYS A 154      19.114 -24.108   1.174  1.00 90.69           C  
ATOM   2274  CB  LYS A 154      18.290 -25.933   2.671  1.00 90.69           C  
ATOM   2275  HB2 LYS A 154      19.312 -26.292   2.552  1.00 90.69           H  
ATOM   2276  HB3 LYS A 154      17.661 -26.442   1.940  1.00 90.69           H  
ATOM   2277  O   LYS A 154      20.235 -23.625   1.306  1.00 90.69           O  
ATOM   2278  CG  LYS A 154      17.820 -26.273   4.087  1.00 90.69           C  
ATOM   2279  HG2 LYS A 154      16.776 -25.988   4.212  1.00 90.69           H  
ATOM   2280  HG3 LYS A 154      18.425 -25.721   4.806  1.00 90.69           H  
ATOM   2281  CD  LYS A 154      17.978 -27.774   4.344  1.00 90.69           C  
ATOM   2282  HD2 LYS A 154      17.349 -28.328   3.647  1.00 90.69           H  
ATOM   2283  HD3 LYS A 154      19.021 -28.059   4.205  1.00 90.69           H  
ATOM   2284  CE  LYS A 154      17.549 -28.058   5.780  1.00 90.69           C  
ATOM   2285  HE2 LYS A 154      18.156 -27.453   6.453  1.00 90.69           H  
ATOM   2286  HE3 LYS A 154      16.517 -27.720   5.880  1.00 90.69           H  
ATOM   2287  NZ  LYS A 154      17.672 -29.496   6.128  1.00 90.69           N  
ATOM   2288  HZ1 LYS A 154      17.380 -29.645   7.083  1.00 90.69           H  
ATOM   2289  HZ2 LYS A 154      17.092 -30.056   5.519  1.00 90.69           H  
ATOM   2290  HZ3 LYS A 154      18.632 -29.794   6.041  1.00 90.69           H  
ATOM   2291  N   LEU A 155      18.559 -24.342  -0.015  1.00 86.68           N  
ATOM   2292  H   LEU A 155      17.634 -24.746  -0.042  1.00 86.68           H  
ATOM   2293  CA  LEU A 155      19.246 -24.063  -1.274  1.00 86.68           C  
ATOM   2294  HA  LEU A 155      20.215 -24.560  -1.246  1.00 86.68           H  
ATOM   2295  C   LEU A 155      19.502 -22.559  -1.467  1.00 86.68           C  
ATOM   2296  CB  LEU A 155      18.402 -24.645  -2.419  1.00 86.68           C  
ATOM   2297  HB2 LEU A 155      17.464 -24.092  -2.473  1.00 86.68           H  
ATOM   2298  HB3 LEU A 155      18.164 -25.684  -2.191  1.00 86.68           H  
ATOM   2299  O   LEU A 155      20.577 -22.176  -1.928  1.00 86.68           O  
ATOM   2300  CG  LEU A 155      19.094 -24.589  -3.793  1.00 86.68           C  
ATOM   2301  HG  LEU A 155      19.411 -23.570  -4.014  1.00 86.68           H  
ATOM   2302  CD1 LEU A 155      20.308 -25.519  -3.863  1.00 86.68           C  
ATOM   2303 HD11 LEU A 155      21.080 -25.181  -3.172  1.00 86.68           H  
ATOM   2304 HD12 LEU A 155      20.019 -26.537  -3.601  1.00 86.68           H  
ATOM   2305 HD13 LEU A 155      20.727 -25.510  -4.869  1.00 86.68           H  
ATOM   2306  CD2 LEU A 155      18.100 -25.018  -4.871  1.00 86.68           C  
ATOM   2307 HD21 LEU A 155      18.581 -25.010  -5.849  1.00 86.68           H  
ATOM   2308 HD22 LEU A 155      17.730 -26.021  -4.661  1.00 86.68           H  
ATOM   2309 HD23 LEU A 155      17.262 -24.321  -4.895  1.00 86.68           H  
ATOM   2310  N   ALA A 156      18.540 -21.705  -1.102  1.00 85.08           N  
ATOM   2311  H   ALA A 156      17.666 -22.073  -0.755  1.00 85.08           H  
ATOM   2312  CA  ALA A 156      18.688 -20.253  -1.180  1.00 85.08           C  
ATOM   2313  HA  ALA A 156      18.961 -19.984  -2.201  1.00 85.08           H  
ATOM   2314  C   ALA A 156      19.811 -19.741  -0.263  1.00 85.08           C  
ATOM   2315  CB  ALA A 156      17.339 -19.598  -0.857  1.00 85.08           C  
ATOM   2316  HB1 ALA A 156      17.025 -19.858   0.154  1.00 85.08           H  
ATOM   2317  HB2 ALA A 156      17.433 -18.514  -0.927  1.00 85.08           H  
ATOM   2318  HB3 ALA A 156      16.582 -19.936  -1.564  1.00 85.08           H  
ATOM   2319  O   ALA A 156      20.648 -18.958  -0.712  1.00 85.08           O  
ATOM   2320  N   ARG A 157      19.884 -20.238   0.981  1.00 85.71           N  
ATOM   2321  H   ARG A 157      19.152 -20.865   1.283  1.00 85.71           H  
ATOM   2322  CA  ARG A 157      20.957 -19.894   1.929  1.00 85.71           C  
ATOM   2323  HA  ARG A 157      21.017 -18.810   2.027  1.00 85.71           H  
ATOM   2324  C   ARG A 157      22.338 -20.329   1.426  1.00 85.71           C  
ATOM   2325  CB  ARG A 157      20.659 -20.491   3.312  1.00 85.71           C  
ATOM   2326  HB2 ARG A 157      20.427 -21.550   3.206  1.00 85.71           H  
ATOM   2327  HB3 ARG A 157      21.560 -20.402   3.920  1.00 85.71           H  
ATOM   2328  O   ARG A 157      23.241 -19.503   1.380  1.00 85.71           O  
ATOM   2329  CG  ARG A 157      19.511 -19.779   4.051  1.00 85.71           C  
ATOM   2330  HG2 ARG A 157      18.585 -19.852   3.481  1.00 85.71           H  
ATOM   2331  HG3 ARG A 157      19.764 -18.728   4.194  1.00 85.71           H  
ATOM   2332  CD  ARG A 157      19.337 -20.455   5.415  1.00 85.71           C  
ATOM   2333  HD2 ARG A 157      20.293 -20.418   5.938  1.00 85.71           H  
ATOM   2334  HD3 ARG A 157      19.073 -21.498   5.243  1.00 85.71           H  
ATOM   2335  NE  ARG A 157      18.307 -19.830   6.269  1.00 85.71           N  
ATOM   2336  HE  ARG A 157      17.873 -18.972   5.958  1.00 85.71           H  
ATOM   2337  NH1 ARG A 157      18.447 -21.383   7.959  1.00 85.71           N  
ATOM   2338 HH11 ARG A 157      19.286 -21.749   7.532  1.00 85.71           H  
ATOM   2339 HH12 ARG A 157      18.174 -21.647   8.895  1.00 85.71           H  
ATOM   2340  NH2 ARG A 157      16.979 -19.776   8.140  1.00 85.71           N  
ATOM   2341 HH21 ARG A 157      16.657 -18.846   7.911  1.00 85.71           H  
ATOM   2342 HH22 ARG A 157      16.706 -20.116   9.051  1.00 85.71           H  
ATOM   2343  CZ  ARG A 157      17.915 -20.316   7.438  1.00 85.71           C  
ATOM   2344  N   GLN A 158      22.471 -21.568   0.942  1.00 83.68           N  
ATOM   2345  H   GLN A 158      21.683 -22.195   1.016  1.00 83.68           H  
ATOM   2346  CA  GLN A 158      23.734 -22.083   0.387  1.00 83.68           C  
ATOM   2347  HA  GLN A 158      24.509 -22.045   1.153  1.00 83.68           H  
ATOM   2348  C   GLN A 158      24.239 -21.264  -0.808  1.00 83.68           C  
ATOM   2349  CB  GLN A 158      23.540 -23.537  -0.069  1.00 83.68           C  
ATOM   2350  HB2 GLN A 158      22.630 -23.609  -0.665  1.00 83.68           H  
ATOM   2351  HB3 GLN A 158      24.383 -23.829  -0.695  1.00 83.68           H  
ATOM   2352  O   GLN A 158      25.435 -21.016  -0.938  1.00 83.68           O  
ATOM   2353  CG  GLN A 158      23.468 -24.513   1.110  1.00 83.68           C  
ATOM   2354  HG2 GLN A 158      22.698 -24.196   1.813  1.00 83.68           H  
ATOM   2355  HG3 GLN A 158      24.423 -24.497   1.634  1.00 83.68           H  
ATOM   2356  CD  GLN A 158      23.170 -25.945   0.678  1.00 83.68           C  
ATOM   2357  NE2 GLN A 158      23.240 -26.886   1.592  1.00 83.68           N  
ATOM   2358 HE21 GLN A 158      23.149 -27.832   1.251  1.00 83.68           H  
ATOM   2359 HE22 GLN A 158      23.595 -26.650   2.508  1.00 83.68           H  
ATOM   2360  OE1 GLN A 158      22.864 -26.265  -0.461  1.00 83.68           O  
ATOM   2361  N   ARG A 159      23.336 -20.822  -1.694  1.00 77.98           N  
ATOM   2362  H   ARG A 159      22.367 -21.071  -1.555  1.00 77.98           H  
ATOM   2363  CA  ARG A 159      23.710 -19.952  -2.820  1.00 77.98           C  
ATOM   2364  HA  ARG A 159      24.582 -20.371  -3.322  1.00 77.98           H  
ATOM   2365  C   ARG A 159      24.153 -18.563  -2.360  1.00 77.98           C  
ATOM   2366  CB  ARG A 159      22.556 -19.839  -3.819  1.00 77.98           C  
ATOM   2367  HB2 ARG A 159      21.630 -19.626  -3.284  1.00 77.98           H  
ATOM   2368  HB3 ARG A 159      22.763 -19.005  -4.489  1.00 77.98           H  
ATOM   2369  O   ARG A 159      25.078 -18.017  -2.952  1.00 77.98           O  
ATOM   2370  CG  ARG A 159      22.398 -21.107  -4.666  1.00 77.98           C  
ATOM   2371  HG2 ARG A 159      22.159 -21.959  -4.029  1.00 77.98           H  
ATOM   2372  HG3 ARG A 159      23.325 -21.306  -5.204  1.00 77.98           H  
ATOM   2373  CD  ARG A 159      21.265 -20.867  -5.663  1.00 77.98           C  
ATOM   2374  HD2 ARG A 159      21.516 -20.003  -6.278  1.00 77.98           H  
ATOM   2375  HD3 ARG A 159      20.368 -20.638  -5.088  1.00 77.98           H  
ATOM   2376  NE  ARG A 159      21.021 -22.030  -6.539  1.00 77.98           N  
ATOM   2377  HE  ARG A 159      21.770 -22.700  -6.635  1.00 77.98           H  
ATOM   2378  NH1 ARG A 159      18.873 -21.462  -7.070  1.00 77.98           N  
ATOM   2379 HH11 ARG A 159      17.969 -21.851  -7.298  1.00 77.98           H  
ATOM   2380 HH12 ARG A 159      18.953 -20.635  -6.496  1.00 77.98           H  
ATOM   2381  NH2 ARG A 159      19.660 -23.369  -7.820  1.00 77.98           N  
ATOM   2382 HH21 ARG A 159      18.704 -23.533  -8.102  1.00 77.98           H  
ATOM   2383 HH22 ARG A 159      20.380 -24.068  -7.935  1.00 77.98           H  
ATOM   2384  CZ  ARG A 159      19.876 -22.280  -7.146  1.00 77.98           C  
ATOM   2385  N   GLY A 160      23.518 -18.008  -1.327  1.00 70.53           N  
ATOM   2386  H   GLY A 160      22.763 -18.519  -0.892  1.00 70.53           H  
ATOM   2387  CA  GLY A 160      23.927 -16.738  -0.722  1.00 70.53           C  
ATOM   2388  HA2 GLY A 160      23.906 -15.948  -1.473  1.00 70.53           H  
ATOM   2389  HA3 GLY A 160      23.232 -16.485   0.079  1.00 70.53           H  
ATOM   2390  C   GLY A 160      25.334 -16.804  -0.125  1.00 70.53           C  
ATOM   2391  O   GLY A 160      26.157 -15.944  -0.419  1.00 70.53           O  
ATOM   2392  N   GLU A 161      25.638 -17.859   0.635  1.00 63.91           N  
ATOM   2393  H   GLU A 161      24.906 -18.513   0.874  1.00 63.91           H  
ATOM   2394  CA  GLU A 161      26.973 -18.100   1.209  1.00 63.91           C  
ATOM   2395  HA  GLU A 161      27.273 -17.251   1.823  1.00 63.91           H  
ATOM   2396  C   GLU A 161      28.044 -18.270   0.123  1.00 63.91           C  
ATOM   2397  CB  GLU A 161      26.927 -19.355   2.097  1.00 63.91           C  
ATOM   2398  HB2 GLU A 161      27.945 -19.640   2.363  1.00 63.91           H  
ATOM   2399  HB3 GLU A 161      26.478 -20.167   1.525  1.00 63.91           H  
ATOM   2400  O   GLU A 161      29.094 -17.638   0.182  1.00 63.91           O  
ATOM   2401  CG  GLU A 161      26.131 -19.131   3.394  1.00 63.91           C  
ATOM   2402  HG2 GLU A 161      25.158 -18.705   3.149  1.00 63.91           H  
ATOM   2403  HG3 GLU A 161      26.664 -18.402   4.005  1.00 63.91           H  
ATOM   2404  CD  GLU A 161      25.904 -20.417   4.210  1.00 63.91           C  
ATOM   2405  OE1 GLU A 161      25.318 -20.299   5.311  1.00 63.91           O  
ATOM   2406  OE2 GLU A 161      26.217 -21.525   3.714  1.00 63.91           O  
ATOM   2407  N   MET A 162      27.754 -19.050  -0.921  1.00 55.68           N  
ATOM   2408  H   MET A 162      26.892 -19.576  -0.892  1.00 55.68           H  
ATOM   2409  CA  MET A 162      28.682 -19.280  -2.033  1.00 55.68           C  
ATOM   2410  HA  MET A 162      29.617 -19.664  -1.626  1.00 55.68           H  
ATOM   2411  C   MET A 162      29.011 -17.993  -2.809  1.00 55.68           C  
ATOM   2412  CB  MET A 162      28.058 -20.351  -2.938  1.00 55.68           C  
ATOM   2413  HB2 MET A 162      27.142 -19.961  -3.382  1.00 55.68           H  
ATOM   2414  HB3 MET A 162      27.803 -21.212  -2.320  1.00 55.68           H  
ATOM   2415  O   MET A 162      30.146 -17.811  -3.254  1.00 55.68           O  
ATOM   2416  CG  MET A 162      28.992 -20.818  -4.055  1.00 55.68           C  
ATOM   2417  HG2 MET A 162      29.906 -21.219  -3.617  1.00 55.68           H  
ATOM   2418  HG3 MET A 162      29.246 -19.943  -4.653  1.00 55.68           H  
ATOM   2419  SD  MET A 162      28.283 -22.044  -5.194  1.00 55.68           S  
ATOM   2420  CE  MET A 162      28.014 -23.432  -4.062  1.00 55.68           C  
ATOM   2421  HE1 MET A 162      27.254 -23.171  -3.326  1.00 55.68           H  
ATOM   2422  HE2 MET A 162      28.947 -23.667  -3.550  1.00 55.68           H  
ATOM   2423  HE3 MET A 162      27.684 -24.304  -4.627  1.00 55.68           H  
ATOM   2424  N   LEU A 163      28.039 -17.086  -2.963  1.00 52.38           N  
ATOM   2425  H   LEU A 163      27.130 -17.285  -2.570  1.00 52.38           H  
ATOM   2426  CA  LEU A 163      28.271 -15.767  -3.561  1.00 52.38           C  
ATOM   2427  HA  LEU A 163      28.778 -15.896  -4.517  1.00 52.38           H  
ATOM   2428  C   LEU A 163      29.210 -14.918  -2.692  1.00 52.38           C  
ATOM   2429  CB  LEU A 163      26.920 -15.064  -3.794  1.00 52.38           C  
ATOM   2430  HB2 LEU A 163      26.291 -15.216  -2.917  1.00 52.38           H  
ATOM   2431  HB3 LEU A 163      27.089 -13.991  -3.891  1.00 52.38           H  
ATOM   2432  O   LEU A 163      30.131 -14.302  -3.225  1.00 52.38           O  
ATOM   2433  CG  LEU A 163      26.184 -15.561  -5.051  1.00 52.38           C  
ATOM   2434  HG  LEU A 163      26.256 -16.647  -5.121  1.00 52.38           H  
ATOM   2435  CD1 LEU A 163      24.706 -15.181  -4.983  1.00 52.38           C  
ATOM   2436 HD11 LEU A 163      24.196 -15.523  -5.884  1.00 52.38           H  
ATOM   2437 HD12 LEU A 163      24.614 -14.099  -4.893  1.00 52.38           H  
ATOM   2438 HD13 LEU A 163      24.250 -15.656  -4.114  1.00 52.38           H  
ATOM   2439  CD2 LEU A 163      26.767 -14.938  -6.323  1.00 52.38           C  
ATOM   2440 HD21 LEU A 163      27.815 -15.220  -6.427  1.00 52.38           H  
ATOM   2441 HD22 LEU A 163      26.702 -13.851  -6.270  1.00 52.38           H  
ATOM   2442 HD23 LEU A 163      26.219 -15.293  -7.195  1.00 52.38           H  
ATOM   2443  N   LEU A 164      29.025 -14.936  -1.369  1.00 52.92           N  
ATOM   2444  H   LEU A 164      28.284 -15.510  -0.993  1.00 52.92           H  
ATOM   2445  CA  LEU A 164      29.886 -14.213  -0.427  1.00 52.92           C  
ATOM   2446  HA  LEU A 164      29.970 -13.177  -0.756  1.00 52.92           H  
ATOM   2447  C   LEU A 164      31.325 -14.767  -0.403  1.00 52.92           C  
ATOM   2448  CB  LEU A 164      29.248 -14.244   0.976  1.00 52.92           C  
ATOM   2449  HB2 LEU A 164      29.085 -15.284   1.260  1.00 52.92           H  
ATOM   2450  HB3 LEU A 164      29.960 -13.825   1.688  1.00 52.92           H  
ATOM   2451  O   LEU A 164      32.272 -13.983  -0.469  1.00 52.92           O  
ATOM   2452  CG  LEU A 164      27.918 -13.478   1.108  1.00 52.92           C  
ATOM   2453  HG  LEU A 164      27.220 -13.805   0.338  1.00 52.92           H  
ATOM   2454  CD1 LEU A 164      27.292 -13.757   2.476  1.00 52.92           C  
ATOM   2455 HD11 LEU A 164      27.965 -13.431   3.269  1.00 52.92           H  
ATOM   2456 HD12 LEU A 164      26.342 -13.230   2.564  1.00 52.92           H  
ATOM   2457 HD13 LEU A 164      27.109 -14.826   2.579  1.00 52.92           H  
ATOM   2458  CD2 LEU A 164      28.101 -11.965   0.963  1.00 52.92           C  
ATOM   2459 HD21 LEU A 164      27.148 -11.462   1.121  1.00 52.92           H  
ATOM   2460 HD22 LEU A 164      28.826 -11.606   1.694  1.00 52.92           H  
ATOM   2461 HD23 LEU A 164      28.453 -11.729  -0.042  1.00 52.92           H  
ATOM   2462  N   ASP A 165      31.496 -16.093  -0.367  1.00 51.75           N  
ATOM   2463  H   ASP A 165      30.675 -16.670  -0.247  1.00 51.75           H  
ATOM   2464  CA  ASP A 165      32.809 -16.758  -0.285  1.00 51.75           C  
ATOM   2465  HA  ASP A 165      33.382 -16.316   0.530  1.00 51.75           H  
ATOM   2466  C   ASP A 165      33.656 -16.594  -1.552  1.00 51.75           C  
ATOM   2467  CB  ASP A 165      32.620 -18.267  -0.023  1.00 51.75           C  
ATOM   2468  HB2 ASP A 165      31.669 -18.598  -0.440  1.00 51.75           H  
ATOM   2469  HB3 ASP A 165      33.401 -18.814  -0.552  1.00 51.75           H  
ATOM   2470  O   ASP A 165      34.875 -16.426  -1.480  1.00 51.75           O  
ATOM   2471  CG  ASP A 165      32.714 -18.689   1.447  1.00 51.75           C  
ATOM   2472  OD1 ASP A 165      32.975 -17.826   2.315  1.00 51.75           O  
ATOM   2473  OD2 ASP A 165      32.585 -19.913   1.677  1.00 51.75           O  
ATOM   2474  N   HIS A 166      33.044 -16.625  -2.738  1.00 46.48           N  
ATOM   2475  H   HIS A 166      32.048 -16.789  -2.761  1.00 46.48           H  
ATOM   2476  CA  HIS A 166      33.788 -16.525  -3.999  1.00 46.48           C  
ATOM   2477  HA  HIS A 166      34.710 -17.092  -3.872  1.00 46.48           H  
ATOM   2478  C   HIS A 166      34.275 -15.109  -4.330  1.00 46.48           C  
ATOM   2479  CB  HIS A 166      32.997 -17.190  -5.134  1.00 46.48           C  
ATOM   2480  HB2 HIS A 166      31.968 -16.830  -5.124  1.00 46.48           H  
ATOM   2481  HB3 HIS A 166      33.437 -16.929  -6.097  1.00 46.48           H  
ATOM   2482  O   HIS A 166      34.643 -14.837  -5.473  1.00 46.48           O  
ATOM   2483  CG  HIS A 166      33.022 -18.691  -5.033  1.00 46.48           C  
ATOM   2484  CD2 HIS A 166      31.966 -19.537  -5.209  1.00 46.48           C  
ATOM   2485  HD2 HIS A 166      30.963 -19.228  -5.463  1.00 46.48           H  
ATOM   2486  ND1 HIS A 166      34.121 -19.471  -4.758  1.00 46.48           N  
ATOM   2487  HD1 HIS A 166      35.029 -19.130  -4.475  1.00 46.48           H  
ATOM   2488  CE1 HIS A 166      33.729 -20.754  -4.749  1.00 46.48           C  
ATOM   2489  HE1 HIS A 166      34.362 -21.595  -4.508  1.00 46.48           H  
ATOM   2490  NE2 HIS A 166      32.423 -20.850  -5.037  1.00 46.48           N  
ATOM   2725  N   THR A 185       2.914 -15.172  -5.874  1.00 94.68           N  
ATOM   2726  H   THR A 185       3.141 -14.419  -6.507  1.00 94.68           H  
ATOM   2727  CA  THR A 185       1.658 -15.041  -5.139  1.00 94.68           C  
ATOM   2728  HA  THR A 185       1.778 -15.388  -4.112  1.00 94.68           H  
ATOM   2729  C   THR A 185       0.542 -15.856  -5.800  1.00 94.68           C  
ATOM   2730  CB  THR A 185       1.393 -13.537  -5.134  1.00 94.68           C  
ATOM   2731  HB  THR A 185       1.486 -13.175  -6.157  1.00 94.68           H  
ATOM   2732  O   THR A 185       0.646 -16.192  -6.976  1.00 94.68           O  
ATOM   2733  CG2 THR A 185       0.066 -13.045  -4.626  1.00 94.68           C  
ATOM   2734 HG21 THR A 185      -0.744 -13.500  -5.195  1.00 94.68           H  
ATOM   2735 HG22 THR A 185       0.057 -11.975  -4.835  1.00 94.68           H  
ATOM   2736 HG23 THR A 185      -0.066 -13.205  -3.556  1.00 94.68           H  
ATOM   2737  OG1 THR A 185       2.394 -12.921  -4.354  1.00 94.68           O  
ATOM   2738  HG1 THR A 185       2.018 -12.109  -4.006  1.00 94.68           H  
ATOM   2739  N   VAL A 186      -0.532 -16.175  -5.078  1.00 98.77           N  
ATOM   2740  H   VAL A 186      -0.583 -15.850  -4.123  1.00 98.77           H  
ATOM   2741  CA  VAL A 186      -1.766 -16.735  -5.656  1.00 98.77           C  
ATOM   2742  HA  VAL A 186      -1.572 -17.027  -6.688  1.00 98.77           H  
ATOM   2743  C   VAL A 186      -2.858 -15.675  -5.695  1.00 98.77           C  
ATOM   2744  CB  VAL A 186      -2.252 -17.995  -4.920  1.00 98.77           C  
ATOM   2745  HB  VAL A 186      -2.958 -18.501  -5.578  1.00 98.77           H  
ATOM   2746  O   VAL A 186      -2.864 -14.746  -4.888  1.00 98.77           O  
ATOM   2747  CG1 VAL A 186      -1.125 -18.991  -4.668  1.00 98.77           C  
ATOM   2748 HG11 VAL A 186      -0.611 -19.208  -5.605  1.00 98.77           H  
ATOM   2749 HG12 VAL A 186      -0.410 -18.581  -3.955  1.00 98.77           H  
ATOM   2750 HG13 VAL A 186      -1.550 -19.904  -4.249  1.00 98.77           H  
ATOM   2751  CG2 VAL A 186      -2.963 -17.711  -3.591  1.00 98.77           C  
ATOM   2752 HG21 VAL A 186      -2.326 -17.102  -2.950  1.00 98.77           H  
ATOM   2753 HG22 VAL A 186      -3.194 -18.638  -3.067  1.00 98.77           H  
ATOM   2754 HG23 VAL A 186      -3.895 -17.177  -3.773  1.00 98.77           H  
ATOM   2755  N   GLY A 187      -3.823 -15.815  -6.594  1.00 98.94           N  
ATOM   2756  H   GLY A 187      -3.781 -16.560  -7.275  1.00 98.94           H  
ATOM   2757  CA  GLY A 187      -4.894 -14.835  -6.661  1.00 98.94           C  
ATOM   2758  HA2 GLY A 187      -4.469 -13.883  -6.979  1.00 98.94           H  
ATOM   2759  HA3 GLY A 187      -5.308 -14.684  -5.664  1.00 98.94           H  
ATOM   2760  C   GLY A 187      -6.027 -15.195  -7.596  1.00 98.94           C  
ATOM   2761  O   GLY A 187      -5.973 -16.188  -8.327  1.00 98.94           O  
ATOM   2762  N   ALA A 188      -7.076 -14.386  -7.541  1.00 98.98           N  
ATOM   2763  H   ALA A 188      -7.023 -13.582  -6.931  1.00 98.98           H  
ATOM   2764  CA  ALA A 188      -8.278 -14.550  -8.335  1.00 98.98           C  
ATOM   2765  HA  ALA A 188      -8.004 -15.032  -9.273  1.00 98.98           H  
ATOM   2766  C   ALA A 188      -8.916 -13.201  -8.667  1.00 98.98           C  
ATOM   2767  CB  ALA A 188      -9.262 -15.455  -7.584  1.00 98.98           C  
ATOM   2768  HB1 ALA A 188      -9.583 -14.964  -6.665  1.00 98.98           H  
ATOM   2769  HB2 ALA A 188      -8.782 -16.402  -7.338  1.00 98.98           H  
ATOM   2770  HB3 ALA A 188     -10.134 -15.645  -8.210  1.00 98.98           H  
ATOM   2771  O   ALA A 188      -8.855 -12.253  -7.886  1.00 98.98           O  
ATOM   2772  N   VAL A 189      -9.583 -13.155  -9.814  1.00 98.99           N  
ATOM   2773  H   VAL A 189      -9.574 -13.979 -10.398  1.00 98.99           H  
ATOM   2774  CA  VAL A 189     -10.474 -12.070 -10.226  1.00 98.99           C  
ATOM   2775  HA  VAL A 189     -10.723 -11.469  -9.351  1.00 98.99           H  
ATOM   2776  C   VAL A 189     -11.764 -12.672 -10.763  1.00 98.99           C  
ATOM   2777  CB  VAL A 189      -9.832 -11.133 -11.262  1.00 98.99           C  
ATOM   2778  HB  VAL A 189     -10.551 -10.345 -11.488  1.00 98.99           H  
ATOM   2779  O   VAL A 189     -11.742 -13.752 -11.360  1.00 98.99           O  
ATOM   2780  CG1 VAL A 189      -8.584 -10.451 -10.701  1.00 98.99           C  
ATOM   2781 HG11 VAL A 189      -8.851  -9.863  -9.823  1.00 98.99           H  
ATOM   2782 HG12 VAL A 189      -7.830 -11.186 -10.419  1.00 98.99           H  
ATOM   2783 HG13 VAL A 189      -8.163  -9.789 -11.459  1.00 98.99           H  
ATOM   2784  CG2 VAL A 189      -9.481 -11.851 -12.572  1.00 98.99           C  
ATOM   2785 HG21 VAL A 189      -8.876 -12.734 -12.367  1.00 98.99           H  
ATOM   2786 HG22 VAL A 189     -10.392 -12.158 -13.086  1.00 98.99           H  
ATOM   2787 HG23 VAL A 189      -8.930 -11.176 -13.227  1.00 98.99           H  
ATOM   2788  N   ALA A 190     -12.887 -11.997 -10.558  1.00 98.97           N  
ATOM   2789  H   ALA A 190     -12.857 -11.122 -10.053  1.00 98.97           H  
ATOM   2790  CA  ALA A 190     -14.173 -12.463 -11.057  1.00 98.97           C  
ATOM   2791  HA  ALA A 190     -13.997 -13.093 -11.929  1.00 98.97           H  
ATOM   2792  C   ALA A 190     -15.060 -11.309 -11.516  1.00 98.97           C  
ATOM   2793  CB  ALA A 190     -14.867 -13.310  -9.982  1.00 98.97           C  
ATOM   2794  HB1 ALA A 190     -14.225 -14.139  -9.685  1.00 98.97           H  
ATOM   2795  HB2 ALA A 190     -15.801 -13.708 -10.379  1.00 98.97           H  
ATOM   2796  HB3 ALA A 190     -15.087 -12.693  -9.111  1.00 98.97           H  
ATOM   2797  O   ALA A 190     -14.984 -10.211 -10.967  1.00 98.97           O  
ATOM   2798  N   LEU A 191     -15.921 -11.609 -12.486  1.00 98.90           N  
ATOM   2799  H   LEU A 191     -15.876 -12.546 -12.861  1.00 98.90           H  
ATOM   2800  CA  LEU A 191     -17.103 -10.834 -12.847  1.00 98.90           C  
ATOM   2801  HA  LEU A 191     -17.149  -9.935 -12.231  1.00 98.90           H  
ATOM   2802  C   LEU A 191     -18.329 -11.708 -12.575  1.00 98.90           C  
ATOM   2803  CB  LEU A 191     -17.017 -10.420 -14.325  1.00 98.90           C  
ATOM   2804  HB2 LEU A 191     -16.120  -9.822 -14.482  1.00 98.90           H  
ATOM   2805  HB3 LEU A 191     -16.920 -11.329 -14.919  1.00 98.90           H  
ATOM   2806  O   LEU A 191     -18.409 -12.826 -13.092  1.00 98.90           O  
ATOM   2807  CG  LEU A 191     -18.244  -9.644 -14.843  1.00 98.90           C  
ATOM   2808  HG  LEU A 191     -19.159 -10.195 -14.624  1.00 98.90           H  
ATOM   2809  CD1 LEU A 191     -18.342  -8.244 -14.242  1.00 98.90           C  
ATOM   2810 HD11 LEU A 191     -19.156  -7.689 -14.708  1.00 98.90           H  
ATOM   2811 HD12 LEU A 191     -17.413  -7.700 -14.415  1.00 98.90           H  
ATOM   2812 HD13 LEU A 191     -18.529  -8.310 -13.170  1.00 98.90           H  
ATOM   2813  CD2 LEU A 191     -18.147  -9.480 -16.356  1.00 98.90           C  
ATOM   2814 HD21 LEU A 191     -17.253  -8.907 -16.598  1.00 98.90           H  
ATOM   2815 HD22 LEU A 191     -18.096 -10.460 -16.830  1.00 98.90           H  
ATOM   2816 HD23 LEU A 191     -19.022  -8.950 -16.732  1.00 98.90           H  
ATOM   2817  N   ASP A 192     -19.281 -11.223 -11.784  1.00 98.76           N  
ATOM   2818  H   ASP A 192     -19.161 -10.298 -11.395  1.00 98.76           H  
ATOM   2819  CA  ASP A 192     -20.507 -11.965 -11.482  1.00 98.76           C  
ATOM   2820  HA  ASP A 192     -20.292 -13.024 -11.630  1.00 98.76           H  
ATOM   2821  C   ASP A 192     -21.669 -11.673 -12.442  1.00 98.76           C  
ATOM   2822  CB  ASP A 192     -20.878 -11.837  -9.997  1.00 98.76           C  
ATOM   2823  HB2 ASP A 192     -21.655 -12.566  -9.768  1.00 98.76           H  
ATOM   2824  HB3 ASP A 192     -19.996 -12.122  -9.424  1.00 98.76           H  
ATOM   2825  O   ASP A 192     -21.588 -10.846 -13.353  1.00 98.76           O  
ATOM   2826  CG  ASP A 192     -21.373 -10.458  -9.551  1.00 98.76           C  
ATOM   2827  OD1 ASP A 192     -21.929  -9.723 -10.397  1.00 98.76           O  
ATOM   2828  OD2 ASP A 192     -21.277 -10.170  -8.338  1.00 98.76           O  
ATOM   2829  N   GLN A 193     -22.781 -12.389 -12.249  1.00 97.83           N  
ATOM   2830  H   GLN A 193     -22.809 -13.021 -11.463  1.00 97.83           H  
ATOM   2831  CA  GLN A 193     -23.971 -12.261 -13.097  1.00 97.83           C  
ATOM   2832  HA  GLN A 193     -23.670 -12.370 -14.138  1.00 97.83           H  
ATOM   2833  C   GLN A 193     -24.663 -10.892 -12.975  1.00 97.83           C  
ATOM   2834  CB  GLN A 193     -24.975 -13.373 -12.756  1.00 97.83           C  
ATOM   2835  HB2 GLN A 193     -25.236 -13.319 -11.699  1.00 97.83           H  
ATOM   2836  HB3 GLN A 193     -25.880 -13.198 -13.337  1.00 97.83           H  
ATOM   2837  O   GLN A 193     -25.424 -10.516 -13.874  1.00 97.83           O  
ATOM   2838  CG  GLN A 193     -24.459 -14.783 -13.080  1.00 97.83           C  
ATOM   2839  HG2 GLN A 193     -23.637 -15.038 -12.411  1.00 97.83           H  
ATOM   2840  HG3 GLN A 193     -24.091 -14.809 -14.106  1.00 97.83           H  
ATOM   2841  CD  GLN A 193     -25.571 -15.821 -12.952  1.00 97.83           C  
ATOM   2842  NE2 GLN A 193     -25.415 -16.830 -12.129  1.00 97.83           N  
ATOM   2843 HE21 GLN A 193     -26.164 -17.505 -12.071  1.00 97.83           H  
ATOM   2844 HE22 GLN A 193     -24.584 -16.907 -11.560  1.00 97.83           H  
ATOM   2845  OE1 GLN A 193     -26.604 -15.741 -13.593  1.00 97.83           O  
ATOM   2846  N   LEU A 194     -24.407 -10.156 -11.888  1.00 97.79           N  
ATOM   2847  H   LEU A 194     -23.674 -10.461 -11.264  1.00 97.79           H  
ATOM   2848  CA  LEU A 194     -24.923  -8.808 -11.646  1.00 97.79           C  
ATOM   2849  HA  LEU A 194     -25.875  -8.690 -12.163  1.00 97.79           H  
ATOM   2850  C   LEU A 194     -23.999  -7.723 -12.219  1.00 97.79           C  
ATOM   2851  CB  LEU A 194     -25.157  -8.613 -10.136  1.00 97.79           C  
ATOM   2852  HB2 LEU A 194     -25.506  -7.594  -9.970  1.00 97.79           H  
ATOM   2853  HB3 LEU A 194     -24.202  -8.721  -9.622  1.00 97.79           H  
ATOM   2854  O   LEU A 194     -24.384  -6.556 -12.254  1.00 97.79           O  
ATOM   2855  CG  LEU A 194     -26.166  -9.587  -9.501  1.00 97.79           C  
ATOM   2856  HG  LEU A 194     -25.808 -10.611  -9.612  1.00 97.79           H  
ATOM   2857  CD1 LEU A 194     -26.298  -9.286  -8.009  1.00 97.79           C  
ATOM   2858 HD11 LEU A 194     -25.322  -9.380  -7.534  1.00 97.79           H  
ATOM   2859 HD12 LEU A 194     -26.674  -8.274  -7.858  1.00 97.79           H  
ATOM   2860 HD13 LEU A 194     -26.977 -10.001  -7.544  1.00 97.79           H  
ATOM   2861  CD2 LEU A 194     -27.557  -9.482 -10.136  1.00 97.79           C  
ATOM   2862 HD21 LEU A 194     -27.905  -8.450 -10.096  1.00 97.79           H  
ATOM   2863 HD22 LEU A 194     -28.253 -10.122  -9.595  1.00 97.79           H  
ATOM   2864 HD23 LEU A 194     -27.517  -9.818 -11.173  1.00 97.79           H  
ATOM   2865  N   GLY A 195     -22.825  -8.105 -12.726  1.00 98.10           N  
ATOM   2866  H   GLY A 195     -22.537  -9.062 -12.578  1.00 98.10           H  
ATOM   2867  CA  GLY A 195     -21.845  -7.196 -13.308  1.00 98.10           C  
ATOM   2868  HA2 GLY A 195     -22.353  -6.373 -13.810  1.00 98.10           H  
ATOM   2869  HA3 GLY A 195     -21.267  -7.752 -14.047  1.00 98.10           H  
ATOM   2870  C   GLY A 195     -20.869  -6.607 -12.292  1.00 98.10           C  
ATOM   2871  O   GLY A 195     -20.230  -5.603 -12.605  1.00 98.10           O  
ATOM   2872  N   ASN A 196     -20.743  -7.197 -11.098  1.00 98.83           N  
ATOM   2873  H   ASN A 196     -21.266  -8.038 -10.899  1.00 98.83           H  
ATOM   2874  CA  ASN A 196     -19.739  -6.768 -10.130  1.00 98.83           C  
ATOM   2875  HA  ASN A 196     -19.587  -5.697 -10.266  1.00 98.83           H  
ATOM   2876  C   ASN A 196     -18.408  -7.459 -10.377  1.00 98.83           C  
ATOM   2877  CB  ASN A 196     -20.180  -6.979  -8.682  1.00 98.83           C  
ATOM   2878  HB2 ASN A 196     -19.472  -6.489  -8.013  1.00 98.83           H  
ATOM   2879  HB3 ASN A 196     -20.157  -8.043  -8.448  1.00 98.83           H  
ATOM   2880  O   ASN A 196     -18.354  -8.652 -10.674  1.00 98.83           O  
ATOM   2881  CG  ASN A 196     -21.547  -6.412  -8.405  1.00 98.83           C  
ATOM   2882  ND2 ASN A 196     -22.466  -7.253  -7.998  1.00 98.83           N  
ATOM   2883 HD21 ASN A 196     -23.388  -6.888  -7.807  1.00 98.83           H  
ATOM   2884 HD22 ASN A 196     -22.231  -8.235  -7.983  1.00 98.83           H  
ATOM   2885  OD1 ASN A 196     -21.790  -5.226  -8.575  1.00 98.83           O  
ATOM   2886  N   LEU A 197     -17.345  -6.691 -10.204  1.00 98.93           N  
ATOM   2887  H   LEU A 197     -17.504  -5.736  -9.914  1.00 98.93           H  
ATOM   2888  CA  LEU A 197     -15.965  -7.122 -10.265  1.00 98.93           C  
ATOM   2889  HA  LEU A 197     -15.916  -8.089 -10.767  1.00 98.93           H  
ATOM   2890  C   LEU A 197     -15.417  -7.295  -8.849  1.00 98.93           C  
ATOM   2891  CB  LEU A 197     -15.173  -6.079 -11.071  1.00 98.93           C  
ATOM   2892  HB2 LEU A 197     -15.414  -5.087 -10.689  1.00 98.93           H  
ATOM   2893  HB3 LEU A 197     -14.106  -6.235 -10.913  1.00 98.93           H  
ATOM   2894  O   LEU A 197     -15.729  -6.509  -7.961  1.00 98.93           O  
ATOM   2895  CG  LEU A 197     -15.454  -6.121 -12.583  1.00 98.93           C  
ATOM   2896  HG  LEU A 197     -16.527  -6.098 -12.775  1.00 98.93           H  
ATOM   2897  CD1 LEU A 197     -14.806  -4.919 -13.259  1.00 98.93           C  
ATOM   2898 HD11 LEU A 197     -13.758  -4.847 -12.967  1.00 98.93           H  
ATOM   2899 HD12 LEU A 197     -14.871  -5.014 -14.343  1.00 98.93           H  
ATOM   2900 HD13 LEU A 197     -15.318  -4.003 -12.965  1.00 98.93           H  
ATOM   2901  CD2 LEU A 197     -14.840  -7.359 -13.225  1.00 98.93           C  
ATOM   2902 HD21 LEU A 197     -15.025  -7.356 -14.300  1.00 98.93           H  
ATOM   2903 HD22 LEU A 197     -13.764  -7.345 -13.051  1.00 98.93           H  
ATOM   2904 HD23 LEU A 197     -15.271  -8.266 -12.803  1.00 98.93           H  
ATOM   2905  N   ALA A 198     -14.557  -8.283  -8.640  1.00 98.98           N  
ATOM   2906  H   ALA A 198     -14.372  -8.929  -9.394  1.00 98.98           H  
ATOM   2907  CA  ALA A 198     -13.792  -8.419  -7.404  1.00 98.98           C  
ATOM   2908  HA  ALA A 198     -13.643  -7.433  -6.963  1.00 98.98           H  
ATOM   2909  C   ALA A 198     -12.414  -9.014  -7.688  1.00 98.98           C  
ATOM   2910  CB  ALA A 198     -14.570  -9.273  -6.400  1.00 98.98           C  
ATOM   2911  HB1 ALA A 198     -15.560  -8.847  -6.239  1.00 98.98           H  
ATOM   2912  HB2 ALA A 198     -14.660 -10.290  -6.782  1.00 98.98           H  
ATOM   2913  HB3 ALA A 198     -14.039  -9.291  -5.449  1.00 98.98           H  
ATOM   2914  O   ALA A 198     -12.233  -9.736  -8.673  1.00 98.98           O  
ATOM   2915  N   ALA A 199     -11.458  -8.728  -6.808  1.00 98.99           N  
ATOM   2916  H   ALA A 199     -11.694  -8.149  -6.015  1.00 98.99           H  
ATOM   2917  CA  ALA A 199     -10.103  -9.263  -6.864  1.00 98.99           C  
ATOM   2918  HA  ALA A 199     -10.088 -10.137  -7.515  1.00 98.99           H  
ATOM   2919  C   ALA A 199      -9.642  -9.706  -5.474  1.00 98.99           C  
ATOM   2920  CB  ALA A 199      -9.160  -8.211  -7.453  1.00 98.99           C  
ATOM   2921  HB1 ALA A 199      -9.147  -7.326  -6.817  1.00 98.99           H  
ATOM   2922  HB2 ALA A 199      -9.488  -7.924  -8.452  1.00 98.99           H  
ATOM   2923  HB3 ALA A 199      -8.150  -8.618  -7.515  1.00 98.99           H  
ATOM   2924  O   ALA A 199     -10.029  -9.108  -4.470  1.00 98.99           O  
ATOM   2925  N   ALA A 200      -8.816 -10.746  -5.430  1.00 98.98           N  
ATOM   2926  H   ALA A 200      -8.564 -11.190  -6.301  1.00 98.98           H  
ATOM   2927  CA  ALA A 200      -8.198 -11.274  -4.222  1.00 98.98           C  
ATOM   2928  HA  ALA A 200      -8.134 -10.486  -3.471  1.00 98.98           H  
ATOM   2929  C   ALA A 200      -6.781 -11.769  -4.524  1.00 98.98           C  
ATOM   2930  CB  ALA A 200      -9.064 -12.416  -3.687  1.00 98.98           C  
ATOM   2931  HB1 ALA A 200      -9.224 -13.152  -4.476  1.00 98.98           H  
ATOM   2932  HB2 ALA A 200     -10.023 -12.031  -3.341  1.00 98.98           H  
ATOM   2933  HB3 ALA A 200      -8.551 -12.919  -2.867  1.00 98.98           H  
ATOM   2934  O   ALA A 200      -6.544 -12.381  -5.568  1.00 98.98           O  
ATOM   2935  N   THR A 201      -5.863 -11.565  -3.586  1.00 98.96           N  
ATOM   2936  H   THR A 201      -6.133 -11.054  -2.758  1.00 98.96           H  
ATOM   2937  CA  THR A 201      -4.442 -11.902  -3.728  1.00 98.96           C  
ATOM   2938  HA  THR A 201      -4.320 -12.696  -4.464  1.00 98.96           H  
ATOM   2939  C   THR A 201      -3.905 -12.394  -2.379  1.00 98.96           C  
ATOM   2940  CB  THR A 201      -3.690 -10.653  -4.226  1.00 98.96           C  
ATOM   2941  HB  THR A 201      -3.774  -9.852  -3.492  1.00 98.96           H  
ATOM   2942  O   THR A 201      -4.227 -11.803  -1.355  1.00 98.96           O  
ATOM   2943  CG2 THR A 201      -2.235 -10.933  -4.511  1.00 98.96           C  
ATOM   2944 HG21 THR A 201      -2.170 -11.690  -5.292  1.00 98.96           H  
ATOM   2945 HG22 THR A 201      -1.750 -11.273  -3.596  1.00 98.96           H  
ATOM   2946 HG23 THR A 201      -1.741 -10.023  -4.853  1.00 98.96           H  
ATOM   2947  OG1 THR A 201      -4.190 -10.213  -5.473  1.00 98.96           O  
ATOM   2948  HG1 THR A 201      -3.683  -9.436  -5.722  1.00 98.96           H  
ATOM   2949  N   SER A 202      -3.115 -13.472  -2.343  1.00 98.92           N  
ATOM   2950  H   SER A 202      -2.877 -13.928  -3.212  1.00 98.92           H  
ATOM   2951  CA  SER A 202      -2.539 -14.044  -1.109  1.00 98.92           C  
ATOM   2952  HA  SER A 202      -2.419 -13.250  -0.372  1.00 98.92           H  
ATOM   2953  C   SER A 202      -1.160 -14.653  -1.363  1.00 98.92           C  
ATOM   2954  CB  SER A 202      -3.486 -15.090  -0.509  1.00 98.92           C  
ATOM   2955  HB2 SER A 202      -4.445 -14.617  -0.299  1.00 98.92           H  
ATOM   2956  HB3 SER A 202      -3.636 -15.903  -1.219  1.00 98.92           H  
ATOM   2957  O   SER A 202      -0.902 -15.183  -2.445  1.00 98.92           O  
ATOM   2958  OG  SER A 202      -2.970 -15.615   0.695  1.00 98.92           O  
ATOM   2959  HG  SER A 202      -3.708 -15.969   1.197  1.00 98.92           H  
ATOM   2960  N   THR A 203      -0.241 -14.562  -0.404  1.00 98.55           N  
ATOM   2961  H   THR A 203      -0.496 -14.125   0.470  1.00 98.55           H  
ATOM   2962  CA  THR A 203       1.147 -15.001  -0.589  1.00 98.55           C  
ATOM   2963  HA  THR A 203       1.146 -15.865  -1.253  1.00 98.55           H  
ATOM   2964  C   THR A 203       1.823 -15.424   0.709  1.00 98.55           C  
ATOM   2965  CB  THR A 203       1.954 -13.895  -1.283  1.00 98.55           C  
ATOM   2966  HB  THR A 203       1.370 -13.562  -2.141  1.00 98.55           H  
ATOM   2967  O   THR A 203       1.517 -14.913   1.784  1.00 98.55           O  
ATOM   2968  CG2 THR A 203       2.236 -12.664  -0.431  1.00 98.55           C  
ATOM   2969 HG21 THR A 203       2.813 -12.917   0.458  1.00 98.55           H  
ATOM   2970 HG22 THR A 203       1.283 -12.234  -0.121  1.00 98.55           H  
ATOM   2971 HG23 THR A 203       2.788 -11.927  -1.014  1.00 98.55           H  
ATOM   2972  OG1 THR A 203       3.175 -14.381  -1.786  1.00 98.55           O  
ATOM   2973  HG1 THR A 203       3.271 -13.976  -2.651  1.00 98.55           H  
ATOM   2974  N   GLY A 204       2.796 -16.330   0.593  1.00 97.20           N  
ATOM   2975  H   GLY A 204       2.928 -16.753  -0.315  1.00 97.20           H  
ATOM   2976  CA  GLY A 204       3.833 -16.548   1.609  1.00 97.20           C  
ATOM   2977  HA2 GLY A 204       3.418 -16.375   2.602  1.00 97.20           H  
ATOM   2978  HA3 GLY A 204       4.179 -17.580   1.546  1.00 97.20           H  
ATOM   2979  C   GLY A 204       5.053 -15.630   1.450  1.00 97.20           C  
ATOM   2980  O   GLY A 204       6.038 -15.765   2.172  1.00 97.20           O  
ATOM   2981  N   GLY A 205       5.034 -14.723   0.471  1.00 95.05           N  
ATOM   2982  H   GLY A 205       4.219 -14.684  -0.125  1.00 95.05           H  
ATOM   2983  CA  GLY A 205       6.140 -13.828   0.155  1.00 95.05           C  
ATOM   2984  HA2 GLY A 205       5.752 -12.957  -0.373  1.00 95.05           H  
ATOM   2985  HA3 GLY A 205       6.599 -13.487   1.084  1.00 95.05           H  
ATOM   2986  C   GLY A 205       7.195 -14.498  -0.726  1.00 95.05           C  
ATOM   2987  O   GLY A 205       6.871 -15.206  -1.678  1.00 95.05           O  
ATOM   2988  N   ILE A 206       8.473 -14.250  -0.432  1.00 91.79           N  
ATOM   2989  H   ILE A 206       8.676 -13.758   0.426  1.00 91.79           H  
ATOM   2990  CA  ILE A 206       9.614 -14.801  -1.176  1.00 91.79           C  
ATOM   2991  HA  ILE A 206       9.234 -15.472  -1.946  1.00 91.79           H  
ATOM   2992  C   ILE A 206      10.488 -15.657  -0.256  1.00 91.79           C  
ATOM   2993  CB  ILE A 206      10.418 -13.697  -1.908  1.00 91.79           C  
ATOM   2994  HB  ILE A 206      11.222 -14.188  -2.457  1.00 91.79           H  
ATOM   2995  O   ILE A 206      10.628 -15.372   0.932  1.00 91.79           O  
ATOM   2996  CG1 ILE A 206      11.063 -12.695  -0.928  1.00 91.79           C  
ATOM   2997 HG12 ILE A 206      10.289 -12.236  -0.313  1.00 91.79           H  
ATOM   2998 HG13 ILE A 206      11.755 -13.249  -0.294  1.00 91.79           H  
ATOM   2999  CG2 ILE A 206       9.523 -12.992  -2.944  1.00 91.79           C  
ATOM   3000 HG21 ILE A 206       8.781 -12.371  -2.443  1.00 91.79           H  
ATOM   3001 HG22 ILE A 206       9.007 -13.732  -3.556  1.00 91.79           H  
ATOM   3002 HG23 ILE A 206      10.127 -12.367  -3.602  1.00 91.79           H  
ATOM   3003  CD1 ILE A 206      11.878 -11.574  -1.572  1.00 91.79           C  
ATOM   3004 HD11 ILE A 206      12.627 -12.008  -2.234  1.00 91.79           H  
ATOM   3005 HD12 ILE A 206      12.380 -11.000  -0.793  1.00 91.79           H  
ATOM   3006 HD13 ILE A 206      11.230 -10.903  -2.135  1.00 91.79           H  
ATOM   3007  N   THR A 207      11.084 -16.714  -0.807  1.00 90.65           N  
ATOM   3008  H   THR A 207      10.888 -16.944  -1.770  1.00 90.65           H  
ATOM   3009  CA  THR A 207      11.995 -17.587  -0.057  1.00 90.65           C  
ATOM   3010  HA  THR A 207      11.445 -18.050   0.762  1.00 90.65           H  
ATOM   3011  C   THR A 207      13.152 -16.781   0.520  1.00 90.65           C  
ATOM   3012  CB  THR A 207      12.569 -18.685  -0.962  1.00 90.65           C  
ATOM   3013  HB  THR A 207      13.153 -18.225  -1.759  1.00 90.65           H  
ATOM   3014  O   THR A 207      13.778 -16.006  -0.202  1.00 90.65           O  
ATOM   3015  CG2 THR A 207      13.448 -19.687  -0.213  1.00 90.65           C  
ATOM   3016 HG21 THR A 207      14.348 -19.195   0.156  1.00 90.65           H  
ATOM   3017 HG22 THR A 207      12.896 -20.111   0.625  1.00 90.65           H  
ATOM   3018 HG23 THR A 207      13.751 -20.487  -0.889  1.00 90.65           H  
ATOM   3019  OG1 THR A 207      11.523 -19.427  -1.544  1.00 90.65           O  
ATOM   3020  HG1 THR A 207      11.881 -19.906  -2.294  1.00 90.65           H  
ATOM   3021  N   ASN A 208      13.481 -17.026   1.791  1.00 88.15           N  
ATOM   3022  H   ASN A 208      12.849 -17.591   2.340  1.00 88.15           H  
ATOM   3023  CA  ASN A 208      14.566 -16.353   2.504  1.00 88.15           C  
ATOM   3024  HA  ASN A 208      14.554 -16.736   3.525  1.00 88.15           H  
ATOM   3025  C   ASN A 208      14.352 -14.829   2.629  1.00 88.15           C  
ATOM   3026  CB  ASN A 208      15.912 -16.770   1.869  1.00 88.15           C  
ATOM   3027  HB2 ASN A 208      16.034 -16.252   0.917  1.00 88.15           H  
ATOM   3028  HB3 ASN A 208      15.908 -17.841   1.669  1.00 88.15           H  
ATOM   3029  O   ASN A 208      15.330 -14.088   2.706  1.00 88.15           O  
ATOM   3030  CG  ASN A 208      17.119 -16.483   2.740  1.00 88.15           C  
ATOM   3031  ND2 ASN A 208      18.084 -15.751   2.236  1.00 88.15           N  
ATOM   3032 HD21 ASN A 208      18.839 -15.488   2.853  1.00 88.15           H  
ATOM   3033 HD22 ASN A 208      17.898 -15.223   1.395  1.00 88.15           H  
ATOM   3034  OD1 ASN A 208      17.246 -16.969   3.853  1.00 88.15           O  
ATOM   3035  N   LYS A 209      13.092 -14.354   2.629  1.00 85.53           N  
ATOM   3036  H   LYS A 209      12.324 -14.994   2.482  1.00 85.53           H  
ATOM   3037  CA  LYS A 209      12.786 -12.931   2.851  1.00 85.53           C  
ATOM   3038  HA  LYS A 209      13.346 -12.363   2.108  1.00 85.53           H  
ATOM   3039  C   LYS A 209      13.274 -12.459   4.219  1.00 85.53           C  
ATOM   3040  CB  LYS A 209      11.288 -12.605   2.658  1.00 85.53           C  
ATOM   3041  HB2 LYS A 209      10.964 -12.990   1.691  1.00 85.53           H  
ATOM   3042  HB3 LYS A 209      11.195 -11.519   2.626  1.00 85.53           H  
ATOM   3043  O   LYS A 209      13.237 -13.225   5.182  1.00 85.53           O  
ATOM   3044  CG  LYS A 209      10.298 -13.135   3.709  1.00 85.53           C  
ATOM   3045  HG2 LYS A 209      10.594 -12.785   4.698  1.00 85.53           H  
ATOM   3046  HG3 LYS A 209      10.300 -14.225   3.700  1.00 85.53           H  
ATOM   3047  CD  LYS A 209       8.873 -12.629   3.408  1.00 85.53           C  
ATOM   3048  HD2 LYS A 209       8.486 -13.122   2.516  1.00 85.53           H  
ATOM   3049  HD3 LYS A 209       8.907 -11.552   3.245  1.00 85.53           H  
ATOM   3050  CE  LYS A 209       7.940 -12.899   4.593  1.00 85.53           C  
ATOM   3051  HE2 LYS A 209       8.430 -12.523   5.491  1.00 85.53           H  
ATOM   3052  HE3 LYS A 209       7.798 -13.972   4.718  1.00 85.53           H  
ATOM   3053  NZ  LYS A 209       6.615 -12.225   4.490  1.00 85.53           N  
ATOM   3054  HZ1 LYS A 209       6.283 -12.062   5.430  1.00 85.53           H  
ATOM   3055  HZ2 LYS A 209       6.663 -11.300   4.088  1.00 85.53           H  
ATOM   3056  HZ3 LYS A 209       5.907 -12.794   4.048  1.00 85.53           H  
ATOM   3057  N   HIS A 210      13.673 -11.191   4.301  1.00 86.99           N  
ATOM   3058  H   HIS A 210      13.677 -10.622   3.467  1.00 86.99           H  
ATOM   3059  CA  HIS A 210      13.835 -10.508   5.584  1.00 86.99           C  
ATOM   3060  HA  HIS A 210      14.560 -11.046   6.194  1.00 86.99           H  
ATOM   3061  C   HIS A 210      12.507 -10.500   6.346  1.00 86.99           C  
ATOM   3062  CB  HIS A 210      14.366  -9.088   5.357  1.00 86.99           C  
ATOM   3063  HB2 HIS A 210      13.835  -8.612   4.532  1.00 86.99           H  
ATOM   3064  HB3 HIS A 210      14.184  -8.496   6.254  1.00 86.99           H  
ATOM   3065  O   HIS A 210      11.443 -10.383   5.729  1.00 86.99           O  
ATOM   3066  CG  HIS A 210      15.851  -9.069   5.098  1.00 86.99           C  
ATOM   3067  CD2 HIS A 210      16.478  -8.888   3.900  1.00 86.99           C  
ATOM   3068  HD2 HIS A 210      16.004  -8.748   2.940  1.00 86.99           H  
ATOM   3069  ND1 HIS A 210      16.822  -9.207   6.086  1.00 86.99           N  
ATOM   3070  CE1 HIS A 210      18.003  -9.046   5.479  1.00 86.99           C  
ATOM   3071  HE1 HIS A 210      18.952  -9.034   5.994  1.00 86.99           H  
ATOM   3072  NE2 HIS A 210      17.829  -8.857   4.160  1.00 86.99           N  
ATOM   3073  HE2 HIS A 210      18.552  -8.608   3.501  1.00 86.99           H  
ATOM   3074  N   ALA A 211      12.581 -10.654   7.668  1.00 89.28           N  
ATOM   3075  H   ALA A 211      13.485 -10.664   8.118  1.00 89.28           H  
ATOM   3076  CA  ALA A 211      11.409 -10.565   8.532  1.00 89.28           C  
ATOM   3077  HA  ALA A 211      10.688 -11.329   8.243  1.00 89.28           H  
ATOM   3078  C   ALA A 211      10.741  -9.193   8.365  1.00 89.28           C  
ATOM   3079  CB  ALA A 211      11.832 -10.824   9.981  1.00 89.28           C  
ATOM   3080  HB1 ALA A 211      12.288 -11.810  10.069  1.00 89.28           H  
ATOM   3081  HB2 ALA A 211      12.537 -10.062  10.311  1.00 89.28           H  
ATOM   3082  HB3 ALA A 211      10.952 -10.790  10.624  1.00 89.28           H  
ATOM   3083  O   ALA A 211      11.420  -8.187   8.144  1.00 89.28           O  
ATOM   3084  N   GLY A 212       9.412  -9.158   8.398  1.00 93.66           N  
ATOM   3085  H   GLY A 212       8.907 -10.018   8.559  1.00 93.66           H  
ATOM   3086  CA  GLY A 212       8.646  -7.927   8.207  1.00 93.66           C  
ATOM   3087  HA2 GLY A 212       7.603  -8.130   8.450  1.00 93.66           H  
ATOM   3088  HA3 GLY A 212       9.015  -7.168   8.898  1.00 93.66           H  
ATOM   3089  C   GLY A 212       8.692  -7.346   6.789  1.00 93.66           C  
ATOM   3090  O   GLY A 212       8.169  -6.255   6.571  1.00 93.66           O  
ATOM   3091  N   ARG A 213       9.290  -8.022   5.794  1.00 96.39           N  
ATOM   3092  H   ARG A 213       9.747  -8.894   6.020  1.00 96.39           H  
ATOM   3093  CA  ARG A 213       9.223  -7.568   4.395  1.00 96.39           C  
ATOM   3094  HA  ARG A 213       9.427  -6.498   4.388  1.00 96.39           H  
ATOM   3095  C   ARG A 213       7.811  -7.746   3.853  1.00 96.39           C  
ATOM   3096  CB  ARG A 213      10.294  -8.260   3.532  1.00 96.39           C  
ATOM   3097  HB2 ARG A 213      10.182  -9.342   3.613  1.00 96.39           H  
ATOM   3098  HB3 ARG A 213      11.267  -8.000   3.947  1.00 96.39           H  
ATOM   3099  O   ARG A 213       7.320  -8.876   3.753  1.00 96.39           O  
ATOM   3100  CG  ARG A 213      10.293  -7.860   2.039  1.00 96.39           C  
ATOM   3101  HG2 ARG A 213      10.122  -6.789   1.938  1.00 96.39           H  
ATOM   3102  HG3 ARG A 213      11.283  -8.090   1.644  1.00 96.39           H  
ATOM   3103  CD  ARG A 213       9.268  -8.645   1.203  1.00 96.39           C  
ATOM   3104  HD2 ARG A 213       8.259  -8.367   1.509  1.00 96.39           H  
ATOM   3105  HD3 ARG A 213       9.409  -9.709   1.396  1.00 96.39           H  
ATOM   3106  NE  ARG A 213       9.365  -8.399  -0.247  1.00 96.39           N  
ATOM   3107  HE  ARG A 213      10.021  -7.711  -0.591  1.00 96.39           H  
ATOM   3108  NH1 ARG A 213       7.627  -9.777  -0.834  1.00 96.39           N  
ATOM   3109 HH11 ARG A 213       7.397  -9.855   0.146  1.00 96.39           H  
ATOM   3110 HH12 ARG A 213       7.000 -10.136  -1.540  1.00 96.39           H  
ATOM   3111  NH2 ARG A 213       8.766  -8.700  -2.419  1.00 96.39           N  
ATOM   3112 HH21 ARG A 213       9.521  -8.087  -2.690  1.00 96.39           H  
ATOM   3113 HH22 ARG A 213       8.211  -9.140  -3.140  1.00 96.39           H  
ATOM   3114  CZ  ARG A 213       8.590  -8.953  -1.158  1.00 96.39           C  
ATOM   3115  N   VAL A 214       7.248  -6.649   3.348  1.00 98.12           N  
ATOM   3116  H   VAL A 214       7.748  -5.777   3.449  1.00 98.12           H  
ATOM   3117  CA  VAL A 214       5.942  -6.609   2.679  1.00 98.12           C  
ATOM   3118  HA  VAL A 214       5.436  -7.561   2.844  1.00 98.12           H  
ATOM   3119  C   VAL A 214       6.118  -6.438   1.168  1.00 98.12           C  
ATOM   3120  CB  VAL A 214       5.049  -5.528   3.314  1.00 98.12           C  
ATOM   3121  HB  VAL A 214       5.556  -4.564   3.282  1.00 98.12           H  
ATOM   3122  O   VAL A 214       6.891  -5.603   0.700  1.00 98.12           O  
ATOM   3123  CG1 VAL A 214       3.709  -5.409   2.589  1.00 98.12           C  
ATOM   3124 HG11 VAL A 214       3.046  -4.740   3.137  1.00 98.12           H  
ATOM   3125 HG12 VAL A 214       3.857  -4.990   1.593  1.00 98.12           H  
ATOM   3126 HG13 VAL A 214       3.256  -6.398   2.514  1.00 98.12           H  
ATOM   3127  CG2 VAL A 214       4.756  -5.895   4.774  1.00 98.12           C  
ATOM   3128 HG21 VAL A 214       4.073  -5.168   5.215  1.00 98.12           H  
ATOM   3129 HG22 VAL A 214       5.675  -5.896   5.359  1.00 98.12           H  
ATOM   3130 HG23 VAL A 214       4.310  -6.888   4.833  1.00 98.12           H  
ATOM   3131  N   GLY A 215       5.446  -7.299   0.397  1.00 97.35           N  
ATOM   3132  H   GLY A 215       4.795  -7.914   0.863  1.00 97.35           H  
ATOM   3133  CA  GLY A 215       5.416  -7.245  -1.069  1.00 97.35           C  
ATOM   3134  HA2 GLY A 215       5.344  -8.262  -1.456  1.00 97.35           H  
ATOM   3135  HA3 GLY A 215       6.334  -6.796  -1.449  1.00 97.35           H  
ATOM   3136  C   GLY A 215       4.230  -6.450  -1.618  1.00 97.35           C  
ATOM   3137  O   GLY A 215       3.571  -5.716  -0.899  1.00 97.35           O  
ATOM   3138  N   ASP A 216       3.910  -6.652  -2.894  1.00 98.47           N  
ATOM   3139  H   ASP A 216       4.410  -7.337  -3.443  1.00 98.47           H  
ATOM   3140  CA  ASP A 216       2.754  -6.035  -3.559  1.00 98.47           C  
ATOM   3141  HA  ASP A 216       2.729  -4.970  -3.326  1.00 98.47           H  
ATOM   3142  C   ASP A 216       1.408  -6.625  -3.121  1.00 98.47           C  
ATOM   3143  CB  ASP A 216       2.914  -6.213  -5.079  1.00 98.47           C  
ATOM   3144  HB2 ASP A 216       3.856  -5.765  -5.398  1.00 98.47           H  
ATOM   3145  HB3 ASP A 216       2.111  -5.675  -5.582  1.00 98.47           H  
ATOM   3146  O   ASP A 216       0.385  -5.951  -3.178  1.00 98.47           O  
ATOM   3147  CG  ASP A 216       2.884  -7.689  -5.505  1.00 98.47           C  
ATOM   3148  OD1 ASP A 216       3.722  -8.463  -4.980  1.00 98.47           O  
ATOM   3149  OD2 ASP A 216       1.999  -8.055  -6.305  1.00 98.47           O  
ATOM   3150  N   SER A 217       1.400  -7.887  -2.692  1.00 98.76           N  
ATOM   3151  H   SER A 217       2.292  -8.358  -2.652  1.00 98.76           H  
ATOM   3152  CA  SER A 217       0.181  -8.677  -2.485  1.00 98.76           C  
ATOM   3153  HA  SER A 217      -0.329  -8.748  -3.446  1.00 98.76           H  
ATOM   3154  C   SER A 217      -0.840  -8.076  -1.507  1.00 98.76           C  
ATOM   3155  CB  SER A 217       0.566 -10.094  -2.068  1.00 98.76           C  
ATOM   3156  HB2 SER A 217      -0.327 -10.705  -1.941  1.00 98.76           H  
ATOM   3157  HB3 SER A 217       1.114 -10.067  -1.126  1.00 98.76           H  
ATOM   3158  O   SER A 217      -2.022  -8.099  -1.849  1.00 98.76           O  
ATOM   3159  OG  SER A 217       1.394 -10.647  -3.078  1.00 98.76           O  
ATOM   3160  HG  SER A 217       1.598  -9.954  -3.710  1.00 98.76           H  
ATOM   3161  N   PRO A 218      -0.464  -7.516  -0.339  1.00 98.93           N  
ATOM   3162  CA  PRO A 218      -1.421  -6.848   0.545  1.00 98.93           C  
ATOM   3163  HA  PRO A 218      -2.365  -7.394   0.553  1.00 98.93           H  
ATOM   3164  C   PRO A 218      -1.700  -5.386   0.155  1.00 98.93           C  
ATOM   3165  CB  PRO A 218      -0.809  -6.956   1.937  1.00 98.93           C  
ATOM   3166  HB2 PRO A 218      -1.047  -7.936   2.349  1.00 98.93           H  
ATOM   3167  HB3 PRO A 218      -1.147  -6.168   2.609  1.00 98.93           H  
ATOM   3168  O   PRO A 218      -2.544  -4.736   0.767  1.00 98.93           O  
ATOM   3169  CG  PRO A 218       0.685  -6.867   1.652  1.00 98.93           C  
ATOM   3170  HG2 PRO A 218       0.976  -5.822   1.549  1.00 98.93           H  
ATOM   3171  HG3 PRO A 218       1.266  -7.353   2.435  1.00 98.93           H  
ATOM   3172  CD  PRO A 218       0.843  -7.577   0.309  1.00 98.93           C  
ATOM   3173  HD2 PRO A 218       1.606  -7.067  -0.278  1.00 98.93           H  
ATOM   3174  HD3 PRO A 218       1.128  -8.616   0.478  1.00 98.93           H  
ATOM   3175  N   ILE A 219      -0.999  -4.846  -0.845  1.00 98.94           N  
ATOM   3176  H   ILE A 219      -0.377  -5.432  -1.384  1.00 98.94           H  
ATOM   3177  CA  ILE A 219      -1.061  -3.431  -1.196  1.00 98.94           C  
ATOM   3178  HA  ILE A 219      -1.388  -2.873  -0.319  1.00 98.94           H  
ATOM   3179  C   ILE A 219      -2.103  -3.206  -2.290  1.00 98.94           C  
ATOM   3180  CB  ILE A 219       0.339  -2.900  -1.563  1.00 98.94           C  
ATOM   3181  HB  ILE A 219       0.691  -3.422  -2.453  1.00 98.94           H  
ATOM   3182  O   ILE A 219      -1.913  -3.570  -3.458  1.00 98.94           O  
ATOM   3183  CG1 ILE A 219       1.396  -3.166  -0.470  1.00 98.94           C  
ATOM   3184 HG12 ILE A 219       1.632  -4.230  -0.468  1.00 98.94           H  
ATOM   3185 HG13 ILE A 219       2.310  -2.631  -0.724  1.00 98.94           H  
ATOM   3186  CG2 ILE A 219       0.251  -1.401  -1.887  1.00 98.94           C  
ATOM   3187 HG21 ILE A 219      -0.289  -1.244  -2.821  1.00 98.94           H  
ATOM   3188 HG22 ILE A 219       1.249  -0.975  -1.995  1.00 98.94           H  
ATOM   3189 HG23 ILE A 219      -0.284  -0.889  -1.088  1.00 98.94           H  
ATOM   3190  CD1 ILE A 219       0.981  -2.785   0.954  1.00 98.94           C  
ATOM   3191 HD11 ILE A 219       0.329  -3.551   1.373  1.00 98.94           H  
ATOM   3192 HD12 ILE A 219       1.867  -2.693   1.584  1.00 98.94           H  
ATOM   3193 HD13 ILE A 219       0.432  -1.843   0.945  1.00 98.94           H  
ATOM   3194  N   ILE A 220      -3.211  -2.570  -1.902  1.00 98.94           N  
ATOM   3195  H   ILE A 220      -3.303  -2.337  -0.924  1.00 98.94           H  
ATOM   3196  CA  ILE A 220      -4.274  -2.166  -2.825  1.00 98.94           C  
ATOM   3197  HA  ILE A 220      -4.653  -3.067  -3.309  1.00 98.94           H  
ATOM   3198  C   ILE A 220      -3.687  -1.271  -3.916  1.00 98.94           C  
ATOM   3199  CB  ILE A 220      -5.442  -1.488  -2.075  1.00 98.94           C  
ATOM   3200  HB  ILE A 220      -5.064  -0.590  -1.588  1.00 98.94           H  
ATOM   3201  O   ILE A 220      -2.916  -0.361  -3.637  1.00 98.94           O  
ATOM   3202  CG1 ILE A 220      -6.029  -2.403  -0.974  1.00 98.94           C  
ATOM   3203 HG12 ILE A 220      -5.284  -2.537  -0.190  1.00 98.94           H  
ATOM   3204 HG13 ILE A 220      -6.878  -1.896  -0.516  1.00 98.94           H  
ATOM   3205  CG2 ILE A 220      -6.548  -1.053  -3.054  1.00 98.94           C  
ATOM   3206 HG21 ILE A 220      -6.194  -0.232  -3.677  1.00 98.94           H  
ATOM   3207 HG22 ILE A 220      -7.419  -0.701  -2.501  1.00 98.94           H  
ATOM   3208 HG23 ILE A 220      -6.842  -1.889  -3.689  1.00 98.94           H  
ATOM   3209  CD1 ILE A 220      -6.481  -3.796  -1.444  1.00 98.94           C  
ATOM   3210 HD11 ILE A 220      -6.898  -4.341  -0.596  1.00 98.94           H  
ATOM   3211 HD12 ILE A 220      -7.244  -3.711  -2.218  1.00 98.94           H  
ATOM   3212 HD13 ILE A 220      -5.635  -4.369  -1.824  1.00 98.94           H  
ATOM   3213  N   GLY A 221      -4.018  -1.576  -5.169  1.00 98.91           N  
ATOM   3214  H   GLY A 221      -4.621  -2.376  -5.297  1.00 98.91           H  
ATOM   3215  CA  GLY A 221      -3.493  -0.919  -6.364  1.00 98.91           C  
ATOM   3216  HA2 GLY A 221      -4.211  -1.065  -7.171  1.00 98.91           H  
ATOM   3217  HA3 GLY A 221      -3.401   0.152  -6.182  1.00 98.91           H  
ATOM   3218  C   GLY A 221      -2.134  -1.426  -6.857  1.00 98.91           C  
ATOM   3219  O   GLY A 221      -1.804  -1.184  -8.015  1.00 98.91           O  
ATOM   3220  N   ALA A 222      -1.380  -2.189  -6.061  1.00 98.89           N  
ATOM   3221  H   ALA A 222      -1.683  -2.351  -5.112  1.00 98.89           H  
ATOM   3222  CA  ALA A 222      -0.164  -2.862  -6.521  1.00 98.89           C  
ATOM   3223  HA  ALA A 222       0.205  -2.379  -7.426  1.00 98.89           H  
ATOM   3224  C   ALA A 222      -0.444  -4.326  -6.880  1.00 98.89           C  
ATOM   3225  CB  ALA A 222       0.929  -2.713  -5.466  1.00 98.89           C  
ATOM   3226  HB1 ALA A 222       0.607  -3.183  -4.537  1.00 98.89           H  
ATOM   3227  HB2 ALA A 222       1.834  -3.210  -5.815  1.00 98.89           H  
ATOM   3228  HB3 ALA A 222       1.129  -1.656  -5.286  1.00 98.89           H  
ATOM   3229  O   ALA A 222      -0.405  -4.688  -8.059  1.00 98.89           O  
ATOM   3230  N   GLY A 223      -0.765  -5.148  -5.875  1.00 98.80           N  
ATOM   3231  H   GLY A 223      -0.761  -4.782  -4.933  1.00 98.80           H  
ATOM   3232  CA  GLY A 223      -0.997  -6.585  -6.036  1.00 98.80           C  
ATOM   3233  HA2 GLY A 223      -0.622  -7.103  -5.154  1.00 98.80           H  
ATOM   3234  HA3 GLY A 223      -0.422  -6.940  -6.891  1.00 98.80           H  
ATOM   3235  C   GLY A 223      -2.463  -6.981  -6.216  1.00 98.80           C  
ATOM   3236  O   GLY A 223      -2.754  -8.086  -6.681  1.00 98.80           O  
ATOM   3237  N   CYS A 224      -3.394  -6.100  -5.847  1.00 98.96           N  
ATOM   3238  H   CYS A 224      -3.085  -5.234  -5.427  1.00 98.96           H  
ATOM   3239  CA  CYS A 224      -4.834  -6.343  -5.908  1.00 98.96           C  
ATOM   3240  HA  CYS A 224      -5.057  -7.045  -6.712  1.00 98.96           H  
ATOM   3241  C   CYS A 224      -5.596  -5.041  -6.163  1.00 98.96           C  
ATOM   3242  CB  CYS A 224      -5.268  -6.964  -4.577  1.00 98.96           C  
ATOM   3243  HB2 CYS A 224      -4.673  -7.854  -4.377  1.00 98.96           H  
ATOM   3244  HB3 CYS A 224      -5.097  -6.252  -3.770  1.00 98.96           H  
ATOM   3245  O   CYS A 224      -5.361  -4.041  -5.485  1.00 98.96           O  
ATOM   3246  SG  CYS A 224      -7.020  -7.432  -4.607  1.00 98.96           S  
ATOM   3247  HG  CYS A 224      -7.510  -6.233  -4.279  1.00 98.96           H  
ATOM   3248  N   TYR A 225      -6.528  -5.041  -7.114  1.00 98.97           N  
ATOM   3249  H   TYR A 225      -6.660  -5.875  -7.669  1.00 98.97           H  
ATOM   3250  CA  TYR A 225      -7.439  -3.917  -7.336  1.00 98.97           C  
ATOM   3251  HA  TYR A 225      -7.692  -3.474  -6.372  1.00 98.97           H  
ATOM   3252  C   TYR A 225      -8.733  -4.384  -8.002  1.00 98.97           C  
ATOM   3253  CB  TYR A 225      -6.749  -2.851  -8.201  1.00 98.97           C  
ATOM   3254  HB2 TYR A 225      -5.778  -2.609  -7.769  1.00 98.97           H  
ATOM   3255  HB3 TYR A 225      -6.575  -3.257  -9.198  1.00 98.97           H  
ATOM   3256  O   TYR A 225      -8.695  -5.272  -8.850  1.00 98.97           O  
ATOM   3257  CG  TYR A 225      -7.546  -1.569  -8.313  1.00 98.97           C  
ATOM   3258  CD1 TYR A 225      -8.254  -1.277  -9.495  1.00 98.97           C  
ATOM   3259  HD1 TYR A 225      -8.204  -1.952 -10.336  1.00 98.97           H  
ATOM   3260  CD2 TYR A 225      -7.628  -0.700  -7.209  1.00 98.97           C  
ATOM   3261  HD2 TYR A 225      -7.096  -0.930  -6.298  1.00 98.97           H  
ATOM   3262  CE1 TYR A 225      -9.049  -0.117  -9.570  1.00 98.97           C  
ATOM   3263  HE1 TYR A 225      -9.607   0.105 -10.467  1.00 98.97           H  
ATOM   3264  CE2 TYR A 225      -8.431   0.455  -7.276  1.00 98.97           C  
ATOM   3265  HE2 TYR A 225      -8.496   1.112  -6.421  1.00 98.97           H  
ATOM   3266  OH  TYR A 225      -9.939   1.851  -8.510  1.00 98.97           O  
ATOM   3267  HH  TYR A 225      -9.912   2.297  -7.660  1.00 98.97           H  
ATOM   3268  CZ  TYR A 225      -9.147   0.746  -8.458  1.00 98.97           C  
ATOM   3269  N   ALA A 226      -9.869  -3.777  -7.660  1.00 98.97           N  
ATOM   3270  H   ALA A 226      -9.850  -3.047  -6.962  1.00 98.97           H  
ATOM   3271  CA  ALA A 226     -11.135  -4.012  -8.345  1.00 98.97           C  
ATOM   3272  HA  ALA A 226     -10.929  -4.295  -9.377  1.00 98.97           H  
ATOM   3273  C   ALA A 226     -11.990  -2.746  -8.388  1.00 98.97           C  
ATOM   3274  CB  ALA A 226     -11.883  -5.168  -7.673  1.00 98.97           C  
ATOM   3275  HB1 ALA A 226     -11.263  -6.065  -7.686  1.00 98.97           H  
ATOM   3276  HB2 ALA A 226     -12.120  -4.908  -6.642  1.00 98.97           H  
ATOM   3277  HB3 ALA A 226     -12.811  -5.370  -8.210  1.00 98.97           H  
ATOM   3278  O   ALA A 226     -12.088  -2.017  -7.402  1.00 98.97           O  
ATOM   3279  N   ASN A 227     -12.629  -2.501  -9.531  1.00 98.91           N  
ATOM   3280  H   ASN A 227     -12.406  -3.069 -10.336  1.00 98.91           H  
ATOM   3281  CA  ASN A 227     -13.567  -1.400  -9.718  1.00 98.91           C  
ATOM   3282  HA  ASN A 227     -14.130  -1.237  -8.799  1.00 98.91           H  
ATOM   3283  C   ASN A 227     -14.557  -1.725 -10.847  1.00 98.91           C  
ATOM   3284  CB  ASN A 227     -12.735  -0.140 -10.008  1.00 98.91           C  
ATOM   3285  HB2 ASN A 227     -11.997  -0.026  -9.214  1.00 98.91           H  
ATOM   3286  HB3 ASN A 227     -12.200  -0.261 -10.950  1.00 98.91           H  
ATOM   3287  O   ASN A 227     -14.146  -1.925 -11.989  1.00 98.91           O  
ATOM   3288  CG  ASN A 227     -13.548   1.134 -10.065  1.00 98.91           C  
ATOM   3289  ND2 ASN A 227     -12.935   2.246  -9.738  1.00 98.91           N  
ATOM   3290 HD21 ASN A 227     -13.493   3.087  -9.709  1.00 98.91           H  
ATOM   3291 HD22 ASN A 227     -11.976   2.203  -9.424  1.00 98.91           H  
ATOM   3292  OD1 ASN A 227     -14.724   1.161 -10.395  1.00 98.91           O  
ATOM   3293  N   ASN A 228     -15.862  -1.713 -10.558  1.00 98.56           N  
ATOM   3294  H   ASN A 228     -16.137  -1.542  -9.602  1.00 98.56           H  
ATOM   3295  CA  ASN A 228     -16.934  -1.974 -11.532  1.00 98.56           C  
ATOM   3296  HA  ASN A 228     -16.835  -2.989 -11.918  1.00 98.56           H  
ATOM   3297  C   ASN A 228     -16.902  -1.025 -12.741  1.00 98.56           C  
ATOM   3298  CB  ASN A 228     -18.298  -1.861 -10.827  1.00 98.56           C  
ATOM   3299  HB2 ASN A 228     -19.072  -1.736 -11.585  1.00 98.56           H  
ATOM   3300  HB3 ASN A 228     -18.314  -0.989 -10.172  1.00 98.56           H  
ATOM   3301  O   ASN A 228     -17.415  -1.354 -13.813  1.00 98.56           O  
ATOM   3302  CG  ASN A 228     -18.674  -3.086 -10.020  1.00 98.56           C  
ATOM   3303  ND2 ASN A 228     -19.916  -3.163  -9.602  1.00 98.56           N  
ATOM   3304 HD21 ASN A 228     -20.586  -2.448  -9.848  1.00 98.56           H  
ATOM   3305 HD22 ASN A 228     -20.217  -3.989  -9.104  1.00 98.56           H  
ATOM   3306  OD1 ASN A 228     -17.882  -3.979  -9.782  1.00 98.56           O  
ATOM   3307  N   ALA A 229     -16.319   0.166 -12.590  1.00 97.73           N  
ATOM   3308  H   ALA A 229     -15.903   0.395 -11.699  1.00 97.73           H  
ATOM   3309  CA  ALA A 229     -16.173   1.117 -13.683  1.00 97.73           C  
ATOM   3310  HA  ALA A 229     -17.117   1.153 -14.227  1.00 97.73           H  
ATOM   3311  C   ALA A 229     -15.085   0.713 -14.692  1.00 97.73           C  
ATOM   3312  CB  ALA A 229     -15.919   2.509 -13.098  1.00 97.73           C  
ATOM   3313  HB1 ALA A 229     -15.929   3.249 -13.898  1.00 97.73           H  
ATOM   3314  HB2 ALA A 229     -16.690   2.757 -12.369  1.00 97.73           H  
ATOM   3315  HB3 ALA A 229     -14.943   2.535 -12.613  1.00 97.73           H  
ATOM   3316  O   ALA A 229     -15.112   1.224 -15.813  1.00 97.73           O  
ATOM   3317  N   SER A 230     -14.174  -0.196 -14.330  1.00 97.74           N  
ATOM   3318  H   SER A 230     -14.240  -0.613 -13.413  1.00 97.74           H  
ATOM   3319  CA  SER A 230     -13.013  -0.569 -15.138  1.00 97.74           C  
ATOM   3320  HA  SER A 230     -13.227  -0.334 -16.181  1.00 97.74           H  
ATOM   3321  C   SER A 230     -12.734  -2.076 -15.110  1.00 97.74           C  
ATOM   3322  CB  SER A 230     -11.801   0.290 -14.742  1.00 97.74           C  
ATOM   3323  HB2 SER A 230     -12.049   1.331 -14.949  1.00 97.74           H  
ATOM   3324  HB3 SER A 230     -10.941   0.014 -15.351  1.00 97.74           H  
ATOM   3325  O   SER A 230     -13.223  -2.800 -15.982  1.00 97.74           O  
ATOM   3326  OG  SER A 230     -11.470   0.171 -13.368  1.00 97.74           O  
ATOM   3327  HG  SER A 230     -10.944   0.938 -13.131  1.00 97.74           H  
ATOM   3328  N   VAL A 231     -11.930  -2.540 -14.151  1.00 98.89           N  
ATOM   3329  H   VAL A 231     -11.666  -1.892 -13.422  1.00 98.89           H  
ATOM   3330  CA  VAL A 231     -11.302  -3.868 -14.131  1.00 98.89           C  
ATOM   3331  HA  VAL A 231     -11.945  -4.568 -14.664  1.00 98.89           H  
ATOM   3332  C   VAL A 231     -11.135  -4.411 -12.709  1.00 98.89           C  
ATOM   3333  CB  VAL A 231      -9.921  -3.846 -14.828  1.00 98.89           C  
ATOM   3334  HB  VAL A 231      -9.503  -4.852 -14.800  1.00 98.89           H  
ATOM   3335  O   VAL A 231     -11.063  -3.651 -11.743  1.00 98.89           O  
ATOM   3336  CG1 VAL A 231      -9.995  -3.416 -16.298  1.00 98.89           C  
ATOM   3337 HG11 VAL A 231     -10.312  -2.376 -16.386  1.00 98.89           H  
ATOM   3338 HG12 VAL A 231      -9.011  -3.518 -16.755  1.00 98.89           H  
ATOM   3339 HG13 VAL A 231     -10.701  -4.055 -16.829  1.00 98.89           H  
ATOM   3340  CG2 VAL A 231      -8.940  -2.900 -14.126  1.00 98.89           C  
ATOM   3341 HG21 VAL A 231      -7.966  -2.937 -14.614  1.00 98.89           H  
ATOM   3342 HG22 VAL A 231      -9.326  -1.880 -14.156  1.00 98.89           H  
ATOM   3343 HG23 VAL A 231      -8.803  -3.190 -13.085  1.00 98.89           H  
ATOM   3344  N   ALA A 232     -11.014  -5.732 -12.596  1.00 98.97           N  
ATOM   3345  H   ALA A 232     -11.145  -6.283 -13.433  1.00 98.97           H  
ATOM   3346  CA  ALA A 232     -10.412  -6.424 -11.461  1.00 98.97           C  
ATOM   3347  HA  ALA A 232     -10.212  -5.709 -10.663  1.00 98.97           H  
ATOM   3348  C   ALA A 232      -9.069  -7.030 -11.877  1.00 98.97           C  
ATOM   3349  CB  ALA A 232     -11.374  -7.483 -10.920  1.00 98.97           C  
ATOM   3350  HB1 ALA A 232     -10.840  -8.148 -10.241  1.00 98.97           H  
ATOM   3351  HB2 ALA A 232     -12.176  -6.999 -10.362  1.00 98.97           H  
ATOM   3352  HB3 ALA A 232     -11.790  -8.074 -11.736  1.00 98.97           H  
ATOM   3353  O   ALA A 232      -8.968  -7.596 -12.965  1.00 98.97           O  
ATOM   3354  N   VAL A 233      -8.051  -6.913 -11.021  1.00 98.99           N  
ATOM   3355  H   VAL A 233      -8.224  -6.439 -10.146  1.00 98.99           H  
ATOM   3356  CA  VAL A 233      -6.670  -7.341 -11.280  1.00 98.99           C  
ATOM   3357  HA  VAL A 233      -6.681  -8.082 -12.079  1.00 98.99           H  
ATOM   3358  C   VAL A 233      -6.061  -7.978 -10.031  1.00 98.99           C  
ATOM   3359  CB  VAL A 233      -5.788  -6.163 -11.745  1.00 98.99           C  
ATOM   3360  HB  VAL A 233      -5.672  -5.456 -10.924  1.00 98.99           H  
ATOM   3361  O   VAL A 233      -6.157  -7.421  -8.937  1.00 98.99           O  
ATOM   3362  CG1 VAL A 233      -4.402  -6.668 -12.164  1.00 98.99           C  
ATOM   3363 HG11 VAL A 233      -3.849  -5.876 -12.670  1.00 98.99           H  
ATOM   3364 HG12 VAL A 233      -3.833  -6.978 -11.288  1.00 98.99           H  
ATOM   3365 HG13 VAL A 233      -4.509  -7.516 -12.841  1.00 98.99           H  
ATOM   3366  CG2 VAL A 233      -6.389  -5.402 -12.932  1.00 98.99           C  
ATOM   3367 HG21 VAL A 233      -5.707  -4.610 -13.242  1.00 98.99           H  
ATOM   3368 HG22 VAL A 233      -6.571  -6.079 -13.766  1.00 98.99           H  
ATOM   3369 HG23 VAL A 233      -7.327  -4.933 -12.632  1.00 98.99           H  
ATOM   3370  N   SER A 234      -5.391  -9.118 -10.205  1.00 98.98           N  
ATOM   3371  H   SER A 234      -5.372  -9.515 -11.134  1.00 98.98           H  
ATOM   3372  CA  SER A 234      -4.576  -9.774  -9.178  1.00 98.98           C  
ATOM   3373  HA  SER A 234      -4.423  -9.088  -8.345  1.00 98.98           H  
ATOM   3374  C   SER A 234      -3.208 -10.151  -9.746  1.00 98.98           C  
ATOM   3375  CB  SER A 234      -5.293 -11.011  -8.639  1.00 98.98           C  
ATOM   3376  HB2 SER A 234      -5.539 -11.679  -9.464  1.00 98.98           H  
ATOM   3377  HB3 SER A 234      -6.212 -10.716  -8.134  1.00 98.98           H  
ATOM   3378  O   SER A 234      -3.126 -10.785 -10.801  1.00 98.98           O  
ATOM   3379  OG  SER A 234      -4.443 -11.682  -7.736  1.00 98.98           O  
ATOM   3380  HG  SER A 234      -4.509 -11.240  -6.887  1.00 98.98           H  
ATOM   3381  N   CYS A 235      -2.139  -9.761  -9.053  1.00 98.88           N  
ATOM   3382  H   CYS A 235      -2.288  -9.270  -8.183  1.00 98.88           H  
ATOM   3383  CA  CYS A 235      -0.766  -9.838  -9.549  1.00 98.88           C  
ATOM   3384  HA  CYS A 235      -0.779 -10.021 -10.623  1.00 98.88           H  
ATOM   3385  C   CYS A 235       0.060 -10.963  -8.908  1.00 98.88           C  
ATOM   3386  CB  CYS A 235      -0.083  -8.489  -9.314  1.00 98.88           C  
ATOM   3387  HB2 CYS A 235       0.946  -8.541  -9.670  1.00 98.88           H  
ATOM   3388  HB3 CYS A 235      -0.038  -8.313  -8.239  1.00 98.88           H  
ATOM   3389  O   CYS A 235      -0.241 -11.466  -7.825  1.00 98.88           O  
ATOM   3390  SG  CYS A 235      -0.958  -7.133 -10.156  1.00 98.88           S  
ATOM   3391  HG  CYS A 235      -0.535  -6.149  -9.357  1.00 98.88           H  
ATOM   3392  N   THR A 236       1.153 -11.326  -9.578  1.00 98.22           N  
ATOM   3393  H   THR A 236       1.297 -10.934 -10.497  1.00 98.22           H  
ATOM   3394  CA  THR A 236       2.228 -12.163  -9.034  1.00 98.22           C  
ATOM   3395  HA  THR A 236       2.310 -11.974  -7.964  1.00 98.22           H  
ATOM   3396  C   THR A 236       3.556 -11.792  -9.688  1.00 98.22           C  
ATOM   3397  CB  THR A 236       1.941 -13.666  -9.233  1.00 98.22           C  
ATOM   3398  HB  THR A 236       1.195 -13.977  -8.503  1.00 98.22           H  
ATOM   3399  O   THR A 236       3.693 -11.883 -10.906  1.00 98.22           O  
ATOM   3400  CG2 THR A 236       1.456 -14.064 -10.633  1.00 98.22           C  
ATOM   3401 HG21 THR A 236       2.165 -13.767 -11.406  1.00 98.22           H  
ATOM   3402 HG22 THR A 236       1.304 -15.143 -10.672  1.00 98.22           H  
ATOM   3403 HG23 THR A 236       0.496 -13.589 -10.835  1.00 98.22           H  
ATOM   3404  OG1 THR A 236       3.128 -14.399  -9.003  1.00 98.22           O  
ATOM   3405  HG1 THR A 236       3.754 -14.079  -9.658  1.00 98.22           H  
ATOM   3406  N   GLY A 237       4.592 -11.486  -8.908  1.00 95.58           N  
ATOM   3407  H   GLY A 237       4.465 -11.365  -7.913  1.00 95.58           H  
ATOM   3408  CA  GLY A 237       5.913 -11.223  -9.477  1.00 95.58           C  
ATOM   3409  HA2 GLY A 237       6.348 -12.148  -9.856  1.00 95.58           H  
ATOM   3410  HA3 GLY A 237       5.791 -10.538 -10.315  1.00 95.58           H  
ATOM   3411  C   GLY A 237       6.901 -10.589  -8.510  1.00 95.58           C  
ATOM   3412  O   GLY A 237       6.862 -10.827  -7.304  1.00 95.58           O  
ATOM   3413  N   SER A 238       7.801  -9.775  -9.059  1.00 94.73           N  
ATOM   3414  H   SER A 238       7.835  -9.731 -10.068  1.00 94.73           H  
ATOM   3415  CA  SER A 238       8.751  -8.949  -8.314  1.00 94.73           C  
ATOM   3416  HA  SER A 238       9.310  -9.579  -7.622  1.00 94.73           H  
ATOM   3417  C   SER A 238       8.014  -7.876  -7.505  1.00 94.73           C  
ATOM   3418  CB  SER A 238       9.743  -8.290  -9.285  1.00 94.73           C  
ATOM   3419  HB2 SER A 238       9.219  -7.553  -9.894  1.00 94.73           H  
ATOM   3420  HB3 SER A 238      10.524  -7.782  -8.719  1.00 94.73           H  
ATOM   3421  O   SER A 238       7.834  -6.758  -7.986  1.00 94.73           O  
ATOM   3422  OG  SER A 238      10.325  -9.239 -10.159  1.00 94.73           O  
ATOM   3423  HG  SER A 238      10.790  -9.900  -9.641  1.00 94.73           H  
ATOM   3424  N   GLY A 239       7.577  -8.218  -6.290  1.00 96.40           N  
ATOM   3425  H   GLY A 239       7.628  -9.198  -6.052  1.00 96.40           H  
ATOM   3426  CA  GLY A 239       6.678  -7.375  -5.492  1.00 96.40           C  
ATOM   3427  HA2 GLY A 239       5.699  -7.372  -5.972  1.00 96.40           H  
ATOM   3428  HA3 GLY A 239       6.568  -7.804  -4.496  1.00 96.40           H  
ATOM   3429  C   GLY A 239       7.125  -5.919  -5.343  1.00 96.40           C  
ATOM   3430  O   GLY A 239       6.308  -5.011  -5.445  1.00 96.40           O  
ATOM   3431  N   GLU A 240       8.425  -5.665  -5.214  1.00 97.06           N  
ATOM   3432  H   GLU A 240       9.063  -6.435  -5.071  1.00 97.06           H  
ATOM   3433  CA  GLU A 240       8.987  -4.315  -5.169  1.00 97.06           C  
ATOM   3434  HA  GLU A 240       8.543  -3.765  -4.340  1.00 97.06           H  
ATOM   3435  C   GLU A 240       8.695  -3.499  -6.436  1.00 97.06           C  
ATOM   3436  CB  GLU A 240      10.501  -4.405  -4.936  1.00 97.06           C  
ATOM   3437  HB2 GLU A 240      10.959  -5.084  -5.654  1.00 97.06           H  
ATOM   3438  HB3 GLU A 240      10.923  -3.415  -5.110  1.00 97.06           H  
ATOM   3439  O   GLU A 240       8.287  -2.342  -6.345  1.00 97.06           O  
ATOM   3440  CG  GLU A 240      10.861  -4.814  -3.499  1.00 97.06           C  
ATOM   3441  HG2 GLU A 240      11.891  -4.494  -3.341  1.00 97.06           H  
ATOM   3442  HG3 GLU A 240      10.239  -4.247  -2.806  1.00 97.06           H  
ATOM   3443  CD  GLU A 240      10.752  -6.315  -3.162  1.00 97.06           C  
ATOM   3444  OE1 GLU A 240      10.876  -6.682  -1.967  1.00 97.06           O  
ATOM   3445  OE2 GLU A 240      10.426  -7.144  -4.044  1.00 97.06           O  
ATOM   3446  N   VAL A 241       8.853  -4.092  -7.622  1.00 97.75           N  
ATOM   3447  H   VAL A 241       9.052  -5.082  -7.634  1.00 97.75           H  
ATOM   3448  CA  VAL A 241       8.547  -3.414  -8.892  1.00 97.75           C  
ATOM   3449  HA  VAL A 241       8.980  -2.414  -8.864  1.00 97.75           H  
ATOM   3450  C   VAL A 241       7.041  -3.230  -9.046  1.00 97.75           C  
ATOM   3451  CB  VAL A 241       9.154  -4.151 -10.102  1.00 97.75           C  
ATOM   3452  HB  VAL A 241       8.797  -5.180 -10.122  1.00 97.75           H  
ATOM   3453  O   VAL A 241       6.609  -2.139  -9.400  1.00 97.75           O  
ATOM   3454  CG1 VAL A 241       8.768  -3.476 -11.425  1.00 97.75           C  
ATOM   3455 HG11 VAL A 241       9.323  -3.915 -12.254  1.00 97.75           H  
ATOM   3456 HG12 VAL A 241       8.995  -2.411 -11.375  1.00 97.75           H  
ATOM   3457 HG13 VAL A 241       7.703  -3.601 -11.619  1.00 97.75           H  
ATOM   3458  CG2 VAL A 241      10.685  -4.159  -9.998  1.00 97.75           C  
ATOM   3459 HG21 VAL A 241      11.119  -4.660 -10.863  1.00 97.75           H  
ATOM   3460 HG22 VAL A 241      11.005  -4.689  -9.102  1.00 97.75           H  
ATOM   3461 HG23 VAL A 241      11.065  -3.138  -9.970  1.00 97.75           H  
ATOM   3462  N   PHE A 242       6.240  -4.245  -8.709  1.00 98.37           N  
ATOM   3463  H   PHE A 242       6.659  -5.093  -8.354  1.00 98.37           H  
ATOM   3464  CA  PHE A 242       4.777  -4.171  -8.799  1.00 98.37           C  
ATOM   3465  HA  PHE A 242       4.504  -3.880  -9.814  1.00 98.37           H  
ATOM   3466  C   PHE A 242       4.184  -3.098  -7.869  1.00 98.37           C  
ATOM   3467  CB  PHE A 242       4.174  -5.555  -8.520  1.00 98.37           C  
ATOM   3468  HB2 PHE A 242       4.706  -6.026  -7.694  1.00 98.37           H  
ATOM   3469  HB3 PHE A 242       3.143  -5.417  -8.192  1.00 98.37           H  
ATOM   3470  O   PHE A 242       3.219  -2.435  -8.256  1.00 98.37           O  
ATOM   3471  CG  PHE A 242       4.169  -6.504  -9.709  1.00 98.37           C  
ATOM   3472  CD1 PHE A 242       2.945  -6.908 -10.271  1.00 98.37           C  
ATOM   3473  HD1 PHE A 242       2.020  -6.530  -9.862  1.00 98.37           H  
ATOM   3474  CD2 PHE A 242       5.369  -7.007 -10.248  1.00 98.37           C  
ATOM   3475  HD2 PHE A 242       6.320  -6.689  -9.847  1.00 98.37           H  
ATOM   3476  CE1 PHE A 242       2.917  -7.820 -11.342  1.00 98.37           C  
ATOM   3477  HE1 PHE A 242       1.972  -8.130 -11.763  1.00 98.37           H  
ATOM   3478  CE2 PHE A 242       5.345  -7.929 -11.309  1.00 98.37           C  
ATOM   3479  HE2 PHE A 242       6.271  -8.316 -11.709  1.00 98.37           H  
ATOM   3480  CZ  PHE A 242       4.116  -8.346 -11.849  1.00 98.37           C  
ATOM   3481  HZ  PHE A 242       4.090  -9.054 -12.663  1.00 98.37           H  
ATOM   3482  N   MET A 243       4.789  -2.871  -6.693  1.00 98.73           N  
ATOM   3483  H   MET A 243       5.516  -3.507  -6.397  1.00 98.73           H  
ATOM   3484  CA  MET A 243       4.472  -1.733  -5.823  1.00 98.73           C  
ATOM   3485  HA  MET A 243       3.396  -1.690  -5.653  1.00 98.73           H  
ATOM   3486  C   MET A 243       4.848  -0.401  -6.459  1.00 98.73           C  
ATOM   3487  CB  MET A 243       5.169  -1.855  -4.462  1.00 98.73           C  
ATOM   3488  HB2 MET A 243       5.152  -0.881  -3.973  1.00 98.73           H  
ATOM   3489  HB3 MET A 243       6.209  -2.149  -4.600  1.00 98.73           H  
ATOM   3490  O   MET A 243       4.015   0.493  -6.526  1.00 98.73           O  
ATOM   3491  CG  MET A 243       4.460  -2.842  -3.536  1.00 98.73           C  
ATOM   3492  HG2 MET A 243       3.403  -2.581  -3.488  1.00 98.73           H  
ATOM   3493  HG3 MET A 243       4.550  -3.848  -3.947  1.00 98.73           H  
ATOM   3494  SD  MET A 243       5.106  -2.831  -1.846  1.00 98.73           S  
ATOM   3495  CE  MET A 243       6.664  -3.701  -2.107  1.00 98.73           C  
ATOM   3496  HE1 MET A 243       7.264  -3.143  -2.826  1.00 98.73           H  
ATOM   3497  HE2 MET A 243       6.466  -4.700  -2.495  1.00 98.73           H  
ATOM   3498  HE3 MET A 243       7.199  -3.776  -1.160  1.00 98.73           H  
ATOM   3499  N   ARG A 244       6.076  -0.255  -6.964  1.00 98.54           N  
ATOM   3500  H   ARG A 244       6.713  -1.037  -6.894  1.00 98.54           H  
ATOM   3501  CA  ARG A 244       6.561   1.013  -7.540  1.00 98.54           C  
ATOM   3502  HA  ARG A 244       6.391   1.822  -6.830  1.00 98.54           H  
ATOM   3503  C   ARG A 244       5.821   1.417  -8.819  1.00 98.54           C  
ATOM   3504  CB  ARG A 244       8.060   0.884  -7.814  1.00 98.54           C  
ATOM   3505  HB2 ARG A 244       8.390   1.750  -8.388  1.00 98.54           H  
ATOM   3506  HB3 ARG A 244       8.226  -0.008  -8.418  1.00 98.54           H  
ATOM   3507  O   ARG A 244       5.682   2.609  -9.092  1.00 98.54           O  
ATOM   3508  CG  ARG A 244       8.894   0.805  -6.523  1.00 98.54           C  
ATOM   3509  HG2 ARG A 244       8.390   0.193  -5.775  1.00 98.54           H  
ATOM   3510  HG3 ARG A 244       9.019   1.807  -6.112  1.00 98.54           H  
ATOM   3511  CD  ARG A 244      10.266   0.189  -6.816  1.00 98.54           C  
ATOM   3512  HD2 ARG A 244      10.127  -0.842  -7.141  1.00 98.54           H  
ATOM   3513  HD3 ARG A 244      10.857   0.192  -5.900  1.00 98.54           H  
ATOM   3514  NE  ARG A 244      10.960   0.957  -7.857  1.00 98.54           N  
ATOM   3515  HE  ARG A 244      10.684   1.924  -7.944  1.00 98.54           H  
ATOM   3516  NH1 ARG A 244      12.447  -0.620  -8.557  1.00 98.54           N  
ATOM   3517 HH11 ARG A 244      12.083  -1.244  -7.852  1.00 98.54           H  
ATOM   3518 HH12 ARG A 244      13.369  -0.771  -8.940  1.00 98.54           H  
ATOM   3519  NH2 ARG A 244      12.512   1.432  -9.442  1.00 98.54           N  
ATOM   3520 HH21 ARG A 244      13.417   1.206  -9.829  1.00 98.54           H  
ATOM   3521 HH22 ARG A 244      12.236   2.404  -9.445  1.00 98.54           H  
ATOM   3522  CZ  ARG A 244      11.962   0.585  -8.620  1.00 98.54           C  
ATOM   3523  N   THR A 245       5.345   0.445  -9.600  1.00 98.51           N  
ATOM   3524  H   THR A 245       5.574  -0.511  -9.369  1.00 98.51           H  
ATOM   3525  CA  THR A 245       4.555   0.688 -10.817  1.00 98.51           C  
ATOM   3526  HA  THR A 245       4.860   1.642 -11.248  1.00 98.51           H  
ATOM   3527  C   THR A 245       3.058   0.794 -10.567  1.00 98.51           C  
ATOM   3528  CB  THR A 245       4.779  -0.391 -11.890  1.00 98.51           C  
ATOM   3529  HB  THR A 245       4.170  -0.153 -12.762  1.00 98.51           H  
ATOM   3530  O   THR A 245       2.347   1.148 -11.502  1.00 98.51           O  
ATOM   3531  CG2 THR A 245       6.229  -0.457 -12.349  1.00 98.51           C  
ATOM   3532 HG21 THR A 245       6.874  -0.721 -11.511  1.00 98.51           H  
ATOM   3533 HG22 THR A 245       6.329  -1.214 -13.127  1.00 98.51           H  
ATOM   3534 HG23 THR A 245       6.524   0.512 -12.752  1.00 98.51           H  
ATOM   3535  OG1 THR A 245       4.408  -1.671 -11.431  1.00 98.51           O  
ATOM   3536  HG1 THR A 245       3.459  -1.665 -11.283  1.00 98.51           H  
ATOM   3537  N   LEU A 246       2.576   0.452  -9.365  1.00 98.83           N  
ATOM   3538  H   LEU A 246       3.227   0.226  -8.626  1.00 98.83           H  
ATOM   3539  CA  LEU A 246       1.150   0.311  -9.059  1.00 98.83           C  
ATOM   3540  HA  LEU A 246       1.062  -0.196  -8.098  1.00 98.83           H  
ATOM   3541  C   LEU A 246       0.455  -0.610 -10.070  1.00 98.83           C  
ATOM   3542  CB  LEU A 246       0.474   1.697  -8.946  1.00 98.83           C  
ATOM   3543  HB2 LEU A 246       0.632   2.263  -9.863  1.00 98.83           H  
ATOM   3544  HB3 LEU A 246      -0.601   1.534  -8.863  1.00 98.83           H  
ATOM   3545  O   LEU A 246      -0.542  -0.237 -10.680  1.00 98.83           O  
ATOM   3546  CG  LEU A 246       0.863   2.569  -7.747  1.00 98.83           C  
ATOM   3547  HG  LEU A 246       0.171   3.412  -7.737  1.00 98.83           H  
ATOM   3548  CD1 LEU A 246       0.651   1.793  -6.451  1.00 98.83           C  
ATOM   3549 HD11 LEU A 246       1.469   1.095  -6.274  1.00 98.83           H  
ATOM   3550 HD12 LEU A 246      -0.294   1.252  -6.482  1.00 98.83           H  
ATOM   3551 HD13 LEU A 246       0.598   2.492  -5.615  1.00 98.83           H  
ATOM   3552  CD2 LEU A 246       2.279   3.150  -7.816  1.00 98.83           C  
ATOM   3553 HD21 LEU A 246       2.392   3.909  -7.042  1.00 98.83           H  
ATOM   3554 HD22 LEU A 246       2.447   3.597  -8.795  1.00 98.83           H  
ATOM   3555 HD23 LEU A 246       3.028   2.376  -7.649  1.00 98.83           H  
ATOM   3556  N   ALA A 247       1.028  -1.794 -10.309  1.00 98.87           N  
ATOM   3557  H   ALA A 247       1.790  -2.075  -9.708  1.00 98.87           H  
ATOM   3558  CA  ALA A 247       0.696  -2.619 -11.474  1.00 98.87           C  
ATOM   3559  HA  ALA A 247       1.040  -2.101 -12.369  1.00 98.87           H  
ATOM   3560  C   ALA A 247      -0.815  -2.861 -11.650  1.00 98.87           C  
ATOM   3561  CB  ALA A 247       1.454  -3.945 -11.357  1.00 98.87           C  
ATOM   3562  HB1 ALA A 247       2.529  -3.766 -11.338  1.00 98.87           H  
ATOM   3563  HB2 ALA A 247       1.215  -4.581 -12.210  1.00 98.87           H  
ATOM   3564  HB3 ALA A 247       1.159  -4.455 -10.440  1.00 98.87           H  
ATOM   3565  O   ALA A 247      -1.337  -2.669 -12.748  1.00 98.87           O  
ATOM   3566  N   ALA A 248      -1.528  -3.234 -10.582  1.00 98.96           N  
ATOM   3567  H   ALA A 248      -1.054  -3.371  -9.701  1.00 98.96           H  
ATOM   3568  CA  ALA A 248      -2.965  -3.486 -10.645  1.00 98.96           C  
ATOM   3569  HA  ALA A 248      -3.148  -4.202 -11.446  1.00 98.96           H  
ATOM   3570  C   ALA A 248      -3.778  -2.221 -10.982  1.00 98.96           C  
ATOM   3571  CB  ALA A 248      -3.410  -4.124  -9.321  1.00 98.96           C  
ATOM   3572  HB1 ALA A 248      -3.216  -3.449  -8.488  1.00 98.96           H  
ATOM   3573  HB2 ALA A 248      -2.872  -5.058  -9.159  1.00 98.96           H  
ATOM   3574  HB3 ALA A 248      -4.477  -4.344  -9.356  1.00 98.96           H  
ATOM   3575  O   ALA A 248      -4.664  -2.262 -11.839  1.00 98.96           O  
ATOM   3576  N   TYR A 249      -3.468  -1.089 -10.346  1.00 98.95           N  
ATOM   3577  H   TYR A 249      -2.688  -1.090  -9.704  1.00 98.95           H  
ATOM   3578  CA  TYR A 249      -4.173   0.169 -10.584  1.00 98.95           C  
ATOM   3579  HA  TYR A 249      -5.244  -0.033 -10.612  1.00 98.95           H  
ATOM   3580  C   TYR A 249      -3.794   0.816 -11.917  1.00 98.95           C  
ATOM   3581  CB  TYR A 249      -3.908   1.147  -9.443  1.00 98.95           C  
ATOM   3582  HB2 TYR A 249      -2.857   1.438  -9.446  1.00 98.95           H  
ATOM   3583  HB3 TYR A 249      -4.118   0.656  -8.493  1.00 98.95           H  
ATOM   3584  O   TYR A 249      -4.640   1.430 -12.558  1.00 98.95           O  
ATOM   3585  CG  TYR A 249      -4.778   2.380  -9.528  1.00 98.95           C  
ATOM   3586  CD1 TYR A 249      -4.301   3.551 -10.138  1.00 98.95           C  
ATOM   3587  HD1 TYR A 249      -3.317   3.543 -10.582  1.00 98.95           H  
ATOM   3588  CD2 TYR A 249      -6.086   2.333  -9.027  1.00 98.95           C  
ATOM   3589  HD2 TYR A 249      -6.444   1.416  -8.582  1.00 98.95           H  
ATOM   3590  CE1 TYR A 249      -5.114   4.701 -10.196  1.00 98.95           C  
ATOM   3591  HE1 TYR A 249      -4.758   5.616 -10.646  1.00 98.95           H  
ATOM   3592  CE2 TYR A 249      -6.901   3.476  -9.070  1.00 98.95           C  
ATOM   3593  HE2 TYR A 249      -7.897   3.453  -8.652  1.00 98.95           H  
ATOM   3594  OH  TYR A 249      -7.194   5.766  -9.655  1.00 98.95           O  
ATOM   3595  HH  TYR A 249      -7.867   5.719  -8.972  1.00 98.95           H  
ATOM   3596  CZ  TYR A 249      -6.410   4.663  -9.644  1.00 98.95           C  
ATOM   3597  N   ASP A 250      -2.556   0.663 -12.378  1.00 98.91           N  
ATOM   3598  H   ASP A 250      -1.876   0.194 -11.795  1.00 98.91           H  
ATOM   3599  CA  ASP A 250      -2.102   1.219 -13.651  1.00 98.91           C  
ATOM   3600  HA  ASP A 250      -2.309   2.289 -13.653  1.00 98.91           H  
ATOM   3601  C   ASP A 250      -2.862   0.597 -14.833  1.00 98.91           C  
ATOM   3602  CB  ASP A 250      -0.584   1.039 -13.763  1.00 98.91           C  
ATOM   3603  HB2 ASP A 250      -0.117   1.419 -12.854  1.00 98.91           H  
ATOM   3604  HB3 ASP A 250      -0.353  -0.023 -13.842  1.00 98.91           H  
ATOM   3605  O   ASP A 250      -3.228   1.312 -15.765  1.00 98.91           O  
ATOM   3606  CG  ASP A 250       0.017   1.791 -14.951  1.00 98.91           C  
ATOM   3607  OD1 ASP A 250      -0.380   2.936 -15.268  1.00 98.91           O  
ATOM   3608  OD2 ASP A 250       0.926   1.245 -15.613  1.00 98.91           O  
ATOM   3609  N   ILE A 251      -3.225  -0.695 -14.761  1.00 98.93           N  
ATOM   3610  H   ILE A 251      -2.896  -1.235 -13.974  1.00 98.93           H  
ATOM   3611  CA  ILE A 251      -4.169  -1.309 -15.715  1.00 98.93           C  
ATOM   3612  HA  ILE A 251      -3.762  -1.207 -16.721  1.00 98.93           H  
ATOM   3613  C   ILE A 251      -5.513  -0.569 -15.685  1.00 98.93           C  
ATOM   3614  CB  ILE A 251      -4.396  -2.810 -15.415  1.00 98.93           C  
ATOM   3615  HB  ILE A 251      -4.763  -2.886 -14.391  1.00 98.93           H  
ATOM   3616  O   ILE A 251      -6.022  -0.169 -16.733  1.00 98.93           O  
ATOM   3617  CG1 ILE A 251      -3.112  -3.658 -15.497  1.00 98.93           C  
ATOM   3618 HG12 ILE A 251      -2.324  -3.189 -14.908  1.00 98.93           H  
ATOM   3619 HG13 ILE A 251      -3.313  -4.634 -15.055  1.00 98.93           H  
ATOM   3620  CG2 ILE A 251      -5.473  -3.420 -16.340  1.00 98.93           C  
ATOM   3621 HG21 ILE A 251      -6.445  -2.961 -16.162  1.00 98.93           H  
ATOM   3622 HG22 ILE A 251      -5.564  -4.489 -16.150  1.00 98.93           H  
ATOM   3623 HG23 ILE A 251      -5.220  -3.257 -17.388  1.00 98.93           H  
ATOM   3624  CD1 ILE A 251      -2.573  -3.877 -16.909  1.00 98.93           C  
ATOM   3625 HD11 ILE A 251      -2.343  -2.920 -17.377  1.00 98.93           H  
ATOM   3626 HD12 ILE A 251      -3.299  -4.418 -17.515  1.00 98.93           H  
ATOM   3627 HD13 ILE A 251      -1.676  -4.492 -16.843  1.00 98.93           H  
ATOM   3628  N   ALA A 252      -6.082  -0.358 -14.495  1.00 98.89           N  
ATOM   3629  H   ALA A 252      -5.591  -0.657 -13.665  1.00 98.89           H  
ATOM   3630  CA  ALA A 252      -7.365   0.323 -14.341  1.00 98.89           C  
ATOM   3631  HA  ALA A 252      -8.107  -0.207 -14.939  1.00 98.89           H  
ATOM   3632  C   ALA A 252      -7.320   1.767 -14.861  1.00 98.89           C  
ATOM   3633  CB  ALA A 252      -7.787   0.267 -12.867  1.00 98.89           C  
ATOM   3634  HB1 ALA A 252      -7.105   0.849 -12.248  1.00 98.89           H  
ATOM   3635  HB2 ALA A 252      -8.791   0.680 -12.760  1.00 98.89           H  
ATOM   3636  HB3 ALA A 252      -7.786  -0.765 -12.516  1.00 98.89           H  
ATOM   3637  O   ALA A 252      -8.242   2.202 -15.555  1.00 98.89           O  
ATOM   3638  N   ALA A 253      -6.241   2.495 -14.578  1.00 98.78           N  
ATOM   3639  H   ALA A 253      -5.541   2.085 -13.977  1.00 98.78           H  
ATOM   3640  CA  ALA A 253      -6.024   3.857 -15.037  1.00 98.78           C  
ATOM   3641  HA  ALA A 253      -6.894   4.461 -14.779  1.00 98.78           H  
ATOM   3642  C   ALA A 253      -5.840   3.925 -16.559  1.00 98.78           C  
ATOM   3643  CB  ALA A 253      -4.811   4.421 -14.296  1.00 98.78           C  
ATOM   3644  HB1 ALA A 253      -4.982   4.383 -13.220  1.00 98.78           H  
ATOM   3645  HB2 ALA A 253      -4.667   5.459 -14.598  1.00 98.78           H  
ATOM   3646  HB3 ALA A 253      -3.918   3.846 -14.538  1.00 98.78           H  
ATOM   3647  O   ALA A 253      -6.426   4.791 -17.200  1.00 98.78           O  
ATOM   3648  N   LEU A 254      -5.097   2.998 -17.166  1.00 98.75           N  
ATOM   3649  H   LEU A 254      -4.610   2.321 -16.596  1.00 98.75           H  
ATOM   3650  CA  LEU A 254      -4.928   2.932 -18.621  1.00 98.75           C  
ATOM   3651  HA  LEU A 254      -4.581   3.901 -18.978  1.00 98.75           H  
ATOM   3652  C   LEU A 254      -6.251   2.647 -19.347  1.00 98.75           C  
ATOM   3653  CB  LEU A 254      -3.881   1.855 -18.943  1.00 98.75           C  
ATOM   3654  HB2 LEU A 254      -4.000   1.546 -19.981  1.00 98.75           H  
ATOM   3655  HB3 LEU A 254      -4.077   0.979 -18.324  1.00 98.75           H  
ATOM   3656  O   LEU A 254      -6.557   3.305 -20.343  1.00 98.75           O  
ATOM   3657  CG  LEU A 254      -2.425   2.310 -18.726  1.00 98.75           C  
ATOM   3658  HG  LEU A 254      -2.316   2.794 -17.755  1.00 98.75           H  
ATOM   3659  CD1 LEU A 254      -1.506   1.089 -18.778  1.00 98.75           C  
ATOM   3660 HD11 LEU A 254      -1.672   0.502 -17.875  1.00 98.75           H  
ATOM   3661 HD12 LEU A 254      -1.733   0.474 -19.649  1.00 98.75           H  
ATOM   3662 HD13 LEU A 254      -0.460   1.394 -18.795  1.00 98.75           H  
ATOM   3663  CD2 LEU A 254      -1.969   3.298 -19.808  1.00 98.75           C  
ATOM   3664 HD21 LEU A 254      -2.572   4.204 -19.755  1.00 98.75           H  
ATOM   3665 HD22 LEU A 254      -0.931   3.578 -19.630  1.00 98.75           H  
ATOM   3666 HD23 LEU A 254      -2.087   2.847 -20.793  1.00 98.75           H  
ATOM   3667  N   VAL A 255      -7.062   1.724 -18.826  1.00 98.63           N  
ATOM   3668  H   VAL A 255      -6.737   1.187 -18.035  1.00 98.63           H  
ATOM   3669  CA  VAL A 255      -8.404   1.449 -19.367  1.00 98.63           C  
ATOM   3670  HA  VAL A 255      -8.322   1.267 -20.438  1.00 98.63           H  
ATOM   3671  C   VAL A 255      -9.320   2.667 -19.196  1.00 98.63           C  
ATOM   3672  CB  VAL A 255      -9.006   0.184 -18.718  1.00 98.63           C  
ATOM   3673  HB  VAL A 255      -8.960   0.284 -17.633  1.00 98.63           H  
ATOM   3674  O   VAL A 255     -10.015   3.051 -20.129  1.00 98.63           O  
ATOM   3675  CG1 VAL A 255     -10.470  -0.049 -19.112  1.00 98.63           C  
ATOM   3676 HG11 VAL A 255     -10.558  -0.083 -20.198  1.00 98.63           H  
ATOM   3677 HG12 VAL A 255     -10.822  -0.993 -18.695  1.00 98.63           H  
ATOM   3678 HG13 VAL A 255     -11.102   0.750 -18.726  1.00 98.63           H  
ATOM   3679  CG2 VAL A 255      -8.218  -1.069 -19.128  1.00 98.63           C  
ATOM   3680 HG21 VAL A 255      -8.276  -1.209 -20.208  1.00 98.63           H  
ATOM   3681 HG22 VAL A 255      -7.170  -0.972 -18.844  1.00 98.63           H  
ATOM   3682 HG23 VAL A 255      -8.630  -1.947 -18.632  1.00 98.63           H  
ATOM   3683  N   THR A 256      -9.293   3.323 -18.033  1.00 98.05           N  
ATOM   3684  H   THR A 256      -8.689   2.969 -17.305  1.00 98.05           H  
ATOM   3685  CA  THR A 256     -10.235   4.412 -17.705  1.00 98.05           C  
ATOM   3686  HA  THR A 256     -11.219   4.144 -18.090  1.00 98.05           H  
ATOM   3687  C   THR A 256      -9.856   5.755 -18.336  1.00 98.05           C  
ATOM   3688  CB  THR A 256     -10.355   4.587 -16.181  1.00 98.05           C  
ATOM   3689  HB  THR A 256      -9.414   4.966 -15.785  1.00 98.05           H  
ATOM   3690  O   THR A 256     -10.729   6.507 -18.762  1.00 98.05           O  
ATOM   3691  CG2 THR A 256     -11.486   5.528 -15.770  1.00 98.05           C  
ATOM   3692 HG21 THR A 256     -12.434   5.153 -16.154  1.00 98.05           H  
ATOM   3693 HG22 THR A 256     -11.309   6.530 -16.161  1.00 98.05           H  
ATOM   3694 HG23 THR A 256     -11.534   5.578 -14.682  1.00 98.05           H  
ATOM   3695  OG1 THR A 256     -10.640   3.354 -15.563  1.00 98.05           O  
ATOM   3696  HG1 THR A 256      -9.813   2.867 -15.550  1.00 98.05           H  
ATOM   3697  N   TYR A 257      -8.568   6.097 -18.366  1.00 98.03           N  
ATOM   3698  H   TYR A 257      -7.897   5.451 -17.974  1.00 98.03           H  
ATOM   3699  CA  TYR A 257      -8.078   7.434 -18.729  1.00 98.03           C  
ATOM   3700  HA  TYR A 257      -8.906   8.143 -18.736  1.00 98.03           H  
ATOM   3701  C   TYR A 257      -7.471   7.500 -20.122  1.00 98.03           C  
ATOM   3702  CB  TYR A 257      -7.047   7.904 -17.695  1.00 98.03           C  
ATOM   3703  HB2 TYR A 257      -6.199   7.221 -17.726  1.00 98.03           H  
ATOM   3704  HB3 TYR A 257      -6.651   8.874 -17.997  1.00 98.03           H  
ATOM   3705  O   TYR A 257      -7.552   8.551 -20.752  1.00 98.03           O  
ATOM   3706  CG  TYR A 257      -7.532   8.003 -16.263  1.00 98.03           C  
ATOM   3707  CD1 TYR A 257      -8.899   8.186 -15.953  1.00 98.03           C  
ATOM   3708  HD1 TYR A 257      -9.631   8.309 -16.737  1.00 98.03           H  
ATOM   3709  CD2 TYR A 257      -6.588   7.865 -15.229  1.00 98.03           C  
ATOM   3710  HD2 TYR A 257      -5.539   7.758 -15.463  1.00 98.03           H  
ATOM   3711  CE1 TYR A 257      -9.326   8.135 -14.616  1.00 98.03           C  
ATOM   3712  HE1 TYR A 257     -10.375   8.192 -14.366  1.00 98.03           H  
ATOM   3713  CE2 TYR A 257      -7.008   7.836 -13.891  1.00 98.03           C  
ATOM   3714  HE2 TYR A 257      -6.295   7.708 -13.089  1.00 98.03           H  
ATOM   3715  OH  TYR A 257      -8.791   7.814 -12.319  1.00 98.03           O  
ATOM   3716  HH  TYR A 257      -8.025   7.799 -11.739  1.00 98.03           H  
ATOM   3717  CZ  TYR A 257      -8.379   7.930 -13.596  1.00 98.03           C  
ATOM   3718  N   SER A 258      -6.887   6.402 -20.610  1.00 97.02           N  
ATOM   3719  H   SER A 258      -6.829   5.581 -20.024  1.00 97.02           H  
ATOM   3720  CA  SER A 258      -6.391   6.293 -21.988  1.00 97.02           C  
ATOM   3721  HA  SER A 258      -6.315   7.291 -22.421  1.00 97.02           H  
ATOM   3722  C   SER A 258      -7.336   5.520 -22.906  1.00 97.02           C  
ATOM   3723  CB  SER A 258      -4.993   5.672 -22.032  1.00 97.02           C  
ATOM   3724  HB2 SER A 258      -4.998   4.689 -21.562  1.00 97.02           H  
ATOM   3725  HB3 SER A 258      -4.684   5.560 -23.071  1.00 97.02           H  
ATOM   3726  O   SER A 258      -7.044   5.400 -24.093  1.00 97.02           O  
ATOM   3727  OG  SER A 258      -4.054   6.493 -21.373  1.00 97.02           O  
ATOM   3728  HG  SER A 258      -4.345   7.403 -21.464  1.00 97.02           H  
ATOM   3729  N   ASN A 259      -8.462   5.019 -22.384  1.00 96.46           N  
ATOM   3730  H   ASN A 259      -8.629   5.129 -21.394  1.00 96.46           H  
ATOM   3731  CA  ASN A 259      -9.465   4.274 -23.147  1.00 96.46           C  
ATOM   3732  HA  ASN A 259     -10.175   3.881 -22.419  1.00 96.46           H  
ATOM   3733  C   ASN A 259      -8.889   3.029 -23.854  1.00 96.46           C  
ATOM   3734  CB  ASN A 259     -10.213   5.262 -24.070  1.00 96.46           C  
ATOM   3735  HB2 ASN A 259      -9.973   6.290 -23.796  1.00 96.46           H  
ATOM   3736  HB3 ASN A 259      -9.881   5.119 -25.098  1.00 96.46           H  
ATOM   3737  O   ASN A 259      -9.382   2.624 -24.907  1.00 96.46           O  
ATOM   3738  CG  ASN A 259     -11.722   5.151 -23.996  1.00 96.46           C  
ATOM   3739  ND2 ASN A 259     -12.407   5.481 -25.064  1.00 96.46           N  
ATOM   3740 HD21 ASN A 259     -13.408   5.378 -24.988  1.00 96.46           H  
ATOM   3741 HD22 ASN A 259     -11.919   5.692 -25.923  1.00 96.46           H  
ATOM   3742  OD1 ASN A 259     -12.324   4.844 -22.983  1.00 96.46           O  
ATOM   3743  N   LEU A 260      -7.822   2.446 -23.292  1.00 98.38           N  
ATOM   3744  H   LEU A 260      -7.502   2.798 -22.401  1.00 98.38           H  
ATOM   3745  CA  LEU A 260      -7.222   1.223 -23.816  1.00 98.38           C  
ATOM   3746  HA  LEU A 260      -7.128   1.308 -24.898  1.00 98.38           H  
ATOM   3747  C   LEU A 260      -8.137   0.030 -23.547  1.00 98.38           C  
ATOM   3748  CB  LEU A 260      -5.828   0.983 -23.206  1.00 98.38           C  
ATOM   3749  HB2 LEU A 260      -5.923   0.920 -22.122  1.00 98.38           H  
ATOM   3750  HB3 LEU A 260      -5.474   0.014 -23.559  1.00 98.38           H  
ATOM   3751  O   LEU A 260      -8.797  -0.045 -22.509  1.00 98.38           O  
ATOM   3752  CG  LEU A 260      -4.762   2.037 -23.551  1.00 98.38           C  
ATOM   3753  HG  LEU A 260      -4.984   2.955 -23.007  1.00 98.38           H  
ATOM   3754  CD1 LEU A 260      -3.380   1.537 -23.118  1.00 98.38           C  
ATOM   3755 HD11 LEU A 260      -2.647   2.334 -23.245  1.00 98.38           H  
ATOM   3756 HD12 LEU A 260      -3.093   0.678 -23.725  1.00 98.38           H  
ATOM   3757 HD13 LEU A 260      -3.411   1.227 -22.074  1.00 98.38           H  
ATOM   3758  CD2 LEU A 260      -4.682   2.362 -25.044  1.00 98.38           C  
ATOM   3759 HD21 LEU A 260      -3.836   3.019 -25.246  1.00 98.38           H  
ATOM   3760 HD22 LEU A 260      -5.590   2.879 -25.355  1.00 98.38           H  
ATOM   3761 HD23 LEU A 260      -4.583   1.445 -25.624  1.00 98.38           H  
ATOM   3762  N   SER A 261      -8.121  -0.947 -24.450  1.00 98.69           N  
ATOM   3763  H   SER A 261      -7.552  -0.842 -25.277  1.00 98.69           H  
ATOM   3764  CA  SER A 261      -8.684  -2.260 -24.141  1.00 98.69           C  
ATOM   3765  HA  SER A 261      -9.713  -2.121 -23.809  1.00 98.69           H  
ATOM   3766  C   SER A 261      -7.900  -2.928 -23.008  1.00 98.69           C  
ATOM   3767  CB  SER A 261      -8.701  -3.150 -25.385  1.00 98.69           C  
ATOM   3768  HB2 SER A 261      -9.221  -2.636 -26.193  1.00 98.69           H  
ATOM   3769  HB3 SER A 261      -9.232  -4.075 -25.161  1.00 98.69           H  
ATOM   3770  O   SER A 261      -6.725  -2.626 -22.772  1.00 98.69           O  
ATOM   3771  OG  SER A 261      -7.385  -3.457 -25.791  1.00 98.69           O  
ATOM   3772  HG  SER A 261      -7.041  -2.652 -26.186  1.00 98.69           H  
ATOM   3773  N   LEU A 262      -8.525  -3.900 -22.335  1.00 98.82           N  
ATOM   3774  H   LEU A 262      -9.507  -4.065 -22.504  1.00 98.82           H  
ATOM   3775  CA  LEU A 262      -7.856  -4.682 -21.294  1.00 98.82           C  
ATOM   3776  HA  LEU A 262      -7.617  -4.008 -20.472  1.00 98.82           H  
ATOM   3777  C   LEU A 262      -6.538  -5.298 -21.793  1.00 98.82           C  
ATOM   3778  CB  LEU A 262      -8.822  -5.776 -20.797  1.00 98.82           C  
ATOM   3779  HB2 LEU A 262      -9.108  -6.403 -21.641  1.00 98.82           H  
ATOM   3780  HB3 LEU A 262      -9.725  -5.304 -20.410  1.00 98.82           H  
ATOM   3781  O   LEU A 262      -5.547  -5.297 -21.065  1.00 98.82           O  
ATOM   3782  CG  LEU A 262      -8.217  -6.675 -19.703  1.00 98.82           C  
ATOM   3783  HG  LEU A 262      -7.297  -7.131 -20.068  1.00 98.82           H  
ATOM   3784  CD1 LEU A 262      -7.902  -5.886 -18.434  1.00 98.82           C  
ATOM   3785 HD11 LEU A 262      -7.186  -5.090 -18.636  1.00 98.82           H  
ATOM   3786 HD12 LEU A 262      -7.454  -6.555 -17.700  1.00 98.82           H  
ATOM   3787 HD13 LEU A 262      -8.822  -5.466 -18.026  1.00 98.82           H  
ATOM   3788  CD2 LEU A 262      -9.183  -7.801 -19.352  1.00 98.82           C  
ATOM   3789 HD21 LEU A 262      -8.753  -8.434 -18.575  1.00 98.82           H  
ATOM   3790 HD22 LEU A 262     -10.127  -7.389 -18.995  1.00 98.82           H  
ATOM   3791 HD23 LEU A 262      -9.374  -8.413 -20.233  1.00 98.82           H  
ATOM   3792  N   GLN A 263      -6.512  -5.783 -23.039  1.00 98.78           N  
ATOM   3793  H   GLN A 263      -7.333  -5.673 -23.616  1.00 98.78           H  
ATOM   3794  CA  GLN A 263      -5.328  -6.429 -23.604  1.00 98.78           C  
ATOM   3795  HA  GLN A 263      -4.924  -7.107 -22.852  1.00 98.78           H  
ATOM   3796  C   GLN A 263      -4.197  -5.444 -23.886  1.00 98.78           C  
ATOM   3797  CB  GLN A 263      -5.683  -7.230 -24.869  1.00 98.78           C  
ATOM   3798  HB2 GLN A 263      -5.979  -6.537 -25.657  1.00 98.78           H  
ATOM   3799  HB3 GLN A 263      -4.788  -7.754 -25.204  1.00 98.78           H  
ATOM   3800  O   GLN A 263      -3.044  -5.741 -23.579  1.00 98.78           O  
ATOM   3801  CG  GLN A 263      -6.809  -8.263 -24.686  1.00 98.78           C  
ATOM   3802  HG2 GLN A 263      -7.750  -7.735 -24.530  1.00 98.78           H  
ATOM   3803  HG3 GLN A 263      -6.906  -8.836 -25.609  1.00 98.78           H  
ATOM   3804  CD  GLN A 263      -6.616  -9.247 -23.531  1.00 98.78           C  
ATOM   3805  NE2 GLN A 263      -7.600 -10.080 -23.280  1.00 98.78           N  
ATOM   3806 HE21 GLN A 263      -8.446 -10.067 -23.831  1.00 98.78           H  
ATOM   3807 HE22 GLN A 263      -7.513 -10.719 -22.503  1.00 98.78           H  
ATOM   3808  OE1 GLN A 263      -5.609  -9.294 -22.848  1.00 98.78           O  
ATOM   3809  N   GLU A 264      -4.509  -4.256 -24.399  1.00 98.86           N  
ATOM   3810  H   GLU A 264      -5.474  -4.046 -24.612  1.00 98.86           H  
ATOM   3811  CA  GLU A 264      -3.510  -3.203 -24.612  1.00 98.86           C  
ATOM   3812  HA  GLU A 264      -2.678  -3.594 -25.197  1.00 98.86           H  
ATOM   3813  C   GLU A 264      -2.941  -2.694 -23.283  1.00 98.86           C  
ATOM   3814  CB  GLU A 264      -4.151  -2.043 -25.377  1.00 98.86           C  
ATOM   3815  HB2 GLU A 264      -5.066  -1.771 -24.851  1.00 98.86           H  
ATOM   3816  HB3 GLU A 264      -3.480  -1.185 -25.366  1.00 98.86           H  
ATOM   3817  O   GLU A 264      -1.728  -2.520 -23.157  1.00 98.86           O  
ATOM   3818  CG  GLU A 264      -4.461  -2.401 -26.838  1.00 98.86           C  
ATOM   3819  HG2 GLU A 264      -3.527  -2.412 -27.400  1.00 98.86           H  
ATOM   3820  HG3 GLU A 264      -4.892  -3.400 -26.893  1.00 98.86           H  
ATOM   3821  CD  GLU A 264      -5.450  -1.407 -27.454  1.00 98.86           C  
ATOM   3822  OE1 GLU A 264      -5.213  -0.973 -28.600  1.00 98.86           O  
ATOM   3823  OE2 GLU A 264      -6.471  -1.134 -26.775  1.00 98.86           O  
ATOM   3824  N   ALA A 265      -3.790  -2.512 -22.265  1.00 98.91           N  
ATOM   3825  H   ALA A 265      -4.778  -2.651 -22.423  1.00 98.91           H  
ATOM   3826  CA  ALA A 265      -3.337  -2.138 -20.928  1.00 98.91           C  
ATOM   3827  HA  ALA A 265      -2.752  -1.222 -21.006  1.00 98.91           H  
ATOM   3828  C   ALA A 265      -2.421  -3.220 -20.326  1.00 98.91           C  
ATOM   3829  CB  ALA A 265      -4.564  -1.854 -20.054  1.00 98.91           C  
ATOM   3830  HB1 ALA A 265      -5.179  -2.750 -19.961  1.00 98.91           H  
ATOM   3831  HB2 ALA A 265      -4.242  -1.536 -19.062  1.00 98.91           H  
ATOM   3832  HB3 ALA A 265      -5.162  -1.061 -20.503  1.00 98.91           H  
ATOM   3833  O   ALA A 265      -1.326  -2.914 -19.850  1.00 98.91           O  
ATOM   3834  N   CYS A 266      -2.823  -4.491 -20.418  1.00 98.87           N  
ATOM   3835  H   CYS A 266      -3.735  -4.672 -20.812  1.00 98.87           H  
ATOM   3836  CA  CYS A 266      -2.038  -5.642 -19.967  1.00 98.87           C  
ATOM   3837  HA  CYS A 266      -1.833  -5.556 -18.900  1.00 98.87           H  
ATOM   3838  C   CYS A 266      -0.678  -5.738 -20.662  1.00 98.87           C  
ATOM   3839  CB  CYS A 266      -2.859  -6.912 -20.208  1.00 98.87           C  
ATOM   3840  HB2 CYS A 266      -2.200  -7.780 -20.209  1.00 98.87           H  
ATOM   3841  HB3 CYS A 266      -3.348  -6.869 -21.181  1.00 98.87           H  
ATOM   3842  O   CYS A 266       0.337  -5.929 -19.991  1.00 98.87           O  
ATOM   3843  SG  CYS A 266      -4.102  -7.077 -18.897  1.00 98.87           S  
ATOM   3844  HG  CYS A 266      -4.941  -6.169 -19.404  1.00 98.87           H  
ATOM   3845  N   GLN A 267      -0.647  -5.566 -21.985  1.00 98.80           N  
ATOM   3846  H   GLN A 267      -1.520  -5.444 -22.478  1.00 98.80           H  
ATOM   3847  CA  GLN A 267       0.587  -5.540 -22.765  1.00 98.80           C  
ATOM   3848  HA  GLN A 267       1.097  -6.496 -22.645  1.00 98.80           H  
ATOM   3849  C   GLN A 267       1.523  -4.437 -22.257  1.00 98.80           C  
ATOM   3850  CB  GLN A 267       0.220  -5.350 -24.248  1.00 98.80           C  
ATOM   3851  HB2 GLN A 267      -0.436  -6.162 -24.561  1.00 98.80           H  
ATOM   3852  HB3 GLN A 267      -0.326  -4.415 -24.369  1.00 98.80           H  
ATOM   3853  O   GLN A 267       2.676  -4.705 -21.919  1.00 98.80           O  
ATOM   3854  CG  GLN A 267       1.440  -5.314 -25.178  1.00 98.80           C  
ATOM   3855  HG2 GLN A 267       2.092  -4.487 -24.895  1.00 98.80           H  
ATOM   3856  HG3 GLN A 267       1.099  -5.123 -26.196  1.00 98.80           H  
ATOM   3857  CD  GLN A 267       2.240  -6.611 -25.186  1.00 98.80           C  
ATOM   3858  NE2 GLN A 267       3.511  -6.542 -25.512  1.00 98.80           N  
ATOM   3859 HE21 GLN A 267       4.033  -7.406 -25.514  1.00 98.80           H  
ATOM   3860 HE22 GLN A 267       3.928  -5.637 -25.677  1.00 98.80           H  
ATOM   3861  OE1 GLN A 267       1.754  -7.697 -24.913  1.00 98.80           O  
ATOM   3862  N   LYS A 268       1.005  -3.216 -22.111  1.00 98.85           N  
ATOM   3863  H   LYS A 268       0.047  -3.071 -22.395  1.00 98.85           H  
ATOM   3864  CA  LYS A 268       1.789  -2.052 -21.692  1.00 98.85           C  
ATOM   3865  HA  LYS A 268       2.633  -1.947 -22.374  1.00 98.85           H  
ATOM   3866  C   LYS A 268       2.370  -2.196 -20.283  1.00 98.85           C  
ATOM   3867  CB  LYS A 268       0.886  -0.824 -21.837  1.00 98.85           C  
ATOM   3868  HB2 LYS A 268       0.081  -0.862 -21.103  1.00 98.85           H  
ATOM   3869  HB3 LYS A 268       0.444  -0.852 -22.833  1.00 98.85           H  
ATOM   3870  O   LYS A 268       3.512  -1.819 -20.039  1.00 98.85           O  
ATOM   3871  CG  LYS A 268       1.663   0.487 -21.689  1.00 98.85           C  
ATOM   3872  HG2 LYS A 268       2.553   0.454 -22.317  1.00 98.85           H  
ATOM   3873  HG3 LYS A 268       1.958   0.622 -20.649  1.00 98.85           H  
ATOM   3874  CD  LYS A 268       0.772   1.648 -22.139  1.00 98.85           C  
ATOM   3875  HD2 LYS A 268      -0.097   1.710 -21.484  1.00 98.85           H  
ATOM   3876  HD3 LYS A 268       0.433   1.449 -23.155  1.00 98.85           H  
ATOM   3877  CE  LYS A 268       1.549   2.965 -22.124  1.00 98.85           C  
ATOM   3878  HE2 LYS A 268       1.832   3.198 -21.098  1.00 98.85           H  
ATOM   3879  HE3 LYS A 268       2.461   2.824 -22.704  1.00 98.85           H  
ATOM   3880  NZ  LYS A 268       0.735   4.060 -22.709  1.00 98.85           N  
ATOM   3881  HZ1 LYS A 268       0.492   3.831 -23.662  1.00 98.85           H  
ATOM   3882  HZ2 LYS A 268      -0.123   4.186 -22.191  1.00 98.85           H  
ATOM   3883  HZ3 LYS A 268       1.247   4.931 -22.711  1.00 98.85           H  
ATOM   3884  N   VAL A 269       1.620  -2.745 -19.332  1.00 98.86           N  
ATOM   3885  H   VAL A 269       0.669  -3.003 -19.555  1.00 98.86           H  
ATOM   3886  CA  VAL A 269       2.117  -2.902 -17.954  1.00 98.86           C  
ATOM   3887  HA  VAL A 269       2.698  -2.020 -17.686  1.00 98.86           H  
ATOM   3888  C   VAL A 269       3.063  -4.095 -17.840  1.00 98.86           C  
ATOM   3889  CB  VAL A 269       0.956  -2.990 -16.953  1.00 98.86           C  
ATOM   3890  HB  VAL A 269       0.314  -3.820 -17.248  1.00 98.86           H  
ATOM   3891  O   VAL A 269       4.194  -3.945 -17.377  1.00 98.86           O  
ATOM   3892  CG1 VAL A 269       1.430  -3.228 -15.515  1.00 98.86           C  
ATOM   3893 HG11 VAL A 269       0.574  -3.216 -14.840  1.00 98.86           H  
ATOM   3894 HG12 VAL A 269       1.908  -4.204 -15.432  1.00 98.86           H  
ATOM   3895 HG13 VAL A 269       2.129  -2.448 -15.213  1.00 98.86           H  
ATOM   3896  CG2 VAL A 269       0.155  -1.686 -16.976  1.00 98.86           C  
ATOM   3897 HG21 VAL A 269       0.829  -0.847 -16.805  1.00 98.86           H  
ATOM   3898 HG22 VAL A 269      -0.603  -1.691 -16.192  1.00 98.86           H  
ATOM   3899 HG23 VAL A 269      -0.340  -1.555 -17.938  1.00 98.86           H  
ATOM   3900  N   VAL A 270       2.626  -5.276 -18.279  1.00 98.79           N  
ATOM   3901  H   VAL A 270       1.726  -5.323 -18.735  1.00 98.79           H  
ATOM   3902  CA  VAL A 270       3.326  -6.539 -18.000  1.00 98.79           C  
ATOM   3903  HA  VAL A 270       3.759  -6.481 -17.001  1.00 98.79           H  
ATOM   3904  C   VAL A 270       4.491  -6.779 -18.946  1.00 98.79           C  
ATOM   3905  CB  VAL A 270       2.347  -7.725 -18.010  1.00 98.79           C  
ATOM   3906  HB  VAL A 270       1.872  -7.798 -18.989  1.00 98.79           H  
ATOM   3907  O   VAL A 270       5.509  -7.317 -18.516  1.00 98.79           O  
ATOM   3908  CG1 VAL A 270       3.033  -9.066 -17.716  1.00 98.79           C  
ATOM   3909 HG11 VAL A 270       2.282  -9.849 -17.607  1.00 98.79           H  
ATOM   3910 HG12 VAL A 270       3.694  -9.339 -18.539  1.00 98.79           H  
ATOM   3911 HG13 VAL A 270       3.612  -8.997 -16.794  1.00 98.79           H  
ATOM   3912  CG2 VAL A 270       1.267  -7.509 -16.945  1.00 98.79           C  
ATOM   3913 HG21 VAL A 270       0.659  -6.637 -17.184  1.00 98.79           H  
ATOM   3914 HG22 VAL A 270       0.611  -8.379 -16.916  1.00 98.79           H  
ATOM   3915 HG23 VAL A 270       1.722  -7.377 -15.963  1.00 98.79           H  
ATOM   3916  N   MET A 271       4.380  -6.383 -20.212  1.00 98.61           N  
ATOM   3917  H   MET A 271       3.543  -5.907 -20.517  1.00 98.61           H  
ATOM   3918  CA  MET A 271       5.421  -6.654 -21.207  1.00 98.61           C  
ATOM   3919  HA  MET A 271       6.048  -7.475 -20.860  1.00 98.61           H  
ATOM   3920  C   MET A 271       6.366  -5.472 -21.431  1.00 98.61           C  
ATOM   3921  CB  MET A 271       4.795  -7.104 -22.530  1.00 98.61           C  
ATOM   3922  HB2 MET A 271       5.593  -7.389 -23.216  1.00 98.61           H  
ATOM   3923  HB3 MET A 271       4.260  -6.265 -22.974  1.00 98.61           H  
ATOM   3924  O   MET A 271       7.453  -5.678 -21.963  1.00 98.61           O  
ATOM   3925  CG  MET A 271       3.840  -8.291 -22.381  1.00 98.61           C  
ATOM   3926  HG2 MET A 271       3.453  -8.528 -23.372  1.00 98.61           H  
ATOM   3927  HG3 MET A 271       2.994  -8.004 -21.756  1.00 98.61           H  
ATOM   3928  SD  MET A 271       4.579  -9.808 -21.720  1.00 98.61           S  
ATOM   3929  CE  MET A 271       3.163 -10.905 -21.982  1.00 98.61           C  
ATOM   3930  HE1 MET A 271       2.373 -10.660 -21.271  1.00 98.61           H  
ATOM   3931  HE2 MET A 271       2.786 -10.778 -22.997  1.00 98.61           H  
ATOM   3932  HE3 MET A 271       3.469 -11.943 -21.852  1.00 98.61           H  
ATOM   3933  N   GLU A 272       5.988  -4.258 -21.015  1.00 98.68           N  
ATOM   3934  H   GLU A 272       5.054  -4.147 -20.649  1.00 98.68           H  
ATOM   3935  CA  GLU A 272       6.811  -3.058 -21.211  1.00 98.68           C  
ATOM   3936  HA  GLU A 272       7.733  -3.335 -21.722  1.00 98.68           H  
ATOM   3937  C   GLU A 272       7.254  -2.463 -19.871  1.00 98.68           C  
ATOM   3938  CB  GLU A 272       6.118  -2.031 -22.126  1.00 98.68           C  
ATOM   3939  HB2 GLU A 272       6.806  -1.203 -22.294  1.00 98.68           H  
ATOM   3940  HB3 GLU A 272       5.240  -1.627 -21.622  1.00 98.68           H  
ATOM   3941  O   GLU A 272       8.419  -2.614 -19.506  1.00 98.68           O  
ATOM   3942  CG  GLU A 272       5.683  -2.595 -23.489  1.00 98.68           C  
ATOM   3943  HG2 GLU A 272       5.180  -3.552 -23.348  1.00 98.68           H  
ATOM   3944  HG3 GLU A 272       6.571  -2.772 -24.096  1.00 98.68           H  
ATOM   3945  CD  GLU A 272       4.717  -1.664 -24.240  1.00 98.68           C  
ATOM   3946  OE1 GLU A 272       3.979  -2.197 -25.099  1.00 98.68           O  
ATOM   3947  OE2 GLU A 272       4.688  -0.444 -23.944  1.00 98.68           O  
ATOM   3948  N   LYS A 273       6.349  -1.845 -19.098  1.00 98.54           N  
ATOM   3949  H   LYS A 273       5.398  -1.802 -19.434  1.00 98.54           H  
ATOM   3950  CA  LYS A 273       6.713  -1.067 -17.895  1.00 98.54           C  
ATOM   3951  HA  LYS A 273       7.414  -0.284 -18.182  1.00 98.54           H  
ATOM   3952  C   LYS A 273       7.419  -1.883 -16.813  1.00 98.54           C  
ATOM   3953  CB  LYS A 273       5.465  -0.424 -17.284  1.00 98.54           C  
ATOM   3954  HB2 LYS A 273       5.734   0.005 -16.319  1.00 98.54           H  
ATOM   3955  HB3 LYS A 273       4.715  -1.195 -17.111  1.00 98.54           H  
ATOM   3956  O   LYS A 273       8.434  -1.438 -16.282  1.00 98.54           O  
ATOM   3957  CG  LYS A 273       4.880   0.688 -18.158  1.00 98.54           C  
ATOM   3958  HG2 LYS A 273       5.610   1.491 -18.266  1.00 98.54           H  
ATOM   3959  HG3 LYS A 273       4.620   0.305 -19.144  1.00 98.54           H  
ATOM   3960  CD  LYS A 273       3.630   1.216 -17.461  1.00 98.54           C  
ATOM   3961  HD2 LYS A 273       3.899   1.616 -16.483  1.00 98.54           H  
ATOM   3962  HD3 LYS A 273       2.930   0.394 -17.316  1.00 98.54           H  
ATOM   3963  CE  LYS A 273       2.954   2.302 -18.287  1.00 98.54           C  
ATOM   3964  HE2 LYS A 273       2.684   1.881 -19.255  1.00 98.54           H  
ATOM   3965  HE3 LYS A 273       3.646   3.131 -18.430  1.00 98.54           H  
ATOM   3966  NZ  LYS A 273       1.753   2.744 -17.560  1.00 98.54           N  
ATOM   3967  HZ1 LYS A 273       1.984   3.188 -16.682  1.00 98.54           H  
ATOM   3968  HZ2 LYS A 273       1.219   1.969 -17.192  1.00 98.54           H  
ATOM   3969  HZ3 LYS A 273       1.137   3.390 -18.033  1.00 98.54           H  
ATOM   3970  N   ILE A 274       6.892  -3.062 -16.478  1.00 98.11           N  
ATOM   3971  H   ILE A 274       6.040  -3.351 -16.939  1.00 98.11           H  
ATOM   3972  CA  ILE A 274       7.462  -3.923 -15.432  1.00 98.11           C  
ATOM   3973  HA  ILE A 274       7.595  -3.313 -14.538  1.00 98.11           H  
ATOM   3974  C   ILE A 274       8.882  -4.391 -15.818  1.00 98.11           C  
ATOM   3975  CB  ILE A 274       6.467  -5.052 -15.060  1.00 98.11           C  
ATOM   3976  HB  ILE A 274       6.046  -5.482 -15.969  1.00 98.11           H  
ATOM   3977  O   ILE A 274       9.803  -4.153 -15.031  1.00 98.11           O  
ATOM   3978  CG1 ILE A 274       5.288  -4.457 -14.260  1.00 98.11           C  
ATOM   3979 HG12 ILE A 274       5.646  -4.094 -13.297  1.00 98.11           H  
ATOM   3980 HG13 ILE A 274       4.876  -3.604 -14.800  1.00 98.11           H  
ATOM   3981  CG2 ILE A 274       7.149  -6.180 -14.267  1.00 98.11           C  
ATOM   3982 HG21 ILE A 274       7.545  -5.785 -13.331  1.00 98.11           H  
ATOM   3983 HG22 ILE A 274       6.439  -6.977 -14.047  1.00 98.11           H  
ATOM   3984 HG23 ILE A 274       7.954  -6.619 -14.857  1.00 98.11           H  
ATOM   3985  CD1 ILE A 274       4.143  -5.444 -14.021  1.00 98.11           C  
ATOM   3986 HD11 ILE A 274       4.469  -6.241 -13.352  1.00 98.11           H  
ATOM   3987 HD12 ILE A 274       3.800  -5.871 -14.963  1.00 98.11           H  
ATOM   3988 HD13 ILE A 274       3.314  -4.920 -13.545  1.00 98.11           H  
ATOM   3989  N   PRO A 275       9.118  -4.966 -17.019  1.00 97.05           N  
ATOM   3990  CA  PRO A 275      10.467  -5.308 -17.478  1.00 97.05           C  
ATOM   3991  HA  PRO A 275      10.888  -6.054 -16.804  1.00 97.05           H  
ATOM   3992  C   PRO A 275      11.424  -4.118 -17.555  1.00 97.05           C  
ATOM   3993  CB  PRO A 275      10.288  -5.927 -18.867  1.00 97.05           C  
ATOM   3994  HB2 PRO A 275      11.051  -6.678 -19.074  1.00 97.05           H  
ATOM   3995  HB3 PRO A 275      10.294  -5.153 -19.635  1.00 97.05           H  
ATOM   3996  O   PRO A 275      12.608  -4.274 -17.260  1.00 97.05           O  
ATOM   3997  CG  PRO A 275       8.899  -6.538 -18.790  1.00 97.05           C  
ATOM   3998  HG2 PRO A 275       8.965  -7.497 -18.276  1.00 97.05           H  
ATOM   3999  HG3 PRO A 275       8.450  -6.663 -19.775  1.00 97.05           H  
ATOM   4000  CD  PRO A 275       8.137  -5.538 -17.930  1.00 97.05           C  
ATOM   4001  HD2 PRO A 275       7.360  -6.080 -17.392  1.00 97.05           H  
ATOM   4002  HD3 PRO A 275       7.693  -4.764 -18.557  1.00 97.05           H  
ATOM   4003  N   GLN A 276      10.933  -2.925 -17.909  1.00 97.64           N  
ATOM   4004  H   GLN A 276       9.965  -2.857 -18.188  1.00 97.64           H  
ATOM   4005  CA  GLN A 276      11.757  -1.713 -17.987  1.00 97.64           C  
ATOM   4006  HA  GLN A 276      12.581  -1.918 -18.671  1.00 97.64           H  
ATOM   4007  C   GLN A 276      12.371  -1.323 -16.634  1.00 97.64           C  
ATOM   4008  CB  GLN A 276      10.909  -0.558 -18.548  1.00 97.64           C  
ATOM   4009  HB2 GLN A 276      10.056  -0.956 -19.096  1.00 97.64           H  
ATOM   4010  HB3 GLN A 276      10.525   0.057 -17.733  1.00 97.64           H  
ATOM   4011  O   GLN A 276      13.440  -0.718 -16.603  1.00 97.64           O  
ATOM   4012  CG  GLN A 276      11.689   0.315 -19.535  1.00 97.64           C  
ATOM   4013  HG2 GLN A 276      12.493   0.830 -19.008  1.00 97.64           H  
ATOM   4014  HG3 GLN A 276      12.129  -0.321 -20.303  1.00 97.64           H  
ATOM   4015  CD  GLN A 276      10.802   1.351 -20.222  1.00 97.64           C  
ATOM   4016  NE2 GLN A 276      11.306   2.022 -21.232  1.00 97.64           N  
ATOM   4017 HE21 GLN A 276      12.255   1.857 -21.536  1.00 97.64           H  
ATOM   4018 HE22 GLN A 276      10.681   2.687 -21.665  1.00 97.64           H  
ATOM   4019  OE1 GLN A 276       9.655   1.592 -19.883  1.00 97.64           O  
ATOM   4020  N   LEU A 277      11.726  -1.707 -15.527  1.00 96.58           N  
ATOM   4021  H   LEU A 277      10.838  -2.173 -15.641  1.00 96.58           H  
ATOM   4022  CA  LEU A 277      12.231  -1.539 -14.159  1.00 96.58           C  
ATOM   4023  HA  LEU A 277      13.032  -0.801 -14.170  1.00 96.58           H  
ATOM   4024  C   LEU A 277      12.880  -2.812 -13.590  1.00 96.58           C  
ATOM   4025  CB  LEU A 277      11.103  -1.008 -13.258  1.00 96.58           C  
ATOM   4026  HB2 LEU A 277      10.302  -1.747 -13.243  1.00 96.58           H  
ATOM   4027  HB3 LEU A 277      11.490  -0.908 -12.243  1.00 96.58           H  
ATOM   4028  O   LEU A 277      13.100  -2.907 -12.384  1.00 96.58           O  
ATOM   4029  CG  LEU A 277      10.514   0.347 -13.681  1.00 96.58           C  
ATOM   4030  HG  LEU A 277       9.977   0.232 -14.623  1.00 96.58           H  
ATOM   4031  CD1 LEU A 277       9.529   0.806 -12.610  1.00 96.58           C  
ATOM   4032 HD11 LEU A 277      10.058   1.058 -11.691  1.00 96.58           H  
ATOM   4033 HD12 LEU A 277       8.832  -0.006 -12.404  1.00 96.58           H  
ATOM   4034 HD13 LEU A 277       8.978   1.678 -12.964  1.00 96.58           H  
ATOM   4035  CD2 LEU A 277      11.570   1.442 -13.843  1.00 96.58           C  
ATOM   4036 HD21 LEU A 277      12.265   1.181 -14.640  1.00 96.58           H  
ATOM   4037 HD22 LEU A 277      11.084   2.373 -14.134  1.00 96.58           H  
ATOM   4038 HD23 LEU A 277      12.119   1.586 -12.912  1.00 96.58           H  
ATOM   4039  N   GLY A 278      13.181  -3.798 -14.439  1.00 94.49           N  
ATOM   4040  H   GLY A 278      12.979  -3.666 -15.420  1.00 94.49           H  
ATOM   4041  CA  GLY A 278      13.812  -5.059 -14.041  1.00 94.49           C  
ATOM   4042  HA2 GLY A 278      14.645  -4.850 -13.370  1.00 94.49           H  
ATOM   4043  HA3 GLY A 278      14.199  -5.548 -14.934  1.00 94.49           H  
ATOM   4044  C   GLY A 278      12.873  -6.044 -13.339  1.00 94.49           C  
ATOM   4045  O   GLY A 278      13.342  -7.007 -12.736  1.00 94.49           O  
ATOM   4046  N   GLY A 279      11.558  -5.818 -13.395  1.00 95.04           N  
ATOM   4047  H   GLY A 279      11.225  -5.035 -13.939  1.00 95.04           H  
ATOM   4048  CA  GLY A 279      10.566  -6.710 -12.806  1.00 95.04           C  
ATOM   4049  HA2 GLY A 279       9.657  -6.150 -12.588  1.00 95.04           H  
ATOM   4050  HA3 GLY A 279      10.951  -7.099 -11.863  1.00 95.04           H  
ATOM   4051  C   GLY A 279      10.203  -7.883 -13.712  1.00 95.04           C  
ATOM   4052  O   GLY A 279      10.225  -7.789 -14.939  1.00 95.04           O  
ATOM   4053  N   SER A 280       9.798  -8.986 -13.089  1.00 95.18           N  
ATOM   4054  H   SER A 280       9.828  -9.005 -12.080  1.00 95.18           H  
ATOM   4055  CA  SER A 280       9.274 -10.175 -13.759  1.00 95.18           C  
ATOM   4056  HA  SER A 280       9.003  -9.909 -14.781  1.00 95.18           H  
ATOM   4057  C   SER A 280       8.026 -10.686 -13.042  1.00 95.18           C  
ATOM   4058  CB  SER A 280      10.359 -11.249 -13.829  1.00 95.18           C  
ATOM   4059  HB2 SER A 280      10.660 -11.529 -12.820  1.00 95.18           H  
ATOM   4060  HB3 SER A 280      11.223 -10.836 -14.351  1.00 95.18           H  
ATOM   4061  O   SER A 280       7.863 -10.472 -11.841  1.00 95.18           O  
ATOM   4062  OG  SER A 280       9.908 -12.398 -14.523  1.00 95.18           O  
ATOM   4063  HG  SER A 280      10.650 -12.729 -15.035  1.00 95.18           H  
ATOM   4064  N   GLY A 281       7.122 -11.340 -13.767  1.00 96.64           N  
ATOM   4065  H   GLY A 281       7.308 -11.456 -14.753  1.00 96.64           H  
ATOM   4066  CA  GLY A 281       5.882 -11.868 -13.216  1.00 96.64           C  
ATOM   4067  HA2 GLY A 281       5.577 -11.242 -12.378  1.00 96.64           H  
ATOM   4068  HA3 GLY A 281       6.045 -12.879 -12.843  1.00 96.64           H  
ATOM   4069  C   GLY A 281       4.740 -11.889 -14.221  1.00 96.64           C  
ATOM   4070  O   GLY A 281       4.943 -12.112 -15.416  1.00 96.64           O  
ATOM   4071  N   GLY A 282       3.534 -11.675 -13.714  1.00 98.32           N  
ATOM   4072  H   GLY A 282       3.453 -11.537 -12.717  1.00 98.32           H  
ATOM   4073  CA  GLY A 282       2.295 -11.614 -14.468  1.00 98.32           C  
ATOM   4074  HA2 GLY A 282       2.073 -12.598 -14.881  1.00 98.32           H  
ATOM   4075  HA3 GLY A 282       2.390 -10.900 -15.286  1.00 98.32           H  
ATOM   4076  C   GLY A 282       1.126 -11.188 -13.590  1.00 98.32           C  
ATOM   4077  O   GLY A 282       1.296 -10.793 -12.435  1.00 98.32           O  
ATOM   4078  N   LEU A 283      -0.066 -11.259 -14.162  1.00 98.88           N  
ATOM   4079  H   LEU A 283      -0.130 -11.608 -15.107  1.00 98.88           H  
ATOM   4080  CA  LEU A 283      -1.318 -10.978 -13.472  1.00 98.88           C  
ATOM   4081  HA  LEU A 283      -1.256 -11.387 -12.463  1.00 98.88           H  
ATOM   4082  C   LEU A 283      -2.472 -11.700 -14.165  1.00 98.88           C  
ATOM   4083  CB  LEU A 283      -1.528  -9.447 -13.353  1.00 98.88           C  
ATOM   4084  HB2 LEU A 283      -0.725  -9.066 -12.721  1.00 98.88           H  
ATOM   4085  HB3 LEU A 283      -2.458  -9.245 -12.822  1.00 98.88           H  
ATOM   4086  O   LEU A 283      -2.346 -12.171 -15.298  1.00 98.88           O  
ATOM   4087  CG  LEU A 283      -1.519  -8.638 -14.663  1.00 98.88           C  
ATOM   4088  HG  LEU A 283      -0.748  -9.034 -15.324  1.00 98.88           H  
ATOM   4089  CD1 LEU A 283      -2.860  -8.660 -15.395  1.00 98.88           C  
ATOM   4090 HD11 LEU A 283      -3.640  -8.256 -14.749  1.00 98.88           H  
ATOM   4091 HD12 LEU A 283      -3.133  -9.675 -15.682  1.00 98.88           H  
ATOM   4092 HD13 LEU A 283      -2.800  -8.050 -16.297  1.00 98.88           H  
ATOM   4093  CD2 LEU A 283      -1.175  -7.176 -14.376  1.00 98.88           C  
ATOM   4094 HD21 LEU A 283      -1.897  -6.751 -13.678  1.00 98.88           H  
ATOM   4095 HD22 LEU A 283      -0.181  -7.110 -13.934  1.00 98.88           H  
ATOM   4096 HD23 LEU A 283      -1.186  -6.597 -15.300  1.00 98.88           H  
ATOM   4097  N   VAL A 284      -3.613 -11.751 -13.492  1.00 98.97           N  
ATOM   4098  H   VAL A 284      -3.623 -11.354 -12.564  1.00 98.97           H  
ATOM   4099  CA  VAL A 284      -4.906 -12.047 -14.113  1.00 98.97           C  
ATOM   4100  HA  VAL A 284      -4.758 -12.218 -15.180  1.00 98.97           H  
ATOM   4101  C   VAL A 284      -5.799 -10.832 -13.976  1.00 98.97           C  
ATOM   4102  CB  VAL A 284      -5.579 -13.306 -13.545  1.00 98.97           C  
ATOM   4103  HB  VAL A 284      -6.512 -13.472 -14.083  1.00 98.97           H  
ATOM   4104  O   VAL A 284      -5.795 -10.168 -12.938  1.00 98.97           O  
ATOM   4105  CG1 VAL A 284      -4.683 -14.520 -13.788  1.00 98.97           C  
ATOM   4106 HG11 VAL A 284      -5.200 -15.429 -13.478  1.00 98.97           H  
ATOM   4107 HG12 VAL A 284      -4.441 -14.586 -14.849  1.00 98.97           H  
ATOM   4108 HG13 VAL A 284      -3.757 -14.408 -13.225  1.00 98.97           H  
ATOM   4109  CG2 VAL A 284      -5.904 -13.178 -12.054  1.00 98.97           C  
ATOM   4110 HG21 VAL A 284      -6.193 -14.143 -11.637  1.00 98.97           H  
ATOM   4111 HG22 VAL A 284      -5.051 -12.763 -11.517  1.00 98.97           H  
ATOM   4112 HG23 VAL A 284      -6.731 -12.479 -11.923  1.00 98.97           H  
ATOM   4113  N   ALA A 285      -6.558 -10.544 -15.024  1.00 98.97           N  
ATOM   4114  H   ALA A 285      -6.480 -11.102 -15.862  1.00 98.97           H  
ATOM   4115  CA  ALA A 285      -7.478  -9.430 -15.044  1.00 98.97           C  
ATOM   4116  HA  ALA A 285      -7.741  -9.204 -14.011  1.00 98.97           H  
ATOM   4117  C   ALA A 285      -8.771  -9.776 -15.780  1.00 98.97           C  
ATOM   4118  CB  ALA A 285      -6.778  -8.211 -15.644  1.00 98.97           C  
ATOM   4119  HB1 ALA A 285      -6.485  -8.417 -16.673  1.00 98.97           H  
ATOM   4120  HB2 ALA A 285      -7.457  -7.359 -15.610  1.00 98.97           H  
ATOM   4121  HB3 ALA A 285      -5.891  -7.971 -15.058  1.00 98.97           H  
ATOM   4122  O   ALA A 285      -8.772 -10.563 -16.729  1.00 98.97           O  
ATOM   4123  N   VAL A 286      -9.862  -9.158 -15.342  1.00 98.93           N  
ATOM   4124  H   VAL A 286      -9.765  -8.526 -14.560  1.00 98.93           H  
ATOM   4125  CA  VAL A 286     -11.158  -9.181 -16.021  1.00 98.93           C  
ATOM   4126  HA  VAL A 286     -10.971  -9.455 -17.059  1.00 98.93           H  
ATOM   4127  C   VAL A 286     -11.749  -7.779 -16.017  1.00 98.93           C  
ATOM   4128  CB  VAL A 286     -12.102 -10.249 -15.434  1.00 98.93           C  
ATOM   4129  HB  VAL A 286     -11.606 -11.215 -15.538  1.00 98.93           H  
ATOM   4130  O   VAL A 286     -11.682  -7.081 -15.005  1.00 98.93           O  
ATOM   4131  CG1 VAL A 286     -12.410 -10.054 -13.949  1.00 98.93           C  
ATOM   4132 HG11 VAL A 286     -13.134  -9.248 -13.830  1.00 98.93           H  
ATOM   4133 HG12 VAL A 286     -11.501  -9.797 -13.405  1.00 98.93           H  
ATOM   4134 HG13 VAL A 286     -12.832 -10.971 -13.538  1.00 98.93           H  
ATOM   4135  CG2 VAL A 286     -13.433 -10.327 -16.187  1.00 98.93           C  
ATOM   4136 HG21 VAL A 286     -13.954  -9.370 -16.149  1.00 98.93           H  
ATOM   4137 HG22 VAL A 286     -14.075 -11.072 -15.717  1.00 98.93           H  
ATOM   4138 HG23 VAL A 286     -13.262 -10.604 -17.227  1.00 98.93           H  
ATOM   4139  N   ASP A 287     -12.288  -7.342 -17.151  1.00 98.58           N  
ATOM   4140  H   ASP A 287     -12.345  -7.978 -17.934  1.00 98.58           H  
ATOM   4141  CA  ASP A 287     -12.946  -6.041 -17.262  1.00 98.58           C  
ATOM   4142  HA  ASP A 287     -12.588  -5.409 -16.450  1.00 98.58           H  
ATOM   4143  C   ASP A 287     -14.464  -6.130 -17.064  1.00 98.58           C  
ATOM   4144  CB  ASP A 287     -12.520  -5.314 -18.550  1.00 98.58           C  
ATOM   4145  HB2 ASP A 287     -11.434  -5.351 -18.628  1.00 98.58           H  
ATOM   4146  HB3 ASP A 287     -12.802  -4.265 -18.456  1.00 98.58           H  
ATOM   4147  O   ASP A 287     -15.066  -7.205 -17.017  1.00 98.58           O  
ATOM   4148  CG  ASP A 287     -13.124  -5.842 -19.852  1.00 98.58           C  
ATOM   4149  OD1 ASP A 287     -14.120  -6.595 -19.820  1.00 98.58           O  
ATOM   4150  OD2 ASP A 287     -12.616  -5.447 -20.923  1.00 98.58           O  
ATOM   4151  N   ARG A 288     -15.112  -4.968 -16.972  1.00 96.22           N  
ATOM   4152  H   ARG A 288     -14.549  -4.132 -16.910  1.00 96.22           H  
ATOM   4153  CA  ARG A 288     -16.571  -4.860 -16.802  1.00 96.22           C  
ATOM   4154  HA  ARG A 288     -16.851  -5.433 -15.918  1.00 96.22           H  
ATOM   4155  C   ARG A 288     -17.404  -5.444 -17.953  1.00 96.22           C  
ATOM   4156  CB  ARG A 288     -16.929  -3.390 -16.556  1.00 96.22           C  
ATOM   4157  HB2 ARG A 288     -16.369  -3.028 -15.694  1.00 96.22           H  
ATOM   4158  HB3 ARG A 288     -17.991  -3.325 -16.318  1.00 96.22           H  
ATOM   4159  O   ARG A 288     -18.624  -5.537 -17.822  1.00 96.22           O  
ATOM   4160  CG  ARG A 288     -16.609  -2.502 -17.774  1.00 96.22           C  
ATOM   4161  HG2 ARG A 288     -17.079  -2.897 -18.675  1.00 96.22           H  
ATOM   4162  HG3 ARG A 288     -15.530  -2.479 -17.927  1.00 96.22           H  
ATOM   4163  CD  ARG A 288     -17.092  -1.072 -17.553  1.00 96.22           C  
ATOM   4164  HD2 ARG A 288     -16.644  -0.433 -18.315  1.00 96.22           H  
ATOM   4165  HD3 ARG A 288     -16.744  -0.742 -16.574  1.00 96.22           H  
ATOM   4166  NE  ARG A 288     -18.562  -0.980 -17.638  1.00 96.22           N  
ATOM   4167  HE  ARG A 288     -19.045  -1.805 -17.963  1.00 96.22           H  
ATOM   4168  NH1 ARG A 288     -18.728   1.106 -16.718  1.00 96.22           N  
ATOM   4169 HH11 ARG A 288     -17.722   1.107 -16.624  1.00 96.22           H  
ATOM   4170 HH12 ARG A 288     -19.275   1.880 -16.368  1.00 96.22           H  
ATOM   4171  NH2 ARG A 288     -20.584   0.014 -17.332  1.00 96.22           N  
ATOM   4172 HH21 ARG A 288     -21.133   0.782 -16.972  1.00 96.22           H  
ATOM   4173 HH22 ARG A 288     -21.032  -0.828 -17.664  1.00 96.22           H  
ATOM   4174  CZ  ARG A 288     -19.285   0.043 -17.229  1.00 96.22           C  
ATOM   4175  N   LEU A 289     -16.785  -5.772 -19.089  1.00 96.25           N  
ATOM   4176  H   LEU A 289     -15.775  -5.760 -19.099  1.00 96.25           H  
ATOM   4177  CA  LEU A 289     -17.432  -6.409 -20.241  1.00 96.25           C  
ATOM   4178  HA  LEU A 289     -18.507  -6.241 -20.193  1.00 96.25           H  
ATOM   4179  C   LEU A 289     -17.248  -7.935 -20.229  1.00 96.25           C  
ATOM   4180  CB  LEU A 289     -16.898  -5.789 -21.547  1.00 96.25           C  
ATOM   4181  HB2 LEU A 289     -17.396  -6.275 -22.386  1.00 96.25           H  
ATOM   4182  HB3 LEU A 289     -15.835  -6.015 -21.624  1.00 96.25           H  
ATOM   4183  O   LEU A 289     -17.819  -8.621 -21.075  1.00 96.25           O  
ATOM   4184  CG  LEU A 289     -17.080  -4.268 -21.681  1.00 96.25           C  
ATOM   4185  HG  LEU A 289     -16.547  -3.761 -20.877  1.00 96.25           H  
ATOM   4186  CD1 LEU A 289     -16.490  -3.794 -23.010  1.00 96.25           C  
ATOM   4187 HD11 LEU A 289     -15.430  -4.047 -23.040  1.00 96.25           H  
ATOM   4188 HD12 LEU A 289     -16.589  -2.712 -23.096  1.00 96.25           H  
ATOM   4189 HD13 LEU A 289     -17.000  -4.277 -23.843  1.00 96.25           H  
ATOM   4190  CD2 LEU A 289     -18.554  -3.852 -21.634  1.00 96.25           C  
ATOM   4191 HD21 LEU A 289     -18.636  -2.778 -21.802  1.00 96.25           H  
ATOM   4192 HD22 LEU A 289     -18.971  -4.086 -20.654  1.00 96.25           H  
ATOM   4193 HD23 LEU A 289     -19.112  -4.385 -22.403  1.00 96.25           H  
ATOM   4194  N   GLY A 290     -16.489  -8.465 -19.267  1.00 97.86           N  
ATOM   4195  H   GLY A 290     -16.004  -7.838 -18.641  1.00 97.86           H  
ATOM   4196  CA  GLY A 290     -16.181  -9.884 -19.145  1.00 97.86           C  
ATOM   4197  HA2 GLY A 290     -17.046 -10.480 -19.435  1.00 97.86           H  
ATOM   4198  HA3 GLY A 290     -15.941 -10.101 -18.104  1.00 97.86           H  
ATOM   4199  C   GLY A 290     -14.988 -10.324 -19.983  1.00 97.86           C  
ATOM   4200  O   GLY A 290     -14.749 -11.523 -20.071  1.00 97.86           O  
ATOM   4201  N   ASN A 291     -14.220  -9.405 -20.578  1.00 98.43           N  
ATOM   4202  H   ASN A 291     -14.389  -8.427 -20.393  1.00 98.43           H  
ATOM   4203  CA  ASN A 291     -12.977  -9.786 -21.244  1.00 98.43           C  
ATOM   4204  HA  ASN A 291     -13.185 -10.626 -21.907  1.00 98.43           H  
ATOM   4205  C   ASN A 291     -11.958 -10.222 -20.190  1.00 98.43           C  
ATOM   4206  CB  ASN A 291     -12.409  -8.633 -22.080  1.00 98.43           C  
ATOM   4207  HB2 ASN A 291     -11.522  -8.976 -22.613  1.00 98.43           H  
ATOM   4208  HB3 ASN A 291     -12.098  -7.830 -21.412  1.00 98.43           H  
ATOM   4209  O   ASN A 291     -11.804  -9.550 -19.174  1.00 98.43           O  
ATOM   4210  CG  ASN A 291     -13.387  -8.102 -23.107  1.00 98.43           C  
ATOM   4211  ND2 ASN A 291     -13.686  -6.829 -23.075  1.00 98.43           N  
ATOM   4212 HD21 ASN A 291     -13.348  -6.277 -22.299  1.00 98.43           H  
ATOM   4213 HD22 ASN A 291     -14.383  -6.495 -23.724  1.00 98.43           H  
ATOM   4214  OD1 ASN A 291     -13.859  -8.820 -23.972  1.00 98.43           O  
ATOM   4215  N   VAL A 292     -11.232 -11.308 -20.453  1.00 98.74           N  
ATOM   4216  H   VAL A 292     -11.412 -11.806 -21.313  1.00 98.74           H  
ATOM   4217  CA  VAL A 292     -10.222 -11.861 -19.539  1.00 98.74           C  
ATOM   4218  HA  VAL A 292     -10.225 -11.281 -18.617  1.00 98.74           H  
ATOM   4219  C   VAL A 292      -8.827 -11.746 -20.151  1.00 98.74           C  
ATOM   4220  CB  VAL A 292     -10.554 -13.316 -19.157  1.00 98.74           C  
ATOM   4221  HB  VAL A 292     -10.558 -13.933 -20.056  1.00 98.74           H  
ATOM   4222  O   VAL A 292      -8.631 -12.003 -21.340  1.00 98.74           O  
ATOM   4223  CG1 VAL A 292      -9.541 -13.901 -18.167  1.00 98.74           C  
ATOM   4224 HG11 VAL A 292      -9.534 -13.314 -17.249  1.00 98.74           H  
ATOM   4225 HG12 VAL A 292      -8.542 -13.890 -18.603  1.00 98.74           H  
ATOM   4226 HG13 VAL A 292      -9.803 -14.935 -17.939  1.00 98.74           H  
ATOM   4227  CG2 VAL A 292     -11.924 -13.423 -18.482  1.00 98.74           C  
ATOM   4228 HG21 VAL A 292     -11.966 -12.773 -17.608  1.00 98.74           H  
ATOM   4229 HG22 VAL A 292     -12.715 -13.139 -19.175  1.00 98.74           H  
ATOM   4230 HG23 VAL A 292     -12.089 -14.455 -18.173  1.00 98.74           H  
ATOM   4231  N   ALA A 293      -7.842 -11.396 -19.329  1.00 98.88           N  
ATOM   4232  H   ALA A 293      -8.082 -11.174 -18.373  1.00 98.88           H  
ATOM   4233  CA  ALA A 293      -6.430 -11.356 -19.686  1.00 98.88           C  
ATOM   4234  HA  ALA A 293      -6.277 -11.857 -20.642  1.00 98.88           H  
ATOM   4235  C   ALA A 293      -5.593 -12.073 -18.619  1.00 98.88           C  
ATOM   4236  CB  ALA A 293      -6.020  -9.891 -19.841  1.00 98.88           C  
ATOM   4237  HB1 ALA A 293      -5.006  -9.824 -20.237  1.00 98.88           H  
ATOM   4238  HB2 ALA A 293      -6.064  -9.390 -18.875  1.00 98.88           H  
ATOM   4239  HB3 ALA A 293      -6.701  -9.387 -20.526  1.00 98.88           H  
ATOM   4240  O   ALA A 293      -5.813 -11.884 -17.424  1.00 98.88           O  
ATOM   4241  N   LEU A 294      -4.624 -12.892 -19.039  1.00 98.82           N  
ATOM   4242  H   LEU A 294      -4.489 -13.001 -20.034  1.00 98.82           H  
ATOM   4243  CA  LEU A 294      -3.696 -13.588 -18.133  1.00 98.82           C  
ATOM   4244  HA  LEU A 294      -3.769 -13.134 -17.145  1.00 98.82           H  
ATOM   4245  C   LEU A 294      -2.226 -13.393 -18.571  1.00 98.82           C  
ATOM   4246  CB  LEU A 294      -4.076 -15.076 -17.965  1.00 98.82           C  
ATOM   4247  HB2 LEU A 294      -3.447 -15.443 -17.154  1.00 98.82           H  
ATOM   4248  HB3 LEU A 294      -3.807 -15.624 -18.868  1.00 98.82           H  
ATOM   4249  O   LEU A 294      -1.531 -14.380 -18.833  1.00 98.82           O  
ATOM   4250  CG  LEU A 294      -5.541 -15.401 -17.608  1.00 98.82           C  
ATOM   4251  HG  LEU A 294      -5.958 -14.624 -16.968  1.00 98.82           H  
ATOM   4252  CD1 LEU A 294      -6.410 -15.577 -18.856  1.00 98.82           C  
ATOM   4253 HD11 LEU A 294      -5.991 -16.345 -19.505  1.00 98.82           H  
ATOM   4254 HD12 LEU A 294      -7.415 -15.885 -18.567  1.00 98.82           H  
ATOM   4255 HD13 LEU A 294      -6.486 -14.646 -19.417  1.00 98.82           H  
ATOM   4256  CD2 LEU A 294      -5.611 -16.735 -16.860  1.00 98.82           C  
ATOM   4257 HD21 LEU A 294      -6.651 -16.992 -16.661  1.00 98.82           H  
ATOM   4258 HD22 LEU A 294      -5.112 -16.627 -15.897  1.00 98.82           H  
ATOM   4259 HD23 LEU A 294      -5.147 -17.527 -17.447  1.00 98.82           H  
ATOM   4260  N   PRO A 295      -1.758 -12.141 -18.745  1.00 98.77           N  
ATOM   4261  CA  PRO A 295      -0.412 -11.841 -19.232  1.00 98.77           C  
ATOM   4262  HA  PRO A 295      -0.228 -12.361 -20.171  1.00 98.77           H  
ATOM   4263  C   PRO A 295       0.679 -12.221 -18.218  1.00 98.77           C  
ATOM   4264  CB  PRO A 295      -0.416 -10.326 -19.473  1.00 98.77           C  
ATOM   4265  HB2 PRO A 295      -0.858 -10.102 -20.444  1.00 98.77           H  
ATOM   4266  HB3 PRO A 295       0.580  -9.889 -19.396  1.00 98.77           H  
ATOM   4267  O   PRO A 295       0.518 -12.064 -17.008  1.00 98.77           O  
ATOM   4268  CG  PRO A 295      -1.342  -9.850 -18.355  1.00 98.77           C  
ATOM   4269  HG2 PRO A 295      -1.716  -8.837 -18.501  1.00 98.77           H  
ATOM   4270  HG3 PRO A 295      -0.838  -9.924 -17.391  1.00 98.77           H  
ATOM   4271  CD  PRO A 295      -2.441 -10.897 -18.407  1.00 98.77           C  
ATOM   4272  HD2 PRO A 295      -3.143 -10.637 -19.199  1.00 98.77           H  
ATOM   4273  HD3 PRO A 295      -2.958 -10.964 -17.449  1.00 98.77           H  
ATOM   4274  N   PHE A 296       1.839 -12.645 -18.718  1.00 97.95           N  
ATOM   4275  H   PHE A 296       1.922 -12.796 -19.713  1.00 97.95           H  
ATOM   4276  CA  PHE A 296       3.052 -12.834 -17.921  1.00 97.95           C  
ATOM   4277  HA  PHE A 296       3.091 -12.053 -17.162  1.00 97.95           H  
ATOM   4278  C   PHE A 296       4.300 -12.692 -18.797  1.00 97.95           C  
ATOM   4279  CB  PHE A 296       3.030 -14.193 -17.200  1.00 97.95           C  
ATOM   4280  HB2 PHE A 296       3.919 -14.277 -16.576  1.00 97.95           H  
ATOM   4281  HB3 PHE A 296       2.170 -14.223 -16.531  1.00 97.95           H  
ATOM   4282  O   PHE A 296       4.323 -13.141 -19.941  1.00 97.95           O  
ATOM   4283  CG  PHE A 296       2.959 -15.396 -18.116  1.00 97.95           C  
ATOM   4284  CD1 PHE A 296       1.728 -15.765 -18.687  1.00 97.95           C  
ATOM   4285  HD1 PHE A 296       0.838 -15.195 -18.465  1.00 97.95           H  
ATOM   4286  CD2 PHE A 296       4.119 -16.133 -18.416  1.00 97.95           C  
ATOM   4287  HD2 PHE A 296       5.067 -15.859 -17.978  1.00 97.95           H  
ATOM   4288  CE1 PHE A 296       1.660 -16.847 -19.575  1.00 97.95           C  
ATOM   4289  HE1 PHE A 296       0.722 -17.087 -20.053  1.00 97.95           H  
ATOM   4290  CE2 PHE A 296       4.045 -17.235 -19.283  1.00 97.95           C  
ATOM   4291  HE2 PHE A 296       4.936 -17.805 -19.501  1.00 97.95           H  
ATOM   4292  CZ  PHE A 296       2.815 -17.591 -19.860  1.00 97.95           C  
ATOM   4293  HZ  PHE A 296       2.759 -18.435 -20.531  1.00 97.95           H  
ATOM   4294  N   ASN A 297       5.351 -12.086 -18.251  1.00 96.58           N  
ATOM   4295  H   ASN A 297       5.274 -11.781 -17.291  1.00 96.58           H  
ATOM   4296  CA  ASN A 297       6.637 -11.892 -18.931  1.00 96.58           C  
ATOM   4297  HA  ASN A 297       6.493 -12.040 -20.001  1.00 96.58           H  
ATOM   4298  C   ASN A 297       7.707 -12.916 -18.498  1.00 96.58           C  
ATOM   4299  CB  ASN A 297       7.069 -10.430 -18.734  1.00 96.58           C  
ATOM   4300  HB2 ASN A 297       6.291  -9.773 -19.122  1.00 96.58           H  
ATOM   4301  HB3 ASN A 297       7.978 -10.240 -19.306  1.00 96.58           H  
ATOM   4302  O   ASN A 297       8.799 -12.956 -19.063  1.00 96.58           O  
ATOM   4303  CG  ASN A 297       7.347 -10.085 -17.283  1.00 96.58           C  
ATOM   4304  ND2 ASN A 297       7.137  -8.860 -16.877  1.00 96.58           N  
ATOM   4305 HD21 ASN A 297       6.719  -8.191 -17.508  1.00 96.58           H  
ATOM   4306 HD22 ASN A 297       7.418  -8.614 -15.939  1.00 96.58           H  
ATOM   4307  OD1 ASN A 297       7.732 -10.918 -16.484  1.00 96.58           O  
ATOM   4308  N   SER A 298       7.382 -13.775 -17.532  1.00 92.93           N  
ATOM   4309  H   SER A 298       6.468 -13.666 -17.116  1.00 92.93           H  
ATOM   4310  CA  SER A 298       8.214 -14.885 -17.054  1.00 92.93           C  
ATOM   4311  HA  SER A 298       9.252 -14.552 -17.023  1.00 92.93           H  
ATOM   4312  C   SER A 298       8.153 -16.108 -17.990  1.00 92.93           C  
ATOM   4313  CB  SER A 298       7.798 -15.220 -15.617  1.00 92.93           C  
ATOM   4314  HB2 SER A 298       8.012 -14.368 -14.971  1.00 92.93           H  
ATOM   4315  HB3 SER A 298       8.364 -16.079 -15.257  1.00 92.93           H  
ATOM   4316  O   SER A 298       7.512 -16.063 -19.047  1.00 92.93           O  
ATOM   4317  OG  SER A 298       6.418 -15.504 -15.565  1.00 92.93           O  
ATOM   4318  HG  SER A 298       5.949 -14.704 -15.317  1.00 92.93           H  
ATOM   4319  N   GLU A 299       8.853 -17.199 -17.653  1.00 90.70           N  
ATOM   4320  H   GLU A 299       9.370 -17.211 -16.786  1.00 90.70           H  
ATOM   4321  CA  GLU A 299       8.798 -18.450 -18.435  1.00 90.70           C  
ATOM   4322  HA  GLU A 299       8.974 -18.237 -19.489  1.00 90.70           H  
ATOM   4323  C   GLU A 299       7.430 -19.132 -18.337  1.00 90.70           C  
ATOM   4324  CB  GLU A 299       9.854 -19.456 -17.958  1.00 90.70           C  
ATOM   4325  HB2 GLU A 299       9.763 -19.591 -16.880  1.00 90.70           H  
ATOM   4326  HB3 GLU A 299       9.642 -20.412 -18.439  1.00 90.70           H  
ATOM   4327  O   GLU A 299       6.950 -19.707 -19.315  1.00 90.70           O  
ATOM   4328  CG  GLU A 299      11.291 -19.061 -18.316  1.00 90.70           C  
ATOM   4329  HG2 GLU A 299      11.328 -18.804 -19.374  1.00 90.70           H  
ATOM   4330  HG3 GLU A 299      11.568 -18.179 -17.739  1.00 90.70           H  
ATOM   4331  CD  GLU A 299      12.292 -20.197 -18.034  1.00 90.70           C  
ATOM   4332  OE1 GLU A 299      13.426 -20.099 -18.549  1.00 90.70           O  
ATOM   4333  OE2 GLU A 299      11.931 -21.149 -17.298  1.00 90.70           O  
ATOM   4334  N   GLY A 300       6.788 -19.045 -17.173  1.00 92.80           N  
ATOM   4335  H   GLY A 300       7.221 -18.553 -16.404  1.00 92.80           H  
ATOM   4336  CA  GLY A 300       5.475 -19.622 -16.947  1.00 92.80           C  
ATOM   4337  HA2 GLY A 300       4.884 -19.550 -17.860  1.00 92.80           H  
ATOM   4338  HA3 GLY A 300       5.580 -20.678 -16.698  1.00 92.80           H  
ATOM   4339  C   GLY A 300       4.710 -18.933 -15.828  1.00 92.80           C  
ATOM   4340  O   GLY A 300       5.272 -18.265 -14.962  1.00 92.80           O  
ATOM   4341  N   MET A 301       3.404 -19.158 -15.833  1.00 96.77           N  
ATOM   4342  H   MET A 301       3.043 -19.748 -16.570  1.00 96.77           H  
ATOM   4343  CA  MET A 301       2.482 -18.762 -14.781  1.00 96.77           C  
ATOM   4344  HA  MET A 301       3.019 -18.711 -13.834  1.00 96.77           H  
ATOM   4345  C   MET A 301       1.398 -19.825 -14.657  1.00 96.77           C  
ATOM   4346  CB  MET A 301       1.903 -17.378 -15.104  1.00 96.77           C  
ATOM   4347  HB2 MET A 301       2.725 -16.671 -15.213  1.00 96.77           H  
ATOM   4348  HB3 MET A 301       1.358 -17.419 -16.048  1.00 96.77           H  
ATOM   4349  O   MET A 301       0.679 -20.089 -15.628  1.00 96.77           O  
ATOM   4350  CG  MET A 301       0.971 -16.868 -13.999  1.00 96.77           C  
ATOM   4351  HG2 MET A 301       1.505 -16.912 -13.050  1.00 96.77           H  
ATOM   4352  HG3 MET A 301       0.100 -17.519 -13.922  1.00 96.77           H  
ATOM   4353  SD  MET A 301       0.404 -15.164 -14.241  1.00 96.77           S  
ATOM   4354  CE  MET A 301      -0.812 -15.377 -15.567  1.00 96.77           C  
ATOM   4355  HE1 MET A 301      -1.627 -16.013 -15.222  1.00 96.77           H  
ATOM   4356  HE2 MET A 301      -1.213 -14.401 -15.840  1.00 96.77           H  
ATOM   4357  HE3 MET A 301      -0.335 -15.813 -16.444  1.00 96.77           H  
ATOM   4358  N   TYR A 302       1.274 -20.414 -13.465  1.00 96.87           N  
ATOM   4359  H   TYR A 302       1.858 -20.094 -12.706  1.00 96.87           H  
ATOM   4360  CA  TYR A 302       0.158 -21.301 -13.145  1.00 96.87           C  
ATOM   4361  HA  TYR A 302       0.108 -22.105 -13.880  1.00 96.87           H  
ATOM   4362  C   TYR A 302      -1.120 -20.481 -13.200  1.00 96.87           C  
ATOM   4363  CB  TYR A 302       0.314 -21.899 -11.742  1.00 96.87           C  
ATOM   4364  HB2 TYR A 302      -0.555 -22.520 -11.524  1.00 96.87           H  
ATOM   4365  HB3 TYR A 302       0.321 -21.089 -11.013  1.00 96.87           H  
ATOM   4366  O   TYR A 302      -1.264 -19.523 -12.443  1.00 96.87           O  
ATOM   4367  CG  TYR A 302       1.556 -22.734 -11.548  1.00 96.87           C  
ATOM   4368  CD1 TYR A 302       1.652 -24.011 -12.129  1.00 96.87           C  
ATOM   4369  HD1 TYR A 302       0.824 -24.409 -12.697  1.00 96.87           H  
ATOM   4370  CD2 TYR A 302       2.618 -22.224 -10.779  1.00 96.87           C  
ATOM   4371  HD2 TYR A 302       2.545 -21.243 -10.334  1.00 96.87           H  
ATOM   4372  CE1 TYR A 302       2.829 -24.768 -11.968  1.00 96.87           C  
ATOM   4373  HE1 TYR A 302       2.927 -25.746 -12.416  1.00 96.87           H  
ATOM   4374  CE2 TYR A 302       3.786 -22.984 -10.599  1.00 96.87           C  
ATOM   4375  HE2 TYR A 302       4.603 -22.574 -10.025  1.00 96.87           H  
ATOM   4376  OH  TYR A 302       5.051 -24.956 -11.069  1.00 96.87           O  
ATOM   4377  HH  TYR A 302       5.704 -24.411 -10.624  1.00 96.87           H  
ATOM   4378  CZ  TYR A 302       3.897 -24.252 -11.205  1.00 96.87           C  
ATOM   4379  N   ARG A 303      -2.036 -20.822 -14.101  1.00 98.64           N  
ATOM   4380  H   ARG A 303      -1.837 -21.580 -14.739  1.00 98.64           H  
ATOM   4381  CA  ARG A 303      -3.215 -19.994 -14.349  1.00 98.64           C  
ATOM   4382  HA  ARG A 303      -3.532 -19.543 -13.409  1.00 98.64           H  
ATOM   4383  C   ARG A 303      -4.390 -20.803 -14.856  1.00 98.64           C  
ATOM   4384  CB  ARG A 303      -2.830 -18.856 -15.308  1.00 98.64           C  
ATOM   4385  HB2 ARG A 303      -1.945 -18.355 -14.917  1.00 98.64           H  
ATOM   4386  HB3 ARG A 303      -3.637 -18.122 -15.326  1.00 98.64           H  
ATOM   4387  O   ARG A 303      -4.224 -21.891 -15.407  1.00 98.64           O  
ATOM   4388  CG  ARG A 303      -2.549 -19.335 -16.740  1.00 98.64           C  
ATOM   4389  HG2 ARG A 303      -1.889 -20.202 -16.716  1.00 98.64           H  
ATOM   4390  HG3 ARG A 303      -3.485 -19.619 -17.221  1.00 98.64           H  
ATOM   4391  CD  ARG A 303      -1.869 -18.237 -17.560  1.00 98.64           C  
ATOM   4392  HD2 ARG A 303      -2.502 -17.350 -17.559  1.00 98.64           H  
ATOM   4393  HD3 ARG A 303      -0.919 -17.974 -17.094  1.00 98.64           H  
ATOM   4394  NE  ARG A 303      -1.645 -18.661 -18.953  1.00 98.64           N  
ATOM   4395  HE  ARG A 303      -2.295 -18.315 -19.644  1.00 98.64           H  
ATOM   4396  NH1 ARG A 303       0.307 -19.854 -18.633  1.00 98.64           N  
ATOM   4397 HH11 ARG A 303       0.281 -19.727 -17.631  1.00 98.64           H  
ATOM   4398 HH12 ARG A 303       1.119 -20.271 -19.067  1.00 98.64           H  
ATOM   4399  NH2 ARG A 303      -0.502 -19.608 -20.679  1.00 98.64           N  
ATOM   4400 HH21 ARG A 303      -1.155 -19.247 -21.359  1.00 98.64           H  
ATOM   4401 HH22 ARG A 303       0.314 -20.103 -21.010  1.00 98.64           H  
ATOM   4402  CZ  ARG A 303      -0.623 -19.368 -19.405  1.00 98.64           C  
ATOM   4403  N   GLY A 304      -5.577 -20.242 -14.711  1.00 98.81           N  
ATOM   4404  H   GLY A 304      -5.650 -19.362 -14.222  1.00 98.81           H  
ATOM   4405  CA  GLY A 304      -6.764 -20.768 -15.361  1.00 98.81           C  
ATOM   4406  HA2 GLY A 304      -7.072 -21.701 -14.889  1.00 98.81           H  
ATOM   4407  HA3 GLY A 304      -6.533 -20.954 -16.410  1.00 98.81           H  
ATOM   4408  C   GLY A 304      -7.921 -19.795 -15.301  1.00 98.81           C  
ATOM   4409  O   GLY A 304      -7.933 -18.896 -14.467  1.00 98.81           O  
ATOM   4410  N   TYR A 305      -8.892 -19.974 -16.182  1.00 98.90           N  
ATOM   4411  H   TYR A 305      -8.836 -20.753 -16.823  1.00 98.90           H  
ATOM   4412  CA  TYR A 305     -10.118 -19.190 -16.193  1.00 98.90           C  
ATOM   4413  HA  TYR A 305     -10.353 -18.927 -15.162  1.00 98.90           H  
ATOM   4414  C   TYR A 305     -11.283 -20.028 -16.720  1.00 98.90           C  
ATOM   4415  CB  TYR A 305      -9.929 -17.894 -17.004  1.00 98.90           C  
ATOM   4416  HB2 TYR A 305      -9.010 -17.399 -16.690  1.00 98.90           H  
ATOM   4417  HB3 TYR A 305     -10.749 -17.216 -16.767  1.00 98.90           H  
ATOM   4418  O   TYR A 305     -11.091 -21.105 -17.288  1.00 98.90           O  
ATOM   4419  CG  TYR A 305      -9.894 -18.097 -18.506  1.00 98.90           C  
ATOM   4420  CD1 TYR A 305      -8.742 -18.630 -19.115  1.00 98.90           C  
ATOM   4421  HD1 TYR A 305      -7.866 -18.851 -18.524  1.00 98.90           H  
ATOM   4422  CD2 TYR A 305     -11.037 -17.814 -19.282  1.00 98.90           C  
ATOM   4423  HD2 TYR A 305     -11.923 -17.403 -18.823  1.00 98.90           H  
ATOM   4424  CE1 TYR A 305      -8.746 -18.931 -20.489  1.00 98.90           C  
ATOM   4425  HE1 TYR A 305      -7.888 -19.393 -20.955  1.00 98.90           H  
ATOM   4426  CE2 TYR A 305     -11.038 -18.108 -20.660  1.00 98.90           C  
ATOM   4427  HE2 TYR A 305     -11.919 -17.943 -21.263  1.00 98.90           H  
ATOM   4428  OH  TYR A 305      -9.933 -19.081 -22.559  1.00 98.90           O  
ATOM   4429  HH  TYR A 305      -9.242 -19.723 -22.738  1.00 98.90           H  
ATOM   4430  CZ  TYR A 305      -9.902 -18.694 -21.258  1.00 98.90           C  
ATOM   4431  N   GLY A 306     -12.504 -19.553 -16.507  1.00 98.63           N  
ATOM   4432  H   GLY A 306     -12.611 -18.705 -15.968  1.00 98.63           H  
ATOM   4433  CA  GLY A 306     -13.684 -20.191 -17.071  1.00 98.63           C  
ATOM   4434  HA2 GLY A 306     -13.834 -21.160 -16.595  1.00 98.63           H  
ATOM   4435  HA3 GLY A 306     -13.522 -20.363 -18.135  1.00 98.63           H  
ATOM   4436  C   GLY A 306     -14.937 -19.352 -16.885  1.00 98.63           C  
ATOM   4437  O   GLY A 306     -15.215 -18.876 -15.781  1.00 98.63           O  
ATOM   4438  N   TYR A 307     -15.695 -19.184 -17.968  1.00 98.51           N  
ATOM   4439  H   TYR A 307     -15.401 -19.600 -18.840  1.00 98.51           H  
ATOM   4440  CA  TYR A 307     -17.035 -18.600 -17.937  1.00 98.51           C  
ATOM   4441  HA  TYR A 307     -17.025 -17.713 -17.303  1.00 98.51           H  
ATOM   4442  C   TYR A 307     -18.030 -19.601 -17.353  1.00 98.51           C  
ATOM   4443  CB  TYR A 307     -17.469 -18.171 -19.344  1.00 98.51           C  
ATOM   4444  HB2 TYR A 307     -18.502 -17.825 -19.305  1.00 98.51           H  
ATOM   4445  HB3 TYR A 307     -17.445 -19.037 -20.006  1.00 98.51           H  
ATOM   4446  O   TYR A 307     -17.809 -20.813 -17.400  1.00 98.51           O  
ATOM   4447  CG  TYR A 307     -16.618 -17.066 -19.934  1.00 98.51           C  
ATOM   4448  CD1 TYR A 307     -16.959 -15.719 -19.708  1.00 98.51           C  
ATOM   4449  HD1 TYR A 307     -17.827 -15.475 -19.114  1.00 98.51           H  
ATOM   4450  CD2 TYR A 307     -15.481 -17.386 -20.699  1.00 98.51           C  
ATOM   4451  HD2 TYR A 307     -15.256 -18.419 -20.918  1.00 98.51           H  
ATOM   4452  CE1 TYR A 307     -16.143 -14.689 -20.216  1.00 98.51           C  
ATOM   4453  HE1 TYR A 307     -16.375 -13.651 -20.025  1.00 98.51           H  
ATOM   4454  CE2 TYR A 307     -14.666 -16.361 -21.211  1.00 98.51           C  
ATOM   4455  HE2 TYR A 307     -13.805 -16.608 -21.814  1.00 98.51           H  
ATOM   4456  OH  TYR A 307     -14.205 -14.037 -21.485  1.00 98.51           O  
ATOM   4457  HH  TYR A 307     -13.469 -14.399 -21.984  1.00 98.51           H  
ATOM   4458  CZ  TYR A 307     -14.994 -15.011 -20.967  1.00 98.51           C  
ATOM   4459  N   ILE A 308     -19.138 -19.130 -16.789  1.00 97.05           N  
ATOM   4460  H   ILE A 308     -19.279 -18.130 -16.756  1.00 97.05           H  
ATOM   4461  CA  ILE A 308     -20.207 -20.033 -16.350  1.00 97.05           C  
ATOM   4462  HA  ILE A 308     -19.772 -20.723 -15.627  1.00 97.05           H  
ATOM   4463  C   ILE A 308     -20.716 -20.879 -17.530  1.00 97.05           C  
ATOM   4464  CB  ILE A 308     -21.348 -19.278 -15.637  1.00 97.05           C  
ATOM   4465  HB  ILE A 308     -22.107 -20.016 -15.376  1.00 97.05           H  
ATOM   4466  O   ILE A 308     -20.946 -20.370 -18.620  1.00 97.05           O  
ATOM   4467  CG1 ILE A 308     -22.016 -18.201 -16.523  1.00 97.05           C  
ATOM   4468 HG12 ILE A 308     -21.327 -17.371 -16.680  1.00 97.05           H  
ATOM   4469 HG13 ILE A 308     -22.261 -18.619 -17.499  1.00 97.05           H  
ATOM   4470  CG2 ILE A 308     -20.809 -18.682 -14.322  1.00 97.05           C  
ATOM   4471 HG21 ILE A 308     -21.622 -18.250 -13.739  1.00 97.05           H  
ATOM   4472 HG22 ILE A 308     -20.071 -17.907 -14.528  1.00 97.05           H  
ATOM   4473 HG23 ILE A 308     -20.340 -19.464 -13.724  1.00 97.05           H  
ATOM   4474  CD1 ILE A 308     -23.327 -17.661 -15.942  1.00 97.05           C  
ATOM   4475 HD11 ILE A 308     -23.152 -17.151 -14.995  1.00 97.05           H  
ATOM   4476 HD12 ILE A 308     -23.764 -16.950 -16.643  1.00 97.05           H  
ATOM   4477 HD13 ILE A 308     -24.029 -18.480 -15.785  1.00 97.05           H  
ATOM   4478  N   GLY A 309     -20.884 -22.184 -17.314  1.00 93.84           N  
ATOM   4479  H   GLY A 309     -20.600 -22.561 -16.421  1.00 93.84           H  
ATOM   4480  CA  GLY A 309     -21.326 -23.126 -18.352  1.00 93.84           C  
ATOM   4481  HA2 GLY A 309     -21.850 -23.958 -17.880  1.00 93.84           H  
ATOM   4482  HA3 GLY A 309     -22.025 -22.621 -19.018  1.00 93.84           H  
ATOM   4483  C   GLY A 309     -20.211 -23.709 -19.228  1.00 93.84           C  
ATOM   4484  O   GLY A 309     -20.413 -24.780 -19.798  1.00 93.84           O  
ATOM   4485  N   ASP A 310     -19.030 -23.090 -19.256  1.00 96.15           N  
ATOM   4486  H   ASP A 310     -18.932 -22.199 -18.792  1.00 96.15           H  
ATOM   4487  CA  ASP A 310     -17.891 -23.567 -20.044  1.00 96.15           C  
ATOM   4488  HA  ASP A 310     -18.269 -24.153 -20.881  1.00 96.15           H  
ATOM   4489  C   ASP A 310     -16.963 -24.487 -19.237  1.00 96.15           C  
ATOM   4490  CB  ASP A 310     -17.122 -22.377 -20.641  1.00 96.15           C  
ATOM   4491  HB2 ASP A 310     -16.189 -22.743 -21.069  1.00 96.15           H  
ATOM   4492  HB3 ASP A 310     -16.867 -21.677 -19.846  1.00 96.15           H  
ATOM   4493  O   ASP A 310     -16.936 -24.488 -18.000  1.00 96.15           O  
ATOM   4494  CG  ASP A 310     -17.881 -21.641 -21.753  1.00 96.15           C  
ATOM   4495  OD1 ASP A 310     -18.896 -22.181 -22.247  1.00 96.15           O  
ATOM   4496  OD2 ASP A 310     -17.392 -20.555 -22.131  1.00 96.15           O  
ATOM   4497  N   ALA A 311     -16.152 -25.276 -19.944  1.00 97.32           N  
ATOM   4498  H   ALA A 311     -16.148 -25.173 -20.949  1.00 97.32           H  
ATOM   4499  CA  ALA A 311     -15.082 -26.039 -19.315  1.00 97.32           C  
ATOM   4500  HA  ALA A 311     -15.510 -26.547 -18.450  1.00 97.32           H  
ATOM   4501  C   ALA A 311     -13.945 -25.100 -18.856  1.00 97.32           C  
ATOM   4502  CB  ALA A 311     -14.579 -27.111 -20.287  1.00 97.32           C  
ATOM   4503  HB1 ALA A 311     -13.802 -27.705 -19.806  1.00 97.32           H  
ATOM   4504  HB2 ALA A 311     -14.163 -26.634 -21.174  1.00 97.32           H  
ATOM   4505  HB3 ALA A 311     -15.404 -27.762 -20.579  1.00 97.32           H  
ATOM   4506  O   ALA A 311     -13.588 -24.186 -19.598  1.00 97.32           O  
ATOM   4507  N   PRO A 312     -13.331 -25.335 -17.679  1.00 98.40           N  
ATOM   4508  CA  PRO A 312     -12.149 -24.592 -17.257  1.00 98.40           C  
ATOM   4509  HA  PRO A 312     -12.417 -23.543 -17.128  1.00 98.40           H  
ATOM   4510  C   PRO A 312     -10.998 -24.721 -18.256  1.00 98.40           C  
ATOM   4511  CB  PRO A 312     -11.722 -25.187 -15.913  1.00 98.40           C  
ATOM   4512  HB2 PRO A 312     -11.402 -24.409 -15.219  1.00 98.40           H  
ATOM   4513  HB3 PRO A 312     -10.913 -25.904 -16.050  1.00 98.40           H  
ATOM   4514  O   PRO A 312     -10.586 -25.839 -18.591  1.00 98.40           O  
ATOM   4515  CG  PRO A 312     -12.945 -25.934 -15.403  1.00 98.40           C  
ATOM   4516  HG2 PRO A 312     -13.518 -25.282 -14.743  1.00 98.40           H  
ATOM   4517  HG3 PRO A 312     -12.650 -26.840 -14.875  1.00 98.40           H  
ATOM   4518  CD  PRO A 312     -13.753 -26.272 -16.653  1.00 98.40           C  
ATOM   4519  HD2 PRO A 312     -13.528 -27.288 -16.977  1.00 98.40           H  
ATOM   4520  HD3 PRO A 312     -14.816 -26.166 -16.437  1.00 98.40           H  
ATOM   4521  N   ASP A 313     -10.411 -23.590 -18.622  1.00 98.48           N  
ATOM   4522  H   ASP A 313     -10.793 -22.714 -18.295  1.00 98.48           H  
ATOM   4523  CA  ASP A 313      -9.150 -23.516 -19.349  1.00 98.48           C  
ATOM   4524  HA  ASP A 313      -8.965 -24.467 -19.848  1.00 98.48           H  
ATOM   4525  C   ASP A 313      -8.010 -23.261 -18.351  1.00 98.48           C  
ATOM   4526  CB  ASP A 313      -9.259 -22.448 -20.440  1.00 98.48           C  
ATOM   4527  HB2 ASP A 313     -10.177 -22.616 -21.004  1.00 98.48           H  
ATOM   4528  HB3 ASP A 313      -9.328 -21.470 -19.964  1.00 98.48           H  
ATOM   4529  O   ASP A 313      -8.141 -22.462 -17.422  1.00 98.48           O  
ATOM   4530  CG  ASP A 313      -8.087 -22.463 -21.426  1.00 98.48           C  
ATOM   4531  OD1 ASP A 313      -7.128 -23.238 -21.192  1.00 98.48           O  
ATOM   4532  OD2 ASP A 313      -8.162 -21.689 -22.405  1.00 98.48           O  
ATOM   4533  N   VAL A 314      -6.904 -23.991 -18.486  1.00 98.54           N  
ATOM   4534  H   VAL A 314      -6.748 -24.377 -19.406  1.00 98.54           H  
ATOM   4535  CA  VAL A 314      -5.774 -23.959 -17.548  1.00 98.54           C  
ATOM   4536  HA  VAL A 314      -5.788 -23.000 -17.030  1.00 98.54           H  
ATOM   4537  C   VAL A 314      -4.448 -24.032 -18.294  1.00 98.54           C  
ATOM   4538  CB  VAL A 314      -5.844 -25.067 -16.479  1.00 98.54           C  
ATOM   4539  HB  VAL A 314      -4.928 -25.024 -15.890  1.00 98.54           H  
ATOM   4540  O   VAL A 314      -4.297 -24.795 -19.245  1.00 98.54           O  
ATOM   4541  CG1 VAL A 314      -7.014 -24.863 -15.511  1.00 98.54           C  
ATOM   4542 HG11 VAL A 314      -6.954 -23.864 -15.079  1.00 98.54           H  
ATOM   4543 HG12 VAL A 314      -7.965 -24.960 -16.034  1.00 98.54           H  
ATOM   4544 HG13 VAL A 314      -6.955 -25.594 -14.704  1.00 98.54           H  
ATOM   4545  CG2 VAL A 314      -5.960 -26.482 -17.066  1.00 98.54           C  
ATOM   4546 HG21 VAL A 314      -6.921 -26.587 -17.571  1.00 98.54           H  
ATOM   4547 HG22 VAL A 314      -5.864 -27.220 -16.270  1.00 98.54           H  
ATOM   4548 HG23 VAL A 314      -5.164 -26.656 -17.791  1.00 98.54           H  
ATOM   4549  N   GLY A 315      -3.454 -23.290 -17.809  1.00 96.80           N  
ATOM   4550  H   GLY A 315      -3.628 -22.741 -16.979  1.00 96.80           H  
ATOM   4551  CA  GLY A 315      -2.140 -23.170 -18.435  1.00 96.80           C  
ATOM   4552  HA2 GLY A 315      -1.946 -24.038 -19.066  1.00 96.80           H  
ATOM   4553  HA3 GLY A 315      -2.131 -22.289 -19.076  1.00 96.80           H  
ATOM   4554  C   GLY A 315      -1.009 -23.038 -17.419  1.00 96.80           C  
ATOM   4555  O   GLY A 315      -1.228 -22.703 -16.254  1.00 96.80           O  
ATOM   4556  N   ILE A 316       0.211 -23.311 -17.882  1.00 95.32           N  
ATOM   4557  H   ILE A 316       0.291 -23.571 -18.855  1.00 95.32           H  
ATOM   4558  CA  ILE A 316       1.453 -23.122 -17.115  1.00 95.32           C  
ATOM   4559  HA  ILE A 316       1.250 -22.496 -16.247  1.00 95.32           H  
ATOM   4560  C   ILE A 316       2.461 -22.367 -17.981  1.00 95.32           C  
ATOM   4561  CB  ILE A 316       2.024 -24.469 -16.601  1.00 95.32           C  
ATOM   4562  HB  ILE A 316       2.261 -25.099 -17.458  1.00 95.32           H  
ATOM   4563  O   ILE A 316       2.926 -21.299 -17.601  1.00 95.32           O  
ATOM   4564  CG1 ILE A 316       0.982 -25.209 -15.729  1.00 95.32           C  
ATOM   4565 HG12 ILE A 316       0.714 -24.581 -14.879  1.00 95.32           H  
ATOM   4566 HG13 ILE A 316       0.077 -25.371 -16.315  1.00 95.32           H  
ATOM   4567  CG2 ILE A 316       3.322 -24.221 -15.807  1.00 95.32           C  
ATOM   4568 HG21 ILE A 316       4.061 -23.703 -16.419  1.00 95.32           H  
ATOM   4569 HG22 ILE A 316       3.769 -25.168 -15.507  1.00 95.32           H  
ATOM   4570 HG23 ILE A 316       3.113 -23.622 -14.920  1.00 95.32           H  
ATOM   4571  CD1 ILE A 316       1.423 -26.588 -15.227  1.00 95.32           C  
ATOM   4572 HD11 ILE A 316       0.585 -27.075 -14.730  1.00 95.32           H  
ATOM   4573 HD12 ILE A 316       2.247 -26.501 -14.519  1.00 95.32           H  
ATOM   4574 HD13 ILE A 316       1.732 -27.199 -16.076  1.00 95.32           H  
ATOM   4575  N   TYR A 317       2.743 -22.878 -19.177  1.00 92.55           N  
ATOM   4576  H   TYR A 317       2.358 -23.779 -19.422  1.00 92.55           H  
ATOM   4577  CA  TYR A 317       3.739 -22.318 -20.096  1.00 92.55           C  
ATOM   4578  HA  TYR A 317       4.509 -21.815 -19.513  1.00 92.55           H  
ATOM   4579  C   TYR A 317       3.135 -21.263 -21.038  1.00 92.55           C  
ATOM   4580  CB  TYR A 317       4.420 -23.482 -20.832  1.00 92.55           C  
ATOM   4581  HB2 TYR A 317       5.327 -23.122 -21.317  1.00 92.55           H  
ATOM   4582  HB3 TYR A 317       3.751 -23.846 -21.613  1.00 92.55           H  
ATOM   4583  O   TYR A 317       1.939 -20.956 -20.937  1.00 92.55           O  
ATOM   4584  CG  TYR A 317       4.780 -24.628 -19.902  1.00 92.55           C  
ATOM   4585  CD1 TYR A 317       5.753 -24.446 -18.899  1.00 92.55           C  
ATOM   4586  HD1 TYR A 317       6.296 -23.515 -18.831  1.00 92.55           H  
ATOM   4587  CD2 TYR A 317       4.064 -25.838 -19.974  1.00 92.55           C  
ATOM   4588  HD2 TYR A 317       3.322 -25.988 -20.744  1.00 92.55           H  
ATOM   4589  CE1 TYR A 317       6.007 -25.472 -17.970  1.00 92.55           C  
ATOM   4590  HE1 TYR A 317       6.753 -25.324 -17.203  1.00 92.55           H  
ATOM   4591  CE2 TYR A 317       4.319 -26.862 -19.046  1.00 92.55           C  
ATOM   4592  HE2 TYR A 317       3.783 -27.798 -19.103  1.00 92.55           H  
ATOM   4593  OH  TYR A 317       5.546 -27.686 -17.165  1.00 92.55           O  
ATOM   4594  HH  TYR A 317       6.247 -27.457 -16.550  1.00 92.55           H  
ATOM   4595  CZ  TYR A 317       5.288 -26.683 -18.042  1.00 92.55           C  
ATOM   4596  N   ARG A 318       3.981 -20.671 -21.888  1.00 88.37           N  
ATOM   4597  H   ARG A 318       4.925 -21.030 -21.928  1.00 88.37           H  
ATOM   4598  CA  ARG A 318       3.595 -19.721 -22.947  1.00 88.37           C  
ATOM   4599  HA  ARG A 318       2.883 -18.991 -22.563  1.00 88.37           H  
ATOM   4600  C   ARG A 318       2.845 -20.387 -24.093  1.00 88.37           C  
ATOM   4601  CB  ARG A 318       4.825 -18.974 -23.479  1.00 88.37           C  
ATOM   4602  HB2 ARG A 318       4.523 -18.397 -24.353  1.00 88.37           H  
ATOM   4603  HB3 ARG A 318       5.585 -19.692 -23.788  1.00 88.37           H  
ATOM   4604  O   ARG A 318       3.161 -21.560 -24.382  1.00 88.37           O  
ATOM   4605  CG  ARG A 318       5.402 -18.012 -22.436  1.00 88.37           C  
ATOM   4606  HG2 ARG A 318       5.784 -18.578 -21.586  1.00 88.37           H  
ATOM   4607  HG3 ARG A 318       4.617 -17.334 -22.101  1.00 88.37           H  
ATOM   4608  CD  ARG A 318       6.534 -17.188 -23.047  1.00 88.37           C  
ATOM   4609  HD2 ARG A 318       6.136 -16.628 -23.894  1.00 88.37           H  
ATOM   4610  HD3 ARG A 318       7.311 -17.865 -23.402  1.00 88.37           H  
ATOM   4611  NE  ARG A 318       7.110 -16.258 -22.066  1.00 88.37           N  
ATOM   4612  HE  ARG A 318       6.862 -16.388 -21.095  1.00 88.37           H  
ATOM   4613  NH1 ARG A 318       8.369 -14.996 -23.515  1.00 88.37           N  
ATOM   4614 HH11 ARG A 318       8.019 -15.546 -24.286  1.00 88.37           H  
ATOM   4615 HH12 ARG A 318       8.994 -14.215 -23.656  1.00 88.37           H  
ATOM   4616  NH2 ARG A 318       8.367 -14.552 -21.330  1.00 88.37           N  
ATOM   4617 HH21 ARG A 318       8.981 -13.757 -21.436  1.00 88.37           H  
ATOM   4618 HH22 ARG A 318       8.080 -14.805 -20.395  1.00 88.37           H  
ATOM   4619  CZ  ARG A 318       7.942 -15.272 -22.315  1.00 88.37           C  
ATOM   4620  OXT ARG A 318       1.976 -19.671 -24.632  1.00 88.37           O  
TER    4621      ARG A 318                                                       
ATOM   4621  N   MET B   1      17.571  26.241 -16.369  1.00 48.32           N  
ATOM   4622  H   MET B   1      18.545  26.340 -16.621  1.00 48.32           H  
ATOM   4623  H2  MET B   1      17.131  25.545 -16.954  1.00 48.32           H  
ATOM   4624  H3  MET B   1      17.090  27.119 -16.505  1.00 48.32           H  
ATOM   4625  CA  MET B   1      17.440  25.861 -14.948  1.00 48.32           C  
ATOM   4626  HA  MET B   1      17.842  24.862 -14.776  1.00 48.32           H  
ATOM   4627  C   MET B   1      15.960  25.840 -14.637  1.00 48.32           C  
ATOM   4628  CB  MET B   1      18.166  26.855 -14.031  1.00 48.32           C  
ATOM   4629  HB2 MET B   1      17.856  26.685 -13.000  1.00 48.32           H  
ATOM   4630  HB3 MET B   1      17.897  27.874 -14.309  1.00 48.32           H  
ATOM   4631  O   MET B   1      15.291  26.799 -15.004  1.00 48.32           O  
ATOM   4632  CG  MET B   1      19.687  26.686 -14.106  1.00 48.32           C  
ATOM   4633  HG2 MET B   1      20.003  26.714 -15.149  1.00 48.32           H  
ATOM   4634  HG3 MET B   1      19.960  25.719 -13.685  1.00 48.32           H  
ATOM   4635  SD  MET B   1      20.581  27.983 -13.220  1.00 48.32           S  
ATOM   4636  CE  MET B   1      22.288  27.545 -13.638  1.00 48.32           C  
ATOM   4637  HE1 MET B   1      22.428  27.583 -14.719  1.00 48.32           H  
ATOM   4638  HE2 MET B   1      22.967  28.251 -13.161  1.00 48.32           H  
ATOM   4639  HE3 MET B   1      22.506  26.541 -13.275  1.00 48.32           H  
ATOM   4640  N   CYS B   2      15.445  24.741 -14.087  1.00 63.58           N  
ATOM   4641  H   CYS B   2      16.050  24.011 -13.739  1.00 63.58           H  
ATOM   4642  CA  CYS B   2      14.051  24.693 -13.643  1.00 63.58           C  
ATOM   4643  HA  CYS B   2      13.423  25.171 -14.395  1.00 63.58           H  
ATOM   4644  C   CYS B   2      13.902  25.501 -12.348  1.00 63.58           C  
ATOM   4645  CB  CYS B   2      13.600  23.232 -13.476  1.00 63.58           C  
ATOM   4646  HB2 CYS B   2      14.346  22.534 -13.856  1.00 63.58           H  
ATOM   4647  HB3 CYS B   2      13.441  23.007 -12.422  1.00 63.58           H  
ATOM   4648  O   CYS B   2      14.877  25.652 -11.607  1.00 63.58           O  
ATOM   4649  SG  CYS B   2      12.044  22.990 -14.379  1.00 63.58           S  
ATOM   4650  HG  CYS B   2      12.549  22.815 -15.603  1.00 63.58           H  
ATOM   4651  N   ASN B   3      12.709  26.030 -12.082  1.00 86.77           N  
ATOM   4652  H   ASN B   3      11.917  25.804 -12.667  1.00 86.77           H  
ATOM   4653  CA  ASN B   3      12.471  26.807 -10.870  1.00 86.77           C  
ATOM   4654  HA  ASN B   3      13.373  27.385 -10.667  1.00 86.77           H  
ATOM   4655  C   ASN B   3      12.298  25.838  -9.691  1.00 86.77           C  
ATOM   4656  CB  ASN B   3      11.295  27.787 -11.099  1.00 86.77           C  
ATOM   4657  HB2 ASN B   3      10.410  27.449 -10.560  1.00 86.77           H  
ATOM   4658  HB3 ASN B   3      11.033  27.823 -12.157  1.00 86.77           H  
ATOM   4659  O   ASN B   3      11.199  25.357  -9.428  1.00 86.77           O  
ATOM   4660  CG  ASN B   3      11.612  29.214 -10.680  1.00 86.77           C  
ATOM   4661  ND2 ASN B   3      10.609  30.044 -10.530  1.00 86.77           N  
ATOM   4662 HD21 ASN B   3      10.841  30.950 -10.148  1.00 86.77           H  
ATOM   4663 HD22 ASN B   3       9.659  29.704 -10.550  1.00 86.77           H  
ATOM   4664  OD1 ASN B   3      12.752  29.616 -10.522  1.00 86.77           O  
ATOM   4665  N   ALA B   4      13.413  25.494  -9.039  1.00 98.35           N  
ATOM   4666  H   ALA B   4      14.294  25.858  -9.375  1.00 98.35           H  
ATOM   4667  CA  ALA B   4      13.429  24.535  -7.942  1.00 98.35           C  
ATOM   4668  HA  ALA B   4      13.033  23.594  -8.322  1.00 98.35           H  
ATOM   4669  C   ALA B   4      12.525  25.008  -6.797  1.00 98.35           C  
ATOM   4670  CB  ALA B   4      14.869  24.301  -7.477  1.00 98.35           C  
ATOM   4671  HB1 ALA B   4      14.879  23.550  -6.687  1.00 98.35           H  
ATOM   4672  HB2 ALA B   4      15.297  25.230  -7.102  1.00 98.35           H  
ATOM   4673  HB3 ALA B   4      15.463  23.938  -8.317  1.00 98.35           H  
ATOM   4674  O   ALA B   4      12.534  26.186  -6.426  1.00 98.35           O  
ATOM   4675  N   VAL B   5      11.747  24.086  -6.241  1.00 98.90           N  
ATOM   4676  H   VAL B   5      11.855  23.126  -6.536  1.00 98.90           H  
ATOM   4677  CA  VAL B   5      10.675  24.394  -5.293  1.00 98.90           C  
ATOM   4678  HA  VAL B   5      10.970  25.268  -4.712  1.00 98.90           H  
ATOM   4679  C   VAL B   5      10.476  23.249  -4.320  1.00 98.90           C  
ATOM   4680  CB  VAL B   5       9.378  24.746  -6.049  1.00 98.90           C  
ATOM   4681  HB  VAL B   5       9.642  25.535  -6.753  1.00 98.90           H  
ATOM   4682  O   VAL B   5      10.667  22.084  -4.661  1.00 98.90           O  
ATOM   4683  CG1 VAL B   5       8.790  23.600  -6.869  1.00 98.90           C  
ATOM   4684 HG11 VAL B   5       9.507  23.301  -7.634  1.00 98.90           H  
ATOM   4685 HG12 VAL B   5       8.551  22.757  -6.222  1.00 98.90           H  
ATOM   4686 HG13 VAL B   5       7.887  23.937  -7.377  1.00 98.90           H  
ATOM   4687  CG2 VAL B   5       8.281  25.300  -5.137  1.00 98.90           C  
ATOM   4688 HG21 VAL B   5       7.507  25.748  -5.761  1.00 98.90           H  
ATOM   4689 HG22 VAL B   5       7.849  24.510  -4.523  1.00 98.90           H  
ATOM   4690 HG23 VAL B   5       8.688  26.088  -4.504  1.00 98.90           H  
ATOM   4691  N   ILE B   6      10.073  23.590  -3.101  1.00 98.94           N  
ATOM   4692  H   ILE B   6       9.950  24.571  -2.897  1.00 98.94           H  
ATOM   4693  CA  ILE B   6       9.606  22.631  -2.104  1.00 98.94           C  
ATOM   4694  HA  ILE B   6       9.512  21.655  -2.579  1.00 98.94           H  
ATOM   4695  C   ILE B   6       8.213  23.037  -1.631  1.00 98.94           C  
ATOM   4696  CB  ILE B   6      10.629  22.491  -0.956  1.00 98.94           C  
ATOM   4697  HB  ILE B   6      11.592  22.252  -1.409  1.00 98.94           H  
ATOM   4698  O   ILE B   6       7.956  24.223  -1.422  1.00 98.94           O  
ATOM   4699  CG1 ILE B   6      10.238  21.299  -0.058  1.00 98.94           C  
ATOM   4700 HG12 ILE B   6      10.098  20.423  -0.691  1.00 98.94           H  
ATOM   4701 HG13 ILE B   6       9.297  21.503   0.452  1.00 98.94           H  
ATOM   4702  CG2 ILE B   6      10.804  23.795  -0.152  1.00 98.94           C  
ATOM   4703 HG21 ILE B   6      11.627  23.695   0.555  1.00 98.94           H  
ATOM   4704 HG22 ILE B   6       9.891  24.020   0.400  1.00 98.94           H  
ATOM   4705 HG23 ILE B   6      11.028  24.624  -0.824  1.00 98.94           H  
ATOM   4706  CD1 ILE B   6      11.284  20.927   0.991  1.00 98.94           C  
ATOM   4707 HD11 ILE B   6      11.038  19.946   1.397  1.00 98.94           H  
ATOM   4708 HD12 ILE B   6      11.272  21.656   1.802  1.00 98.94           H  
ATOM   4709 HD13 ILE B   6      12.274  20.880   0.536  1.00 98.94           H  
ATOM   4710  N   ALA B   7       7.337  22.058  -1.428  1.00 98.97           N  
ATOM   4711  H   ALA B   7       7.619  21.113  -1.649  1.00 98.97           H  
ATOM   4712  CA  ALA B   7       6.074  22.214  -0.720  1.00 98.97           C  
ATOM   4713  HA  ALA B   7       6.045  23.202  -0.259  1.00 98.97           H  
ATOM   4714  C   ALA B   7       5.983  21.181   0.407  1.00 98.97           C  
ATOM   4715  CB  ALA B   7       4.906  22.126  -1.706  1.00 98.97           C  
ATOM   4716  HB1 ALA B   7       5.023  22.885  -2.480  1.00 98.97           H  
ATOM   4717  HB2 ALA B   7       3.965  22.293  -1.182  1.00 98.97           H  
ATOM   4718  HB3 ALA B   7       4.883  21.144  -2.178  1.00 98.97           H  
ATOM   4719  O   ALA B   7       6.464  20.059   0.269  1.00 98.97           O  
ATOM   4720  N   ILE B   8       5.382  21.565   1.530  1.00 98.98           N  
ATOM   4721  H   ILE B   8       4.987  22.494   1.559  1.00 98.98           H  
ATOM   4722  CA  ILE B   8       5.220  20.732   2.722  1.00 98.98           C  
ATOM   4723  HA  ILE B   8       5.395  19.694   2.437  1.00 98.98           H  
ATOM   4724  C   ILE B   8       3.789  20.809   3.247  1.00 98.98           C  
ATOM   4725  CB  ILE B   8       6.237  21.090   3.836  1.00 98.98           C  
ATOM   4726  HB  ILE B   8       6.156  20.314   4.596  1.00 98.98           H  
ATOM   4727  O   ILE B   8       3.110  21.829   3.084  1.00 98.98           O  
ATOM   4728  CG1 ILE B   8       5.924  22.443   4.522  1.00 98.98           C  
ATOM   4729 HG12 ILE B   8       5.992  23.248   3.791  1.00 98.98           H  
ATOM   4730 HG13 ILE B   8       4.906  22.427   4.911  1.00 98.98           H  
ATOM   4731  CG2 ILE B   8       7.681  21.053   3.303  1.00 98.98           C  
ATOM   4732 HG21 ILE B   8       7.838  20.132   2.741  1.00 98.98           H  
ATOM   4733 HG22 ILE B   8       7.867  21.903   2.646  1.00 98.98           H  
ATOM   4734 HG23 ILE B   8       8.388  21.074   4.132  1.00 98.98           H  
ATOM   4735  CD1 ILE B   8       6.831  22.766   5.714  1.00 98.98           C  
ATOM   4736 HD11 ILE B   8       7.847  22.962   5.370  1.00 98.98           H  
ATOM   4737 HD12 ILE B   8       6.457  23.657   6.218  1.00 98.98           H  
ATOM   4738 HD13 ILE B   8       6.834  21.934   6.417  1.00 98.98           H  
ATOM   4739  N   HIS B   9       3.373  19.771   3.966  1.00 98.84           N  
ATOM   4740  H   HIS B   9       3.985  18.973   4.054  1.00 98.84           H  
ATOM   4741  CA  HIS B   9       2.198  19.809   4.833  1.00 98.84           C  
ATOM   4742  HA  HIS B   9       1.929  20.855   4.982  1.00 98.84           H  
ATOM   4743  C   HIS B   9       2.499  19.233   6.217  1.00 98.84           C  
ATOM   4744  CB  HIS B   9       0.995  19.126   4.178  1.00 98.84           C  
ATOM   4745  HB2 HIS B   9       0.822  19.563   3.194  1.00 98.84           H  
ATOM   4746  HB3 HIS B   9       0.107  19.321   4.778  1.00 98.84           H  
ATOM   4747  O   HIS B   9       3.424  18.445   6.406  1.00 98.84           O  
ATOM   4748  CG  HIS B   9       1.154  17.638   4.054  1.00 98.84           C  
ATOM   4749  CD2 HIS B   9       1.692  16.974   2.997  1.00 98.84           C  
ATOM   4750  HD2 HIS B   9       2.078  17.428   2.096  1.00 98.84           H  
ATOM   4751  ND1 HIS B   9       0.829  16.721   5.047  1.00 98.84           N  
ATOM   4752  CE1 HIS B   9       1.164  15.517   4.549  1.00 98.84           C  
ATOM   4753  HE1 HIS B   9       1.047  14.576   5.065  1.00 98.84           H  
ATOM   4754  NE2 HIS B   9       1.675  15.638   3.315  1.00 98.84           N  
ATOM   4755  HE2 HIS B   9       2.021  14.877   2.749  1.00 98.84           H  
ATOM   4756  N   GLY B  10       1.713  19.673   7.195  1.00 97.48           N  
ATOM   4757  H   GLY B  10       0.982  20.318   6.930  1.00 97.48           H  
ATOM   4758  CA  GLY B  10       1.759  19.235   8.588  1.00 97.48           C  
ATOM   4759  HA2 GLY B  10       2.523  18.468   8.710  1.00 97.48           H  
ATOM   4760  HA3 GLY B  10       2.017  20.083   9.222  1.00 97.48           H  
ATOM   4761  C   GLY B  10       0.426  18.656   9.062  1.00 97.48           C  
ATOM   4762  O   GLY B  10       0.099  18.779  10.242  1.00 97.48           O  
ATOM   4763  N   GLY B  11      -0.372  18.104   8.149  1.00 96.04           N  
ATOM   4764  H   GLY B  11       0.005  17.933   7.227  1.00 96.04           H  
ATOM   4765  CA  GLY B  11      -1.690  17.556   8.451  1.00 96.04           C  
ATOM   4766  HA2 GLY B  11      -1.790  17.372   9.521  1.00 96.04           H  
ATOM   4767  HA3 GLY B  11      -1.767  16.586   7.960  1.00 96.04           H  
ATOM   4768  C   GLY B  11      -2.860  18.432   8.008  1.00 96.04           C  
ATOM   4769  O   GLY B  11      -2.841  19.658   8.155  1.00 96.04           O  
ATOM   4770  N   ALA B  12      -3.901  17.774   7.499  1.00 93.95           N  
ATOM   4771  H   ALA B  12      -3.810  16.777   7.365  1.00 93.95           H  
ATOM   4772  CA  ALA B  12      -5.219  18.345   7.234  1.00 93.95           C  
ATOM   4773  HA  ALA B  12      -5.163  19.433   7.276  1.00 93.95           H  
ATOM   4774  C   ALA B  12      -6.238  17.904   8.297  1.00 93.95           C  
ATOM   4775  CB  ALA B  12      -5.650  17.948   5.819  1.00 93.95           C  
ATOM   4776  HB1 ALA B  12      -4.939  18.332   5.087  1.00 93.95           H  
ATOM   4777  HB2 ALA B  12      -6.634  18.360   5.594  1.00 93.95           H  
ATOM   4778  HB3 ALA B  12      -5.699  16.862   5.739  1.00 93.95           H  
ATOM   4779  O   ALA B  12      -6.068  16.860   8.928  1.00 93.95           O  
ATOM   4780  N   GLY B  13      -7.297  18.693   8.496  1.00 89.49           N  
ATOM   4781  H   GLY B  13      -7.348  19.573   8.003  1.00 89.49           H  
ATOM   4782  CA  GLY B  13      -8.395  18.325   9.391  1.00 89.49           C  
ATOM   4783  HA2 GLY B  13      -8.992  17.543   8.921  1.00 89.49           H  
ATOM   4784  HA3 GLY B  13      -7.979  17.910  10.309  1.00 89.49           H  
ATOM   4785  C   GLY B  13      -9.320  19.483   9.765  1.00 89.49           C  
ATOM   4786  O   GLY B  13      -9.309  20.549   9.140  1.00 89.49           O  
ATOM   4787  N   ALA B  14     -10.123  19.263  10.808  1.00 75.10           N  
ATOM   4788  H   ALA B  14     -10.100  18.350  11.238  1.00 75.10           H  
ATOM   4789  CA  ALA B  14     -11.000  20.261  11.424  1.00 75.10           C  
ATOM   4790  HA  ALA B  14     -11.494  20.836  10.640  1.00 75.10           H  
ATOM   4791  C   ALA B  14     -10.191  21.255  12.279  1.00 75.10           C  
ATOM   4792  CB  ALA B  14     -12.095  19.531  12.210  1.00 75.10           C  
ATOM   4793  HB1 ALA B  14     -11.656  18.936  13.010  1.00 75.10           H  
ATOM   4794  HB2 ALA B  14     -12.659  18.878  11.543  1.00 75.10           H  
ATOM   4795  HB3 ALA B  14     -12.778  20.263  12.640  1.00 75.10           H  
ATOM   4796  O   ALA B  14     -10.188  21.214  13.514  1.00 75.10           O  
ATOM   4797  N   ILE B  15      -9.433  22.117  11.602  1.00 78.16           N  
ATOM   4798  H   ILE B  15      -9.462  22.067  10.594  1.00 78.16           H  
ATOM   4799  CA  ILE B  15      -8.615  23.162  12.219  1.00 78.16           C  
ATOM   4800  HA  ILE B  15      -8.422  22.889  13.256  1.00 78.16           H  
ATOM   4801  C   ILE B  15      -9.435  24.454  12.229  1.00 78.16           C  
ATOM   4802  CB  ILE B  15      -7.240  23.308  11.525  1.00 78.16           C  
ATOM   4803  HB  ILE B  15      -7.392  23.736  10.534  1.00 78.16           H  
ATOM   4804  O   ILE B  15      -9.221  25.361  11.425  1.00 78.16           O  
ATOM   4805  CG1 ILE B  15      -6.503  21.956  11.363  1.00 78.16           C  
ATOM   4806 HG12 ILE B  15      -7.180  21.196  10.972  1.00 78.16           H  
ATOM   4807 HG13 ILE B  15      -6.141  21.611  12.332  1.00 78.16           H  
ATOM   4808  CG2 ILE B  15      -6.367  24.262  12.365  1.00 78.16           C  
ATOM   4809 HG21 ILE B  15      -6.186  23.830  13.350  1.00 78.16           H  
ATOM   4810 HG22 ILE B  15      -5.410  24.436  11.872  1.00 78.16           H  
ATOM   4811 HG23 ILE B  15      -6.855  25.229  12.482  1.00 78.16           H  
ATOM   4812  CD1 ILE B  15      -5.331  22.031  10.378  1.00 78.16           C  
ATOM   4813 HD11 ILE B  15      -5.699  22.319   9.393  1.00 78.16           H  
ATOM   4814 HD12 ILE B  15      -4.858  21.051  10.303  1.00 78.16           H  
ATOM   4815 HD13 ILE B  15      -4.589  22.761  10.702  1.00 78.16           H  
ATOM   4816  N   ALA B  16     -10.400  24.530  13.144  1.00 74.07           N  
ATOM   4817  H   ALA B  16     -10.631  23.702  13.673  1.00 74.07           H  
ATOM   4818  CA  ALA B  16     -11.252  25.704  13.263  1.00 74.07           C  
ATOM   4819  HA  ALA B  16     -11.693  25.905  12.287  1.00 74.07           H  
ATOM   4820  C   ALA B  16     -10.420  26.919  13.699  1.00 74.07           C  
ATOM   4821  CB  ALA B  16     -12.393  25.404  14.242  1.00 74.07           C  
ATOM   4822  HB1 ALA B  16     -12.988  24.577  13.854  1.00 74.07           H  
ATOM   4823  HB2 ALA B  16     -11.996  25.133  15.221  1.00 74.07           H  
ATOM   4824  HB3 ALA B  16     -13.036  26.278  14.338  1.00 74.07           H  
ATOM   4825  O   ALA B  16      -9.848  26.921  14.794  1.00 74.07           O  
ATOM   4826  N   GLN B  17     -10.403  27.978  12.886  1.00 77.55           N  
ATOM   4827  H   GLN B  17     -10.808  27.872  11.966  1.00 77.55           H  
ATOM   4828  CA  GLN B  17      -9.662  29.212  13.175  1.00 77.55           C  
ATOM   4829  HA  GLN B  17      -8.598  28.977  13.207  1.00 77.55           H  
ATOM   4830  C   GLN B  17     -10.026  29.813  14.540  1.00 77.55           C  
ATOM   4831  CB  GLN B  17      -9.918  30.207  12.032  1.00 77.55           C  
ATOM   4832  HB2 GLN B  17      -9.660  29.725  11.090  1.00 77.55           H  
ATOM   4833  HB3 GLN B  17     -10.977  30.465  12.003  1.00 77.55           H  
ATOM   4834  O   GLN B  17      -9.161  30.290  15.265  1.00 77.55           O  
ATOM   4835  CG  GLN B  17      -9.091  31.495  12.165  1.00 77.55           C  
ATOM   4836  HG2 GLN B  17      -9.467  32.088  12.998  1.00 77.55           H  
ATOM   4837  HG3 GLN B  17      -8.052  31.247  12.381  1.00 77.55           H  
ATOM   4838  CD  GLN B  17      -9.139  32.354  10.906  1.00 77.55           C  
ATOM   4839  NE2 GLN B  17      -8.235  33.294  10.758  1.00 77.55           N  
ATOM   4840 HE21 GLN B  17      -8.274  33.797   9.882  1.00 77.55           H  
ATOM   4841 HE22 GLN B  17      -7.456  33.353  11.398  1.00 77.55           H  
ATOM   4842  OE1 GLN B  17      -9.995  32.222  10.049  1.00 77.55           O  
ATOM   4843  N   ALA B  18     -11.294  29.701  14.944  1.00 71.16           N  
ATOM   4844  H   ALA B  18     -11.962  29.303  14.299  1.00 71.16           H  
ATOM   4845  CA  ALA B  18     -11.773  30.159  16.249  1.00 71.16           C  
ATOM   4846  HA  ALA B  18     -11.483  31.202  16.377  1.00 71.16           H  
ATOM   4847  C   ALA B  18     -11.195  29.377  17.449  1.00 71.16           C  
ATOM   4848  CB  ALA B  18     -13.304  30.074  16.235  1.00 71.16           C  
ATOM   4849  HB1 ALA B  18     -13.622  29.039  16.111  1.00 71.16           H  
ATOM   4850  HB2 ALA B  18     -13.696  30.455  17.177  1.00 71.16           H  
ATOM   4851  HB3 ALA B  18     -13.704  30.677  15.420  1.00 71.16           H  
ATOM   4852  O   ALA B  18     -11.281  29.843  18.582  1.00 71.16           O  
ATOM   4853  N   SER B  19     -10.637  28.184  17.220  1.00 72.99           N  
ATOM   4854  H   SER B  19     -10.541  27.887  16.259  1.00 72.99           H  
ATOM   4855  CA  SER B  19     -10.117  27.301  18.273  1.00 72.99           C  
ATOM   4856  HA  SER B  19     -10.604  27.563  19.212  1.00 72.99           H  
ATOM   4857  C   SER B  19      -8.613  27.443  18.519  1.00 72.99           C  
ATOM   4858  CB  SER B  19     -10.493  25.847  17.973  1.00 72.99           C  
ATOM   4859  HB2 SER B  19     -10.309  25.247  18.864  1.00 72.99           H  
ATOM   4860  HB3 SER B  19     -11.558  25.794  17.744  1.00 72.99           H  
ATOM   4861  O   SER B  19      -8.122  27.019  19.567  1.00 72.99           O  
ATOM   4862  OG  SER B  19      -9.757  25.291  16.899  1.00 72.99           O  
ATOM   4863  HG  SER B  19      -9.796  25.871  16.135  1.00 72.99           H  
ATOM   4864  N   LEU B  20      -7.871  28.050  17.588  1.00 79.19           N  
ATOM   4865  H   LEU B  20      -8.330  28.460  16.787  1.00 79.19           H  
ATOM   4866  CA  LEU B  20      -6.443  28.298  17.752  1.00 79.19           C  
ATOM   4867  HA  LEU B  20      -6.040  27.566  18.452  1.00 79.19           H  
ATOM   4868  C   LEU B  20      -6.215  29.671  18.374  1.00 79.19           C  
ATOM   4869  CB  LEU B  20      -5.709  28.133  16.410  1.00 79.19           C  
ATOM   4870  HB2 LEU B  20      -4.739  28.627  16.472  1.00 79.19           H  
ATOM   4871  HB3 LEU B  20      -6.282  28.640  15.634  1.00 79.19           H  
ATOM   4872  O   LEU B  20      -6.658  30.699  17.869  1.00 79.19           O  
ATOM   4873  CG  LEU B  20      -5.483  26.663  16.008  1.00 79.19           C  
ATOM   4874  HG  LEU B  20      -6.426  26.118  16.046  1.00 79.19           H  
ATOM   4875  CD1 LEU B  20      -4.936  26.597  14.585  1.00 79.19           C  
ATOM   4876 HD11 LEU B  20      -4.025  27.188  14.495  1.00 79.19           H  
ATOM   4877 HD12 LEU B  20      -4.740  25.562  14.305  1.00 79.19           H  
ATOM   4878 HD13 LEU B  20      -5.683  26.997  13.899  1.00 79.19           H  
ATOM   4879  CD2 LEU B  20      -4.459  25.962  16.913  1.00 79.19           C  
ATOM   4880 HD21 LEU B  20      -4.288  24.950  16.546  1.00 79.19           H  
ATOM   4881 HD22 LEU B  20      -4.841  25.887  17.930  1.00 79.19           H  
ATOM   4882 HD23 LEU B  20      -3.519  26.514  16.905  1.00 79.19           H  
ATOM   4883  N   SER B  21      -5.462  29.702  19.473  1.00 85.92           N  
ATOM   4884  H   SER B  21      -5.109  28.835  19.854  1.00 85.92           H  
ATOM   4885  CA  SER B  21      -4.976  30.976  19.987  1.00 85.92           C  
ATOM   4886  HA  SER B  21      -5.835  31.641  20.083  1.00 85.92           H  
ATOM   4887  C   SER B  21      -4.005  31.594  18.983  1.00 85.92           C  
ATOM   4888  CB  SER B  21      -4.350  30.831  21.379  1.00 85.92           C  
ATOM   4889  HB2 SER B  21      -5.011  30.230  22.004  1.00 85.92           H  
ATOM   4890  HB3 SER B  21      -4.263  31.820  21.829  1.00 85.92           H  
ATOM   4891  O   SER B  21      -3.203  30.895  18.359  1.00 85.92           O  
ATOM   4892  OG  SER B  21      -3.063  30.238  21.341  1.00 85.92           O  
ATOM   4893  HG  SER B  21      -2.879  29.893  22.218  1.00 85.92           H  
ATOM   4894  N   VAL B  22      -4.001  32.925  18.899  1.00 90.04           N  
ATOM   4895  H   VAL B  22      -4.767  33.425  19.329  1.00 90.04           H  
ATOM   4896  CA  VAL B  22      -3.063  33.681  18.050  1.00 90.04           C  
ATOM   4897  HA  VAL B  22      -3.288  33.470  17.005  1.00 90.04           H  
ATOM   4898  C   VAL B  22      -1.608  33.267  18.310  1.00 90.04           C  
ATOM   4899  CB  VAL B  22      -3.238  35.193  18.307  1.00 90.04           C  
ATOM   4900  HB  VAL B  22      -3.076  35.389  19.367  1.00 90.04           H  
ATOM   4901  O   VAL B  22      -0.781  33.244  17.401  1.00 90.04           O  
ATOM   4902  CG1 VAL B  22      -2.239  36.047  17.514  1.00 90.04           C  
ATOM   4903 HG11 VAL B  22      -2.321  35.809  16.453  1.00 90.04           H  
ATOM   4904 HG12 VAL B  22      -2.463  37.104  17.660  1.00 90.04           H  
ATOM   4905 HG13 VAL B  22      -1.222  35.856  17.855  1.00 90.04           H  
ATOM   4906  CG2 VAL B  22      -4.653  35.658  17.944  1.00 90.04           C  
ATOM   4907 HG21 VAL B  22      -5.400  35.152  18.555  1.00 90.04           H  
ATOM   4908 HG22 VAL B  22      -4.753  36.731  18.110  1.00 90.04           H  
ATOM   4909 HG23 VAL B  22      -4.859  35.442  16.895  1.00 90.04           H  
ATOM   4910  N   GLN B  23      -1.276  32.913  19.554  1.00 92.45           N  
ATOM   4911  H   GLN B  23      -2.005  32.889  20.253  1.00 92.45           H  
ATOM   4912  CA  GLN B  23       0.056  32.433  19.908  1.00 92.45           C  
ATOM   4913  HA  GLN B  23       0.790  33.124  19.492  1.00 92.45           H  
ATOM   4914  C   GLN B  23       0.355  31.048  19.320  1.00 92.45           C  
ATOM   4915  CB  GLN B  23       0.201  32.449  21.433  1.00 92.45           C  
ATOM   4916  HB2 GLN B  23      -0.493  31.733  21.874  1.00 92.45           H  
ATOM   4917  HB3 GLN B  23      -0.051  33.446  21.795  1.00 92.45           H  
ATOM   4918  O   GLN B  23       1.440  30.860  18.771  1.00 92.45           O  
ATOM   4919  CG  GLN B  23       1.634  32.112  21.878  1.00 92.45           C  
ATOM   4920  HG2 GLN B  23       2.333  32.799  21.400  1.00 92.45           H  
ATOM   4921  HG3 GLN B  23       1.885  31.096  21.574  1.00 92.45           H  
ATOM   4922  CD  GLN B  23       1.813  32.214  23.388  1.00 92.45           C  
ATOM   4923  NE2 GLN B  23       2.973  31.886  23.908  1.00 92.45           N  
ATOM   4924 HE21 GLN B  23       3.032  31.965  24.913  1.00 92.45           H  
ATOM   4925 HE22 GLN B  23       3.739  31.561  23.335  1.00 92.45           H  
ATOM   4926  OE1 GLN B  23       0.926  32.594  24.129  1.00 92.45           O  
ATOM   4927  N   LYS B  24      -0.581  30.093  19.401  1.00 90.15           N  
ATOM   4928  H   LYS B  24      -1.486  30.326  19.783  1.00 90.15           H  
ATOM   4929  CA  LYS B  24      -0.399  28.750  18.826  1.00 90.15           C  
ATOM   4930  HA  LYS B  24       0.559  28.354  19.162  1.00 90.15           H  
ATOM   4931  C   LYS B  24      -0.332  28.825  17.297  1.00 90.15           C  
ATOM   4932  CB  LYS B  24      -1.525  27.815  19.313  1.00 90.15           C  
ATOM   4933  HB2 LYS B  24      -2.418  27.999  18.715  1.00 90.15           H  
ATOM   4934  HB3 LYS B  24      -1.773  28.047  20.348  1.00 90.15           H  
ATOM   4935  O   LYS B  24       0.533  28.202  16.692  1.00 90.15           O  
ATOM   4936  CG  LYS B  24      -1.164  26.317  19.231  1.00 90.15           C  
ATOM   4937  HG2 LYS B  24      -2.092  25.748  19.189  1.00 90.15           H  
ATOM   4938  HG3 LYS B  24      -0.608  26.127  18.313  1.00 90.15           H  
ATOM   4939  CD  LYS B  24      -0.349  25.811  20.441  1.00 90.15           C  
ATOM   4940  HD2 LYS B  24      -0.933  25.963  21.349  1.00 90.15           H  
ATOM   4941  HD3 LYS B  24       0.576  26.382  20.520  1.00 90.15           H  
ATOM   4942  CE  LYS B  24      -0.015  24.311  20.302  1.00 90.15           C  
ATOM   4943  HE2 LYS B  24      -0.937  23.760  20.118  1.00 90.15           H  
ATOM   4944  HE3 LYS B  24       0.616  24.189  19.421  1.00 90.15           H  
ATOM   4945  NZ  LYS B  24       0.676  23.724  21.492  1.00 90.15           N  
ATOM   4946  HZ1 LYS B  24       1.476  24.265  21.790  1.00 90.15           H  
ATOM   4947  HZ2 LYS B  24       0.072  23.559  22.284  1.00 90.15           H  
ATOM   4948  HZ3 LYS B  24       0.993  22.782  21.312  1.00 90.15           H  
ATOM   4949  N   GLU B  25      -1.156  29.666  16.677  1.00 92.53           N  
ATOM   4950  H   GLU B  25      -1.872  30.126  17.220  1.00 92.53           H  
ATOM   4951  CA  GLU B  25      -1.126  29.914  15.231  1.00 92.53           C  
ATOM   4952  HA  GLU B  25      -1.291  28.972  14.709  1.00 92.53           H  
ATOM   4953  C   GLU B  25       0.236  30.467  14.769  1.00 92.53           C  
ATOM   4954  CB  GLU B  25      -2.282  30.862  14.885  1.00 92.53           C  
ATOM   4955  HB2 GLU B  25      -2.064  31.867  15.248  1.00 92.53           H  
ATOM   4956  HB3 GLU B  25      -3.184  30.499  15.378  1.00 92.53           H  
ATOM   4957  O   GLU B  25       0.844  29.948  13.831  1.00 92.53           O  
ATOM   4958  CG  GLU B  25      -2.518  30.891  13.375  1.00 92.53           C  
ATOM   4959  HG2 GLU B  25      -2.685  29.867  13.042  1.00 92.53           H  
ATOM   4960  HG3 GLU B  25      -1.614  31.273  12.903  1.00 92.53           H  
ATOM   4961  CD  GLU B  25      -3.728  31.743  12.973  1.00 92.53           C  
ATOM   4962  OE1 GLU B  25      -3.636  32.467  11.963  1.00 92.53           O  
ATOM   4963  OE2 GLU B  25      -4.771  31.635  13.649  1.00 92.53           O  
ATOM   4964  N   LYS B  26       0.795  31.445  15.497  1.00 95.49           N  
ATOM   4965  H   LYS B  26       0.242  31.857  16.236  1.00 95.49           H  
ATOM   4966  CA  LYS B  26       2.157  31.949  15.246  1.00 95.49           C  
ATOM   4967  HA  LYS B  26       2.211  32.302  14.216  1.00 95.49           H  
ATOM   4968  C   LYS B  26       3.225  30.861  15.368  1.00 95.49           C  
ATOM   4969  CB  LYS B  26       2.484  33.106  16.200  1.00 95.49           C  
ATOM   4970  HB2 LYS B  26       2.164  32.849  17.209  1.00 95.49           H  
ATOM   4971  HB3 LYS B  26       3.563  33.258  16.214  1.00 95.49           H  
ATOM   4972  O   LYS B  26       4.183  30.885  14.597  1.00 95.49           O  
ATOM   4973  CG  LYS B  26       1.827  34.420  15.761  1.00 95.49           C  
ATOM   4974  HG2 LYS B  26       2.228  34.711  14.790  1.00 95.49           H  
ATOM   4975  HG3 LYS B  26       0.750  34.287  15.663  1.00 95.49           H  
ATOM   4976  CD  LYS B  26       2.120  35.523  16.784  1.00 95.49           C  
ATOM   4977  HD2 LYS B  26       3.198  35.664  16.861  1.00 95.49           H  
ATOM   4978  HD3 LYS B  26       1.723  35.223  17.754  1.00 95.49           H  
ATOM   4979  CE  LYS B  26       1.454  36.828  16.336  1.00 95.49           C  
ATOM   4980  HE2 LYS B  26       1.805  37.071  15.333  1.00 95.49           H  
ATOM   4981  HE3 LYS B  26       0.379  36.659  16.273  1.00 95.49           H  
ATOM   4982  NZ  LYS B  26       1.747  37.948  17.267  1.00 95.49           N  
ATOM   4983  HZ1 LYS B  26       2.740  38.125  17.312  1.00 95.49           H  
ATOM   4984  HZ2 LYS B  26       1.407  37.734  18.193  1.00 95.49           H  
ATOM   4985  HZ3 LYS B  26       1.286  38.789  16.950  1.00 95.49           H  
ATOM   4986  N   GLN B  27       3.083  29.924  16.308  1.00 95.87           N  
ATOM   4987  H   GLN B  27       2.262  29.955  16.896  1.00 95.87           H  
ATOM   4988  CA  GLN B  27       4.011  28.796  16.448  1.00 95.87           C  
ATOM   4989  HA  GLN B  27       5.029  29.182  16.505  1.00 95.87           H  
ATOM   4990  C   GLN B  27       3.960  27.874  15.225  1.00 95.87           C  
ATOM   4991  CB  GLN B  27       3.726  28.000  17.730  1.00 95.87           C  
ATOM   4992  HB2 GLN B  27       4.303  27.076  17.702  1.00 95.87           H  
ATOM   4993  HB3 GLN B  27       2.671  27.731  17.774  1.00 95.87           H  
ATOM   4994  O   GLN B  27       5.016  27.536  14.691  1.00 95.87           O  
ATOM   4995  CG  GLN B  27       4.119  28.757  19.005  1.00 95.87           C  
ATOM   4996  HG2 GLN B  27       3.657  29.744  19.016  1.00 95.87           H  
ATOM   4997  HG3 GLN B  27       5.201  28.896  19.009  1.00 95.87           H  
ATOM   4998  CD  GLN B  27       3.717  28.022  20.282  1.00 95.87           C  
ATOM   4999  NE2 GLN B  27       4.195  28.461  21.424  1.00 95.87           N  
ATOM   5000 HE21 GLN B  27       4.877  29.205  21.442  1.00 95.87           H  
ATOM   5001 HE22 GLN B  27       3.949  27.918  22.240  1.00 95.87           H  
ATOM   5002  OE1 GLN B  27       2.978  27.051  20.298  1.00 95.87           O  
ATOM   5003  N   TYR B  28       2.760  27.540  14.737  1.00 95.65           N  
ATOM   5004  H   TYR B  28       1.930  27.837  15.231  1.00 95.65           H  
ATOM   5005  CA  TYR B  28       2.591  26.757  13.509  1.00 95.65           C  
ATOM   5006  HA  TYR B  28       3.121  25.812  13.623  1.00 95.65           H  
ATOM   5007  C   TYR B  28       3.209  27.462  12.299  1.00 95.65           C  
ATOM   5008  CB  TYR B  28       1.106  26.448  13.269  1.00 95.65           C  
ATOM   5009  HB2 TYR B  28       0.971  26.181  12.220  1.00 95.65           H  
ATOM   5010  HB3 TYR B  28       0.503  27.337  13.454  1.00 95.65           H  
ATOM   5011  O   TYR B  28       4.035  26.871  11.605  1.00 95.65           O  
ATOM   5012  CG  TYR B  28       0.593  25.289  14.098  1.00 95.65           C  
ATOM   5013  CD1 TYR B  28       1.018  23.985  13.782  1.00 95.65           C  
ATOM   5014  HD1 TYR B  28       1.687  23.820  12.950  1.00 95.65           H  
ATOM   5015  CD2 TYR B  28      -0.318  25.491  15.153  1.00 95.65           C  
ATOM   5016  HD2 TYR B  28      -0.682  26.484  15.371  1.00 95.65           H  
ATOM   5017  CE1 TYR B  28       0.558  22.887  14.527  1.00 95.65           C  
ATOM   5018  HE1 TYR B  28       0.873  21.887  14.266  1.00 95.65           H  
ATOM   5019  CE2 TYR B  28      -0.759  24.394  15.921  1.00 95.65           C  
ATOM   5020  HE2 TYR B  28      -1.457  24.528  16.735  1.00 95.65           H  
ATOM   5021  OH  TYR B  28      -0.669  22.041  16.401  1.00 95.65           O  
ATOM   5022  HH  TYR B  28      -0.264  21.228  16.089  1.00 95.65           H  
ATOM   5023  CZ  TYR B  28      -0.304  23.092  15.622  1.00 95.65           C  
ATOM   5024  N   PHE B  29       2.904  28.745  12.081  1.00 97.31           N  
ATOM   5025  H   PHE B  29       2.190  29.180  12.648  1.00 97.31           H  
ATOM   5026  CA  PHE B  29       3.492  29.497  10.970  1.00 97.31           C  
ATOM   5027  HA  PHE B  29       3.275  28.967  10.042  1.00 97.31           H  
ATOM   5028  C   PHE B  29       5.015  29.604  11.056  1.00 97.31           C  
ATOM   5029  CB  PHE B  29       2.889  30.903  10.907  1.00 97.31           C  
ATOM   5030  HB2 PHE B  29       3.514  31.518  10.259  1.00 97.31           H  
ATOM   5031  HB3 PHE B  29       2.909  31.347  11.902  1.00 97.31           H  
ATOM   5032  O   PHE B  29       5.698  29.474  10.041  1.00 97.31           O  
ATOM   5033  CG  PHE B  29       1.489  30.964  10.342  1.00 97.31           C  
ATOM   5034  CD1 PHE B  29       1.206  30.384   9.090  1.00 97.31           C  
ATOM   5035  HD1 PHE B  29       1.963  29.835   8.550  1.00 97.31           H  
ATOM   5036  CD2 PHE B  29       0.483  31.672  11.020  1.00 97.31           C  
ATOM   5037  HD2 PHE B  29       0.679  32.128  11.980  1.00 97.31           H  
ATOM   5038  CE1 PHE B  29      -0.067  30.515   8.517  1.00 97.31           C  
ATOM   5039  HE1 PHE B  29      -0.272  30.083   7.548  1.00 97.31           H  
ATOM   5040  CE2 PHE B  29      -0.784  31.814  10.433  1.00 97.31           C  
ATOM   5041  HE2 PHE B  29      -1.546  32.401  10.924  1.00 97.31           H  
ATOM   5042  CZ  PHE B  29      -1.069  31.226   9.193  1.00 97.31           C  
ATOM   5043  HZ  PHE B  29      -2.049  31.343   8.755  1.00 97.31           H  
ATOM   5044  N   ALA B  30       5.568  29.830  12.249  1.00 98.44           N  
ATOM   5045  H   ALA B  30       4.969  29.944  13.054  1.00 98.44           H  
ATOM   5046  CA  ALA B  30       7.013  29.889  12.438  1.00 98.44           C  
ATOM   5047  HA  ALA B  30       7.427  30.621  11.744  1.00 98.44           H  
ATOM   5048  C   ALA B  30       7.682  28.540  12.129  1.00 98.44           C  
ATOM   5049  CB  ALA B  30       7.308  30.358  13.866  1.00 98.44           C  
ATOM   5050  HB1 ALA B  30       8.386  30.424  14.014  1.00 98.44           H  
ATOM   5051  HB2 ALA B  30       6.865  31.340  14.032  1.00 98.44           H  
ATOM   5052  HB3 ALA B  30       6.891  29.652  14.585  1.00 98.44           H  
ATOM   5053  O   ALA B  30       8.718  28.516  11.461  1.00 98.44           O  
ATOM   5054  N   ALA B  31       7.081  27.429  12.570  1.00 98.60           N  
ATOM   5055  H   ALA B  31       6.234  27.511  13.113  1.00 98.60           H  
ATOM   5056  CA  ALA B  31       7.566  26.085  12.270  1.00 98.60           C  
ATOM   5057  HA  ALA B  31       8.607  26.013  12.584  1.00 98.60           H  
ATOM   5058  C   ALA B  31       7.526  25.801  10.760  1.00 98.60           C  
ATOM   5059  CB  ALA B  31       6.755  25.067  13.080  1.00 98.60           C  
ATOM   5060  HB1 ALA B  31       7.139  24.063  12.896  1.00 98.60           H  
ATOM   5061  HB2 ALA B  31       6.837  25.285  14.145  1.00 98.60           H  
ATOM   5062  HB3 ALA B  31       5.704  25.099  12.793  1.00 98.60           H  
ATOM   5063  O   ALA B  31       8.559  25.459  10.185  1.00 98.60           O  
ATOM   5064  N   LEU B  32       6.385  26.042  10.103  1.00 98.78           N  
ATOM   5065  H   LEU B  32       5.577  26.328  10.638  1.00 98.78           H  
ATOM   5066  CA  LEU B  32       6.222  25.844   8.659  1.00 98.78           C  
ATOM   5067  HA  LEU B  32       6.417  24.797   8.424  1.00 98.78           H  
ATOM   5068  C   LEU B  32       7.241  26.668   7.857  1.00 98.78           C  
ATOM   5069  CB  LEU B  32       4.778  26.191   8.247  1.00 98.78           C  
ATOM   5070  HB2 LEU B  32       4.720  26.210   7.158  1.00 98.78           H  
ATOM   5071  HB3 LEU B  32       4.548  27.194   8.608  1.00 98.78           H  
ATOM   5072  O   LEU B  32       7.969  26.107   7.040  1.00 98.78           O  
ATOM   5073  CG  LEU B  32       3.703  25.215   8.762  1.00 98.78           C  
ATOM   5074  HG  LEU B  32       3.838  25.048   9.830  1.00 98.78           H  
ATOM   5075  CD1 LEU B  32       2.316  25.823   8.549  1.00 98.78           C  
ATOM   5076 HD11 LEU B  32       1.550  25.139   8.915  1.00 98.78           H  
ATOM   5077 HD12 LEU B  32       2.145  26.012   7.489  1.00 98.78           H  
ATOM   5078 HD13 LEU B  32       2.232  26.761   9.097  1.00 98.78           H  
ATOM   5079  CD2 LEU B  32       3.766  23.861   8.054  1.00 98.78           C  
ATOM   5080 HD21 LEU B  32       3.641  23.991   6.979  1.00 98.78           H  
ATOM   5081 HD22 LEU B  32       4.719  23.370   8.250  1.00 98.78           H  
ATOM   5082 HD23 LEU B  32       2.973  23.211   8.424  1.00 98.78           H  
ATOM   5083  N   ARG B  33       7.381  27.973   8.145  1.00 98.78           N  
ATOM   5084  H   ARG B  33       6.762  28.375   8.835  1.00 98.78           H  
ATOM   5085  CA  ARG B  33       8.355  28.843   7.454  1.00 98.78           C  
ATOM   5086  HA  ARG B  33       8.157  28.818   6.382  1.00 98.78           H  
ATOM   5087  C   ARG B  33       9.782  28.339   7.624  1.00 98.78           C  
ATOM   5088  CB  ARG B  33       8.271  30.292   7.954  1.00 98.78           C  
ATOM   5089  HB2 ARG B  33       8.275  30.303   9.044  1.00 98.78           H  
ATOM   5090  HB3 ARG B  33       9.148  30.835   7.601  1.00 98.78           H  
ATOM   5091  O   ARG B  33      10.528  28.283   6.653  1.00 98.78           O  
ATOM   5092  CG  ARG B  33       7.029  31.014   7.430  1.00 98.78           C  
ATOM   5093  HG2 ARG B  33       7.035  31.017   6.340  1.00 98.78           H  
ATOM   5094  HG3 ARG B  33       6.141  30.487   7.779  1.00 98.78           H  
ATOM   5095  CD  ARG B  33       6.984  32.455   7.943  1.00 98.78           C  
ATOM   5096  HD2 ARG B  33       7.845  32.997   7.554  1.00 98.78           H  
ATOM   5097  HD3 ARG B  33       7.042  32.427   9.031  1.00 98.78           H  
ATOM   5098  NE  ARG B  33       5.747  33.124   7.502  1.00 98.78           N  
ATOM   5099  HE  ARG B  33       5.462  32.940   6.551  1.00 98.78           H  
ATOM   5100  NH1 ARG B  33       5.241  34.254   9.437  1.00 98.78           N  
ATOM   5101 HH11 ARG B  33       4.608  34.856   9.945  1.00 98.78           H  
ATOM   5102 HH12 ARG B  33       6.118  33.943   9.828  1.00 98.78           H  
ATOM   5103  NH2 ARG B  33       3.834  34.330   7.704  1.00 98.78           N  
ATOM   5104 HH21 ARG B  33       3.570  34.043   6.772  1.00 98.78           H  
ATOM   5105 HH22 ARG B  33       3.178  34.885   8.235  1.00 98.78           H  
ATOM   5106  CZ  ARG B  33       4.950  33.898   8.215  1.00 98.78           C  
ATOM   5107  N   LYS B  34      10.164  27.946   8.844  1.00 98.85           N  
ATOM   5108  H   LYS B  34       9.484  27.989   9.590  1.00 98.85           H  
ATOM   5109  CA  LYS B  34      11.509  27.426   9.130  1.00 98.85           C  
ATOM   5110  HA  LYS B  34      12.239  28.182   8.839  1.00 98.85           H  
ATOM   5111  C   LYS B  34      11.818  26.178   8.299  1.00 98.85           C  
ATOM   5112  CB  LYS B  34      11.633  27.150  10.637  1.00 98.85           C  
ATOM   5113  HB2 LYS B  34      11.443  28.075  11.182  1.00 98.85           H  
ATOM   5114  HB3 LYS B  34      10.879  26.420  10.930  1.00 98.85           H  
ATOM   5115  O   LYS B  34      12.944  26.052   7.815  1.00 98.85           O  
ATOM   5116  CG  LYS B  34      13.022  26.618  11.027  1.00 98.85           C  
ATOM   5117  HG2 LYS B  34      13.779  27.362  10.782  1.00 98.85           H  
ATOM   5118  HG3 LYS B  34      13.232  25.702  10.474  1.00 98.85           H  
ATOM   5119  CD  LYS B  34      13.086  26.291  12.523  1.00 98.85           C  
ATOM   5120  HD2 LYS B  34      12.948  27.204  13.102  1.00 98.85           H  
ATOM   5121  HD3 LYS B  34      12.286  25.591  12.764  1.00 98.85           H  
ATOM   5122  CE  LYS B  34      14.442  25.652  12.855  1.00 98.85           C  
ATOM   5123  HE2 LYS B  34      15.230  26.381  12.665  1.00 98.85           H  
ATOM   5124  HE3 LYS B  34      14.595  24.808  12.183  1.00 98.85           H  
ATOM   5125  NZ  LYS B  34      14.498  25.183  14.264  1.00 98.85           N  
ATOM   5126  HZ1 LYS B  34      15.389  24.750  14.462  1.00 98.85           H  
ATOM   5127  HZ2 LYS B  34      14.362  25.949  14.908  1.00 98.85           H  
ATOM   5128  HZ3 LYS B  34      13.781  24.492  14.432  1.00 98.85           H  
ATOM   5129  N   ILE B  35      10.847  25.278   8.156  1.00 98.93           N  
ATOM   5130  H   ILE B  35       9.955  25.464   8.591  1.00 98.93           H  
ATOM   5131  CA  ILE B  35      11.006  24.002   7.450  1.00 98.93           C  
ATOM   5132  HA  ILE B  35      11.965  23.565   7.727  1.00 98.93           H  
ATOM   5133  C   ILE B  35      11.055  24.227   5.935  1.00 98.93           C  
ATOM   5134  CB  ILE B  35       9.905  23.011   7.889  1.00 98.93           C  
ATOM   5135  HB  ILE B  35       8.932  23.468   7.709  1.00 98.93           H  
ATOM   5136  O   ILE B  35      11.996  23.754   5.298  1.00 98.93           O  
ATOM   5137  CG1 ILE B  35      10.053  22.703   9.399  1.00 98.93           C  
ATOM   5138 HG12 ILE B  35      10.942  22.091   9.550  1.00 98.93           H  
ATOM   5139 HG13 ILE B  35      10.210  23.622   9.964  1.00 98.93           H  
ATOM   5140  CG2 ILE B  35      10.000  21.703   7.085  1.00 98.93           C  
ATOM   5141 HG21 ILE B  35       9.897  21.885   6.015  1.00 98.93           H  
ATOM   5142 HG22 ILE B  35      10.955  21.211   7.270  1.00 98.93           H  
ATOM   5143 HG23 ILE B  35       9.197  21.024   7.373  1.00 98.93           H  
ATOM   5144  CD1 ILE B  35       8.848  21.995  10.022  1.00 98.93           C  
ATOM   5145 HD11 ILE B  35       8.805  20.964   9.671  1.00 98.93           H  
ATOM   5146 HD12 ILE B  35       7.926  22.517   9.764  1.00 98.93           H  
ATOM   5147 HD13 ILE B  35       8.958  21.979  11.106  1.00 98.93           H  
ATOM   5148  N   VAL B  36      10.147  25.037   5.373  1.00 98.92           N  
ATOM   5149  H   VAL B  36       9.387  25.387   5.939  1.00 98.92           H  
ATOM   5150  CA  VAL B  36      10.199  25.432   3.950  1.00 98.92           C  
ATOM   5151  HA  VAL B  36      10.127  24.537   3.333  1.00 98.92           H  
ATOM   5152  C   VAL B  36      11.540  26.096   3.629  1.00 98.92           C  
ATOM   5153  CB  VAL B  36       9.032  26.366   3.573  1.00 98.92           C  
ATOM   5154  HB  VAL B  36       9.029  27.216   4.255  1.00 98.92           H  
ATOM   5155  O   VAL B  36      12.229  25.667   2.707  1.00 98.92           O  
ATOM   5156  CG1 VAL B  36       9.150  26.885   2.135  1.00 98.92           C  
ATOM   5157 HG11 VAL B  36       8.276  27.490   1.892  1.00 98.92           H  
ATOM   5158 HG12 VAL B  36      10.029  27.519   2.019  1.00 98.92           H  
ATOM   5159 HG13 VAL B  36       9.207  26.055   1.431  1.00 98.92           H  
ATOM   5160  CG2 VAL B  36       7.679  25.657   3.674  1.00 98.92           C  
ATOM   5161 HG21 VAL B  36       7.510  25.297   4.689  1.00 98.92           H  
ATOM   5162 HG22 VAL B  36       6.881  26.356   3.424  1.00 98.92           H  
ATOM   5163 HG23 VAL B  36       7.645  24.815   2.982  1.00 98.92           H  
ATOM   5164  N   SER B  37      11.988  27.061   4.442  1.00 98.85           N  
ATOM   5165  H   SER B  37      11.377  27.410   5.167  1.00 98.85           H  
ATOM   5166  CA  SER B  37      13.291  27.711   4.249  1.00 98.85           C  
ATOM   5167  HA  SER B  37      13.325  28.153   3.254  1.00 98.85           H  
ATOM   5168  C   SER B  37      14.477  26.755   4.353  1.00 98.85           C  
ATOM   5169  CB  SER B  37      13.514  28.813   5.281  1.00 98.85           C  
ATOM   5170  HB2 SER B  37      13.382  28.412   6.286  1.00 98.85           H  
ATOM   5171  HB3 SER B  37      14.533  29.186   5.178  1.00 98.85           H
[truncated: 310,725 more chars]
