# Supplementary material for: The effects of nature‐inspired amino acid substitutions on structural and biochemical properties of the E. coli L‐asparaginase EcAIII
Source: Protein Sci. 2023 Jun 1;32(6):e4647. doi: 10.1002/pro.4647 (PMC10204187; doi:10.1002/pro.4647)
Supplement: Supplementary file 6 — DATA S3. Supporting Information. [file PRO-32-e4647-s004.zip › predicted_structures_of_orthologs_PDB_files/I/NZ_QEWN01000113.1_34_post.pdb]

ATOM      1  N   MET A   1      30.367 -23.463   7.134  1.00 42.97           N  
ATOM      2  H   MET A   1      30.968 -23.271   6.345  1.00 42.97           H  
ATOM      3  H2  MET A   1      30.111 -22.577   7.545  1.00 42.97           H  
ATOM      4  H3  MET A   1      30.844 -24.036   7.815  1.00 42.97           H  
ATOM      5  CA  MET A   1      29.128 -24.115   6.670  1.00 42.97           C  
ATOM      6  HA  MET A   1      29.348 -25.018   6.102  1.00 42.97           H  
ATOM      7  C   MET A   1      28.462 -23.119   5.749  1.00 42.97           C  
ATOM      8  CB  MET A   1      28.197 -24.466   7.842  1.00 42.97           C  
ATOM      9  HB2 MET A   1      28.037 -23.582   8.460  1.00 42.97           H  
ATOM     10  HB3 MET A   1      27.233 -24.780   7.442  1.00 42.97           H  
ATOM     11  O   MET A   1      28.414 -21.956   6.128  1.00 42.97           O  
ATOM     12  CG  MET A   1      28.745 -25.601   8.718  1.00 42.97           C  
ATOM     13  HG2 MET A   1      28.855 -26.500   8.112  1.00 42.97           H  
ATOM     14  HG3 MET A   1      29.723 -25.316   9.105  1.00 42.97           H  
ATOM     15  SD  MET A   1      27.669 -25.976  10.123  1.00 42.97           S  
ATOM     16  CE  MET A   1      28.668 -27.186  11.027  1.00 42.97           C  
ATOM     17  HE1 MET A   1      28.123 -27.508  11.914  1.00 42.97           H  
ATOM     18  HE2 MET A   1      29.613 -26.734  11.329  1.00 42.97           H  
ATOM     19  HE3 MET A   1      28.858 -28.051  10.391  1.00 42.97           H  
ATOM     20  N   THR A   2      28.077 -23.517   4.541  1.00 62.00           N  
ATOM     21  H   THR A   2      28.083 -24.491   4.271  1.00 62.00           H  
ATOM     22  CA  THR A   2      27.266 -22.665   3.659  1.00 62.00           C  
ATOM     23  HA  THR A   2      27.736 -21.689   3.534  1.00 62.00           H  
ATOM     24  C   THR A   2      25.907 -22.449   4.323  1.00 62.00           C  
ATOM     25  CB  THR A   2      27.114 -23.321   2.273  1.00 62.00           C  
ATOM     26  HB  THR A   2      26.236 -22.926   1.761  1.00 62.00           H  
ATOM     27  O   THR A   2      25.362 -23.403   4.880  1.00 62.00           O  
ATOM     28  CG2 THR A   2      28.354 -23.053   1.419  1.00 62.00           C  
ATOM     29 HG21 THR A   2      28.467 -21.980   1.264  1.00 62.00           H  
ATOM     30 HG22 THR A   2      28.223 -23.523   0.444  1.00 62.00           H  
ATOM     31 HG23 THR A   2      29.246 -23.457   1.899  1.00 62.00           H  
ATOM     32  OG1 THR A   2      27.016 -24.728   2.405  1.00 62.00           O  
ATOM     33  HG1 THR A   2      26.085 -24.941   2.312  1.00 62.00           H  
ATOM     34  N   GLN A   3      25.409 -21.209   4.353  1.00 84.50           N  
ATOM     35  H   GLN A   3      25.858 -20.468   3.833  1.00 84.50           H  
ATOM     36  CA  GLN A   3      24.053 -20.942   4.844  1.00 84.50           C  
ATOM     37  HA  GLN A   3      23.965 -21.298   5.871  1.00 84.50           H  
ATOM     38  C   GLN A   3      23.046 -21.695   3.962  1.00 84.50           C  
ATOM     39  CB  GLN A   3      23.742 -19.441   4.799  1.00 84.50           C  
ATOM     40  HB2 GLN A   3      24.040 -19.083   3.813  1.00 84.50           H  
ATOM     41  HB3 GLN A   3      22.665 -19.285   4.863  1.00 84.50           H  
ATOM     42  O   GLN A   3      23.309 -21.836   2.760  1.00 84.50           O  
ATOM     43  CG  GLN A   3      24.436 -18.609   5.891  1.00 84.50           C  
ATOM     44  HG2 GLN A   3      25.475 -18.923   5.991  1.00 84.50           H  
ATOM     45  HG3 GLN A   3      24.429 -17.564   5.580  1.00 84.50           H  
ATOM     46  CD  GLN A   3      23.734 -18.688   7.246  1.00 84.50           C  
ATOM     47  NE2 GLN A   3      24.402 -18.381   8.334  1.00 84.50           N  
ATOM     48 HE21 GLN A   3      23.820 -18.347   9.158  1.00 84.50           H  
ATOM     49 HE22 GLN A   3      25.307 -17.937   8.257  1.00 84.50           H  
ATOM     50  OE1 GLN A   3      22.579 -19.027   7.389  1.00 84.50           O  
ATOM     51  N   PRO A   4      21.937 -22.202   4.534  1.00 93.49           N  
ATOM     52  CA  PRO A   4      20.841 -22.714   3.728  1.00 93.49           C  
ATOM     53  HA  PRO A   4      21.158 -23.589   3.162  1.00 93.49           H  
ATOM     54  C   PRO A   4      20.376 -21.622   2.764  1.00 93.49           C  
ATOM     55  CB  PRO A   4      19.737 -23.104   4.715  1.00 93.49           C  
ATOM     56  HB2 PRO A   4      19.853 -24.148   5.005  1.00 93.49           H  
ATOM     57  HB3 PRO A   4      18.742 -22.928   4.305  1.00 93.49           H  
ATOM     58  O   PRO A   4      20.336 -20.447   3.118  1.00 93.49           O  
ATOM     59  CG  PRO A   4      19.994 -22.202   5.918  1.00 93.49           C  
ATOM     60  HG2 PRO A   4      19.536 -21.227   5.750  1.00 93.49           H  
ATOM     61  HG3 PRO A   4      19.622 -22.642   6.843  1.00 93.49           H  
ATOM     62  CD  PRO A   4      21.514 -22.060   5.922  1.00 93.49           C  
ATOM     63  HD2 PRO A   4      21.777 -21.083   6.329  1.00 93.49           H  
ATOM     64  HD3 PRO A   4      21.958 -22.855   6.521  1.00 93.49           H  
ATOM     65  N   PHE A   5      20.044 -22.019   1.546  1.00 98.31           N  
ATOM     66  H   PHE A   5      20.078 -23.001   1.312  1.00 98.31           H  
ATOM     67  CA  PHE A   5      19.446 -21.151   0.545  1.00 98.31           C  
ATOM     68  HA  PHE A   5      18.999 -20.287   1.037  1.00 98.31           H  
ATOM     69  C   PHE A   5      18.333 -21.937  -0.136  1.00 98.31           C  
ATOM     70  CB  PHE A   5      20.516 -20.644  -0.435  1.00 98.31           C  
ATOM     71  HB2 PHE A   5      21.283 -20.117   0.133  1.00 98.31           H  
ATOM     72  HB3 PHE A   5      20.064 -19.917  -1.109  1.00 98.31           H  
ATOM     73  O   PHE A   5      18.444 -23.151  -0.307  1.00 98.31           O  
ATOM     74  CG  PHE A   5      21.180 -21.713  -1.280  1.00 98.31           C  
ATOM     75  CD1 PHE A   5      22.298 -22.411  -0.788  1.00 98.31           C  
ATOM     76  HD1 PHE A   5      22.665 -22.200   0.206  1.00 98.31           H  
ATOM     77  CD2 PHE A   5      20.678 -22.015  -2.559  1.00 98.31           C  
ATOM     78  HD2 PHE A   5      19.799 -21.508  -2.928  1.00 98.31           H  
ATOM     79  CE1 PHE A   5      22.921 -23.395  -1.575  1.00 98.31           C  
ATOM     80  HE1 PHE A   5      23.770 -23.939  -1.188  1.00 98.31           H  
ATOM     81  CE2 PHE A   5      21.306 -22.991  -3.349  1.00 98.31           C  
ATOM     82  HE2 PHE A   5      20.913 -23.219  -4.329  1.00 98.31           H  
ATOM     83  CZ  PHE A   5      22.422 -23.686  -2.856  1.00 98.31           C  
ATOM     84  HZ  PHE A   5      22.881 -24.460  -3.455  1.00 98.31           H  
ATOM     85  N   SER A   6      17.249 -21.265  -0.484  1.00 98.91           N  
ATOM     86  H   SER A   6      17.211 -20.269  -0.319  1.00 98.91           H  
ATOM     87  CA  SER A   6      16.092 -21.878  -1.129  1.00 98.91           C  
ATOM     88  HA  SER A   6      16.436 -22.604  -1.867  1.00 98.91           H  
ATOM     89  C   SER A   6      15.287 -20.815  -1.858  1.00 98.91           C  
ATOM     90  CB  SER A   6      15.216 -22.621  -0.111  1.00 98.91           C  
ATOM     91  HB2 SER A   6      14.384 -23.094  -0.634  1.00 98.91           H  
ATOM     92  HB3 SER A   6      15.808 -23.399   0.371  1.00 98.91           H  
ATOM     93  O   SER A   6      15.445 -19.614  -1.623  1.00 98.91           O  
ATOM     94  OG  SER A   6      14.714 -21.750   0.879  1.00 98.91           O  
ATOM     95  HG  SER A   6      14.285 -22.277   1.557  1.00 98.91           H  
ATOM     96  N   ILE A   7      14.440 -21.254  -2.782  1.00 98.97           N  
ATOM     97  H   ILE A   7      14.357 -22.250  -2.929  1.00 98.97           H  
ATOM     98  CA  ILE A   7      13.577 -20.369  -3.559  1.00 98.97           C  
ATOM     99  HA  ILE A   7      13.373 -19.487  -2.952  1.00 98.97           H  
ATOM    100  C   ILE A   7      12.242 -21.046  -3.835  1.00 98.97           C  
ATOM    101  CB  ILE A   7      14.291 -19.898  -4.846  1.00 98.97           C  
ATOM    102  HB  ILE A   7      15.196 -19.379  -4.528  1.00 98.97           H  
ATOM    103  O   ILE A   7      12.194 -22.229  -4.174  1.00 98.97           O  
ATOM    104  CG1 ILE A   7      13.438 -18.876  -5.628  1.00 98.97           C  
ATOM    105 HG12 ILE A   7      12.544 -19.359  -6.021  1.00 98.97           H  
ATOM    106 HG13 ILE A   7      13.129 -18.085  -4.945  1.00 98.97           H  
ATOM    107  CG2 ILE A   7      14.724 -21.072  -5.741  1.00 98.97           C  
ATOM    108 HG21 ILE A   7      13.849 -21.603  -6.115  1.00 98.97           H  
ATOM    109 HG22 ILE A   7      15.303 -20.694  -6.584  1.00 98.97           H  
ATOM    110 HG23 ILE A   7      15.349 -21.767  -5.179  1.00 98.97           H  
ATOM    111  CD1 ILE A   7      14.172 -18.199  -6.787  1.00 98.97           C  
ATOM    112 HD11 ILE A   7      15.129 -17.804  -6.445  1.00 98.97           H  
ATOM    113 HD12 ILE A   7      14.328 -18.915  -7.594  1.00 98.97           H  
ATOM    114 HD13 ILE A   7      13.563 -17.377  -7.164  1.00 98.97           H  
ATOM    115  N   ALA A   8      11.166 -20.275  -3.740  1.00 98.98           N  
ATOM    116  H   ALA A   8      11.298 -19.314  -3.462  1.00 98.98           H  
ATOM    117  CA  ALA A   8       9.834 -20.654  -4.188  1.00 98.98           C  
ATOM    118  HA  ALA A   8       9.874 -21.619  -4.693  1.00 98.98           H  
ATOM    119  C   ALA A   8       9.311 -19.624  -5.190  1.00 98.98           C  
ATOM    120  CB  ALA A   8       8.908 -20.795  -2.976  1.00 98.98           C  
ATOM    121  HB1 ALA A   8       7.889 -20.989  -3.310  1.00 98.98           H  
ATOM    122  HB2 ALA A   8       9.237 -21.627  -2.353  1.00 98.98           H  
ATOM    123  HB3 ALA A   8       8.919 -19.879  -2.385  1.00 98.98           H  
ATOM    124  O   ALA A   8       9.635 -18.440  -5.102  1.00 98.98           O  
ATOM    125  N   ILE A   9       8.470 -20.072  -6.119  1.00 98.97           N  
ATOM    126  H   ILE A   9       8.265 -21.061  -6.124  1.00 98.97           H  
ATOM    127  CA  ILE A   9       7.743 -19.233  -7.073  1.00 98.97           C  
ATOM    128  HA  ILE A   9       7.775 -18.208  -6.706  1.00 98.97           H  
ATOM    129  C   ILE A   9       6.269 -19.630  -7.123  1.00 98.97           C  
ATOM    130  CB  ILE A   9       8.400 -19.233  -8.477  1.00 98.97           C  
ATOM    131  HB  ILE A   9       7.887 -18.489  -9.086  1.00 98.97           H  
ATOM    132  O   ILE A   9       5.919 -20.794  -6.901  1.00 98.97           O  
ATOM    133  CG1 ILE A   9       8.385 -20.578  -9.236  1.00 98.97           C  
ATOM    134 HG12 ILE A   9       9.195 -20.582  -9.966  1.00 98.97           H  
ATOM    135 HG13 ILE A   9       8.569 -21.396  -8.538  1.00 98.97           H  
ATOM    136  CG2 ILE A   9       9.866 -18.795  -8.384  1.00 98.97           C  
ATOM    137 HG21 ILE A   9      10.245 -18.647  -9.395  1.00 98.97           H  
ATOM    138 HG22 ILE A   9      10.468 -19.555  -7.885  1.00 98.97           H  
ATOM    139 HG23 ILE A   9       9.940 -17.862  -7.827  1.00 98.97           H  
ATOM    140  CD1 ILE A   9       7.111 -20.853 -10.036  1.00 98.97           C  
ATOM    141 HD11 ILE A   9       6.891 -20.006 -10.687  1.00 98.97           H  
ATOM    142 HD12 ILE A   9       6.258 -21.038  -9.382  1.00 98.97           H  
ATOM    143 HD13 ILE A   9       7.271 -21.736 -10.654  1.00 98.97           H  
ATOM    144  N   HIS A  10       5.405 -18.678  -7.475  1.00 98.73           N  
ATOM    145  H   HIS A  10       5.763 -17.745  -7.620  1.00 98.73           H  
ATOM    146  CA  HIS A  10       4.037 -18.950  -7.899  1.00 98.73           C  
ATOM    147  HA  HIS A  10       3.957 -20.025  -8.061  1.00 98.73           H  
ATOM    148  C   HIS A  10       3.718 -18.274  -9.228  1.00 98.73           C  
ATOM    149  CB  HIS A  10       2.995 -18.587  -6.831  1.00 98.73           C  
ATOM    150  HB2 HIS A  10       2.030 -18.993  -7.133  1.00 98.73           H  
ATOM    151  HB3 HIS A  10       3.271 -19.080  -5.898  1.00 98.73           H  
ATOM    152  O   HIS A  10       4.131 -17.155  -9.512  1.00 98.73           O  
ATOM    153  CG  HIS A  10       2.824 -17.108  -6.585  1.00 98.73           C  
ATOM    154  CD2 HIS A  10       3.320 -16.426  -5.512  1.00 98.73           C  
ATOM    155  HD2 HIS A  10       3.888 -16.850  -4.697  1.00 98.73           H  
ATOM    156  ND1 HIS A  10       2.122 -16.188  -7.344  1.00 98.73           N  
ATOM    157  HD1 HIS A  10       1.680 -16.310  -8.244  1.00 98.73           H  
ATOM    158  CE1 HIS A  10       2.225 -14.992  -6.742  1.00 98.73           C  
ATOM    159  HE1 HIS A  10       1.812 -14.061  -7.101  1.00 98.73           H  
ATOM    160  NE2 HIS A  10       2.928 -15.100  -5.618  1.00 98.73           N  
ATOM    161  N   GLY A  11       2.900 -18.949 -10.025  1.00 97.10           N  
ATOM    162  H   GLY A  11       2.630 -19.872  -9.717  1.00 97.10           H  
ATOM    163  CA  GLY A  11       2.286 -18.424 -11.234  1.00 97.10           C  
ATOM    164  HA2 GLY A  11       2.879 -17.591 -11.612  1.00 97.10           H  
ATOM    165  HA3 GLY A  11       2.287 -19.207 -11.993  1.00 97.10           H  
ATOM    166  C   GLY A  11       0.849 -17.949 -11.021  1.00 97.10           C  
ATOM    167  O   GLY A  11       0.169 -17.691 -12.008  1.00 97.10           O  
ATOM    168  N   GLY A  12       0.355 -17.907  -9.779  1.00 94.65           N  
ATOM    169  H   GLY A  12       0.965 -18.213  -9.035  1.00 94.65           H  
ATOM    170  CA  GLY A  12      -0.986 -17.450  -9.392  1.00 94.65           C  
ATOM    171  HA2 GLY A  12      -1.469 -16.906 -10.204  1.00 94.65           H  
ATOM    172  HA3 GLY A  12      -0.848 -16.741  -8.576  1.00 94.65           H  
ATOM    173  C   GLY A  12      -1.913 -18.565  -8.894  1.00 94.65           C  
ATOM    174  O   GLY A  12      -1.680 -19.739  -9.199  1.00 94.65           O  
ATOM    175  N   ALA A  13      -2.966 -18.199  -8.155  1.00 93.22           N  
ATOM    176  H   ALA A  13      -3.122 -17.213  -8.003  1.00 93.22           H  
ATOM    177  CA  ALA A  13      -3.878 -19.128  -7.475  1.00 93.22           C  
ATOM    178  HA  ALA A  13      -3.634 -20.148  -7.772  1.00 93.22           H  
ATOM    179  C   ALA A  13      -5.357 -18.906  -7.832  1.00 93.22           C  
ATOM    180  CB  ALA A  13      -3.658 -19.021  -5.963  1.00 93.22           C  
ATOM    181  HB1 ALA A  13      -4.230 -19.794  -5.450  1.00 93.22           H  
ATOM    182  HB2 ALA A  13      -2.602 -19.161  -5.732  1.00 93.22           H  
ATOM    183  HB3 ALA A  13      -3.980 -18.041  -5.609  1.00 93.22           H  
ATOM    184  O   ALA A  13      -5.761 -17.810  -8.210  1.00 93.22           O  
ATOM    185  N   GLY A  14      -6.180 -19.946  -7.708  1.00 89.56           N  
ATOM    186  H   GLY A  14      -5.811 -20.820  -7.360  1.00 89.56           H  
ATOM    187  CA  GLY A  14      -7.626 -19.849  -7.910  1.00 89.56           C  
ATOM    188  HA2 GLY A  14      -8.097 -19.456  -7.009  1.00 89.56           H  
ATOM    189  HA3 GLY A  14      -7.840 -19.138  -8.708  1.00 89.56           H  
ATOM    190  C   GLY A  14      -8.291 -21.173  -8.268  1.00 89.56           C  
ATOM    191  O   GLY A  14      -7.804 -22.267  -7.951  1.00 89.56           O  
ATOM    192  N   THR A  15      -9.437 -21.083  -8.940  1.00 81.74           N  
ATOM    193  H   THR A  15      -9.787 -20.170  -9.194  1.00 81.74           H  
ATOM    194  CA  THR A  15     -10.116 -22.279  -9.441  1.00 81.74           C  
ATOM    195  HA  THR A  15     -10.028 -23.054  -8.679  1.00 81.74           H  
ATOM    196  C   THR A  15      -9.442 -22.757 -10.725  1.00 81.74           C  
ATOM    197  CB  THR A  15     -11.621 -22.080  -9.589  1.00 81.74           C  
ATOM    198  HB  THR A  15     -11.830 -21.265 -10.282  1.00 81.74           H  
ATOM    199  O   THR A  15      -9.565 -22.094 -11.750  1.00 81.74           O  
ATOM    200  CG2 THR A  15     -12.311 -23.363 -10.063  1.00 81.74           C  
ATOM    201 HG21 THR A  15     -13.392 -23.217 -10.050  1.00 81.74           H  
ATOM    202 HG22 THR A  15     -12.004 -23.596 -11.082  1.00 81.74           H  
ATOM    203 HG23 THR A  15     -12.053 -24.192  -9.404  1.00 81.74           H  
ATOM    204  OG1 THR A  15     -12.182 -21.788  -8.329  1.00 81.74           O  
ATOM    205  HG1 THR A  15     -11.756 -21.013  -7.955  1.00 81.74           H  
ATOM    206  N   ILE A  16      -8.728 -23.888 -10.660  1.00 84.38           N  
ATOM    207  H   ILE A  16      -8.712 -24.393  -9.786  1.00 84.38           H  
ATOM    208  CA  ILE A  16      -8.010 -24.487 -11.793  1.00 84.38           C  
ATOM    209  HA  ILE A  16      -8.134 -23.839 -12.661  1.00 84.38           H  
ATOM    210  C   ILE A  16      -8.649 -25.837 -12.112  1.00 84.38           C  
ATOM    211  CB  ILE A  16      -6.488 -24.587 -11.551  1.00 84.38           C  
ATOM    212  HB  ILE A  16      -6.308 -25.263 -10.715  1.00 84.38           H  
ATOM    213  O   ILE A  16      -8.472 -26.819 -11.386  1.00 84.38           O  
ATOM    214  CG1 ILE A  16      -5.895 -23.200 -11.201  1.00 84.38           C  
ATOM    215 HG12 ILE A  16      -6.405 -22.802 -10.324  1.00 84.38           H  
ATOM    216 HG13 ILE A  16      -6.065 -22.511 -12.029  1.00 84.38           H  
ATOM    217  CG2 ILE A  16      -5.806 -25.160 -12.810  1.00 84.38           C  
ATOM    218 HG21 ILE A  16      -5.929 -24.472 -13.648  1.00 84.38           H  
ATOM    219 HG22 ILE A  16      -4.743 -25.309 -12.620  1.00 84.38           H  
ATOM    220 HG23 ILE A  16      -6.229 -26.129 -13.075  1.00 84.38           H  
ATOM    221  CD1 ILE A  16      -4.400 -23.218 -10.867  1.00 84.38           C  
ATOM    222 HD11 ILE A  16      -3.819 -23.421 -11.767  1.00 84.38           H  
ATOM    223 HD12 ILE A  16      -4.105 -22.244 -10.477  1.00 84.38           H  
ATOM    224 HD13 ILE A  16      -4.191 -23.980 -10.117  1.00 84.38           H  
ATOM    225  N   LEU A  17      -9.422 -25.891 -13.194  1.00 85.75           N  
ATOM    226  H   LEU A  17      -9.515 -25.056 -13.755  1.00 85.75           H  
ATOM    227  CA  LEU A  17     -10.208 -27.076 -13.538  1.00 85.75           C  
ATOM    228  HA  LEU A  17     -10.533 -27.555 -12.614  1.00 85.75           H  
ATOM    229  C   LEU A  17      -9.372 -28.108 -14.304  1.00 85.75           C  
ATOM    230  CB  LEU A  17     -11.467 -26.658 -14.315  1.00 85.75           C  
ATOM    231  HB2 LEU A  17     -11.989 -27.556 -14.647  1.00 85.75           H  
ATOM    232  HB3 LEU A  17     -11.160 -26.106 -15.204  1.00 85.75           H  
ATOM    233  O   LEU A  17      -9.000 -27.890 -15.456  1.00 85.75           O  
ATOM    234  CG  LEU A  17     -12.455 -25.788 -13.516  1.00 85.75           C  
ATOM    235  HG  LEU A  17     -11.959 -24.871 -13.198  1.00 85.75           H  
ATOM    236  CD1 LEU A  17     -13.632 -25.407 -14.411  1.00 85.75           C  
ATOM    237 HD11 LEU A  17     -14.139 -26.302 -14.772  1.00 85.75           H  
ATOM    238 HD12 LEU A  17     -13.269 -24.831 -15.262  1.00 85.75           H  
ATOM    239 HD13 LEU A  17     -14.339 -24.789 -13.856  1.00 85.75           H  
ATOM    240  CD2 LEU A  17     -13.012 -26.502 -12.280  1.00 85.75           C  
ATOM    241 HD21 LEU A  17     -12.218 -26.675 -11.554  1.00 85.75           H  
ATOM    242 HD22 LEU A  17     -13.768 -25.876 -11.807  1.00 85.75           H  
ATOM    243 HD23 LEU A  17     -13.465 -27.449 -12.572  1.00 85.75           H  
ATOM    244  N   ARG A  18      -9.153 -29.279 -13.687  1.00 88.67           N  
ATOM    245  H   ARG A  18      -9.434 -29.340 -12.719  1.00 88.67           H  
ATOM    246  CA  ARG A  18      -8.455 -30.430 -14.300  1.00 88.67           C  
ATOM    247  HA  ARG A  18      -7.416 -30.162 -14.489  1.00 88.67           H  
ATOM    248  C   ARG A  18      -9.019 -30.817 -15.663  1.00 88.67           C  
ATOM    249  CB  ARG A  18      -8.523 -31.651 -13.364  1.00 88.67           C  
ATOM    250  HB2 ARG A  18      -8.276 -32.549 -13.932  1.00 88.67           H  
ATOM    251  HB3 ARG A  18      -9.533 -31.761 -12.970  1.00 88.67           H  
ATOM    252  O   ARG A  18      -8.268 -31.086 -16.588  1.00 88.67           O  
ATOM    253  CG  ARG A  18      -7.524 -31.532 -12.216  1.00 88.67           C  
ATOM    254  HG2 ARG A  18      -7.703 -30.606 -11.669  1.00 88.67           H  
ATOM    255  HG3 ARG A  18      -6.528 -31.535 -12.659  1.00 88.67           H  
ATOM    256  CD  ARG A  18      -7.588 -32.697 -11.235  1.00 88.67           C  
ATOM    257  HD2 ARG A  18      -7.602 -33.631 -11.796  1.00 88.67           H  
ATOM    258  HD3 ARG A  18      -8.508 -32.633 -10.654  1.00 88.67           H  
ATOM    259  NE  ARG A  18      -6.408 -32.696 -10.356  1.00 88.67           N  
ATOM    260  HE  ARG A  18      -5.526 -32.954 -10.775  1.00 88.67           H  
ATOM    261  NH1 ARG A  18      -7.304 -31.939  -8.348  1.00 88.67           N  
ATOM    262 HH11 ARG A  18      -7.071 -31.802  -7.374  1.00 88.67           H  
ATOM    263 HH12 ARG A  18      -8.176 -31.636  -8.757  1.00 88.67           H  
ATOM    264  NH2 ARG A  18      -5.243 -32.691  -8.439  1.00 88.67           N  
ATOM    265 HH21 ARG A  18      -4.415 -33.070  -8.876  1.00 88.67           H  
ATOM    266 HH22 ARG A  18      -5.247 -32.568  -7.437  1.00 88.67           H  
ATOM    267  CZ  ARG A  18      -6.340 -32.433  -9.066  1.00 88.67           C  
ATOM    268  N   GLU A  19     -10.342 -30.817 -15.784  1.00 87.21           N  
ATOM    269  H   GLU A  19     -10.890 -30.552 -14.978  1.00 87.21           H  
ATOM    270  CA  GLU A  19     -11.068 -31.183 -17.006  1.00 87.21           C  
ATOM    271  HA  GLU A  19     -10.706 -32.152 -17.351  1.00 87.21           H  
ATOM    272  C   GLU A  19     -10.859 -30.211 -18.178  1.00 87.21           C  
ATOM    273  CB  GLU A  19     -12.559 -31.333 -16.661  1.00 87.21           C  
ATOM    274  HB2 GLU A  19     -12.652 -32.144 -15.939  1.00 87.21           H  
ATOM    275  HB3 GLU A  19     -13.108 -31.614 -17.560  1.00 87.21           H  
ATOM    276  O   GLU A  19     -11.063 -30.593 -19.326  1.00 87.21           O  
ATOM    277  CG  GLU A  19     -13.176 -30.052 -16.067  1.00 87.21           C  
ATOM    278  HG2 GLU A  19     -12.611 -29.753 -15.185  1.00 87.21           H  
ATOM    279  HG3 GLU A  19     -13.101 -29.257 -16.808  1.00 87.21           H  
ATOM    280  CD  GLU A  19     -14.644 -30.217 -15.654  1.00 87.21           C  
ATOM    281  OE1 GLU A  19     -15.352 -29.187 -15.657  1.00 87.21           O  
ATOM    282  OE2 GLU A  19     -15.033 -31.353 -15.297  1.00 87.21           O  
ATOM    283  N   GLN A  20     -10.426 -28.977 -17.903  1.00 83.89           N  
ATOM    284  H   GLN A  20     -10.233 -28.735 -16.942  1.00 83.89           H  
ATOM    285  CA  GLN A  20     -10.121 -27.965 -18.919  1.00 83.89           C  
ATOM    286  HA  GLN A  20     -10.603 -28.236 -19.858  1.00 83.89           H  
ATOM    287  C   GLN A  20      -8.615 -27.869 -19.219  1.00 83.89           C  
ATOM    288  CB  GLN A  20     -10.691 -26.611 -18.471  1.00 83.89           C  
ATOM    289  HB2 GLN A  20     -10.278 -26.361 -17.494  1.00 83.89           H  
ATOM    290  HB3 GLN A  20     -10.387 -25.847 -19.187  1.00 83.89           H  
ATOM    291  O   GLN A  20      -8.200 -27.103 -20.087  1.00 83.89           O  
ATOM    292  CG  GLN A  20     -12.225 -26.596 -18.376  1.00 83.89           C  
ATOM    293  HG2 GLN A  20     -12.642 -26.943 -19.321  1.00 83.89           H  
ATOM    294  HG3 GLN A  20     -12.553 -27.266 -17.582  1.00 83.89           H  
ATOM    295  CD  GLN A  20     -12.783 -25.207 -18.075  1.00 83.89           C  
ATOM    296  NE2 GLN A  20     -14.052 -24.975 -18.320  1.00 83.89           N  
ATOM    297 HE21 GLN A  20     -14.653 -25.709 -18.666  1.00 83.89           H  
ATOM    298 HE22 GLN A  20     -14.335 -24.006 -18.285  1.00 83.89           H  
ATOM    299  OE1 GLN A  20     -12.104 -24.308 -17.609  1.00 83.89           O  
ATOM    300  N   MET A  21      -7.777 -28.633 -18.513  1.00 89.61           N  
ATOM    301  H   MET A  21      -8.158 -29.297 -17.855  1.00 89.61           H  
ATOM    302  CA  MET A  21      -6.329 -28.595 -18.674  1.00 89.61           C  
ATOM    303  HA  MET A  21      -6.046 -27.632 -19.100  1.00 89.61           H  
ATOM    304  C   MET A  21      -5.863 -29.686 -19.639  1.00 89.61           C  
ATOM    305  CB  MET A  21      -5.675 -28.684 -17.291  1.00 89.61           C  
ATOM    306  HB2 MET A  21      -5.855 -29.662 -16.844  1.00 89.61           H  
ATOM    307  HB3 MET A  21      -6.125 -27.924 -16.652  1.00 89.61           H  
ATOM    308  O   MET A  21      -5.751 -30.849 -19.257  1.00 89.61           O  
ATOM    309  CG  MET A  21      -4.169 -28.437 -17.408  1.00 89.61           C  
ATOM    310  HG2 MET A  21      -3.995 -27.580 -18.059  1.00 89.61           H  
ATOM    311  HG3 MET A  21      -3.737 -29.315 -17.887  1.00 89.61           H  
ATOM    312  SD  MET A  21      -3.304 -28.132 -15.846  1.00 89.61           S  
ATOM    313  CE  MET A  21      -4.011 -26.512 -15.434  1.00 89.61           C  
ATOM    314  HE1 MET A  21      -3.758 -25.788 -16.208  1.00 89.61           H  
ATOM    315  HE2 MET A  21      -5.095 -26.579 -15.335  1.00 89.61           H  
ATOM    316  HE3 MET A  21      -3.601 -26.173 -14.482  1.00 89.61           H  
ATOM    317  N   SER A  22      -5.568 -29.312 -20.889  1.00 90.98           N  
ATOM    318  H   SER A  22      -5.686 -28.346 -21.161  1.00 90.98           H  
ATOM    319  CA  SER A  22      -4.956 -30.250 -21.837  1.00 90.98           C  
ATOM    320  HA  SER A  22      -5.556 -31.160 -21.820  1.00 90.98           H  
ATOM    321  C   SER A  22      -3.544 -30.636 -21.395  1.00 90.98           C  
ATOM    322  CB  SER A  22      -4.979 -29.730 -23.284  1.00 90.98           C  
ATOM    323  HB2 SER A  22      -5.028 -30.593 -23.949  1.00 90.98           H  
ATOM    324  HB3 SER A  22      -5.875 -29.132 -23.446  1.00 90.98           H  
ATOM    325  O   SER A  22      -2.866 -29.871 -20.702  1.00 90.98           O  
ATOM    326  OG  SER A  22      -3.828 -28.988 -23.641  1.00 90.98           O  
ATOM    327  HG  SER A  22      -3.408 -29.493 -24.341  1.00 90.98           H  
ATOM    328  N   GLU A  23      -3.077 -31.810 -21.819  1.00 94.38           N  
ATOM    329  H   GLU A  23      -3.659 -32.396 -22.401  1.00 94.38           H  
ATOM    330  CA  GLU A  23      -1.726 -32.278 -21.495  1.00 94.38           C  
ATOM    331  HA  GLU A  23      -1.589 -32.264 -20.414  1.00 94.38           H  
ATOM    332  C   GLU A  23      -0.648 -31.357 -22.079  1.00 94.38           C  
ATOM    333  CB  GLU A  23      -1.536 -33.718 -21.998  1.00 94.38           C  
ATOM    334  HB2 GLU A  23      -1.832 -33.776 -23.045  1.00 94.38           H  
ATOM    335  HB3 GLU A  23      -0.480 -33.979 -21.939  1.00 94.38           H  
ATOM    336  O   GLU A  23       0.360 -31.100 -21.425  1.00 94.38           O  
ATOM    337  CG  GLU A  23      -2.342 -34.750 -21.189  1.00 94.38           C  
ATOM    338  HG2 GLU A  23      -2.160 -35.737 -21.614  1.00 94.38           H  
ATOM    339  HG3 GLU A  23      -3.405 -34.537 -21.306  1.00 94.38           H  
ATOM    340  CD  GLU A  23      -1.972 -34.775 -19.692  1.00 94.38           C  
ATOM    341  OE1 GLU A  23      -2.891 -34.918 -18.855  1.00 94.38           O  
ATOM    342  OE2 GLU A  23      -0.769 -34.660 -19.365  1.00 94.38           O  
ATOM    343  N   GLU A  24      -0.871 -30.785 -23.266  1.00 94.51           N  
ATOM    344  H   GLU A  24      -1.709 -31.027 -23.775  1.00 94.51           H  
ATOM    345  CA  GLU A  24       0.056 -29.828 -23.877  1.00 94.51           C  
ATOM    346  HA  GLU A  24       1.054 -30.267 -23.887  1.00 94.51           H  
ATOM    347  C   GLU A  24       0.140 -28.529 -23.069  1.00 94.51           C  
ATOM    348  CB  GLU A  24      -0.343 -29.493 -25.325  1.00 94.51           C  
ATOM    349  HB2 GLU A  24      -1.274 -28.926 -25.336  1.00 94.51           H  
ATOM    350  HB3 GLU A  24       0.429 -28.838 -25.729  1.00 94.51           H  
ATOM    351  O   GLU A  24       1.238 -28.037 -22.802  1.00 94.51           O  
ATOM    352  CG  GLU A  24      -0.458 -30.703 -26.268  1.00 94.51           C  
ATOM    353  HG2 GLU A  24      -0.415 -30.332 -27.292  1.00 94.51           H  
ATOM    354  HG3 GLU A  24       0.408 -31.349 -26.118  1.00 94.51           H  
ATOM    355  CD  GLU A  24      -1.756 -31.513 -26.105  1.00 94.51           C  
ATOM    356  OE1 GLU A  24      -1.807 -32.620 -26.685  1.00 94.51           O  
ATOM    357  OE2 GLU A  24      -2.685 -31.031 -25.403  1.00 94.51           O  
ATOM    358  N   LEU A  25      -1.008 -27.988 -22.639  1.00 92.37           N  
ATOM    359  H   LEU A  25      -1.877 -28.455 -22.858  1.00 92.37           H  
ATOM    360  CA  LEU A  25      -1.051 -26.786 -21.807  1.00 92.37           C  
ATOM    361  HA  LEU A  25      -0.473 -26.006 -22.301  1.00 92.37           H  
ATOM    362  C   LEU A  25      -0.402 -27.049 -20.445  1.00 92.37           C  
ATOM    363  CB  LEU A  25      -2.510 -26.316 -21.666  1.00 92.37           C  
ATOM    364  HB2 LEU A  25      -2.898 -26.084 -22.658  1.00 92.37           H  
ATOM    365  HB3 LEU A  25      -3.104 -27.133 -21.257  1.00 92.37           H  
ATOM    366  O   LEU A  25       0.416 -26.253 -19.988  1.00 92.37           O  
ATOM    367  CG  LEU A  25      -2.684 -25.083 -20.757  1.00 92.37           C  
ATOM    368  HG  LEU A  25      -2.354 -25.331 -19.748  1.00 92.37           H  
ATOM    369  CD1 LEU A  25      -1.902 -23.866 -21.256  1.00 92.37           C  
ATOM    370 HD11 LEU A  25      -2.125 -22.998 -20.635  1.00 92.37           H  
ATOM    371 HD12 LEU A  25      -0.829 -24.050 -21.187  1.00 92.37           H  
ATOM    372 HD13 LEU A  25      -2.162 -23.644 -22.291  1.00 92.37           H  
ATOM    373  CD2 LEU A  25      -4.162 -24.705 -20.678  1.00 92.37           C  
ATOM    374 HD21 LEU A  25      -4.292 -23.880 -19.978  1.00 92.37           H  
ATOM    375 HD22 LEU A  25      -4.525 -24.407 -21.662  1.00 92.37           H  
ATOM    376 HD23 LEU A  25      -4.740 -25.561 -20.329  1.00 92.37           H  
ATOM    377  N   LYS A  26      -0.715 -28.189 -19.821  1.00 94.55           N  
ATOM    378  H   LYS A  26      -1.386 -28.802 -20.262  1.00 94.55           H  
ATOM    379  CA  LYS A  26      -0.104 -28.610 -18.558  1.00 94.55           C  
ATOM    380  HA  LYS A  26      -0.322 -27.861 -17.796  1.00 94.55           H  
ATOM    381  C   LYS A  26       1.412 -28.704 -18.686  1.00 94.55           C  
ATOM    382  CB  LYS A  26      -0.693 -29.959 -18.134  1.00 94.55           C  
ATOM    383  HB2 LYS A  26      -1.781 -29.907 -18.172  1.00 94.55           H  
ATOM    384  HB3 LYS A  26      -0.373 -30.737 -18.826  1.00 94.55           H  
ATOM    385  O   LYS A  26       2.121 -28.140 -17.859  1.00 94.55           O  
ATOM    386  CG  LYS A  26      -0.262 -30.330 -16.712  1.00 94.55           C  
ATOM    387  HG2 LYS A  26       0.823 -30.425 -16.668  1.00 94.55           H  
ATOM    388  HG3 LYS A  26      -0.580 -29.549 -16.021  1.00 94.55           H  
ATOM    389  CD  LYS A  26      -0.896 -31.660 -16.306  1.00 94.55           C  
ATOM    390  HD2 LYS A  26      -1.981 -31.567 -16.332  1.00 94.55           H  
ATOM    391  HD3 LYS A  26      -0.593 -32.431 -17.015  1.00 94.55           H  
ATOM    392  CE  LYS A  26      -0.433 -32.038 -14.898  1.00 94.55           C  
ATOM    393  HE2 LYS A  26      -0.764 -31.270 -14.198  1.00 94.55           H  
ATOM    394  HE3 LYS A  26       0.657 -32.057 -14.883  1.00 94.55           H  
ATOM    395  NZ  LYS A  26      -0.969 -33.363 -14.512  1.00 94.55           N  
ATOM    396  HZ1 LYS A  26      -0.626 -34.064 -15.153  1.00 94.55           H  
ATOM    397  HZ2 LYS A  26      -0.691 -33.597 -13.570  1.00 94.55           H  
ATOM    398  HZ3 LYS A  26      -1.977 -33.366 -14.582  1.00 94.55           H  
ATOM    399  N   ALA A  27       1.910 -29.378 -19.721  1.00 97.03           N  
ATOM    400  H   ALA A  27       1.270 -29.831 -20.358  1.00 97.03           H  
ATOM    401  CA  ALA A  27       3.340 -29.525 -19.963  1.00 97.03           C  
ATOM    402  HA  ALA A  27       3.797 -29.986 -19.088  1.00 97.03           H  
ATOM    403  C   ALA A  27       4.024 -28.168 -20.176  1.00 97.03           C  
ATOM    404  CB  ALA A  27       3.543 -30.456 -21.162  1.00 97.03           C  
ATOM    405  HB1 ALA A  27       4.609 -30.590 -21.345  1.00 97.03           H  
ATOM    406  HB2 ALA A  27       3.077 -30.030 -22.051  1.00 97.03           H  
ATOM    407  HB3 ALA A  27       3.092 -31.427 -20.956  1.00 97.03           H  
ATOM    408  O   ALA A  27       5.092 -27.938 -19.612  1.00 97.03           O  
ATOM    409  N   SER A  28       3.395 -27.253 -20.924  1.00 96.45           N  
ATOM    410  H   SER A  28       2.536 -27.512 -21.388  1.00 96.45           H  
ATOM    411  CA  SER A  28       3.913 -25.893 -21.111  1.00 96.45           C  
ATOM    412  HA  SER A  28       4.925 -25.961 -21.512  1.00 96.45           H  
ATOM    413  C   SER A  28       3.987 -25.119 -19.793  1.00 96.45           C  
ATOM    414  CB  SER A  28       3.051 -25.124 -22.111  1.00 96.45           C  
ATOM    415  HB2 SER A  28       2.052 -24.975 -21.700  1.00 96.45           H  
ATOM    416  HB3 SER A  28       2.966 -25.698 -23.034  1.00 96.45           H  
ATOM    417  O   SER A  28       5.013 -24.508 -19.514  1.00 96.45           O  
ATOM    418  OG  SER A  28       3.635 -23.866 -22.399  1.00 96.45           O  
ATOM    419  HG  SER A  28       4.382 -23.711 -21.816  1.00 96.45           H  
ATOM    420  N   ILE A  29       2.939 -25.176 -18.964  1.00 96.08           N  
ATOM    421  H   ILE A  29       2.114 -25.676 -19.264  1.00 96.08           H  
ATOM    422  CA  ILE A  29       2.915 -24.501 -17.659  1.00 96.08           C  
ATOM    423  HA  ILE A  29       3.155 -23.448 -17.808  1.00 96.08           H  
ATOM    424  C   ILE A  29       3.995 -25.076 -16.738  1.00 96.08           C  
ATOM    425  CB  ILE A  29       1.506 -24.597 -17.028  1.00 96.08           C  
ATOM    426  HB  ILE A  29       1.179 -25.636 -17.072  1.00 96.08           H  
ATOM    427  O   ILE A  29       4.749 -24.317 -16.134  1.00 96.08           O  
ATOM    428  CG1 ILE A  29       0.506 -23.726 -17.824  1.00 96.08           C  
ATOM    429 HG12 ILE A  29       0.650 -23.875 -18.894  1.00 96.08           H  
ATOM    430 HG13 ILE A  29       0.696 -22.674 -17.611  1.00 96.08           H  
ATOM    431  CG2 ILE A  29       1.518 -24.160 -15.548  1.00 96.08           C  
ATOM    432 HG21 ILE A  29       1.910 -23.147 -15.461  1.00 96.08           H  
ATOM    433 HG22 ILE A  29       2.134 -24.835 -14.954  1.00 96.08           H  
ATOM    434 HG23 ILE A  29       0.513 -24.193 -15.127  1.00 96.08           H  
ATOM    435  CD1 ILE A  29      -0.960 -24.043 -17.509  1.00 96.08           C  
ATOM    436 HD11 ILE A  29      -1.162 -25.097 -17.701  1.00 96.08           H  
ATOM    437 HD12 ILE A  29      -1.606 -23.432 -18.140  1.00 96.08           H  
ATOM    438 HD13 ILE A  29      -1.185 -23.820 -16.466  1.00 96.08           H  
ATOM    439  N   LEU A  30       4.100 -26.406 -16.637  1.00 97.98           N  
ATOM    440  H   LEU A  30       3.464 -26.979 -17.172  1.00 97.98           H  
ATOM    441  CA  LEU A  30       5.104 -27.061 -15.792  1.00 97.98           C  
ATOM    442  HA  LEU A  30       5.009 -26.685 -14.773  1.00 97.98           H  
ATOM    443  C   LEU A  30       6.534 -26.722 -16.238  1.00 97.98           C  
ATOM    444  CB  LEU A  30       4.879 -28.585 -15.792  1.00 97.98           C  
ATOM    445  HB2 LEU A  30       4.868 -28.929 -16.826  1.00 97.98           H  
ATOM    446  HB3 LEU A  30       5.731 -29.053 -15.299  1.00 97.98           H  
ATOM    447  O   LEU A  30       7.386 -26.468 -15.389  1.00 97.98           O  
ATOM    448  CG  LEU A  30       3.594 -29.069 -15.092  1.00 97.98           C  
ATOM    449  HG  LEU A  30       2.718 -28.598 -15.537  1.00 97.98           H  
ATOM    450  CD1 LEU A  30       3.468 -30.585 -15.253  1.00 97.98           C  
ATOM    451 HD11 LEU A  30       4.334 -31.078 -14.810  1.00 97.98           H  
ATOM    452 HD12 LEU A  30       2.562 -30.932 -14.755  1.00 97.98           H  
ATOM    453 HD13 LEU A  30       3.413 -30.833 -16.313  1.00 97.98           H  
ATOM    454  CD2 LEU A  30       3.566 -28.761 -13.597  1.00 97.98           C  
ATOM    455 HD21 LEU A  30       4.443 -29.194 -13.115  1.00 97.98           H  
ATOM    456 HD22 LEU A  30       3.548 -27.683 -13.437  1.00 97.98           H  
ATOM    457 HD23 LEU A  30       2.670 -29.187 -13.146  1.00 97.98           H  
ATOM    458  N   ALA A  31       6.787 -26.667 -17.549  1.00 98.72           N  
ATOM    459  H   ALA A  31       6.048 -26.891 -18.201  1.00 98.72           H  
ATOM    460  CA  ALA A  31       8.089 -26.295 -18.096  1.00 98.72           C  
ATOM    461  HA  ALA A  31       8.850 -26.934 -17.648  1.00 98.72           H  
ATOM    462  C   ALA A  31       8.465 -24.840 -17.773  1.00 98.72           C  
ATOM    463  CB  ALA A  31       8.074 -26.544 -19.608  1.00 98.72           C  
ATOM    464  HB1 ALA A  31       9.048 -26.292 -20.027  1.00 98.72           H  
ATOM    465  HB2 ALA A  31       7.859 -27.593 -19.809  1.00 98.72           H  
ATOM    466  HB3 ALA A  31       7.314 -25.923 -20.082  1.00 98.72           H  
ATOM    467  O   ALA A  31       9.612 -24.569 -17.407  1.00 98.72           O  
ATOM    468  N   ASP A  32       7.511 -23.909 -17.857  1.00 98.56           N  
ATOM    469  H   ASP A  32       6.611 -24.157 -18.241  1.00 98.56           H  
ATOM    470  CA  ASP A  32       7.768 -22.506 -17.524  1.00 98.56           C  
ATOM    471  HA  ASP A  32       8.664 -22.175 -18.049  1.00 98.56           H  
ATOM    472  C   ASP A  32       8.008 -22.312 -16.018  1.00 98.56           C  
ATOM    473  CB  ASP A  32       6.609 -21.611 -17.968  1.00 98.56           C  
ATOM    474  HB2 ASP A  32       6.836 -20.614 -17.591  1.00 98.56           H  
ATOM    475  HB3 ASP A  32       5.684 -21.961 -17.510  1.00 98.56           H  
ATOM    476  O   ASP A  32       8.917 -21.576 -15.631  1.00 98.56           O  
ATOM    477  CG  ASP A  32       6.409 -21.464 -19.475  1.00 98.56           C  
ATOM    478  OD1 ASP A  32       7.294 -21.853 -20.264  1.00 98.56           O  
ATOM    479  OD2 ASP A  32       5.352 -20.890 -19.831  1.00 98.56           O  
ATOM    480  N   LEU A  33       7.248 -23.011 -15.162  1.00 98.84           N  
ATOM    481  H   LEU A  33       6.513 -23.587 -15.547  1.00 98.84           H  
ATOM    482  CA  LEU A  33       7.457 -23.004 -13.708  1.00 98.84           C  
ATOM    483  HA  LEU A  33       7.420 -21.976 -13.349  1.00 98.84           H  
ATOM    484  C   LEU A  33       8.842 -23.550 -13.337  1.00 98.84           C  
ATOM    485  CB  LEU A  33       6.372 -23.842 -13.006  1.00 98.84           C  
ATOM    486  HB2 LEU A  33       6.361 -24.829 -13.469  1.00 98.84           H  
ATOM    487  HB3 LEU A  33       6.660 -23.967 -11.962  1.00 98.84           H  
ATOM    488  O   LEU A  33       9.550 -22.940 -12.535  1.00 98.84           O  
ATOM    489  CG  LEU A  33       4.946 -23.271 -13.031  1.00 98.84           C  
ATOM    490  HG  LEU A  33       4.659 -23.042 -14.058  1.00 98.84           H  
ATOM    491  CD1 LEU A  33       3.976 -24.318 -12.475  1.00 98.84           C  
ATOM    492 HD11 LEU A  33       2.948 -23.973 -12.588  1.00 98.84           H  
ATOM    493 HD12 LEU A  33       4.084 -25.246 -13.037  1.00 98.84           H  
ATOM    494 HD13 LEU A  33       4.191 -24.513 -11.424  1.00 98.84           H  
ATOM    495  CD2 LEU A  33       4.801 -21.992 -12.207  1.00 98.84           C  
ATOM    496 HD21 LEU A  33       3.820 -21.548 -12.382  1.00 98.84           H  
ATOM    497 HD22 LEU A  33       4.920 -22.215 -11.147  1.00 98.84           H  
ATOM    498 HD23 LEU A  33       5.545 -21.259 -12.516  1.00 98.84           H  
ATOM    499  N   GLU A  34       9.253 -24.671 -13.940  1.00 98.92           N  
ATOM    500  H   GLU A  34       8.619 -25.149 -14.565  1.00 98.92           H  
ATOM    501  CA  GLU A  34      10.587 -25.240 -13.728  1.00 98.92           C  
ATOM    502  HA  GLU A  34      10.730 -25.385 -12.658  1.00 98.92           H  
ATOM    503  C   GLU A  34      11.689 -24.289 -14.220  1.00 98.92           C  
ATOM    504  CB  GLU A  34      10.696 -26.619 -14.401  1.00 98.92           C  
ATOM    505  HB2 GLU A  34      10.531 -26.525 -15.475  1.00 98.92           H  
ATOM    506  HB3 GLU A  34       9.932 -27.272 -13.980  1.00 98.92           H  
ATOM    507  O   GLU A  34      12.690 -24.084 -13.531  1.00 98.92           O  
ATOM    508  CG  GLU A  34      12.087 -27.226 -14.148  1.00 98.92           C  
ATOM    509  HG2 GLU A  34      12.322 -27.126 -13.089  1.00 98.92           H  
ATOM    510  HG3 GLU A  34      12.827 -26.648 -14.701  1.00 98.92           H  
ATOM    511  CD  GLU A  34      12.251 -28.700 -14.544  1.00 98.92           C  
ATOM    512  OE1 GLU A  34      13.397 -29.190 -14.355  1.00 98.92           O  
ATOM    513  OE2 GLU A  34      11.283 -29.339 -15.001  1.00 98.92           O  
ATOM    514  N   THR A  35      11.506 -23.668 -15.387  1.00 98.96           N  
ATOM    515  H   THR A  35      10.671 -23.881 -15.914  1.00 98.96           H  
ATOM    516  CA  THR A  35      12.466 -22.698 -15.932  1.00 98.96           C  
ATOM    517  HA  THR A  35      13.443 -23.177 -16.002  1.00 98.96           H  
ATOM    518  C   THR A  35      12.615 -21.491 -15.006  1.00 98.96           C  
ATOM    519  CB  THR A  35      12.058 -22.251 -17.344  1.00 98.96           C  
ATOM    520  HB  THR A  35      11.089 -21.754 -17.317  1.00 98.96           H  
ATOM    521  O   THR A  35      13.740 -21.077 -14.721  1.00 98.96           O  
ATOM    522  CG2 THR A  35      13.092 -21.322 -17.982  1.00 98.96           C  
ATOM    523 HG21 THR A  35      12.759 -21.051 -18.984  1.00 98.96           H  
ATOM    524 HG22 THR A  35      14.053 -21.832 -18.046  1.00 98.96           H  
ATOM    525 HG23 THR A  35      13.206 -20.410 -17.397  1.00 98.96           H  
ATOM    526  OG1 THR A  35      11.983 -23.383 -18.180  1.00 98.96           O  
ATOM    527  HG1 THR A  35      11.161 -23.833 -17.972  1.00 98.96           H  
ATOM    528  N   SER A  36      11.502 -20.966 -14.487  1.00 98.95           N  
ATOM    529  H   SER A  36      10.616 -21.360 -14.771  1.00 98.95           H  
ATOM    530  CA  SER A  36      11.475 -19.831 -13.560  1.00 98.95           C  
ATOM    531  HA  SER A  36      11.972 -18.979 -14.025  1.00 98.95           H  
ATOM    532  C   SER A  36      12.223 -20.133 -12.261  1.00 98.95           C  
ATOM    533  CB  SER A  36      10.021 -19.442 -13.273  1.00 98.95           C  
ATOM    534  HB2 SER A  36       9.562 -19.035 -14.174  1.00 98.95           H  
ATOM    535  HB3 SER A  36       9.464 -20.329 -12.971  1.00 98.95           H  
ATOM    536  O   SER A  36      13.182 -19.434 -11.924  1.00 98.95           O  
ATOM    537  OG  SER A  36       9.952 -18.495 -12.229  1.00 98.95           O  
ATOM    538  HG  SER A  36      10.122 -17.615 -12.573  1.00 98.95           H  
ATOM    539  N   VAL A  37      11.860 -21.215 -11.562  1.00 98.97           N  
ATOM    540  H   VAL A  37      11.074 -21.763 -11.884  1.00 98.97           H  
ATOM    541  CA  VAL A  37      12.493 -21.548 -10.277  1.00 98.97           C  
ATOM    542  HA  VAL A  37      12.428 -20.664  -9.643  1.00 98.97           H  
ATOM    543  C   VAL A  37      13.982 -21.865 -10.443  1.00 98.97           C  
ATOM    544  CB  VAL A  37      11.732 -22.677  -9.564  1.00 98.97           C  
ATOM    545  HB  VAL A  37      10.668 -22.441  -9.593  1.00 98.97           H  
ATOM    546  O   VAL A  37      14.800 -21.464  -9.614  1.00 98.97           O  
ATOM    547  CG1 VAL A  37      11.920 -24.054 -10.204  1.00 98.97           C  
ATOM    548 HG11 VAL A  37      11.260 -24.767  -9.711  1.00 98.97           H  
ATOM    549 HG12 VAL A  37      12.949 -24.398 -10.104  1.00 98.97           H  
ATOM    550 HG13 VAL A  37      11.642 -23.997 -11.256  1.00 98.97           H  
ATOM    551  CG2 VAL A  37      12.136 -22.773  -8.096  1.00 98.97           C  
ATOM    552 HG21 VAL A  37      11.888 -21.844  -7.583  1.00 98.97           H  
ATOM    553 HG22 VAL A  37      11.581 -23.589  -7.633  1.00 98.97           H  
ATOM    554 HG23 VAL A  37      13.203 -22.971  -7.998  1.00 98.97           H  
ATOM    555  N   ARG A  38      14.374 -22.517 -11.548  1.00 98.94           N  
ATOM    556  H   ARG A  38      13.664 -22.820 -12.199  1.00 98.94           H  
ATOM    557  CA  ARG A  38      15.786 -22.793 -11.850  1.00 98.94           C  
ATOM    558  HA  ARG A  38      16.257 -23.204 -10.956  1.00 98.94           H  
ATOM    559  C   ARG A  38      16.575 -21.533 -12.188  1.00 98.94           C  
ATOM    560  CB  ARG A  38      15.908 -23.805 -12.992  1.00 98.94           C  
ATOM    561  HB2 ARG A  38      15.281 -23.495 -13.828  1.00 98.94           H  
ATOM    562  HB3 ARG A  38      16.944 -23.816 -13.332  1.00 98.94           H  
ATOM    563  O   ARG A  38      17.755 -21.482 -11.843  1.00 98.94           O  
ATOM    564  CG  ARG A  38      15.536 -25.225 -12.550  1.00 98.94           C  
ATOM    565  HG2 ARG A  38      16.146 -25.498 -11.689  1.00 98.94           H  
ATOM    566  HG3 ARG A  38      14.486 -25.278 -12.264  1.00 98.94           H  
ATOM    567  CD  ARG A  38      15.813 -26.185 -13.712  1.00 98.94           C  
ATOM    568  HD2 ARG A  38      15.239 -25.850 -14.576  1.00 98.94           H  
ATOM    569  HD3 ARG A  38      16.871 -26.150 -13.972  1.00 98.94           H  
ATOM    570  NE  ARG A  38      15.425 -27.570 -13.414  1.00 98.94           N  
ATOM    571  HE  ARG A  38      14.646 -27.947 -13.935  1.00 98.94           H  
ATOM    572  NH1 ARG A  38      16.921 -28.118 -11.750  1.00 98.94           N  
ATOM    573 HH11 ARG A  38      17.230 -27.157 -11.730  1.00 98.94           H  
ATOM    574 HH12 ARG A  38      17.204 -28.771 -11.033  1.00 98.94           H  
ATOM    575  NH2 ARG A  38      15.439 -29.618 -12.521  1.00 98.94           N  
ATOM    576 HH21 ARG A  38      15.693 -30.298 -11.819  1.00 98.94           H  
ATOM    577 HH22 ARG A  38      14.645 -29.767 -13.128  1.00 98.94           H  
ATOM    578  CZ  ARG A  38      15.941 -28.423 -12.558  1.00 98.94           C  
ATOM    579  N   ALA A  39      15.965 -20.539 -12.836  1.00 98.95           N  
ATOM    580  H   ALA A  39      15.001 -20.652 -13.114  1.00 98.95           H  
ATOM    581  CA  ALA A  39      16.627 -19.271 -13.136  1.00 98.95           C  
ATOM    582  HA  ALA A  39      17.532 -19.478 -13.706  1.00 98.95           H  
ATOM    583  C   ALA A  39      17.054 -18.553 -11.848  1.00 98.95           C  
ATOM    584  CB  ALA A  39      15.707 -18.401 -14.002  1.00 98.95           C  
ATOM    585  HB1 ALA A  39      16.217 -17.473 -14.260  1.00 98.95           H  
ATOM    586  HB2 ALA A  39      15.449 -18.931 -14.919  1.00 98.95           H  
ATOM    587  HB3 ALA A  39      14.792 -18.153 -13.464  1.00 98.95           H  
ATOM    588  O   ALA A  39      18.220 -18.180 -11.720  1.00 98.95           O  
ATOM    589  N   GLY A  40      16.150 -18.448 -10.868  1.00 98.97           N  
ATOM    590  H   GLY A  40      15.205 -18.758 -11.042  1.00 98.97           H  
ATOM    591  CA  GLY A  40      16.478 -17.868  -9.565  1.00 98.97           C  
ATOM    592  HA2 GLY A  40      15.558 -17.708  -9.002  1.00 98.97           H  
ATOM    593  HA3 GLY A  40      16.951 -16.897  -9.712  1.00 98.97           H  
ATOM    594  C   GLY A  40      17.425 -18.748  -8.742  1.00 98.97           C  
ATOM    595  O   GLY A  40      18.441 -18.265  -8.247  1.00 98.97           O  
ATOM    596  N   HIS A  41      17.179 -20.061  -8.666  1.00 98.91           N  
ATOM    597  H   HIS A  41      16.322 -20.423  -9.061  1.00 98.91           H  
ATOM    598  CA  HIS A  41      18.049 -20.976  -7.916  1.00 98.91           C  
ATOM    599  HA  HIS A  41      18.090 -20.646  -6.879  1.00 98.91           H  
ATOM    600  C   HIS A  41      19.488 -21.003  -8.446  1.00 98.91           C  
ATOM    601  CB  HIS A  41      17.464 -22.389  -7.950  1.00 98.91           C  
ATOM    602  HB2 HIS A  41      16.460 -22.369  -7.525  1.00 98.91           H  
ATOM    603  HB3 HIS A  41      17.389 -22.721  -8.985  1.00 98.91           H  
ATOM    604  O   HIS A  41      20.426 -21.156  -7.669  1.00 98.91           O  
ATOM    605  CG  HIS A  41      18.285 -23.388  -7.177  1.00 98.91           C  
ATOM    606  CD2 HIS A  41      18.209 -23.653  -5.835  1.00 98.91           C  
ATOM    607  HD2 HIS A  41      17.531 -23.199  -5.126  1.00 98.91           H  
ATOM    608  ND1 HIS A  41      19.292 -24.176  -7.690  1.00 98.91           N  
ATOM    609  HD1 HIS A  41      19.655 -24.135  -8.632  1.00 98.91           H  
ATOM    610  CE1 HIS A  41      19.802 -24.906  -6.686  1.00 98.91           C  
ATOM    611  HE1 HIS A  41      20.622 -25.604  -6.767  1.00 98.91           H  
ATOM    612  NE2 HIS A  41      19.170 -24.624  -5.544  1.00 98.91           N  
ATOM    613  N   LYS A  42      19.695 -20.839  -9.759  1.00 98.82           N  
ATOM    614  H   LYS A  42      18.894 -20.737 -10.365  1.00 98.82           H  
ATOM    615  CA  LYS A  42      21.041 -20.745 -10.336  1.00 98.82           C  
ATOM    616  HA  LYS A  42      21.601 -21.642 -10.073  1.00 98.82           H  
ATOM    617  C   LYS A  42      21.826 -19.569  -9.746  1.00 98.82           C  
ATOM    618  CB  LYS A  42      20.938 -20.644 -11.862  1.00 98.82           C  
ATOM    619  HB2 LYS A  42      20.401 -21.511 -12.248  1.00 98.82           H  
ATOM    620  HB3 LYS A  42      20.387 -19.741 -12.128  1.00 98.82           H  
ATOM    621  O   LYS A  42      22.990 -19.749  -9.404  1.00 98.82           O  
ATOM    622  CG  LYS A  42      22.333 -20.598 -12.493  1.00 98.82           C  
ATOM    623  HG2 LYS A  42      22.862 -21.526 -12.276  1.00 98.82           H  
ATOM    624  HG3 LYS A  42      22.898 -19.767 -12.069  1.00 98.82           H  
ATOM    625  CD  LYS A  42      22.263 -20.386 -14.001  1.00 98.82           C  
ATOM    626  HD2 LYS A  42      21.667 -19.497 -14.208  1.00 98.82           H  
ATOM    627  HD3 LYS A  42      21.822 -21.257 -14.486  1.00 98.82           H  
ATOM    628  CE  LYS A  42      23.703 -20.169 -14.461  1.00 98.82           C  
ATOM    629  HE2 LYS A  42      24.158 -19.422 -13.811  1.00 98.82           H  
ATOM    630  HE3 LYS A  42      24.278 -21.083 -14.309  1.00 98.82           H  
ATOM    631  NZ  LYS A  42      23.772 -19.708 -15.861  1.00 98.82           N  
ATOM    632  HZ1 LYS A  42      24.741 -19.528 -16.079  1.00 98.82           H  
ATOM    633  HZ2 LYS A  42      23.381 -20.398 -16.486  1.00 98.82           H  
ATOM    634  HZ3 LYS A  42      23.269 -18.836 -15.936  1.00 98.82           H  
ATOM    635  N   ILE A  43      21.189 -18.405  -9.598  1.00 98.84           N  
ATOM    636  H   ILE A  43      20.211 -18.355  -9.846  1.00 98.84           H  
ATOM    637  CA  ILE A  43      21.808 -17.224  -8.982  1.00 98.84           C  
ATOM    638  HA  ILE A  43      22.736 -16.997  -9.507  1.00 98.84           H  
ATOM    639  C   ILE A  43      22.191 -17.540  -7.536  1.00 98.84           C  
ATOM    640  CB  ILE A  43      20.872 -15.997  -9.097  1.00 98.84           C  
ATOM    641  HB  ILE A  43      19.882 -16.267  -8.729  1.00 98.84           H  
ATOM    642  O   ILE A  43      23.335 -17.320  -7.151  1.00 98.84           O  
ATOM    643  CG1 ILE A  43      20.757 -15.602 -10.586  1.00 98.84           C  
ATOM    644 HG12 ILE A  43      20.451 -16.470 -11.170  1.00 98.84           H  
ATOM    645 HG13 ILE A  43      21.732 -15.280 -10.951  1.00 98.84           H  
ATOM    646  CG2 ILE A  43      21.370 -14.810  -8.254  1.00 98.84           C  
ATOM    647 HG21 ILE A  43      22.352 -14.489  -8.599  1.00 98.84           H  
ATOM    648 HG22 ILE A  43      21.415 -15.076  -7.198  1.00 98.84           H  
ATOM    649 HG23 ILE A  43      20.676 -13.972  -8.323  1.00 98.84           H  
ATOM    650  CD1 ILE A  43      19.738 -14.496 -10.867  1.00 98.84           C  
ATOM    651 HD11 ILE A  43      20.050 -13.553 -10.418  1.00 98.84           H  
ATOM    652 HD12 ILE A  43      18.766 -14.793 -10.472  1.00 98.84           H  
ATOM    653 HD13 ILE A  43      19.656 -14.353 -11.944  1.00 98.84           H  
ATOM    654  N   LEU A  44      21.283 -18.146  -6.766  1.00 98.67           N  
ATOM    655  H   LEU A  44      20.354 -18.289  -7.135  1.00 98.67           H  
ATOM    656  CA  LEU A  44      21.568 -18.534  -5.382  1.00 98.67           C  
ATOM    657  HA  LEU A  44      21.873 -17.647  -4.826  1.00 98.67           H  
ATOM    658  C   LEU A  44      22.718 -19.541  -5.281  1.00 98.67           C  
ATOM    659  CB  LEU A  44      20.317 -19.129  -4.722  1.00 98.67           C  
ATOM    660  HB2 LEU A  44      20.577 -19.390  -3.696  1.00 98.67           H  
ATOM    661  HB3 LEU A  44      20.045 -20.047  -5.243  1.00 98.67           H  
ATOM    662  O   LEU A  44      23.576 -19.397  -4.415  1.00 98.67           O  
ATOM    663  CG  LEU A  44      19.094 -18.207  -4.680  1.00 98.67           C  
ATOM    664  HG  LEU A  44      18.790 -17.957  -5.697  1.00 98.67           H  
ATOM    665  CD1 LEU A  44      17.946 -18.956  -4.012  1.00 98.67           C  
ATOM    666 HD11 LEU A  44      17.726 -19.878  -4.549  1.00 98.67           H  
ATOM    667 HD12 LEU A  44      18.197 -19.189  -2.977  1.00 98.67           H  
ATOM    668 HD13 LEU A  44      17.060 -18.322  -4.016  1.00 98.67           H  
ATOM    669  CD2 LEU A  44      19.357 -16.918  -3.908  1.00 98.67           C  
ATOM    670 HD21 LEU A  44      18.435 -16.342  -3.831  1.00 98.67           H  
ATOM    671 HD22 LEU A  44      19.701 -17.156  -2.901  1.00 98.67           H  
ATOM    672 HD23 LEU A  44      20.104 -16.305  -4.413  1.00 98.67           H  
ATOM    673  N   LEU A  45      22.775 -20.537  -6.171  1.00 97.12           N  
ATOM    674  H   LEU A  45      22.014 -20.615  -6.830  1.00 97.12           H  
ATOM    675  CA  LEU A  45      23.835 -21.550  -6.209  1.00 97.12           C  
ATOM    676  HA  LEU A  45      23.870 -22.035  -5.233  1.00 97.12           H  
ATOM    677  C   LEU A  45      25.216 -20.931  -6.478  1.00 97.12           C  
ATOM    678  CB  LEU A  45      23.471 -22.588  -7.288  1.00 97.12           C  
ATOM    679  HB2 LEU A  45      22.460 -22.949  -7.100  1.00 97.12           H  
ATOM    680  HB3 LEU A  45      23.475 -22.088  -8.256  1.00 97.12           H  
ATOM    681  O   LEU A  45      26.217 -21.385  -5.925  1.00 97.12           O  
ATOM    682  CG  LEU A  45      24.423 -23.796  -7.354  1.00 97.12           C  
ATOM    683  HG  LEU A  45      25.453 -23.458  -7.468  1.00 97.12           H  
ATOM    684  CD1 LEU A  45      24.318 -24.673  -6.104  1.00 97.12           C  
ATOM    685 HD11 LEU A  45      23.283 -24.973  -5.941  1.00 97.12           H  
ATOM    686 HD12 LEU A  45      24.671 -24.115  -5.237  1.00 97.12           H  
ATOM    687 HD13 LEU A  45      24.942 -25.559  -6.217  1.00 97.12           H  
ATOM    688  CD2 LEU A  45      24.081 -24.657  -8.571  1.00 97.12           C  
ATOM    689 HD21 LEU A  45      24.177 -24.056  -9.475  1.00 97.12           H  
ATOM    690 HD22 LEU A  45      23.058 -25.026  -8.486  1.00 97.12           H  
ATOM    691 HD23 LEU A  45      24.771 -25.499  -8.630  1.00 97.12           H  
ATOM    692  N   GLU A  46      25.260 -19.873  -7.288  1.00 97.39           N  
ATOM    693  H   GLU A  46      24.394 -19.566  -7.707  1.00 97.39           H  
ATOM    694  CA  GLU A  46      26.459 -19.086  -7.603  1.00 97.39           C  
ATOM    695  HA  GLU A  46      27.315 -19.759  -7.624  1.00 97.39           H  
ATOM    696  C   GLU A  46      26.793 -18.036  -6.519  1.00 97.39           C  
ATOM    697  CB  GLU A  46      26.313 -18.480  -9.018  1.00 97.39           C  
ATOM    698  HB2 GLU A  46      27.139 -17.794  -9.207  1.00 97.39           H  
ATOM    699  HB3 GLU A  46      25.379 -17.919  -9.070  1.00 97.39           H  
ATOM    700  O   GLU A  46      27.628 -17.161  -6.742  1.00 97.39           O  
ATOM    701  CG  GLU A  46      26.333 -19.560 -10.123  1.00 97.39           C  
ATOM    702  HG2 GLU A  46      27.312 -20.038 -10.113  1.00 97.39           H  
ATOM    703  HG3 GLU A  46      25.598 -20.331  -9.891  1.00 97.39           H  
ATOM    704  CD  GLU A  46      26.051 -19.040 -11.551  1.00 97.39           C  
ATOM    705  OE1 GLU A  46      25.931 -19.889 -12.475  1.00 97.39           O  
ATOM    706  OE2 GLU A  46      25.966 -17.813 -11.773  1.00 97.39           O  
ATOM    707  N   SER A  47      26.176 -18.138  -5.333  1.00 97.09           N  
ATOM    708  H   SER A  47      25.478 -18.862  -5.235  1.00 97.09           H  
ATOM    709  CA  SER A  47      26.299 -17.180  -4.224  1.00 97.09           C  
ATOM    710  HA  SER A  47      25.604 -17.507  -3.450  1.00 97.09           H  
ATOM    711  C   SER A  47      25.843 -15.762  -4.599  1.00 97.09           C  
ATOM    712  CB  SER A  47      27.706 -17.187  -3.600  1.00 97.09           C  
ATOM    713  HB2 SER A  47      27.701 -16.551  -2.714  1.00 97.09           H  
ATOM    714  HB3 SER A  47      28.416 -16.769  -4.313  1.00 97.09           H  
ATOM    715  O   SER A  47      26.380 -14.779  -4.096  1.00 97.09           O  
ATOM    716  OG  SER A  47      28.141 -18.489  -3.223  1.00 97.09           O  
ATOM    717  HG  SER A  47      27.523 -18.859  -2.589  1.00 97.09           H  
ATOM    718  N   GLY A  48      24.869 -15.652  -5.501  1.00 98.42           N  
ATOM    719  H   GLY A  48      24.487 -16.496  -5.905  1.00 98.42           H  
ATOM    720  CA  GLY A  48      24.183 -14.405  -5.813  1.00 98.42           C  
ATOM    721  HA2 GLY A  48      23.675 -14.504  -6.772  1.00 98.42           H  
ATOM    722  HA3 GLY A  48      24.916 -13.603  -5.898  1.00 98.42           H  
ATOM    723  C   GLY A  48      23.155 -14.016  -4.750  1.00 98.42           C  
ATOM    724  O   GLY A  48      22.761 -14.827  -3.910  1.00 98.42           O  
ATOM    725  N   ASP A  49      22.738 -12.754  -4.805  1.00 98.59           N  
ATOM    726  H   ASP A  49      23.059 -12.164  -5.560  1.00 98.59           H  
ATOM    727  CA  ASP A  49      21.828 -12.137  -3.842  1.00 98.59           C  
ATOM    728  HA  ASP A  49      22.150 -12.399  -2.834  1.00 98.59           H  
ATOM    729  C   ASP A  49      20.375 -12.612  -4.019  1.00 98.59           C  
ATOM    730  CB  ASP A  49      21.950 -10.617  -4.000  1.00 98.59           C  
ATOM    731  HB2 ASP A  49      21.563 -10.324  -4.975  1.00 98.59           H  
ATOM    732  HB3 ASP A  49      23.002 -10.337  -3.959  1.00 98.59           H  
ATOM    733  O   ASP A  49      19.916 -12.860  -5.143  1.00 98.59           O  
ATOM    734  CG  ASP A  49      21.197  -9.869  -2.907  1.00 98.59           C  
ATOM    735  OD1 ASP A  49      19.990  -9.619  -3.132  1.00 98.59           O  
ATOM    736  OD2 ASP A  49      21.853  -9.550  -1.890  1.00 98.59           O  
ATOM    737  N   ALA A  50      19.635 -12.706  -2.910  1.00 98.93           N  
ATOM    738  H   ALA A  50      20.075 -12.496  -2.026  1.00 98.93           H  
ATOM    739  CA  ALA A  50      18.238 -13.137  -2.911  1.00 98.93           C  
ATOM    740  HA  ALA A  50      18.191 -14.160  -3.283  1.00 98.93           H  
ATOM    741  C   ALA A  50      17.349 -12.275  -3.822  1.00 98.93           C  
ATOM    742  CB  ALA A  50      17.713 -13.122  -1.470  1.00 98.93           C  
ATOM    743  HB1 ALA A  50      18.310 -13.789  -0.848  1.00 98.93           H  
ATOM    744  HB2 ALA A  50      17.771 -12.113  -1.060  1.00 98.93           H  
ATOM    745  HB3 ALA A  50      16.679 -13.463  -1.447  1.00 98.93           H  
ATOM    746  O   ALA A  50      16.477 -12.814  -4.508  1.00 98.93           O  
ATOM    747  N   LEU A  51      17.574 -10.957  -3.876  1.00 98.97           N  
ATOM    748  H   LEU A  51      18.361 -10.577  -3.371  1.00 98.97           H  
ATOM    749  CA  LEU A  51      16.790 -10.056  -4.719  1.00 98.97           C  
ATOM    750  HA  LEU A  51      15.732 -10.195  -4.493  1.00 98.97           H  
ATOM    751  C   LEU A  51      17.008 -10.334  -6.205  1.00 98.97           C  
ATOM    752  CB  LEU A  51      17.146  -8.614  -4.372  1.00 98.97           C  
ATOM    753  HB2 LEU A  51      16.830  -8.443  -3.343  1.00 98.97           H  
ATOM    754  HB3 LEU A  51      18.227  -8.494  -4.451  1.00 98.97           H  
ATOM    755  O   LEU A  51      16.051 -10.365  -6.979  1.00 98.97           O  
ATOM    756  CG  LEU A  51      16.478  -7.562  -5.263  1.00 98.97           C  
ATOM    757  HG  LEU A  51      16.657  -7.769  -6.318  1.00 98.97           H  
ATOM    758  CD1 LEU A  51      14.975  -7.467  -5.010  1.00 98.97           C  
ATOM    759 HD11 LEU A  51      14.494  -8.409  -5.272  1.00 98.97           H  
ATOM    760 HD12 LEU A  51      14.778  -7.244  -3.961  1.00 98.97           H  
ATOM    761 HD13 LEU A  51      14.553  -6.680  -5.634  1.00 98.97           H  
ATOM    762  CD2 LEU A  51      17.105  -6.216  -4.951  1.00 98.97           C  
ATOM    763 HD21 LEU A  51      16.641  -5.455  -5.579  1.00 98.97           H  
ATOM    764 HD22 LEU A  51      18.179  -6.262  -5.132  1.00 98.97           H  
ATOM    765 HD23 LEU A  51      16.929  -5.998  -3.898  1.00 98.97           H  
ATOM    766  N   ASP A  52      18.257 -10.551  -6.610  1.00 98.96           N  
ATOM    767  H   ASP A  52      18.994 -10.572  -5.920  1.00 98.96           H  
ATOM    768  CA  ASP A  52      18.568 -10.844  -8.007  1.00 98.96           C  
ATOM    769  HA  ASP A  52      18.098 -10.086  -8.634  1.00 98.96           H  
ATOM    770  C   ASP A  52      17.965 -12.204  -8.416  1.00 98.96           C  
ATOM    771  CB  ASP A  52      20.086 -10.765  -8.236  1.00 98.96           C  
ATOM    772  HB2 ASP A  52      20.580 -11.470  -7.569  1.00 98.96           H  
ATOM    773  HB3 ASP A  52      20.293 -11.078  -9.260  1.00 98.96           H  
ATOM    774  O   ASP A  52      17.465 -12.347  -9.535  1.00 98.96           O  
ATOM    775  CG  ASP A  52      20.701  -9.360  -8.037  1.00 98.96           C  
ATOM    776  OD1 ASP A  52      20.010  -8.318  -8.218  1.00 98.96           O  
ATOM    777  OD2 ASP A  52      21.916  -9.312  -7.753  1.00 98.96           O  
ATOM    778  N   ALA A  53      17.914 -13.174  -7.492  1.00 98.98           N  
ATOM    779  H   ALA A  53      18.348 -12.997  -6.597  1.00 98.98           H  
ATOM    780  CA  ALA A  53      17.269 -14.469  -7.705  1.00 98.98           C  
ATOM    781  HA  ALA A  53      17.686 -14.914  -8.608  1.00 98.98           H  
ATOM    782  C   ALA A  53      15.748 -14.362  -7.918  1.00 98.98           C  
ATOM    783  CB  ALA A  53      17.611 -15.395  -6.534  1.00 98.98           C  
ATOM    784  HB1 ALA A  53      17.207 -14.998  -5.603  1.00 98.98           H  
ATOM    785  HB2 ALA A  53      18.694 -15.482  -6.444  1.00 98.98           H  
ATOM    786  HB3 ALA A  53      17.185 -16.382  -6.710  1.00 98.98           H  
ATOM    787  O   ALA A  53      15.227 -14.940  -8.877  1.00 98.98           O  
ATOM    788  N   VAL A  54      15.030 -13.616  -7.069  1.00 98.98           N  
ATOM    789  H   VAL A  54      15.501 -13.179  -6.289  1.00 98.98           H  
ATOM    790  CA  VAL A  54      13.568 -13.463  -7.204  1.00 98.98           C  
ATOM    791  HA  VAL A  54      13.146 -14.456  -7.360  1.00 98.98           H  
ATOM    792  C   VAL A  54      13.185 -12.648  -8.440  1.00 98.98           C  
ATOM    793  CB  VAL A  54      12.898 -12.896  -5.938  1.00 98.98           C  
ATOM    794  HB  VAL A  54      11.827 -12.819  -6.125  1.00 98.98           H  
ATOM    795  O   VAL A  54      12.238 -13.012  -9.135  1.00 98.98           O  
ATOM    796  CG1 VAL A  54      13.073 -13.846  -4.756  1.00 98.98           C  
ATOM    797 HG11 VAL A  54      12.711 -14.841  -5.018  1.00 98.98           H  
ATOM    798 HG12 VAL A  54      14.124 -13.904  -4.473  1.00 98.98           H  
ATOM    799 HG13 VAL A  54      12.498 -13.474  -3.908  1.00 98.98           H  
ATOM    800  CG2 VAL A  54      13.398 -11.513  -5.521  1.00 98.98           C  
ATOM    801 HG21 VAL A  54      13.294 -10.791  -6.331  1.00 98.98           H  
ATOM    802 HG22 VAL A  54      12.831 -11.159  -4.660  1.00 98.98           H  
ATOM    803 HG23 VAL A  54      14.448 -11.594  -5.242  1.00 98.98           H  
ATOM    804  N   VAL A  55      13.958 -11.610  -8.783  1.00 98.98           N  
ATOM    805  H   VAL A  55      14.715 -11.354  -8.165  1.00 98.98           H  
ATOM    806  CA  VAL A  55      13.751 -10.817 -10.007  1.00 98.98           C  
ATOM    807  HA  VAL A  55      12.719 -10.464 -10.029  1.00 98.98           H  
ATOM    808  C   VAL A  55      13.951 -11.684 -11.249  1.00 98.98           C  
ATOM    809  CB  VAL A  55      14.680  -9.585 -10.021  1.00 98.98           C  
ATOM    810  HB  VAL A  55      15.697  -9.902  -9.791  1.00 98.98           H  
ATOM    811  O   VAL A  55      13.109 -11.668 -12.147  1.00 98.98           O  
ATOM    812  CG1 VAL A  55      14.703  -8.857 -11.373  1.00 98.98           C  
ATOM    813 HG11 VAL A  55      15.126  -9.494 -12.149  1.00 98.98           H  
ATOM    814 HG12 VAL A  55      13.690  -8.569 -11.656  1.00 98.98           H  
ATOM    815 HG13 VAL A  55      15.310  -7.954 -11.299  1.00 98.98           H  
ATOM    816  CG2 VAL A  55      14.228  -8.560  -8.973  1.00 98.98           C  
ATOM    817 HG21 VAL A  55      13.271  -8.129  -9.264  1.00 98.98           H  
ATOM    818 HG22 VAL A  55      14.115  -9.032  -7.997  1.00 98.98           H  
ATOM    819 HG23 VAL A  55      14.972  -7.768  -8.883  1.00 98.98           H  
ATOM    820  N   ALA A  56      15.017 -12.491 -11.299  1.00 98.98           N  
ATOM    821  H   ALA A  56      15.687 -12.473 -10.543  1.00 98.98           H  
ATOM    822  CA  ALA A  56      15.260 -13.394 -12.424  1.00 98.98           C  
ATOM    823  HA  ALA A  56      15.279 -12.808 -13.343  1.00 98.98           H  
ATOM    824  C   ALA A  56      14.158 -14.453 -12.573  1.00 98.98           C  
ATOM    825  CB  ALA A  56      16.625 -14.056 -12.237  1.00 98.98           C  
ATOM    826  HB1 ALA A  56      17.395 -13.287 -12.170  1.00 98.98           H  
ATOM    827  HB2 ALA A  56      16.624 -14.647 -11.321  1.00 98.98           H  
ATOM    828  HB3 ALA A  56      16.840 -14.707 -13.084  1.00 98.98           H  
ATOM    829  O   ALA A  56      13.746 -14.760 -13.692  1.00 98.98           O  
ATOM    830  N   ALA A  57      13.660 -14.990 -11.458  1.00 98.98           N  
ATOM    831  H   ALA A  57      14.055 -14.723 -10.568  1.00 98.98           H  
ATOM    832  CA  ALA A  57      12.586 -15.971 -11.470  1.00 98.98           C  
ATOM    833  HA  ALA A  57      12.858 -16.774 -12.156  1.00 98.98           H  
ATOM    834  C   ALA A  57      11.257 -15.372 -11.966  1.00 98.98           C  
ATOM    835  CB  ALA A  57      12.472 -16.566 -10.068  1.00 98.98           C  
ATOM    836  HB1 ALA A  57      12.137 -15.811  -9.357  1.00 98.98           H  
ATOM    837  HB2 ALA A  57      13.438 -16.961  -9.752  1.00 98.98           H  
ATOM    838  HB3 ALA A  57      11.757 -17.388 -10.100  1.00 98.98           H  
ATOM    839  O   ALA A  57      10.611 -15.957 -12.841  1.00 98.98           O  
ATOM    840  N   VAL A  58      10.869 -14.189 -11.471  1.00 98.97           N  
ATOM    841  H   VAL A  58      11.428 -13.763 -10.746  1.00 98.97           H  
ATOM    842  CA  VAL A  58       9.644 -13.496 -11.906  1.00 98.97           C  
ATOM    843  HA  VAL A  58       8.811 -14.197 -11.848  1.00 98.97           H  
ATOM    844  C   VAL A  58       9.736 -13.058 -13.364  1.00 98.97           C  
ATOM    845  CB  VAL A  58       9.314 -12.304 -10.987  1.00 98.97           C  
ATOM    846  HB  VAL A  58      10.205 -11.688 -10.863  1.00 98.97           H  
ATOM    847  O   VAL A  58       8.764 -13.220 -14.096  1.00 98.97           O  
ATOM    848  CG1 VAL A  58       8.177 -11.432 -11.534  1.00 98.97           C  
ATOM    849 HG11 VAL A  58       7.326 -12.059 -11.801  1.00 98.97           H  
ATOM    850 HG12 VAL A  58       8.497 -10.893 -12.425  1.00 98.97           H  
ATOM    851 HG13 VAL A  58       7.868 -10.700 -10.788  1.00 98.97           H  
ATOM    852  CG2 VAL A  58       8.861 -12.819  -9.617  1.00 98.97           C  
ATOM    853 HG21 VAL A  58       7.988 -13.463  -9.725  1.00 98.97           H  
ATOM    854 HG22 VAL A  58       9.668 -13.385  -9.151  1.00 98.97           H  
ATOM    855 HG23 VAL A  58       8.605 -11.983  -8.967  1.00 98.97           H  
ATOM    856  N   LYS A  59      10.905 -12.608 -13.833  1.00 98.93           N  
ATOM    857  H   LYS A  59      11.657 -12.454 -13.176  1.00 98.93           H  
ATOM    858  CA  LYS A  59      11.115 -12.226 -15.237  1.00 98.93           C  
ATOM    859  HA  LYS A  59      10.447 -11.397 -15.473  1.00 98.93           H  
ATOM    860  C   LYS A  59      10.776 -13.355 -16.218  1.00 98.93           C  
ATOM    861  CB  LYS A  59      12.561 -11.744 -15.395  1.00 98.93           C  
ATOM    862  HB2 LYS A  59      12.722 -10.910 -14.713  1.00 98.93           H  
ATOM    863  HB3 LYS A  59      13.253 -12.546 -15.137  1.00 98.93           H  
ATOM    864  O   LYS A  59      10.176 -13.104 -17.258  1.00 98.93           O  
ATOM    865  CG  LYS A  59      12.840 -11.275 -16.825  1.00 98.93           C  
ATOM    866  HG2 LYS A  59      12.067 -10.562 -17.113  1.00 98.93           H  
ATOM    867  HG3 LYS A  59      12.821 -12.123 -17.509  1.00 98.93           H  
ATOM    868  CD  LYS A  59      14.196 -10.584 -16.914  1.00 98.93           C  
ATOM    869  HD2 LYS A  59      14.986 -11.263 -16.592  1.00 98.93           H  
ATOM    870  HD3 LYS A  59      14.176  -9.718 -16.253  1.00 98.93           H  
ATOM    871  CE  LYS A  59      14.445 -10.140 -18.356  1.00 98.93           C  
ATOM    872  HE2 LYS A  59      13.513  -9.749 -18.764  1.00 98.93           H  
ATOM    873  HE3 LYS A  59      14.737 -11.004 -18.952  1.00 98.93           H  
ATOM    874  NZ  LYS A  59      15.469  -9.075 -18.396  1.00 98.93           N  
ATOM    875  HZ1 LYS A  59      16.232  -9.227 -17.752  1.00 98.93           H  
ATOM    876  HZ2 LYS A  59      15.765  -8.832 -19.331  1.00 98.93           H  
ATOM    877  HZ3 LYS A  59      15.065  -8.230 -18.019  1.00 98.93           H  
ATOM    878  N   VAL A  60      11.102 -14.607 -15.880  1.00 98.91           N  
ATOM    879  H   VAL A  60      11.591 -14.751 -15.008  1.00 98.91           H  
ATOM    880  CA  VAL A  60      10.714 -15.773 -16.700  1.00 98.91           C  
ATOM    881  HA  VAL A  60      11.062 -15.615 -17.721  1.00 98.91           H  
ATOM    882  C   VAL A  60       9.191 -15.927 -16.773  1.00 98.91           C  
ATOM    883  CB  VAL A  60      11.352 -17.069 -16.163  1.00 98.91           C  
ATOM    884  HB  VAL A  60      11.090 -17.184 -15.111  1.00 98.91           H  
ATOM    885  O   VAL A  60       8.660 -16.266 -17.829  1.00 98.91           O  
ATOM    886  CG1 VAL A  60      10.873 -18.318 -16.916  1.00 98.91           C  
ATOM    887 HG11 VAL A  60       9.813 -18.494 -16.729  1.00 98.91           H  
ATOM    888 HG12 VAL A  60      11.418 -19.196 -16.570  1.00 98.91           H  
ATOM    889 HG13 VAL A  60      11.029 -18.194 -17.987  1.00 98.91           H  
ATOM    890  CG2 VAL A  60      12.881 -17.030 -16.285  1.00 98.91           C  
ATOM    891 HG21 VAL A  60      13.282 -16.180 -15.732  1.00 98.91           H  
ATOM    892 HG22 VAL A  60      13.308 -17.942 -15.868  1.00 98.91           H  
ATOM    893 HG23 VAL A  60      13.169 -16.940 -17.332  1.00 98.91           H  
ATOM    894  N   LEU A  61       8.483 -15.666 -15.670  1.00 98.68           N  
ATOM    895  H   LEU A  61       8.966 -15.301 -14.862  1.00 98.68           H  
ATOM    896  CA  LEU A  61       7.021 -15.742 -15.623  1.00 98.68           C  
ATOM    897  HA  LEU A  61       6.704 -16.651 -16.133  1.00 98.68           H  
ATOM    898  C   LEU A  61       6.368 -14.575 -16.378  1.00 98.68           C  
ATOM    899  CB  LEU A  61       6.536 -15.808 -14.161  1.00 98.68           C  
ATOM    900  HB2 LEU A  61       6.806 -14.878 -13.661  1.00 98.68           H  
ATOM    901  HB3 LEU A  61       5.449 -15.880 -14.166  1.00 98.68           H  
ATOM    902  O   LEU A  61       5.368 -14.794 -17.053  1.00 98.68           O  
ATOM    903  CG  LEU A  61       7.097 -16.986 -13.347  1.00 98.68           C  
ATOM    904  HG  LEU A  61       8.186 -16.953 -13.386  1.00 98.68           H  
ATOM    905  CD1 LEU A  61       6.676 -16.889 -11.883  1.00 98.68           C  
ATOM    906 HD11 LEU A  61       7.209 -17.642 -11.303  1.00 98.68           H  
ATOM    907 HD12 LEU A  61       5.603 -17.057 -11.786  1.00 98.68           H  
ATOM    908 HD13 LEU A  61       6.935 -15.909 -11.482  1.00 98.68           H  
ATOM    909  CD2 LEU A  61       6.621 -18.343 -13.873  1.00 98.68           C  
ATOM    910 HD21 LEU A  61       5.532 -18.386 -13.860  1.00 98.68           H  
ATOM    911 HD22 LEU A  61       6.983 -18.498 -14.889  1.00 98.68           H  
ATOM    912 HD23 LEU A  61       7.021 -19.137 -13.243  1.00 98.68           H  
ATOM    913  N   GLU A  62       6.949 -13.372 -16.316  1.00 98.57           N  
ATOM    914  H   GLU A  62       7.737 -13.258 -15.695  1.00 98.57           H  
ATOM    915  CA  GLU A  62       6.523 -12.204 -17.103  1.00 98.57           C  
ATOM    916  HA  GLU A  62       5.460 -12.024 -16.943  1.00 98.57           H  
ATOM    917  C   GLU A  62       6.729 -12.397 -18.610  1.00 98.57           C  
ATOM    918  CB  GLU A  62       7.319 -10.962 -16.680  1.00 98.57           C  
ATOM    919  HB2 GLU A  62       7.142 -10.171 -17.409  1.00 98.57           H  
ATOM    920  HB3 GLU A  62       8.381 -11.204 -16.696  1.00 98.57           H  
ATOM    921  O   GLU A  62       5.926 -11.933 -19.414  1.00 98.57           O  
ATOM    922  CG  GLU A  62       6.938 -10.415 -15.300  1.00 98.57           C  
ATOM    923  HG2 GLU A  62       5.872 -10.189 -15.307  1.00 98.57           H  
ATOM    924  HG3 GLU A  62       7.123 -11.171 -14.537  1.00 98.57           H  
ATOM    925  CD  GLU A  62       7.722  -9.140 -14.966  1.00 98.57           C  
ATOM    926  OE1 GLU A  62       7.213  -8.337 -14.150  1.00 98.57           O  
ATOM    927  OE2 GLU A  62       8.818  -8.938 -15.536  1.00 98.57           O  
ATOM    928  N   ASP A  63       7.791 -13.088 -19.022  1.00 98.50           N  
ATOM    929  H   ASP A  63       8.481 -13.361 -18.338  1.00 98.50           H  
ATOM    930  CA  ASP A  63       8.056 -13.364 -20.438  1.00 98.50           C  
ATOM    931  HA  ASP A  63       7.782 -12.484 -21.019  1.00 98.50           H  
ATOM    932  C   ASP A  63       7.192 -14.517 -20.999  1.00 98.50           C  
ATOM    933  CB  ASP A  63       9.565 -13.603 -20.633  1.00 98.50           C  
ATOM    934  HB2 ASP A  63       9.704 -14.184 -21.545  1.00 98.50           H  
ATOM    935  HB3 ASP A  63       9.952 -14.204 -19.809  1.00 98.50           H  
ATOM    936  O   ASP A  63       7.155 -14.732 -22.218  1.00 98.50           O  
ATOM    937  CG  ASP A  63      10.411 -12.325 -20.787  1.00 98.50           C  
ATOM    938  OD1 ASP A  63       9.880 -11.189 -20.832  1.00 98.50           O  
ATOM    939  OD2 ASP A  63      11.623 -12.465 -21.071  1.00 98.50           O  
ATOM    940  N   SER A  64       6.463 -15.242 -20.142  1.00 97.19           N  
ATOM    941  H   SER A  64       6.477 -14.970 -19.169  1.00 97.19           H  
ATOM    942  CA  SER A  64       5.582 -16.342 -20.538  1.00 97.19           C  
ATOM    943  HA  SER A  64       5.953 -16.749 -21.479  1.00 97.19           H  
ATOM    944  C   SER A  64       4.137 -15.888 -20.765  1.00 97.19           C  
ATOM    945  CB  SER A  64       5.644 -17.487 -19.529  1.00 97.19           C  
ATOM    946  HB2 SER A  64       6.626 -17.959 -19.573  1.00 97.19           H  
ATOM    947  HB3 SER A  64       5.488 -17.089 -18.526  1.00 97.19           H  
ATOM    948  O   SER A  64       3.507 -15.223 -19.947  1.00 97.19           O  
ATOM    949  OG  SER A  64       4.634 -18.431 -19.846  1.00 97.19           O  
ATOM    950  HG  SER A  64       5.005 -19.316 -19.820  1.00 97.19           H  
ATOM    951  N   VAL A  65       3.550 -16.358 -21.868  1.00 95.64           N  
ATOM    952  H   VAL A  65       4.104 -16.948 -22.472  1.00 95.64           H  
ATOM    953  CA  VAL A  65       2.129 -16.140 -22.197  1.00 95.64           C  
ATOM    954  HA  VAL A  65       1.909 -15.082 -22.058  1.00 95.64           H  
ATOM    955  C   VAL A  65       1.170 -16.909 -21.273  1.00 95.64           C  
ATOM    956  CB  VAL A  65       1.850 -16.491 -23.670  1.00 95.64           C  
ATOM    957  HB  VAL A  65       0.795 -16.305 -23.874  1.00 95.64           H  
ATOM    958  O   VAL A  65      -0.043 -16.666 -21.286  1.00 95.64           O  
ATOM    959  CG1 VAL A  65       2.670 -15.600 -24.614  1.00 95.64           C  
ATOM    960 HG11 VAL A  65       2.373 -15.787 -25.645  1.00 95.64           H  
ATOM    961 HG12 VAL A  65       3.736 -15.800 -24.504  1.00 95.64           H  
ATOM    962 HG13 VAL A  65       2.478 -14.553 -24.380  1.00 95.64           H  
ATOM    963  CG2 VAL A  65       2.140 -17.963 -24.001  1.00 95.64           C  
ATOM    964 HG21 VAL A  65       1.889 -18.160 -25.043  1.00 95.64           H  
ATOM    965 HG22 VAL A  65       3.193 -18.197 -23.842  1.00 95.64           H  
ATOM    966 HG23 VAL A  65       1.535 -18.618 -23.375  1.00 95.64           H  
ATOM    967  N   ASN A  66       1.685 -17.854 -20.477  1.00 94.51           N  
ATOM    968  H   ASN A  66       2.687 -17.980 -20.467  1.00 94.51           H  
ATOM    969  CA  ASN A  66       0.880 -18.705 -19.604  1.00 94.51           C  
ATOM    970  HA  ASN A  66      -0.027 -18.989 -20.138  1.00 94.51           H  
ATOM    971  C   ASN A  66       0.423 -17.984 -18.329  1.00 94.51           C  
ATOM    972  CB  ASN A  66       1.656 -19.995 -19.289  1.00 94.51           C  
ATOM    973  HB2 ASN A  66       1.148 -20.534 -18.489  1.00 94.51           H  
ATOM    974  HB3 ASN A  66       2.661 -19.760 -18.936  1.00 94.51           H  
ATOM    975  O   ASN A  66      -0.647 -18.310 -17.800  1.00 94.51           O  
ATOM    976  CG  ASN A  66       1.722 -20.929 -20.484  1.00 94.51           C  
ATOM    977  ND2 ASN A  66       2.822 -21.603 -20.702  1.00 94.51           N  
ATOM    978 HD21 ASN A  66       3.680 -21.377 -20.219  1.00 94.51           H  
ATOM    979 HD22 ASN A  66       2.847 -22.206 -21.512  1.00 94.51           H  
ATOM    980  OD1 ASN A  66       0.765 -21.075 -21.228  1.00 94.51           O  
ATOM    981  N   PHE A  67       1.151 -16.968 -17.866  1.00 95.55           N  
ATOM    982  H   PHE A  67       1.968 -16.671 -18.381  1.00 95.55           H  
ATOM    983  CA  PHE A  67       0.871 -16.294 -16.597  1.00 95.55           C  
ATOM    984  HA  PHE A  67       0.072 -16.827 -16.083  1.00 95.55           H  
ATOM    985  C   PHE A  67       0.378 -14.862 -16.793  1.00 95.55           C  
ATOM    986  CB  PHE A  67       2.089 -16.372 -15.684  1.00 95.55           C  
ATOM    987  HB2 PHE A  67       2.863 -15.700 -16.055  1.00 95.55           H  
ATOM    988  HB3 PHE A  67       1.775 -16.029 -14.698  1.00 95.55           H  
ATOM    989  O   PHE A  67       0.594 -14.258 -17.831  1.00 95.55           O  
ATOM    990  CG  PHE A  67       2.647 -17.770 -15.544  1.00 95.55           C  
ATOM    991  CD1 PHE A  67       1.983 -18.738 -14.768  1.00 95.55           C  
ATOM    992  HD1 PHE A  67       1.087 -18.464 -14.231  1.00 95.55           H  
ATOM    993  CD2 PHE A  67       3.802 -18.121 -16.252  1.00 95.55           C  
ATOM    994  HD2 PHE A  67       4.314 -17.376 -16.842  1.00 95.55           H  
ATOM    995  CE1 PHE A  67       2.476 -20.056 -14.703  1.00 95.55           C  
ATOM    996  HE1 PHE A  67       1.974 -20.811 -14.116  1.00 95.55           H  
ATOM    997  CE2 PHE A  67       4.285 -19.435 -16.199  1.00 95.55           C  
ATOM    998  HE2 PHE A  67       5.172 -19.687 -16.760  1.00 95.55           H  
ATOM    999  CZ  PHE A  67       3.627 -20.405 -15.428  1.00 95.55           C  
ATOM   1000  HZ  PHE A  67       4.007 -21.416 -15.410  1.00 95.55           H  
ATOM   1001  N   ASN A  68      -0.354 -14.325 -15.817  1.00 95.33           N  
ATOM   1002  H   ASN A  68      -0.375 -14.776 -14.913  1.00 95.33           H  
ATOM   1003  CA  ASN A  68      -0.926 -12.980 -15.905  1.00 95.33           C  
ATOM   1004  HA  ASN A  68      -1.062 -12.707 -16.951  1.00 95.33           H  
ATOM   1005  C   ASN A  68       0.056 -11.941 -15.337  1.00 95.33           C  
ATOM   1006  CB  ASN A  68      -2.326 -12.992 -15.268  1.00 95.33           C  
ATOM   1007  HB2 ASN A  68      -2.257 -13.455 -14.284  1.00 95.33           H  
ATOM   1008  HB3 ASN A  68      -3.004 -13.591 -15.876  1.00 95.33           H  
ATOM   1009  O   ASN A  68      -0.190 -11.339 -14.296  1.00 95.33           O  
ATOM   1010  CG  ASN A  68      -2.929 -11.606 -15.133  1.00 95.33           C  
ATOM   1011  ND2 ASN A  68      -3.763 -11.373 -14.149  1.00 95.33           N  
ATOM   1012 HD21 ASN A  68      -4.125 -10.436 -14.047  1.00 95.33           H  
ATOM   1013 HD22 ASN A  68      -3.926 -12.057 -13.424  1.00 95.33           H  
ATOM   1014  OD1 ASN A  68      -2.696 -10.735 -15.944  1.00 95.33           O  
ATOM   1015  N   ALA A  69       1.178 -11.776 -16.031  1.00 96.89           N  
ATOM   1016  H   ALA A  69       1.329 -12.354 -16.845  1.00 96.89           H  
ATOM   1017  CA  ALA A  69       2.169 -10.724 -15.829  1.00 96.89           C  
ATOM   1018  HA  ALA A  69       1.665  -9.782 -15.612  1.00 96.89           H  
ATOM   1019  C   ALA A  69       2.978 -10.562 -17.124  1.00 96.89           C  
ATOM   1020  CB  ALA A  69       3.071 -11.099 -14.652  1.00 96.89           C  
ATOM   1021  HB1 ALA A  69       3.628 -12.009 -14.879  1.00 96.89           H  
ATOM   1022  HB2 ALA A  69       2.464 -11.253 -13.760  1.00 96.89           H  
ATOM   1023  HB3 ALA A  69       3.769 -10.286 -14.453  1.00 96.89           H  
ATOM   1024  O   ALA A  69       3.086 -11.520 -17.894  1.00 96.89           O  
ATOM   1025  N   GLY A  70       3.515  -9.368 -17.389  1.00 97.31           N  
ATOM   1026  H   GLY A  70       3.390  -8.611 -16.732  1.00 97.31           H  
ATOM   1027  CA  GLY A  70       4.240  -9.096 -18.632  1.00 97.31           C  
ATOM   1028  HA2 GLY A  70       5.191  -9.628 -18.615  1.00 97.31           H  
ATOM   1029  HA3 GLY A  70       4.462  -8.031 -18.711  1.00 97.31           H  
ATOM   1030  C   GLY A  70       3.438  -9.523 -19.866  1.00 97.31           C  
ATOM   1031  O   GLY A  70       2.286  -9.118 -20.046  1.00 97.31           O  
ATOM   1032  N   ARG A  71       4.029 -10.386 -20.698  1.00 95.79           N  
ATOM   1033  H   ARG A  71       4.892 -10.794 -20.369  1.00 95.79           H  
ATOM   1034  CA  ARG A  71       3.509 -10.843 -21.994  1.00 95.79           C  
ATOM   1035  HA  ARG A  71       3.352  -9.959 -22.612  1.00 95.79           H  
ATOM   1036  C   ARG A  71       2.169 -11.586 -21.926  1.00 95.79           C  
ATOM   1037  CB  ARG A  71       4.576 -11.732 -22.653  1.00 95.79           C  
ATOM   1038  HB2 ARG A  71       5.568 -11.324 -22.459  1.00 95.79           H  
ATOM   1039  HB3 ARG A  71       4.529 -12.737 -22.234  1.00 95.79           H  
ATOM   1040  O   ARG A  71       1.468 -11.665 -22.925  1.00 95.79           O  
ATOM   1041  CG  ARG A  71       4.363 -11.772 -24.165  1.00 95.79           C  
ATOM   1042  HG2 ARG A  71       3.346 -12.080 -24.409  1.00 95.79           H  
ATOM   1043  HG3 ARG A  71       4.542 -10.764 -24.539  1.00 95.79           H  
ATOM   1044  CD  ARG A  71       5.327 -12.716 -24.865  1.00 95.79           C  
ATOM   1045  HD2 ARG A  71       6.341 -12.335 -24.744  1.00 95.79           H  
ATOM   1046  HD3 ARG A  71       5.256 -13.700 -24.400  1.00 95.79           H  
ATOM   1047  NE  ARG A  71       4.971 -12.799 -26.290  1.00 95.79           N  
ATOM   1048  HE  ARG A  71       4.243 -12.166 -26.588  1.00 95.79           H  
ATOM   1049  NH1 ARG A  71       6.578 -14.311 -26.870  1.00 95.79           N  
ATOM   1050 HH11 ARG A  71       7.028 -14.912 -27.545  1.00 95.79           H  
ATOM   1051 HH12 ARG A  71       6.895 -14.267 -25.912  1.00 95.79           H  
ATOM   1052  NH2 ARG A  71       5.102 -13.603 -28.408  1.00 95.79           N  
ATOM   1053 HH21 ARG A  71       4.323 -13.004 -28.640  1.00 95.79           H  
ATOM   1054 HH22 ARG A  71       5.542 -14.182 -29.109  1.00 95.79           H  
ATOM   1055  CZ  ARG A  71       5.550 -13.570 -27.184  1.00 95.79           C  
ATOM   1056  N   GLY A  72       1.813 -12.172 -20.786  1.00 91.51           N  
ATOM   1057  H   GLY A  72       2.448 -12.115 -20.003  1.00 91.51           H  
ATOM   1058  CA  GLY A  72       0.551 -12.901 -20.616  1.00 91.51           C  
ATOM   1059  HA2 GLY A  72       0.763 -13.851 -20.124  1.00 91.51           H  
ATOM   1060  HA3 GLY A  72       0.122 -13.136 -21.591  1.00 91.51           H  
ATOM   1061  C   GLY A  72      -0.515 -12.137 -19.827  1.00 91.51           C  
ATOM   1062  O   GLY A  72      -1.512 -12.744 -19.408  1.00 91.51           O  
ATOM   1063  N   SER A  73      -0.311 -10.835 -19.605  1.00 95.53           N  
ATOM   1064  H   SER A  73       0.523 -10.411 -19.987  1.00 95.53           H  
ATOM   1065  CA  SER A  73      -1.204  -9.976 -18.823  1.00 95.53           C  
ATOM   1066  HA  SER A  73      -1.234 -10.370 -17.807  1.00 95.53           H  
ATOM   1067  C   SER A  73      -2.632  -9.942 -19.373  1.00 95.53           C  
ATOM   1068  CB  SER A  73      -0.657  -8.552 -18.737  1.00 95.53           C  
ATOM   1069  HB2 SER A  73      -1.386  -7.906 -18.248  1.00 95.53           H  
ATOM   1070  HB3 SER A  73      -0.463  -8.173 -19.741  1.00 95.53           H  
ATOM   1071  O   SER A  73      -2.871  -9.924 -20.580  1.00 95.53           O  
ATOM   1072  OG  SER A  73       0.541  -8.556 -17.991  1.00 95.53           O  
ATOM   1073  HG  SER A  73       1.256  -8.572 -18.631  1.00 95.53           H  
ATOM   1074  N   VAL A  74      -3.606  -9.929 -18.466  1.00 93.71           N  
ATOM   1075  H   VAL A  74      -3.339  -9.943 -17.492  1.00 93.71           H  
ATOM   1076  CA  VAL A  74      -5.013  -9.691 -18.796  1.00 93.71           C  
ATOM   1077  HA  VAL A  74      -5.284 -10.354 -19.617  1.00 93.71           H  
ATOM   1078  C   VAL A  74      -5.210  -8.259 -19.290  1.00 93.71           C  
ATOM   1079  CB  VAL A  74      -5.951  -9.993 -17.613  1.00 93.71           C  
ATOM   1080  HB  VAL A  74      -6.970  -9.767 -17.927  1.00 93.71           H  
ATOM   1081  O   VAL A  74      -4.479  -7.342 -18.922  1.00 93.71           O  
ATOM   1082  CG1 VAL A  74      -5.922 -11.483 -17.241  1.00 93.71           C  
ATOM   1083 HG11 VAL A  74      -4.899 -11.824 -17.082  1.00 93.71           H  
ATOM   1084 HG12 VAL A  74      -6.501 -11.648 -16.332  1.00 93.71           H  
ATOM   1085 HG13 VAL A  74      -6.385 -12.062 -18.039  1.00 93.71           H  
ATOM   1086  CG2 VAL A  74      -5.651  -9.135 -16.381  1.00 93.71           C  
ATOM   1087 HG21 VAL A  74      -4.591  -9.160 -16.128  1.00 93.71           H  
ATOM   1088 HG22 VAL A  74      -6.217  -9.504 -15.525  1.00 93.71           H  
ATOM   1089 HG23 VAL A  74      -5.924  -8.098 -16.575  1.00 93.71           H  
ATOM   1090  N   LEU A  75      -6.224  -8.068 -20.129  1.00 93.62           N  
ATOM   1091  H   LEU A  75      -6.798  -8.854 -20.396  1.00 93.62           H  
ATOM   1092  CA  LEU A  75      -6.507  -6.771 -20.731  1.00 93.62           C  
ATOM   1093  HA  LEU A  75      -5.590  -6.183 -20.758  1.00 93.62           H  
ATOM   1094  C   LEU A  75      -7.519  -5.979 -19.896  1.00 93.62           C  
ATOM   1095  CB  LEU A  75      -6.973  -6.971 -22.178  1.00 93.62           C  
ATOM   1096  HB2 LEU A  75      -7.884  -7.570 -22.151  1.00 93.62           H  
ATOM   1097  HB3 LEU A  75      -7.208  -5.995 -22.601  1.00 93.62           H  
ATOM   1098  O   LEU A  75      -8.499  -6.527 -19.373  1.00 93.62           O  
ATOM   1099  CG  LEU A  75      -5.963  -7.675 -23.103  1.00 93.62           C  
ATOM   1100  HG  LEU A  75      -5.723  -8.659 -22.702  1.00 93.62           H  
ATOM   1101  CD1 LEU A  75      -6.605  -7.867 -24.472  1.00 93.62           C  
ATOM   1102 HD11 LEU A  75      -7.558  -8.382 -24.354  1.00 93.62           H  
ATOM   1103 HD12 LEU A  75      -5.948  -8.462 -25.107  1.00 93.62           H  
ATOM   1104 HD13 LEU A  75      -6.770  -6.898 -24.945  1.00 93.62           H  
ATOM   1105  CD2 LEU A  75      -4.672  -6.880 -23.282  1.00 93.62           C  
ATOM   1106 HD21 LEU A  75      -4.147  -6.801 -22.330  1.00 93.62           H  
ATOM   1107 HD22 LEU A  75      -4.886  -5.882 -23.663  1.00 93.62           H  
ATOM   1108 HD23 LEU A  75      -4.016  -7.392 -23.986  1.00 93.62           H  
ATOM   1109  N   THR A  76      -7.294  -4.671 -19.811  1.00 94.08           N  
ATOM   1110  H   THR A  76      -6.459  -4.308 -20.250  1.00 94.08           H  
ATOM   1111  CA  THR A  76      -8.226  -3.705 -19.221  1.00 94.08           C  
ATOM   1112  HA  THR A  76      -8.546  -4.073 -18.246  1.00 94.08           H  
ATOM   1113  C   THR A  76      -9.474  -3.526 -20.089  1.00 94.08           C  
ATOM   1114  CB  THR A  76      -7.559  -2.333 -19.011  1.00 94.08           C  
ATOM   1115  HB  THR A  76      -8.269  -1.683 -18.500  1.00 94.08           H  
ATOM   1116  O   THR A  76      -9.552  -3.990 -21.229  1.00 94.08           O  
ATOM   1117  CG2 THR A  76      -6.284  -2.392 -18.167  1.00 94.08           C  
ATOM   1118 HG21 THR A  76      -5.386  -2.346 -18.783  1.00 94.08           H  
ATOM   1119 HG22 THR A  76      -6.272  -1.533 -17.497  1.00 94.08           H  
ATOM   1120 HG23 THR A  76      -6.251  -3.310 -17.580  1.00 94.08           H  
ATOM   1121  OG1 THR A  76      -7.249  -1.763 -20.261  1.00 94.08           O  
ATOM   1122  HG1 THR A  76      -6.360  -2.065 -20.462  1.00 94.08           H  
ATOM   1123  N   HIS A  77     -10.461  -2.786 -19.582  1.00 92.20           N  
ATOM   1124  H   HIS A  77     -10.373  -2.434 -18.639  1.00 92.20           H  
ATOM   1125  CA  HIS A  77     -11.641  -2.400 -20.357  1.00 92.20           C  
ATOM   1126  HA  HIS A  77     -12.196  -3.302 -20.616  1.00 92.20           H  
ATOM   1127  C   HIS A  77     -11.291  -1.667 -21.668  1.00 92.20           C  
ATOM   1128  CB  HIS A  77     -12.520  -1.511 -19.474  1.00 92.20           C  
ATOM   1129  HB2 HIS A  77     -12.697  -2.021 -18.527  1.00 92.20           H  
ATOM   1130  HB3 HIS A  77     -12.004  -0.573 -19.267  1.00 92.20           H  
ATOM   1131  O   HIS A  77     -11.999  -1.817 -22.669  1.00 92.20           O  
ATOM   1132  CG  HIS A  77     -13.853  -1.225 -20.106  1.00 92.20           C  
ATOM   1133  CD2 HIS A  77     -14.308  -0.036 -20.609  1.00 92.20           C  
ATOM   1134  HD2 HIS A  77     -13.774   0.903 -20.618  1.00 92.20           H  
ATOM   1135  ND1 HIS A  77     -14.834  -2.163 -20.311  1.00 92.20           N  
ATOM   1136  HD1 HIS A  77     -14.756  -3.135 -20.047  1.00 92.20           H  
ATOM   1137  CE1 HIS A  77     -15.863  -1.561 -20.925  1.00 92.20           C  
ATOM   1138  HE1 HIS A  77     -16.781  -2.046 -21.224  1.00 92.20           H  
ATOM   1139  NE2 HIS A  77     -15.598  -0.259 -21.106  1.00 92.20           N  
ATOM   1140  N   LYS A  78     -10.177  -0.920 -21.669  1.00 93.73           N  
ATOM   1141  H   LYS A  78      -9.610  -0.930 -20.833  1.00 93.73           H  
ATOM   1142  CA  LYS A  78      -9.647  -0.162 -22.814  1.00 93.73           C  
ATOM   1143  HA  LYS A  78     -10.482   0.147 -23.443  1.00 93.73           H  
ATOM   1144  C   LYS A  78      -8.758  -1.007 -23.743  1.00 93.73           C  
ATOM   1145  CB  LYS A  78      -8.938   1.119 -22.315  1.00 93.73           C  
ATOM   1146  HB2 LYS A  78      -8.124   0.842 -21.646  1.00 93.73           H  
ATOM   1147  HB3 LYS A  78      -8.510   1.645 -23.168  1.00 93.73           H  
ATOM   1148  O   LYS A  78      -8.114  -0.450 -24.619  1.00 93.73           O  
ATOM   1149  CG  LYS A  78      -9.894   2.088 -21.589  1.00 93.73           C  
ATOM   1150  HG2 LYS A  78     -10.705   2.355 -22.268  1.00 93.73           H  
ATOM   1151  HG3 LYS A  78     -10.326   1.580 -20.726  1.00 93.73           H  
ATOM   1152  CD  LYS A  78      -9.211   3.380 -21.096  1.00 93.73           C  
ATOM   1153  HD2 LYS A  78      -8.816   3.937 -21.946  1.00 93.73           H  
ATOM   1154  HD3 LYS A  78      -8.391   3.114 -20.429  1.00 93.73           H  
ATOM   1155  CE  LYS A  78     -10.241   4.241 -20.333  1.00 93.73           C  
ATOM   1156  HE2 LYS A  78     -10.725   3.611 -19.587  1.00 93.73           H  
ATOM   1157  HE3 LYS A  78     -11.022   4.570 -21.019  1.00 93.73           H  
ATOM   1158  NZ  LYS A  78      -9.669   5.419 -19.626  1.00 93.73           N  
ATOM   1159  HZ1 LYS A  78     -10.362   5.789 -18.992  1.00 93.73           H  
ATOM   1160  HZ2 LYS A  78      -9.401   6.171 -20.245  1.00 93.73           H  
ATOM   1161  HZ3 LYS A  78      -8.902   5.168 -19.019  1.00 93.73           H  
ATOM   1162  N   GLU A  79      -8.745  -2.332 -23.570  1.00 94.35           N  
ATOM   1163  H   GLU A  79      -9.263  -2.711 -22.790  1.00 94.35           H  
ATOM   1164  CA  GLU A  79      -8.033  -3.301 -24.428  1.00 94.35           C  
ATOM   1165  HA  GLU A  79      -8.221  -4.280 -23.988  1.00 94.35           H  
ATOM   1166  C   GLU A  79      -6.503  -3.166 -24.408  1.00 94.35           C  
ATOM   1167  CB  GLU A  79      -8.622  -3.370 -25.857  1.00 94.35           C  
ATOM   1168  HB2 GLU A  79      -8.310  -4.312 -26.308  1.00 94.35           H  
ATOM   1169  HB3 GLU A  79      -8.237  -2.547 -26.459  1.00 94.35           H  
ATOM   1170  O   GLU A  79      -5.818  -3.671 -25.289  1.00 94.35           O  
ATOM   1171  CG  GLU A  79     -10.155  -3.299 -25.842  1.00 94.35           C  
ATOM   1172  HG2 GLU A  79     -10.463  -2.276 -25.626  1.00 94.35           H  
ATOM   1173  HG3 GLU A  79     -10.520  -3.917 -25.021  1.00 94.35           H  
ATOM   1174  CD  GLU A  79     -10.873  -3.749 -27.114  1.00 94.35           C  
ATOM   1175  OE1 GLU A  79     -12.110  -3.926 -26.960  1.00 94.35           O  
ATOM   1176  OE2 GLU A  79     -10.247  -3.940 -28.176  1.00 94.35           O  
ATOM   1177  N   MET A  80      -5.968  -2.529 -23.367  1.00 95.69           N  
ATOM   1178  H   MET A  80      -6.602  -2.149 -22.678  1.00 95.69           H  
ATOM   1179  CA  MET A  80      -4.532  -2.402 -23.110  1.00 95.69           C  
ATOM   1180  HA  MET A  80      -3.962  -2.828 -23.936  1.00 95.69           H  
ATOM   1181  C   MET A  80      -4.147  -3.158 -21.843  1.00 95.69           C  
ATOM   1182  CB  MET A  80      -4.150  -0.922 -22.978  1.00 95.69           C  
ATOM   1183  HB2 MET A  80      -3.095  -0.849 -22.717  1.00 95.69           H  
ATOM   1184  HB3 MET A  80      -4.735  -0.470 -22.177  1.00 95.69           H  
ATOM   1185  O   MET A  80      -5.002  -3.379 -20.976  1.00 95.69           O  
ATOM   1186  CG  MET A  80      -4.377  -0.153 -24.283  1.00 95.69           C  
ATOM   1187  HG2 MET A  80      -5.442  -0.140 -24.518  1.00 95.69           H  
ATOM   1188  HG3 MET A  80      -3.864  -0.684 -25.085  1.00 95.69           H  
ATOM   1189  SD  MET A  80      -3.761   1.554 -24.260  1.00 95.69           S  
ATOM   1190  CE  MET A  80      -4.876   2.298 -23.044  1.00 95.69           C  
ATOM   1191  HE1 MET A  80      -5.908   2.136 -23.355  1.00 95.69           H  
ATOM   1192  HE2 MET A  80      -4.714   1.843 -22.067  1.00 95.69           H  
ATOM   1193  HE3 MET A  80      -4.677   3.368 -22.982  1.00 95.69           H  
ATOM   1194  N   VAL A  81      -2.871  -3.511 -21.708  1.00 96.96           N  
ATOM   1195  H   VAL A  81      -2.225  -3.275 -22.449  1.00 96.96           H  
ATOM   1196  CA  VAL A  81      -2.317  -3.975 -20.431  1.00 96.96           C  
ATOM   1197  HA  VAL A  81      -3.073  -4.585 -19.936  1.00 96.96           H  
ATOM   1198  C   VAL A  81      -2.021  -2.794 -19.514  1.00 96.96           C  
ATOM   1199  CB  VAL A  81      -1.076  -4.871 -20.596  1.00 96.96           C  
ATOM   1200  HB  VAL A  81      -0.786  -5.212 -19.602  1.00 96.96           H  
ATOM   1201  O   VAL A  81      -1.662  -1.714 -19.970  1.00 96.96           O  
ATOM   1202  CG1 VAL A  81      -1.440  -6.110 -21.418  1.00 96.96           C  
ATOM   1203 HG11 VAL A  81      -1.690  -5.833 -22.442  1.00 96.96           H  
ATOM   1204 HG12 VAL A  81      -0.590  -6.792 -21.434  1.00 96.96           H  
ATOM   1205 HG13 VAL A  81      -2.282  -6.625 -20.955  1.00 96.96           H  
ATOM   1206  CG2 VAL A  81       0.142  -4.183 -21.220  1.00 96.96           C  
ATOM   1207 HG21 VAL A  81       1.003  -4.850 -21.161  1.00 96.96           H  
ATOM   1208 HG22 VAL A  81      -0.043  -3.951 -22.269  1.00 96.96           H  
ATOM   1209 HG23 VAL A  81       0.392  -3.268 -20.682  1.00 96.96           H  
ATOM   1210  N   GLU A  82      -2.157  -3.014 -18.212  1.00 97.16           N  
ATOM   1211  H   GLU A  82      -2.463  -3.930 -17.916  1.00 97.16           H  
ATOM   1212  CA  GLU A  82      -1.719  -2.102 -17.155  1.00 97.16           C  
ATOM   1213  HA  GLU A  82      -0.929  -1.438 -17.506  1.00 97.16           H  
ATOM   1214  C   GLU A  82      -1.183  -2.974 -16.020  1.00 97.16           C  
ATOM   1215  CB  GLU A  82      -2.894  -1.270 -16.640  1.00 97.16           C  
ATOM   1216  HB2 GLU A  82      -3.756  -1.936 -16.610  1.00 97.16           H  
ATOM   1217  HB3 GLU A  82      -2.653  -0.936 -15.630  1.00 97.16           H  
ATOM   1218  O   GLU A  82      -1.954  -3.644 -15.324  1.00 97.16           O  
ATOM   1219  CG  GLU A  82      -3.308  -0.036 -17.443  1.00 97.16           C  
ATOM   1220  HG2 GLU A  82      -2.480   0.672 -17.453  1.00 97.16           H  
ATOM   1221  HG3 GLU A  82      -3.529  -0.333 -18.469  1.00 97.16           H  
ATOM   1222  CD  GLU A  82      -4.553   0.636 -16.831  1.00 97.16           C  
ATOM   1223  OE1 GLU A  82      -5.099   1.550 -17.489  1.00 97.16           O  
ATOM   1224  OE2 GLU A  82      -5.005   0.197 -15.740  1.00 97.16           O  
ATOM   1225  N   MET A  83       0.136  -3.000 -15.889  1.00 98.34           N  
ATOM   1226  H   MET A  83       0.688  -2.369 -16.453  1.00 98.34           H  
ATOM   1227  CA  MET A  83       0.876  -3.947 -15.071  1.00 98.34           C  
ATOM   1228  HA  MET A  83       0.209  -4.763 -14.793  1.00 98.34           H  
ATOM   1229  C   MET A  83       1.378  -3.298 -13.785  1.00 98.34           C  
ATOM   1230  CB  MET A  83       2.038  -4.540 -15.878  1.00 98.34           C  
ATOM   1231  HB2 MET A  83       2.587  -5.236 -15.243  1.00 98.34           H  
ATOM   1232  HB3 MET A  83       2.709  -3.733 -16.171  1.00 98.34           H  
ATOM   1233  O   MET A  83       1.740  -2.120 -13.757  1.00 98.34           O  
ATOM   1234  CG  MET A  83       1.567  -5.290 -17.131  1.00 98.34           C  
ATOM   1235  HG2 MET A  83       0.853  -4.676 -17.679  1.00 98.34           H  
ATOM   1236  HG3 MET A  83       1.052  -6.196 -16.810  1.00 98.34           H  
ATOM   1237  SD  MET A  83       2.879  -5.756 -18.292  1.00 98.34           S  
ATOM   1238  CE  MET A  83       3.388  -4.112 -18.873  1.00 98.34           C  
ATOM   1239  HE1 MET A  83       4.167  -3.713 -18.224  1.00 98.34           H  
ATOM   1240  HE2 MET A  83       3.777  -4.187 -19.889  1.00 98.34           H  
ATOM   1241  HE3 MET A  83       2.534  -3.435 -18.875  1.00 98.34           H  
ATOM   1242  N   ASP A  84       1.431  -4.114 -12.741  1.00 98.62           N  
ATOM   1243  H   ASP A  84       1.168  -5.079 -12.882  1.00 98.62           H  
ATOM   1244  CA  ASP A  84       1.837  -3.747 -11.392  1.00 98.62           C  
ATOM   1245  HA  ASP A  84       2.210  -2.723 -11.382  1.00 98.62           H  
ATOM   1246  C   ASP A  84       2.958  -4.695 -10.949  1.00 98.62           C  
ATOM   1247  CB  ASP A  84       0.628  -3.852 -10.440  1.00 98.62           C  
ATOM   1248  HB2 ASP A  84       0.929  -3.512  -9.449  1.00 98.62           H  
ATOM   1249  HB3 ASP A  84       0.358  -4.904 -10.349  1.00 98.62           H  
ATOM   1250  O   ASP A  84       2.892  -5.895 -11.223  1.00 98.62           O  
ATOM   1251  CG  ASP A  84      -0.631  -3.070 -10.857  1.00 98.62           C  
ATOM   1252  OD1 ASP A  84      -0.510  -2.003 -11.505  1.00 98.62           O  
ATOM   1253  OD2 ASP A  84      -1.744  -3.542 -10.506  1.00 98.62           O  
ATOM   1254  N   ALA A  85       3.973  -4.195 -10.248  1.00 98.95           N  
ATOM   1255  H   ALA A  85       3.983  -3.208 -10.033  1.00 98.95           H  
ATOM   1256  CA  ALA A  85       5.028  -5.033  -9.685  1.00 98.95           C  
ATOM   1257  HA  ALA A  85       4.579  -5.980  -9.386  1.00 98.95           H  
ATOM   1258  C   ALA A  85       5.652  -4.415  -8.433  1.00 98.95           C  
ATOM   1259  CB  ALA A  85       6.093  -5.311 -10.754  1.00 98.95           C  
ATOM   1260  HB1 ALA A  85       5.637  -5.840 -11.590  1.00 98.95           H  
ATOM   1261  HB2 ALA A  85       6.879  -5.941 -10.337  1.00 98.95           H  
ATOM   1262  HB3 ALA A  85       6.526  -4.374 -11.105  1.00 98.95           H  
ATOM   1263  O   ALA A  85       5.658  -3.197  -8.265  1.00 98.95           O  
ATOM   1264  N   SER A  86       6.213  -5.249  -7.563  1.00 98.98           N  
ATOM   1265  H   SER A  86       6.152  -6.242  -7.740  1.00 98.98           H  
ATOM   1266  CA  SER A  86       7.013  -4.807  -6.423  1.00 98.98           C  
ATOM   1267  HA  SER A  86       7.531  -3.892  -6.712  1.00 98.98           H  
ATOM   1268  C   SER A  86       8.083  -5.818  -6.032  1.00 98.98           C  
ATOM   1269  CB  SER A  86       6.135  -4.472  -5.215  1.00 98.98           C  
ATOM   1270  HB2 SER A  86       6.770  -4.149  -4.391  1.00 98.98           H  
ATOM   1271  HB3 SER A  86       5.466  -3.650  -5.469  1.00 98.98           H  
ATOM   1272  O   SER A  86       7.939  -7.023  -6.240  1.00 98.98           O  
ATOM   1273  OG  SER A  86       5.374  -5.587  -4.806  1.00 98.98           O  
ATOM   1274  HG  SER A  86       4.660  -5.713  -5.435  1.00 98.98           H  
ATOM   1275  N   VAL A  87       9.159  -5.311  -5.438  1.00 98.98           N  
ATOM   1276  H   VAL A  87       9.205  -4.309  -5.324  1.00 98.98           H  
ATOM   1277  CA  VAL A  87      10.236  -6.087  -4.827  1.00 98.98           C  
ATOM   1278  HA  VAL A  87       9.907  -7.121  -4.724  1.00 98.98           H  
ATOM   1279  C   VAL A  87      10.547  -5.562  -3.432  1.00 98.98           C  
ATOM   1280  CB  VAL A  87      11.519  -6.083  -5.674  1.00 98.98           C  
ATOM   1281  HB  VAL A  87      12.272  -6.645  -5.121  1.00 98.98           H  
ATOM   1282  O   VAL A  87      10.366  -4.375  -3.148  1.00 98.98           O  
ATOM   1283  CG1 VAL A  87      11.330  -6.777  -7.024  1.00 98.98           C  
ATOM   1284 HG11 VAL A  87      12.280  -6.802  -7.557  1.00 98.98           H  
ATOM   1285 HG12 VAL A  87      10.988  -7.799  -6.858  1.00 98.98           H  
ATOM   1286 HG13 VAL A  87      10.599  -6.240  -7.628  1.00 98.98           H  
ATOM   1287  CG2 VAL A  87      12.080  -4.682  -5.936  1.00 98.98           C  
ATOM   1288 HG21 VAL A  87      12.166  -4.110  -5.013  1.00 98.98           H  
ATOM   1289 HG22 VAL A  87      13.078  -4.791  -6.360  1.00 98.98           H  
ATOM   1290 HG23 VAL A  87      11.437  -4.140  -6.630  1.00 98.98           H  
ATOM   1291  N   MET A  88      11.063  -6.437  -2.572  1.00 98.98           N  
ATOM   1292  H   MET A  88      11.141  -7.404  -2.854  1.00 98.98           H  
ATOM   1293  CA  MET A  88      11.578  -6.057  -1.260  1.00 98.98           C  
ATOM   1294  HA  MET A  88      11.890  -5.013  -1.305  1.00 98.98           H  
ATOM   1295  C   MET A  88      12.801  -6.898  -0.889  1.00 98.98           C  
ATOM   1296  CB  MET A  88      10.455  -6.174  -0.222  1.00 98.98           C  
ATOM   1297  HB2 MET A  88       9.566  -5.680  -0.615  1.00 98.98           H  
ATOM   1298  HB3 MET A  88      10.214  -7.223  -0.047  1.00 98.98           H  
ATOM   1299  O   MET A  88      12.786  -8.120  -1.050  1.00 98.98           O  
ATOM   1300  CG  MET A  88      10.816  -5.500   1.103  1.00 98.98           C  
ATOM   1301  HG2 MET A  88      11.596  -6.073   1.605  1.00 98.98           H  
ATOM   1302  HG3 MET A  88      11.203  -4.502   0.897  1.00 98.98           H  
ATOM   1303  SD  MET A  88       9.395  -5.335   2.212  1.00 98.98           S  
ATOM   1304  CE  MET A  88      10.155  -4.364   3.535  1.00 98.98           C  
ATOM   1305  HE1 MET A  88      11.002  -4.914   3.944  1.00 98.98           H  
ATOM   1306  HE2 MET A  88      10.499  -3.408   3.140  1.00 98.98           H  
ATOM   1307  HE3 MET A  88       9.424  -4.187   4.324  1.00 98.98           H  
ATOM   1308  N   HIS A  89      13.842  -6.244  -0.373  1.00 98.95           N  
ATOM   1309  H   HIS A  89      13.765  -5.243  -0.271  1.00 98.95           H  
ATOM   1310  CA  HIS A  89      15.058  -6.872   0.138  1.00 98.95           C  
ATOM   1311  HA  HIS A  89      15.053  -7.930  -0.124  1.00 98.95           H  
ATOM   1312  C   HIS A  89      15.105  -6.761   1.670  1.00 98.95           C  
ATOM   1313  CB  HIS A  89      16.287  -6.243  -0.538  1.00 98.95           C  
ATOM   1314  HB2 HIS A  89      16.149  -6.278  -1.619  1.00 98.95           H  
ATOM   1315  HB3 HIS A  89      16.375  -5.198  -0.242  1.00 98.95           H  
ATOM   1316  O   HIS A  89      15.199  -5.672   2.237  1.00 98.95           O  
ATOM   1317  CG  HIS A  89      17.562  -6.969  -0.193  1.00 98.95           C  
ATOM   1318  CD2 HIS A  89      18.387  -7.656  -1.042  1.00 98.95           C  
ATOM   1319  HD2 HIS A  89      18.301  -7.745  -2.115  1.00 98.95           H  
ATOM   1320  ND1 HIS A  89      18.108  -7.079   1.065  1.00 98.95           N  
ATOM   1321  HD1 HIS A  89      17.806  -6.551   1.871  1.00 98.95           H  
ATOM   1322  CE1 HIS A  89      19.201  -7.856   0.973  1.00 98.95           C  
ATOM   1323  HE1 HIS A  89      19.881  -8.130   1.766  1.00 98.95           H  
ATOM   1324  NE2 HIS A  89      19.408  -8.215  -0.284  1.00 98.95           N  
ATOM   1325  N   GLY A  90      15.101  -7.902   2.356  1.00 98.87           N  
ATOM   1326  H   GLY A  90      15.093  -8.770   1.839  1.00 98.87           H  
ATOM   1327  CA  GLY A  90      14.871  -8.003   3.798  1.00 98.87           C  
ATOM   1328  HA2 GLY A  90      13.974  -7.436   4.044  1.00 98.87           H  
ATOM   1329  HA3 GLY A  90      14.699  -9.050   4.046  1.00 98.87           H  
ATOM   1330  C   GLY A  90      15.994  -7.487   4.695  1.00 98.87           C  
ATOM   1331  O   GLY A  90      15.755  -7.262   5.877  1.00 98.87           O  
ATOM   1332  N   LYS A  91      17.204  -7.283   4.166  1.00 98.43           N  
ATOM   1333  H   LYS A  91      17.342  -7.651   3.235  1.00 98.43           H  
ATOM   1334  CA  LYS A  91      18.363  -6.821   4.951  1.00 98.43           C  
ATOM   1335  HA  LYS A  91      18.487  -7.482   5.809  1.00 98.43           H  
ATOM   1336  C   LYS A  91      18.192  -5.436   5.562  1.00 98.43           C  
ATOM   1337  CB  LYS A  91      19.613  -6.906   4.086  1.00 98.43           C  
ATOM   1338  HB2 LYS A  91      19.499  -6.236   3.233  1.00 98.43           H  
ATOM   1339  HB3 LYS A  91      19.695  -7.940   3.751  1.00 98.43           H  
ATOM   1340  O   LYS A  91      18.392  -5.287   6.758  1.00 98.43           O  
ATOM   1341  CG  LYS A  91      20.908  -6.555   4.815  1.00 98.43           C  
ATOM   1342  HG2 LYS A  91      21.086  -7.275   5.614  1.00 98.43           H  
ATOM   1343  HG3 LYS A  91      20.846  -5.552   5.237  1.00 98.43           H  
ATOM   1344  CD  LYS A  91      22.045  -6.605   3.799  1.00 98.43           C  
ATOM   1345  HD2 LYS A  91      22.112  -7.609   3.378  1.00 98.43           H  
ATOM   1346  HD3 LYS A  91      21.840  -5.893   3.000  1.00 98.43           H  
ATOM   1347  CE  LYS A  91      23.353  -6.239   4.485  1.00 98.43           C  
ATOM   1348  HE2 LYS A  91      23.245  -5.243   4.915  1.00 98.43           H  
ATOM   1349  HE3 LYS A  91      23.529  -6.944   5.298  1.00 98.43           H  
ATOM   1350  NZ  LYS A  91      24.448  -6.281   3.494  1.00 98.43           N  
ATOM   1351  HZ1 LYS A  91      25.328  -6.040   3.927  1.00 98.43           H  
ATOM   1352  HZ2 LYS A  91      24.493  -7.202   3.081  1.00 98.43           H  
ATOM   1353  HZ3 LYS A  91      24.241  -5.622   2.758  1.00 98.43           H  
ATOM   1354  N   GLU A  92      17.818  -4.458   4.744  1.00 98.00           N  
ATOM   1355  H   GLU A  92      17.690  -4.671   3.765  1.00 98.00           H  
ATOM   1356  CA  GLU A  92      17.585  -3.070   5.171  1.00 98.00           C  
ATOM   1357  HA  GLU A  92      17.746  -2.978   6.245  1.00 98.00           H  
ATOM   1358  C   GLU A  92      16.128  -2.655   4.909  1.00 98.00           C  
ATOM   1359  CB  GLU A  92      18.576  -2.124   4.471  1.00 98.00           C  
ATOM   1360  HB2 GLU A  92      18.411  -1.106   4.824  1.00 98.00           H  
ATOM   1361  HB3 GLU A  92      18.361  -2.144   3.403  1.00 98.00           H  
ATOM   1362  O   GLU A  92      15.784  -1.475   4.948  1.00 98.00           O  
ATOM   1363  CG  GLU A  92      20.063  -2.474   4.660  1.00 98.00           C  
ATOM   1364  HG2 GLU A  92      20.653  -1.754   4.092  1.00 98.00           H  
ATOM   1365  HG3 GLU A  92      20.256  -3.451   4.216  1.00 98.00           H  
ATOM   1366  CD  GLU A  92      20.557  -2.458   6.117  1.00 98.00           C  
ATOM   1367  OE1 GLU A  92      21.508  -3.235   6.394  1.00 98.00           O  
ATOM   1368  OE2 GLU A  92      20.051  -1.639   6.915  1.00 98.00           O  
ATOM   1369  N   LEU A  93      15.252  -3.621   4.602  1.00 98.51           N  
ATOM   1370  H   LEU A  93      15.583  -4.575   4.608  1.00 98.51           H  
ATOM   1371  CA  LEU A  93      13.859  -3.392   4.209  1.00 98.51           C  
ATOM   1372  HA  LEU A  93      13.457  -4.345   3.865  1.00 98.51           H  
ATOM   1373  C   LEU A  93      13.733  -2.434   3.015  1.00 98.51           C  
ATOM   1374  CB  LEU A  93      13.029  -2.935   5.426  1.00 98.51           C  
ATOM   1375  HB2 LEU A  93      13.324  -1.915   5.673  1.00 98.51           H  
ATOM   1376  HB3 LEU A  93      11.976  -2.905   5.145  1.00 98.51           H  
ATOM   1377  O   LEU A  93      12.795  -1.640   2.954  1.00 98.51           O  
ATOM   1378  CG  LEU A  93      13.177  -3.797   6.688  1.00 98.51           C  
ATOM   1379  HG  LEU A  93      14.221  -3.846   6.997  1.00 98.51           H  
ATOM   1380  CD1 LEU A  93      12.376  -3.172   7.822  1.00 98.51           C  
ATOM   1381 HD11 LEU A  93      12.510  -3.772   8.723  1.00 98.51           H  
ATOM   1382 HD12 LEU A  93      11.322  -3.141   7.544  1.00 98.51           H  
ATOM   1383 HD13 LEU A  93      12.757  -2.170   8.019  1.00 98.51           H  
ATOM   1384  CD2 LEU A  93      12.649  -5.211   6.468  1.00 98.51           C  
ATOM   1385 HD21 LEU A  93      12.761  -5.779   7.392  1.00 98.51           H  
ATOM   1386 HD22 LEU A  93      13.226  -5.710   5.690  1.00 98.51           H  
ATOM   1387 HD23 LEU A  93      11.596  -5.192   6.185  1.00 98.51           H  
ATOM   1388  N   ASP A  94      14.700  -2.444   2.097  1.00 98.78           N  
ATOM   1389  H   ASP A  94      15.423  -3.145   2.173  1.00 98.78           H  
ATOM   1390  CA  ASP A  94      14.616  -1.661   0.865  1.00 98.78           C  
ATOM   1391  HA  ASP A  94      14.340  -0.637   1.117  1.00 98.78           H  
ATOM   1392  C   ASP A  94      13.516  -2.242  -0.024  1.00 98.78           C  
ATOM   1393  CB  ASP A  94      15.963  -1.614   0.132  1.00 98.78           C  
ATOM   1394  HB2 ASP A  94      15.819  -1.114  -0.826  1.00 98.78           H  
ATOM   1395  HB3 ASP A  94      16.300  -2.632  -0.063  1.00 98.78           H  
ATOM   1396  O   ASP A  94      13.361  -3.462  -0.122  1.00 98.78           O  
ATOM   1397  CG  ASP A  94      17.040  -0.845   0.901  1.00 98.78           C  
ATOM   1398  OD1 ASP A  94      16.709   0.216   1.489  1.00 98.78           O  
ATOM   1399  OD2 ASP A  94      18.192  -1.329   0.899  1.00 98.78           O  
ATOM   1400  N   ALA A  95      12.731  -1.372  -0.653  1.00 98.96           N  
ATOM   1401  H   ALA A  95      12.936  -0.384  -0.596  1.00 98.96           H  
ATOM   1402  CA  ALA A  95      11.607  -1.773  -1.484  1.00 98.96           C  
ATOM   1403  HA  ALA A  95      11.783  -2.781  -1.859  1.00 98.96           H  
ATOM   1404  C   ALA A  95      11.453  -0.853  -2.694  1.00 98.96           C  
ATOM   1405  CB  ALA A  95      10.336  -1.784  -0.630  1.00 98.96           C  
ATOM   1406  HB1 ALA A  95      10.107  -0.776  -0.286  1.00 98.96           H  
ATOM   1407  HB2 ALA A  95       9.509  -2.157  -1.235  1.00 98.96           H  
ATOM   1408  HB3 ALA A  95      10.468  -2.439   0.231  1.00 98.96           H  
ATOM   1409  O   ALA A  95      11.781   0.332  -2.631  1.00 98.96           O  
ATOM   1410  N   GLY A  96      10.923  -1.404  -3.780  1.00 98.96           N  
ATOM   1411  H   GLY A  96      10.656  -2.377  -3.744  1.00 98.96           H  
ATOM   1412  CA  GLY A  96      10.583  -0.660  -4.986  1.00 98.96           C  
ATOM   1413  HA2 GLY A  96      10.357   0.375  -4.728  1.00 98.96           H  
ATOM   1414  HA3 GLY A  96      11.418  -0.653  -5.686  1.00 98.96           H  
ATOM   1415  C   GLY A  96       9.381  -1.285  -5.671  1.00 98.96           C  
ATOM   1416  O   GLY A  96       9.184  -2.498  -5.614  1.00 98.96           O  
ATOM   1417  N   ALA A  97       8.550  -0.455  -6.279  1.00 98.97           N  
ATOM   1418  H   ALA A  97       8.716   0.537  -6.187  1.00 98.97           H  
ATOM   1419  CA  ALA A  97       7.274  -0.841  -6.838  1.00 98.97           C  
ATOM   1420  HA  ALA A  97       7.370  -1.843  -7.256  1.00 98.97           H  
ATOM   1421  C   ALA A  97       6.861   0.099  -7.970  1.00 98.97           C  
ATOM   1422  CB  ALA A  97       6.224  -0.858  -5.719  1.00 98.97           C  
ATOM   1423  HB1 ALA A  97       6.119   0.140  -5.293  1.00 98.97           H  
ATOM   1424  HB2 ALA A  97       6.529  -1.545  -4.929  1.00 98.97           H  
ATOM   1425  HB3 ALA A  97       5.264  -1.184  -6.121  1.00 98.97           H  
ATOM   1426  O   ALA A  97       7.188   1.290  -7.982  1.00 98.97           O  
ATOM   1427  N   VAL A  98       6.092  -0.457  -8.899  1.00 98.95           N  
ATOM   1428  H   VAL A  98       5.845  -1.430  -8.786  1.00 98.95           H  
ATOM   1429  CA  VAL A  98       5.415   0.272  -9.965  1.00 98.95           C  
ATOM   1430  HA  VAL A  98       5.398   1.325  -9.682  1.00 98.95           H  
ATOM   1431  C   VAL A  98       3.970  -0.181 -10.084  1.00 98.95           C  
ATOM   1432  CB  VAL A  98       6.142   0.169 -11.314  1.00 98.95           C  
ATOM   1433  HB  VAL A  98       5.543   0.701 -12.053  1.00 98.95           H  
ATOM   1434  O   VAL A  98       3.666  -1.349  -9.840  1.00 98.95           O  
ATOM   1435  CG1 VAL A  98       7.498   0.872 -11.240  1.00 98.95           C  
ATOM   1436 HG11 VAL A  98       8.218   0.270 -10.685  1.00 98.95           H  
ATOM   1437 HG12 VAL A  98       7.386   1.841 -10.754  1.00 98.95           H  
ATOM   1438 HG13 VAL A  98       7.855   1.046 -12.255  1.00 98.95           H  
ATOM   1439  CG2 VAL A  98       6.338  -1.272 -11.808  1.00 98.95           C  
ATOM   1440 HG21 VAL A  98       6.845  -1.264 -12.773  1.00 98.95           H  
ATOM   1441 HG22 VAL A  98       5.372  -1.763 -11.929  1.00 98.95           H  
ATOM   1442 HG23 VAL A  98       6.942  -1.839 -11.100  1.00 98.95           H  
ATOM   1443  N   ALA A  99       3.079   0.728 -10.471  1.00 98.82           N  
ATOM   1444  H   ALA A  99       3.381   1.681 -10.616  1.00 98.82           H  
ATOM   1445  CA  ALA A  99       1.689   0.390 -10.763  1.00 98.82           C  
ATOM   1446  HA  ALA A  99       1.621  -0.676 -10.980  1.00 98.82           H  
ATOM   1447  C   ALA A  99       1.174   1.120 -12.004  1.00 98.82           C  
ATOM   1448  CB  ALA A  99       0.821   0.657  -9.531  1.00 98.82           C  
ATOM   1449  HB1 ALA A  99      -0.196   0.326  -9.742  1.00 98.82           H  
ATOM   1450  HB2 ALA A  99       0.811   1.720  -9.288  1.00 98.82           H  
ATOM   1451  HB3 ALA A  99       1.201   0.087  -8.684  1.00 98.82           H  
ATOM   1452  O   ALA A  99       1.499   2.287 -12.237  1.00 98.82           O  
ATOM   1453  N   GLY A 100       0.355   0.432 -12.798  1.00 98.30           N  
ATOM   1454  H   GLY A 100       0.115  -0.509 -12.520  1.00 98.30           H  
ATOM   1455  CA  GLY A 100      -0.233   0.978 -14.020  1.00 98.30           C  
ATOM   1456  HA2 GLY A 100      -0.973   0.268 -14.388  1.00 98.30           H  
ATOM   1457  HA3 GLY A 100      -0.740   1.914 -13.788  1.00 98.30           H  
ATOM   1458  C   GLY A 100       0.762   1.244 -15.156  1.00 98.30           C  
ATOM   1459  O   GLY A 100       0.497   2.115 -15.982  1.00 98.30           O  
ATOM   1460  N   VAL A 101       1.891   0.525 -15.221  1.00 98.52           N  
ATOM   1461  H   VAL A 101       2.017  -0.225 -14.557  1.00 98.52           H  
ATOM   1462  CA  VAL A 101       2.820   0.621 -16.367  1.00 98.52           C  
ATOM   1463  HA  VAL A 101       2.844   1.662 -16.691  1.00 98.52           H  
ATOM   1464  C   VAL A 101       2.298  -0.189 -17.552  1.00 98.52           C  
ATOM   1465  CB  VAL A 101       4.274   0.247 -16.023  1.00 98.52           C  
ATOM   1466  HB  VAL A 101       4.866   0.347 -16.933  1.00 98.52           H  
ATOM   1467  O   VAL A 101       1.678  -1.237 -17.381  1.00 98.52           O  
ATOM   1468  CG1 VAL A 101       4.847   1.223 -14.993  1.00 98.52           C  
ATOM   1469 HG11 VAL A 101       5.893   0.989 -14.798  1.00 98.52           H  
ATOM   1470 HG12 VAL A 101       4.785   2.237 -15.389  1.00 98.52           H  
ATOM   1471 HG13 VAL A 101       4.283   1.169 -14.062  1.00 98.52           H  
ATOM   1472  CG2 VAL A 101       4.460  -1.184 -15.508  1.00 98.52           C  
ATOM   1473 HG21 VAL A 101       5.523  -1.391 -15.384  1.00 98.52           H  
ATOM   1474 HG22 VAL A 101       3.968  -1.305 -14.542  1.00 98.52           H  
ATOM   1475 HG23 VAL A 101       4.050  -1.896 -16.224  1.00 98.52           H  
ATOM   1476  N   ARG A 102       2.517   0.288 -18.773  1.00 98.12           N  
ATOM   1477  H   ARG A 102       3.049   1.143 -18.862  1.00 98.12           H  
ATOM   1478  CA  ARG A 102       1.863  -0.215 -19.991  1.00 98.12           C  
ATOM   1479  HA  ARG A 102       1.283  -1.110 -19.767  1.00 98.12           H  
ATOM   1480  C   ARG A 102       2.861  -0.617 -21.076  1.00 98.12           C  
ATOM   1481  CB  ARG A 102       0.892   0.866 -20.496  1.00 98.12           C  
ATOM   1482  HB2 ARG A 102       0.395   0.507 -21.397  1.00 98.12           H  
ATOM   1483  HB3 ARG A 102       1.459   1.763 -20.746  1.00 98.12           H  
ATOM   1484  O   ARG A 102       2.559  -1.510 -21.856  1.00 98.12           O  
ATOM   1485  CG  ARG A 102      -0.177   1.232 -19.452  1.00 98.12           C  
ATOM   1486  HG2 ARG A 102      -0.715   0.333 -19.150  1.00 98.12           H  
ATOM   1487  HG3 ARG A 102       0.292   1.649 -18.562  1.00 98.12           H  
ATOM   1488  CD  ARG A 102      -1.179   2.252 -19.987  1.00 98.12           C  
ATOM   1489  HD2 ARG A 102      -1.489   1.961 -20.991  1.00 98.12           H  
ATOM   1490  HD3 ARG A 102      -2.050   2.237 -19.332  1.00 98.12           H  
ATOM   1491  NE  ARG A 102      -0.608   3.615 -19.992  1.00 98.12           N  
ATOM   1492  HE  ARG A 102       0.346   3.725 -19.677  1.00 98.12           H  
ATOM   1493  NH1 ARG A 102      -2.495   4.692 -20.693  1.00 98.12           N  
ATOM   1494 HH11 ARG A 102      -2.981   5.563 -20.852  1.00 98.12           H  
ATOM   1495 HH12 ARG A 102      -2.953   3.792 -20.716  1.00 98.12           H  
ATOM   1496  NH2 ARG A 102      -0.710   5.897 -20.170  1.00 98.12           N  
ATOM   1497 HH21 ARG A 102       0.194   6.049 -19.746  1.00 98.12           H  
ATOM   1498 HH22 ARG A 102      -1.217   6.759 -20.307  1.00 98.12           H  
ATOM   1499  CZ  ARG A 102      -1.258   4.725 -20.283  1.00 98.12           C  
ATOM   1500  N   HIS A 103       4.047  -0.015 -21.100  1.00 98.59           N  
ATOM   1501  H   HIS A 103       4.150   0.781 -20.485  1.00 98.59           H  
ATOM   1502  CA  HIS A 103       5.027  -0.130 -22.187  1.00 98.59           C  
ATOM   1503  HA  HIS A 103       4.664  -0.866 -22.904  1.00 98.59           H  
ATOM   1504  C   HIS A 103       6.401  -0.622 -21.720  1.00 98.59           C  
ATOM   1505  CB  HIS A 103       5.132   1.213 -22.915  1.00 98.59           C  
ATOM   1506  HB2 HIS A 103       5.734   1.091 -23.815  1.00 98.59           H  
ATOM   1507  HB3 HIS A 103       5.627   1.932 -22.262  1.00 98.59           H  
ATOM   1508  O   HIS A 103       7.416  -0.390 -22.376  1.00 98.59           O  
ATOM   1509  CG  HIS A 103       3.793   1.767 -23.303  1.00 98.59           C  
ATOM   1510  CD2 HIS A 103       2.966   1.288 -24.280  1.00 98.59           C  
ATOM   1511  HD2 HIS A 103       3.182   0.465 -24.945  1.00 98.59           H  
ATOM   1512  ND1 HIS A 103       3.145   2.803 -22.675  1.00 98.59           N  
ATOM   1513  HD1 HIS A 103       3.492   3.318 -21.879  1.00 98.59           H  
ATOM   1514  CE1 HIS A 103       1.950   2.952 -23.263  1.00 98.59           C  
ATOM   1515  HE1 HIS A 103       1.211   3.684 -22.972  1.00 98.59           H  
ATOM   1516  NE2 HIS A 103       1.789   2.050 -24.247  1.00 98.59           N  
ATOM   1517  N   VAL A 104       6.447  -1.303 -20.575  1.00 98.59           N  
ATOM   1518  H   VAL A 104       5.576  -1.464 -20.091  1.00 98.59           H  
ATOM   1519  CA  VAL A 104       7.674  -1.853 -19.990  1.00 98.59           C  
ATOM   1520  HA  VAL A 104       8.536  -1.548 -20.584  1.00 98.59           H  
ATOM   1521  C   VAL A 104       7.582  -3.369 -20.021  1.00 98.59           C  
ATOM   1522  CB  VAL A 104       7.887  -1.318 -18.564  1.00 98.59           C  
ATOM   1523  HB  VAL A 104       7.025  -1.571 -17.947  1.00 98.59           H  
ATOM   1524  O   VAL A 104       6.708  -3.946 -19.379  1.00 98.59           O  
ATOM   1525  CG1 VAL A 104       9.144  -1.924 -17.928  1.00 98.59           C  
ATOM   1526 HG11 VAL A 104       9.022  -2.998 -17.787  1.00 98.59           H  
ATOM   1527 HG12 VAL A 104       9.305  -1.475 -16.948  1.00 98.59           H  
ATOM   1528 HG13 VAL A 104      10.013  -1.727 -18.555  1.00 98.59           H  
ATOM   1529  CG2 VAL A 104       8.033   0.211 -18.595  1.00 98.59           C  
ATOM   1530 HG21 VAL A 104       8.914   0.498 -19.168  1.00 98.59           H  
ATOM   1531 HG22 VAL A 104       8.113   0.601 -17.581  1.00 98.59           H  
ATOM   1532 HG23 VAL A 104       7.154   0.675 -19.043  1.00 98.59           H  
ATOM   1533  N   ARG A 105       8.478  -4.018 -20.774  1.00 98.50           N  
ATOM   1534  H   ARG A 105       9.098  -3.464 -21.348  1.00 98.50           H  
ATOM   1535  CA  ARG A 105       8.466  -5.476 -20.975  1.00 98.50           C  
ATOM   1536  HA  ARG A 105       7.552  -5.747 -21.504  1.00 98.50           H  
ATOM   1537  C   ARG A 105       8.457  -6.268 -19.666  1.00 98.50           C  
ATOM   1538  CB  ARG A 105       9.669  -5.875 -21.839  1.00 98.50           C  
ATOM   1539  HB2 ARG A 105      10.591  -5.555 -21.353  1.00 98.50           H  
ATOM   1540  HB3 ARG A 105       9.594  -5.385 -22.809  1.00 98.50           H  
ATOM   1541  O   ARG A 105       7.683  -7.214 -19.544  1.00 98.50           O  
ATOM   1542  CG  ARG A 105       9.712  -7.392 -22.051  1.00 98.50           C  
ATOM   1543  HG2 ARG A 105       8.778  -7.718 -22.509  1.00 98.50           H  
ATOM   1544  HG3 ARG A 105       9.832  -7.904 -21.097  1.00 98.50           H  
ATOM   1545  CD  ARG A 105      10.875  -7.779 -22.948  1.00 98.50           C  
ATOM   1546  HD2 ARG A 105      11.782  -7.306 -22.571  1.00 98.50           H  
ATOM   1547  HD3 ARG A 105      10.670  -7.417 -23.955  1.00 98.50           H  
ATOM   1548  NE  ARG A 105      11.059  -9.238 -22.934  1.00 98.50           N  
ATOM   1549  HE  ARG A 105      10.703  -9.744 -22.136  1.00 98.50           H  
ATOM   1550  NH1 ARG A 105      12.239  -9.389 -24.888  1.00 98.50           N  
ATOM   1551 HH11 ARG A 105      12.114  -8.393 -24.996  1.00 98.50           H  
ATOM   1552 HH12 ARG A 105      12.773  -9.932 -25.551  1.00 98.50           H  
ATOM   1553  NH2 ARG A 105      11.891 -11.217 -23.624  1.00 98.50           N  
ATOM   1554 HH21 ARG A 105      12.425 -11.797 -24.255  1.00 98.50           H  
ATOM   1555 HH22 ARG A 105      11.631 -11.585 -22.720  1.00 98.50           H  
ATOM   1556  CZ  ARG A 105      11.718  -9.943 -23.822  1.00 98.50           C  
ATOM   1557  N   ASN A 106       9.331  -5.893 -18.730  1.00 98.84           N  
ATOM   1558  H   ASN A 106       9.920  -5.097 -18.925  1.00 98.84           H  
ATOM   1559  CA  ASN A 106       9.515  -6.583 -17.455  1.00 98.84           C  
ATOM   1560  HA  ASN A 106       8.763  -7.365 -17.358  1.00 98.84           H  
ATOM   1561  C   ASN A 106       9.301  -5.618 -16.277  1.00 98.84           C  
ATOM   1562  CB  ASN A 106      10.894  -7.275 -17.438  1.00 98.84           C  
ATOM   1563  HB2 ASN A 106      11.042  -7.738 -16.462  1.00 98.84           H  
ATOM   1564  HB3 ASN A 106      11.687  -6.542 -17.594  1.00 98.84           H  
ATOM   1565  O   ASN A 106      10.271  -5.038 -15.775  1.00 98.84           O  
ATOM   1566  CG  ASN A 106      11.004  -8.360 -18.491  1.00 98.84           C  
ATOM   1567  ND2 ASN A 106      10.178  -9.376 -18.401  1.00 98.84           N  
ATOM   1568 HD21 ASN A 106      10.140 -10.046 -19.156  1.00 98.84           H  
ATOM   1569 HD22 ASN A 106       9.548  -9.415 -17.613  1.00 98.84           H  
ATOM   1570  OD1 ASN A 106      11.821  -8.298 -19.402  1.00 98.84           O  
ATOM   1571  N   PRO A 107       8.043  -5.410 -15.837  1.00 98.86           N  
ATOM   1572  CA  PRO A 107       7.718  -4.551 -14.699  1.00 98.86           C  
ATOM   1573  HA  PRO A 107       7.899  -3.515 -14.983  1.00 98.86           H  
ATOM   1574  C   PRO A 107       8.523  -4.863 -13.431  1.00 98.86           C  
ATOM   1575  CB  PRO A 107       6.219  -4.753 -14.459  1.00 98.86           C  
ATOM   1576  HB2 PRO A 107       6.055  -5.614 -13.811  1.00 98.86           H  
ATOM   1577  HB3 PRO A 107       5.749  -3.863 -14.043  1.00 98.86           H  
ATOM   1578  O   PRO A 107       8.866  -3.938 -12.694  1.00 98.86           O  
ATOM   1579  CG  PRO A 107       5.688  -5.085 -15.848  1.00 98.86           C  
ATOM   1580  HG2 PRO A 107       4.765  -5.663 -15.801  1.00 98.86           H  
ATOM   1581  HG3 PRO A 107       5.551  -4.166 -16.418  1.00 98.86           H  
ATOM   1582  CD  PRO A 107       6.818  -5.907 -16.455  1.00 98.86           C  
ATOM   1583  HD2 PRO A 107       6.822  -5.768 -17.536  1.00 98.86           H  
ATOM   1584  HD3 PRO A 107       6.678  -6.961 -16.216  1.00 98.86           H  
ATOM   1585  N   ILE A 108       8.883  -6.129 -13.183  1.00 98.96           N  
ATOM   1586  H   ILE A 108       8.499  -6.868 -13.754  1.00 98.96           H  
ATOM   1587  CA  ILE A 108       9.670  -6.495 -11.999  1.00 98.96           C  
ATOM   1588  HA  ILE A 108       9.167  -6.023 -11.155  1.00 98.96           H  
ATOM   1589  C   ILE A 108      11.097  -5.931 -12.010  1.00 98.96           C  
ATOM   1590  CB  ILE A 108       9.665  -8.027 -11.798  1.00 98.96           C  
ATOM   1591  HB  ILE A 108       8.660  -8.393 -12.011  1.00 98.96           H  
ATOM   1592  O   ILE A 108      11.640  -5.598 -10.955  1.00 98.96           O  
ATOM   1593  CG1 ILE A 108       9.987  -8.410 -10.339  1.00 98.96           C  
ATOM   1594 HG12 ILE A 108      10.064  -9.494 -10.264  1.00 98.96           H  
ATOM   1595 HG13 ILE A 108      10.946  -7.987 -10.040  1.00 98.96           H  
ATOM   1596  CG2 ILE A 108      10.639  -8.744 -12.753  1.00 98.96           C  
ATOM   1597 HG21 ILE A 108      11.673  -8.524 -12.488  1.00 98.96           H  
ATOM   1598 HG22 ILE A 108      10.464  -8.418 -13.779  1.00 98.96           H  
ATOM   1599 HG23 ILE A 108      10.493  -9.823 -12.704  1.00 98.96           H  
ATOM   1600  CD1 ILE A 108       8.899  -7.945  -9.359  1.00 98.96           C  
ATOM   1601 HD11 ILE A 108       7.931  -8.345  -9.661  1.00 98.96           H  
ATOM   1602 HD12 ILE A 108       8.848  -6.858  -9.307  1.00 98.96           H  
ATOM   1603 HD13 ILE A 108       9.124  -8.291  -8.350  1.00 98.96           H  
ATOM   1604  N   GLU A 109      11.712  -5.785 -13.189  1.00 98.94           N  
ATOM   1605  H   GLU A 109      11.195  -5.988 -14.033  1.00 98.94           H  
ATOM   1606  CA  GLU A 109      13.026  -5.147 -13.300  1.00 98.94           C  
ATOM   1607  HA  GLU A 109      13.685  -5.554 -12.532  1.00 98.94           H  
ATOM   1608  C   GLU A 109      12.916  -3.649 -13.025  1.00 98.94           C  
ATOM   1609  CB  GLU A 109      13.673  -5.401 -14.670  1.00 98.94           C  
ATOM   1610  HB2 GLU A 109      14.602  -4.832 -14.717  1.00 98.94           H  
ATOM   1611  HB3 GLU A 109      13.011  -5.062 -15.468  1.00 98.94           H  
ATOM   1612  O   GLU A 109      13.747  -3.099 -12.301  1.00 98.94           O  
ATOM   1613  CG  GLU A 109      14.029  -6.875 -14.877  1.00 98.94           C  
ATOM   1614  HG2 GLU A 109      13.115  -7.459 -14.984  1.00 98.94           H  
ATOM   1615  HG3 GLU A 109      14.555  -7.233 -13.993  1.00 98.94           H  
ATOM   1616  CD  GLU A 109      14.918  -7.092 -16.108  1.00 98.94           C  
ATOM   1617  OE1 GLU A 109      15.976  -7.756 -15.979  1.00 98.94           O  
ATOM   1618  OE2 GLU A 109      14.530  -6.751 -17.244  1.00 98.94           O  
ATOM   1619  N   LEU A 110      11.845  -3.012 -13.505  1.00 98.95           N  
ATOM   1620  H   LEU A 110      11.189  -3.523 -14.079  1.00 98.95           H  
ATOM   1621  CA  LEU A 110      11.595  -1.608 -13.211  1.00 98.95           C  
ATOM   1622  HA  LEU A 110      12.497  -1.055 -13.471  1.00 98.95           H  
ATOM   1623  C   LEU A 110      11.336  -1.386 -11.717  1.00 98.95           C  
ATOM   1624  CB  LEU A 110      10.442  -1.103 -14.084  1.00 98.95           C  
ATOM   1625  HB2 LEU A 110      10.705  -1.271 -15.129  1.00 98.95           H  
ATOM   1626  HB3 LEU A 110       9.542  -1.674 -13.856  1.00 98.95           H  
ATOM   1627  O   LEU A 110      11.893  -0.457 -11.145  1.00 98.95           O  
ATOM   1628  CG  LEU A 110      10.152   0.392 -13.874  1.00 98.95           C  
ATOM   1629  HG  LEU A 110       9.890   0.573 -12.832  1.00 98.95           H  
ATOM   1630  CD1 LEU A 110      11.349   1.272 -14.229  1.00 98.95           C  
ATOM   1631 HD11 LEU A 110      12.126   1.173 -13.470  1.00 98.95           H  
ATOM   1632 HD12 LEU A 110      11.755   0.983 -15.198  1.00 98.95           H  
ATOM   1633 HD13 LEU A 110      11.038   2.316 -14.268  1.00 98.95           H  
ATOM   1634  CD2 LEU A 110       8.972   0.785 -14.755  1.00 98.95           C  
ATOM   1635 HD21 LEU A 110       8.704   1.826 -14.575  1.00 98.95           H  
ATOM   1636 HD22 LEU A 110       9.264   0.663 -15.798  1.00 98.95           H  
ATOM   1637 HD23 LEU A 110       8.114   0.149 -14.537  1.00 98.95           H  
ATOM   1638  N   ALA A 111      10.570  -2.258 -11.056  1.00 98.97           N  
ATOM   1639  H   ALA A 111      10.100  -2.981 -11.583  1.00 98.97           H  
ATOM   1640  CA  ALA A 111      10.377  -2.201  -9.606  1.00 98.97           C  
ATOM   1641  HA  ALA A 111       9.927  -1.242  -9.351  1.00 98.97           H  
ATOM   1642  C   ALA A 111      11.715  -2.300  -8.843  1.00 98.97           C  
ATOM   1643  CB  ALA A 111       9.407  -3.316  -9.198  1.00 98.97           C  
ATOM   1644  HB1 ALA A 111       9.814  -4.290  -9.470  1.00 98.97           H  
ATOM   1645  HB2 ALA A 111       8.449  -3.175  -9.698  1.00 98.97           H  
ATOM   1646  HB3 ALA A 111       9.253  -3.286  -8.120  1.00 98.97           H  
ATOM   1647  O   ALA A 111      11.962  -1.523  -7.917  1.00 98.97           O  
ATOM   1648  N   ARG A 112      12.620  -3.197  -9.264  1.00 98.96           N  
ATOM   1649  H   ARG A 112      12.356  -3.809 -10.023  1.00 98.96           H  
ATOM   1650  CA  ARG A 112      13.990  -3.284  -8.723  1.00 98.96           C  
ATOM   1651  HA  ARG A 112      13.940  -3.412  -7.641  1.00 98.96           H  
ATOM   1652  C   ARG A 112      14.774  -1.993  -8.938  1.00 98.96           C  
ATOM   1653  CB  ARG A 112      14.704  -4.488  -9.357  1.00 98.96           C  
ATOM   1654  HB2 ARG A 112      14.130  -5.392  -9.154  1.00 98.96           H  
ATOM   1655  HB3 ARG A 112      14.713  -4.347 -10.438  1.00 98.96           H  
ATOM   1656  O   ARG A 112      15.496  -1.569  -8.038  1.00 98.96           O  
ATOM   1657  CG  ARG A 112      16.149  -4.694  -8.863  1.00 98.96           C  
ATOM   1658  HG2 ARG A 112      16.121  -5.259  -7.931  1.00 98.96           H  
ATOM   1659  HG3 ARG A 112      16.645  -3.743  -8.671  1.00 98.96           H  
ATOM   1660  CD  ARG A 112      16.990  -5.454  -9.895  1.00 98.96           C  
ATOM   1661  HD2 ARG A 112      17.950  -5.715  -9.450  1.00 98.96           H  
ATOM   1662  HD3 ARG A 112      16.468  -6.378 -10.143  1.00 98.96           H  
ATOM   1663  NE  ARG A 112      17.223  -4.648 -11.115  1.00 98.96           N  
ATOM   1664  HE  ARG A 112      17.138  -3.643 -11.062  1.00 98.96           H  
ATOM   1665  NH1 ARG A 112      17.364  -6.355 -12.660  1.00 98.96           N  
ATOM   1666 HH11 ARG A 112      17.320  -7.040 -11.919  1.00 98.96           H  
ATOM   1667 HH12 ARG A 112      17.303  -6.636 -13.628  1.00 98.96           H  
ATOM   1668  NH2 ARG A 112      17.337  -4.220 -13.325  1.00 98.96           N  
ATOM   1669 HH21 ARG A 112      17.222  -4.482 -14.294  1.00 98.96           H  
ATOM   1670 HH22 ARG A 112      17.212  -3.247 -13.084  1.00 98.96           H  
ATOM   1671  CZ  ARG A 112      17.313  -5.084 -12.358  1.00 98.96           C  
ATOM   1672  N   ASP A 113      14.646  -1.367 -10.097  1.00 98.92           N  
ATOM   1673  H   ASP A 113      14.089  -1.791 -10.824  1.00 98.92           H  
ATOM   1674  CA  ASP A 113      15.390  -0.147 -10.399  1.00 98.92           C  
ATOM   1675  HA  ASP A 113      16.400  -0.246 -10.001  1.00 98.92           H  
ATOM   1676  C   ASP A 113      14.786   1.084  -9.706  1.00 98.92           C  
ATOM   1677  CB  ASP A 113      15.538   0.011 -11.913  1.00 98.92           C  
ATOM   1678  HB2 ASP A 113      14.551   0.029 -12.376  1.00 98.92           H  
ATOM   1679  HB3 ASP A 113      16.027   0.966 -12.105  1.00 98.92           H  
ATOM   1680  O   ASP A 113      15.532   1.977  -9.315  1.00 98.92           O  
ATOM   1681  CG  ASP A 113      16.391  -1.100 -12.549  1.00 98.92           C  
ATOM   1682  OD1 ASP A 113      17.076  -1.883 -11.841  1.00 98.92           O  
ATOM   1683  OD2 ASP A 113      16.362  -1.230 -13.791  1.00 98.92           O  
ATOM   1684  N   VAL A 114      13.480   1.110  -9.409  1.00 98.90           N  
ATOM   1685  H   VAL A 114      12.885   0.393  -9.800  1.00 98.90           H  
ATOM   1686  CA  VAL A 114      12.902   2.098  -8.477  1.00 98.90           C  
ATOM   1687  HA  VAL A 114      13.111   3.097  -8.858  1.00 98.90           H  
ATOM   1688  C   VAL A 114      13.591   1.991  -7.116  1.00 98.90           C  
ATOM   1689  CB  VAL A 114      11.371   1.951  -8.340  1.00 98.90           C  
ATOM   1690  HB  VAL A 114      11.115   0.916  -8.110  1.00 98.90           H  
ATOM   1691  O   VAL A 114      14.039   3.007  -6.586  1.00 98.90           O  
ATOM   1692  CG1 VAL A 114      10.789   2.845  -7.235  1.00 98.90           C  
ATOM   1693 HG11 VAL A 114      11.066   3.885  -7.407  1.00 98.90           H  
ATOM   1694 HG12 VAL A 114       9.703   2.759  -7.224  1.00 98.90           H  
ATOM   1695 HG13 VAL A 114      11.156   2.534  -6.256  1.00 98.90           H  
ATOM   1696  CG2 VAL A 114      10.681   2.355  -9.646  1.00 98.90           C  
ATOM   1697 HG21 VAL A 114      10.976   3.371  -9.909  1.00 98.90           H  
ATOM   1698 HG22 VAL A 114      10.972   1.691 -10.459  1.00 98.90           H  
ATOM   1699 HG23 VAL A 114       9.598   2.303  -9.529  1.00 98.90           H  
ATOM   1700  N   MET A 115      13.763   0.773  -6.593  1.00 98.82           N  
ATOM   1701  H   MET A 115      13.378  -0.017  -7.090  1.00 98.82           H  
ATOM   1702  CA  MET A 115      14.453   0.538  -5.319  1.00 98.82           C  
ATOM   1703  HA  MET A 115      13.954   1.116  -4.541  1.00 98.82           H  
ATOM   1704  C   MET A 115      15.932   0.961  -5.355  1.00 98.82           C  
ATOM   1705  CB  MET A 115      14.366  -0.954  -4.968  1.00 98.82           C  
ATOM   1706  HB2 MET A 115      13.345  -1.318  -5.085  1.00 98.82           H  
ATOM   1707  HB3 MET A 115      14.998  -1.526  -5.648  1.00 98.82           H  
ATOM   1708  O   MET A 115      16.426   1.567  -4.410  1.00 98.82           O  
ATOM   1709  CG  MET A 115      14.821  -1.241  -3.538  1.00 98.82           C  
ATOM   1710  HG2 MET A 115      14.077  -0.841  -2.849  1.00 98.82           H  
ATOM   1711  HG3 MET A 115      15.756  -0.720  -3.331  1.00 98.82           H  
ATOM   1712  SD  MET A 115      15.065  -3.002  -3.202  1.00 98.82           S  
ATOM   1713  CE  MET A 115      16.681  -3.151  -3.992  1.00 98.82           C  
ATOM   1714  HE1 MET A 115      16.545  -3.321  -5.060  1.00 98.82           H  
ATOM   1715  HE2 MET A 115      17.238  -3.966  -3.528  1.00 98.82           H  
ATOM   1716  HE3 MET A 115      17.251  -2.235  -3.837  1.00 98.82           H  
ATOM   1717  N   LYS A 116      16.664   0.600  -6.420  1.00 98.54           N  
ATOM   1718  H   LYS A 116      16.195   0.081  -7.148  1.00 98.54           H  
ATOM   1719  CA  LYS A 116      18.130   0.768  -6.500  1.00 98.54           C  
ATOM   1720  HA  LYS A 116      18.543   0.707  -5.493  1.00 98.54           H  
ATOM   1721  C   LYS A 116      18.569   2.141  -7.026  1.00 98.54           C  
ATOM   1722  CB  LYS A 116      18.746  -0.362  -7.354  1.00 98.54           C  
ATOM   1723  HB2 LYS A 116      19.786  -0.108  -7.562  1.00 98.54           H  
ATOM   1724  HB3 LYS A 116      18.221  -0.419  -8.308  1.00 98.54           H  
ATOM   1725  O   LYS A 116      19.679   2.575  -6.721  1.00 98.54           O  
ATOM   1726  CG  LYS A 116      18.720  -1.745  -6.672  1.00 98.54           C  
ATOM   1727  HG2 LYS A 116      19.208  -1.665  -5.701  1.00 98.54           H  
ATOM   1728  HG3 LYS A 116      17.682  -2.041  -6.516  1.00 98.54           H  
ATOM   1729  CD  LYS A 116      19.431  -2.842  -7.498  1.00 98.54           C  
ATOM   1730  HD2 LYS A 116      18.919  -2.946  -8.455  1.00 98.54           H  
ATOM   1731  HD3 LYS A 116      20.459  -2.532  -7.685  1.00 98.54           H  
ATOM   1732  CE  LYS A 116      19.429  -4.197  -6.752  1.00 98.54           C  
ATOM   1733  HE2 LYS A 116      18.394  -4.455  -6.529  1.00 98.54           H  
ATOM   1734  HE3 LYS A 116      19.937  -4.062  -5.797  1.00 98.54           H  
ATOM   1735  NZ  LYS A 116      20.072  -5.326  -7.502  1.00 98.54           N  
ATOM   1736  HZ1 LYS A 116      19.620  -5.518  -8.385  1.00 98.54           H  
ATOM   1737  HZ2 LYS A 116      21.054  -5.166  -7.677  1.00 98.54           H  
ATOM   1738  HZ3 LYS A 116      20.019  -6.206  -7.011  1.00 98.54           H  
ATOM   1739  N   ASN A 117      17.751   2.801  -7.844  1.00 98.02           N  
ATOM   1740  H   ASN A 117      16.876   2.357  -8.087  1.00 98.02           H  
ATOM   1741  CA  ASN A 117      18.142   3.973  -8.636  1.00 98.02           C  
ATOM   1742  HA  ASN A 117      19.141   4.283  -8.329  1.00 98.02           H  
ATOM   1743  C   ASN A 117      17.257   5.205  -8.400  1.00 98.02           C  
ATOM   1744  CB  ASN A 117      18.216   3.584 -10.126  1.00 98.02           C  
ATOM   1745  HB2 ASN A 117      18.501   4.454 -10.716  1.00 98.02           H  
ATOM   1746  HB3 ASN A 117      17.240   3.257 -10.487  1.00 98.02           H  
ATOM   1747  O   ASN A 117      17.434   6.217  -9.079  1.00 98.02           O  
ATOM   1748  CG  ASN A 117      19.214   2.476 -10.383  1.00 98.02           C  
ATOM   1749  ND2 ASN A 117      20.465   2.817 -10.585  1.00 98.02           N  
ATOM   1750 HD21 ASN A 117      20.726   3.793 -10.592  1.00 98.02           H  
ATOM   1751 HD22 ASN A 117      21.098   2.048 -10.757  1.00 98.02           H  
ATOM   1752  OD1 ASN A 117      18.917   1.296 -10.371  1.00 98.02           O  
ATOM   1753  N   SER A 118      16.344   5.159  -7.429  1.00 95.86           N  
ATOM   1754  H   SER A 118      16.249   4.310  -6.890  1.00 95.86           H  
ATOM   1755  CA  SER A 118      15.565   6.318  -6.989  1.00 95.86           C  
ATOM   1756  HA  SER A 118      15.992   7.218  -7.433  1.00 95.86           H  
ATOM   1757  C   SER A 118      15.648   6.502  -5.468  1.00 95.86           C  
ATOM   1758  CB  SER A 118      14.125   6.205  -7.507  1.00 95.86           C  
ATOM   1759  HB2 SER A 118      13.728   7.210  -7.652  1.00 95.86           H  
ATOM   1760  HB3 SER A 118      14.108   5.694  -8.470  1.00 95.86           H  
ATOM   1761  O   SER A 118      16.238   5.691  -4.763  1.00 95.86           O  
ATOM   1762  OG  SER A 118      13.290   5.535  -6.591  1.00 95.86           O  
ATOM   1763  HG  SER A 118      13.556   4.614  -6.536  1.00 95.86           H  
ATOM   1764  N   ASN A 119      15.052   7.582  -4.957  1.00 93.50           N  
ATOM   1765  H   ASN A 119      14.542   8.179  -5.593  1.00 93.50           H  
ATOM   1766  CA  ASN A 119      14.832   7.777  -3.518  1.00 93.50           C  
ATOM   1767  HA  ASN A 119      15.446   7.073  -2.958  1.00 93.50           H  
ATOM   1768  C   ASN A 119      13.372   7.480  -3.132  1.00 93.50           C  
ATOM   1769  CB  ASN A 119      15.253   9.200  -3.115  1.00 93.50           C  
ATOM   1770  HB2 ASN A 119      15.079   9.335  -2.048  1.00 93.50           H  
ATOM   1771  HB3 ASN A 119      14.635   9.920  -3.651  1.00 93.50           H  
ATOM   1772  O   ASN A 119      12.874   8.043  -2.159  1.00 93.50           O  
ATOM   1773  CG  ASN A 119      16.719   9.486  -3.361  1.00 93.50           C  
ATOM   1774  ND2 ASN A 119      17.029  10.560  -4.049  1.00 93.50           N  
ATOM   1775 HD21 ASN A 119      18.015  10.678  -4.231  1.00 93.50           H  
ATOM   1776 HD22 ASN A 119      16.301  11.129  -4.456  1.00 93.50           H  
ATOM   1777  OD1 ASN A 119      17.614   8.786  -2.927  1.00 93.50           O  
ATOM   1778  N   HIS A 120      12.666   6.690  -3.944  1.00 96.95           N  
ATOM   1779  H   HIS A 120      13.149   6.203  -4.685  1.00 96.95           H  
ATOM   1780  CA  HIS A 120      11.236   6.416  -3.839  1.00 96.95           C  
ATOM   1781  HA  HIS A 120      10.836   6.906  -2.951  1.00 96.95           H  
ATOM   1782  C   HIS A 120      10.974   4.918  -3.698  1.00 96.95           C  
ATOM   1783  CB  HIS A 120      10.500   7.005  -5.051  1.00 96.95           C  
ATOM   1784  HB2 HIS A 120       9.430   6.829  -4.945  1.00 96.95           H  
ATOM   1785  HB3 HIS A 120      10.836   6.500  -5.957  1.00 96.95           H  
ATOM   1786  O   HIS A 120      11.825   4.096  -4.022  1.00 96.95           O  
ATOM   1787  CG  HIS A 120      10.725   8.486  -5.191  1.00 96.95           C  
ATOM   1788  CD2 HIS A 120      11.089   9.161  -6.325  1.00 96.95           C  
ATOM   1789  HD2 HIS A 120      11.243   8.722  -7.300  1.00 96.95           H  
ATOM   1790  ND1 HIS A 120      10.676   9.400  -4.165  1.00 96.95           N  
ATOM   1791  HD1 HIS A 120      10.446   9.189  -3.204  1.00 96.95           H  
ATOM   1792  CE1 HIS A 120      11.003  10.599  -4.670  1.00 96.95           C  
ATOM   1793  HE1 HIS A 120      11.070  11.509  -4.092  1.00 96.95           H  
ATOM   1794  NE2 HIS A 120      11.257  10.511  -5.987  1.00 96.95           N  
ATOM   1795  N   VAL A 121       9.773   4.575  -3.229  1.00 98.59           N  
ATOM   1796  H   VAL A 121       9.143   5.312  -2.946  1.00 98.59           H  
ATOM   1797  CA  VAL A 121       9.316   3.180  -3.148  1.00 98.59           C  
ATOM   1798  HA  VAL A 121      10.156   2.511  -3.333  1.00 98.59           H  
ATOM   1799  C   VAL A 121       8.289   2.870  -4.229  1.00 98.59           C  
ATOM   1800  CB  VAL A 121       8.785   2.843  -1.744  1.00 98.59           C  
ATOM   1801  HB  VAL A 121       8.025   3.571  -1.462  1.00 98.59           H  
ATOM   1802  O   VAL A 121       8.382   1.814  -4.832  1.00 98.59           O  
ATOM   1803  CG1 VAL A 121       8.170   1.440  -1.679  1.00 98.59           C  
ATOM   1804 HG11 VAL A 121       8.860   0.714  -2.109  1.00 98.59           H  
ATOM   1805 HG12 VAL A 121       7.232   1.409  -2.232  1.00 98.59           H  
ATOM   1806 HG13 VAL A 121       7.975   1.164  -0.643  1.00 98.59           H  
ATOM   1807  CG2 VAL A 121       9.919   2.893  -0.713  1.00 98.59           C  
ATOM   1808 HG21 VAL A 121       9.510   2.745   0.287  1.00 98.59           H  
ATOM   1809 HG22 VAL A 121      10.427   3.858  -0.746  1.00 98.59           H  
ATOM   1810 HG23 VAL A 121      10.649   2.113  -0.927  1.00 98.59           H  
ATOM   1811  N   LEU A 122       7.333   3.759  -4.508  1.00 98.85           N  
ATOM   1812  H   LEU A 122       7.297   4.631  -4.000  1.00 98.85           H  
ATOM   1813  CA  LEU A 122       6.268   3.509  -5.483  1.00 98.85           C  
ATOM   1814  HA  LEU A 122       6.497   2.600  -6.038  1.00 98.85           H  
ATOM   1815  C   LEU A 122       6.171   4.652  -6.497  1.00 98.85           C  
ATOM   1816  CB  LEU A 122       4.950   3.263  -4.727  1.00 98.85           C  
ATOM   1817  HB2 LEU A 122       5.076   2.389  -4.089  1.00 98.85           H  
ATOM   1818  HB3 LEU A 122       4.757   4.123  -4.086  1.00 98.85           H  
ATOM   1819  O   LEU A 122       5.958   5.808  -6.121  1.00 98.85           O  
ATOM   1820  CG  LEU A 122       3.714   3.046  -5.624  1.00 98.85           C  
ATOM   1821  HG  LEU A 122       3.547   3.936  -6.231  1.00 98.85           H  
ATOM   1822  CD1 LEU A 122       3.830   1.840  -6.557  1.00 98.85           C  
ATOM   1823 HD11 LEU A 122       3.969   0.929  -5.975  1.00 98.85           H  
ATOM   1824 HD12 LEU A 122       4.663   1.971  -7.247  1.00 98.85           H  
ATOM   1825 HD13 LEU A 122       2.920   1.746  -7.148  1.00 98.85           H  
ATOM   1826  CD2 LEU A 122       2.487   2.826  -4.740  1.00 98.85           C  
ATOM   1827 HD21 LEU A 122       2.591   1.898  -4.178  1.00 98.85           H  
ATOM   1828 HD22 LEU A 122       1.592   2.772  -5.360  1.00 98.85           H  
ATOM   1829 HD23 LEU A 122       2.381   3.654  -4.040  1.00 98.85           H  
ATOM   1830  N   LEU A 123       6.296   4.306  -7.778  1.00 98.82           N  
ATOM   1831  H   LEU A 123       6.475   3.334  -7.987  1.00 98.82           H  
ATOM   1832  CA  LEU A 123       6.043   5.191  -8.918  1.00 98.82           C  
ATOM   1833  HA  LEU A 123       5.789   6.191  -8.567  1.00 98.82           H  
ATOM   1834  C   LEU A 123       4.847   4.663  -9.717  1.00 98.82           C  
ATOM   1835  CB  LEU A 123       7.298   5.285  -9.805  1.00 98.82           C  
ATOM   1836  HB2 LEU A 123       7.479   4.306 -10.249  1.00 98.82           H  
ATOM   1837  HB3 LEU A 123       7.087   5.980 -10.618  1.00 98.82           H  
ATOM   1838  O   LEU A 123       4.674   3.450  -9.829  1.00 98.82           O  
ATOM   1839  CG  LEU A 123       8.588   5.733  -9.097  1.00 98.82           C  
ATOM   1840  HG  LEU A 123       8.896   4.965  -8.388  1.00 98.82           H  
ATOM   1841  CD1 LEU A 123       9.700   5.897 -10.132  1.00 98.82           C  
ATOM   1842 HD11 LEU A 123       9.491   6.749 -10.779  1.00 98.82           H  
ATOM   1843 HD12 LEU A 123      10.659   6.042  -9.634  1.00 98.82           H  
ATOM   1844 HD13 LEU A 123       9.757   5.007 -10.759  1.00 98.82           H  
ATOM   1845  CD2 LEU A 123       8.435   7.057  -8.345  1.00 98.82           C  
ATOM   1846 HD21 LEU A 123       7.838   6.899  -7.447  1.00 98.82           H  
ATOM   1847 HD22 LEU A 123       9.416   7.426  -8.047  1.00 98.82           H  
ATOM   1848 HD23 LEU A 123       7.941   7.791  -8.982  1.00 98.82           H  
ATOM   1849  N   ILE A 124       4.027   5.543 -10.292  1.00 98.76           N  
ATOM   1850  H   ILE A 124       4.198   6.532 -10.173  1.00 98.76           H  
ATOM   1851  CA  ILE A 124       2.811   5.118 -11.004  1.00 98.76           C  
ATOM   1852  HA  ILE A 124       2.860   4.039 -11.147  1.00 98.76           H  
ATOM   1853  C   ILE A 124       2.685   5.686 -12.418  1.00 98.76           C  
ATOM   1854  CB  ILE A 124       1.538   5.374 -10.169  1.00 98.76           C  
ATOM   1855  HB  ILE A 124       0.707   4.961 -10.740  1.00 98.76           H  
ATOM   1856  O   ILE A 124       3.168   6.781 -12.718  1.00 98.76           O  
ATOM   1857  CG1 ILE A 124       1.259   6.872  -9.930  1.00 98.76           C  
ATOM   1858 HG12 ILE A 124       1.487   7.455 -10.823  1.00 98.76           H  
ATOM   1859 HG13 ILE A 124       1.900   7.217  -9.119  1.00 98.76           H  
ATOM   1860  CG2 ILE A 124       1.613   4.606  -8.837  1.00 98.76           C  
ATOM   1861 HG21 ILE A 124       0.635   4.584  -8.356  1.00 98.76           H  
ATOM   1862 HG22 ILE A 124       2.337   5.073  -8.169  1.00 98.76           H  
ATOM   1863 HG23 ILE A 124       1.939   3.582  -9.021  1.00 98.76           H  
ATOM   1864  CD1 ILE A 124      -0.175   7.201  -9.520  1.00 98.76           C  
ATOM   1865 HD11 ILE A 124      -0.243   8.259  -9.267  1.00 98.76           H  
ATOM   1866 HD12 ILE A 124      -0.476   6.612  -8.654  1.00 98.76           H  
ATOM   1867 HD13 ILE A 124      -0.838   7.001 -10.361  1.00 98.76           H  
ATOM   1868  N   GLY A 125       1.980   4.934 -13.268  1.00 97.46           N  
ATOM   1869  H   GLY A 125       1.703   4.015 -12.952  1.00 97.46           H  
ATOM   1870  CA  GLY A 125       1.529   5.348 -14.596  1.00 97.46           C  
ATOM   1871  HA2 GLY A 125       0.744   6.095 -14.481  1.00 97.46           H  
ATOM   1872  HA3 GLY A 125       1.106   4.489 -15.118  1.00 97.46           H  
ATOM   1873  C   GLY A 125       2.642   5.925 -15.469  1.00 97.46           C  
ATOM   1874  O   GLY A 125       3.772   5.437 -15.472  1.00 97.46           O  
ATOM   1875  N   ASP A 126       2.326   7.008 -16.179  1.00 97.02           N  
ATOM   1876  H   ASP A 126       1.359   7.298 -16.212  1.00 97.02           H  
ATOM   1877  CA  ASP A 126       3.256   7.680 -17.098  1.00 97.02           C  
ATOM   1878  HA  ASP A 126       3.555   6.983 -17.880  1.00 97.02           H  
ATOM   1879  C   ASP A 126       4.526   8.178 -16.402  1.00 97.02           C  
ATOM   1880  CB  ASP A 126       2.552   8.882 -17.749  1.00 97.02           C  
ATOM   1881  HB2 ASP A 126       2.216   9.563 -16.967  1.00 97.02           H  
ATOM   1882  HB3 ASP A 126       3.273   9.414 -18.370  1.00 97.02           H  
ATOM   1883  O   ASP A 126       5.581   8.271 -17.021  1.00 97.02           O  
ATOM   1884  CG  ASP A 126       1.361   8.503 -18.630  1.00 97.02           C  
ATOM   1885  OD1 ASP A 126       1.182   7.299 -18.929  1.00 97.02           O  
ATOM   1886  OD2 ASP A 126       0.601   9.425 -18.991  1.00 97.02           O  
ATOM   1887  N   GLY A 127       4.447   8.485 -15.106  1.00 97.52           N  
ATOM   1888  H   GLY A 127       3.583   8.284 -14.623  1.00 97.52           H  
ATOM   1889  CA  GLY A 127       5.606   8.889 -14.327  1.00 97.52           C  
ATOM   1890  HA2 GLY A 127       5.232   9.226 -13.360  1.00 97.52           H  
ATOM   1891  HA3 GLY A 127       6.121   9.707 -14.829  1.00 97.52           H  
ATOM   1892  C   GLY A 127       6.597   7.743 -14.103  1.00 97.52           C  
ATOM   1893  O   GLY A 127       7.804   7.947 -14.234  1.00 97.52           O  
ATOM   1894  N   ALA A 128       6.098   6.537 -13.827  1.00 98.60           N  
ATOM   1895  H   ALA A 128       5.096   6.428 -13.768  1.00 98.60           H  
ATOM   1896  CA  ALA A 128       6.933   5.341 -13.745  1.00 98.60           C  
ATOM   1897  HA  ALA A 128       7.745   5.523 -13.041  1.00 98.60           H  
ATOM   1898  C   ALA A 128       7.565   4.998 -15.103  1.00 98.60           C  
ATOM   1899  CB  ALA A 128       6.082   4.179 -13.222  1.00 98.60           C  
ATOM   1900  HB1 ALA A 128       6.694   3.281 -13.148  1.00 98.60           H  
ATOM   1901  HB2 ALA A 128       5.247   3.990 -13.896  1.00 98.60           H  
ATOM   1902  HB3 ALA A 128       5.691   4.425 -12.235  1.00 98.60           H  
ATOM   1903  O   ALA A 128       8.727   4.596 -15.156  1.00 98.60           O  
ATOM   1904  N   GLU A 129       6.832   5.198 -16.201  1.00 98.48           N  
ATOM   1905  H   GLU A 129       5.870   5.488 -16.097  1.00 98.48           H  
ATOM   1906  CA  GLU A 129       7.372   5.012 -17.552  1.00 98.48           C  
ATOM   1907  HA  GLU A 129       7.874   4.045 -17.598  1.00 98.48           H  
ATOM   1908  C   GLU A 129       8.432   6.063 -17.905  1.00 98.48           C  
ATOM   1909  CB  GLU A 129       6.249   5.006 -18.595  1.00 98.48           C  
ATOM   1910  HB2 GLU A 129       6.710   4.878 -19.575  1.00 98.48           H  
ATOM   1911  HB3 GLU A 129       5.713   5.955 -18.582  1.00 98.48           H  
ATOM   1912  O   GLU A 129       9.481   5.710 -18.436  1.00 98.48           O  
ATOM   1913  CG  GLU A 129       5.268   3.852 -18.379  1.00 98.48           C  
ATOM   1914  HG2 GLU A 129       4.597   4.094 -17.554  1.00 98.48           H  
ATOM   1915  HG3 GLU A 129       5.834   2.964 -18.096  1.00 98.48           H  
ATOM   1916  CD  GLU A 129       4.438   3.518 -19.623  1.00 98.48           C  
ATOM   1917  OE1 GLU A 129       4.008   2.350 -19.701  1.00 98.48           O  
ATOM   1918  OE2 GLU A 129       4.207   4.357 -20.520  1.00 98.48           O  
ATOM   1919  N   GLU A 130       8.221   7.335 -17.545  1.00 98.28           N  
ATOM   1920  H   GLU A 130       7.319   7.578 -17.163  1.00 98.28           H  
ATOM   1921  CA  GLU A 130       9.221   8.403 -17.692  1.00 98.28           C  
ATOM   1922  HA  GLU A 130       9.446   8.527 -18.752  1.00 98.28           H  
ATOM   1923  C   GLU A 130      10.537   8.021 -16.996  1.00 98.28           C  
ATOM   1924  CB  GLU A 130       8.631   9.728 -17.157  1.00 98.28           C  
ATOM   1925  HB2 GLU A 130       7.711   9.930 -17.705  1.00 98.28           H  
ATOM   1926  HB3 GLU A 130       8.377   9.607 -16.104  1.00 98.28           H  
ATOM   1927  O   GLU A 130      11.602   8.103 -17.608  1.00 98.28           O  
ATOM   1928  CG  GLU A 130       9.547  10.962 -17.292  1.00 98.28           C  
ATOM   1929  HG2 GLU A 130      10.469  10.774 -16.743  1.00 98.28           H  
ATOM   1930  HG3 GLU A 130       9.799  11.092 -18.345  1.00 98.28           H  
ATOM   1931  CD  GLU A 130       8.908  12.272 -16.762  1.00 98.28           C  
ATOM   1932  OE1 GLU A 130       9.616  13.292 -16.615  1.00 98.28           O  
ATOM   1933  OE2 GLU A 130       7.675  12.339 -16.513  1.00 98.28           O  
ATOM   1934  N   PHE A 131      10.465   7.511 -15.761  1.00 98.60           N  
ATOM   1935  H   PHE A 131       9.557   7.440 -15.326  1.00 98.60           H  
ATOM   1936  CA  PHE A 131      11.635   7.000 -15.040  1.00 98.60           C  
ATOM   1937  HA  PHE A 131      12.379   7.795 -14.976  1.00 98.60           H  
ATOM   1938  C   PHE A 131      12.302   5.817 -15.763  1.00 98.60           C  
ATOM   1939  CB  PHE A 131      11.210   6.612 -13.618  1.00 98.60           C  
ATOM   1940  HB2 PHE A 131      10.376   5.912 -13.670  1.00 98.60           H  
ATOM   1941  HB3 PHE A 131      10.852   7.503 -13.103  1.00 98.60           H  
ATOM   1942  O   PHE A 131      13.525   5.788 -15.904  1.00 98.60           O  
ATOM   1943  CG  PHE A 131      12.317   5.993 -12.787  1.00 98.60           C  
ATOM   1944  CD1 PHE A 131      12.300   4.615 -12.505  1.00 98.60           C  
ATOM   1945  HD1 PHE A 131      11.496   3.999 -12.877  1.00 98.60           H  
ATOM   1946  CD2 PHE A 131      13.368   6.794 -12.303  1.00 98.60           C  
ATOM   1947  HD2 PHE A 131      13.394   7.847 -12.539  1.00 98.60           H  
ATOM   1948  CE1 PHE A 131      13.322   4.040 -11.730  1.00 98.60           C  
ATOM   1949  HE1 PHE A 131      13.307   2.981 -11.522  1.00 98.60           H  
ATOM   1950  CE2 PHE A 131      14.389   6.219 -11.523  1.00 98.60           C  
ATOM   1951  HE2 PHE A 131      15.201   6.830 -11.156  1.00 98.60           H  
ATOM   1952  CZ  PHE A 131      14.357   4.846 -11.226  1.00 98.60           C  
ATOM   1953  HZ  PHE A 131      15.135   4.402 -10.622  1.00 98.60           H  
ATOM   1954  N   ALA A 132      11.515   4.861 -16.267  1.00 98.80           N  
ATOM   1955  H   ALA A 132      10.516   4.938 -16.138  1.00 98.80           H  
ATOM   1956  CA  ALA A 132      12.036   3.715 -17.011  1.00 98.80           C  
ATOM   1957  HA  ALA A 132      12.722   3.167 -16.366  1.00 98.80           H  
ATOM   1958  C   ALA A 132      12.810   4.151 -18.265  1.00 98.80           C  
ATOM   1959  CB  ALA A 132      10.865   2.794 -17.381  1.00 98.80           C  
ATOM   1960  HB1 ALA A 132      10.267   3.238 -18.177  1.00 98.80           H  
ATOM   1961  HB2 ALA A 132      11.248   1.832 -17.721  1.00 98.80           H  
ATOM   1962  HB3 ALA A 132      10.225   2.641 -16.513  1.00 98.80           H  
ATOM   1963  O   ALA A 132      13.929   3.692 -18.510  1.00 98.80           O  
ATOM   1964  N   PHE A 133      12.240   5.063 -19.054  1.00 98.43           N  
ATOM   1965  H   PHE A 133      11.319   5.401 -18.815  1.00 98.43           H  
ATOM   1966  CA  PHE A 133      12.861   5.534 -20.291  1.00 98.43           C  
ATOM   1967  HA  PHE A 133      13.203   4.669 -20.858  1.00 98.43           H  
ATOM   1968  C   PHE A 133      14.107   6.389 -20.023  1.00 98.43           C  
ATOM   1969  CB  PHE A 133      11.822   6.281 -21.139  1.00 98.43           C  
ATOM   1970  HB2 PHE A 133      11.560   7.200 -20.615  1.00 98.43           H  
ATOM   1971  HB3 PHE A 133      12.286   6.559 -22.086  1.00 98.43           H  
ATOM   1972  O   PHE A 133      15.074   6.292 -20.777  1.00 98.43           O  
ATOM   1973  CG  PHE A 133      10.542   5.514 -21.447  1.00 98.43           C  
ATOM   1974  CD1 PHE A 133      10.558   4.122 -21.685  1.00 98.43           C  
ATOM   1975  HD1 PHE A 133      11.489   3.574 -21.683  1.00 98.43           H  
ATOM   1976  CD2 PHE A 133       9.315   6.204 -21.476  1.00 98.43           C  
ATOM   1977  HD2 PHE A 133       9.287   7.266 -21.282  1.00 98.43           H  
ATOM   1978  CE1 PHE A 133       9.356   3.424 -21.894  1.00 98.43           C  
ATOM   1979  HE1 PHE A 133       9.370   2.354 -22.037  1.00 98.43           H  
ATOM   1980  CE2 PHE A 133       8.116   5.509 -21.705  1.00 98.43           C  
ATOM   1981  HE2 PHE A 133       7.172   6.034 -21.691  1.00 98.43           H  
ATOM   1982  CZ  PHE A 133       8.134   4.117 -21.888  1.00 98.43           C  
ATOM   1983  HZ  PHE A 133       7.205   3.582 -22.017  1.00 98.43           H  
ATOM   1984  N   GLU A 134      14.147   7.155 -18.925  1.00 97.94           N  
ATOM   1985  H   GLU A 134      13.316   7.240 -18.357  1.00 97.94           H  
ATOM   1986  CA  GLU A 134      15.368   7.843 -18.475  1.00 97.94           C  
ATOM   1987  HA  GLU A 134      15.759   8.440 -19.299  1.00 97.94           H  
ATOM   1988  C   GLU A 134      16.493   6.864 -18.085  1.00 97.94           C  
ATOM   1989  CB  GLU A 134      15.064   8.787 -17.297  1.00 97.94           C  
ATOM   1990  HB2 GLU A 134      14.446   8.272 -16.561  1.00 97.94           H  
ATOM   1991  HB3 GLU A 134      16.011   9.047 -16.825  1.00 97.94           H  
ATOM   1992  O   GLU A 134      17.666   7.155 -18.329  1.00 97.94           O  
ATOM   1993  CG  GLU A 134      14.382  10.098 -17.728  1.00 97.94           C  
ATOM   1994  HG2 GLU A 134      13.410   9.879 -18.171  1.00 97.94           H  
ATOM   1995  HG3 GLU A 134      14.997  10.561 -18.499  1.00 97.94           H  
ATOM   1996  CD  GLU A 134      14.208  11.104 -16.572  1.00 97.94           C  
ATOM   1997  OE1 GLU A 134      13.683  12.213 -16.812  1.00 97.94           O  
ATOM   1998  OE2 GLU A 134      14.657  10.839 -15.432  1.00 97.94           O  
ATOM   1999  N   LEU A 135      16.155   5.684 -17.548  1.00 98.25           N  
ATOM   2000  H   LEU A 135      15.183   5.528 -17.325  1.00 98.25           H  
ATOM   2001  CA  LEU A 135      17.111   4.597 -17.287  1.00 98.25           C  
ATOM   2002  HA  LEU A 135      18.046   5.038 -16.941  1.00 98.25           H  
ATOM   2003  C   LEU A 135      17.496   3.790 -18.540  1.00 98.25           C  
ATOM   2004  CB  LEU A 135      16.564   3.670 -16.187  1.00 98.25           C  
ATOM   2005  HB2 LEU A 135      17.205   2.790 -16.136  1.00 98.25           H  
ATOM   2006  HB3 LEU A 135      15.568   3.332 -16.472  1.00 98.25           H  
ATOM   2007  O   LEU A 135      18.358   2.914 -18.466  1.00 98.25           O  
ATOM   2008  CG  LEU A 135      16.489   4.279 -14.777  1.00 98.25           C  
ATOM   2009  HG  LEU A 135      15.762   5.092 -14.752  1.00 98.25           H  
ATOM   2010  CD1 LEU A 135      16.040   3.177 -13.821  1.00 98.25           C  
ATOM   2011 HD11 LEU A 135      16.039   3.549 -12.796  1.00 98.25           H  
ATOM   2012 HD12 LEU A 135      16.714   2.322 -13.886  1.00 98.25           H  
ATOM   2013 HD13 LEU A 135      15.030   2.861 -14.080  1.00 98.25           H  
ATOM   2014  CD2 LEU A 135      17.836   4.813 -14.279  1.00 98.25           C  
ATOM   2015 HD21 LEU A 135      17.736   5.127 -13.240  1.00 98.25           H  
ATOM   2016 HD22 LEU A 135      18.125   5.684 -14.867  1.00 98.25           H  
ATOM   2017 HD23 LEU A 135      18.596   4.035 -14.359  1.00 98.25           H  
ATOM   2018  N   GLY A 136      16.896   4.089 -19.694  1.00 98.18           N  
ATOM   2019  H   GLY A 136      16.214   4.834 -19.695  1.00 98.18           H  
ATOM   2020  CA  GLY A 136      17.200   3.432 -20.963  1.00 98.18           C  
ATOM   2021  HA2 GLY A 136      18.264   3.203 -21.013  1.00 98.18           H  
ATOM   2022  HA3 GLY A 136      16.957   4.125 -21.768  1.00 98.18           H  
ATOM   2023  C   GLY A 136      16.421   2.141 -21.220  1.00 98.18           C  
ATOM   2024  O   GLY A 136      16.858   1.340 -22.046  1.00 98.18           O  
ATOM   2025  N   TYR A 137      15.282   1.927 -20.551  1.00 98.52           N  
ATOM   2026  H   TYR A 137      14.967   2.616 -19.883  1.00 98.52           H  
ATOM   2027  CA  TYR A 137      14.361   0.851 -20.927  1.00 98.52           C  
ATOM   2028  HA  TYR A 137      14.910  -0.091 -20.924  1.00 98.52           H  
ATOM   2029  C   TYR A 137      13.822   1.073 -22.345  1.00 98.52           C  
ATOM   2030  CB  TYR A 137      13.198   0.727 -19.932  1.00 98.52           C  
ATOM   2031  HB2 TYR A 137      12.380   0.206 -20.430  1.00 98.52           H  
ATOM   2032  HB3 TYR A 137      12.818   1.718 -19.682  1.00 98.52           H  
ATOM   2033  O   TYR A 137      13.496   2.195 -22.738  1.00 98.52           O  
ATOM   2034  CG  TYR A 137      13.534  -0.037 -18.663  1.00 98.52           C  
ATOM   2035  CD1 TYR A 137      12.950  -1.300 -18.439  1.00 98.52           C  
ATOM   2036  HD1 TYR A 137      12.267  -1.716 -19.165  1.00 98.52           H  
ATOM   2037  CD2 TYR A 137      14.439   0.491 -17.721  1.00 98.52           C  
ATOM   2038  HD2 TYR A 137      14.894   1.457 -17.884  1.00 98.52           H  
ATOM   2039  CE1 TYR A 137      13.272  -2.034 -17.282  1.00 98.52           C  
ATOM   2040  HE1 TYR A 137      12.840  -3.007 -17.104  1.00 98.52           H  
ATOM   2041  CE2 TYR A 137      14.772  -0.244 -16.567  1.00 98.52           C  
ATOM   2042  HE2 TYR A 137      15.475   0.150 -15.849  1.00 98.52           H  
ATOM   2043  OH  TYR A 137      14.534  -2.251 -15.272  1.00 98.52           O  
ATOM   2044  HH  TYR A 137      15.197  -1.813 -14.732  1.00 98.52           H  
ATOM   2045  CZ  TYR A 137      14.192  -1.511 -16.352  1.00 98.52           C  
ATOM   2046  N   GLU A 138      13.692  -0.010 -23.111  1.00 97.92           N  
ATOM   2047  H   GLU A 138      13.967  -0.910 -22.745  1.00 97.92           H  
ATOM   2048  CA  GLU A 138      13.071   0.039 -24.434  1.00 97.92           C  
ATOM   2049  HA  GLU A 138      13.444   0.919 -24.957  1.00 97.92           H  
ATOM   2050  C   GLU A 138      11.548   0.175 -24.310  1.00 97.92           C  
ATOM   2051  CB  GLU A 138      13.442  -1.195 -25.275  1.00 97.92           C  
ATOM   2052  HB2 GLU A 138      12.876  -1.153 -26.206  1.00 97.92           H  
ATOM   2053  HB3 GLU A 138      13.156  -2.098 -24.735  1.00 97.92           H  
ATOM   2054  O   GLU A 138      10.897  -0.581 -23.582  1.00 97.92           O  
ATOM   2055  CG  GLU A 138      14.941  -1.251 -25.620  1.00 97.92           C  
ATOM   2056  HG2 GLU A 138      15.511  -1.384 -24.701  1.00 97.92           H  
ATOM   2057  HG3 GLU A 138      15.227  -0.296 -26.058  1.00 97.92           H  
ATOM   2058  CD  GLU A 138      15.307  -2.382 -26.602  1.00 97.92           C  
ATOM   2059  OE1 GLU A 138      16.398  -2.285 -27.213  1.00 97.92           O  
ATOM   2060  OE2 GLU A 138      14.523  -3.349 -26.742  1.00 97.92           O  
ATOM   2061  N   TYR A 139      10.972   1.114 -25.067  1.00 97.67           N  
ATOM   2062  H   TYR A 139      11.555   1.714 -25.633  1.00 97.67           H  
ATOM   2063  CA  TYR A 139       9.523   1.226 -25.209  1.00 97.67           C  
ATOM   2064  HA  TYR A 139       9.081   1.331 -24.218  1.00 97.67           H  
ATOM   2065  C   TYR A 139       8.972  -0.044 -25.861  1.00 97.67           C  
ATOM   2066  CB  TYR A 139       9.160   2.469 -26.029  1.00 97.67           C  
ATOM   2067  HB2 TYR A 139       9.614   3.342 -25.560  1.00 97.67           H  
ATOM   2068  HB3 TYR A 139       9.578   2.376 -27.032  1.00 97.67           H  
ATOM   2069  O   TYR A 139       9.338  -0.393 -26.985  1.00 97.67           O  
ATOM   2070  CG  TYR A 139       7.664   2.694 -26.136  1.00 97.67           C  
ATOM   2071  CD1 TYR A 139       6.919   2.086 -27.166  1.00 97.67           C  
ATOM   2072  HD1 TYR A 139       7.403   1.467 -27.906  1.00 97.67           H  
ATOM   2073  CD2 TYR A 139       7.013   3.511 -25.192  1.00 97.67           C  
ATOM   2074  HD2 TYR A 139       7.585   3.986 -24.409  1.00 97.67           H  
ATOM   2075  CE1 TYR A 139       5.532   2.309 -27.253  1.00 97.67           C  
ATOM   2076  HE1 TYR A 139       4.951   1.876 -28.053  1.00 97.67           H  
ATOM   2077  CE2 TYR A 139       5.621   3.711 -25.261  1.00 97.67           C  
ATOM   2078  HE2 TYR A 139       5.122   4.323 -24.524  1.00 97.67           H  
ATOM   2079  OH  TYR A 139       3.540   3.311 -26.400  1.00 97.67           O  
ATOM   2080  HH  TYR A 139       3.147   3.543 -25.556  1.00 97.67           H  
ATOM   2081  CZ  TYR A 139       4.880   3.115 -26.303  1.00 97.67           C  
ATOM   2082  N   THR A 140       8.095  -0.740 -25.144  1.00 98.00           N  
ATOM   2083  H   THR A 140       7.841  -0.396 -24.229  1.00 98.00           H  
ATOM   2084  CA  THR A 140       7.484  -1.987 -25.600  1.00 98.00           C  
ATOM   2085  HA  THR A 140       8.044  -2.378 -26.449  1.00 98.00           H  
ATOM   2086  C   THR A 140       6.051  -1.722 -26.049  1.00 98.00           C  
ATOM   2087  CB  THR A 140       7.546  -3.044 -24.493  1.00 98.00           C  
ATOM   2088  HB  THR A 140       6.921  -2.735 -23.655  1.00 98.00           H  
ATOM   2089  O   THR A 140       5.203  -1.340 -25.247  1.00 98.00           O  
ATOM   2090  CG2 THR A 140       7.087  -4.413 -24.986  1.00 98.00           C  
ATOM   2091 HG21 THR A 140       7.684  -4.724 -25.844  1.00 98.00           H  
ATOM   2092 HG22 THR A 140       6.036  -4.361 -25.270  1.00 98.00           H  
ATOM   2093 HG23 THR A 140       7.198  -5.141 -24.183  1.00 98.00           H  
ATOM   2094  OG1 THR A 140       8.877  -3.193 -24.041  1.00 98.00           O  
ATOM   2095  HG1 THR A 140       9.256  -2.314 -23.978  1.00 98.00           H  
ATOM   2096  N   GLU A 141       5.777  -1.941 -27.334  1.00 97.39           N  
ATOM   2097  H   GLU A 141       6.534  -2.192 -27.953  1.00 97.39           H  
ATOM   2098  CA  GLU A 141       4.439  -1.787 -27.919  1.00 97.39           C  
ATOM   2099  HA  GLU A 141       4.088  -0.771 -27.740  1.00 97.39           H  
ATOM   2100  C   GLU A 141       3.419  -2.758 -27.301  1.00 97.39           C  
ATOM   2101  CB  GLU A 141       4.508  -2.029 -29.437  1.00 97.39           C  
ATOM   2102  HB2 GLU A 141       3.498  -2.059 -29.847  1.00 97.39           H  
ATOM   2103  HB3 GLU A 141       4.952  -3.009 -29.610  1.00 97.39           H  
ATOM   2104  O   GLU A 141       3.760  -3.892 -26.948  1.00 97.39           O  
ATOM   2105  CG  GLU A 141       5.331  -0.982 -30.208  1.00 97.39           C  
ATOM   2106  HG2 GLU A 141       5.427  -1.326 -31.238  1.00 97.39           H  
ATOM   2107  HG3 GLU A 141       6.336  -0.938 -29.789  1.00 97.39           H  
ATOM   2108  CD  GLU A 141       4.707   0.422 -30.218  1.00 97.39           C  
ATOM   2109  OE1 GLU A 141       5.432   1.362 -30.616  1.00 97.39           O  
ATOM   2110  OE2 GLU A 141       3.522   0.547 -29.837  1.00 97.39           O  
ATOM   2111  N   GLN A 142       2.145  -2.348 -27.244  1.00 96.28           N  
ATOM   2112  H   GLN A 142       1.930  -1.425 -27.593  1.00 96.28           H  
ATOM   2113  CA  GLN A 142       1.049  -3.162 -26.687  1.00 96.28           C  
ATOM   2114  HA  GLN A 142       1.244  -3.322 -25.626  1.00 96.28           H  
ATOM   2115  C   GLN A 142       0.937  -4.553 -27.339  1.00 96.28           C  
ATOM   2116  CB  GLN A 142      -0.288  -2.412 -26.813  1.00 96.28           C  
ATOM   2117  HB2 GLN A 142      -1.106  -3.114 -26.650  1.00 96.28           H  
ATOM   2118  HB3 GLN A 142      -0.386  -2.022 -27.827  1.00 96.28           H  
ATOM   2119  O   GLN A 142       0.660  -5.537 -26.652  1.00 96.28           O  
ATOM   2120  CG  GLN A 142      -0.442  -1.258 -25.809  1.00 96.28           C  
ATOM   2121  HG2 GLN A 142       0.385  -0.558 -25.935  1.00 96.28           H  
ATOM   2122  HG3 GLN A 142      -1.366  -0.722 -26.025  1.00 96.28           H  
ATOM   2123  CD  GLN A 142      -0.502  -1.737 -24.362  1.00 96.28           C  
ATOM   2124  NE2 GLN A 142       0.304  -1.169 -23.500  1.00 96.28           N  
ATOM   2125 HE21 GLN A 142       0.423  -1.601 -22.595  1.00 96.28           H  
ATOM   2126 HE22 GLN A 142       0.938  -0.439 -23.792  1.00 96.28           H  
ATOM   2127  OE1 GLN A 142      -1.266  -2.618 -23.989  1.00 96.28           O  
ATOM   2128  N   ASP A 143       1.229  -4.656 -28.639  1.00 96.06           N  
ATOM   2129  H   ASP A 143       1.356  -3.800 -29.159  1.00 96.06           H  
ATOM   2130  CA  ASP A 143       1.201  -5.905 -29.412  1.00 96.06           C  
ATOM   2131  HA  ASP A 143       0.181  -6.289 -29.438  1.00 96.06           H  
ATOM   2132  C   ASP A 143       2.104  -7.003 -28.830  1.00 96.06           C  
ATOM   2133  CB  ASP A 143       1.663  -5.626 -30.854  1.00 96.06           C  
ATOM   2134  HB2 ASP A 143       2.598  -5.066 -30.829  1.00 96.06           H  
ATOM   2135  HB3 ASP A 143       1.865  -6.580 -31.341  1.00 96.06           H  
ATOM   2136  O   ASP A 143       1.812  -8.188 -28.990  1.00 96.06           O  
ATOM   2137  CG  ASP A 143       0.650  -4.876 -31.725  1.00 96.06           C  
ATOM   2138  OD1 ASP A 143      -0.395  -4.442 -31.195  1.00 96.06           O  
ATOM   2139  OD2 ASP A 143       0.940  -4.757 -32.938  1.00 96.06           O  
ATOM   2140  N   TYR A 144       3.193  -6.638 -28.140  1.00 97.26           N  
ATOM   2141  H   TYR A 144       3.352  -5.656 -27.970  1.00 97.26           H  
ATOM   2142  CA  TYR A 144       4.049  -7.622 -27.475  1.00 97.26           C  
ATOM   2143  HA  TYR A 144       4.375  -8.360 -28.208  1.00 97.26           H  
ATOM   2144  C   TYR A 144       3.285  -8.370 -26.379  1.00 97.26           C  
ATOM   2145  CB  TYR A 144       5.285  -6.932 -26.885  1.00 97.26           C  
ATOM   2146  HB2 TYR A 144       4.951  -6.095 -26.271  1.00 97.26           H  
ATOM   2147  HB3 TYR A 144       5.895  -6.529 -27.693  1.00 97.26           H  
ATOM   2148  O   TYR A 144       3.416  -9.592 -26.269  1.00 97.26           O  
ATOM   2149  CG  TYR A 144       6.133  -7.850 -26.020  1.00 97.26           C  
ATOM   2150  CD1 TYR A 144       6.006  -7.805 -24.618  1.00 97.26           C  
ATOM   2151  HD1 TYR A 144       5.338  -7.086 -24.168  1.00 97.26           H  
ATOM   2152  CD2 TYR A 144       6.997  -8.788 -26.613  1.00 97.26           C  
ATOM   2153  HD2 TYR A 144       7.088  -8.820 -27.689  1.00 97.26           H  
ATOM   2154  CE1 TYR A 144       6.729  -8.699 -23.805  1.00 97.26           C  
ATOM   2155  HE1 TYR A 144       6.611  -8.665 -22.732  1.00 97.26           H  
ATOM   2156  CE2 TYR A 144       7.734  -9.676 -25.804  1.00 97.26           C  
ATOM   2157  HE2 TYR A 144       8.407 -10.395 -26.248  1.00 97.26           H  
ATOM   2158  OH  TYR A 144       8.317 -10.512 -23.644  1.00 97.26           O  
ATOM   2159  HH  TYR A 144       8.213 -10.385 -22.698  1.00 97.26           H  
ATOM   2160  CZ  TYR A 144       7.602  -9.634 -24.399  1.00 97.26           C  
ATOM   2161  N   PHE A 145       2.492  -7.640 -25.591  1.00 96.95           N  
ATOM   2162  H   PHE A 145       2.379  -6.660 -25.807  1.00 96.95           H  
ATOM   2163  CA  PHE A 145       1.739  -8.171 -24.456  1.00 96.95           C  
ATOM   2164  HA  PHE A 145       2.333  -8.954 -23.984  1.00 96.95           H  
ATOM   2165  C   PHE A 145       0.410  -8.812 -24.858  1.00 96.95           C  
ATOM   2166  CB  PHE A 145       1.487  -7.058 -23.436  1.00 96.95           C  
ATOM   2167  HB2 PHE A 145       1.107  -7.532 -22.531  1.00 96.95           H  
ATOM   2168  HB3 PHE A 145       0.712  -6.393 -23.819  1.00 96.95           H  
ATOM   2169  O   PHE A 145      -0.193  -9.557 -24.086  1.00 96.95           O  
ATOM   2170  CG  PHE A 145       2.695  -6.230 -23.051  1.00 96.95           C  
ATOM   2171  CD1 PHE A 145       3.617  -6.722 -22.115  1.00 96.95           C  
ATOM   2172  HD1 PHE A 145       3.469  -7.704 -21.690  1.00 96.95           H  
ATOM   2173  CD2 PHE A 145       2.881  -4.950 -23.597  1.00 96.95           C  
ATOM   2174  HD2 PHE A 145       2.166  -4.561 -24.307  1.00 96.95           H  
ATOM   2175  CE1 PHE A 145       4.713  -5.942 -21.715  1.00 96.95           C  
ATOM   2176  HE1 PHE A 145       5.393  -6.308 -20.961  1.00 96.95           H  
ATOM   2177  CE2 PHE A 145       3.978  -4.166 -23.209  1.00 96.95           C  
ATOM   2178  HE2 PHE A 145       4.100  -3.176 -23.622  1.00 96.95           H  
ATOM   2179  CZ  PHE A 145       4.894  -4.662 -22.267  1.00 96.95           C  
ATOM   2180  HZ  PHE A 145       5.722  -4.045 -21.951  1.00 96.95           H  
ATOM   2181  N   PHE A 146      -0.069  -8.519 -26.063  1.00 92.63           N  
ATOM   2182  H   PHE A 146       0.443  -7.873 -26.647  1.00 92.63           H  
ATOM   2183  CA  PHE A 146      -1.319  -9.063 -26.554  1.00 92.63           C  
ATOM   2184  HA  PHE A 146      -2.085  -8.865 -25.804  1.00 92.63           H  
ATOM   2185  C   PHE A 146      -1.225 -10.581 -26.762  1.00 92.63           C  
ATOM   2186  CB  PHE A 146      -1.723  -8.335 -27.834  1.00 92.63           C  
ATOM   2187  HB2 PHE A 146      -0.979  -8.524 -28.607  1.00 92.63           H  
ATOM   2188  HB3 PHE A 146      -1.737  -7.261 -27.645  1.00 92.63           H  
ATOM   2189  O   PHE A 146      -0.314 -11.104 -27.408  1.00 92.63           O  
ATOM   2190  CG  PHE A 146      -3.083  -8.763 -28.339  1.00 92.63           C  
ATOM   2191  CD1 PHE A 146      -3.202  -9.888 -29.179  1.00 92.63           C  
ATOM   2192  HD1 PHE A 146      -2.318 -10.433 -29.477  1.00 92.63           H  
ATOM   2193  CD2 PHE A 146      -4.232  -8.045 -27.961  1.00 92.63           C  
ATOM   2194  HD2 PHE A 146      -4.144  -7.171 -27.332  1.00 92.63           H  
ATOM   2195  CE1 PHE A 146      -4.465 -10.294 -29.642  1.00 92.63           C  
ATOM   2196  HE1 PHE A 146      -4.567 -11.152 -30.290  1.00 92.63           H  
ATOM   2197  CE2 PHE A 146      -5.489  -8.434 -28.449  1.00 92.63           C  
ATOM   2198  HE2 PHE A 146      -6.362  -7.847 -28.205  1.00 92.63           H  
ATOM   2199  CZ  PHE A 146      -5.606  -9.556 -29.289  1.00 92.63           C  
ATOM   2200  HZ  PHE A 146      -6.571  -9.847 -29.677  1.00 92.63           H  
ATOM   2201  N   THR A 147      -2.230 -11.306 -26.268  1.00 92.53           N  
ATOM   2202  H   THR A 147      -2.978 -10.821 -25.792  1.00 92.53           H  
ATOM   2203  CA  THR A 147      -2.422 -12.726 -26.580  1.00 92.53           C  
ATOM   2204  HA  THR A 147      -1.862 -12.963 -27.484  1.00 92.53           H  
ATOM   2205  C   THR A 147      -3.891 -13.003 -26.869  1.00 92.53           C  
ATOM   2206  CB  THR A 147      -1.918 -13.658 -25.466  1.00 92.53           C  
ATOM   2207  HB  THR A 147      -2.048 -14.689 -25.795  1.00 92.53           H  
ATOM   2208  O   THR A 147      -4.775 -12.492 -26.178  1.00 92.53           O  
ATOM   2209  CG2 THR A 147      -0.454 -13.452 -25.088  1.00 92.53           C  
ATOM   2210 HG21 THR A 147      -0.292 -12.437 -24.726  1.00 92.53           H  
ATOM   2211 HG22 THR A 147      -0.172 -14.153 -24.302  1.00 92.53           H  
ATOM   2212 HG23 THR A 147       0.178 -13.614 -25.962  1.00 92.53           H  
ATOM   2213  OG1 THR A 147      -2.650 -13.477 -24.285  1.00 92.53           O  
ATOM   2214  HG1 THR A 147      -2.352 -12.632 -23.939  1.00 92.53           H  
ATOM   2215  N   GLU A 148      -4.156 -13.873 -27.846  1.00 91.55           N  
ATOM   2216  H   GLU A 148      -3.404 -14.172 -28.450  1.00 91.55           H  
ATOM   2217  CA  GLU A 148      -5.526 -14.210 -28.263  1.00 91.55           C  
ATOM   2218  HA  GLU A 148      -6.004 -13.309 -28.646  1.00 91.55           H  
ATOM   2219  C   GLU A 148      -6.369 -14.724 -27.087  1.00 91.55           C  
ATOM   2220  CB  GLU A 148      -5.461 -15.266 -29.381  1.00 91.55           C  
ATOM   2221  HB2 GLU A 148      -4.697 -14.985 -30.106  1.00 91.55           H  
ATOM   2222  HB3 GLU A 148      -5.158 -16.220 -28.949  1.00 91.55           H  
ATOM   2223  O   GLU A 148      -7.496 -14.285 -26.881  1.00 91.55           O  
ATOM   2224  CG  GLU A 148      -6.801 -15.457 -30.112  1.00 91.55           C  
ATOM   2225  HG2 GLU A 148      -7.566 -15.731 -29.385  1.00 91.55           H  
ATOM   2226  HG3 GLU A 148      -6.687 -16.292 -30.803  1.00 91.55           H  
ATOM   2227  CD  GLU A 148      -7.250 -14.216 -30.905  1.00 91.55           C  
ATOM   2228  OE1 GLU A 148      -8.411 -14.201 -31.366  1.00 91.55           O  
ATOM   2229  OE2 GLU A 148      -6.413 -13.300 -31.078  1.00 91.55           O  
ATOM   2230  N   ARG A 149      -5.778 -15.570 -26.228  1.00 88.30           N  
ATOM   2231  H   ARG A 149      -4.839 -15.865 -26.451  1.00 88.30           H  
ATOM   2232  CA  ARG A 149      -6.425 -16.078 -25.006  1.00 88.30           C  
ATOM   2233  HA  ARG A 149      -7.297 -16.664 -25.295  1.00 88.30           H  
ATOM   2234  C   ARG A 149      -6.951 -14.944 -24.121  1.00 88.30           C  
ATOM   2235  CB  ARG A 149      -5.440 -16.975 -24.230  1.00 88.30           C  
ATOM   2236  HB2 ARG A 149      -5.186 -17.835 -24.850  1.00 88.30           H  
ATOM   2237  HB3 ARG A 149      -4.529 -16.416 -24.018  1.00 88.30           H  
ATOM   2238  O   ARG A 149      -8.081 -15.010 -23.644  1.00 88.30           O  
ATOM   2239  CG  ARG A 149      -6.046 -17.472 -22.904  1.00 88.30           C  
ATOM   2240  HG2 ARG A 149      -6.998 -17.957 -23.122  1.00 88.30           H  
ATOM   2241  HG3 ARG A 149      -6.249 -16.630 -22.242  1.00 88.30           H  
ATOM   2242  CD  ARG A 149      -5.165 -18.468 -22.143  1.00 88.30           C  
ATOM   2243  HD2 ARG A 149      -5.792 -18.938 -21.385  1.00 88.30           H  
ATOM   2244  HD3 ARG A 149      -4.828 -19.248 -22.827  1.00 88.30           H  
ATOM   2245  NE  ARG A 149      -3.999 -17.820 -21.501  1.00 88.30           N  
ATOM   2246  HE  ARG A 149      -3.524 -17.099 -22.026  1.00 88.30           H  
ATOM   2247  NH1 ARG A 149      -3.958 -19.036 -19.530  1.00 88.30           N  
ATOM   2248 HH11 ARG A 149      -3.630 -19.157 -18.583  1.00 88.30           H  
ATOM   2249 HH12 ARG A 149      -4.853 -19.468 -19.714  1.00 88.30           H  
ATOM   2250  NH2 ARG A 149      -2.383 -17.534 -19.925  1.00 88.30           N  
ATOM   2251 HH21 ARG A 149      -1.807 -17.009 -20.568  1.00 88.30           H  
ATOM   2252 HH22 ARG A 149      -1.939 -17.880 -19.086  1.00 88.30           H  
ATOM   2253  CZ  ARG A 149      -3.460 -18.135 -20.333  1.00 88.30           C  
ATOM   2254  N   ARG A 150      -6.131 -13.919 -23.863  1.00 91.83           N  
ATOM   2255  H   ARG A 150      -5.261 -13.864 -24.373  1.00 91.83           H  
ATOM   2256  CA  ARG A 150      -6.500 -12.801 -22.977  1.00 91.83           C  
ATOM   2257  HA  ARG A 150      -7.025 -13.191 -22.105  1.00 91.83           H  
ATOM   2258  C   ARG A 150      -7.502 -11.859 -23.637  1.00 91.83           C  
ATOM   2259  CB  ARG A 150      -5.241 -12.049 -22.514  1.00 91.83           C  
ATOM   2260  HB2 ARG A 150      -5.543 -11.180 -21.930  1.00 91.83           H  
ATOM   2261  HB3 ARG A 150      -4.694 -11.687 -23.384  1.00 91.83           H  
ATOM   2262  O   ARG A 150      -8.360 -11.314 -22.943  1.00 91.83           O  
ATOM   2263  CG  ARG A 150      -4.299 -12.906 -21.651  1.00 91.83           C  
ATOM   2264  HG2 ARG A 150      -3.443 -12.297 -21.360  1.00 91.83           H  
ATOM   2265  HG3 ARG A 150      -3.937 -13.761 -22.222  1.00 91.83           H  
ATOM   2266  CD  ARG A 150      -4.987 -13.455 -20.407  1.00 91.83           C  
ATOM   2267  HD2 ARG A 150      -5.518 -12.643 -19.910  1.00 91.83           H  
ATOM   2268  HD3 ARG A 150      -5.700 -14.216 -20.725  1.00 91.83           H  
ATOM   2269  NE  ARG A 150      -4.022 -14.060 -19.482  1.00 91.83           N  
ATOM   2270  HE  ARG A 150      -3.068 -13.736 -19.562  1.00 91.83           H  
ATOM   2271  NH1 ARG A 150      -5.524 -15.156 -18.128  1.00 91.83           N  
ATOM   2272 HH11 ARG A 150      -6.276 -14.678 -18.604  1.00 91.83           H  
ATOM   2273 HH12 ARG A 150      -5.720 -15.700 -17.300  1.00 91.83           H  
ATOM   2274  NH2 ARG A 150      -3.335 -15.428 -17.816  1.00 91.83           N  
ATOM   2275 HH21 ARG A 150      -2.389 -15.174 -18.060  1.00 91.83           H  
ATOM   2276 HH22 ARG A 150      -3.539 -16.152 -17.142  1.00 91.83           H  
ATOM   2277  CZ  ARG A 150      -4.302 -14.873 -18.484  1.00 91.83           C  
ATOM   2278  N   TYR A 151      -7.448 -11.728 -24.959  1.00 92.70           N  
ATOM   2279  H   TYR A 151      -6.701 -12.178 -25.468  1.00 92.70           H  
ATOM   2280  CA  TYR A 151      -8.455 -10.993 -25.715  1.00 92.70           C  
ATOM   2281  HA  TYR A 151      -8.596 -10.020 -25.246  1.00 92.70           H  
ATOM   2282  C   TYR A 151      -9.821 -11.687 -25.694  1.00 92.70           C  
ATOM   2283  CB  TYR A 151      -7.947 -10.761 -27.135  1.00 92.70           C  
ATOM   2284  HB2 TYR A 151      -7.898 -11.709 -27.672  1.00 92.70           H  
ATOM   2285  HB3 TYR A 151      -6.935 -10.361 -27.073  1.00 92.70           H  
ATOM   2286  O   TYR A 151     -10.820 -11.056 -25.351  1.00 92.70           O  
ATOM   2287  CG  TYR A 151      -8.806  -9.778 -27.902  1.00 92.70           C  
ATOM   2288  CD1 TYR A 151      -9.548 -10.198 -29.023  1.00 92.70           C  
ATOM   2289  HD1 TYR A 151      -9.490 -11.222 -29.360  1.00 92.70           H  
ATOM   2290  CD2 TYR A 151      -8.857  -8.433 -27.487  1.00 92.70           C  
ATOM   2291  HD2 TYR A 151      -8.269  -8.102 -26.644  1.00 92.70           H  
ATOM   2292  CE1 TYR A 151     -10.341  -9.266 -29.723  1.00 92.70           C  
ATOM   2293  HE1 TYR A 151     -10.897  -9.571 -30.597  1.00 92.70           H  
ATOM   2294  CE2 TYR A 151      -9.642  -7.502 -28.186  1.00 92.70           C  
ATOM   2295  HE2 TYR A 151      -9.659  -6.465 -27.885  1.00 92.70           H  
ATOM   2296  OH  TYR A 151     -11.152  -7.008 -29.967  1.00 92.70           O  
ATOM   2297  HH  TYR A 151     -11.027  -6.134 -29.590  1.00 92.70           H  
ATOM   2298  CZ  TYR A 151     -10.392  -7.918 -29.303  1.00 92.70           C  
ATOM   2299  N   GLU A 152      -9.877 -13.000 -25.931  1.00 89.09           N  
ATOM   2300  H   GLU A 152      -9.046 -13.469 -26.263  1.00 89.09           H  
ATOM   2301  CA  GLU A 152     -11.115 -13.779 -25.806  1.00 89.09           C  
ATOM   2302  HA  GLU A 152     -11.861 -13.377 -26.491  1.00 89.09           H  
ATOM   2303  C   GLU A 152     -11.707 -13.704 -24.388  1.00 89.09           C  
ATOM   2304  CB  GLU A 152     -10.872 -15.255 -26.154  1.00 89.09           C  
ATOM   2305  HB2 GLU A 152     -11.752 -15.801 -25.815  1.00 89.09           H  
ATOM   2306  HB3 GLU A 152     -10.011 -15.630 -25.601  1.00 89.09           H  
ATOM   2307  O   GLU A 152     -12.921 -13.539 -24.225  1.00 89.09           O  
ATOM   2308  CG  GLU A 152     -10.681 -15.532 -27.654  1.00 89.09           C  
ATOM   2309  HG2 GLU A 152      -9.735 -15.102 -27.984  1.00 89.09           H  
ATOM   2310  HG3 GLU A 152     -11.486 -15.041 -28.199  1.00 89.09           H  
ATOM   2311  CD  GLU A 152     -10.721 -17.041 -27.979  1.00 89.09           C  
ATOM   2312  OE1 GLU A 152     -10.221 -17.438 -29.053  1.00 89.09           O  
ATOM   2313  OE2 GLU A 152     -11.361 -17.809 -27.212  1.00 89.09           O  
ATOM   2314  N   GLN A 153     -10.857 -13.777 -23.355  1.00 87.28           N  
ATOM   2315  H   GLN A 153      -9.885 -13.970 -23.550  1.00 87.28           H  
ATOM   2316  CA  GLN A 153     -11.277 -13.572 -21.965  1.00 87.28           C  
ATOM   2317  HA  GLN A 153     -12.031 -14.316 -21.708  1.00 87.28           H  
ATOM   2318  C   GLN A 153     -11.914 -12.190 -21.767  1.00 87.28           C  
ATOM   2319  CB  GLN A 153     -10.084 -13.725 -21.012  1.00 87.28           C  
ATOM   2320  HB2 GLN A 153     -10.339 -13.273 -20.053  1.00 87.28           H  
ATOM   2321  HB3 GLN A 153      -9.230 -13.184 -21.419  1.00 87.28           H  
ATOM   2322  O   GLN A 153     -12.970 -12.095 -21.138  1.00 87.28           O  
ATOM   2323  CG  GLN A 153      -9.687 -15.182 -20.742  1.00 87.28           C  
ATOM   2324  HG2 GLN A 153      -9.558 -15.718 -21.682  1.00 87.28           H  
ATOM   2325  HG3 GLN A 153     -10.487 -15.669 -20.185  1.00 87.28           H  
ATOM   2326  CD  GLN A 153      -8.390 -15.285 -19.939  1.00 87.28           C  
ATOM   2327  NE2 GLN A 153      -7.877 -16.467 -19.706  1.00 87.28           N  
ATOM   2328 HE21 GLN A 153      -8.536 -17.231 -19.754  1.00 87.28           H  
ATOM   2329 HE22 GLN A 153      -7.098 -16.551 -19.068  1.00 87.28           H  
ATOM   2330  OE1 GLN A 153      -7.792 -14.310 -19.502  1.00 87.28           O  
ATOM   2331  N   LEU A 154     -11.316 -11.124 -22.313  1.00 90.80           N  
ATOM   2332  H   LEU A 154     -10.457 -11.257 -22.826  1.00 90.80           H  
ATOM   2333  CA  LEU A 154     -11.874  -9.774 -22.225  1.00 90.80           C  
ATOM   2334  HA  LEU A 154     -12.020  -9.541 -21.171  1.00 90.80           H  
ATOM   2335  C   LEU A 154     -13.246  -9.682 -22.902  1.00 90.80           C  
ATOM   2336  CB  LEU A 154     -10.886  -8.754 -22.822  1.00 90.80           C  
ATOM   2337  HB2 LEU A 154     -10.668  -9.027 -23.855  1.00 90.80           H  
ATOM   2338  HB3 LEU A 154      -9.953  -8.793 -22.261  1.00 90.80           H  
ATOM   2339  O   LEU A 154     -14.178  -9.145 -22.300  1.00 90.80           O  
ATOM   2340  CG  LEU A 154     -11.429  -7.311 -22.815  1.00 90.80           C  
ATOM   2341  HG  LEU A 154     -12.379  -7.265 -23.349  1.00 90.80           H  
ATOM   2342  CD1 LEU A 154     -11.646  -6.791 -21.393  1.00 90.80           C  
ATOM   2343 HD11 LEU A 154     -11.924  -5.737 -21.413  1.00 90.80           H  
ATOM   2344 HD12 LEU A 154     -12.446  -7.351 -20.911  1.00 90.80           H  
ATOM   2345 HD13 LEU A 154     -10.722  -6.894 -20.823  1.00 90.80           H  
ATOM   2346  CD2 LEU A 154     -10.476  -6.366 -23.529  1.00 90.80           C  
ATOM   2347 HD21 LEU A 154      -9.509  -6.352 -23.026  1.00 90.80           H  
ATOM   2348 HD22 LEU A 154     -10.345  -6.672 -24.567  1.00 90.80           H  
ATOM   2349 HD23 LEU A 154     -10.885  -5.356 -23.494  1.00 90.80           H  
ATOM   2350  N   LEU A 155     -13.387 -10.216 -24.118  1.00 90.17           N  
ATOM   2351  H   LEU A 155     -12.574 -10.627 -24.554  1.00 90.17           H  
ATOM   2352  CA  LEU A 155     -14.652 -10.193 -24.859  1.00 90.17           C  
ATOM   2353  HA  LEU A 155     -14.974  -9.159 -24.980  1.00 90.17           H  
ATOM   2354  C   LEU A 155     -15.773 -10.907 -24.090  1.00 90.17           C  
ATOM   2355  CB  LEU A 155     -14.457 -10.827 -26.248  1.00 90.17           C  
ATOM   2356  HB2 LEU A 155     -14.043 -11.827 -26.121  1.00 90.17           H  
ATOM   2357  HB3 LEU A 155     -15.438 -10.934 -26.710  1.00 90.17           H  
ATOM   2358  O   LEU A 155     -16.857 -10.347 -23.928  1.00 90.17           O  
ATOM   2359  CG  LEU A 155     -13.554 -10.042 -27.220  1.00 90.17           C  
ATOM   2360  HG  LEU A 155     -12.549  -9.952 -26.809  1.00 90.17           H  
ATOM   2361  CD1 LEU A 155     -13.479 -10.811 -28.539  1.00 90.17           C  
ATOM   2362 HD11 LEU A 155     -14.474 -10.940 -28.964  1.00 90.17           H  
ATOM   2363 HD12 LEU A 155     -12.857 -10.261 -29.245  1.00 90.17           H  
ATOM   2364 HD13 LEU A 155     -13.020 -11.785 -28.369  1.00 90.17           H  
ATOM   2365  CD2 LEU A 155     -14.085  -8.635 -27.506  1.00 90.17           C  
ATOM   2366 HD21 LEU A 155     -13.464  -8.165 -28.269  1.00 90.17           H  
ATOM   2367 HD22 LEU A 155     -14.022  -8.022 -26.607  1.00 90.17           H  
ATOM   2368 HD23 LEU A 155     -15.115  -8.684 -27.857  1.00 90.17           H  
ATOM   2369  N   SER A 156     -15.485 -12.092 -23.542  1.00 83.73           N  
ATOM   2370  H   SER A 156     -14.571 -12.480 -23.723  1.00 83.73           H  
ATOM   2371  CA  SER A 156     -16.424 -12.857 -22.707  1.00 83.73           C  
ATOM   2372  HA  SER A 156     -17.312 -13.095 -23.293  1.00 83.73           H  
ATOM   2373  C   SER A 156     -16.873 -12.073 -21.466  1.00 83.73           C  
ATOM   2374  CB  SER A 156     -15.741 -14.165 -22.289  1.00 83.73           C  
ATOM   2375  HB2 SER A 156     -15.485 -14.731 -23.185  1.00 83.73           H  
ATOM   2376  HB3 SER A 156     -14.817 -13.928 -21.761  1.00 83.73           H  
ATOM   2377  O   SER A 156     -18.056 -12.067 -21.119  1.00 83.73           O  
ATOM   2378  OG  SER A 156     -16.554 -14.969 -21.447  1.00 83.73           O  
ATOM   2379  HG  SER A 156     -16.000 -15.693 -21.144  1.00 83.73           H  
ATOM   2380  N   MET A 157     -15.949 -11.365 -20.805  1.00 82.28           N  
ATOM   2381  H   MET A 157     -14.993 -11.398 -21.129  1.00 82.28           H  
ATOM   2382  CA  MET A 157     -16.271 -10.545 -19.631  1.00 82.28           C  
ATOM   2383  HA  MET A 157     -16.894 -11.133 -18.957  1.00 82.28           H  
ATOM   2384  C   MET A 157     -17.101  -9.309 -20.004  1.00 82.28           C  
ATOM   2385  CB  MET A 157     -14.985 -10.161 -18.882  1.00 82.28           C  
ATOM   2386  HB2 MET A 157     -15.220  -9.437 -18.102  1.00 82.28           H  
ATOM   2387  HB3 MET A 157     -14.284  -9.696 -19.575  1.00 82.28           H  
ATOM   2388  O   MET A 157     -18.103  -9.026 -19.341  1.00 82.28           O  
ATOM   2389  CG  MET A 157     -14.313 -11.371 -18.222  1.00 82.28           C  
ATOM   2390  HG2 MET A 157     -13.381 -11.040 -17.764  1.00 82.28           H  
ATOM   2391  HG3 MET A 157     -14.061 -12.094 -18.998  1.00 82.28           H  
ATOM   2392  SD  MET A 157     -15.286 -12.241 -16.959  1.00 82.28           S  
ATOM   2393  CE  MET A 157     -14.251 -13.726 -16.814  1.00 82.28           C  
ATOM   2394  HE1 MET A 157     -14.221 -14.248 -17.771  1.00 82.28           H  
ATOM   2395  HE2 MET A 157     -13.231 -13.457 -16.539  1.00 82.28           H  
ATOM   2396  HE3 MET A 157     -14.653 -14.402 -16.059  1.00 82.28           H  
ATOM   2397  N   LYS A 158     -16.748  -8.617 -21.099  1.00 83.71           N  
ATOM   2398  H   LYS A 158     -15.932  -8.924 -21.609  1.00 83.71           H  
ATOM   2399  CA  LYS A 158     -17.509  -7.468 -21.615  1.00 83.71           C  
ATOM   2400  HA  LYS A 158     -17.583  -6.716 -20.829  1.00 83.71           H  
ATOM   2401  C   LYS A 158     -18.955  -7.849 -21.956  1.00 83.71           C  
ATOM   2402  CB  LYS A 158     -16.808  -6.843 -22.841  1.00 83.71           C  
ATOM   2403  HB2 LYS A 158     -17.536  -6.225 -23.366  1.00 83.71           H  
ATOM   2404  HB3 LYS A 158     -16.491  -7.632 -23.522  1.00 83.71           H  
ATOM   2405  O   LYS A 158     -19.864  -7.131 -21.551  1.00 83.71           O  
ATOM   2406  CG  LYS A 158     -15.601  -5.948 -22.493  1.00 83.71           C  
ATOM   2407  HG2 LYS A 158     -14.817  -6.549 -22.034  1.00 83.71           H  
ATOM   2408  HG3 LYS A 158     -15.920  -5.190 -21.777  1.00 83.71           H  
ATOM   2409  CD  LYS A 158     -15.044  -5.243 -23.749  1.00 83.71           C  
ATOM   2410  HD2 LYS A 158     -14.682  -5.995 -24.450  1.00 83.71           H  
ATOM   2411  HD3 LYS A 158     -15.845  -4.678 -24.224  1.00 83.71           H  
ATOM   2412  CE  LYS A 158     -13.894  -4.285 -23.396  1.00 83.71           C  
ATOM   2413  HE2 LYS A 158     -14.234  -3.598 -22.621  1.00 83.71           H  
ATOM   2414  HE3 LYS A 158     -13.074  -4.867 -22.977  1.00 83.71           H  
ATOM   2415  NZ  LYS A 158     -13.390  -3.494 -24.556  1.00 83.71           N  
ATOM   2416  HZ1 LYS A 158     -12.945  -4.038 -25.281  1.00 83.71           H  
ATOM   2417  HZ2 LYS A 158     -12.693  -2.836 -24.239  1.00 83.71           H  
ATOM   2418  HZ3 LYS A 158     -14.116  -2.965 -25.018  1.00 83.71           H  
ATOM   2419  N   GLU A 159     -19.181  -8.972 -22.643  1.00 78.46           N  
ATOM   2420  H   GLU A 159     -18.387  -9.507 -22.964  1.00 78.46           H  
ATOM   2421  CA  GLU A 159     -20.526  -9.418 -23.050  1.00 78.46           C  
ATOM   2422  HA  GLU A 159     -20.999  -8.626 -23.631  1.00 78.46           H  
ATOM   2423  C   GLU A 159     -21.438  -9.706 -21.851  1.00 78.46           C  
ATOM   2424  CB  GLU A 159     -20.405 -10.664 -23.945  1.00 78.46           C  
ATOM   2425  HB2 GLU A 159     -19.996 -11.487 -23.358  1.00 78.46           H  
ATOM   2426  HB3 GLU A 159     -19.716 -10.440 -24.760  1.00 78.46           H  
ATOM   2427  O   GLU A 159     -22.614  -9.344 -21.852  1.00 78.46           O  
ATOM   2428  CG  GLU A 159     -21.760 -11.082 -24.547  1.00 78.46           C  
ATOM   2429  HG2 GLU A 159     -22.451 -11.318 -23.738  1.00 78.46           H  
ATOM   2430  HG3 GLU A 159     -22.166 -10.235 -25.101  1.00 78.46           H  
ATOM   2431  CD  GLU A 159     -21.682 -12.303 -25.479  1.00 78.46           C  
ATOM   2432  OE1 GLU A 159     -22.734 -12.627 -26.079  1.00 78.46           O  
ATOM   2433  OE2 GLU A 159     -20.599 -12.923 -25.579  1.00 78.46           O  
ATOM   2721  N   THR A 178      -1.654 -13.023 -10.241  1.00 94.91           N  
ATOM   2722  H   THR A 178      -2.416 -12.841  -9.604  1.00 94.91           H  
ATOM   2723  CA  THR A 178      -0.326 -12.526  -9.851  1.00 94.91           C  
ATOM   2724  HA  THR A 178      -0.018 -11.755 -10.557  1.00 94.91           H  
ATOM   2725  C   THR A 178       0.732 -13.631  -9.861  1.00 94.91           C  
ATOM   2726  CB  THR A 178      -0.421 -11.886  -8.465  1.00 94.91           C  
ATOM   2727  HB  THR A 178      -0.686 -12.653  -7.738  1.00 94.91           H  
ATOM   2728  O   THR A 178       0.479 -14.746  -9.391  1.00 94.91           O  
ATOM   2729  CG2 THR A 178       0.856 -11.212  -8.006  1.00 94.91           C  
ATOM   2730 HG21 THR A 178       1.656 -11.947  -7.917  1.00 94.91           H  
ATOM   2731 HG22 THR A 178       1.163 -10.427  -8.697  1.00 94.91           H  
ATOM   2732 HG23 THR A 178       0.682 -10.790  -7.016  1.00 94.91           H  
ATOM   2733  OG1 THR A 178      -1.444 -10.917  -8.487  1.00 94.91           O  
ATOM   2734  HG1 THR A 178      -1.073 -10.106  -8.132  1.00 94.91           H  
ATOM   2735  N   VAL A 179       1.921 -13.317 -10.369  1.00 98.70           N  
ATOM   2736  H   VAL A 179       2.068 -12.364 -10.671  1.00 98.70           H  
ATOM   2737  CA  VAL A 179       3.120 -14.157 -10.283  1.00 98.70           C  
ATOM   2738  HA  VAL A 179       2.823 -15.160  -9.977  1.00 98.70           H  
ATOM   2739  C   VAL A 179       4.063 -13.616  -9.216  1.00 98.70           C  
ATOM   2740  CB  VAL A 179       3.849 -14.294 -11.630  1.00 98.70           C  
ATOM   2741  HB  VAL A 179       4.601 -15.075 -11.518  1.00 98.70           H  
ATOM   2742  O   VAL A 179       4.057 -12.419  -8.934  1.00 98.70           O  
ATOM   2743  CG1 VAL A 179       2.891 -14.723 -12.740  1.00 98.70           C  
ATOM   2744 HG11 VAL A 179       3.465 -14.908 -13.648  1.00 98.70           H  
ATOM   2745 HG12 VAL A 179       2.168 -13.933 -12.942  1.00 98.70           H  
ATOM   2746 HG13 VAL A 179       2.361 -15.628 -12.441  1.00 98.70           H  
ATOM   2747  CG2 VAL A 179       4.572 -13.027 -12.089  1.00 98.70           C  
ATOM   2748 HG21 VAL A 179       5.081 -13.201 -13.037  1.00 98.70           H  
ATOM   2749 HG22 VAL A 179       3.860 -12.211 -12.209  1.00 98.70           H  
ATOM   2750 HG23 VAL A 179       5.312 -12.734 -11.344  1.00 98.70           H  
ATOM   2751  N   GLY A 180       4.894 -14.476  -8.643  1.00 98.93           N  
ATOM   2752  H   GLY A 180       4.866 -15.455  -8.890  1.00 98.93           H  
ATOM   2753  CA  GLY A 180       5.781 -14.059  -7.569  1.00 98.93           C  
ATOM   2754  HA2 GLY A 180       6.248 -13.114  -7.844  1.00 98.93           H  
ATOM   2755  HA3 GLY A 180       5.189 -13.903  -6.667  1.00 98.93           H  
ATOM   2756  C   GLY A 180       6.878 -15.057  -7.255  1.00 98.93           C  
ATOM   2757  O   GLY A 180       6.835 -16.209  -7.694  1.00 98.93           O  
ATOM   2758  N   ALA A 181       7.874 -14.596  -6.508  1.00 98.99           N  
ATOM   2759  H   ALA A 181       7.810 -13.639  -6.189  1.00 98.99           H  
ATOM   2760  CA  ALA A 181       9.010 -15.379  -6.053  1.00 98.99           C  
ATOM   2761  HA  ALA A 181       8.704 -16.421  -5.969  1.00 98.99           H  
ATOM   2762  C   ALA A 181       9.478 -14.903  -4.676  1.00 98.99           C  
ATOM   2763  CB  ALA A 181      10.141 -15.280  -7.081  1.00 98.99           C  
ATOM   2764  HB1 ALA A 181       9.785 -15.611  -8.057  1.00 98.99           H  
ATOM   2765  HB2 ALA A 181      10.470 -14.244  -7.164  1.00 98.99           H  
ATOM   2766  HB3 ALA A 181      10.980 -15.902  -6.768  1.00 98.99           H  
ATOM   2767  O   ALA A 181       9.478 -13.704  -4.398  1.00 98.99           O  
ATOM   2768  N   VAL A 182       9.933 -15.838  -3.846  1.00 98.99           N  
ATOM   2769  H   VAL A 182       9.922 -16.798  -4.161  1.00 98.99           H  
ATOM   2770  CA  VAL A 182      10.613 -15.563  -2.575  1.00 98.99           C  
ATOM   2771  HA  VAL A 182      10.916 -14.516  -2.563  1.00 98.99           H  
ATOM   2772  C   VAL A 182      11.880 -16.400  -2.466  1.00 98.99           C  
ATOM   2773  CB  VAL A 182       9.710 -15.785  -1.351  1.00 98.99           C  
ATOM   2774  HB  VAL A 182      10.313 -15.541  -0.476  1.00 98.99           H  
ATOM   2775  O   VAL A 182      11.889 -17.551  -2.905  1.00 98.99           O  
ATOM   2776  CG1 VAL A 182       8.520 -14.816  -1.327  1.00 98.99           C  
ATOM   2777 HG11 VAL A 182       7.573 -15.331  -1.492  1.00 98.99           H  
ATOM   2778 HG12 VAL A 182       8.484 -14.338  -0.349  1.00 98.99           H  
ATOM   2779 HG13 VAL A 182       8.630 -14.026  -2.069  1.00 98.99           H  
ATOM   2780  CG2 VAL A 182       9.222 -17.234  -1.212  1.00 98.99           C  
ATOM   2781 HG21 VAL A 182       8.721 -17.550  -2.127  1.00 98.99           H  
ATOM   2782 HG22 VAL A 182       8.528 -17.305  -0.375  1.00 98.99           H  
ATOM   2783 HG23 VAL A 182      10.063 -17.900  -1.018  1.00 98.99           H  
ATOM   2784  N   ALA A 183      12.944 -15.840  -1.895  1.00 98.98           N  
ATOM   2785  H   ALA A 183      12.875 -14.894  -1.547  1.00 98.98           H  
ATOM   2786  CA  ALA A 183      14.227 -16.525  -1.769  1.00 98.98           C  
ATOM   2787  HA  ALA A 183      14.054 -17.601  -1.790  1.00 98.98           H  
ATOM   2788  C   ALA A 183      14.945 -16.210  -0.455  1.00 98.98           C  
ATOM   2789  CB  ALA A 183      15.118 -16.157  -2.961  1.00 98.98           C  
ATOM   2790  HB1 ALA A 183      15.327 -15.088  -2.948  1.00 98.98           H  
ATOM   2791  HB2 ALA A 183      16.065 -16.691  -2.877  1.00 98.98           H  
ATOM   2792  HB3 ALA A 183      14.630 -16.429  -3.897  1.00 98.98           H  
ATOM   2793  O   ALA A 183      14.850 -15.093   0.055  1.00 98.98           O  
ATOM   2794  N   LEU A 184      15.712 -17.193   0.020  1.00 98.95           N  
ATOM   2795  H   LEU A 184      15.692 -18.069  -0.481  1.00 98.95           H  
ATOM   2796  CA  LEU A 184      16.784 -17.046   1.001  1.00 98.95           C  
ATOM   2797  HA  LEU A 184      16.773 -16.033   1.403  1.00 98.95           H  
ATOM   2798  C   LEU A 184      18.121 -17.296   0.294  1.00 98.95           C  
ATOM   2799  CB  LEU A 184      16.561 -18.043   2.154  1.00 98.95           C  
ATOM   2800  HB2 LEU A 184      15.601 -17.835   2.628  1.00 98.95           H  
ATOM   2801  HB3 LEU A 184      16.509 -19.047   1.732  1.00 98.95           H  
ATOM   2802  O   LEU A 184      18.271 -18.327  -0.366  1.00 98.95           O  
ATOM   2803  CG  LEU A 184      17.670 -18.021   3.226  1.00 98.95           C  
ATOM   2804  HG  LEU A 184      18.645 -18.154   2.758  1.00 98.95           H  
ATOM   2805  CD1 LEU A 184      17.670 -16.723   4.033  1.00 98.95           C  
ATOM   2806 HD11 LEU A 184      18.393 -16.798   4.844  1.00 98.95           H  
ATOM   2807 HD12 LEU A 184      17.944 -15.887   3.390  1.00 98.95           H  
ATOM   2808 HD13 LEU A 184      16.680 -16.556   4.458  1.00 98.95           H  
ATOM   2809  CD2 LEU A 184      17.463 -19.162   4.215  1.00 98.95           C  
ATOM   2810 HD21 LEU A 184      17.470 -20.113   3.683  1.00 98.95           H  
ATOM   2811 HD22 LEU A 184      16.511 -19.026   4.728  1.00 98.95           H  
ATOM   2812 HD23 LEU A 184      18.272 -19.167   4.946  1.00 98.95           H  
ATOM   2813  N   ASP A 185      19.091 -16.393   0.435  1.00 98.77           N  
ATOM   2814  H   ASP A 185      18.900 -15.568   0.986  1.00 98.77           H  
ATOM   2815  CA  ASP A 185      20.435 -16.562  -0.131  1.00 98.77           C  
ATOM   2816  HA  ASP A 185      20.368 -17.317  -0.915  1.00 98.77           H  
ATOM   2817  C   ASP A 185      21.476 -17.123   0.850  1.00 98.77           C  
ATOM   2818  CB  ASP A 185      20.909 -15.276  -0.834  1.00 98.77           C  
ATOM   2819  HB2 ASP A 185      21.772 -15.528  -1.451  1.00 98.77           H  
ATOM   2820  HB3 ASP A 185      20.124 -14.946  -1.514  1.00 98.77           H  
ATOM   2821  O   ASP A 185      21.254 -17.271   2.052  1.00 98.77           O  
ATOM   2822  CG  ASP A 185      21.321 -14.126   0.091  1.00 98.77           C  
ATOM   2823  OD1 ASP A 185      21.624 -14.370   1.281  1.00 98.77           O  
ATOM   2824  OD2 ASP A 185      21.435 -12.987  -0.405  1.00 98.77           O  
ATOM   2825  N   GLN A 186      22.674 -17.404   0.325  1.00 97.99           N  
ATOM   2826  H   GLN A 186      22.810 -17.207  -0.657  1.00 97.99           H  
ATOM   2827  CA  GLN A 186      23.799 -17.945   1.096  1.00 97.99           C  
ATOM   2828  HA  GLN A 186      23.431 -18.799   1.663  1.00 97.99           H  
ATOM   2829  C   GLN A 186      24.409 -16.956   2.114  1.00 97.99           C  
ATOM   2830  CB  GLN A 186      24.899 -18.428   0.141  1.00 97.99           C  
ATOM   2831  HB2 GLN A 186      25.227 -17.597  -0.485  1.00 97.99           H  
ATOM   2832  HB3 GLN A 186      25.749 -18.755   0.740  1.00 97.99           H  
ATOM   2833  O   GLN A 186      25.324 -17.324   2.859  1.00 97.99           O  
ATOM   2834  CG  GLN A 186      24.471 -19.598  -0.753  1.00 97.99           C  
ATOM   2835  HG2 GLN A 186      24.082 -20.400  -0.126  1.00 97.99           H  
ATOM   2836  HG3 GLN A 186      23.684 -19.274  -1.433  1.00 97.99           H  
ATOM   2837  CD  GLN A 186      25.647 -20.151  -1.557  1.00 97.99           C  
ATOM   2838  NE2 GLN A 186      25.458 -20.511  -2.801  1.00 97.99           N  
ATOM   2839 HE21 GLN A 186      26.242 -20.832  -3.350  1.00 97.99           H  
ATOM   2840 HE22 GLN A 186      24.571 -20.318  -3.245  1.00 97.99           H  
ATOM   2841  OE1 GLN A 186      26.776 -20.244  -1.096  1.00 97.99           O  
ATOM   2842  N   TYR A 187      23.946 -15.708   2.152  1.00 97.61           N  
ATOM   2843  H   TYR A 187      23.165 -15.461   1.560  1.00 97.61           H  
ATOM   2844  CA  TYR A 187      24.344 -14.698   3.131  1.00 97.61           C  
ATOM   2845  HA  TYR A 187      25.246 -15.032   3.643  1.00 97.61           H  
ATOM   2846  C   TYR A 187      23.282 -14.496   4.219  1.00 97.61           C  
ATOM   2847  CB  TYR A 187      24.684 -13.394   2.403  1.00 97.61           C  
ATOM   2848  HB2 TYR A 187      23.778 -13.008   1.936  1.00 97.61           H  
ATOM   2849  HB3 TYR A 187      25.017 -12.656   3.133  1.00 97.61           H  
ATOM   2850  O   TYR A 187      23.526 -13.746   5.167  1.00 97.61           O  
ATOM   2851  CG  TYR A 187      25.760 -13.552   1.348  1.00 97.61           C  
ATOM   2852  CD1 TYR A 187      27.095 -13.784   1.734  1.00 97.61           C  
ATOM   2853  HD1 TYR A 187      27.340 -13.844   2.784  1.00 97.61           H  
ATOM   2854  CD2 TYR A 187      25.420 -13.494  -0.015  1.00 97.61           C  
ATOM   2855  HD2 TYR A 187      24.397 -13.320  -0.314  1.00 97.61           H  
ATOM   2856  CE1 TYR A 187      28.093 -13.960   0.757  1.00 97.61           C  
ATOM   2857  HE1 TYR A 187      29.114 -14.150   1.053  1.00 97.61           H  
ATOM   2858  CE2 TYR A 187      26.417 -13.654  -0.993  1.00 97.61           C  
ATOM   2859  HE2 TYR A 187      26.158 -13.585  -2.039  1.00 97.61           H  
ATOM   2860  OH  TYR A 187      28.719 -14.066  -1.553  1.00 97.61           O  
ATOM   2861  HH  TYR A 187      29.569 -14.286  -1.165  1.00 97.61           H  
ATOM   2862  CZ  TYR A 187      27.752 -13.897  -0.613  1.00 97.61           C  
ATOM   2863  N   GLY A 188      22.150 -15.200   4.128  1.00 98.17           N  
ATOM   2864  H   GLY A 188      21.993 -15.743   3.291  1.00 98.17           H  
ATOM   2865  CA  GLY A 188      21.024 -15.079   5.046  1.00 98.17           C  
ATOM   2866  HA2 GLY A 188      21.387 -14.937   6.064  1.00 98.17           H  
ATOM   2867  HA3 GLY A 188      20.454 -16.007   5.007  1.00 98.17           H  
ATOM   2868  C   GLY A 188      20.077 -13.927   4.703  1.00 98.17           C  
ATOM   2869  O   GLY A 188      19.312 -13.509   5.575  1.00 98.17           O  
ATOM   2870  N   ASN A 189      20.135 -13.386   3.480  1.00 98.81           N  
ATOM   2871  H   ASN A 189      20.744 -13.790   2.783  1.00 98.81           H  
ATOM   2872  CA  ASN A 189      19.176 -12.382   3.037  1.00 98.81           C  
ATOM   2873  HA  ASN A 189      18.899 -11.790   3.909  1.00 98.81           H  
ATOM   2874  C   ASN A 189      17.909 -13.031   2.500  1.00 98.81           C  
ATOM   2875  CB  ASN A 189      19.739 -11.413   1.997  1.00 98.81           C  
ATOM   2876  HB2 ASN A 189      19.841 -11.933   1.045  1.00 98.81           H  
ATOM   2877  HB3 ASN A 189      19.021 -10.610   1.830  1.00 98.81           H  
ATOM   2878  O   ASN A 189      17.960 -13.983   1.724  1.00 98.81           O  
ATOM   2879  CG  ASN A 189      21.053 -10.786   2.388  1.00 98.81           C  
ATOM   2880  ND2 ASN A 189      22.061 -10.983   1.578  1.00 98.81           N  
ATOM   2881 HD21 ASN A 189      21.891 -11.552   0.761  1.00 98.81           H  
ATOM   2882 HD22 ASN A 189      22.944 -10.514   1.718  1.00 98.81           H  
ATOM   2883  OD1 ASN A 189      21.165 -10.097   3.401  1.00 98.81           O  
ATOM   2884  N   LEU A 190      16.781 -12.453   2.890  1.00 98.95           N  
ATOM   2885  H   LEU A 190      16.851 -11.655   3.505  1.00 98.95           H  
ATOM   2886  CA  LEU A 190      15.459 -12.781   2.391  1.00 98.95           C  
ATOM   2887  HA  LEU A 190      15.493 -13.746   1.887  1.00 98.95           H  
ATOM   2888  C   LEU A 190      15.030 -11.732   1.367  1.00 98.95           C  
ATOM   2889  CB  LEU A 190      14.501 -12.864   3.592  1.00 98.95           C  
ATOM   2890  HB2 LEU A 190      14.662 -11.997   4.232  1.00 98.95           H  
ATOM   2891  HB3 LEU A 190      13.469 -12.824   3.243  1.00 98.95           H  
ATOM   2892  O   LEU A 190      15.236 -10.538   1.584  1.00 98.95           O  
ATOM   2893  CG  LEU A 190      14.691 -14.152   4.412  1.00 98.95           C  
ATOM   2894  HG  LEU A 190      15.751 -14.325   4.602  1.00 98.95           H  
ATOM   2895  CD1 LEU A 190      13.979 -14.035   5.756  1.00 98.95           C  
ATOM   2896 HD11 LEU A 190      13.998 -14.994   6.274  1.00 98.95           H  
ATOM   2897 HD12 LEU A 190      12.944 -13.733   5.597  1.00 98.95           H  
ATOM   2898 HD13 LEU A 190      14.483 -13.290   6.372  1.00 98.95           H  
ATOM   2899  CD2 LEU A 190      14.098 -15.352   3.685  1.00 98.95           C  
ATOM   2900 HD21 LEU A 190      14.592 -15.506   2.725  1.00 98.95           H  
ATOM   2901 HD22 LEU A 190      14.234 -16.254   4.281  1.00 98.95           H  
ATOM   2902 HD23 LEU A 190      13.032 -15.193   3.528  1.00 98.95           H  
ATOM   2903  N   ALA A 191      14.398 -12.151   0.276  1.00 98.99           N  
ATOM   2904  H   ALA A 191      14.298 -13.144   0.126  1.00 98.99           H  
ATOM   2905  CA  ALA A 191      13.806 -11.234  -0.694  1.00 98.99           C  
ATOM   2906  HA  ALA A 191      13.578 -10.294  -0.192  1.00 98.99           H  
ATOM   2907  C   ALA A 191      12.492 -11.777  -1.253  1.00 98.99           C  
ATOM   2908  CB  ALA A 191      14.808 -10.941  -1.814  1.00 98.99           C  
ATOM   2909  HB1 ALA A 191      14.996 -11.855  -2.379  1.00 98.99           H  
ATOM   2910  HB2 ALA A 191      14.399 -10.184  -2.483  1.00 98.99           H  
ATOM   2911  HB3 ALA A 191      15.742 -10.570  -1.392  1.00 98.99           H  
ATOM   2912  O   ALA A 191      12.293 -12.991  -1.330  1.00 98.99           O  
ATOM   2913  N   ALA A 192      11.616 -10.864  -1.667  1.00 98.99           N  
ATOM   2914  H   ALA A 192      11.875  -9.891  -1.591  1.00 98.99           H  
ATOM   2915  CA  ALA A 192      10.352 -11.172  -2.322  1.00 98.99           C  
ATOM   2916  HA  ALA A 192      10.365 -12.211  -2.650  1.00 98.99           H  
ATOM   2917  C   ALA A 192      10.159 -10.294  -3.565  1.00 98.99           C  
ATOM   2918  CB  ALA A 192       9.202 -11.008  -1.322  1.00 98.99           C  
ATOM   2919  HB1 ALA A 192       9.339 -11.681  -0.476  1.00 98.99           H  
ATOM   2920  HB2 ALA A 192       8.256 -11.249  -1.806  1.00 98.99           H  
ATOM   2921  HB3 ALA A 192       9.169  -9.982  -0.955  1.00 98.99           H  
ATOM   2922  O   ALA A 192      10.584  -9.137  -3.593  1.00 98.99           O  
ATOM   2923  N   ALA A 193       9.502 -10.849  -4.577  1.00 98.98           N  
ATOM   2924  H   ALA A 193       9.220 -11.815  -4.483  1.00 98.98           H  
ATOM   2925  CA  ALA A 193       9.137 -10.191  -5.823  1.00 98.98           C  
ATOM   2926  HA  ALA A 193       9.154  -9.109  -5.692  1.00 98.98           H  
ATOM   2927  C   ALA A 193       7.727 -10.619  -6.232  1.00 98.98           C  
ATOM   2928  CB  ALA A 193      10.157 -10.588  -6.896  1.00 98.98           C  
ATOM   2929  HB1 ALA A 193       9.868 -10.199  -7.872  1.00 98.98           H  
ATOM   2930  HB2 ALA A 193      11.139 -10.198  -6.632  1.00 98.98           H  
ATOM   2931  HB3 ALA A 193      10.190 -11.675  -6.979  1.00 98.98           H  
ATOM   2932  O   ALA A 193       7.413 -11.806  -6.174  1.00 98.98           O  
ATOM   2933  N   THR A 194       6.909  -9.678  -6.691  1.00 98.96           N  
ATOM   2934  H   THR A 194       7.229  -8.720  -6.685  1.00 98.96           H  
ATOM   2935  CA  THR A 194       5.516  -9.918  -7.088  1.00 98.96           C  
ATOM   2936  HA  THR A 194       5.376 -10.971  -7.334  1.00 98.96           H  
ATOM   2937  C   THR A 194       5.190  -9.071  -8.318  1.00 98.96           C  
ATOM   2938  CB  THR A 194       4.572  -9.564  -5.929  1.00 98.96           C  
ATOM   2939  HB  THR A 194       4.586  -8.484  -5.783  1.00 98.96           H  
ATOM   2940  O   THR A 194       5.553  -7.899  -8.359  1.00 98.96           O  
ATOM   2941  CG2 THR A 194       3.143 -10.010  -6.168  1.00 98.96           C  
ATOM   2942 HG21 THR A 194       2.746  -9.494  -7.042  1.00 98.96           H  
ATOM   2943 HG22 THR A 194       2.534  -9.766  -5.298  1.00 98.96           H  
ATOM   2944 HG23 THR A 194       3.125 -11.089  -6.319  1.00 98.96           H  
ATOM   2945  OG1 THR A 194       4.968 -10.201  -4.735  1.00 98.96           O  
ATOM   2946  HG1 THR A 194       4.969  -9.504  -4.075  1.00 98.96           H  
ATOM   2947  N   SER A 195       4.527  -9.639  -9.328  1.00 98.86           N  
ATOM   2948  H   SER A 195       4.246 -10.604  -9.230  1.00 98.86           H  
ATOM   2949  CA  SER A 195       4.161  -8.954 -10.581  1.00 98.86           C  
ATOM   2950  HA  SER A 195       4.091  -7.883 -10.392  1.00 98.86           H  
ATOM   2951  C   SER A 195       2.796  -9.426 -11.091  1.00 98.86           C  
ATOM   2952  CB  SER A 195       5.254  -9.165 -11.637  1.00 98.86           C  
ATOM   2953  HB2 SER A 195       5.355 -10.228 -11.857  1.00 98.86           H  
ATOM   2954  HB3 SER A 195       6.201  -8.796 -11.241  1.00 98.86           H  
ATOM   2955  O   SER A 195       2.437 -10.596 -10.943  1.00 98.86           O  
ATOM   2956  OG  SER A 195       4.964  -8.467 -12.829  1.00 98.86           O  
ATOM   2957  HG  SER A 195       5.785  -8.367 -13.316  1.00 98.86           H  
ATOM   2958  N   ALA A 196       1.999  -8.530 -11.671  1.00 97.95           N  
ATOM   2959  H   ALA A 196       2.335  -7.582 -11.761  1.00 97.95           H  
ATOM   2960  CA  ALA A 196       0.656  -8.837 -12.152  1.00 97.95           C  
ATOM   2961  HA  ALA A 196       0.631  -9.878 -12.475  1.00 97.95           H  
ATOM   2962  C   ALA A 196       0.228  -7.961 -13.335  1.00 97.95           C  
ATOM   2963  CB  ALA A 196      -0.339  -8.663 -10.996  1.00 97.95           C  
ATOM   2964  HB1 ALA A 196      -0.032  -9.276 -10.150  1.00 97.95           H  
ATOM   2965  HB2 ALA A 196      -0.364  -7.619 -10.683  1.00 97.95           H  
ATOM   2966  HB3 ALA A 196      -1.336  -8.974 -11.308  1.00 97.95           H  
ATOM   2967  O   ALA A 196       0.508  -6.769 -13.380  1.00 97.95           O  
ATOM   2968  N   GLY A 197      -0.578  -8.529 -14.234  1.00 96.28           N  
ATOM   2969  H   GLY A 197      -0.688  -9.532 -14.199  1.00 96.28           H  
ATOM   2970  CA  GLY A 197      -1.355  -7.785 -15.234  1.00 96.28           C  
ATOM   2971  HA2 GLY A 197      -0.770  -6.942 -15.600  1.00 96.28           H  
ATOM   2972  HA3 GLY A 197      -1.566  -8.445 -16.075  1.00 96.28           H  
ATOM   2973  C   GLY A 197      -2.694  -7.243 -14.709  1.00 96.28           C  
ATOM   2974  O   GLY A 197      -3.501  -6.718 -15.471  1.00 96.28           O  
ATOM   2975  N   GLY A 198      -2.975  -7.406 -13.412  1.00 93.20           N  
ATOM   2976  H   GLY A 198      -2.250  -7.796 -12.827  1.00 93.20           H  
ATOM   2977  CA  GLY A 198      -4.237  -7.003 -12.790  1.00 93.20           C  
ATOM   2978  HA2 GLY A 198      -4.534  -6.036 -13.197  1.00 93.20           H  
ATOM   2979  HA3 GLY A 198      -4.082  -6.881 -11.718  1.00 93.20           H  
ATOM   2980  C   GLY A 198      -5.372  -8.011 -13.003  1.00 93.20           C  
ATOM   2981  O   GLY A 198      -5.162  -9.223 -12.937  1.00 93.20           O  
ATOM   2982  N   ILE A 199      -6.593  -7.510 -13.218  1.00 90.61           N  
ATOM   2983  H   ILE A 199      -6.677  -6.513 -13.358  1.00 90.61           H  
ATOM   2984  CA  ILE A 199      -7.805  -8.319 -13.435  1.00 90.61           C  
ATOM   2985  HA  ILE A 199      -7.518  -9.371 -13.449  1.00 90.61           H  
ATOM   2986  C   ILE A 199      -8.416  -8.021 -14.808  1.00 90.61           C  
ATOM   2987  CB  ILE A 199      -8.836  -8.157 -12.290  1.00 90.61           C  
ATOM   2988  HB  ILE A 199      -9.651  -8.853 -12.488  1.00 90.61           H  
ATOM   2989  O   ILE A 199      -8.362  -6.889 -15.294  1.00 90.61           O  
ATOM   2990  CG1 ILE A 199      -9.438  -6.736 -12.240  1.00 90.61           C  
ATOM   2991 HG12 ILE A 199      -9.929  -6.542 -13.194  1.00 90.61           H  
ATOM   2992 HG13 ILE A 199      -8.641  -6.009 -12.087  1.00 90.61           H  
ATOM   2993  CG2 ILE A 199      -8.208  -8.562 -10.945  1.00 90.61           C  
ATOM   2994 HG21 ILE A 199      -7.700  -9.521 -11.045  1.00 90.61           H  
ATOM   2995 HG22 ILE A 199      -7.486  -7.812 -10.622  1.00 90.61           H  
ATOM   2996 HG23 ILE A 199      -8.980  -8.660 -10.181  1.00 90.61           H  
ATOM   2997  CD1 ILE A 199     -10.503  -6.508 -11.165  1.00 90.61           C  
ATOM   2998 HD11 ILE A 199     -10.962  -5.532 -11.322  1.00 90.61           H  
ATOM   2999 HD12 ILE A 199     -11.273  -7.277 -11.231  1.00 90.61           H  
ATOM   3000 HD13 ILE A 199     -10.052  -6.525 -10.173  1.00 90.61           H  
ATOM   3001  N   THR A 200      -9.023  -9.031 -15.431  1.00 90.15           N  
ATOM   3002  H   THR A 200      -8.974  -9.960 -15.039  1.00 90.15           H  
ATOM   3003  CA  THR A 200      -9.661  -8.881 -16.745  1.00 90.15           C  
ATOM   3004  HA  THR A 200      -8.905  -8.557 -17.459  1.00 90.15           H  
ATOM   3005  C   THR A 200     -10.765  -7.831 -16.698  1.00 90.15           C  
ATOM   3006  CB  THR A 200     -10.250 -10.213 -17.230  1.00 90.15           C  
ATOM   3007  HB  THR A 200     -11.085 -10.499 -16.590  1.00 90.15           H  
ATOM   3008  O   THR A 200     -11.577  -7.820 -15.769  1.00 90.15           O  
ATOM   3009  CG2 THR A 200     -10.727 -10.157 -18.681  1.00 90.15           C  
ATOM   3010 HG21 THR A 200     -11.567  -9.469 -18.776  1.00 90.15           H  
ATOM   3011 HG22 THR A 200      -9.914  -9.829 -19.330  1.00 90.15           H  
ATOM   3012 HG23 THR A 200     -11.061 -11.145 -18.997  1.00 90.15           H  
ATOM   3013  OG1 THR A 200      -9.262 -11.212 -17.156  1.00 90.15           O  
ATOM   3014  HG1 THR A 200      -9.594 -12.007 -17.578  1.00 90.15           H  
ATOM   3015  N   ASN A 201     -10.825  -6.987 -17.733  1.00 90.41           N  
ATOM   3016  H   ASN A 201     -10.080  -7.026 -18.414  1.00 90.41           H  
ATOM   3017  CA  ASN A 201     -11.805  -5.911 -17.878  1.00 90.41           C  
ATOM   3018  HA  ASN A 201     -11.578  -5.409 -18.819  1.00 90.41           H  
ATOM   3019  C   ASN A 201     -11.687  -4.823 -16.792  1.00 90.41           C  
ATOM   3020  CB  ASN A 201     -13.218  -6.531 -18.011  1.00 90.41           C  
ATOM   3021  HB2 ASN A 201     -13.178  -7.404 -18.663  1.00 90.41           H  
ATOM   3022  HB3 ASN A 201     -13.551  -6.864 -17.028  1.00 90.41           H  
ATOM   3023  O   ASN A 201     -12.646  -4.083 -16.586  1.00 90.41           O  
ATOM   3024  CG  ASN A 201     -14.285  -5.606 -18.572  1.00 90.41           C  
ATOM   3025  ND2 ASN A 201     -15.530  -5.835 -18.217  1.00 90.41           N  
ATOM   3026 HD21 ASN A 201     -16.254  -5.237 -18.589  1.00 90.41           H  
ATOM   3027 HD22 ASN A 201     -15.768  -6.594 -17.595  1.00 90.41           H  
ATOM   3028  OD1 ASN A 201     -14.046  -4.722 -19.385  1.00 90.41           O  
ATOM   3029  N   LYS A 202     -10.544  -4.702 -16.090  1.00 89.28           N  
ATOM   3030  H   LYS A 202      -9.799  -5.368 -16.235  1.00 89.28           H  
ATOM   3031  CA  LYS A 202     -10.370  -3.653 -15.069  1.00 89.28           C  
ATOM   3032  HA  LYS A 202     -11.160  -3.804 -14.334  1.00 89.28           H  
ATOM   3033  C   LYS A 202     -10.581  -2.252 -15.646  1.00 89.28           C  
ATOM   3034  CB  LYS A 202      -9.032  -3.758 -14.312  1.00 89.28           C  
ATOM   3035  HB2 LYS A 202      -9.108  -3.133 -13.423  1.00 89.28           H  
ATOM   3036  HB3 LYS A 202      -8.894  -4.787 -13.978  1.00 89.28           H  
ATOM   3037  O   LYS A 202     -10.294  -2.000 -16.820  1.00 89.28           O  
ATOM   3038  CG  LYS A 202      -7.772  -3.344 -15.085  1.00 89.28           C  
ATOM   3039  HG2 LYS A 202      -7.627  -4.026 -15.922  1.00 89.28           H  
ATOM   3040  HG3 LYS A 202      -7.893  -2.327 -15.459  1.00 89.28           H  
ATOM   3041  CD  LYS A 202      -6.538  -3.386 -14.163  1.00 89.28           C  
ATOM   3042  HD2 LYS A 202      -6.748  -2.811 -13.261  1.00 89.28           H  
ATOM   3043  HD3 LYS A 202      -6.311  -4.417 -13.890  1.00 89.28           H  
ATOM   3044  CE  LYS A 202      -5.336  -2.759 -14.865  1.00 89.28           C  
ATOM   3045  HE2 LYS A 202      -5.670  -1.813 -15.291  1.00 89.28           H  
ATOM   3046  HE3 LYS A 202      -5.013  -3.395 -15.689  1.00 89.28           H  
ATOM   3047  NZ  LYS A 202      -4.186  -2.475 -13.966  1.00 89.28           N  
ATOM   3048  HZ1 LYS A 202      -3.728  -1.637 -14.297  1.00 89.28           H  
ATOM   3049  HZ2 LYS A 202      -4.455  -2.269 -13.014  1.00 89.28           H  
ATOM   3050  HZ3 LYS A 202      -3.476  -3.193 -13.999  1.00 89.28           H  
ATOM   3051  N   LYS A 203     -11.070  -1.350 -14.799  1.00 90.06           N  
ATOM   3052  H   LYS A 203     -11.193  -1.631 -13.836  1.00 90.06           H  
ATOM   3053  CA  LYS A 203     -11.323   0.062 -15.104  1.00 90.06           C  
ATOM   3054  HA  LYS A 203     -10.959   0.302 -16.103  1.00 90.06           H  
ATOM   3055  C   LYS A 203     -10.569   0.966 -14.130  1.00 90.06           C  
ATOM   3056  CB  LYS A 203     -12.834   0.334 -15.042  1.00 90.06           C  
ATOM   3057  HB2 LYS A 203     -12.998   1.411 -15.089  1.00 90.06           H  
ATOM   3058  HB3 LYS A 203     -13.226  -0.026 -14.091  1.00 90.06           H  
ATOM   3059  O   LYS A 203     -10.002   0.486 -13.150  1.00 90.06           O  
ATOM   3060  CG  LYS A 203     -13.620  -0.300 -16.194  1.00 90.06           C  
ATOM   3061  HG2 LYS A 203     -13.552  -1.387 -16.152  1.00 90.06           H  
ATOM   3062  HG3 LYS A 203     -13.210   0.054 -17.140  1.00 90.06           H  
ATOM   3063  CD  LYS A 203     -15.079   0.145 -16.080  1.00 90.06           C  
ATOM   3064  HD2 LYS A 203     -15.100   1.235 -16.061  1.00 90.06           H  
ATOM   3065  HD3 LYS A 203     -15.502  -0.220 -15.144  1.00 90.06           H  
ATOM   3066  CE  LYS A 203     -15.924  -0.340 -17.257  1.00 90.06           C  
ATOM   3067  HE2 LYS A 203     -15.379  -0.144 -18.180  1.00 90.06           H  
ATOM   3068  HE3 LYS A 203     -16.084  -1.415 -17.171  1.00 90.06           H  
ATOM   3069  NZ  LYS A 203     -17.207   0.403 -17.272  1.00 90.06           N  
ATOM   3070  HZ1 LYS A 203     -17.018   1.395 -17.302  1.00 90.06           H  
ATOM   3071  HZ2 LYS A 203     -17.766   0.171 -18.081  1.00 90.06           H  
ATOM   3072  HZ3 LYS A 203     -17.729   0.251 -16.421  1.00 90.06           H  
ATOM   3073  N   TYR A 204     -10.601   2.266 -14.418  1.00 92.34           N  
ATOM   3074  H   TYR A 204     -11.127   2.552 -15.231  1.00 92.34           H  
ATOM   3075  CA  TYR A 204     -10.258   3.335 -13.479  1.00 92.34           C  
ATOM   3076  HA  TYR A 204     -10.321   4.269 -14.038  1.00 92.34           H  
ATOM   3077  C   TYR A 204      -8.833   3.280 -12.907  1.00 92.34           C  
ATOM   3078  CB  TYR A 204     -11.326   3.413 -12.379  1.00 92.34           C  
ATOM   3079  HB2 TYR A 204     -11.198   4.347 -11.832  1.00 92.34           H  
ATOM   3080  HB3 TYR A 204     -11.155   2.598 -11.675  1.00 92.34           H  
ATOM   3081  O   TYR A 204      -8.597   3.746 -11.797  1.00 92.34           O  
ATOM   3082  CG  TYR A 204     -12.758   3.343 -12.863  1.00 92.34           C  
ATOM   3083  CD1 TYR A 204     -13.255   4.306 -13.763  1.00 92.34           C  
ATOM   3084  HD1 TYR A 204     -12.631   5.127 -14.083  1.00 92.34           H  
ATOM   3085  CD2 TYR A 204     -13.593   2.306 -12.405  1.00 92.34           C  
ATOM   3086  HD2 TYR A 204     -13.219   1.588 -11.690  1.00 92.34           H  
ATOM   3087  CE1 TYR A 204     -14.589   4.230 -14.212  1.00 92.34           C  
ATOM   3088  HE1 TYR A 204     -14.986   4.972 -14.888  1.00 92.34           H  
ATOM   3089  CE2 TYR A 204     -14.918   2.217 -12.869  1.00 92.34           C  
ATOM   3090  HE2 TYR A 204     -15.573   1.438 -12.507  1.00 92.34           H  
ATOM   3091  OH  TYR A 204     -16.700   3.058 -14.206  1.00 92.34           O  
ATOM   3092  HH  TYR A 204     -17.056   3.920 -14.433  1.00 92.34           H  
ATOM   3093  CZ  TYR A 204     -15.420   3.180 -13.768  1.00 92.34           C  
ATOM   3094  N   GLY A 205      -7.872   2.713 -13.644  1.00 96.42           N  
ATOM   3095  H   GLY A 205      -8.080   2.371 -14.572  1.00 96.42           H  
ATOM   3096  CA  GLY A 205      -6.504   2.572 -13.142  1.00 96.42           C  
ATOM   3097  HA2 GLY A 205      -5.898   2.050 -13.882  1.00 96.42           H  
ATOM   3098  HA3 GLY A 205      -6.073   3.557 -12.964  1.00 96.42           H  
ATOM   3099  C   GLY A 205      -6.464   1.778 -11.834  1.00 96.42           C  
ATOM   3100  O   GLY A 205      -5.777   2.162 -10.897  1.00 96.42           O  
ATOM   3101  N   ARG A 206      -7.267   0.713 -11.710  1.00 97.63           N  
ATOM   3102  H   ARG A 206      -7.926   0.524 -12.451  1.00 97.63           H  
ATOM   3103  CA  ARG A 206      -7.279  -0.125 -10.506  1.00 97.63           C  
ATOM   3104  HA  ARG A 206      -7.512   0.517  -9.656  1.00 97.63           H  
ATOM   3105  C   ARG A 206      -5.899  -0.725 -10.253  1.00 97.63           C  
ATOM   3106  CB  ARG A 206      -8.380  -1.190 -10.626  1.00 97.63           C  
ATOM   3107  HB2 ARG A 206      -9.336  -0.668 -10.677  1.00 97.63           H  
ATOM   3108  HB3 ARG A 206      -8.256  -1.742 -11.557  1.00 97.63           H  
ATOM   3109  O   ARG A 206      -5.358  -1.417 -11.125  1.00 97.63           O  
ATOM   3110  CG  ARG A 206      -8.460  -2.186  -9.454  1.00 97.63           C  
ATOM   3111  HG2 ARG A 206      -8.353  -1.661  -8.505  1.00 97.63           H  
ATOM   3112  HG3 ARG A 206      -9.455  -2.631  -9.495  1.00 97.63           H  
ATOM   3113  CD  ARG A 206      -7.462  -3.350  -9.533  1.00 97.63           C  
ATOM   3114  HD2 ARG A 206      -7.521  -3.795 -10.526  1.00 97.63           H  
ATOM   3115  HD3 ARG A 206      -6.448  -2.982  -9.374  1.00 97.63           H  
ATOM   3116  NE  ARG A 206      -7.730  -4.381  -8.518  1.00 97.63           N  
ATOM   3117  HE  ARG A 206      -8.508  -4.248  -7.888  1.00 97.63           H  
ATOM   3118  NH1 ARG A 206      -5.928  -5.716  -8.997  1.00 97.63           N  
ATOM   3119 HH11 ARG A 206      -5.574  -4.985  -9.598  1.00 97.63           H  
ATOM   3120 HH12 ARG A 206      -5.331  -6.488  -8.733  1.00 97.63           H  
ATOM   3121  NH2 ARG A 206      -7.328  -6.300  -7.368  1.00 97.63           N  
ATOM   3122 HH21 ARG A 206      -6.780  -7.125  -7.173  1.00 97.63           H  
ATOM   3123 HH22 ARG A 206      -8.201  -6.169  -6.877  1.00 97.63           H  
ATOM   3124  CZ  ARG A 206      -6.999  -5.453  -8.296  1.00 97.63           C  
ATOM   3125  N   VAL A 207      -5.430  -0.574  -9.016  1.00 98.17           N  
ATOM   3126  H   VAL A 207      -5.962   0.005  -8.381  1.00 98.17           H  
ATOM   3127  CA  VAL A 207      -4.195  -1.168  -8.489  1.00 98.17           C  
ATOM   3128  HA  VAL A 207      -3.641  -1.634  -9.304  1.00 98.17           H  
ATOM   3129  C   VAL A 207      -4.531  -2.250  -7.463  1.00 98.17           C  
ATOM   3130  CB  VAL A 207      -3.291  -0.077  -7.897  1.00 98.17           C  
ATOM   3131  HB  VAL A 207      -3.830   0.439  -7.102  1.00 98.17           H  
ATOM   3132  O   VAL A 207      -5.405  -2.075  -6.614  1.00 98.17           O  
ATOM   3133  CG1 VAL A 207      -1.999  -0.652  -7.324  1.00 98.17           C  
ATOM   3134 HG11 VAL A 207      -2.212  -1.282  -6.460  1.00 98.17           H  
ATOM   3135 HG12 VAL A 207      -1.347   0.158  -6.995  1.00 98.17           H  
ATOM   3136 HG13 VAL A 207      -1.486  -1.237  -8.086  1.00 98.17           H  
ATOM   3137  CG2 VAL A 207      -2.913   0.938  -8.977  1.00 98.17           C  
ATOM   3138 HG21 VAL A 207      -3.805   1.479  -9.292  1.00 98.17           H  
ATOM   3139 HG22 VAL A 207      -2.487   0.428  -9.841  1.00 98.17           H  
ATOM   3140 HG23 VAL A 207      -2.192   1.656  -8.585  1.00 98.17           H  
ATOM   3141  N   GLY A 208      -3.880  -3.408  -7.594  1.00 96.56           N  
ATOM   3142  H   GLY A 208      -3.126  -3.439  -8.265  1.00 96.56           H  
ATOM   3143  CA  GLY A 208      -4.038  -4.541  -6.677  1.00 96.56           C  
ATOM   3144  HA2 GLY A 208      -5.034  -4.532  -6.236  1.00 96.56           H  
ATOM   3145  HA3 GLY A 208      -3.914  -5.468  -7.238  1.00 96.56           H  
ATOM   3146  C   GLY A 208      -3.020  -4.564  -5.541  1.00 96.56           C  
ATOM   3147  O   GLY A 208      -2.244  -3.637  -5.352  1.00 96.56           O  
ATOM   3148  N   ASP A 209      -2.987  -5.672  -4.805  1.00 97.93           N  
ATOM   3149  H   ASP A 209      -3.548  -6.470  -5.068  1.00 97.93           H  
ATOM   3150  CA  ASP A 209      -2.008  -5.929  -3.745  1.00 97.93           C  
ATOM   3151  HA  ASP A 209      -2.028  -5.100  -3.038  1.00 97.93           H  
ATOM   3152  C   ASP A 209      -0.571  -6.037  -4.277  1.00 97.93           C  
ATOM   3153  CB  ASP A 209      -2.406  -7.218  -2.997  1.00 97.93           C  
ATOM   3154  HB2 ASP A 209      -3.396  -7.080  -2.562  1.00 97.93           H  
ATOM   3155  HB3 ASP A 209      -1.708  -7.373  -2.175  1.00 97.93           H  
ATOM   3156  O   ASP A 209       0.370  -5.709  -3.565  1.00 97.93           O  
ATOM   3157  CG  ASP A 209      -2.436  -8.474  -3.886  1.00 97.93           C  
ATOM   3158  OD1 ASP A 209      -3.043  -8.397  -4.983  1.00 97.93           O  
ATOM   3159  OD2 ASP A 209      -1.880  -9.512  -3.471  1.00 97.93           O  
ATOM   3160  N   SER A 210      -0.394  -6.449  -5.535  1.00 98.12           N  
ATOM   3161  H   SER A 210      -1.227  -6.691  -6.052  1.00 98.12           H  
ATOM   3162  CA  SER A 210       0.902  -6.814  -6.129  1.00 98.12           C  
ATOM   3163  HA  SER A 210       1.326  -7.628  -5.541  1.00 98.12           H  
ATOM   3164  C   SER A 210       1.959  -5.698  -6.151  1.00 98.12           C  
ATOM   3165  CB  SER A 210       0.665  -7.331  -7.552  1.00 98.12           C  
ATOM   3166  HB2 SER A 210       1.590  -7.745  -7.953  1.00 98.12           H  
ATOM   3167  HB3 SER A 210       0.344  -6.510  -8.193  1.00 98.12           H  
ATOM   3168  O   SER A 210       3.150  -6.001  -6.190  1.00 98.12           O  
ATOM   3169  OG  SER A 210      -0.345  -8.333  -7.529  1.00 98.12           O  
ATOM   3170  HG  SER A 210      -0.462  -8.607  -6.616  1.00 98.12           H  
ATOM   3171  N   SER A 211       1.564  -4.423  -6.094  1.00 98.11           N  
ATOM   3172  H   SER A 211       0.574  -4.221  -6.095  1.00 98.11           H  
ATOM   3173  CA  SER A 211       2.474  -3.267  -5.985  1.00 98.11           C  
ATOM   3174  HA  SER A 211       3.484  -3.578  -6.255  1.00 98.11           H  
ATOM   3175  C   SER A 211       2.548  -2.672  -4.573  1.00 98.11           C  
ATOM   3176  CB  SER A 211       2.068  -2.189  -6.986  1.00 98.11           C  
ATOM   3177  HB2 SER A 211       2.719  -1.319  -6.898  1.00 98.11           H  
ATOM   3178  HB3 SER A 211       2.165  -2.586  -7.997  1.00 98.11           H  
ATOM   3179  O   SER A 211       3.169  -1.629  -4.373  1.00 98.11           O  
ATOM   3180  OG  SER A 211       0.728  -1.821  -6.742  1.00 98.11           O  
ATOM   3181  HG  SER A 211       0.713  -1.135  -6.071  1.00 98.11           H  
ATOM   3182  N   ILE A 212       1.886  -3.287  -3.591  1.00 98.89           N  
ATOM   3183  H   ILE A 212       1.424  -4.162  -3.795  1.00 98.89           H  
ATOM   3184  CA  ILE A 212       1.701  -2.734  -2.251  1.00 98.89           C  
ATOM   3185  HA  ILE A 212       2.059  -1.704  -2.235  1.00 98.89           H  
ATOM   3186  C   ILE A 212       2.538  -3.522  -1.244  1.00 98.89           C  
ATOM   3187  CB  ILE A 212       0.202  -2.698  -1.887  1.00 98.89           C  
ATOM   3188  HB  ILE A 212      -0.168  -3.723  -1.878  1.00 98.89           H  
ATOM   3189  O   ILE A 212       2.227  -4.666  -0.896  1.00 98.89           O  
ATOM   3190  CG1 ILE A 212      -0.665  -1.951  -2.924  1.00 98.89           C  
ATOM   3191 HG12 ILE A 212      -1.714  -2.059  -2.646  1.00 98.89           H  
ATOM   3192 HG13 ILE A 212      -0.544  -2.427  -3.897  1.00 98.89           H  
ATOM   3193  CG2 ILE A 212       0.033  -2.107  -0.479  1.00 98.89           C  
ATOM   3194 HG21 ILE A 212      -1.013  -1.868  -0.286  1.00 98.89           H  
ATOM   3195 HG22 ILE A 212       0.645  -1.210  -0.392  1.00 98.89           H  
ATOM   3196 HG23 ILE A 212       0.367  -2.820   0.276  1.00 98.89           H  
ATOM   3197  CD1 ILE A 212      -0.367  -0.460  -3.091  1.00 98.89           C  
ATOM   3198 HD11 ILE A 212      -0.963  -0.066  -3.914  1.00 98.89           H  
ATOM   3199 HD12 ILE A 212      -0.647   0.063  -2.177  1.00 98.89           H  
ATOM   3200 HD13 ILE A 212       0.687  -0.296  -3.315  1.00 98.89           H  
ATOM   3201  N   ILE A 213       3.597  -2.883  -0.744  1.00 98.95           N  
ATOM   3202  H   ILE A 213       3.795  -1.951  -1.080  1.00 98.95           H  
ATOM   3203  CA  ILE A 213       4.449  -3.441   0.311  1.00 98.95           C  
ATOM   3204  HA  ILE A 213       4.815  -4.410  -0.028  1.00 98.95           H  
ATOM   3205  C   ILE A 213       3.617  -3.672   1.576  1.00 98.95           C  
ATOM   3206  CB  ILE A 213       5.664  -2.531   0.585  1.00 98.95           C  
ATOM   3207  HB  ILE A 213       5.286  -1.569   0.930  1.00 98.95           H  
ATOM   3208  O   ILE A 213       2.882  -2.794   2.021  1.00 98.95           O  
ATOM   3209  CG1 ILE A 213       6.507  -2.271  -0.686  1.00 98.95           C  
ATOM   3210 HG12 ILE A 213       7.351  -1.637  -0.416  1.00 98.95           H  
ATOM   3211 HG13 ILE A 213       5.910  -1.707  -1.403  1.00 98.95           H  
ATOM   3212  CG2 ILE A 213       6.546  -3.104   1.708  1.00 98.95           C  
ATOM   3213 HG21 ILE A 213       6.023  -3.051   2.663  1.00 98.95           H  
ATOM   3214 HG22 ILE A 213       6.802  -4.143   1.497  1.00 98.95           H  
ATOM   3215 HG23 ILE A 213       7.463  -2.523   1.799  1.00 98.95           H  
ATOM   3216  CD1 ILE A 213       7.039  -3.530  -1.390  1.00 98.95           C  
ATOM   3217 HD11 ILE A 213       6.214  -4.142  -1.754  1.00 98.95           H  
ATOM   3218 HD12 ILE A 213       7.659  -4.114  -0.711  1.00 98.95           H  
ATOM   3219 HD13 ILE A 213       7.643  -3.233  -2.248  1.00 98.95           H  
ATOM   3220  N   GLY A 214       3.717  -4.876   2.137  1.00 98.92           N  
ATOM   3221  H   GLY A 214       4.337  -5.543   1.700  1.00 98.92           H  
ATOM   3222  CA  GLY A 214       2.910  -5.321   3.273  1.00 98.92           C  
ATOM   3223  HA2 GLY A 214       3.480  -6.048   3.852  1.00 98.92           H  
ATOM   3224  HA3 GLY A 214       2.694  -4.467   3.915  1.00 98.92           H  
ATOM   3225  C   GLY A 214       1.570  -5.957   2.895  1.00 98.92           C  
ATOM   3226  O   GLY A 214       0.993  -6.649   3.728  1.00 98.92           O  
ATOM   3227  N   ALA A 215       1.090  -5.810   1.658  1.00 98.86           N  
ATOM   3228  H   ALA A 215       1.597  -5.228   1.006  1.00 98.86           H  
ATOM   3229  CA  ALA A 215      -0.071  -6.551   1.160  1.00 98.86           C  
ATOM   3230  HA  ALA A 215      -0.593  -7.026   1.990  1.00 98.86           H  
ATOM   3231  C   ALA A 215       0.368  -7.677   0.223  1.00 98.86           C  
ATOM   3232  CB  ALA A 215      -1.065  -5.587   0.513  1.00 98.86           C  
ATOM   3233  HB1 ALA A 215      -1.376  -4.835   1.238  1.00 98.86           H  
ATOM   3234  HB2 ALA A 215      -1.934  -6.146   0.166  1.00 98.86           H  
ATOM   3235  HB3 ALA A 215      -0.600  -5.097  -0.343  1.00 98.86           H  
ATOM   3236  O   ALA A 215       0.218  -8.844   0.583  1.00 98.86           O  
ATOM   3237  N   GLY A 216       0.953  -7.305  -0.922  1.00 98.74           N  
ATOM   3238  H   GLY A 216       1.059  -6.318  -1.108  1.00 98.74           H  
ATOM   3239  CA  GLY A 216       1.387  -8.221  -1.977  1.00 98.74           C  
ATOM   3240  HA2 GLY A 216       0.617  -8.979  -2.118  1.00 98.74           H  
ATOM   3241  HA3 GLY A 216       1.462  -7.674  -2.917  1.00 98.74           H  
ATOM   3242  C   GLY A 216       2.760  -8.845  -1.758  1.00 98.74           C  
ATOM   3243  O   GLY A 216       3.026  -9.982  -2.142  1.00 98.74           O  
ATOM   3244  N   THR A 217       3.645  -8.057  -1.151  1.00 98.97           N  
ATOM   3245  H   THR A 217       3.333  -7.135  -0.880  1.00 98.97           H  
ATOM   3246  CA  THR A 217       5.082  -8.332  -1.082  1.00 98.97           C  
ATOM   3247  HA  THR A 217       5.264  -9.400  -1.205  1.00 98.97           H  
ATOM   3248  C   THR A 217       5.619  -7.877   0.259  1.00 98.97           C  
ATOM   3249  CB  THR A 217       5.831  -7.572  -2.185  1.00 98.97           C  
ATOM   3250  HB  THR A 217       5.746  -6.500  -2.006  1.00 98.97           H  
ATOM   3251  O   THR A 217       5.348  -6.753   0.690  1.00 98.97           O  
ATOM   3252  CG2 THR A 217       7.305  -7.951  -2.310  1.00 98.97           C  
ATOM   3253 HG21 THR A 217       7.843  -7.697  -1.396  1.00 98.97           H  
ATOM   3254 HG22 THR A 217       7.752  -7.402  -3.139  1.00 98.97           H  
ATOM   3255 HG23 THR A 217       7.392  -9.019  -2.505  1.00 98.97           H  
ATOM   3256  OG1 THR A 217       5.254  -7.862  -3.425  1.00 98.97           O  
ATOM   3257  HG1 THR A 217       5.372  -7.075  -3.961  1.00 98.97           H  
ATOM   3258  N   TYR A 218       6.405  -8.723   0.917  1.00 98.97           N  
ATOM   3259  H   TYR A 218       6.541  -9.655   0.552  1.00 98.97           H  
ATOM   3260  CA  TYR A 218       7.135  -8.342   2.121  1.00 98.97           C  
ATOM   3261  HA  TYR A 218       7.439  -7.299   2.029  1.00 98.97           H  
ATOM   3262  C   TYR A 218       8.390  -9.197   2.288  1.00 98.97           C  
ATOM   3263  CB  TYR A 218       6.213  -8.474   3.340  1.00 98.97           C  
ATOM   3264  HB2 TYR A 218       6.090  -9.527   3.594  1.00 98.97           H  
ATOM   3265  HB3 TYR A 218       5.228  -8.081   3.090  1.00 98.97           H  
ATOM   3266  O   TYR A 218       8.367 -10.382   1.969  1.00 98.97           O  
ATOM   3267  CG  TYR A 218       6.703  -7.708   4.547  1.00 98.97           C  
ATOM   3268  CD1 TYR A 218       7.411  -8.366   5.570  1.00 98.97           C  
ATOM   3269  HD1 TYR A 218       7.631  -9.420   5.484  1.00 98.97           H  
ATOM   3270  CD2 TYR A 218       6.452  -6.325   4.636  1.00 98.97           C  
ATOM   3271  HD2 TYR A 218       5.942  -5.815   3.833  1.00 98.97           H  
ATOM   3272  CE1 TYR A 218       7.831  -7.647   6.706  1.00 98.97           C  
ATOM   3273  HE1 TYR A 218       8.379  -8.144   7.493  1.00 98.97           H  
ATOM   3274  CE2 TYR A 218       6.864  -5.606   5.772  1.00 98.97           C  
ATOM   3275  HE2 TYR A 218       6.657  -4.549   5.846  1.00 98.97           H  
ATOM   3276  OH  TYR A 218       7.876  -5.586   7.942  1.00 98.97           O  
ATOM   3277  HH  TYR A 218       7.617  -4.667   7.841  1.00 98.97           H  
ATOM   3278  CZ  TYR A 218       7.538  -6.272   6.817  1.00 98.97           C  
ATOM   3279  N   ALA A 219       9.476  -8.625   2.804  1.00 98.97           N  
ATOM   3280  H   ALA A 219       9.451  -7.645   3.045  1.00 98.97           H  
ATOM   3281  CA  ALA A 219      10.671  -9.373   3.180  1.00 98.97           C  
ATOM   3282  HA  ALA A 219      10.376 -10.375   3.491  1.00 98.97           H  
ATOM   3283  C   ALA A 219      11.371  -8.713   4.370  1.00 98.97           C  
ATOM   3284  CB  ALA A 219      11.610  -9.501   1.973  1.00 98.97           C  
ATOM   3285  HB1 ALA A 219      11.940  -8.513   1.652  1.00 98.97           H  
ATOM   3286  HB2 ALA A 219      12.482 -10.094   2.250  1.00 98.97           H  
ATOM   3287  HB3 ALA A 219      11.092  -9.994   1.150  1.00 98.97           H  
ATOM   3288  O   ALA A 219      11.553  -7.499   4.390  1.00 98.97           O  
ATOM   3289  N   GLU A 220      11.796  -9.520   5.339  1.00 98.78           N  
ATOM   3290  H   GLU A 220      11.530 -10.494   5.298  1.00 98.78           H  
ATOM   3291  CA  GLU A 220      12.546  -9.078   6.517  1.00 98.78           C  
ATOM   3292  HA  GLU A 220      13.089  -8.160   6.291  1.00 98.78           H  
ATOM   3293  C   GLU A 220      13.556 -10.157   6.922  1.00 98.78           C  
ATOM   3294  CB  GLU A 220      11.557  -8.779   7.654  1.00 98.78           C  
ATOM   3295  HB2 GLU A 220      10.908  -7.958   7.349  1.00 98.78           H  
ATOM   3296  HB3 GLU A 220      10.936  -9.662   7.803  1.00 98.78           H  
ATOM   3297  O   GLU A 220      13.178 -11.290   7.232  1.00 98.78           O  
ATOM   3298  CG  GLU A 220      12.231  -8.397   8.986  1.00 98.78           C  
ATOM   3299  HG2 GLU A 220      12.810  -7.483   8.857  1.00 98.78           H  
ATOM   3300  HG3 GLU A 220      12.912  -9.192   9.293  1.00 98.78           H  
ATOM   3301  CD  GLU A 220      11.191  -8.217  10.096  1.00 98.78           C  
ATOM   3302  OE1 GLU A 220      11.239  -7.264  10.900  1.00 98.78           O  
ATOM   3303  OE2 GLU A 220      10.246  -9.033  10.174  1.00 98.78           O  
ATOM   3304  N   ASN A 221      14.846  -9.806   6.938  1.00 98.66           N  
ATOM   3305  H   ASN A 221      15.094  -8.850   6.727  1.00 98.66           H  
ATOM   3306  CA  ASN A 221      15.915 -10.724   7.327  1.00 98.66           C  
ATOM   3307  HA  ASN A 221      15.887 -11.583   6.656  1.00 98.66           H  
ATOM   3308  C   ASN A 221      15.708 -11.243   8.755  1.00 98.66           C  
ATOM   3309  CB  ASN A 221      17.295 -10.055   7.200  1.00 98.66           C  
ATOM   3310  HB2 ASN A 221      17.988 -10.555   7.877  1.00 98.66           H  
ATOM   3311  HB3 ASN A 221      17.235  -9.009   7.501  1.00 98.66           H  
ATOM   3312  O   ASN A 221      15.348 -10.502   9.666  1.00 98.66           O  
ATOM   3313  CG  ASN A 221      17.891 -10.144   5.809  1.00 98.66           C  
ATOM   3314  ND2 ASN A 221      19.188  -9.954   5.702  1.00 98.66           N  
ATOM   3315 HD21 ASN A 221      19.746  -9.813   6.532  1.00 98.66           H  
ATOM   3316 HD22 ASN A 221      19.623 -10.074   4.798  1.00 98.66           H  
ATOM   3317  OD1 ASN A 221      17.217 -10.376   4.820  1.00 98.66           O  
ATOM   3318  N   GLY A 222      15.985 -12.532   8.961  1.00 98.41           N  
ATOM   3319  H   GLY A 222      16.287 -13.096   8.180  1.00 98.41           H  
ATOM   3320  CA  GLY A 222      15.768 -13.180  10.256  1.00 98.41           C  
ATOM   3321  HA2 GLY A 222      16.317 -14.121  10.281  1.00 98.41           H  
ATOM   3322  HA3 GLY A 222      16.156 -12.538  11.047  1.00 98.41           H  
ATOM   3323  C   GLY A 222      14.298 -13.476  10.576  1.00 98.41           C  
ATOM   3324  O   GLY A 222      14.024 -13.975  11.666  1.00 98.41           O  
ATOM   3325  N   ASN A 223      13.375 -13.196   9.649  1.00 98.79           N  
ATOM   3326  H   ASN A 223      13.658 -12.720   8.804  1.00 98.79           H  
ATOM   3327  CA  ASN A 223      11.956 -13.488   9.791  1.00 98.79           C  
ATOM   3328  HA  ASN A 223      11.820 -14.163  10.637  1.00 98.79           H  
ATOM   3329  C   ASN A 223      11.427 -14.256   8.570  1.00 98.79           C  
ATOM   3330  CB  ASN A 223      11.212 -12.179  10.119  1.00 98.79           C  
ATOM   3331  HB2 ASN A 223      11.734 -11.656  10.920  1.00 98.79           H  
ATOM   3332  HB3 ASN A 223      11.208 -11.522   9.250  1.00 98.79           H  
ATOM   3333  O   ASN A 223      11.505 -15.483   8.556  1.00 98.79           O  
ATOM   3334  CG  ASN A 223       9.790 -12.409  10.589  1.00 98.79           C  
ATOM   3335  ND2 ASN A 223       8.952 -11.412  10.483  1.00 98.79           N  
ATOM   3336 HD21 ASN A 223       9.320 -10.515  10.200  1.00 98.79           H  
ATOM   3337 HD22 ASN A 223       8.007 -11.539  10.816  1.00 98.79           H  
ATOM   3338  OD1 ASN A 223       9.430 -13.447  11.112  1.00 98.79           O  
ATOM   3339  N   VAL A 224      10.919 -13.559   7.547  1.00 98.96           N  
ATOM   3340  H   VAL A 224      11.003 -12.552   7.551  1.00 98.96           H  
ATOM   3341  CA  VAL A 224      10.237 -14.178   6.400  1.00 98.96           C  
ATOM   3342  HA  VAL A 224      10.770 -15.095   6.149  1.00 98.96           H  
ATOM   3343  C   VAL A 224      10.255 -13.279   5.162  1.00 98.96           C  
ATOM   3344  CB  VAL A 224       8.798 -14.563   6.807  1.00 98.96           C  
ATOM   3345  HB  VAL A 224       8.871 -15.095   7.756  1.00 98.96           H  
ATOM   3346  O   VAL A 224      10.235 -12.051   5.276  1.00 98.96           O  
ATOM   3347  CG1 VAL A 224       7.884 -13.353   7.040  1.00 98.96           C  
ATOM   3348 HG11 VAL A 224       8.325 -12.697   7.789  1.00 98.96           H  
ATOM   3349 HG12 VAL A 224       7.738 -12.797   6.114  1.00 98.96           H  
ATOM   3350 HG13 VAL A 224       6.916 -13.702   7.400  1.00 98.96           H  
ATOM   3351  CG2 VAL A 224       8.117 -15.522   5.828  1.00 98.96           C  
ATOM   3352 HG21 VAL A 224       7.972 -15.048   4.857  1.00 98.96           H  
ATOM   3353 HG22 VAL A 224       8.726 -16.419   5.712  1.00 98.96           H  
ATOM   3354 HG23 VAL A 224       7.146 -15.819   6.222  1.00 98.96           H  
ATOM   3355  N   ALA A 225      10.253 -13.890   3.978  1.00 98.98           N  
ATOM   3356  H   ALA A 225      10.343 -14.896   3.976  1.00 98.98           H  
ATOM   3357  CA  ALA A 225       9.836 -13.270   2.723  1.00 98.98           C  
ATOM   3358  HA  ALA A 225       9.658 -12.207   2.885  1.00 98.98           H  
ATOM   3359  C   ALA A 225       8.511 -13.881   2.251  1.00 98.98           C  
ATOM   3360  CB  ALA A 225      10.946 -13.408   1.679  1.00 98.98           C  
ATOM   3361  HB1 ALA A 225      11.753 -12.711   1.905  1.00 98.98           H  
ATOM   3362  HB2 ALA A 225      10.554 -13.171   0.690  1.00 98.98           H  
ATOM   3363  HB3 ALA A 225      11.335 -14.426   1.669  1.00 98.98           H  
ATOM   3364  O   ALA A 225       8.350 -15.098   2.302  1.00 98.98           O  
ATOM   3365  N   VAL A 226       7.579 -13.047   1.783  1.00 98.99           N  
ATOM   3366  H   VAL A 226       7.807 -12.064   1.742  1.00 98.99           H  
ATOM   3367  CA  VAL A 226       6.227 -13.434   1.354  1.00 98.99           C  
ATOM   3368  HA  VAL A 226       6.209 -14.512   1.199  1.00 98.99           H  
ATOM   3369  C   VAL A 226       5.861 -12.752   0.034  1.00 98.99           C  
ATOM   3370  CB  VAL A 226       5.173 -13.092   2.430  1.00 98.99           C  
ATOM   3371  HB  VAL A 226       5.098 -12.008   2.524  1.00 98.99           H  
ATOM   3372  O   VAL A 226       6.068 -11.547  -0.125  1.00 98.99           O  
ATOM   3373  CG1 VAL A 226       3.791 -13.645   2.051  1.00 98.99           C  
ATOM   3374 HG11 VAL A 226       3.874 -14.702   1.796  1.00 98.99           H  
ATOM   3375 HG12 VAL A 226       3.101 -13.535   2.887  1.00 98.99           H  
ATOM   3376 HG13 VAL A 226       3.387 -13.099   1.199  1.00 98.99           H  
ATOM   3377  CG2 VAL A 226       5.537 -13.652   3.810  1.00 98.99           C  
ATOM   3378 HG21 VAL A 226       4.753 -13.407   4.527  1.00 98.99           H  
ATOM   3379 HG22 VAL A 226       5.664 -14.733   3.757  1.00 98.99           H  
ATOM   3380 HG23 VAL A 226       6.460 -13.193   4.164  1.00 98.99           H  
ATOM   3381  N   SER A 227       5.273 -13.521  -0.884  1.00 98.97           N  
ATOM   3382  H   SER A 227       5.138 -14.497  -0.662  1.00 98.97           H  
ATOM   3383  CA  SER A 227       4.646 -13.033  -2.119  1.00 98.97           C  
ATOM   3384  HA  SER A 227       4.533 -11.950  -2.066  1.00 98.97           H  
ATOM   3385  C   SER A 227       3.255 -13.655  -2.268  1.00 98.97           C  
ATOM   3386  CB  SER A 227       5.529 -13.350  -3.326  1.00 98.97           C  
ATOM   3387  HB2 SER A 227       5.682 -14.427  -3.391  1.00 98.97           H  
ATOM   3388  HB3 SER A 227       6.496 -12.862  -3.212  1.00 98.97           H  
ATOM   3389  O   SER A 227       3.078 -14.850  -2.001  1.00 98.97           O  
ATOM   3390  OG  SER A 227       4.920 -12.902  -4.512  1.00 98.97           O  
ATOM   3391  HG  SER A 227       4.969 -11.944  -4.563  1.00 98.97           H  
ATOM   3392  N   THR A 228       2.256 -12.846  -2.618  1.00 98.79           N  
ATOM   3393  H   THR A 228       2.459 -11.874  -2.806  1.00 98.79           H  
ATOM   3394  CA  THR A 228       0.843 -13.245  -2.599  1.00 98.79           C  
ATOM   3395  HA  THR A 228       0.768 -14.256  -2.198  1.00 98.79           H  
ATOM   3396  C   THR A 228       0.199 -13.279  -3.980  1.00 98.79           C  
ATOM   3397  CB  THR A 228       0.006 -12.354  -1.676  1.00 98.79           C  
ATOM   3398  HB  THR A 228      -1.000 -12.767  -1.615  1.00 98.79           H  
ATOM   3399  O   THR A 228       0.644 -12.674  -4.955  1.00 98.79           O  
ATOM   3400  CG2 THR A 228       0.585 -12.206  -0.265  1.00 98.79           C  
ATOM   3401 HG21 THR A 228       1.554 -11.710  -0.310  1.00 98.79           H  
ATOM   3402 HG22 THR A 228       0.701 -13.183   0.204  1.00 98.79           H  
ATOM   3403 HG23 THR A 228      -0.086 -11.590   0.334  1.00 98.79           H  
ATOM   3404  OG1 THR A 228      -0.062 -11.065  -2.190  1.00 98.79           O  
ATOM   3405  HG1 THR A 228      -0.867 -10.853  -2.668  1.00 98.79           H  
ATOM   3406  N   THR A 229      -0.922 -13.993  -4.064  1.00 97.59           N  
ATOM   3407  H   THR A 229      -1.225 -14.512  -3.252  1.00 97.59           H  
ATOM   3408  CA  THR A 229      -1.776 -14.026  -5.248  1.00 97.59           C  
ATOM   3409  HA  THR A 229      -1.733 -13.051  -5.733  1.00 97.59           H  
ATOM   3410  C   THR A 229      -3.223 -14.284  -4.845  1.00 97.59           C  
ATOM   3411  CB  THR A 229      -1.260 -15.074  -6.242  1.00 97.59           C  
ATOM   3412  HB  THR A 229      -0.303 -14.719  -6.624  1.00 97.59           H  
ATOM   3413  O   THR A 229      -3.531 -15.282  -4.196  1.00 97.59           O  
ATOM   3414  CG2 THR A 229      -1.037 -16.477  -5.661  1.00 97.59           C  
ATOM   3415 HG21 THR A 229      -1.960 -16.871  -5.236  1.00 97.59           H  
ATOM   3416 HG22 THR A 229      -0.277 -16.432  -4.881  1.00 97.59           H  
ATOM   3417 HG23 THR A 229      -0.675 -17.154  -6.435  1.00 97.59           H  
ATOM   3418  OG1 THR A 229      -2.132 -15.169  -7.341  1.00 97.59           O  
ATOM   3419  HG1 THR A 229      -1.707 -14.703  -8.065  1.00 97.59           H  
ATOM   3420  N   GLY A 230      -4.138 -13.387  -5.204  1.00 94.77           N  
ATOM   3421  H   GLY A 230      -3.855 -12.538  -5.671  1.00 94.77           H  
ATOM   3422  CA  GLY A 230      -5.529 -13.502  -4.777  1.00 94.77           C  
ATOM   3423  HA2 GLY A 230      -5.550 -13.585  -3.690  1.00 94.77           H  
ATOM   3424  HA3 GLY A 230      -5.977 -14.409  -5.184  1.00 94.77           H  
ATOM   3425  C   GLY A 230      -6.391 -12.312  -5.164  1.00 94.77           C  
ATOM   3426  O   GLY A 230      -6.017 -11.484  -5.998  1.00 94.77           O  
ATOM   3427  N   MET A 231      -7.567 -12.224  -4.547  1.00 94.20           N  
ATOM   3428  H   MET A 231      -7.837 -12.978  -3.932  1.00 94.20           H  
ATOM   3429  CA  MET A 231      -8.425 -11.046  -4.642  1.00 94.20           C  
ATOM   3430  HA  MET A 231      -8.615 -10.818  -5.691  1.00 94.20           H  
ATOM   3431  C   MET A 231      -7.740  -9.835  -3.991  1.00 94.20           C  
ATOM   3432  CB  MET A 231      -9.765 -11.304  -3.952  1.00 94.20           C  
ATOM   3433  HB2 MET A 231     -10.315 -10.363  -3.966  1.00 94.20           H  
ATOM   3434  HB3 MET A 231      -9.586 -11.594  -2.916  1.00 94.20           H  
ATOM   3435  O   MET A 231      -7.869  -9.617  -2.785  1.00 94.20           O  
ATOM   3436  CG  MET A 231     -10.662 -12.357  -4.594  1.00 94.20           C  
ATOM   3437  HG2 MET A 231     -10.823 -12.098  -5.640  1.00 94.20           H  
ATOM   3438  HG3 MET A 231     -10.193 -13.338  -4.519  1.00 94.20           H  
ATOM   3439  SD  MET A 231     -12.262 -12.369  -3.750  1.00 94.20           S  
ATOM   3440  CE  MET A 231     -13.126 -13.751  -4.521  1.00 94.20           C  
ATOM   3441  HE1 MET A 231     -14.097 -13.872  -4.041  1.00 94.20           H  
ATOM   3442  HE2 MET A 231     -12.553 -14.667  -4.376  1.00 94.20           H  
ATOM   3443  HE3 MET A 231     -13.278 -13.540  -5.579  1.00 94.20           H  
ATOM   3444  N   GLY A 232      -7.013  -9.055  -4.796  1.00 96.05           N  
ATOM   3445  H   GLY A 232      -6.827  -9.427  -5.716  1.00 96.05           H  
ATOM   3446  CA  GLY A 232      -6.120  -7.999  -4.307  1.00 96.05           C  
ATOM   3447  HA2 GLY A 232      -5.270  -8.473  -3.815  1.00 96.05           H  
ATOM   3448  HA3 GLY A 232      -5.739  -7.427  -5.152  1.00 96.05           H  
ATOM   3449  C   GLY A 232      -6.756  -7.023  -3.316  1.00 96.05           C  
ATOM   3450  O   GLY A 232      -6.119  -6.643  -2.342  1.00 96.05           O  
ATOM   3451  N   GLU A 233      -8.032  -6.686  -3.482  1.00 96.77           N  
ATOM   3452  H   GLU A 233      -8.518  -6.997  -4.311  1.00 96.77           H  
ATOM   3453  CA  GLU A 233      -8.773  -5.831  -2.555  1.00 96.77           C  
ATOM   3454  HA  GLU A 233      -8.299  -4.850  -2.514  1.00 96.77           H  
ATOM   3455  C   GLU A 233      -8.785  -6.374  -1.118  1.00 96.77           C  
ATOM   3456  CB  GLU A 233     -10.210  -5.669  -3.069  1.00 96.77           C  
ATOM   3457  HB2 GLU A 233     -10.641  -6.642  -3.305  1.00 96.77           H  
ATOM   3458  HB3 GLU A 233     -10.804  -5.235  -2.265  1.00 96.77           H  
ATOM   3459  O   GLU A 233      -8.507  -5.633  -0.177  1.00 96.77           O  
ATOM   3460  CG  GLU A 233     -10.317  -4.728  -4.278  1.00 96.77           C  
ATOM   3461  HG2 GLU A 233     -11.361  -4.417  -4.322  1.00 96.77           H  
ATOM   3462  HG3 GLU A 233      -9.722  -3.836  -4.078  1.00 96.77           H  
ATOM   3463  CD  GLU A 233      -9.901  -5.298  -5.648  1.00 96.77           C  
ATOM   3464  OE1 GLU A 233      -9.784  -4.512  -6.621  1.00 96.77           O  
ATOM   3465  OE2 GLU A 233      -9.563  -6.500  -5.767  1.00 96.77           O  
ATOM   3466  N   TYR A 234      -9.038  -7.671  -0.923  1.00 97.25           N  
ATOM   3467  H   TYR A 234      -9.147  -8.267  -1.731  1.00 97.25           H  
ATOM   3468  CA  TYR A 234      -8.992  -8.287   0.407  1.00 97.25           C  
ATOM   3469  HA  TYR A 234      -9.533  -7.655   1.112  1.00 97.25           H  
ATOM   3470  C   TYR A 234      -7.560  -8.418   0.929  1.00 97.25           C  
ATOM   3471  CB  TYR A 234      -9.673  -9.657   0.379  1.00 97.25           C  
ATOM   3472  HB2 TYR A 234      -9.499 -10.146   1.337  1.00 97.25           H  
ATOM   3473  HB3 TYR A 234      -9.215 -10.277  -0.391  1.00 97.25           H  
ATOM   3474  O   TYR A 234      -7.326  -8.263   2.127  1.00 97.25           O  
ATOM   3475  CG  TYR A 234     -11.169  -9.593   0.165  1.00 97.25           C  
ATOM   3476  CD1 TYR A 234     -12.020  -9.285   1.243  1.00 97.25           C  
ATOM   3477  HD1 TYR A 234     -11.607  -9.082   2.220  1.00 97.25           H  
ATOM   3478  CD2 TYR A 234     -11.713  -9.861  -1.103  1.00 97.25           C  
ATOM   3479  HD2 TYR A 234     -11.059 -10.087  -1.932  1.00 97.25           H  
ATOM   3480  CE1 TYR A 234     -13.414  -9.276   1.056  1.00 97.25           C  
ATOM   3481  HE1 TYR A 234     -14.070  -9.073   1.889  1.00 97.25           H  
ATOM   3482  CE2 TYR A 234     -13.106  -9.851  -1.296  1.00 97.25           C  
ATOM   3483  HE2 TYR A 234     -13.532 -10.082  -2.261  1.00 97.25           H  
ATOM   3484  OH  TYR A 234     -15.306  -9.615  -0.378  1.00 97.25           O  
ATOM   3485  HH  TYR A 234     -15.748  -9.596   0.474  1.00 97.25           H  
ATOM   3486  CZ  TYR A 234     -13.960  -9.574  -0.211  1.00 97.25           C  
ATOM   3487  N   PHE A 235      -6.596  -8.663   0.038  1.00 98.06           N  
ATOM   3488  H   PHE A 235      -6.848  -8.741  -0.937  1.00 98.06           H  
ATOM   3489  CA  PHE A 235      -5.185  -8.788   0.405  1.00 98.06           C  
ATOM   3490  HA  PHE A 235      -5.116  -9.470   1.252  1.00 98.06           H  
ATOM   3491  C   PHE A 235      -4.593  -7.451   0.877  1.00 98.06           C  
ATOM   3492  CB  PHE A 235      -4.388  -9.405  -0.754  1.00 98.06           C  
ATOM   3493  HB2 PHE A 235      -3.339  -9.138  -0.627  1.00 98.06           H  
ATOM   3494  HB3 PHE A 235      -4.717  -8.971  -1.698  1.00 98.06           H  
ATOM   3495  O   PHE A 235      -3.812  -7.441   1.831  1.00 98.06           O  
ATOM   3496  CG  PHE A 235      -4.485 -10.920  -0.843  1.00 98.06           C  
ATOM   3497  CD1 PHE A 235      -3.331 -11.706  -0.675  1.00 98.06           C  
ATOM   3498  HD1 PHE A 235      -2.379 -11.226  -0.501  1.00 98.06           H  
ATOM   3499  CD2 PHE A 235      -5.721 -11.557  -1.070  1.00 98.06           C  
ATOM   3500  HD2 PHE A 235      -6.621 -10.974  -1.197  1.00 98.06           H  
ATOM   3501  CE1 PHE A 235      -3.416 -13.111  -0.720  1.00 98.06           C  
ATOM   3502  HE1 PHE A 235      -2.538 -13.719  -0.563  1.00 98.06           H  
ATOM   3503  CE2 PHE A 235      -5.805 -12.958  -1.130  1.00 98.06           C  
ATOM   3504  HE2 PHE A 235      -6.758 -13.436  -1.304  1.00 98.06           H  
ATOM   3505  CZ  PHE A 235      -4.650 -13.736  -0.954  1.00 98.06           C  
ATOM   3506  HZ  PHE A 235      -4.710 -14.814  -0.981  1.00 98.06           H  
ATOM   3507  N   ILE A 236      -5.031  -6.329   0.289  1.00 98.75           N  
ATOM   3508  H   ILE A 236      -5.610  -6.425  -0.533  1.00 98.75           H  
ATOM   3509  CA  ILE A 236      -4.735  -4.970   0.767  1.00 98.75           C  
ATOM   3510  HA  ILE A 236      -3.659  -4.867   0.904  1.00 98.75           H  
ATOM   3511  C   ILE A 236      -5.372  -4.743   2.141  1.00 98.75           C  
ATOM   3512  CB  ILE A 236      -5.187  -3.900  -0.258  1.00 98.75           C  
ATOM   3513  HB  ILE A 236      -6.241  -4.057  -0.487  1.00 98.75           H  
ATOM   3514  O   ILE A 236      -4.672  -4.410   3.094  1.00 98.75           O  
ATOM   3515  CG1 ILE A 236      -4.371  -3.983  -1.568  1.00 98.75           C  
ATOM   3516 HG12 ILE A 236      -4.250  -5.024  -1.865  1.00 98.75           H  
ATOM   3517 HG13 ILE A 236      -3.374  -3.575  -1.405  1.00 98.75           H  
ATOM   3518  CG2 ILE A 236      -5.015  -2.491   0.340  1.00 98.75           C  
ATOM   3519 HG21 ILE A 236      -5.233  -1.719  -0.397  1.00 98.75           H  
ATOM   3520 HG22 ILE A 236      -3.989  -2.359   0.684  1.00 98.75           H  
ATOM   3521 HG23 ILE A 236      -5.695  -2.344   1.179  1.00 98.75           H  
ATOM   3522  CD1 ILE A 236      -5.038  -3.241  -2.737  1.00 98.75           C  
ATOM   3523 HD11 ILE A 236      -4.432  -3.360  -3.635  1.00 98.75           H  
ATOM   3524 HD12 ILE A 236      -5.124  -2.175  -2.530  1.00 98.75           H  
ATOM   3525 HD13 ILE A 236      -6.028  -3.657  -2.923  1.00 98.75           H  
ATOM   3526  N   ARG A 237      -6.685  -4.979   2.273  1.00 98.72           N  
ATOM   3527  H   ARG A 237      -7.195  -5.264   1.449  1.00 98.72           H  
ATOM   3528  CA  ARG A 237      -7.439  -4.741   3.520  1.00 98.72           C  
ATOM   3529  HA  ARG A 237      -7.361  -3.691   3.801  1.00 98.72           H  
ATOM   3530  C   ARG A 237      -6.898  -5.535   4.713  1.00 98.72           C  
ATOM   3531  CB  ARG A 237      -8.912  -5.094   3.288  1.00 98.72           C  
ATOM   3532  HB2 ARG A 237      -9.432  -5.100   4.246  1.00 98.72           H  
ATOM   3533  HB3 ARG A 237      -8.971  -6.098   2.868  1.00 98.72           H  
ATOM   3534  O   ARG A 237      -6.870  -5.024   5.829  1.00 98.72           O  
ATOM   3535  CG  ARG A 237      -9.618  -4.099   2.352  1.00 98.72           C  
ATOM   3536  HG2 ARG A 237      -9.831  -3.175   2.890  1.00 98.72           H  
ATOM   3537  HG3 ARG A 237      -8.969  -3.841   1.516  1.00 98.72           H  
ATOM   3538  CD  ARG A 237     -10.919  -4.695   1.798  1.00 98.72           C  
ATOM   3539  HD2 ARG A 237     -11.370  -3.962   1.129  1.00 98.72           H  
ATOM   3540  HD3 ARG A 237     -10.684  -5.590   1.223  1.00 98.72           H  
ATOM   3541  NE  ARG A 237     -11.871  -5.030   2.872  1.00 98.72           N  
ATOM   3542  HE  ARG A 237     -11.655  -4.662   3.788  1.00 98.72           H  
ATOM   3543  NH1 ARG A 237     -13.568  -5.811   1.545  1.00 98.72           N  
ATOM   3544 HH11 ARG A 237     -14.552  -6.031   1.491  1.00 98.72           H  
ATOM   3545 HH12 ARG A 237     -12.989  -5.714   0.723  1.00 98.72           H  
ATOM   3546  NH2 ARG A 237     -13.932  -5.560   3.695  1.00 98.72           N  
ATOM   3547 HH21 ARG A 237     -14.811  -5.087   3.537  1.00 98.72           H  
ATOM   3548 HH22 ARG A 237     -13.628  -5.418   4.648  1.00 98.72           H  
ATOM   3549  CZ  ARG A 237     -13.101  -5.470   2.709  1.00 98.72           C  
ATOM   3550  N   LYS A 238      -6.450  -6.775   4.485  1.00 98.51           N  
ATOM   3551  H   LYS A 238      -6.569  -7.145   3.552  1.00 98.51           H  
ATOM   3552  CA  LYS A 238      -5.839  -7.636   5.512  1.00 98.51           C  
ATOM   3553  HA  LYS A 238      -6.183  -7.296   6.489  1.00 98.51           H  
ATOM   3554  C   LYS A 238      -4.324  -7.511   5.632  1.00 98.51           C  
ATOM   3555  CB  LYS A 238      -6.261  -9.109   5.311  1.00 98.51           C  
ATOM   3556  HB2 LYS A 238      -5.602  -9.765   5.877  1.00 98.51           H  
ATOM   3557  HB3 LYS A 238      -6.142  -9.373   4.260  1.00 98.51           H  
ATOM   3558  O   LYS A 238      -3.772  -8.193   6.492  1.00 98.51           O  
ATOM   3559  CG  LYS A 238      -7.701  -9.426   5.743  1.00 98.51           C  
ATOM   3560  HG2 LYS A 238      -7.887 -10.486   5.572  1.00 98.51           H  
ATOM   3561  HG3 LYS A 238      -8.388  -8.862   5.112  1.00 98.51           H  
ATOM   3562  CD  LYS A 238      -8.014  -9.105   7.214  1.00 98.51           C  
ATOM   3563  HD2 LYS A 238      -9.058  -9.363   7.395  1.00 98.51           H  
ATOM   3564  HD3 LYS A 238      -7.923  -8.029   7.361  1.00 98.51           H  
ATOM   3565  CE  LYS A 238      -7.167  -9.832   8.264  1.00 98.51           C  
ATOM   3566  HE2 LYS A 238      -6.108  -9.653   8.079  1.00 98.51           H  
ATOM   3567  HE3 LYS A 238      -7.363 -10.901   8.180  1.00 98.51           H  
ATOM   3568  NZ  LYS A 238      -7.546  -9.355   9.620  1.00 98.51           N  
ATOM   3569  HZ1 LYS A 238      -8.546  -9.227   9.686  1.00 98.51           H  
ATOM   3570  HZ2 LYS A 238      -7.423 -10.044  10.348  1.00 98.51           H  
ATOM   3571  HZ3 LYS A 238      -7.134  -8.471   9.881  1.00 98.51           H  
ATOM   3572  N   THR A 239      -3.665  -6.685   4.811  1.00 98.77           N  
ATOM   3573  H   THR A 239      -4.197  -6.116   4.168  1.00 98.77           H  
ATOM   3574  CA  THR A 239      -2.197  -6.533   4.791  1.00 98.77           C  
ATOM   3575  HA  THR A 239      -1.924  -6.071   3.842  1.00 98.77           H  
ATOM   3576  C   THR A 239      -1.495  -7.896   4.823  1.00 98.77           C  
ATOM   3577  CB  THR A 239      -1.701  -5.590   5.909  1.00 98.77           C  
ATOM   3578  HB  THR A 239      -0.613  -5.548   5.879  1.00 98.77           H  
ATOM   3579  O   THR A 239      -0.714  -8.178   5.730  1.00 98.77           O  
ATOM   3580  CG2 THR A 239      -2.241  -4.171   5.743  1.00 98.77           C  
ATOM   3581 HG21 THR A 239      -1.904  -3.559   6.579  1.00 98.77           H  
ATOM   3582 HG22 THR A 239      -3.331  -4.174   5.722  1.00 98.77           H  
ATOM   3583 HG23 THR A 239      -1.870  -3.741   4.813  1.00 98.77           H  
ATOM   3584  OG1 THR A 239      -2.105  -6.027   7.190  1.00 98.77           O  
ATOM   3585  HG1 THR A 239      -1.973  -6.978   7.198  1.00 98.77           H  
ATOM   3586  N   VAL A 240      -1.869  -8.798   3.906  1.00 98.79           N  
ATOM   3587  H   VAL A 240      -2.498  -8.487   3.181  1.00 98.79           H  
ATOM   3588  CA  VAL A 240      -1.618 -10.249   4.042  1.00 98.79           C  
ATOM   3589  HA  VAL A 240      -2.126 -10.594   4.943  1.00 98.79           H  
ATOM   3590  C   VAL A 240      -0.140 -10.585   4.249  1.00 98.79           C  
ATOM   3591  CB  VAL A 240      -2.209 -11.015   2.840  1.00 98.79           C  
ATOM   3592  HB  VAL A 240      -1.949 -10.492   1.920  1.00 98.79           H  
ATOM   3593  O   VAL A 240       0.190 -11.277   5.213  1.00 98.79           O  
ATOM   3594  CG1 VAL A 240      -1.727 -12.468   2.720  1.00 98.79           C  
ATOM   3595 HG11 VAL A 240      -0.659 -12.498   2.503  1.00 98.79           H  
ATOM   3596 HG12 VAL A 240      -1.915 -13.010   3.647  1.00 98.79           H  
ATOM   3597 HG13 VAL A 240      -2.251 -12.965   1.904  1.00 98.79           H  
ATOM   3598  CG2 VAL A 240      -3.737 -11.054   2.974  1.00 98.79           C  
ATOM   3599 HG21 VAL A 240      -4.126 -10.041   3.079  1.00 98.79           H  
ATOM   3600 HG22 VAL A 240      -4.175 -11.517   2.090  1.00 98.79           H  
ATOM   3601 HG23 VAL A 240      -4.020 -11.631   3.854  1.00 98.79           H  
ATOM   3602  N   ALA A 241       0.753 -10.082   3.393  1.00 98.94           N  
ATOM   3603  H   ALA A 241       0.434  -9.540   2.602  1.00 98.94           H  
ATOM   3604  CA  ALA A 241       2.185 -10.349   3.517  1.00 98.94           C  
ATOM   3605  HA  ALA A 241       2.339 -11.428   3.511  1.00 98.94           H  
ATOM   3606  C   ALA A 241       2.767  -9.813   4.842  1.00 98.94           C  
ATOM   3607  CB  ALA A 241       2.887  -9.754   2.290  1.00 98.94           C  
ATOM   3608  HB1 ALA A 241       2.473 -10.186   1.379  1.00 98.94           H  
ATOM   3609  HB2 ALA A 241       3.952  -9.987   2.324  1.00 98.94           H  
ATOM   3610  HB3 ALA A 241       2.756  -8.673   2.263  1.00 98.94           H  
ATOM   3611  O   ALA A 241       3.545 -10.498   5.511  1.00 98.94           O  
ATOM   3612  N   GLY A 242       2.343  -8.616   5.255  1.00 98.87           N  
ATOM   3613  H   GLY A 242       1.658  -8.131   4.693  1.00 98.87           H  
ATOM   3614  CA  GLY A 242       2.748  -7.990   6.511  1.00 98.87           C  
ATOM   3615  HA2 GLY A 242       3.836  -7.961   6.570  1.00 98.87           H  
ATOM   3616  HA3 GLY A 242       2.370  -6.968   6.528  1.00 98.87           H  
ATOM   3617  C   GLY A 242       2.209  -8.712   7.749  1.00 98.87           C  
ATOM   3618  O   GLY A 242       2.928  -8.831   8.740  1.00 98.87           O  
ATOM   3619  N   ASP A 243       0.985  -9.251   7.703  1.00 98.83           N  
ATOM   3620  H   ASP A 243       0.423  -9.098   6.878  1.00 98.83           H  
ATOM   3621  CA  ASP A 243       0.391  -9.974   8.836  1.00 98.83           C  
ATOM   3622  HA  ASP A 243       0.543  -9.365   9.726  1.00 98.83           H  
ATOM   3623  C   ASP A 243       1.089 -11.318   9.082  1.00 98.83           C  
ATOM   3624  CB  ASP A 243      -1.128 -10.161   8.658  1.00 98.83           C  
ATOM   3625  HB2 ASP A 243      -1.566  -9.220   8.328  1.00 98.83           H  
ATOM   3626  HB3 ASP A 243      -1.320 -10.915   7.895  1.00 98.83           H  
ATOM   3627  O   ASP A 243       1.318 -11.683  10.236  1.00 98.83           O  
ATOM   3628  CG  ASP A 243      -1.800 -10.562   9.985  1.00 98.83           C  
ATOM   3629  OD1 ASP A 243      -1.582  -9.858  11.000  1.00 98.83           O  
ATOM   3630  OD2 ASP A 243      -2.539 -11.575  10.054  1.00 98.83           O  
ATOM   3631  N   VAL A 244       1.510 -12.023   8.022  1.00 98.93           N  
ATOM   3632  H   VAL A 244       1.291 -11.675   7.100  1.00 98.93           H  
ATOM   3633  CA  VAL A 244       2.354 -13.227   8.154  1.00 98.93           C  
ATOM   3634  HA  VAL A 244       1.830 -13.959   8.768  1.00 98.93           H  
ATOM   3635  C   VAL A 244       3.656 -12.883   8.879  1.00 98.93           C  
ATOM   3636  CB  VAL A 244       2.644 -13.872   6.783  1.00 98.93           C  
ATOM   3637  HB  VAL A 244       3.029 -13.113   6.102  1.00 98.93           H  
ATOM   3638  O   VAL A 244       3.981 -13.506   9.894  1.00 98.93           O  
ATOM   3639  CG1 VAL A 244       3.671 -15.011   6.873  1.00 98.93           C  
ATOM   3640 HG11 VAL A 244       3.803 -15.467   5.892  1.00 98.93           H  
ATOM   3641 HG12 VAL A 244       3.332 -15.774   7.575  1.00 98.93           H  
ATOM   3642 HG13 VAL A 244       4.643 -14.635   7.191  1.00 98.93           H  
ATOM   3643  CG2 VAL A 244       1.364 -14.465   6.186  1.00 98.93           C  
ATOM   3644 HG21 VAL A 244       0.948 -15.214   6.860  1.00 98.93           H  
ATOM   3645 HG22 VAL A 244       1.594 -14.930   5.228  1.00 98.93           H  
ATOM   3646 HG23 VAL A 244       0.626 -13.680   6.020  1.00 98.93           H  
ATOM   3647  N   ALA A 245       4.363 -11.845   8.423  1.00 98.93           N  
ATOM   3648  H   ALA A 245       4.042 -11.358   7.598  1.00 98.93           H  
ATOM   3649  CA  ALA A 245       5.605 -11.409   9.052  1.00 98.93           C  
ATOM   3650  HA  ALA A 245       6.300 -12.249   9.064  1.00 98.93           H  
ATOM   3651  C   ALA A 245       5.398 -10.977  10.511  1.00 98.93           C  
ATOM   3652  CB  ALA A 245       6.213 -10.288   8.206  1.00 98.93           C  
ATOM   3653  HB1 ALA A 245       5.547  -9.426   8.180  1.00 98.93           H  
ATOM   3654  HB2 ALA A 245       7.173  -9.991   8.627  1.00 98.93           H  
ATOM   3655  HB3 ALA A 245       6.370 -10.645   7.188  1.00 98.93           H  
ATOM   3656  O   ALA A 245       6.181 -11.354  11.383  1.00 98.93           O  
ATOM   3657  N   ALA A 246       4.323 -10.244  10.809  1.00 98.89           N  
ATOM   3658  H   ALA A 246       3.731  -9.933  10.052  1.00 98.89           H  
ATOM   3659  CA  ALA A 246       4.007  -9.801  12.161  1.00 98.89           C  
ATOM   3660  HA  ALA A 246       4.872  -9.278  12.569  1.00 98.89           H  
ATOM   3661  C   ALA A 246       3.676 -10.966  13.106  1.00 98.89           C  
ATOM   3662  CB  ALA A 246       2.844  -8.816  12.083  1.00 98.89           C  
ATOM   3663  HB1 ALA A 246       3.113  -7.967  11.454  1.00 98.89           H  
ATOM   3664  HB2 ALA A 246       1.959  -9.301  11.671  1.00 98.89           H  
ATOM   3665  HB3 ALA A 246       2.630  -8.461  13.091  1.00 98.89           H  
ATOM   3666  O   ALA A 246       4.112 -10.974  14.259  1.00 98.89           O  
ATOM   3667  N   ARG A 247       2.948 -11.981  12.630  1.00 98.82           N  
ATOM   3668  H   ARG A 247       2.597 -11.906  11.686  1.00 98.82           H  
ATOM   3669  CA  ARG A 247       2.651 -13.200  13.394  1.00 98.82           C  
ATOM   3670  HA  ARG A 247       2.164 -12.936  14.333  1.00 98.82           H  
ATOM   3671  C   ARG A 247       3.915 -13.967  13.754  1.00 98.82           C  
ATOM   3672  CB  ARG A 247       1.722 -14.082  12.563  1.00 98.82           C  
ATOM   3673  HB2 ARG A 247       1.757 -15.101  12.949  1.00 98.82           H  
ATOM   3674  HB3 ARG A 247       2.062 -14.107  11.527  1.00 98.82           H  
ATOM   3675  O   ARG A 247       4.103 -14.315  14.920  1.00 98.82           O  
ATOM   3676  CG  ARG A 247       0.286 -13.570  12.626  1.00 98.82           C  
ATOM   3677  HG2 ARG A 247       0.249 -12.507  12.387  1.00 98.82           H  
ATOM   3678  HG3 ARG A 247      -0.099 -13.710  13.637  1.00 98.82           H  
ATOM   3679  CD  ARG A 247      -0.571 -14.336  11.622  1.00 98.82           C  
ATOM   3680  HD2 ARG A 247      -0.518 -15.407  11.818  1.00 98.82           H  
ATOM   3681  HD3 ARG A 247      -0.177 -14.152  10.623  1.00 98.82           H  
ATOM   3682  NE  ARG A 247      -1.957 -13.861  11.677  1.00 98.82           N  
ATOM   3683  HE  ARG A 247      -2.199 -13.132  11.021  1.00 98.82           H  
ATOM   3684  NH1 ARG A 247      -2.595 -15.006  13.557  1.00 98.82           N  
ATOM   3685 HH11 ARG A 247      -3.316 -15.273  14.212  1.00 98.82           H  
ATOM   3686 HH12 ARG A 247      -1.675 -15.424  13.562  1.00 98.82           H  
ATOM   3687  NH2 ARG A 247      -4.033 -13.626  12.512  1.00 98.82           N  
ATOM   3688 HH21 ARG A 247      -4.126 -12.894  11.823  1.00 98.82           H  
ATOM   3689 HH22 ARG A 247      -4.762 -13.797  13.190  1.00 98.82           H  
ATOM   3690  CZ  ARG A 247      -2.855 -14.171  12.585  1.00 98.82           C  
ATOM   3691  N   MET A 248       4.814 -14.166  12.796  1.00 98.93           N  
ATOM   3692  H   MET A 248       4.596 -13.875  11.854  1.00 98.93           H  
ATOM   3693  CA  MET A 248       6.108 -14.799  13.061  1.00 98.93           C  
ATOM   3694  HA  MET A 248       5.946 -15.767  13.535  1.00 98.93           H  
ATOM   3695  C   MET A 248       6.953 -13.949  14.024  1.00 98.93           C  
ATOM   3696  CB  MET A 248       6.840 -15.042  11.739  1.00 98.93           C  
ATOM   3697  HB2 MET A 248       7.835 -15.425  11.966  1.00 98.93           H  
ATOM   3698  HB3 MET A 248       6.934 -14.102  11.195  1.00 98.93           H  
ATOM   3699  O   MET A 248       7.464 -14.450  15.030  1.00 98.93           O  
ATOM   3700  CG  MET A 248       6.112 -16.053  10.849  1.00 98.93           C  
ATOM   3701  HG2 MET A 248       6.007 -17.000  11.380  1.00 98.93           H  
ATOM   3702  HG3 MET A 248       5.112 -15.676  10.634  1.00 98.93           H  
ATOM   3703  SD  MET A 248       6.914 -16.382   9.263  1.00 98.93           S  
ATOM   3704  CE  MET A 248       8.481 -17.122   9.812  1.00 98.93           C  
ATOM   3705  HE1 MET A 248       9.039 -17.464   8.941  1.00 98.93           H  
ATOM   3706  HE2 MET A 248       9.082 -16.380  10.337  1.00 98.93           H  
ATOM   3707  HE3 MET A 248       8.283 -17.971  10.466  1.00 98.93           H  
ATOM   3708  N   ARG A 249       7.010 -12.627  13.813  1.00 98.34           N  
ATOM   3709  H   ARG A 249       6.596 -12.275  12.961  1.00 98.34           H  
ATOM   3710  CA  ARG A 249       7.795 -11.700  14.642  1.00 98.34           C  
ATOM   3711  HA  ARG A 249       8.819 -12.073  14.657  1.00 98.34           H  
ATOM   3712  C   ARG A 249       7.302 -11.631  16.088  1.00 98.34           C  
ATOM   3713  CB  ARG A 249       7.799 -10.309  13.982  1.00 98.34           C  
ATOM   3714  HB2 ARG A 249       7.995 -10.430  12.917  1.00 98.34           H  
ATOM   3715  HB3 ARG A 249       6.821  -9.843  14.100  1.00 98.34           H  
ATOM   3716  O   ARG A 249       8.125 -11.686  17.009  1.00 98.34           O  
ATOM   3717  CG  ARG A 249       8.890  -9.386  14.549  1.00 98.34           C  
ATOM   3718  HG2 ARG A 249       8.806  -9.341  15.635  1.00 98.34           H  
ATOM   3719  HG3 ARG A 249       9.867  -9.795  14.291  1.00 98.34           H  
ATOM   3720  CD  ARG A 249       8.792  -7.953  14.006  1.00 98.34           C  
ATOM   3721  HD2 ARG A 249       9.624  -7.370  14.399  1.00 98.34           H  
ATOM   3722  HD3 ARG A 249       7.864  -7.515  14.373  1.00 98.34           H  
ATOM   3723  NE  ARG A 249       8.829  -7.884  12.534  1.00 98.34           N  
ATOM   3724  HE  ARG A 249       9.673  -8.159  12.053  1.00 98.34           H  
ATOM   3725  NH1 ARG A 249       6.847  -6.742  12.138  1.00 98.34           N  
ATOM   3726 HH11 ARG A 249       6.242  -6.281  11.473  1.00 98.34           H  
ATOM   3727 HH12 ARG A 249       6.737  -6.447  13.098  1.00 98.34           H  
ATOM   3728  NH2 ARG A 249       8.103  -7.444  10.446  1.00 98.34           N  
ATOM   3729 HH21 ARG A 249       7.547  -6.937   9.773  1.00 98.34           H  
ATOM   3730 HH22 ARG A 249       8.951  -7.908  10.153  1.00 98.34           H  
ATOM   3731  CZ  ARG A 249       7.921  -7.363  11.726  1.00 98.34           C  
ATOM   3732  N   TYR A 250       5.992 -11.509  16.303  1.00 98.67           N  
ATOM   3733  H   TYR A 250       5.400 -11.438  15.489  1.00 98.67           H  
ATOM   3734  CA  TYR A 250       5.399 -11.199  17.610  1.00 98.67           C  
ATOM   3735  HA  TYR A 250       6.178 -10.811  18.266  1.00 98.67           H  
ATOM   3736  C   TYR A 250       4.833 -12.408  18.346  1.00 98.67           C  
ATOM   3737  CB  TYR A 250       4.332 -10.106  17.446  1.00 98.67           C  
ATOM   3738  HB2 TYR A 250       3.873  -9.912  18.416  1.00 98.67           H  
ATOM   3739  HB3 TYR A 250       3.546 -10.478  16.790  1.00 98.67           H  
ATOM   3740  O   TYR A 250       5.019 -12.505  19.557  1.00 98.67           O  
ATOM   3741  CG  TYR A 250       4.866  -8.793  16.902  1.00 98.67           C  
ATOM   3742  CD1 TYR A 250       6.061  -8.251  17.419  1.00 98.67           C  
ATOM   3743  HD1 TYR A 250       6.581  -8.743  18.227  1.00 98.67           H  
ATOM   3744  CD2 TYR A 250       4.187  -8.128  15.862  1.00 98.67           C  
ATOM   3745  HD2 TYR A 250       3.276  -8.542  15.455  1.00 98.67           H  
ATOM   3746  CE1 TYR A 250       6.595  -7.072  16.880  1.00 98.67           C  
ATOM   3747  HE1 TYR A 250       7.524  -6.671  17.256  1.00 98.67           H  
ATOM   3748  CE2 TYR A 250       4.719  -6.945  15.317  1.00 98.67           C  
ATOM   3749  HE2 TYR A 250       4.232  -6.430  14.502  1.00 98.67           H  
ATOM   3750  OH  TYR A 250       6.506  -5.361  15.242  1.00 98.67           O  
ATOM   3751  HH  TYR A 250       7.305  -5.042  15.669  1.00 98.67           H  
ATOM   3752  CZ  TYR A 250       5.929  -6.432  15.820  1.00 98.67           C  
ATOM   3753  N   LEU A 251       4.199 -13.349  17.641  1.00 98.61           N  
ATOM   3754  H   LEU A 251       4.115 -13.246  16.640  1.00 98.61           H  
ATOM   3755  CA  LEU A 251       3.690 -14.586  18.245  1.00 98.61           C  
ATOM   3756  HA  LEU A 251       3.478 -14.404  19.299  1.00 98.61           H  
ATOM   3757  C   LEU A 251       4.716 -15.724  18.224  1.00 98.61           C  
ATOM   3758  CB  LEU A 251       2.377 -15.025  17.572  1.00 98.61           C  
ATOM   3759  HB2 LEU A 251       2.034 -15.935  18.065  1.00 98.61           H  
ATOM   3760  HB3 LEU A 251       2.577 -15.282  16.532  1.00 98.61           H  
ATOM   3761  O   LEU A 251       4.469 -16.755  18.845  1.00 98.61           O  
ATOM   3762  CG  LEU A 251       1.232 -14.004  17.606  1.00 98.61           C  
ATOM   3763  HG  LEU A 251       1.533 -13.093  17.088  1.00 98.61           H  
ATOM   3764  CD1 LEU A 251       0.028 -14.601  16.875  1.00 98.61           C  
ATOM   3765 HD11 LEU A 251       0.309 -14.835  15.848  1.00 98.61           H  
ATOM   3766 HD12 LEU A 251      -0.791 -13.881  16.856  1.00 98.61           H  
ATOM   3767 HD13 LEU A 251      -0.300 -15.514  17.373  1.00 98.61           H  
ATOM   3768  CD2 LEU A 251       0.817 -13.665  19.040  1.00 98.61           C  
ATOM   3769 HD21 LEU A 251       1.621 -13.128  19.544  1.00 98.61           H  
ATOM   3770 HD22 LEU A 251      -0.063 -13.022  19.029  1.00 98.61           H  
ATOM   3771 HD23 LEU A 251       0.591 -14.577  19.592  1.00 98.61           H  
ATOM   3772  N   LYS A 252       5.853 -15.551  17.530  1.00 98.62           N  
ATOM   3773  H   LYS A 252       5.939 -14.707  16.982  1.00 98.62           H  
ATOM   3774  CA  LYS A 252       6.878 -16.595  17.339  1.00 98.62           C  
ATOM   3775  HA  LYS A 252       7.603 -16.233  16.610  1.00 98.62           H  
ATOM   3776  C   LYS A 252       6.320 -17.853  16.668  1.00 98.62           C  
ATOM   3777  CB  LYS A 252       7.636 -16.887  18.651  1.00 98.62           C  
ATOM   3778  HB2 LYS A 252       8.459 -17.566  18.429  1.00 98.62           H  
ATOM   3779  HB3 LYS A 252       6.971 -17.400  19.346  1.00 98.62           H  
ATOM   3780  O   LYS A 252       6.767 -18.959  16.954  1.00 98.62           O  
ATOM   3781  CG  LYS A 252       8.211 -15.648  19.355  1.00 98.62           C  
ATOM   3782  HG2 LYS A 252       7.399 -15.019  19.719  1.00 98.62           H  
ATOM   3783  HG3 LYS A 252       8.798 -15.979  20.212  1.00 98.62           H  
ATOM   3784  CD  LYS A 252       9.105 -14.833  18.416  1.00 98.62           C  
ATOM   3785  HD2 LYS A 252       9.867 -15.480  17.982  1.00 98.62           H  
ATOM   3786  HD3 LYS A 252       8.493 -14.427  17.611  1.00 98.62           H  
ATOM   3787  CE  LYS A 252       9.771 -13.673  19.151  1.00 98.62           C  
ATOM   3788  HE2 LYS A 252      10.511 -14.071  19.845  1.00 98.62           H  
ATOM   3789  HE3 LYS A 252       9.008 -13.138  19.717  1.00 98.62           H  
ATOM   3790  NZ  LYS A 252      10.396 -12.759  18.168  1.00 98.62           N  
ATOM   3791  HZ1 LYS A 252      10.894 -12.000  18.611  1.00 98.62           H  
ATOM   3792  HZ2 LYS A 252       9.664 -12.355  17.601  1.00 98.62           H  
ATOM   3793  HZ3 LYS A 252      11.007 -13.260  17.539  1.00 98.62           H  
ATOM   3794  N   GLN A 253       5.323 -17.670  15.803  1.00 98.80           N  
ATOM   3795  H   GLN A 253       5.059 -16.720  15.584  1.00 98.80           H  
ATOM   3796  CA  GLN A 253       4.808 -18.736  14.951  1.00 98.80           C  
ATOM   3797  HA  GLN A 253       4.621 -19.622  15.558  1.00 98.80           H  
ATOM   3798  C   GLN A 253       5.860 -19.112  13.904  1.00 98.80           C  
ATOM   3799  CB  GLN A 253       3.487 -18.293  14.296  1.00 98.80           C  
ATOM   3800  HB2 GLN A 253       3.616 -17.317  13.829  1.00 98.80           H  
ATOM   3801  HB3 GLN A 253       3.213 -19.012  13.523  1.00 98.80           H  
ATOM   3802  O   GLN A 253       6.567 -18.238  13.406  1.00 98.80           O  
ATOM   3803  CG  GLN A 253       2.357 -18.236  15.335  1.00 98.80           C  
ATOM   3804  HG2 GLN A 253       2.611 -17.525  16.121  1.00 98.80           H  
ATOM   3805  HG3 GLN A 253       2.271 -19.220  15.795  1.00 98.80           H  
ATOM   3806  CD  GLN A 253       0.992 -17.856  14.761  1.00 98.80           C  
ATOM   3807  NE2 GLN A 253      -0.082 -18.312  15.365  1.00 98.80           N  
ATOM   3808 HE21 GLN A 253       0.023 -18.979  16.116  1.00 98.80           H  
ATOM   3809 HE22 GLN A 253      -0.940 -18.216  14.841  1.00 98.80           H  
ATOM   3810  OE1 GLN A 253       0.830 -17.146  13.784  1.00 98.80           O  
ATOM   3811  N   ASP A 254       5.946 -20.398  13.575  1.00 98.85           N  
ATOM   3812  H   ASP A 254       5.362 -21.081  14.036  1.00 98.85           H  
ATOM   3813  CA  ASP A 254       6.659 -20.849  12.381  1.00 98.85           C  
ATOM   3814  HA  ASP A 254       7.652 -20.400  12.372  1.00 98.85           H  
ATOM   3815  C   ASP A 254       5.940 -20.391  11.099  1.00 98.85           C  
ATOM   3816  CB  ASP A 254       6.841 -22.375  12.427  1.00 98.85           C  
ATOM   3817  HB2 ASP A 254       7.346 -22.710  11.521  1.00 98.85           H  
ATOM   3818  HB3 ASP A 254       7.479 -22.625  13.275  1.00 98.85           H  
ATOM   3819  O   ASP A 254       4.780 -19.953  11.126  1.00 98.85           O  
ATOM   3820  CG  ASP A 254       5.506 -23.106  12.564  1.00 98.85           C  
ATOM   3821  OD1 ASP A 254       4.690 -23.057  11.621  1.00 98.85           O  
ATOM   3822  OD2 ASP A 254       5.217 -23.613  13.667  1.00 98.85           O  
ATOM   3823  N   VAL A 255       6.646 -20.485   9.969  1.00 98.87           N  
ATOM   3824  H   VAL A 255       7.577 -20.875  10.005  1.00 98.87           H  
ATOM   3825  CA  VAL A 255       6.150 -20.024   8.667  1.00 98.87           C  
ATOM   3826  HA  VAL A 255       5.905 -18.967   8.764  1.00 98.87           H  
ATOM   3827  C   VAL A 255       4.862 -20.735   8.256  1.00 98.87           C  
ATOM   3828  CB  VAL A 255       7.261 -20.146   7.606  1.00 98.87           C  
ATOM   3829  HB  VAL A 255       8.129 -19.627   8.011  1.00 98.87           H  
ATOM   3830  O   VAL A 255       3.932 -20.082   7.783  1.00 98.87           O  
ATOM   3831  CG1 VAL A 255       7.685 -21.586   7.291  1.00 98.87           C  
ATOM   3832 HG11 VAL A 255       6.879 -22.146   6.816  1.00 98.87           H  
ATOM   3833 HG12 VAL A 255       8.538 -21.569   6.611  1.00 98.87           H  
ATOM   3834 HG13 VAL A 255       8.005 -22.102   8.196  1.00 98.87           H  
ATOM   3835  CG2 VAL A 255       6.876 -19.435   6.306  1.00 98.87           C  
ATOM   3836 HG21 VAL A 255       6.621 -18.396   6.516  1.00 98.87           H  
ATOM   3837 HG22 VAL A 255       7.722 -19.456   5.619  1.00 98.87           H  
ATOM   3838 HG23 VAL A 255       6.026 -19.932   5.838  1.00 98.87           H  
ATOM   3839  N   HIS A 256       4.751 -22.040   8.514  1.00 98.77           N  
ATOM   3840  H   HIS A 256       5.525 -22.506   8.966  1.00 98.77           H  
ATOM   3841  CA  HIS A 256       3.564 -22.831   8.201  1.00 98.77           C  
ATOM   3842  HA  HIS A 256       3.357 -22.752   7.134  1.00 98.77           H  
ATOM   3843  C   HIS A 256       2.333 -22.311   8.956  1.00 98.77           C  
ATOM   3844  CB  HIS A 256       3.859 -24.301   8.536  1.00 98.77           C  
ATOM   3845  HB2 HIS A 256       4.716 -24.631   7.949  1.00 98.77           H  
ATOM   3846  HB3 HIS A 256       4.121 -24.405   9.588  1.00 98.77           H  
ATOM   3847  O   HIS A 256       1.319 -21.944   8.358  1.00 98.77           O  
ATOM   3848  CG  HIS A 256       2.698 -25.206   8.236  1.00 98.77           C  
ATOM   3849  CD2 HIS A 256       1.780 -25.715   9.114  1.00 98.77           C  
ATOM   3850  HD2 HIS A 256       1.770 -25.547  10.181  1.00 98.77           H  
ATOM   3851  ND1 HIS A 256       2.344 -25.631   6.987  1.00 98.77           N  
ATOM   3852  HD1 HIS A 256       2.846 -25.395   6.143  1.00 98.77           H  
ATOM   3853  CE1 HIS A 256       1.219 -26.355   7.092  1.00 98.77           C  
ATOM   3854  HE1 HIS A 256       0.691 -26.802   6.263  1.00 98.77           H  
ATOM   3855  NE2 HIS A 256       0.842 -26.454   8.377  1.00 98.77           N  
ATOM   3856  N   THR A 257       2.442 -22.206  10.280  1.00 98.89           N  
ATOM   3857  H   THR A 257       3.320 -22.489  10.692  1.00 98.89           H  
ATOM   3858  CA  THR A 257       1.366 -21.777  11.173  1.00 98.89           C  
ATOM   3859  HA  THR A 257       0.509 -22.434  11.029  1.00 98.89           H  
ATOM   3860  C   THR A 257       0.924 -20.350  10.867  1.00 98.89           C  
ATOM   3861  CB  THR A 257       1.817 -21.876  12.639  1.00 98.89           C  
ATOM   3862  HB  THR A 257       2.674 -21.223  12.807  1.00 98.89           H  
ATOM   3863  O   THR A 257      -0.281 -20.079  10.819  1.00 98.89           O  
ATOM   3864  CG2 THR A 257       0.698 -21.498  13.615  1.00 98.89           C  
ATOM   3865 HG21 THR A 257      -0.177 -22.121  13.427  1.00 98.89           H  
ATOM   3866 HG22 THR A 257       0.430 -20.448  13.493  1.00 98.89           H  
ATOM   3867 HG23 THR A 257       1.046 -21.660  14.635  1.00 98.89           H  
ATOM   3868  OG1 THR A 257       2.181 -23.196  12.956  1.00 98.89           O  
ATOM   3869  HG1 THR A 257       3.089 -23.320  12.669  1.00 98.89           H  
ATOM   3870  N   ALA A 258       1.869 -19.432  10.646  1.00 98.91           N  
ATOM   3871  H   ALA A 258       2.840 -19.711  10.675  1.00 98.91           H  
ATOM   3872  CA  ALA A 258       1.555 -18.043  10.327  1.00 98.91           C  
ATOM   3873  HA  ALA A 258       0.916 -17.639  11.112  1.00 98.91           H  
ATOM   3874  C   ALA A 258       0.787 -17.932   9.000  1.00 98.91           C  
ATOM   3875  CB  ALA A 258       2.857 -17.236  10.309  1.00 98.91           C  
ATOM   3876  HB1 ALA A 258       3.535 -17.631   9.553  1.00 98.91           H  
ATOM   3877  HB2 ALA A 258       2.643 -16.191  10.085  1.00 98.91           H  
ATOM   3878  HB3 ALA A 258       3.342 -17.300  11.283  1.00 98.91           H  
ATOM   3879  O   ALA A 258      -0.276 -17.307   8.959  1.00 98.91           O  
ATOM   3880  N   CYS A 259       1.272 -18.593   7.946  1.00 98.87           N  
ATOM   3881  H   CYS A 259       2.131 -19.115   8.051  1.00 98.87           H  
ATOM   3882  CA  CYS A 259       0.651 -18.568   6.624  1.00 98.87           C  
ATOM   3883  HA  CYS A 259       0.553 -17.536   6.288  1.00 98.87           H  
ATOM   3884  C   CYS A 259      -0.754 -19.184   6.625  1.00 98.87           C  
ATOM   3885  CB  CYS A 259       1.554 -19.317   5.647  1.00 98.87           C  
ATOM   3886  HB2 CYS A 259       1.035 -19.418   4.694  1.00 98.87           H  
ATOM   3887  HB3 CYS A 259       1.768 -20.310   6.044  1.00 98.87           H  
ATOM   3888  O   CYS A 259      -1.700 -18.554   6.148  1.00 98.87           O  
ATOM   3889  SG  CYS A 259       3.108 -18.414   5.387  1.00 98.87           S  
ATOM   3890  HG  CYS A 259       3.713 -18.811   6.510  1.00 98.87           H  
ATOM   3891  N   GLU A 260      -0.919 -20.377   7.208  1.00 98.74           N  
ATOM   3892  H   GLU A 260      -0.114 -20.861   7.579  1.00 98.74           H  
ATOM   3893  CA  GLU A 260      -2.225 -21.046   7.264  1.00 98.74           C  
ATOM   3894  HA  GLU A 260      -2.637 -21.104   6.257  1.00 98.74           H  
ATOM   3895  C   GLU A 260      -3.239 -20.254   8.094  1.00 98.74           C  
ATOM   3896  CB  GLU A 260      -2.093 -22.468   7.838  1.00 98.74           C  
ATOM   3897  HB2 GLU A 260      -3.094 -22.855   8.029  1.00 98.74           H  
ATOM   3898  HB3 GLU A 260      -1.571 -22.426   8.794  1.00 98.74           H  
ATOM   3899  O   GLU A 260      -4.406 -20.151   7.712  1.00 98.74           O  
ATOM   3900  CG  GLU A 260      -1.374 -23.462   6.914  1.00 98.74           C  
ATOM   3901  HG2 GLU A 260      -1.460 -24.461   7.340  1.00 98.74           H  
ATOM   3902  HG3 GLU A 260      -0.314 -23.209   6.868  1.00 98.74           H  
ATOM   3903  CD  GLU A 260      -1.953 -23.463   5.496  1.00 98.74           C  
ATOM   3904  OE1 GLU A 260      -1.156 -23.269   4.548  1.00 98.74           O  
ATOM   3905  OE2 GLU A 260      -3.193 -23.547   5.333  1.00 98.74           O  
ATOM   3906  N   THR A 261      -2.805 -19.633   9.198  1.00 98.76           N  
ATOM   3907  H   THR A 261      -1.833 -19.730   9.456  1.00 98.76           H  
ATOM   3908  CA  THR A 261      -3.702 -18.811  10.024  1.00 98.76           C  
ATOM   3909  HA  THR A 261      -4.560 -19.423  10.303  1.00 98.76           H  
ATOM   3910  C   THR A 261      -4.237 -17.607   9.247  1.00 98.76           C  
ATOM   3911  CB  THR A 261      -3.022 -18.327  11.312  1.00 98.76           C  
ATOM   3912  HB  THR A 261      -2.193 -17.661  11.072  1.00 98.76           H  
ATOM   3913  O   THR A 261      -5.408 -17.258   9.403  1.00 98.76           O  
ATOM   3914  CG2 THR A 261      -4.011 -17.602  12.227  1.00 98.76           C  
ATOM   3915 HG21 THR A 261      -3.561 -17.465  13.211  1.00 98.76           H  
ATOM   3916 HG22 THR A 261      -4.270 -16.632  11.802  1.00 98.76           H  
ATOM   3917 HG23 THR A 261      -4.916 -18.199  12.337  1.00 98.76           H  
ATOM   3918  OG1 THR A 261      -2.539 -19.403  12.081  1.00 98.76           O  
ATOM   3919  HG1 THR A 261      -1.763 -19.739  11.626  1.00 98.76           H  
ATOM   3920  N   VAL A 262      -3.414 -16.978   8.402  1.00 98.70           N  
ATOM   3921  H   VAL A 262      -2.466 -17.313   8.304  1.00 98.70           H  
ATOM   3922  CA  VAL A 262      -3.839 -15.837   7.578  1.00 98.70           C  
ATOM   3923  HA  VAL A 262      -4.435 -15.163   8.195  1.00 98.70           H  
ATOM   3924  C   VAL A 262      -4.749 -16.295   6.438  1.00 98.70           C  
ATOM   3925  CB  VAL A 262      -2.624 -15.037   7.065  1.00 98.70           C  
ATOM   3926  HB  VAL A 262      -1.935 -15.704   6.547  1.00 98.70           H  
ATOM   3927  O   VAL A 262      -5.864 -15.790   6.308  1.00 98.70           O  
ATOM   3928  CG1 VAL A 262      -3.036 -13.912   6.109  1.00 98.70           C  
ATOM   3929 HG11 VAL A 262      -3.794 -13.281   6.573  1.00 98.70           H  
ATOM   3930 HG12 VAL A 262      -3.423 -14.325   5.178  1.00 98.70           H  
ATOM   3931 HG13 VAL A 262      -2.165 -13.297   5.880  1.00 98.70           H  
ATOM   3932  CG2 VAL A 262      -1.898 -14.382   8.243  1.00 98.70           C  
ATOM   3933 HG21 VAL A 262      -1.042 -13.808   7.887  1.00 98.70           H  
ATOM   3934 HG22 VAL A 262      -2.581 -13.710   8.763  1.00 98.70           H  
ATOM   3935 HG23 VAL A 262      -1.540 -15.140   8.939  1.00 98.70           H  
ATOM   3936  N   ILE A 263      -4.317 -17.278   5.643  1.00 98.54           N  
ATOM   3937  H   ILE A 263      -3.410 -17.681   5.831  1.00 98.54           H  
ATOM   3938  CA  ILE A 263      -5.019 -17.696   4.420  1.00 98.54           C  
ATOM   3939  HA  ILE A 263      -5.313 -16.801   3.872  1.00 98.54           H  
ATOM   3940  C   ILE A 263      -6.325 -18.450   4.706  1.00 98.54           C  
ATOM   3941  CB  ILE A 263      -4.058 -18.517   3.530  1.00 98.54           C  
ATOM   3942  HB  ILE A 263      -3.623 -19.300   4.151  1.00 98.54           H  
ATOM   3943  O   ILE A 263      -7.315 -18.254   3.995  1.00 98.54           O  
ATOM   3944  CG1 ILE A 263      -2.894 -17.663   2.973  1.00 98.54           C  
ATOM   3945 HG12 ILE A 263      -2.250 -18.310   2.377  1.00 98.54           H  
ATOM   3946 HG13 ILE A 263      -2.292 -17.287   3.800  1.00 98.54           H  
ATOM   3947  CG2 ILE A 263      -4.781 -19.218   2.366  1.00 98.54           C  
ATOM   3948 HG21 ILE A 263      -5.402 -18.512   1.814  1.00 98.54           H  
ATOM   3949 HG22 ILE A 263      -5.397 -20.031   2.749  1.00 98.54           H  
ATOM   3950 HG23 ILE A 263      -4.040 -19.653   1.695  1.00 98.54           H  
ATOM   3951  CD1 ILE A 263      -3.304 -16.472   2.093  1.00 98.54           C  
ATOM   3952 HD11 ILE A 263      -3.954 -16.794   1.280  1.00 98.54           H  
ATOM   3953 HD12 ILE A 263      -3.813 -15.716   2.692  1.00 98.54           H  
ATOM   3954 HD13 ILE A 263      -2.414 -16.019   1.655  1.00 98.54           H  
ATOM   3955  N   GLN A 264      -6.363 -19.300   5.737  1.00 98.13           N  
ATOM   3956  H   GLN A 264      -5.524 -19.446   6.281  1.00 98.13           H  
ATOM   3957  CA  GLN A 264      -7.565 -20.069   6.098  1.00 98.13           C  
ATOM   3958  HA  GLN A 264      -8.181 -20.189   5.207  1.00 98.13           H  
ATOM   3959  C   GLN A 264      -8.446 -19.371   7.140  1.00 98.13           C  
ATOM   3960  CB  GLN A 264      -7.193 -21.474   6.601  1.00 98.13           C  
ATOM   3961  HB2 GLN A 264      -6.682 -21.385   7.560  1.00 98.13           H  
ATOM   3962  HB3 GLN A 264      -8.109 -22.040   6.771  1.00 98.13           H  
ATOM   3963  O   GLN A 264      -9.566 -19.825   7.387  1.00 98.13           O  
ATOM   3964  CG  GLN A 264      -6.303 -22.275   5.646  1.00 98.13           C  
ATOM   3965  HG2 GLN A 264      -6.086 -23.242   6.099  1.00 98.13           H  
ATOM   3966  HG3 GLN A 264      -5.348 -21.760   5.536  1.00 98.13           H  
ATOM   3967  CD  GLN A 264      -6.898 -22.523   4.261  1.00 98.13           C  
ATOM   3968  NE2 GLN A 264      -6.012 -22.791   3.330  1.00 98.13           N  
ATOM   3969 HE21 GLN A 264      -5.048 -22.884   3.616  1.00 98.13           H  
ATOM   3970 HE22 GLN A 264      -6.262 -22.976   2.369  1.00 98.13           H  
ATOM   3971  OE1 GLN A 264      -8.111 -22.507   4.015  1.00 98.13           O  
ATOM   3972  N   GLY A 265      -7.943 -18.307   7.768  1.00 97.48           N  
ATOM   3973  H   GLY A 265      -7.012 -18.003   7.522  1.00 97.48           H  
ATOM   3974  CA  GLY A 265      -8.624 -17.592   8.838  1.00 97.48           C  
ATOM   3975  HA2 GLY A 265      -7.876 -17.158   9.502  1.00 97.48           H  
ATOM   3976  HA3 GLY A 265      -9.224 -18.287   9.425  1.00 97.48           H  
ATOM   3977  C   GLY A 265      -9.541 -16.487   8.330  1.00 97.48           C  
ATOM   3978  O   GLY A 265     -10.405 -16.692   7.478  1.00 97.48           O  
ATOM   3979  N   GLU A 266      -9.363 -15.299   8.897  1.00 94.85           N  
ATOM   3980  H   GLU A 266      -8.611 -15.193   9.563  1.00 94.85           H  
ATOM   3981  CA  GLU A 266     -10.240 -14.148   8.682  1.00 94.85           C  
ATOM   3982  HA  GLU A 266     -11.246 -14.394   9.021  1.00 94.85           H  
ATOM   3983  C   GLU A 266     -10.322 -13.730   7.208  1.00 94.85           C  
ATOM   3984  CB  GLU A 266      -9.707 -13.011   9.546  1.00 94.85           C  
ATOM   3985  HB2 GLU A 266      -8.814 -12.602   9.073  1.00 94.85           H  
ATOM   3986  HB3 GLU A 266      -9.422 -13.422  10.515  1.00 94.85           H  
ATOM   3987  O   GLU A 266     -11.412 -13.434   6.731  1.00 94.85           O  
ATOM   3988  CG  GLU A 266     -10.723 -11.891   9.792  1.00 94.85           C  
ATOM   3989  HG2 GLU A 266     -11.125 -11.554   8.836  1.00 94.85           H  
ATOM   3990  HG3 GLU A 266     -11.539 -12.269  10.407  1.00 94.85           H  
ATOM   3991  CD  GLU A 266     -10.018 -10.731  10.499  1.00 94.85           C  
ATOM   3992  OE1 GLU A 266     -10.281  -9.568  10.142  1.00 94.85           O  
ATOM   3993  OE2 GLU A 266      -9.014 -10.979  11.211  1.00 94.85           O  
ATOM   3994  N   LEU A 267      -9.215 -13.815   6.454  1.00 96.95           N  
ATOM   3995  H   LEU A 267      -8.355 -14.117   6.887  1.00 96.95           H  
ATOM   3996  CA  LEU A 267      -9.203 -13.527   5.015  1.00 96.95           C  
ATOM   3997  HA  LEU A 267      -9.423 -12.470   4.870  1.00 96.95           H  
ATOM   3998  C   LEU A 267     -10.279 -14.336   4.277  1.00 96.95           C  
ATOM   3999  CB  LEU A 267      -7.804 -13.851   4.457  1.00 96.95           C  
ATOM   4000  HB2 LEU A 267      -7.054 -13.284   5.009  1.00 96.95           H  
ATOM   4001  HB3 LEU A 267      -7.610 -14.911   4.621  1.00 96.95           H  
ATOM   4002  O   LEU A 267     -11.091 -13.776   3.544  1.00 96.95           O  
ATOM   4003  CG  LEU A 267      -7.642 -13.564   2.952  1.00 96.95           C  
ATOM   4004  HG  LEU A 267      -8.452 -14.033   2.394  1.00 96.95           H  
ATOM   4005  CD1 LEU A 267      -7.641 -12.065   2.653  1.00 96.95           C  
ATOM   4006 HD11 LEU A 267      -7.509 -11.906   1.583  1.00 96.95           H  
ATOM   4007 HD12 LEU A 267      -6.826 -11.575   3.185  1.00 96.95           H  
ATOM   4008 HD13 LEU A 267      -8.590 -11.622   2.957  1.00 96.95           H  
ATOM   4009  CD2 LEU A 267      -6.330 -14.166   2.458  1.00 96.95           C  
ATOM   4010 HD21 LEU A 267      -6.359 -15.249   2.577  1.00 96.95           H  
ATOM   4011 HD22 LEU A 267      -5.490 -13.756   3.019  1.00 96.95           H  
ATOM   4012 HD23 LEU A 267      -6.198 -13.939   1.400  1.00 96.95           H  
ATOM   4013  N   LYS A 268     -10.329 -15.648   4.534  1.00 96.40           N  
ATOM   4014  H   LYS A 268      -9.665 -16.016   5.200  1.00 96.40           H  
ATOM   4015  CA  LYS A 268     -11.316 -16.559   3.948  1.00 96.40           C  
ATOM   4016  HA  LYS A 268     -11.319 -16.422   2.867  1.00 96.40           H  
ATOM   4017  C   LYS A 268     -12.731 -16.270   4.446  1.00 96.40           C  
ATOM   4018  CB  LYS A 268     -10.890 -17.991   4.281  1.00 96.40           C  
ATOM   4019  HB2 LYS A 268      -9.852 -18.113   3.975  1.00 96.40           H  
ATOM   4020  HB3 LYS A 268     -10.948 -18.147   5.359  1.00 96.40           H  
ATOM   4021  O   LYS A 268     -13.676 -16.345   3.667  1.00 96.40           O  
ATOM   4022  CG  LYS A 268     -11.734 -19.054   3.570  1.00 96.40           C  
ATOM   4023  HG2 LYS A 268     -12.779 -18.985   3.874  1.00 96.40           H  
ATOM   4024  HG3 LYS A 268     -11.654 -18.916   2.492  1.00 96.40           H  
ATOM   4025  CD  LYS A 268     -11.179 -20.424   3.961  1.00 96.40           C  
ATOM   4026  HD2 LYS A 268     -11.353 -20.597   5.023  1.00 96.40           H  
ATOM   4027  HD3 LYS A 268     -10.103 -20.419   3.787  1.00 96.40           H  
ATOM   4028  CE  LYS A 268     -11.797 -21.548   3.136  1.00 96.40           C  
ATOM   4029  HE2 LYS A 268     -11.713 -21.280   2.083  1.00 96.40           H  
ATOM   4030  HE3 LYS A 268     -12.853 -21.650   3.384  1.00 96.40           H  
ATOM   4031  NZ  LYS A 268     -11.048 -22.802   3.397  1.00 96.40           N  
ATOM   4032  HZ1 LYS A 268     -11.204 -23.129   4.340  1.00 96.40           H  
ATOM   4033  HZ2 LYS A 268     -11.278 -23.519   2.725  1.00 96.40           H  
ATOM   4034  HZ3 LYS A 268     -10.055 -22.628   3.335  1.00 96.40           H  
ATOM   4035  N   GLN A 269     -12.887 -15.939   5.729  1.00 96.44           N  
ATOM   4036  H   GLN A 269     -12.057 -15.853   6.297  1.00 96.44           H  
ATOM   4037  CA  GLN A 269     -14.192 -15.620   6.327  1.00 96.44           C  
ATOM   4038  HA  GLN A 269     -14.885 -16.435   6.119  1.00 96.44           H  
ATOM   4039  C   GLN A 269     -14.812 -14.353   5.728  1.00 96.44           C  
ATOM   4040  CB  GLN A 269     -14.056 -15.467   7.847  1.00 96.44           C  
ATOM   4041  HB2 GLN A 269     -13.289 -14.725   8.069  1.00 96.44           H  
ATOM   4042  HB3 GLN A 269     -15.001 -15.108   8.254  1.00 96.44           H  
ATOM   4043  O   GLN A 269     -16.026 -14.298   5.553  1.00 96.44           O  
ATOM   4044  CG  GLN A 269     -13.708 -16.795   8.532  1.00 96.44           C  
ATOM   4045  HG2 GLN A 269     -12.837 -17.242   8.052  1.00 96.44           H  
ATOM   4046  HG3 GLN A 269     -14.543 -17.486   8.419  1.00 96.44           H  
ATOM   4047  CD  GLN A 269     -13.403 -16.639  10.017  1.00 96.44           C  
ATOM   4048  NE2 GLN A 269     -12.831 -17.644  10.642  1.00 96.44           N  
ATOM   4049 HE21 GLN A 269     -12.606 -17.467  11.610  1.00 96.44           H  
ATOM   4050 HE22 GLN A 269     -12.508 -18.446  10.120  1.00 96.44           H  
ATOM   4051  OE1 GLN A 269     -13.668 -15.641  10.661  1.00 96.44           O  
ATOM   4052  N   MET A 270     -13.984 -13.377   5.356  1.00 95.05           N  
ATOM   4053  H   MET A 270     -13.008 -13.457   5.604  1.00 95.05           H  
ATOM   4054  CA  MET A 270     -14.406 -12.151   4.673  1.00 95.05           C  
ATOM   4055  HA  MET A 270     -15.326 -11.784   5.130  1.00 95.05           H  
ATOM   4056  C   MET A 270     -14.694 -12.346   3.174  1.00 95.05           C  
ATOM   4057  CB  MET A 270     -13.319 -11.091   4.856  1.00 95.05           C  
ATOM   4058  HB2 MET A 270     -13.594 -10.212   4.273  1.00 95.05           H  
ATOM   4059  HB3 MET A 270     -12.375 -11.474   4.469  1.00 95.05           H  
ATOM   4060  O   MET A 270     -15.185 -11.428   2.521  1.00 95.05           O  
ATOM   4061  CG  MET A 270     -13.127 -10.669   6.316  1.00 95.05           C  
ATOM   4062  HG2 MET A 270     -12.964 -11.547   6.941  1.00 95.05           H  
ATOM   4063  HG3 MET A 270     -14.028 -10.168   6.671  1.00 95.05           H  
ATOM   4064  SD  MET A 270     -11.713  -9.564   6.518  1.00 95.05           S  
ATOM   4065  CE  MET A 270     -12.407  -8.080   5.753  1.00 95.05           C  
ATOM   4066  HE1 MET A 270     -13.265  -7.750   6.340  1.00 95.05           H  
ATOM   4067  HE2 MET A 270     -11.647  -7.299   5.734  1.00 95.05           H  
ATOM   4068  HE3 MET A 270     -12.722  -8.281   4.730  1.00 95.05           H  
ATOM   4069  N   GLY A 271     -14.391 -13.526   2.620  1.00 92.34           N  
ATOM   4070  H   GLY A 271     -14.029 -14.253   3.220  1.00 92.34           H  
ATOM   4071  CA  GLY A 271     -14.564 -13.846   1.199  1.00 92.34           C  
ATOM   4072  HA2 GLY A 271     -15.328 -13.201   0.765  1.00 92.34           H  
ATOM   4073  HA3 GLY A 271     -14.904 -14.878   1.118  1.00 92.34           H  
ATOM   4074  C   GLY A 271     -13.300 -13.709   0.346  1.00 92.34           C  
ATOM   4075  O   GLY A 271     -13.367 -13.929  -0.860  1.00 92.34           O  
ATOM   4076  N   GLY A 272     -12.148 -13.392   0.945  1.00 93.83           N  
ATOM   4077  H   GLY A 272     -12.135 -13.286   1.949  1.00 93.83           H  
ATOM   4078  CA  GLY A 272     -10.870 -13.311   0.246  1.00 93.83           C  
ATOM   4079  HA2 GLY A 272     -10.127 -12.864   0.906  1.00 93.83           H  
ATOM   4080  HA3 GLY A 272     -10.979 -12.671  -0.630  1.00 93.83           H  
ATOM   4081  C   GLY A 272     -10.361 -14.687  -0.190  1.00 93.83           C  
ATOM   4082  O   GLY A 272      -9.975 -15.517   0.638  1.00 93.83           O  
ATOM   4083  N   GLU A 273     -10.316 -14.913  -1.502  1.00 93.91           N  
ATOM   4084  H   GLU A 273     -10.718 -14.219  -2.117  1.00 93.91           H  
ATOM   4085  CA  GLU A 273      -9.749 -16.120  -2.110  1.00 93.91           C  
ATOM   4086  HA  GLU A 273      -9.648 -16.876  -1.331  1.00 93.91           H  
ATOM   4087  C   GLU A 273      -8.354 -15.849  -2.694  1.00 93.91           C  
ATOM   4088  CB  GLU A 273     -10.716 -16.700  -3.155  1.00 93.91           C  
ATOM   4089  HB2 GLU A 273     -11.716 -16.740  -2.724  1.00 93.91           H  
ATOM   4090  HB3 GLU A 273     -10.738 -16.038  -4.021  1.00 93.91           H  
ATOM   4091  O   GLU A 273      -8.096 -14.782  -3.258  1.00 93.91           O  
ATOM   4092  CG  GLU A 273     -10.314 -18.119  -3.599  1.00 93.91           C  
ATOM   4093  HG2 GLU A 273      -9.281 -18.097  -3.946  1.00 93.91           H  
ATOM   4094  HG3 GLU A 273     -10.369 -18.791  -2.742  1.00 93.91           H  
ATOM   4095  CD  GLU A 273     -11.186 -18.675  -4.735  1.00 93.91           C  
ATOM   4096  OE1 GLU A 273     -10.606 -19.299  -5.659  1.00 93.91           O  
ATOM   4097  OE2 GLU A 273     -12.416 -18.456  -4.708  1.00 93.91           O  
ATOM   4098  N   GLY A 274      -7.451 -16.821  -2.570  1.00 95.48           N  
ATOM   4099  H   GLY A 274      -7.715 -17.652  -2.061  1.00 95.48           H  
ATOM   4100  CA  GLY A 274      -6.103 -16.760  -3.116  1.00 95.48           C  
ATOM   4101  HA2 GLY A 274      -5.738 -15.737  -3.023  1.00 95.48           H  
ATOM   4102  HA3 GLY A 274      -6.116 -17.019  -4.174  1.00 95.48           H  
ATOM   4103  C   GLY A 274      -5.128 -17.683  -2.393  1.00 95.48           C  
ATOM   4104  O   GLY A 274      -5.463 -18.805  -1.998  1.00 95.48           O  
ATOM   4105  N   GLY A 275      -3.905 -17.198  -2.239  1.00 97.35           N  
ATOM   4106  H   GLY A 275      -3.689 -16.309  -2.667  1.00 97.35           H  
ATOM   4107  CA  GLY A 275      -2.817 -17.860  -1.548  1.00 97.35           C  
ATOM   4108  HA2 GLY A 275      -3.110 -18.083  -0.522  1.00 97.35           H  
ATOM   4109  HA3 GLY A 275      -2.598 -18.798  -2.057  1.00 97.35           H  
ATOM   4110  C   GLY A 275      -1.550 -17.013  -1.517  1.00 97.35           C  
ATOM   4111  O   GLY A 275      -1.536 -15.850  -1.923  1.00 97.35           O  
ATOM   4112  N   LEU A 276      -0.480 -17.618  -1.025  1.00 98.76           N  
ATOM   4113  H   LEU A 276      -0.571 -18.576  -0.719  1.00 98.76           H  
ATOM   4114  CA  LEU A 276       0.849 -17.031  -0.962  1.00 98.76           C  
ATOM   4115  HA  LEU A 276       1.001 -16.412  -1.846  1.00 98.76           H  
ATOM   4116  C   LEU A 276       1.925 -18.115  -0.997  1.00 98.76           C  
ATOM   4117  CB  LEU A 276       0.944 -16.121   0.281  1.00 98.76           C  
ATOM   4118  HB2 LEU A 276       1.906 -15.608   0.283  1.00 98.76           H  
ATOM   4119  HB3 LEU A 276       0.175 -15.357   0.167  1.00 98.76           H  
ATOM   4120  O   LEU A 276       1.651 -19.300  -0.768  1.00 98.76           O  
ATOM   4121  CG  LEU A 276       0.736 -16.799   1.649  1.00 98.76           C  
ATOM   4122  HG  LEU A 276      -0.116 -17.477   1.603  1.00 98.76           H  
ATOM   4123  CD1 LEU A 276       1.960 -17.573   2.132  1.00 98.76           C  
ATOM   4124 HD11 LEU A 276       1.777 -17.892   3.159  1.00 98.76           H  
ATOM   4125 HD12 LEU A 276       2.126 -18.476   1.544  1.00 98.76           H  
ATOM   4126 HD13 LEU A 276       2.849 -16.944   2.103  1.00 98.76           H  
ATOM   4127  CD2 LEU A 276       0.434 -15.739   2.709  1.00 98.76           C  
ATOM   4128 HD21 LEU A 276       1.289 -15.071   2.817  1.00 98.76           H  
ATOM   4129 HD22 LEU A 276       0.224 -16.219   3.665  1.00 98.76           H  
ATOM   4130 HD23 LEU A 276      -0.435 -15.149   2.416  1.00 98.76           H  
ATOM   4131  N   ILE A 277       3.152 -17.675  -1.234  1.00 98.95           N  
ATOM   4132  H   ILE A 277       3.268 -16.688  -1.417  1.00 98.95           H  
ATOM   4133  CA  ILE A 277       4.367 -18.434  -0.945  1.00 98.95           C  
ATOM   4134  HA  ILE A 277       4.089 -19.391  -0.503  1.00 98.95           H  
ATOM   4135  C   ILE A 277       5.187 -17.680   0.093  1.00 98.95           C  
ATOM   4136  CB  ILE A 277       5.179 -18.730  -2.219  1.00 98.95           C  
ATOM   4137  HB  ILE A 277       6.015 -19.371  -1.939  1.00 98.95           H  
ATOM   4138  O   ILE A 277       5.182 -16.446   0.117  1.00 98.95           O  
ATOM   4139  CG1 ILE A 277       5.754 -17.431  -2.819  1.00 98.95           C  
ATOM   4140 HG12 ILE A 277       6.472 -17.028  -2.104  1.00 98.95           H  
ATOM   4141 HG13 ILE A 277       4.971 -16.683  -2.941  1.00 98.95           H  
ATOM   4142  CG2 ILE A 277       4.301 -19.516  -3.202  1.00 98.95           C  
ATOM   4143 HG21 ILE A 277       4.914 -19.958  -3.989  1.00 98.95           H  
ATOM   4144 HG22 ILE A 277       3.549 -18.859  -3.639  1.00 98.95           H  
ATOM   4145 HG23 ILE A 277       3.782 -20.301  -2.653  1.00 98.95           H  
ATOM   4146  CD1 ILE A 277       6.501 -17.613  -4.135  1.00 98.95           C  
ATOM   4147 HD11 ILE A 277       5.815 -17.925  -4.922  1.00 98.95           H  
ATOM   4148 HD12 ILE A 277       7.272 -18.372  -3.999  1.00 98.95           H  
ATOM   4149 HD13 ILE A 277       6.961 -16.667  -4.418  1.00 98.95           H  
ATOM   4150  N   ALA A 278       5.898 -18.423   0.931  1.00 98.98           N  
ATOM   4151  H   ALA A 278       5.841 -19.429   0.874  1.00 98.98           H  
ATOM   4152  CA  ALA A 278       6.775 -17.857   1.939  1.00 98.98           C  
ATOM   4153  HA  ALA A 278       7.053 -16.854   1.617  1.00 98.98           H  
ATOM   4154  C   ALA A 278       8.066 -18.668   2.086  1.00 98.98           C  
ATOM   4155  CB  ALA A 278       6.009 -17.746   3.260  1.00 98.98           C  
ATOM   4156  HB1 ALA A 278       5.715 -18.740   3.600  1.00 98.98           H  
ATOM   4157  HB2 ALA A 278       6.644 -17.283   4.015  1.00 98.98           H  
ATOM   4158  HB3 ALA A 278       5.118 -17.133   3.124  1.00 98.98           H  
ATOM   4159  O   ALA A 278       8.077 -19.876   1.842  1.00 98.98           O  
ATOM   4160  N   VAL A 279       9.135 -17.994   2.505  1.00 98.97           N  
ATOM   4161  H   VAL A 279       9.040 -16.999   2.648  1.00 98.97           H  
ATOM   4162  CA  VAL A 279      10.383 -18.618   2.960  1.00 98.97           C  
ATOM   4163  HA  VAL A 279      10.154 -19.650   3.226  1.00 98.97           H  
ATOM   4164  C   VAL A 279      10.876 -17.921   4.217  1.00 98.97           C  
ATOM   4165  CB  VAL A 279      11.454 -18.670   1.857  1.00 98.97           C  
ATOM   4166  HB  VAL A 279      11.023 -19.209   1.014  1.00 98.97           H  
ATOM   4167  O   VAL A 279      10.887 -16.690   4.275  1.00 98.97           O  
ATOM   4168  CG1 VAL A 279      11.881 -17.297   1.343  1.00 98.97           C  
ATOM   4169 HG11 VAL A 279      12.422 -17.418   0.405  1.00 98.97           H  
ATOM   4170 HG12 VAL A 279      12.531 -16.810   2.070  1.00 98.97           H  
ATOM   4171 HG13 VAL A 279      10.998 -16.676   1.188  1.00 98.97           H  
ATOM   4172  CG2 VAL A 279      12.715 -19.411   2.312  1.00 98.97           C  
ATOM   4173 HG21 VAL A 279      13.248 -18.835   3.068  1.00 98.97           H  
ATOM   4174 HG22 VAL A 279      12.444 -20.378   2.736  1.00 98.97           H  
ATOM   4175 HG23 VAL A 279      13.374 -19.560   1.457  1.00 98.97           H  
ATOM   4176  N   ASP A 280      11.248 -18.697   5.229  1.00 98.86           N  
ATOM   4177  H   ASP A 280      11.221 -19.700   5.115  1.00 98.86           H  
ATOM   4178  CA  ASP A 280      11.775 -18.168   6.486  1.00 98.86           C  
ATOM   4179  HA  ASP A 280      11.396 -17.154   6.614  1.00 98.86           H  
ATOM   4180  C   ASP A 280      13.307 -18.057   6.502  1.00 98.86           C  
ATOM   4181  CB  ASP A 280      11.219 -18.969   7.671  1.00 98.86           C  
ATOM   4182  HB2 ASP A 280      11.392 -18.399   8.584  1.00 98.86           H  
ATOM   4183  HB3 ASP A 280      10.140 -19.054   7.541  1.00 98.86           H  
ATOM   4184  O   ASP A 280      14.009 -18.419   5.556  1.00 98.86           O  
ATOM   4185  CG  ASP A 280      11.809 -20.367   7.868  1.00 98.86           C  
ATOM   4186  OD1 ASP A 280      12.811 -20.713   7.195  1.00 98.86           O  
ATOM   4187  OD2 ASP A 280      11.264 -21.064   8.743  1.00 98.86           O  
ATOM   4188  N   ALA A 281      13.849 -17.562   7.614  1.00 98.30           N  
ATOM   4189  H   ALA A 281      13.221 -17.275   8.352  1.00 98.30           H  
ATOM   4190  CA  ALA A 281      15.288 -17.405   7.805  1.00 98.30           C  
ATOM   4191  HA  ALA A 281      15.684 -16.867   6.943  1.00 98.30           H  
ATOM   4192  C   ALA A 281      16.081 -18.729   7.894  1.00 98.30           C  
ATOM   4193  CB  ALA A 281      15.487 -16.539   9.049  1.00 98.30           C  
ATOM   4194  HB1 ALA A 281      15.103 -17.056   9.928  1.00 98.30           H  
ATOM   4195  HB2 ALA A 281      16.548 -16.327   9.182  1.00 98.30           H  
ATOM   4196  HB3 ALA A 281      14.944 -15.604   8.914  1.00 98.30           H  
ATOM   4197  O   ALA A 281      17.312 -18.695   7.938  1.00 98.30           O  
ATOM   4198  N   GLN A 282      15.413 -19.884   7.955  1.00 98.09           N  
ATOM   4199  H   GLN A 282      14.404 -19.864   7.901  1.00 98.09           H  
ATOM   4200  CA  GLN A 282      16.017 -21.218   7.914  1.00 98.09           C  
ATOM   4201  HA  GLN A 282      17.078 -21.143   8.154  1.00 98.09           H  
ATOM   4202  C   GLN A 282      15.946 -21.841   6.510  1.00 98.09           C  
ATOM   4203  CB  GLN A 282      15.348 -22.120   8.967  1.00 98.09           C  
ATOM   4204  HB2 GLN A 282      14.266 -22.116   8.835  1.00 98.09           H  
ATOM   4205  HB3 GLN A 282      15.692 -23.143   8.813  1.00 98.09           H  
ATOM   4206  O   GLN A 282      16.573 -22.876   6.271  1.00 98.09           O  
ATOM   4207  CG  GLN A 282      15.695 -21.732  10.413  1.00 98.09           C  
ATOM   4208  HG2 GLN A 282      16.780 -21.690  10.510  1.00 98.09           H  
ATOM   4209  HG3 GLN A 282      15.330 -22.515  11.078  1.00 98.09           H  
ATOM   4210  CD  GLN A 282      15.091 -20.409  10.887  1.00 98.09           C  
ATOM   4211  NE2 GLN A 282      15.840 -19.585  11.586  1.00 98.09           N  
ATOM   4212 HE21 GLN A 282      15.379 -18.709  11.788  1.00 98.09           H  
ATOM   4213 HE22 GLN A 282      16.834 -19.745  11.664  1.00 98.09           H  
ATOM   4214  OE1 GLN A 282      13.949 -20.063  10.679  1.00 98.09           O  
ATOM   4215  N   GLY A 283      15.242 -21.195   5.578  1.00 98.69           N  
ATOM   4216  H   GLY A 283      14.696 -20.399   5.876  1.00 98.69           H  
ATOM   4217  CA  GLY A 283      15.047 -21.648   4.207  1.00 98.69           C  
ATOM   4218  HA2 GLY A 283      14.885 -20.775   3.575  1.00 98.69           H  
ATOM   4219  HA3 GLY A 283      15.939 -22.168   3.858  1.00 98.69           H  
ATOM   4220  C   GLY A 283      13.847 -22.578   4.048  1.00 98.69           C  
ATOM   4221  O   GLY A 283      13.705 -23.196   2.988  1.00 98.69           O  
ATOM   4222  N   GLU A 284      12.993 -22.695   5.068  1.00 98.78           N  
ATOM   4223  H   GLU A 284      13.101 -22.099   5.876  1.00 98.78           H  
ATOM   4224  CA  GLU A 284      11.768 -23.485   4.995  1.00 98.78           C  
ATOM   4225  HA  GLU A 284      12.021 -24.469   4.599  1.00 98.78           H  
ATOM   4226  C   GLU A 284      10.777 -22.815   4.041  1.00 98.78           C  
ATOM   4227  CB  GLU A 284      11.171 -23.691   6.397  1.00 98.78           C  
ATOM   4228  HB2 GLU A 284      10.822 -22.736   6.791  1.00 98.78           H  
ATOM   4229  HB3 GLU A 284      11.953 -24.085   7.047  1.00 98.78           H  
ATOM   4230  O   GLU A 284      10.362 -21.676   4.254  1.00 98.78           O  
ATOM   4231  CG  GLU A 284       9.991 -24.676   6.364  1.00 98.78           C  
ATOM   4232  HG2 GLU A 284       9.189 -24.242   5.766  1.00 98.78           H  
ATOM   4233  HG3 GLU A 284      10.319 -25.587   5.863  1.00 98.78           H  
ATOM   4234  CD  GLU A 284       9.442 -25.053   7.753  1.00 98.78           C  
ATOM   4235  OE1 GLU A 284       8.277 -25.515   7.797  1.00 98.78           O  
ATOM   4236  OE2 GLU A 284      10.192 -24.987   8.752  1.00 98.78           O  
ATOM   4237  N   LEU A 285      10.414 -23.524   2.969  1.00 98.85           N  
ATOM   4238  H   LEU A 285      10.767 -24.466   2.881  1.00 98.85           H  
ATOM   4239  CA  LEU A 285       9.444 -23.058   1.982  1.00 98.85           C  
ATOM   4240  HA  LEU A 285       9.480 -21.970   1.932  1.00 98.85           H  
ATOM   4241  C   LEU A 285       8.035 -23.471   2.401  1.00 98.85           C  
ATOM   4242  CB  LEU A 285       9.762 -23.630   0.586  1.00 98.85           C  
ATOM   4243  HB2 LEU A 285       9.025 -23.233  -0.112  1.00 98.85           H  
ATOM   4244  HB3 LEU A 285       9.637 -24.712   0.622  1.00 98.85           H  
ATOM   4245  O   LEU A 285       7.793 -24.646   2.679  1.00 98.85           O  
ATOM   4246  CG  LEU A 285      11.166 -23.331   0.034  1.00 98.85           C  
ATOM   4247  HG  LEU A 285      11.919 -23.789   0.675  1.00 98.85           H  
ATOM   4248  CD1 LEU A 285      11.303 -23.937  -1.364  1.00 98.85           C  
ATOM   4249 HD11 LEU A 285      11.180 -25.018  -1.311  1.00 98.85           H  
ATOM   4250 HD12 LEU A 285      12.297 -23.719  -1.757  1.00 98.85           H  
ATOM   4251 HD13 LEU A 285      10.562 -23.506  -2.037  1.00 98.85           H  
ATOM   4252  CD2 LEU A 285      11.436 -21.834  -0.053  1.00 98.85           C  
ATOM   4253 HD21 LEU A 285      10.641 -21.320  -0.593  1.00 98.85           H  
ATOM   4254 HD22 LEU A 285      12.392 -21.646  -0.543  1.00 98.85           H  
ATOM   4255 HD23 LEU A 285      11.492 -21.443   0.963  1.00 98.85           H  
ATOM   4256  N   HIS A 286       7.081 -22.545   2.329  1.00 98.83           N  
ATOM   4257  H   HIS A 286       7.348 -21.596   2.109  1.00 98.83           H  
ATOM   4258  CA  HIS A 286       5.667 -22.852   2.533  1.00 98.83           C  
ATOM   4259  HA  HIS A 286       5.546 -23.935   2.518  1.00 98.83           H  
ATOM   4260  C   HIS A 286       4.793 -22.297   1.408  1.00 98.83           C  
ATOM   4261  CB  HIS A 286       5.214 -22.394   3.924  1.00 98.83           C  
ATOM   4262  HB2 HIS A 286       5.213 -21.304   3.967  1.00 98.83           H  
ATOM   4263  HB3 HIS A 286       5.914 -22.771   4.669  1.00 98.83           H  
ATOM   4264  O   HIS A 286       5.027 -21.207   0.886  1.00 98.83           O  
ATOM   4265  CG  HIS A 286       3.842 -22.921   4.259  1.00 98.83           C  
ATOM   4266  CD2 HIS A 286       2.705 -22.174   4.310  1.00 98.83           C  
ATOM   4267  HD2 HIS A 286       2.659 -21.105   4.163  1.00 98.83           H  
ATOM   4268  ND1 HIS A 286       3.491 -24.272   4.334  1.00 98.83           N  
ATOM   4269  CE1 HIS A 286       2.154 -24.294   4.421  1.00 98.83           C  
ATOM   4270  HE1 HIS A 286       1.546 -25.186   4.425  1.00 98.83           H  
ATOM   4271  NE2 HIS A 286       1.656 -23.055   4.462  1.00 98.83           N  
ATOM   4272  HE2 HIS A 286       0.666 -22.860   4.490  1.00 98.83           H  
ATOM   4273  N   TYR A 287       3.757 -23.057   1.053  1.00 98.60           N  
ATOM   4274  H   TYR A 287       3.575 -23.879   1.610  1.00 98.60           H  
ATOM   4275  CA  TYR A 287       2.764 -22.702   0.039  1.00 98.60           C  
ATOM   4276  HA  TYR A 287       2.916 -21.674  -0.289  1.00 98.60           H  
ATOM   4277  C   TYR A 287       1.389 -22.827   0.675  1.00 98.60           C  
ATOM   4278  CB  TYR A 287       2.850 -23.626  -1.187  1.00 98.60           C  
ATOM   4279  HB2 TYR A 287       2.542 -24.632  -0.900  1.00 98.60           H  
ATOM   4280  HB3 TYR A 287       2.139 -23.270  -1.932  1.00 98.60           H  
ATOM   4281  O   TYR A 287       0.986 -23.926   1.053  1.00 98.60           O  
ATOM   4282  CG  TYR A 287       4.220 -23.728  -1.817  1.00 98.60           C  
ATOM   4283  CD1 TYR A 287       4.543 -22.956  -2.948  1.00 98.60           C  
ATOM   4284  HD1 TYR A 287       3.804 -22.304  -3.389  1.00 98.60           H  
ATOM   4285  CD2 TYR A 287       5.172 -24.599  -1.255  1.00 98.60           C  
ATOM   4286  HD2 TYR A 287       4.928 -25.180  -0.378  1.00 98.60           H  
ATOM   4287  CE1 TYR A 287       5.834 -23.027  -3.500  1.00 98.60           C  
ATOM   4288  HE1 TYR A 287       6.113 -22.423  -4.351  1.00 98.60           H  
ATOM   4289  CE2 TYR A 287       6.465 -24.668  -1.795  1.00 98.60           C  
ATOM   4290  HE2 TYR A 287       7.210 -25.302  -1.338  1.00 98.60           H  
ATOM   4291  OH  TYR A 287       8.040 -23.919  -3.408  1.00 98.60           O  
ATOM   4292  HH  TYR A 287       8.611 -24.474  -2.872  1.00 98.60           H  
ATOM   4293  CZ  TYR A 287       6.792 -23.871  -2.909  1.00 98.60           C  
ATOM   4294  N   SER A 288       0.660 -21.720   0.764  1.00 98.11           N  
ATOM   4295  H   SER A 288       1.021 -20.862   0.372  1.00 98.11           H  
ATOM   4296  CA  SER A 288      -0.673 -21.705   1.363  1.00 98.11           C  
ATOM   4297  HA  SER A 288      -0.958 -22.715   1.657  1.00 98.11           H  
ATOM   4298  C   SER A 288      -1.695 -21.197   0.360  1.00 98.11           C  
ATOM   4299  CB  SER A 288      -0.679 -20.855   2.626  1.00 98.11           C  
ATOM   4300  HB2 SER A 288      -0.596 -19.799   2.366  1.00 98.11           H  
ATOM   4301  HB3 SER A 288       0.163 -21.130   3.261  1.00 98.11           H  
ATOM   4302  O   SER A 288      -1.452 -20.208  -0.328  1.00 98.11           O  
ATOM   4303  OG  SER A 288      -1.880 -21.105   3.318  1.00 98.11           O  
ATOM   4304  HG  SER A 288      -1.748 -21.936   3.781  1.00 98.11           H  
ATOM   4305  N   MET A 289      -2.842 -21.866   0.255  1.00 96.96           N  
ATOM   4306  H   MET A 289      -3.000 -22.647   0.875  1.00 96.96           H  
ATOM   4307  CA  MET A 289      -3.941 -21.442  -0.612  1.00 96.96           C  
ATOM   4308  HA  MET A 289      -3.942 -20.352  -0.648  1.00 96.96           H  
ATOM   4309  C   MET A 289      -5.288 -21.879  -0.047  1.00 96.96           C  
ATOM   4310  CB  MET A 289      -3.730 -21.955  -2.048  1.00 96.96           C  
ATOM   4311  HB2 MET A 289      -2.723 -21.678  -2.359  1.00 96.96           H  
ATOM   4312  HB3 MET A 289      -4.433 -21.457  -2.716  1.00 96.96           H  
ATOM   4313  O   MET A 289      -5.418 -22.955   0.535  1.00 96.96           O  
ATOM   4314  CG  MET A 289      -3.899 -23.472  -2.206  1.00 96.96           C  
ATOM   4315  HG2 MET A 289      -4.964 -23.702  -2.225  1.00 96.96           H  
ATOM   4316  HG3 MET A 289      -3.467 -23.977  -1.342  1.00 96.96           H  
ATOM   4317  SD  MET A 289      -3.135 -24.163  -3.699  1.00 96.96           S  
ATOM   4318  CE  MET A 289      -1.406 -24.149  -3.150  1.00 96.96           C  
ATOM   4319  HE1 MET A 289      -1.315 -24.697  -2.213  1.00 96.96           H  
ATOM   4320  HE2 MET A 289      -0.782 -24.630  -3.903  1.00 96.96           H  
ATOM   4321  HE3 MET A 289      -1.067 -23.124  -3.000  1.00 96.96           H  
ATOM   4322  N   ASN A 290      -6.313 -21.058  -0.249  1.00 95.38           N  
ATOM   4323  H   ASN A 290      -6.141 -20.178  -0.714  1.00 95.38           H  
ATOM   4324  CA  ASN A 290      -7.702 -21.404   0.068  1.00 95.38           C  
ATOM   4325  HA  ASN A 290      -7.714 -22.357   0.598  1.00 95.38           H  
ATOM   4326  C   ASN A 290      -8.551 -21.655  -1.195  1.00 95.38           C  
ATOM   4327  CB  ASN A 290      -8.264 -20.357   1.043  1.00 95.38           C  
ATOM   4328  HB2 ASN A 290      -7.634 -20.320   1.932  1.00 95.38           H  
ATOM   4329  HB3 ASN A 290      -9.266 -20.656   1.351  1.00 95.38           H  
ATOM   4330  O   ASN A 290      -9.760 -21.866  -1.095  1.00 95.38           O  
ATOM   4331  CG  ASN A 290      -8.363 -18.963   0.455  1.00 95.38           C  
ATOM   4332  ND2 ASN A 290      -8.474 -17.959   1.292  1.00 95.38           N  
ATOM   4333 HD21 ASN A 290      -8.718 -17.050   0.927  1.00 95.38           H  
ATOM   4334 HD22 ASN A 290      -8.304 -18.084   2.280  1.00 95.38           H  
ATOM   4335  OD1 ASN A 290      -8.358 -18.775  -0.748  1.00 95.38           O  
ATOM   4336  N   SER A 291      -7.896 -21.679  -2.357  1.00 90.47           N  
ATOM   4337  H   SER A 291      -6.897 -21.538  -2.319  1.00 90.47           H  
ATOM   4338  CA  SER A 291      -8.447 -22.011  -3.669  1.00 90.47           C  
ATOM   4339  HA  SER A 291      -9.532 -21.910  -3.639  1.00 90.47           H  
ATOM   4340  C   SER A 291      -8.115 -23.456  -4.079  1.00 90.47           C  
ATOM   4341  CB  SER A 291      -7.921 -21.000  -4.685  1.00 90.47           C  
ATOM   4342  HB2 SER A 291      -8.358 -21.229  -5.657  1.00 90.47           H  
ATOM   4343  HB3 SER A 291      -8.233 -19.997  -4.396  1.00 90.47           H  
ATOM   4344  O   SER A 291      -7.416 -24.177  -3.369  1.00 90.47           O  
ATOM   4345  OG  SER A 291      -6.509 -21.047  -4.759  1.00 90.47           O  
ATOM   4346  HG  SER A 291      -6.164 -20.368  -4.174  1.00 90.47           H  
ATOM   4347  N   SER A 292      -8.629 -23.916  -5.226  1.00 90.12           N  
ATOM   4348  H   SER A 292      -9.195 -23.287  -5.778  1.00 90.12           H  
ATOM   4349  CA  SER A 292      -8.440 -25.310  -5.679  1.00 90.12           C  
ATOM   4350  HA  SER A 292      -8.585 -25.969  -4.824  1.00 90.12           H  
ATOM   4351  C   SER A 292      -7.047 -25.618  -6.247  1.00 90.12           C  
ATOM   4352  CB  SER A 292      -9.492 -25.661  -6.726  1.00 90.12           C  
ATOM   4353  HB2 SER A 292     -10.479 -25.360  -6.374  1.00 90.12           H  
ATOM   4354  HB3 SER A 292      -9.489 -26.736  -6.901  1.00 90.12           H  
ATOM   4355  O   SER A 292      -6.703 -26.785  -6.455  1.00 90.12           O  
ATOM   4356  OG  SER A 292      -9.186 -24.994  -7.930  1.00 90.12           O  
ATOM   4357  HG  SER A 292      -8.678 -24.206  -7.722  1.00 90.12           H  
ATOM   4358  N   GLY A 293      -6.255 -24.588  -6.537  1.00 93.06           N  
ATOM   4359  H   GLY A 293      -6.562 -23.645  -6.344  1.00 93.06           H  
ATOM   4360  CA  GLY A 293      -4.939 -24.752  -7.124  1.00 93.06           C  
ATOM   4361  HA2 GLY A 293      -4.389 -25.498  -6.550  1.00 93.06           H  
ATOM   4362  HA3 GLY A 293      -5.035 -25.112  -8.148  1.00 93.06           H  
ATOM   4363  C   GLY A 293      -4.126 -23.468  -7.132  1.00 93.06           C  
ATOM   4364  O   GLY A 293      -4.640 -22.354  -7.048  1.00 93.06           O  
ATOM   4365  N   MET A 294      -2.825 -23.660  -7.274  1.00 95.59           N  
ATOM   4366  H   MET A 294      -2.518 -24.613  -7.403  1.00 95.59           H  
ATOM   4367  CA  MET A 294      -1.818 -22.632  -7.443  1.00 95.59           C  
ATOM   4368  HA  MET A 294      -2.251 -21.772  -7.953  1.00 95.59           H  
ATOM   4369  C   MET A 294      -0.699 -23.224  -8.287  1.00 95.59           C  
ATOM   4370  CB  MET A 294      -1.296 -22.204  -6.070  1.00 95.59           C  
ATOM   4371  HB2 MET A 294      -0.889 -23.083  -5.571  1.00 95.59           H  
ATOM   4372  HB3 MET A 294      -2.125 -21.816  -5.477  1.00 95.59           H  
ATOM   4373  O   MET A 294      -0.095 -24.232  -7.905  1.00 95.59           O  
ATOM   4374  CG  MET A 294      -0.189 -21.149  -6.137  1.00 95.59           C  
ATOM   4375  HG2 MET A 294      -0.596 -20.208  -6.507  1.00 95.59           H  
ATOM   4376  HG3 MET A 294       0.582 -21.483  -6.831  1.00 95.59           H  
ATOM   4377  SD  MET A 294       0.614 -20.877  -4.539  1.00 95.59           S  
ATOM   4378  CE  MET A 294      -0.663 -19.921  -3.684  1.00 95.59           C  
ATOM   4379  HE1 MET A 294      -0.376 -19.816  -2.638  1.00 95.59           H  
ATOM   4380  HE2 MET A 294      -1.625 -20.429  -3.748  1.00 95.59           H  
ATOM   4381  HE3 MET A 294      -0.741 -18.930  -4.132  1.00 95.59           H  
ATOM   4382  N   TYR A 295      -0.396 -22.568  -9.405  1.00 96.79           N  
ATOM   4383  H   TYR A 295      -0.897 -21.714  -9.607  1.00 96.79           H  
ATOM   4384  CA  TYR A 295       0.825 -22.850 -10.150  1.00 96.79           C  
ATOM   4385  HA  TYR A 295       0.890 -23.913 -10.383  1.00 96.79           H  
ATOM   4386  C   TYR A 295       2.006 -22.486  -9.263  1.00 96.79           C  
ATOM   4387  CB  TYR A 295       0.841 -22.024 -11.443  1.00 96.79           C  
ATOM   4388  HB2 TYR A 295       0.806 -20.969 -11.173  1.00 96.79           H  
ATOM   4389  HB3 TYR A 295       1.785 -22.202 -11.959  1.00 96.79           H  
ATOM   4390  O   TYR A 295       2.128 -21.325  -8.882  1.00 96.79           O  
ATOM   4391  CG  TYR A 295      -0.276 -22.294 -12.430  1.00 96.79           C  
ATOM   4392  CD1 TYR A 295      -0.859 -23.567 -12.535  1.00 96.79           C  
ATOM   4393  HD1 TYR A 295      -0.530 -24.374 -11.896  1.00 96.79           H  
ATOM   4394  CD2 TYR A 295      -0.700 -21.267 -13.290  1.00 96.79           C  
ATOM   4395  HD2 TYR A 295      -0.158 -20.333 -13.272  1.00 96.79           H  
ATOM   4396  CE1 TYR A 295      -1.892 -23.797 -13.457  1.00 96.79           C  
ATOM   4397  HE1 TYR A 295      -2.344 -24.774 -13.543  1.00 96.79           H  
ATOM   4398  CE2 TYR A 295      -1.759 -21.484 -14.200  1.00 96.79           C  
ATOM   4399  HE2 TYR A 295      -2.068 -20.729 -14.907  1.00 96.79           H  
ATOM   4400  OH  TYR A 295      -3.407 -22.980 -15.110  1.00 96.79           O  
ATOM   4401  HH  TYR A 295      -3.630 -22.210 -15.640  1.00 96.79           H  
ATOM   4402  CZ  TYR A 295      -2.376 -22.750 -14.259  1.00 96.79           C  
ATOM   4403  N   ARG A 296       2.840 -23.455  -8.895  1.00 98.58           N  
ATOM   4404  H   ARG A 296       2.660 -24.402  -9.196  1.00 98.58           H  
ATOM   4405  CA  ARG A 296       3.926 -23.235  -7.938  1.00 98.58           C  
ATOM   4406  HA  ARG A 296       4.296 -22.216  -8.054  1.00 98.58           H  
ATOM   4407  C   ARG A 296       5.104 -24.153  -8.201  1.00 98.58           C  
ATOM   4408  CB  ARG A 296       3.396 -23.374  -6.499  1.00 98.58           C  
ATOM   4409  HB2 ARG A 296       2.564 -22.681  -6.371  1.00 98.58           H  
ATOM   4410  HB3 ARG A 296       4.181 -23.072  -5.806  1.00 98.58           H  
ATOM   4411  O   ARG A 296       4.926 -25.284  -8.655  1.00 98.58           O  
ATOM   4412  CG  ARG A 296       2.931 -24.797  -6.135  1.00 98.58           C  
ATOM   4413  HG2 ARG A 296       3.803 -25.439  -6.006  1.00 98.58           H  
ATOM   4414  HG3 ARG A 296       2.315 -25.200  -6.939  1.00 98.58           H  
ATOM   4415  CD  ARG A 296       2.104 -24.793  -4.843  1.00 98.58           C  
ATOM   4416  HD2 ARG A 296       1.234 -24.151  -4.980  1.00 98.58           H  
ATOM   4417  HD3 ARG A 296       2.710 -24.365  -4.045  1.00 98.58           H  
ATOM   4418  NE  ARG A 296       1.674 -26.148  -4.427  1.00 98.58           N  
ATOM   4419  HE  ARG A 296       2.155 -26.549  -3.635  1.00 98.58           H  
ATOM   4420  NH1 ARG A 296      -0.096 -26.421  -5.885  1.00 98.58           N  
ATOM   4421 HH11 ARG A 296      -0.869 -27.004  -6.171  1.00 98.58           H  
ATOM   4422 HH12 ARG A 296       0.120 -25.574  -6.393  1.00 98.58           H  
ATOM   4423  NH2 ARG A 296       0.307 -28.001  -4.409  1.00 98.58           N  
ATOM   4424 HH21 ARG A 296      -0.492 -28.486  -4.790  1.00 98.58           H  
ATOM   4425 HH22 ARG A 296       0.763 -28.472  -3.640  1.00 98.58           H  
ATOM   4426  CZ  ARG A 296       0.644 -26.839  -4.897  1.00 98.58           C  
ATOM   4427  N   ALA A 297       6.293 -23.674  -7.878  1.00 98.94           N  
ATOM   4428  H   ALA A 297       6.357 -22.747  -7.483  1.00 98.94           H  
ATOM   4429  CA  ALA A 297       7.491 -24.492  -7.854  1.00 98.94           C  
ATOM   4430  HA  ALA A 297       7.196 -25.510  -7.602  1.00 98.94           H  
ATOM   4431  C   ALA A 297       8.448 -24.011  -6.768  1.00 98.94           C  
ATOM   4432  CB  ALA A 297       8.152 -24.485  -9.239  1.00 98.94           C  
ATOM   4433  HB1 ALA A 297       7.449 -24.859  -9.984  1.00 98.94           H  
ATOM   4434  HB2 ALA A 297       9.029 -25.132  -9.226  1.00 98.94           H  
ATOM   4435  HB3 ALA A 297       8.463 -23.477  -9.512  1.00 98.94           H  
ATOM   4436  O   ALA A 297       8.403 -22.849  -6.377  1.00 98.94           O  
ATOM   4437  N   GLY A 298       9.335 -24.888  -6.316  1.00 98.93           N  
ATOM   4438  H   GLY A 298       9.313 -25.832  -6.675  1.00 98.93           H  
ATOM   4439  CA  GLY A 298      10.393 -24.527  -5.383  1.00 98.93           C  
ATOM   4440  HA2 GLY A 298      10.714 -23.504  -5.582  1.00 98.93           H  
ATOM   4441  HA3 GLY A 298      10.050 -24.583  -4.350  1.00 98.93           H  
ATOM   4442  C   GLY A 298      11.587 -25.444  -5.476  1.00 98.93           C  
ATOM   4443  O   GLY A 298      11.447 -26.602  -5.870  1.00 98.93           O  
ATOM   4444  N   ILE A 299      12.742 -24.914  -5.095  1.00 98.93           N  
ATOM   4445  H   ILE A 299      12.731 -23.963  -4.757  1.00 98.93           H  
ATOM   4446  CA  ILE A 299      13.942 -25.694  -4.822  1.00 98.93           C  
ATOM   4447  HA  ILE A 299      13.705 -26.755  -4.908  1.00 98.93           H  
ATOM   4448  C   ILE A 299      14.317 -25.419  -3.372  1.00 98.93           C  
ATOM   4449  CB  ILE A 299      15.068 -25.397  -5.830  1.00 98.93           C  
ATOM   4450  HB  ILE A 299      15.328 -24.339  -5.786  1.00 98.93           H  
ATOM   4451  O   ILE A 299      14.620 -24.279  -3.009  1.00 98.93           O  
ATOM   4452  CG1 ILE A 299      14.620 -25.764  -7.265  1.00 98.93           C  
ATOM   4453 HG12 ILE A 299      14.559 -26.849  -7.346  1.00 98.93           H  
ATOM   4454 HG13 ILE A 299      13.624 -25.366  -7.460  1.00 98.93           H  
ATOM   4455  CG2 ILE A 299      16.282 -26.255  -5.439  1.00 98.93           C  
ATOM   4456 HG21 ILE A 299      15.980 -27.298  -5.345  1.00 98.93           H  
ATOM   4457 HG22 ILE A 299      16.689 -25.920  -4.486  1.00 98.93           H  
ATOM   4458 HG23 ILE A 299      17.073 -26.190  -6.186  1.00 98.93           H  
ATOM   4459  CD1 ILE A 299      15.523 -25.236  -8.385  1.00 98.93           C  
ATOM   4460 HD11 ILE A 299      15.439 -24.150  -8.430  1.00 98.93           H  
ATOM   4461 HD12 ILE A 299      16.561 -25.532  -8.232  1.00 98.93           H  
ATOM   4462 HD13 ILE A 299      15.179 -25.642  -9.336  1.00 98.93           H  
ATOM   4463  N   ASP A 300      14.199 -26.453  -2.546  1.00 98.75           N  
ATOM   4464  H   ASP A 300      14.011 -27.368  -2.931  1.00 98.75           H  
ATOM   4465  CA  ASP A 300      14.420 -26.360  -1.107  1.00 98.75           C  
ATOM   4466  HA  ASP A 300      13.997 -25.415  -0.765  1.00 98.75           H  
ATOM   4467  C   ASP A 300      15.918 -26.325  -0.749  1.00 98.75           C  
ATOM   4468  CB  ASP A 300      13.635 -27.479  -0.391  1.00 98.75           C  
ATOM   4469  HB2 ASP A 300      13.532 -27.194   0.656  1.00 98.75           H  
ATOM   4470  HB3 ASP A 300      12.630 -27.534  -0.809  1.00 98.75           H  
ATOM   4471  O   ASP A 300      16.798 -26.378  -1.610  1.00 98.75           O  
ATOM   4472  CG  ASP A 300      14.277 -28.874  -0.437  1.00 98.75           C  
ATOM   4473  OD1 ASP A 300      15.343 -29.036  -1.070  1.00 98.75           O  
ATOM   4474  OD2 ASP A 300      13.756 -29.765   0.265  1.00 98.75           O  
ATOM   4475  N   VAL A 301      16.213 -26.268   0.550  1.00 98.06           N  
ATOM   4476  H   VAL A 301      15.451 -26.235   1.212  1.00 98.06           H  
ATOM   4477  CA  VAL A 301      17.588 -26.232   1.077  1.00 98.06           C  
ATOM   4478  HA  VAL A 301      18.112 -25.410   0.590  1.00 98.06           H  
ATOM   4479  C   VAL A 301      18.412 -27.493   0.777  1.00 98.06           C  
ATOM   4480  CB  VAL A 301      17.579 -25.960   2.593  1.00 98.06           C  
ATOM   4481  HB  VAL A 301      18.609 -25.915   2.945  1.00 98.06           H  
ATOM   4482  O   VAL A 301      19.635 -27.467   0.917  1.00 98.06           O  
ATOM   4483  CG1 VAL A 301      16.925 -24.611   2.906  1.00 98.06           C  
ATOM   4484 HG11 VAL A 301      16.978 -24.415   3.977  1.00 98.06           H  
ATOM   4485 HG12 VAL A 301      17.439 -23.815   2.368  1.00 98.06           H  
ATOM   4486 HG13 VAL A 301      15.875 -24.615   2.614  1.00 98.06           H  
ATOM   4487  CG2 VAL A 301      16.847 -27.053   3.388  1.00 98.06           C  
ATOM   4488 HG21 VAL A 301      15.799 -27.109   3.093  1.00 98.06           H  
ATOM   4489 HG22 VAL A 301      16.896 -26.821   4.452  1.00 98.06           H  
ATOM   4490 HG23 VAL A 301      17.319 -28.021   3.222  1.00 98.06           H  
ATOM   4491  N   ASN A 302      17.770 -28.595   0.373  1.00 97.00           N  
ATOM   4492  H   ASN A 302      16.783 -28.531   0.172  1.00 97.00           H  
ATOM   4493  CA  ASN A 302      18.428 -29.836  -0.042  1.00 97.00           C  
ATOM   4494  HA  ASN A 302      19.395 -29.906   0.456  1.00 97.00           H  
ATOM   4495  C   ASN A 302      18.698 -29.869  -1.556  1.00 97.00           C  
ATOM   4496  CB  ASN A 302      17.579 -31.040   0.396  1.00 97.00           C  
ATOM   4497  HB2 ASN A 302      16.657 -31.065  -0.185  1.00 97.00           H  
ATOM   4498  HB3 ASN A 302      18.117 -31.964   0.183  1.00 97.00           H  
ATOM   4499  O   ASN A 302      19.398 -30.764  -2.035  1.00 97.00           O  
ATOM   4500  CG  ASN A 302      17.242 -31.014   1.871  1.00 97.00           C  
ATOM   4501  ND2 ASN A 302      15.973 -30.937   2.197  1.00 97.00           N  
ATOM   4502 HD21 ASN A 302      15.732 -30.820   3.170  1.00 97.00           H  
ATOM   4503 HD22 ASN A 302      15.289 -30.814   1.464  1.00 97.00           H  
ATOM   4504  OD1 ASN A 302      18.108 -31.045   2.738  1.00 97.00           O  
ATOM   4505  N   GLY A 303      18.183 -28.890  -2.305  1.00 97.31           N  
ATOM   4506  H   GLY A 303      17.603 -28.201  -1.848  1.00 97.31           H  
ATOM   4507  CA  GLY A 303      18.228 -28.853  -3.763  1.00 97.31           C  
ATOM   4508  HA2 GLY A 303      18.148 -27.814  -4.080  1.00 97.31           H  
ATOM   4509  HA3 GLY A 303      19.180 -29.253  -4.110  1.00 97.31           H  
ATOM   4510  C   GLY A 303      17.100 -29.648  -4.429  1.00 97.31           C  
ATOM   4511  O   GLY A 303      17.158 -29.866  -5.644  1.00 97.31           O  
ATOM   4512  N   ASP A 304      16.083 -30.072  -3.673  1.00 98.41           N  
ATOM   4513  H   ASP A 304      16.034 -29.793  -2.703  1.00 98.41           H  
ATOM   4514  CA  ASP A 304      14.969 -30.859  -4.193  1.00 98.41           C  
ATOM   4515  HA  ASP A 304      15.365 -31.564  -4.923  1.00 98.41           H  
ATOM   4516  C   ASP A 304      13.967 -29.950  -4.917  1.00 98.41           C  
ATOM   4517  CB  ASP A 304      14.300 -31.692  -3.084  1.00 98.41           C  
ATOM   4518  HB2 ASP A 304      14.027 -31.045  -2.251  1.00 98.41           H  
ATOM   4519  HB3 ASP A 304      13.380 -32.116  -3.486  1.00 98.41           H  
ATOM   4520  O   ASP A 304      13.375 -29.035  -4.341  1.00 98.41           O  
ATOM   4521  CG  ASP A 304      15.165 -32.860  -2.581  1.00 98.41           C  
ATOM   4522  OD1 ASP A 304      15.915 -33.432  -3.409  1.00 98.41           O  
ATOM   4523  OD2 ASP A 304      15.002 -33.264  -1.408  1.00 98.41           O  
ATOM   4524  N   LEU A 305      13.771 -30.211  -6.213  1.00 98.81           N  
ATOM   4525  H   LEU A 305      14.287 -30.982  -6.613  1.00 98.81           H  
ATOM   4526  CA  LEU A 305      12.805 -29.498  -7.045  1.00 98.81           C  
ATOM   4527  HA  LEU A 305      12.812 -28.451  -6.743  1.00 98.81           H  
ATOM   4528  C   LEU A 305      11.390 -30.050  -6.835  1.00 98.81           C  
ATOM   4529  CB  LEU A 305      13.225 -29.573  -8.526  1.00 98.81           C  
ATOM   4530  HB2 LEU A 305      13.370 -30.623  -8.781  1.00 98.81           H  
ATOM   4531  HB3 LEU A 305      14.177 -29.055  -8.652  1.00 98.81           H  
ATOM   4532  O   LEU A 305      11.142 -31.245  -6.996  1.00 98.81           O  
ATOM   4533  CG  LEU A 305      12.185 -28.981  -9.502  1.00 98.81           C  
ATOM   4534  HG  LEU A 305      11.220 -29.464  -9.354  1.00 98.81           H  
ATOM   4535  CD1 LEU A 305      12.018 -27.471  -9.351  1.00 98.81           C  
ATOM   4536 HD11 LEU A 305      11.308 -27.109 -10.095  1.00 98.81           H  
ATOM   4537 HD12 LEU A 305      11.622 -27.231  -8.364  1.00 98.81           H  
ATOM   4538 HD13 LEU A 305      12.974 -26.966  -9.486  1.00 98.81           H  
ATOM   4539  CD2 LEU A 305      12.598 -29.240 -10.945  1.00 98.81           C  
ATOM   4540 HD21 LEU A 305      11.768 -28.986 -11.605  1.00 98.81           H  
ATOM   4541 HD22 LEU A 305      13.453 -28.612 -11.197  1.00 98.81           H  
ATOM   4542 HD23 LEU A 305      12.834 -30.295 -11.088  1.00 98.81           H  
ATOM   4543  N   THR A 306      10.435 -29.151  -6.622  1.00 98.67           N  
ATOM   4544  H   THR A 306      10.722 -28.193  -6.485  1.00 98.67           H  
ATOM   4545  CA  THR A 306       8.998 -29.436  -6.672  1.00 98.67           C  
ATOM   4546  HA  THR A 306       8.848 -30.462  -7.008  1.00 98.67           H  
ATOM   4547  C   THR A 306       8.315 -28.518  -7.683  1.00 98.67           C  
ATOM   4548  CB  THR A 306       8.351 -29.308  -5.286  1.00 98.67           C  
ATOM   4549  HB  THR A 306       7.282 -29.495  -5.385  1.00 98.67           H  
ATOM   4550  O   THR A 306       8.636 -27.337  -7.756  1.00 98.67           O  
ATOM   4551  CG2 THR A 306       8.922 -30.308  -4.282  1.00 98.67           C  
ATOM   4552 HG21 THR A 306       8.814 -31.322  -4.665  1.00 98.67           H  
ATOM   4553 HG22 THR A 306       9.979 -30.109  -4.103  1.00 98.67           H  
ATOM   4554 HG23 THR A 306       8.387 -30.222  -3.336  1.00 98.67           H  
ATOM   4555  OG1 THR A 306       8.532 -28.022  -4.747  1.00 98.67           O  
ATOM   4556  HG1 THR A 306       9.475 -27.889  -4.632  1.00 98.67           H  
ATOM   4557  N   VAL A 307       7.375 -29.049  -8.471  1.00 98.70           N  
ATOM   4558  H   VAL A 307       7.184 -30.038  -8.401  1.00 98.70           H  
ATOM   4559  CA  VAL A 307       6.533 -28.282  -9.408  1.00 98.70           C  
ATOM   4560  HA  VAL A 307       6.514 -27.237  -9.100  1.00 98.70           H  
ATOM   4561  C   VAL A 307       5.120 -28.850  -9.331  1.00 98.70           C  
ATOM   4562  CB  VAL A 307       7.043 -28.347 -10.865  1.00 98.70           C  
ATOM   4563  HB  VAL A 307       6.877 -29.349 -11.260  1.00 98.70           H  
ATOM   4564  O   VAL A 307       4.934 -30.052  -9.522  1.00 98.70           O  
ATOM   4565  CG1 VAL A 307       6.279 -27.343 -11.737  1.00 98.70           C  
ATOM   4566 HG11 VAL A 307       6.484 -26.327 -11.400  1.00 98.70           H  
ATOM   4567 HG12 VAL A 307       5.205 -27.518 -11.672  1.00 98.70           H  
ATOM   4568 HG13 VAL A 307       6.593 -27.443 -12.776  1.00 98.70           H  
ATOM   4569  CG2 VAL A 307       8.537 -28.031 -11.004  1.00 98.70           C  
ATOM   4570 HG21 VAL A 307       8.756 -27.047 -10.590  1.00 98.70           H  
ATOM   4571 HG22 VAL A 307       9.130 -28.783 -10.484  1.00 98.70           H  
ATOM   4572 HG23 VAL A 307       8.820 -28.049 -12.057  1.00 98.70           H  
ATOM   4573  N   LYS A 308       4.133 -28.016  -8.994  1.00 97.68           N  
ATOM   4574  H   LYS A 308       4.352 -27.035  -8.900  1.00 97.68           H  
ATOM   4575  CA  LYS A 308       2.759 -28.443  -8.685  1.00 97.68           C  
ATOM   4576  HA  LYS A 308       2.547 -29.385  -9.191  1.00 97.68           H  
ATOM   4577  C   LYS A 308       1.730 -27.428  -9.183  1.00 97.68           C  
ATOM   4578  CB  LYS A 308       2.608 -28.665  -7.172  1.00 97.68           C  
ATOM   4579  HB2 LYS A 308       1.575 -28.946  -6.969  1.00 97.68           H  
ATOM   4580  HB3 LYS A 308       2.817 -27.726  -6.659  1.00 97.68           H  
ATOM   4581  O   LYS A 308       2.045 -26.259  -9.406  1.00 97.68           O  
ATOM   4582  CG  LYS A 308       3.528 -29.759  -6.599  1.00 97.68           C  
ATOM   4583  HG2 LYS A 308       3.331 -30.701  -7.111  1.00 97.68           H  
ATOM   4584  HG3 LYS A 308       4.575 -29.484  -6.728  1.00 97.68           H  
ATOM   4585  CD  LYS A 308       3.247 -29.919  -5.106  1.00 97.68           C  
ATOM   4586  HD2 LYS A 308       3.472 -28.985  -4.591  1.00 97.68           H  
ATOM   4587  HD3 LYS A 308       2.183 -30.131  -5.003  1.00 97.68           H  
ATOM   4588  CE  LYS A 308       4.048 -31.059  -4.472  1.00 97.68           C  
ATOM   4589  HE2 LYS A 308       5.109 -30.810  -4.484  1.00 97.68           H  
ATOM   4590  HE3 LYS A 308       3.888 -31.958  -5.067  1.00 97.68           H  
ATOM   4591  NZ  LYS A 308       3.577 -31.308  -3.090  1.00 97.68           N  
ATOM   4592  HZ1 LYS A 308       4.024 -32.110  -2.670  1.00 97.68           H  
ATOM   4593  HZ2 LYS A 308       2.600 -31.562  -3.132  1.00 97.68           H  
ATOM   4594  HZ3 LYS A 308       3.635 -30.495  -2.493  1.00 97.68           H  
ATOM   4595  N   ILE A 309       0.488 -27.877  -9.341  1.00 95.71           N  
ATOM   4596  H   ILE A 309       0.307 -28.847  -9.128  1.00 95.71           H  
ATOM   4597  CA  ILE A 309      -0.635 -27.066  -9.827  1.00 95.71           C  
ATOM   4598  HA  ILE A 309      -0.339 -26.018  -9.881  1.00 95.71           H  
ATOM   4599  C   ILE A 309      -1.815 -27.132  -8.862  1.00 95.71           C  
ATOM   4600  CB  ILE A 309      -1.046 -27.525 -11.246  1.00 95.71           C  
ATOM   4601  HB  ILE A 309      -1.229 -28.599 -11.220  1.00 95.71           H  
ATOM   4602  O   ILE A 309      -2.362 -26.104  -8.478  1.00 95.71           O  
ATOM   4603  CG1 ILE A 309       0.114 -27.277 -12.242  1.00 95.71           C  
ATOM   4604 HG12 ILE A 309       0.960 -27.897 -11.945  1.00 95.71           H  
ATOM   4605 HG13 ILE A 309       0.446 -26.240 -12.189  1.00 95.71           H  
ATOM   4606  CG2 ILE A 309      -2.369 -26.852 -11.662  1.00 95.71           C  
ATOM   4607 HG21 ILE A 309      -3.192 -27.237 -11.059  1.00 95.71           H  
ATOM   4608 HG22 ILE A 309      -2.616 -27.087 -12.697  1.00 95.71           H  
ATOM   4609 HG23 ILE A 309      -2.315 -25.774 -11.511  1.00 95.71           H  
ATOM   4610  CD1 ILE A 309      -0.195 -27.618 -13.704  1.00 95.71           C  
ATOM   4611 HD11 ILE A 309      -0.894 -26.895 -14.125  1.00 95.71           H  
ATOM   4612 HD12 ILE A 309      -0.616 -28.622 -13.768  1.00 95.71           H  
ATOM   4613 HD13 ILE A 309       0.725 -27.578 -14.287  1.00 95.71           H  
ATOM   4614  N   TYR A 310      -2.231 -28.323  -8.459  1.00 94.63           N  
ATOM   4615  H   TYR A 310      -1.686 -29.137  -8.703  1.00 94.63           H  
ATOM   4616  CA  TYR A 310      -3.472 -28.521  -7.719  1.00 94.63           C  
ATOM   4617  HA  TYR A 310      -4.150 -27.696  -7.937  1.00 94.63           H  
ATOM   4618  C   TYR A 310      -3.226 -28.509  -6.207  1.00 94.63           C  
ATOM   4619  CB  TYR A 310      -4.151 -29.789  -8.226  1.00 94.63           C  
ATOM   4620  HB2 TYR A 310      -5.106 -29.892  -7.711  1.00 94.63           H  
ATOM   4621  HB3 TYR A 310      -3.528 -30.646  -7.967  1.00 94.63           H  
ATOM   4622  O   TYR A 310      -2.106 -28.750  -5.747  1.00 94.63           O  
ATOM   4623  CG  TYR A 310      -4.412 -29.783  -9.724  1.00 94.63           C  
ATOM   4624  CD1 TYR A 310      -5.481 -29.023 -10.233  1.00 94.63           C  
ATOM   4625  HD1 TYR A 310      -6.119 -28.466  -9.564  1.00 94.63           H  
ATOM   4626  CD2 TYR A 310      -3.567 -30.487 -10.607  1.00 94.63           C  
ATOM   4627  HD2 TYR A 310      -2.725 -31.040 -10.218  1.00 94.63           H  
ATOM   4628  CE1 TYR A 310      -5.695 -28.956 -11.620  1.00 94.63           C  
ATOM   4629  HE1 TYR A 310      -6.504 -28.362 -12.019  1.00 94.63           H  
ATOM   4630  CE2 TYR A 310      -3.783 -30.427 -11.997  1.00 94.63           C  
ATOM   4631  HE2 TYR A 310      -3.119 -30.950 -12.671  1.00 94.63           H  
ATOM   4632  OH  TYR A 310      -5.112 -29.614 -13.832  1.00 94.63           O  
ATOM   4633  HH  TYR A 310      -4.380 -29.905 -14.381  1.00 94.63           H  
ATOM   4634  CZ  TYR A 310      -4.849 -29.654 -12.503  1.00 94.63           C  
ATOM   4635  N   ALA A 311      -4.251 -28.161  -5.426  1.00 91.77           N  
ATOM   4636  H   ALA A 311      -5.135 -27.917  -5.848  1.00 91.77           H  
ATOM   4637  CA  ALA A 311      -4.133 -28.030  -3.971  1.00 91.77           C  
ATOM   4638  HA  ALA A 311      -3.288 -27.381  -3.741  1.00 91.77           H  
ATOM   4639  C   ALA A 311      -3.879 -29.371  -3.254  1.00 91.77           C  
ATOM   4640  CB  ALA A 311      -5.405 -27.355  -3.448  1.00 91.77           C  
ATOM   4641  HB1 ALA A 311      -5.339 -27.245  -2.366  1.00 91.77           H  
ATOM   4642  HB2 ALA A 311      -6.281 -27.956  -3.694  1.00 91.77           H  
ATOM   4643  HB3 ALA A 311      -5.507 -26.363  -3.887  1.00 91.77           H  
ATOM   4644  O   ALA A 311      -3.286 -29.392  -2.183  1.00 91.77           O  
ATOM   4645  N   ASP A 312      -4.304 -30.487  -3.847  1.00 89.59           N  
ATOM   4646  H   ASP A 312      -4.765 -30.415  -4.743  1.00 89.59           H  
ATOM   4647  CA  ASP A 312      -4.141 -31.852  -3.333  1.00 89.59           C  
ATOM   4648  HA  ASP A 312      -4.136 -31.803  -2.244  1.00 89.59           H  
ATOM   4649  C   ASP A 312      -2.805 -32.520  -3.718  1.00 89.59           C  
ATOM   4650  CB  ASP A 312      -5.367 -32.695  -3.747  1.00 89.59           C  
ATOM   4651  HB2 ASP A 312      -5.264 -33.702  -3.344  1.00 89.59           H  
ATOM   4652  HB3 ASP A 312      -6.254 -32.255  -3.291  1.00 89.59           H  
ATOM   4653  O   ASP A 312      -2.607 -33.697  -3.421  1.00 89.59           O  
ATOM   4654  CG  ASP A 312      -5.599 -32.772  -5.262  1.00 89.59           C  
ATOM   4655  OD1 ASP A 312      -5.546 -31.726  -5.951  1.00 89.59           O  
ATOM   4656  OD2 ASP A 312      -5.955 -33.842  -5.795  1.00 89.59           O  
ATOM   4657  N   GLU A 313      -1.897 -31.783  -4.372  1.00 89.58           N  
ATOM   4658  H   GLU A 313      -2.114 -30.808  -4.519  1.00 89.58           H  
ATOM   4659  CA  GLU A 313      -0.552 -32.245  -4.766  1.00 89.58           C  
ATOM   4660  HA  GLU A 313      -0.566 -33.332  -4.839  1.00 89.58           H  
ATOM   4661  C   GLU A 313       0.546 -31.939  -3.741  1.00 89.58           C  
ATOM   4662  CB  GLU A 313      -0.171 -31.686  -6.151  1.00 89.58           C  
ATOM   4663  HB2 GLU A 313       0.872 -31.932  -6.353  1.00 89.58           H  
ATOM   4664  HB3 GLU A 313      -0.263 -30.600  -6.135  1.00 89.58           H  
ATOM   4665  O   GLU A 313       0.660 -30.790  -3.246  1.00 89.58           O  
ATOM   4666  CG  GLU A 313      -1.021 -32.265  -7.295  1.00 89.58           C  
ATOM   4667  HG2 GLU A 313      -0.880 -33.346  -7.315  1.00 89.58           H  
ATOM   4668  HG3 GLU A 313      -2.076 -32.080  -7.094  1.00 89.58           H  
ATOM   4669  CD  GLU A 313      -0.664 -31.678  -8.677  1.00 89.58           C  
ATOM   4670  OE1 GLU A 313      -0.694 -32.436  -9.677  1.00 89.58           O  
ATOM   4671  OE2 GLU A 313      -0.460 -30.443  -8.789  1.00 89.58           O  
ATOM   4672  OXT GLU A 313       1.428 -32.811  -3.575  1.00 89.58           O  
TER    4673      GLU A 313                                                       
ATOM   4673  N   MET B   1     -25.465   2.970  28.653  1.00 43.01           N  
ATOM   4674  H   MET B   1     -25.741   2.643  29.569  1.00 43.01           H  
ATOM   4675  H2  MET B   1     -25.246   2.185  28.057  1.00 43.01           H  
ATOM   4676  H3  MET B   1     -26.215   3.487  28.217  1.00 43.01           H  
ATOM   4677  CA  MET B   1     -24.260   3.817  28.739  1.00 43.01           C  
ATOM   4678  HA  MET B   1     -24.472   4.751  29.259  1.00 43.01           H  
ATOM   4679  C   MET B   1     -23.885   4.139  27.311  1.00 43.01           C  
ATOM   4680  CB  MET B   1     -23.105   3.091  29.447  1.00 43.01           C  
ATOM   4681  HB2 MET B   1     -22.187   3.659  29.295  1.00 43.01           H  
ATOM   4682  HB3 MET B   1     -22.969   2.103  29.006  1.00 43.01           H  
ATOM   4683  O   MET B   1     -23.885   3.211  26.513  1.00 43.01           O  
ATOM   4684  CG  MET B   1     -23.335   2.946  30.956  1.00 43.01           C  
ATOM   4685  HG2 MET B   1     -24.274   2.420  31.130  1.00 43.01           H  
ATOM   4686  HG3 MET B   1     -23.398   3.937  31.405  1.00 43.01           H  
ATOM   4687  SD  MET B   1     -22.009   2.024  31.773  1.00 43.01           S  
ATOM   4688  CE  MET B   1     -22.655   1.884  33.459  1.00 43.01           C  
ATOM   4689  HE1 MET B   1     -22.775   2.880  33.886  1.00 43.01           H  
ATOM   4690  HE2 MET B   1     -23.615   1.368  33.447  1.00 43.01           H  
ATOM   4691  HE3 MET B   1     -21.948   1.320  34.067  1.00 43.01           H  
ATOM   4692  N   THR B   2     -23.695   5.409  26.970  1.00 62.05           N  
ATOM   4693  H   THR B   2     -23.661   6.149  27.656  1.00 62.05           H  
ATOM   4694  CA  THR B   2     -23.135   5.793  25.666  1.00 62.05           C  
ATOM   4695  HA  THR B   2     -23.707   5.339  24.857  1.00 62.05           H  
ATOM   4696  C   THR B   2     -21.707   5.255  25.587  1.00 62.05           C  
ATOM   4697  CB  THR B   2     -23.169   7.325  25.497  1.00 62.05           C  
ATOM   4698  HB  THR B   2     -22.402   7.644  24.792  1.00 62.05           H  
ATOM   4699  O   THR B   2     -20.986   5.338  26.583  1.00 62.05           O  
ATOM   4700  CG2 THR B   2     -24.537   7.773  24.982  1.00 62.05           C  
ATOM   4701 HG21 THR B   2     -25.326   7.467  25.669  1.00 62.05           H  
ATOM   4702 HG22 THR B   2     -24.542   8.859  24.882  1.00 62.05           H  
ATOM   4703 HG23 THR B   2     -24.714   7.345  23.996  1.00 62.05           H  
ATOM   4704  OG1 THR B   2     -22.983   7.964  26.749  1.00 62.05           O  
ATOM   4705  HG1 THR B   2     -22.101   8.340  26.722  1.00 62.05           H  
ATOM   4706  N   GLN B   3     -21.332   4.624  24.470  1.00 84.59           N  
ATOM   4707  H   GLN B   3     -21.932   4.633  23.658  1.00 84.59           H  
ATOM   4708  CA  GLN B   3     -19.943   4.203  24.260  1.00 84.59           C  
ATOM   4709  HA  GLN B   3     -19.641   3.540  25.071  1.00 84.59           H  
ATOM   4710  C   GLN B   3     -19.040   5.445  24.261  1.00 84.59           C  
ATOM   4711  CB  GLN B   3     -19.792   3.467  22.922  1.00 84.59           C  
ATOM   4712  HB2 GLN B   3     -18.742   3.439  22.633  1.00 84.59           H  
ATOM   4713  HB3 GLN B   3     -20.296   4.070  22.166  1.00 84.59           H  
ATOM   4714  O   GLN B   3     -19.499   6.506  23.818  1.00 84.59           O  
ATOM   4715  CG  GLN B   3     -20.356   2.036  22.910  1.00 84.59           C  
ATOM   4716  HG2 GLN B   3     -21.325   2.016  23.407  1.00 84.59           H  
ATOM   4717  HG3 GLN B   3     -20.504   1.736  21.873  1.00 84.59           H  
ATOM   4718  CD  GLN B   3     -19.417   1.013  23.550  1.00 84.59           C  
ATOM   4719  NE2 GLN B   3     -19.912  -0.114  24.006  1.00 84.59           N  
ATOM   4720 HE21 GLN B   3     -19.201  -0.767  24.305  1.00 84.59           H  
ATOM   4721 HE22 GLN B   3     -20.866  -0.366  23.793  1.00 84.59           H  
ATOM   4722  OE1 GLN B   3     -18.222   1.177  23.670  1.00 84.59           O  
ATOM   4723  N   PRO B   4     -17.800   5.341  24.775  1.00 93.46           N  
ATOM   4724  CA  PRO B   4     -16.821   6.402  24.598  1.00 93.46           C  
ATOM   4725  HA  PRO B   4     -17.145   7.310  25.108  1.00 93.46           H  
ATOM   4726  C   PRO B   4     -16.656   6.685  23.105  1.00 93.46           C  
ATOM   4727  CB  PRO B   4     -15.522   5.888  25.225  1.00 93.46           C  
ATOM   4728  HB2 PRO B   4     -14.642   6.244  24.689  1.00 93.46           H  
ATOM   4729  HB3 PRO B   4     -15.478   6.180  26.274  1.00 93.46           H  
ATOM   4730  O   PRO B   4     -16.661   5.769  22.289  1.00 93.46           O  
ATOM   4731  CG  PRO B   4     -15.648   4.371  25.117  1.00 93.46           C  
ATOM   4732  HG2 PRO B   4     -15.330   4.046  24.127  1.00 93.46           H  
ATOM   4733  HG3 PRO B   4     -15.070   3.860  25.888  1.00 93.46           H  
ATOM   4734  CD  PRO B   4     -17.148   4.137  25.277  1.00 93.46           C  
ATOM   4735  HD2 PRO B   4     -17.432   3.254  24.706  1.00 93.46           H  
ATOM   4736  HD3 PRO B   4     -17.392   4.004  26.331  1.00 93.46           H  
ATOM   4737  N   PHE B   5     -16.527   7.957  22.762  1.00 98.31           N  
ATOM   4738  H   PHE B   5     -16.511   8.670  23.477  1.00 98.31           H  
ATOM   4739  CA  PHE B   5     -16.217   8.402  21.414  1.00 98.31           C  
ATOM   4740  HA  PHE B   5     -15.777   7.577  20.855  1.00 98.31           H  
ATOM   4741  C   PHE B   5     -15.177   9.508  21.521  1.00 98.31           C  
ATOM   4742  CB  PHE B   5     -17.490   8.852  20.683  1.00 98.31           C  
ATOM   4743  HB2 PHE B   5     -17.238   9.087  19.649  1.00 98.31           H  
ATOM   4744  HB3 PHE B   5     -18.189   8.016  20.659  1.00 98.31           H  
ATOM   4745  O   PHE B   5     -15.185  10.283  22.477  1.00 98.31           O  
ATOM   4746  CG  PHE B   5     -18.183  10.060  21.280  1.00 98.31           C  
ATOM   4747  CD1 PHE B   5     -19.111   9.898  22.324  1.00 98.31           C  
ATOM   4748  HD1 PHE B   5     -19.306   8.911  22.717  1.00 98.31           H  
ATOM   4749  CD2 PHE B   5     -17.895  11.350  20.797  1.00 98.31           C  
ATOM   4750  HD2 PHE B   5     -17.154  11.485  20.023  1.00 98.31           H  
ATOM   4751  CE1 PHE B   5     -19.765  11.017  22.870  1.00 98.31           C  
ATOM   4752  HE1 PHE B   5     -20.468  10.888  23.679  1.00 98.31           H  
ATOM   4753  CE2 PHE B   5     -18.555  12.466  21.336  1.00 98.31           C  
ATOM   4754  HE2 PHE B   5     -18.329  13.453  20.960  1.00 98.31           H  
ATOM   4755  CZ  PHE B   5     -19.485  12.302  22.375  1.00 98.31           C  
ATOM   4756  HZ  PHE B   5     -19.966  13.167  22.807  1.00 98.31           H  
ATOM   4757  N   SER B   6     -14.263   9.557  20.569  1.00 98.91           N  
ATOM   4758  H   SER B   6     -14.318   8.906  19.798  1.00 98.91           H  
ATOM   4759  CA  SER B   6     -13.177  10.532  20.551  1.00 98.91           C  
ATOM   4760  HA  SER B   6     -13.567  11.502  20.858  1.00 98.91           H  
ATOM   4761  C   SER B   6     -12.637  10.670  19.136  1.00 98.91           C  
ATOM   4762  CB  SER B   6     -12.067  10.142  21.538  1.00 98.91           C  
ATOM   4763  HB2 SER B   6     -12.483  10.117  22.545  1.00 98.91           H  
ATOM   4764  HB3 SER B   6     -11.280  10.895  21.513  1.00 98.91           H  
ATOM   4765  O   SER B   6     -12.886   9.832  18.266  1.00 98.91           O  
ATOM   4766  OG  SER B   6     -11.513   8.880  21.237  1.00 98.91           O  
ATOM   4767  HG  SER B   6     -10.896   8.647  21.935  1.00 98.91           H  
ATOM   4768  N   ILE B   7     -11.925  11.764  18.885  1.00 98.97           N  
ATOM   4769  H   ILE B   7     -11.760  12.415  19.639  1.00 98.97           H  
ATOM   4770  CA  ILE B   7     -11.320  12.040  17.584  1.00 98.97           C  
ATOM   4771  HA  ILE B   7     -11.099  11.084  17.110  1.00 98.97           H  
ATOM   4772  C   ILE B   7      -9.997  12.771  17.763  1.00 98.97           C  
ATOM   4773  CB  ILE B   7     -12.307  12.798  16.666  1.00 98.97           C  
ATOM   4774  HB  ILE B   7     -13.187  12.163  16.562  1.00 98.97           H  
ATOM   4775  O   ILE B   7      -9.890  13.690  18.576  1.00 98.97           O  
ATOM   4776  CG1 ILE B   7     -11.729  12.996  15.248  1.00 98.97           C  
ATOM   4777 HG12 ILE B   7     -10.874  13.672  15.281  1.00 98.97           H  
ATOM   4778 HG13 ILE B   7     -11.388  12.031  14.872  1.00 98.97           H  
ATOM   4779  CG2 ILE B   7     -12.774  14.131  17.278  1.00 98.97           C  
ATOM   4780 HG21 ILE B   7     -11.934  14.818  17.373  1.00 98.97           H  
ATOM   4781 HG22 ILE B   7     -13.535  14.579  16.639  1.00 98.97           H  
ATOM   4782 HG23 ILE B   7     -13.209  13.962  18.263  1.00 98.97           H  
ATOM   4783  CD1 ILE B   7     -12.735  13.537  14.230  1.00 98.97           C  
ATOM   4784 HD11 ILE B   7     -12.957  14.581  14.450  1.00 98.97           H  
ATOM   4785 HD12 ILE B   7     -13.649  12.945  14.256  1.00 98.97           H  
ATOM   4786 HD13 ILE B   7     -12.302  13.477  13.231  1.00 98.97           H  
ATOM   4787  N   ALA B   8      -9.008  12.394  16.962  1.00 98.98           N  
ATOM   4788  H   ALA B   8      -9.185  11.633  16.322  1.00 98.98           H  
ATOM   4789  CA  ALA B   8      -7.753  13.113  16.805  1.00 98.98           C  
ATOM   4790  HA  ALA B   8      -7.791  14.049  17.362  1.00 98.98           H  
ATOM   4791  C   ALA B   8      -7.532  13.461  15.332  1.00 98.98           C  
ATOM   4792  CB  ALA B   8      -6.605  12.275  17.375  1.00 98.98           C  
ATOM   4793  HB1 ALA B   8      -5.652  12.763  17.169  1.00 98.98           H  
ATOM   4794  HB2 ALA B   8      -6.600  11.283  16.925  1.00 98.98           H  
ATOM   4795  HB3 ALA B   8      -6.720  12.175  18.455  1.00 98.98           H  
ATOM   4796  O   ALA B   8      -7.965  12.731  14.440  1.00 98.98           O  
ATOM   4797  N   ILE B   9      -6.825  14.560  15.082  1.00 98.97           N  
ATOM   4798  H   ILE B   9      -6.518  15.107  15.874  1.00 98.97           H  
ATOM   4799  CA  ILE B   9      -6.380  14.995  13.758  1.00 98.97           C  
ATOM   4800  HA  ILE B   9      -6.453  14.139  13.087  1.00 98.97           H  
ATOM   4801  C   ILE B   9      -4.905  15.394  13.794  1.00 98.97           C  
ATOM   4802  CB  ILE B   9      -7.280  16.111  13.170  1.00 98.97           C  
ATOM   4803  HB  ILE B   9      -6.970  16.283  12.139  1.00 98.97           H  
ATOM   4804  O   ILE B   9      -4.402  15.867  14.819  1.00 98.97           O  
ATOM   4805  CG1 ILE B   9      -7.259  17.462  13.918  1.00 98.97           C  
ATOM   4806 HG12 ILE B   9      -7.199  17.285  14.992  1.00 98.97           H  
ATOM   4807 HG13 ILE B   9      -8.191  17.992  13.724  1.00 98.97           H  
ATOM   4808  CG2 ILE B   9      -8.743  15.653  13.122  1.00 98.97           C  
ATOM   4809 HG21 ILE B   9      -8.814  14.686  12.625  1.00 98.97           H  
ATOM   4810 HG22 ILE B   9      -9.156  15.567  14.127  1.00 98.97           H  
ATOM   4811 HG23 ILE B   9      -9.317  16.393  12.565  1.00 98.97           H  
ATOM   4812  CD1 ILE B   9      -6.144  18.416  13.486  1.00 98.97           C  
ATOM   4813 HD11 ILE B   9      -6.285  19.371  13.992  1.00 98.97           H  
ATOM   4814 HD12 ILE B   9      -6.196  18.581  12.410  1.00 98.97           H  
ATOM   4815 HD13 ILE B   9      -5.158  18.028  13.744  1.00 98.97           H  
ATOM   4816  N   HIS B  10      -4.222  15.261  12.658  1.00 98.72           N  
ATOM   4817  H   HIS B  10      -4.701  14.856  11.866  1.00 98.72           H  
ATOM   4818  CA  HIS B  10      -2.929  15.892  12.412  1.00 98.72           C  
ATOM   4819  HA  HIS B  10      -2.751  16.596  13.225  1.00 98.72           H  
ATOM   4820  C   HIS B  10      -2.946  16.695  11.116  1.00 98.72           C  
ATOM   4821  CB  HIS B  10      -1.760  14.896  12.428  1.00 98.72           C  
ATOM   4822  HB2 HIS B  10      -0.824  15.454  12.418  1.00 98.72           H  
ATOM   4823  HB3 HIS B  10      -1.792  14.344  13.367  1.00 98.72           H  
ATOM   4824  O   HIS B  10      -3.521  16.297  10.109  1.00 98.72           O  
ATOM   4825  CG  HIS B  10      -1.739  13.918  11.275  1.00 98.72           C  
ATOM   4826  CD2 HIS B  10      -2.227  12.645  11.319  1.00 98.72           C  
ATOM   4827  HD2 HIS B  10      -2.680  12.182  12.183  1.00 98.72           H  
ATOM   4828  ND1 HIS B  10      -1.220  14.092  10.005  1.00 98.72           N  
ATOM   4829  HD1 HIS B  10      -0.829  14.920   9.578  1.00 98.72           H  
ATOM   4830  CE1 HIS B  10      -1.406  12.950   9.322  1.00 98.72           C  
ATOM   4831  HE1 HIS B  10      -1.117  12.779   8.296  1.00 98.72           H  
ATOM   4832  NE2 HIS B  10      -2.020  12.039  10.085  1.00 98.72           N  
ATOM   4833  N   GLY B  11      -2.237  17.816  11.134  1.00 97.00           N  
ATOM   4834  H   GLY B  11      -1.816  18.072  12.015  1.00 97.00           H  
ATOM   4835  CA  GLY B  11      -1.926  18.628   9.967  1.00 97.00           C  
ATOM   4836  HA2 GLY B  11      -1.996  19.680  10.244  1.00 97.00           H  
ATOM   4837  HA3 GLY B  11      -2.659  18.438   9.183  1.00 97.00           H  
ATOM   4838  C   GLY B  11      -0.529  18.359   9.407  1.00 97.00           C  
ATOM   4839  O   GLY B  11      -0.065  19.155   8.601  1.00 97.00           O  
ATOM   4840  N   GLY B  12       0.170  17.320   9.871  1.00 94.57           N  
ATOM   4841  H   GLY B  12      -0.270  16.754  10.583  1.00 94.57           H  
ATOM   4842  CA  GLY B  12       1.511  16.917   9.428  1.00 94.57           C  
ATOM   4843  HA2 GLY B  12       1.766  17.381   8.476  1.00 94.57           H  
ATOM   4844  HA3 GLY B  12       1.482  15.843   9.245  1.00 94.57           H  
ATOM   4845  C   GLY B  12       2.615  17.193  10.453  1.00 94.57           C  
ATOM   4846  O   GLY B  12       2.442  18.021  11.354  1.00 94.57           O  
ATOM   4847  N   ALA B  13       3.750  16.509  10.305  1.00 93.03           N  
ATOM   4848  H   ALA B  13       3.846  15.939   9.477  1.00 93.03           H  
ATOM   4849  CA  ALA B  13       4.857  16.485  11.268  1.00 93.03           C  
ATOM   4850  HA  ALA B  13       4.687  17.246  12.030  1.00 93.03           H  
ATOM   4851  C   ALA B  13       6.211  16.795  10.618  1.00 93.03           C  
ATOM   4852  CB  ALA B  13       4.884  15.120  11.966  1.00 93.03           C  
ATOM   4853  HB1 ALA B  13       3.912  14.914  12.414  1.00 93.03           H  
ATOM   4854  HB2 ALA B  13       5.124  14.338  11.247  1.00 93.03           H  
ATOM   4855  HB3 ALA B  13       5.638  15.119  12.754  1.00 93.03           H  
ATOM   4856  O   ALA B  13       6.429  16.524   9.442  1.00 93.03           O  
ATOM   4857  N   GLY B  14       7.135  17.364  11.385  1.00 89.51           N  
ATOM   4858  H   GLY B  14       6.903  17.579  12.344  1.00 89.51           H  
ATOM   4859  CA  GLY B  14       8.505  17.615  10.941  1.00 89.51           C  
ATOM   4860  HA2 GLY B  14       8.514  17.928   9.897  1.00 89.51           H  
ATOM   4861  HA3 GLY B  14       9.089  16.696  10.999  1.00 89.51           H  
ATOM   4862  C   GLY B  14       9.193  18.686  11.771  1.00 89.51           C  
ATOM   4863  O   GLY B  14       8.796  18.958  12.910  1.00 89.51           O  
ATOM   4864  N   THR B  15      10.229  19.298  11.204  1.00 81.51           N  
ATOM   4865  H   THR B  15      10.493  19.045  10.263  1.00 81.51           H  
ATOM   4866  CA  THR B  15      10.919  20.400  11.875  1.00 81.51           C  
ATOM   4867  HA  THR B  15      11.003  20.151  12.933  1.00 81.51           H  
ATOM   4868  C   THR B  15      10.104  21.680  11.733  1.00 81.51           C  
ATOM   4869  CB  THR B  15      12.351  20.575  11.367  1.00 81.51           C  
ATOM   4870  HB  THR B  15      12.349  20.755  10.292  1.00 81.51           H  
ATOM   4871  O   THR B  15      10.082  22.278  10.661  1.00 81.51           O  
ATOM   4872  CG2 THR B  15      13.077  21.719  12.083  1.00 81.51           C  
ATOM   4873 HG21 THR B  15      13.017  21.579  13.162  1.00 81.51           H  
ATOM   4874 HG22 THR B  15      12.628  22.674  11.811  1.00 81.51           H  
ATOM   4875 HG23 THR B  15      14.124  21.727  11.779  1.00 81.51           H  
ATOM   4876  OG1 THR B  15      13.099  19.414  11.645  1.00 81.51           O  
ATOM   4877  HG1 THR B  15      12.657  18.643  11.281  1.00 81.51           H  
ATOM   4878  N   ILE B  16       9.438  22.089  12.817  1.00 84.17           N  
ATOM   4879  H   ILE B  16       9.484  21.498  13.635  1.00 84.17           H  
ATOM   4880  CA  ILE B  16       8.648  23.325  12.884  1.00 84.17           C  
ATOM   4881  HA  ILE B  16       8.562  23.728  11.874  1.00 84.17           H  
ATOM   4882  C   ILE B  16       9.394  24.349  13.741  1.00 84.17           C  
ATOM   4883  CB  ILE B  16       7.204  23.069  13.365  1.00 84.17           C  
ATOM   4884  HB  ILE B  16       7.235  22.711  14.394  1.00 84.17           H  
ATOM   4885  O   ILE B  16       9.515  24.186  14.959  1.00 84.17           O  
ATOM   4886  CG1 ILE B  16       6.506  22.001  12.488  1.00 84.17           C  
ATOM   4887 HG12 ILE B  16       7.098  21.086  12.491  1.00 84.17           H  
ATOM   4888 HG13 ILE B  16       6.443  22.356  11.460  1.00 84.17           H  
ATOM   4889  CG2 ILE B  16       6.413  24.389  13.320  1.00 84.17           C  
ATOM   4890 HG21 ILE B  16       6.903  25.155  13.921  1.00 84.17           H  
ATOM   4891 HG22 ILE B  16       5.416  24.233  13.732  1.00 84.17           H  
ATOM   4892 HG23 ILE B  16       6.332  24.737  12.290  1.00 84.17           H  
ATOM   4893  CD1 ILE B  16       5.102  21.611  12.967  1.00 84.17           C  
ATOM   4894 HD11 ILE B  16       4.745  20.761  12.386  1.00 84.17           H  
ATOM   4895 HD12 ILE B  16       4.410  22.441  12.826  1.00 84.17           H  
ATOM   4896 HD13 ILE B  16       5.127  21.336  14.021  1.00 84.17           H  
ATOM   4897  N   LEU B  17       9.912  25.404  13.110  1.00 85.47           N  
ATOM   4898  H   LEU B  17       9.776  25.471  12.112  1.00 85.47           H  
ATOM   4899  CA  LEU B  17      10.741  26.407  13.783  1.00 85.47           C  
ATOM   4900  HA  LEU B  17      11.281  25.922  14.596  1.00 85.47           H  
ATOM   4901  C   LEU B  17       9.895  27.522  14.411  1.00 85.47           C  
ATOM   4902  CB  LEU B  17      11.785  26.971  12.802  1.00 85.47           C  
ATOM   4903  HB2 LEU B  17      11.262  27.386  11.940  1.00 85.47           H  
ATOM   4904  HB3 LEU B  17      12.319  27.786  13.289  1.00 85.47           H  
ATOM   4905  O   LEU B  17       9.279  28.321  13.708  1.00 85.47           O  
ATOM   4906  CG  LEU B  17      12.820  25.947  12.298  1.00 85.47           C  
ATOM   4907  HG  LEU B  17      12.308  25.134  11.783  1.00 85.47           H  
ATOM   4908  CD1 LEU B  17      13.762  26.626  11.306  1.00 85.47           C  
ATOM   4909 HD11 LEU B  17      14.499  25.910  10.941  1.00 85.47           H  
ATOM   4910 HD12 LEU B  17      13.188  26.989  10.453  1.00 85.47           H  
ATOM   4911 HD13 LEU B  17      14.273  27.464  11.779  1.00 85.47           H  
ATOM   4912  CD2 LEU B  17      13.670  25.358  13.429  1.00 85.47           C  
ATOM   4913 HD21 LEU B  17      13.050  24.754  14.092  1.00 85.47           H  
ATOM   4914 HD22 LEU B  17      14.439  24.711  13.007  1.00 85.47           H  
ATOM   4915 HD23 LEU B  17      14.149  26.160  13.990  1.00 85.47           H  
ATOM   4916  N   ARG B  18       9.940  27.627  15.747  1.00 88.49           N  
ATOM   4917  H   ARG B  18      10.433  26.901  16.245  1.00 88.49           H  
ATOM   4918  CA  ARG B  18       9.260  28.686  16.525  1.00 88.49           C  
ATOM   4919  HA  ARG B  18       8.182  28.595  16.391  1.00 88.49           H  
ATOM   4920  C   ARG B  18       9.598  30.093  16.043  1.00 88.49           C  
ATOM   4921  CB  ARG B  18       9.617  28.562  18.018  1.00 88.49           C  
ATOM   4922  HB2 ARG B  18       9.361  29.494  18.522  1.00 88.49           H  
ATOM   4923  HB3 ARG B  18      10.688  28.394  18.131  1.00 88.49           H  
ATOM   4924  O   ARG B  18       8.719  30.934  15.936  1.00 88.49           O  
ATOM   4925  CG  ARG B  18       8.835  27.434  18.688  1.00 88.49           C  
ATOM   4926  HG2 ARG B  18       7.780  27.705  18.639  1.00 88.49           H  
ATOM   4927  HG3 ARG B  18       9.019  26.497  18.162  1.00 88.49           H  
ATOM   4928  CD  ARG B  18       9.185  27.244  20.161  1.00 88.49           C  
ATOM   4929  HD2 ARG B  18       9.179  28.217  20.654  1.00 88.49           H  
ATOM   4930  HD3 ARG B  18      10.187  26.825  20.247  1.00 88.49           H  
ATOM   4931  NE  ARG B  18       8.192  26.380  20.820  1.00 88.49           N  
ATOM   4932  HE  ARG B  18       7.277  26.777  20.984  1.00 88.49           H  
ATOM   4933  NH1 ARG B  18       9.367  24.388  21.053  1.00 88.49           N  
ATOM   4934 HH11 ARG B  18       9.315  23.480  21.492  1.00 88.49           H  
ATOM   4935 HH12 ARG B  18      10.144  24.685  20.479  1.00 88.49           H  
ATOM   4936  NH2 ARG B  18       7.394  24.632  21.983  1.00 88.49           N  
ATOM   4937 HH21 ARG B  18       6.535  25.106  22.222  1.00 88.49           H  
ATOM   4938 HH22 ARG B  18       7.568  23.719  22.380  1.00 88.49           H  
ATOM   4939  CZ  ARG B  18       8.334  25.147  21.265  1.00 88.49           C  
ATOM   4940  N   GLU B  19      10.868  30.331  15.735  1.00 87.00           N  
ATOM   4941  H   GLU B  19      11.527  29.571  15.823  1.00 87.00           H  
ATOM   4942  CA  GLU B  19      11.388  31.628  15.287  1.00 87.00           C  
ATOM   4943  HA  GLU B  19      11.071  32.396  15.992  1.00 87.00           H  
ATOM   4944  C   GLU B  19      10.868  32.075  13.911  1.00 87.00           C  
ATOM   4945  CB  GLU B  19      12.925  31.571  15.312  1.00 87.00           C  
ATOM   4946  HB2 GLU B  19      13.232  31.401  16.344  1.00 87.00           H  
ATOM   4947  HB3 GLU B  19      13.325  32.534  14.992  1.00 87.00           H  
ATOM   4948  O   GLU B  19      10.889  33.265  13.611  1.00 87.00           O  
ATOM   4949  CG  GLU B  19      13.505  30.457  14.419  1.00 87.00           C  
ATOM   4950  HG2 GLU B  19      13.219  30.657  13.387  1.00 87.00           H  
ATOM   4951  HG3 GLU B  19      13.077  29.498  14.711  1.00 87.00           H  
ATOM   4952  CD  GLU B  19      15.031  30.338  14.505  1.00 87.00           C  
ATOM   4953  OE1 GLU B  19      15.616  29.846  13.516  1.00 87.00           O  
ATOM   4954  OE2 GLU B  19      15.592  30.690  15.568  1.00 87.00           O  
ATOM   4955  N   GLN B  20      10.373  31.141  13.093  1.00 83.54           N  
ATOM   4956  H   GLN B  20      10.345  30.184  13.414  1.00 83.54           H  
ATOM   4957  CA  GLN B  20       9.780  31.423  11.782  1.00 83.54           C  
ATOM   4958  HA  GLN B  20      10.108  32.404  11.438  1.00 83.54           H  
ATOM   4959  C   GLN B  20       8.243  31.472  11.833  1.00 83.54           C  
ATOM   4960  CB  GLN B  20      10.272  30.378  10.769  1.00 83.54           C  
ATOM   4961  HB2 GLN B  20      10.024  29.384  11.141  1.00 83.54           H  
ATOM   4962  HB3 GLN B  20       9.756  30.537   9.822  1.00 83.54           H  
ATOM   4963  O   GLN B  20       7.596  31.757  10.827  1.00 83.54           O  
ATOM   4964  CG  GLN B  20      11.786  30.442  10.505  1.00 83.54           C  
ATOM   4965  HG2 GLN B  20      12.052  31.460  10.220  1.00 83.54           H  
ATOM   4966  HG3 GLN B  20      12.333  30.177  11.409  1.00 83.54           H  
ATOM   4967  CD  GLN B  20      12.231  29.492   9.395  1.00 83.54           C  
ATOM   4968  NE2 GLN B  20      13.405  29.681   8.839  1.00 83.54           N  
ATOM   4969 HE21 GLN B  20      13.576  29.157   7.993  1.00 83.54           H  
ATOM   4970 HE22 GLN B  20      14.019  30.416   9.159  1.00 83.54           H  
ATOM   4971  OE1 GLN B  20      11.548  28.560   9.010  1.00 83.54           O  
ATOM   4972  N   MET B  21       7.635  31.194  12.989  1.00 89.41           N  
ATOM   4973  H   MET B  21       8.199  31.038  13.813  1.00 89.41           H  
ATOM   4974  CA  MET B  21       6.187  31.169  13.145  1.00 89.41           C  
ATOM   4975  HA  MET B  21       5.729  30.986  12.172  1.00 89.41           H  
ATOM   4976  C   MET B  21       5.676  32.520  13.651  1.00 89.41           C  
ATOM   4977  CB  MET B  21       5.802  29.996  14.053  1.00 89.41           C  
ATOM   4978  HB2 MET B  21       6.178  30.154  15.064  1.00 89.41           H  
ATOM   4979  HB3 MET B  21       6.250  29.085  13.656  1.00 89.41           H  
ATOM   4980  O   MET B  21       5.765  32.811  14.842  1.00 89.41           O  
ATOM   4981  CG  MET B  21       4.279  29.853  14.086  1.00 89.41           C  
ATOM   4982  HG2 MET B  21       3.887  29.933  13.072  1.00 89.41           H  
ATOM   4983  HG3 MET B  21       3.891  30.694  14.661  1.00 89.41           H  
ATOM   4984  SD  MET B  21       3.654  28.313  14.806  1.00 89.41           S  
ATOM   4985  CE  MET B  21       4.222  27.141  13.548  1.00 89.41           C  
ATOM   4986  HE1 MET B  21       3.354  26.659  13.100  1.00 89.41           H  
ATOM   4987  HE2 MET B  21       4.785  27.651  12.766  1.00 89.41           H  
ATOM   4988  HE3 MET B  21       4.859  26.400  14.031  1.00 89.41           H  
ATOM   4989  N   SER B  22       5.114  33.338  12.753  1.00 90.75           N  
ATOM   4990  H   SER B  22       5.073  33.063  11.783  1.00 90.75           H  
ATOM   4991  CA  SER B  22       4.437  34.571  13.173  1.00 90.75           C  
ATOM   4992  HA  SER B  22       5.122  35.105  13.832  1.00 90.75           H  
ATOM   4993  C   SER B  22       3.180  34.259  13.986  1.00 90.75           C  
ATOM   4994  CB  SER B  22       4.132  35.511  11.995  1.00 90.75           C  
ATOM   4995  HB2 SER B  22       4.932  35.450  11.257  1.00 90.75           H  
ATOM   4996  HB3 SER B  22       4.107  36.531  12.379  1.00 90.75           H  
ATOM   4997  O   SER B  22       2.569  33.198  13.826  1.00 90.75           O  
ATOM   4998  OG  SER B  22       2.883  35.260  11.380  1.00 90.75           O  
ATOM   4999  HG  SER B  22       2.383  36.073  11.483  1.00 90.75           H  
ATOM   5000  N   GLU B  23       2.766  35.194  14.840  1.00 94.25           N  
ATOM   5001  H   GLU B  23       3.282  36.058  14.922  1.00 94.25           H  
ATOM   5002  CA  GLU B  23       1.555  35.031  15.650  1.00 94.25           C  
ATOM   5003  HA  GLU B  23       1.619  34.099  16.211  1.00 94.25           H  
ATOM   5004  C   GLU B  23       0.297  34.924  14.778  1.00 94.25           C  
ATOM   5005  CB  GLU B  23       1.427  36.196  16.644  1.00 94.25           C  
ATOM   5006  HB2 GLU B  23       1.532  37.140  16.109  1.00 94.25           H  
ATOM   5007  HB3 GLU B  23       0.432  36.178  17.089  1.00 94.25           H  
ATOM   5008  O   GLU B  23      -0.594  34.133  15.080  1.00 94.25           O  
ATOM   5009  CG  GLU B  23       2.470  36.140  17.774  1.00 94.25           C  
ATOM   5010  HG2 GLU B  23       3.466  36.232  17.339  1.00 94.25           H  
ATOM   5011  HG3 GLU B  23       2.318  37.001  18.424  1.00 94.25           H  
ATOM   5012  CD  GLU B  23       2.384  34.854  18.622  1.00 94.25           C  
ATOM   5013  OE1 GLU B  23       3.450  34.321  19.005  1.00 94.25           O  
ATOM   5014  OE2 GLU B  23       1.257  34.389  18.903  1.00 94.25           O  
ATOM   5015  N   GLU B  24       0.238  35.642  13.653  1.00 94.38           N  
ATOM   5016  H   GLU B  24       0.986  36.288  13.444  1.00 94.38           H  
ATOM   5017  CA  GLU B  24      -0.880  35.553  12.709  1.00 94.38           C  
ATOM   5018  HA  GLU B  24      -1.812  35.696  13.257  1.00 94.38           H  
ATOM   5019  C   GLU B  24      -0.951  34.174  12.045  1.00 94.38           C  
ATOM   5020  CB  GLU B  24      -0.789  36.634  11.617  1.00 94.38           C  
ATOM   5021  HB2 GLU B  24       0.067  36.442  10.970  1.00 94.38           H  
ATOM   5022  HB3 GLU B  24      -1.681  36.542  10.997  1.00 94.38           H  
ATOM   5023  O   GLU B  24      -2.027  33.577  11.974  1.00 94.38           O  
ATOM   5024  CG  GLU B  24      -0.738  38.082  12.135  1.00 94.38           C  
ATOM   5025  HG2 GLU B  24      -1.004  38.740  11.308  1.00 94.38           H  
ATOM   5026  HG3 GLU B  24      -1.496  38.205  12.908  1.00 94.38           H  
ATOM   5027  CD  GLU B  24       0.638  38.517  12.670  1.00 94.38           C  
ATOM   5028  OE1 GLU B  24       0.684  39.597  13.299  1.00 94.38           O  
ATOM   5029  OE2 GLU B  24       1.632  37.772  12.455  1.00 94.38           O  
ATOM   5030  N   LEU B  25       0.193  33.639  11.598  1.00 92.16           N  
ATOM   5031  H   LEU B  25       1.052  34.157  11.718  1.00 92.16           H  
ATOM   5032  CA  LEU B  25       0.261  32.305  11.002  1.00 92.16           C  
ATOM   5033  HA  LEU B  25      -0.478  32.248  10.203  1.00 92.16           H  
ATOM   5034  C   LEU B  25      -0.093  31.234  12.037  1.00 92.16           C  
ATOM   5035  CB  LEU B  25       1.663  32.083  10.407  1.00 92.16           C  
ATOM   5036  HB2 LEU B  25       1.837  32.835   9.637  1.00 92.16           H  
ATOM   5037  HB3 LEU B  25       2.404  32.230  11.192  1.00 92.16           H  
ATOM   5038  O   LEU B  25      -0.889  30.340  11.753  1.00 92.16           O  
ATOM   5039  CG  LEU B  25       1.868  30.682   9.797  1.00 92.16           C  
ATOM   5040  HG  LEU B  25       1.745  29.929  10.576  1.00 92.16           H  
ATOM   5041  CD1 LEU B  25       0.891  30.386   8.657  1.00 92.16           C  
ATOM   5042 HD11 LEU B  25       1.129  29.425   8.201  1.00 92.16           H  
ATOM   5043 HD12 LEU B  25      -0.129  30.325   9.036  1.00 92.16           H  
ATOM   5044 HD13 LEU B  25       0.946  31.165   7.898  1.00 92.16           H  
ATOM   5045  CD2 LEU B  25       3.292  30.559   9.257  1.00 92.16           C  
ATOM   5046 HD21 LEU B  25       3.444  31.269   8.444  1.00 92.16           H  
ATOM   5047 HD22 LEU B  25       3.457  29.547   8.888  1.00 92.16           H  
ATOM   5048 HD23 LEU B  25       4.005  30.771  10.054  1.00 92.16           H  
ATOM   5049  N   LYS B  26       0.447  31.348  13.254  1.00 94.38           N  
ATOM   5050  H   LYS B  26       1.082  32.115  13.420  1.00 94.38           H  
ATOM   5051  CA  LYS B  26       0.125  30.449  14.365  1.00 94.38           C  
ATOM   5052  HA  LYS B  26       0.402  29.432  14.085  1.00 94.38           H  
ATOM   5053  C   LYS B  26      -1.371  30.450  14.657  1.00 94.38           C  
ATOM   5054  CB  LYS B  26       0.916  30.873  15.606  1.00 94.38           C  
ATOM   5055  HB2 LYS B  26       0.564  31.843  15.956  1.00 94.38           H  
ATOM   5056  HB3 LYS B  26       1.969  30.976  15.344  1.00 94.38           H  
ATOM   5057  O   LYS B  26      -1.967  29.381  14.737  1.00 94.38           O  
ATOM   5058  CG  LYS B  26       0.779  29.844  16.732  1.00 94.38           C  
ATOM   5059  HG2 LYS B  26      -0.262  29.777  17.045  1.00 94.38           H  
ATOM   5060  HG3 LYS B  26       1.108  28.868  16.376  1.00 94.38           H  
ATOM   5061  CD  LYS B  26       1.633  30.268  17.926  1.00 94.38           C  
ATOM   5062  HD2 LYS B  26       1.307  31.252  18.264  1.00 94.38           H  
ATOM   5063  HD3 LYS B  26       2.678  30.332  17.621  1.00 94.38           H  
ATOM   5064  CE  LYS B  26       1.476  29.251  19.057  1.00 94.38           C  
ATOM   5065  HE2 LYS B  26       1.845  28.283  18.719  1.00 94.38           H  
ATOM   5066  HE3 LYS B  26       0.415  29.145  19.284  1.00 94.38           H  
ATOM   5067  NZ  LYS B  26       2.209  29.700  20.262  1.00 94.38           N  
ATOM   5068  HZ1 LYS B  26       1.838  30.588  20.568  1.00 94.38           H  
ATOM   5069  HZ2 LYS B  26       3.184  29.848  20.045  1.00 94.38           H  
ATOM   5070  HZ3 LYS B  26       2.122  29.021  21.004  1.00 94.38           H  
ATOM   5071  N   ALA B  27      -1.979  31.628  14.788  1.00 96.92           N  
ATOM   5072  H   ALA B  27      -1.425  32.470  14.726  1.00 96.92           H  
ATOM   5073  CA  ALA B  27      -3.406  31.761  15.053  1.00 96.92           C  
ATOM   5074  HA  ALA B  27      -3.645  31.223  15.970  1.00 96.92           H  
ATOM   5075  C   ALA B  27      -4.254  31.150  13.929  1.00 96.92           C  
ATOM   5076  CB  ALA B  27      -3.729  33.244  15.264  1.00 96.92           C  
ATOM   5077  HB1 ALA B  27      -4.791  33.359  15.481  1.00 96.92           H  
ATOM   5078  HB2 ALA B  27      -3.483  33.813  14.367  1.00 96.92           H  
ATOM   5079  HB3 ALA B  27      -3.150  33.632  16.101  1.00 96.92           H  
ATOM   5080  O   ALA B  27      -5.216  30.442  14.220  1.00 96.92           O  
ATOM   5081  N   SER B  28      -3.872  31.360  12.663  1.00 96.34           N  
ATOM   5082  H   SER B  28      -3.093  31.977  12.486  1.00 96.34           H  
ATOM   5083  CA  SER B  28      -4.555  30.744  11.520  1.00 96.34           C  
ATOM   5084  HA  SER B  28      -5.610  31.016  11.559  1.00 96.34           H  
ATOM   5085  C   SER B  28      -4.467  29.217  11.552  1.00 96.34           C  
ATOM   5086  CB  SER B  28      -3.974  31.264  10.205  1.00 96.34           C  
ATOM   5087  HB2 SER B  28      -4.004  32.354  10.201  1.00 96.34           H  
ATOM   5088  HB3 SER B  28      -2.937  30.943  10.105  1.00 96.34           H  
ATOM   5089  O   SER B  28      -5.483  28.553  11.376  1.00 96.34           O  
ATOM   5090  OG  SER B  28      -4.726  30.777   9.107  1.00 96.34           O  
ATOM   5091  HG  SER B  28      -5.364  30.126   9.410  1.00 96.34           H  
ATOM   5092  N   ILE B  29      -3.284  28.657  11.824  1.00 95.96           N  
ATOM   5093  H   ILE B  29      -2.480  29.258  11.933  1.00 95.96           H  
ATOM   5094  CA  ILE B  29      -3.091  27.203  11.913  1.00 95.96           C  
ATOM   5095  HA  ILE B  29      -3.466  26.745  10.998  1.00 95.96           H  
ATOM   5096  C   ILE B  29      -3.911  26.622  13.069  1.00 95.96           C  
ATOM   5097  CB  ILE B  29      -1.587  26.869  12.047  1.00 95.96           C  
ATOM   5098  HB  ILE B  29      -1.165  27.489  12.838  1.00 95.96           H  
ATOM   5099  O   ILE B  29      -4.609  25.630  12.882  1.00 95.96           O  
ATOM   5100  CG1 ILE B  29      -0.853  27.183  10.723  1.00 95.96           C  
ATOM   5101 HG12 ILE B  29      -1.157  28.163  10.353  1.00 95.96           H  
ATOM   5102 HG13 ILE B  29      -1.138  26.447   9.971  1.00 95.96           H  
ATOM   5103  CG2 ILE B  29      -1.370  25.391  12.430  1.00 95.96           C  
ATOM   5104 HG21 ILE B  29      -1.840  24.742  11.691  1.00 95.96           H  
ATOM   5105 HG22 ILE B  29      -1.791  25.181  13.413  1.00 95.96           H  
ATOM   5106 HG23 ILE B  29      -0.305  25.163  12.482  1.00 95.96           H  
ATOM   5107  CD1 ILE B  29       0.675  27.194  10.855  1.00 95.96           C  
ATOM   5108 HD11 ILE B  29       1.114  27.525   9.914  1.00 95.96           H  
ATOM   5109 HD12 ILE B  29       0.975  27.875  11.651  1.00 95.96           H  
ATOM   5110 HD13 ILE B  29       1.045  26.192  11.070  1.00 95.96           H  
ATOM   5111  N   LEU B  30      -3.856  27.233  14.257  1.00 97.93           N  
ATOM   5112  H   LEU B  30      -3.277  28.056  14.348  1.00 97.93           H  
ATOM   5113  CA  LEU B  30      -4.611  26.765  15.424  1.00 97.93           C  
ATOM   5114  HA  LEU B  30      -4.366  25.719  15.607  1.00 97.93           H  
ATOM   5115  C   LEU B  30      -6.126  26.809  15.178  1.00 97.93           C  
ATOM   5116  CB  LEU B  30      -4.235  27.599  16.662  1.00 97.93           C  
ATOM   5117  HB2 LEU B  30      -4.931  27.349  17.463  1.00 97.93           H  
ATOM   5118  HB3 LEU B  30      -4.376  28.653  16.422  1.00 97.93           H  
ATOM   5119  O   LEU B  30      -6.824  25.868  15.552  1.00 97.93           O  
ATOM   5120  CG  LEU B  30      -2.803  27.395  17.191  1.00 97.93           C  
ATOM   5121  HG  LEU B  30      -2.073  27.604  16.408  1.00 97.93           H  
ATOM   5122  CD1 LEU B  30      -2.554  28.352  18.358  1.00 97.93           C  
ATOM   5123 HD11 LEU B  30      -3.266  28.152  19.159  1.00 97.93           H  
ATOM   5124 HD12 LEU B  30      -1.540  28.217  18.734  1.00 97.93           H  
ATOM   5125 HD13 LEU B  30      -2.676  29.379  18.015  1.00 97.93           H  
ATOM   5126  CD2 LEU B  30      -2.543  25.976  17.691  1.00 97.93           C  
ATOM   5127 HD21 LEU B  30      -1.548  25.910  18.130  1.00 97.93           H  
ATOM   5128 HD22 LEU B  30      -3.281  25.714  18.450  1.00 97.93           H  
ATOM   5129 HD23 LEU B  30      -2.600  25.271  16.861  1.00 97.93           H  
ATOM   5130  N   ALA B  31      -6.624  27.856  14.513  1.00 98.71           N  
ATOM   5131  H   ALA B  31      -6.002  28.601  14.235  1.00 98.71           H  
ATOM   5132  CA  ALA B  31      -8.036  27.979  14.162  1.00 98.71           C  
ATOM   5133  HA  ALA B  31      -8.632  27.861  15.067  1.00 98.71           H  
ATOM   5134  C   ALA B  31      -8.489  26.895  13.171  1.00 98.71           C  
ATOM   5135  CB  ALA B  31      -8.279  29.383  13.598  1.00 98.71           C  
ATOM   5136  HB1 ALA B  31      -9.336  29.499  13.356  1.00 98.71           H  
ATOM   5137  HB2 ALA B  31      -7.997  30.133  14.336  1.00 98.71           H  
ATOM   5138  HB3 ALA B  31      -7.692  29.529  12.691  1.00 98.71           H  
ATOM   5139  O   ALA B  31      -9.568  26.321  13.342  1.00 98.71           O  
ATOM   5140  N   ASP B  32      -7.669  26.572  12.168  1.00 98.54           N  
ATOM   5141  H   ASP B  32      -6.841  27.129  12.008  1.00 98.54           H  
ATOM   5142  CA  ASP B  32      -7.999  25.517  11.208  1.00 98.54           C  
ATOM   5143  HA  ASP B  32      -9.006  25.685  10.827  1.00 98.54           H  
ATOM   5144  C   ASP B  32      -7.972  24.125  11.860  1.00 98.54           C  
ATOM   5145  CB  ASP B  32      -7.040  25.534  10.016  1.00 98.54           C  
ATOM   5146  HB2 ASP B  32      -6.015  25.433  10.373  1.00 98.54           H  
ATOM   5147  HB3 ASP B  32      -7.292  24.664   9.410  1.00 98.54           H  
ATOM   5148  O   ASP B  32      -8.862  23.311  11.606  1.00 98.54           O  
ATOM   5149  CG  ASP B  32      -7.142  26.744   9.090  1.00 98.54           C  
ATOM   5150  OD1 ASP B  32      -8.114  27.521   9.181  1.00 98.54           O  
ATOM   5151  OD2 ASP B  32      -6.235  26.849   8.230  1.00 98.54           O  
ATOM   5152  N   LEU B  33      -7.000  23.858  12.745  1.00 98.83           N  
ATOM   5153  H   LEU B  33      -6.297  24.566  12.901  1.00 98.83           H  
ATOM   5154  CA  LEU B  33      -6.937  22.608  13.515  1.00 98.83           C  
ATOM   5155  HA  LEU B  33      -6.943  21.765  12.824  1.00 98.83           H  
ATOM   5156  C   LEU B  33      -8.166  22.445  14.420  1.00 98.83           C  
ATOM   5157  CB  LEU B  33      -5.660  22.568  14.374  1.00 98.83           C  
ATOM   5158  HB2 LEU B  33      -5.635  23.474  14.979  1.00 98.83           H  
ATOM   5159  HB3 LEU B  33      -5.732  21.717  15.052  1.00 98.83           H  
ATOM   5160  O   LEU B  33      -8.768  21.370  14.450  1.00 98.83           O  
ATOM   5161  CG  LEU B  33      -4.330  22.447  13.614  1.00 98.83           C  
ATOM   5162  HG  LEU B  33      -4.270  23.225  12.854  1.00 98.83           H  
ATOM   5163  CD1 LEU B  33      -3.172  22.640  14.598  1.00 98.83           C  
ATOM   5164 HD11 LEU B  33      -3.166  21.840  15.339  1.00 98.83           H  
ATOM   5165 HD12 LEU B  33      -3.289  23.596  15.108  1.00 98.83           H  
ATOM   5166 HD13 LEU B  33      -2.224  22.660  14.060  1.00 98.83           H  
ATOM   5167  CD2 LEU B  33      -4.161  21.098  12.915  1.00 98.83           C  
ATOM   5168 HD21 LEU B  33      -3.276  21.119  12.279  1.00 98.83           H  
ATOM   5169 HD22 LEU B  33      -5.016  20.902  12.268  1.00 98.83           H  
ATOM   5170 HD23 LEU B  33      -4.065  20.301  13.654  1.00 98.83           H  
ATOM   5171  N   GLU B  34      -8.567  23.507  15.126  1.00 98.92           N  
ATOM   5172  H   GLU B  34      -8.019  24.355  15.085  1.00 98.92           H  
ATOM   5173  CA  GLU B  34      -9.774  23.495  15.957  1.00 98.92           C  
ATOM   5174  HA  GLU B  34      -9.703  22.655  16.648  1.00 98.92           H  
ATOM   5175  C   GLU B  34     -11.039  23.290  15.109  1.00 98.92           C  
ATOM   5176  CB  GLU B  34      -9.859  24.779  16.801  1.00 98.92           C  
ATOM   5177  HB2 GLU B  34      -8.969  24.843  17.426  1.00 98.92           H  
ATOM   5178  HB3 GLU B  34      -9.899  25.653  16.150  1.00 98.92           H  
ATOM   5179  O   GLU B  34     -11.913  22.501  15.473  1.00 98.92           O  
ATOM   5180  CG  GLU B  34     -11.110  24.750  17.696  1.00 98.92           C  
ATOM   5181  HG2 GLU B  34     -11.995  24.827  17.065  1.00 98.92           H  
ATOM   5182  HG3 GLU B  34     -11.153  23.784  18.200  1.00 98.92           H  
ATOM   5183  CD  GLU B  34     -11.193  25.854  18.759  1.00 98.92           C  
ATOM   5184  OE1 GLU B  34     -12.229  25.841  19.477  1.00 98.92           O  
ATOM   5185  OE2 GLU B  34     -10.266  26.678  18.883  1.00 98.92           O  
ATOM   5186  N   THR B  35     -11.136  23.956  13.957  1.00 98.95           N  
ATOM   5187  H   THR B  35     -10.394  24.595  13.709  1.00 98.95           H  
ATOM   5188  CA  THR B  35     -12.277  23.801  13.043  1.00 98.95           C  
ATOM   5189  HA  THR B  35     -13.193  24.014  13.594  1.00 98.95           H  
ATOM   5190  C   THR B  35     -12.378  22.364  12.527  1.00 98.95           C  
ATOM   5191  CB  THR B  35     -12.190  24.793  11.873  1.00 98.95           C  
ATOM   5192  HB  THR B  35     -11.294  24.601  11.283  1.00 98.95           H  
ATOM   5193  O   THR B  35     -13.469  21.792  12.531  1.00 98.95           O  
ATOM   5194  CG2 THR B  35     -13.421  24.730  10.966  1.00 98.95           C  
ATOM   5195 HG21 THR B  35     -14.321  24.929  11.549  1.00 98.95           H  
ATOM   5196 HG22 THR B  35     -13.326  25.482  10.182  1.00 98.95           H  
ATOM   5197 HG23 THR B  35     -13.506  23.749  10.498  1.00 98.95           H  
ATOM   5198  OG1 THR B  35     -12.145  26.108  12.379  1.00 98.95           O  
ATOM   5199  HG1 THR B  35     -11.251  26.260  12.692  1.00 98.95           H  
ATOM   5200  N   SER B  36     -11.249  21.760  12.146  1.00 98.95           N  
ATOM   5201  H   SER B  36     -10.393  22.295  12.169  1.00 98.95           H  
ATOM   5202  CA  SER B  36     -11.172  20.379  11.658  1.00 98.95           C  
ATOM   5203  HA  SER B  36     -11.831  20.266  10.797  1.00 98.95           H  
ATOM   5204  C   SER B  36     -11.632  19.371  12.711  1.00 98.95           C  
ATOM   5205  CB  SER B  36      -9.738  20.082  11.208  1.00 98.95           C  
ATOM   5206  HB2 SER B  36      -9.047  20.355  12.006  1.00 98.95           H  
ATOM   5207  HB3 SER B  36      -9.499  20.675  10.325  1.00 98.95           H  
ATOM   5208  O   SER B  36     -12.580  18.618  12.473  1.00 98.95           O  
ATOM   5209  OG  SER B  36      -9.574  18.710  10.927  1.00 98.95           O  
ATOM   5210  HG  SER B  36      -9.901  18.515  10.046  1.00 98.95           H  
ATOM   5211  N   VAL B  37     -11.035  19.394  13.909  1.00 98.97           N  
ATOM   5212  H   VAL B  37     -10.268  20.035  14.059  1.00 98.97           H  
ATOM   5213  CA  VAL B  37     -11.384  18.427  14.960  1.00 98.97           C  
ATOM   5214  HA  VAL B  37     -11.295  17.430  14.528  1.00 98.97           H  
ATOM   5215  C   VAL B  37     -12.836  18.583  15.418  1.00 98.97           C  
ATOM   5216  CB  VAL B  37     -10.392  18.506  16.132  1.00 98.97           C  
ATOM   5217  HB  VAL B  37      -9.382  18.511  15.723  1.00 98.97           H  
ATOM   5218  O   VAL B  37     -13.525  17.590  15.653  1.00 98.97           O  
ATOM   5219  CG1 VAL B  37     -10.550  19.758  16.997  1.00 98.97           C  
ATOM   5220 HG11 VAL B  37      -9.744  19.784  17.731  1.00 98.97           H  
ATOM   5221 HG12 VAL B  37     -10.470  20.641  16.363  1.00 98.97           H  
ATOM   5222 HG13 VAL B  37     -11.505  19.758  17.522  1.00 98.97           H  
ATOM   5223  CG2 VAL B  37     -10.511  17.281  17.034  1.00 98.97           C  
ATOM   5224 HG21 VAL B  37     -11.518  17.196  17.444  1.00 98.97           H
[truncated: 310,563 more chars]
