# Supplementary material for: The effects of nature‐inspired amino acid substitutions on structural and biochemical properties of the E. coli L‐asparaginase EcAIII
Source: Protein Sci. 2023 Jun 1;32(6):e4647. doi: 10.1002/pro.4647 (PMC10204187; doi:10.1002/pro.4647)
Supplement: Supplementary file 6 — DATA S3. Supporting Information. [file PRO-32-e4647-s004.zip › predicted_structures_of_orthologs_PDB_files/K/DTGU01000025.1_3_post.pdb]

ATOM      1  N   MET A   1      18.426 -28.547  74.926  1.00 51.21           N  
ATOM      2  CA  MET A   1      19.066 -28.234  76.226  1.00 51.21           C  
ATOM      3  C   MET A   1      18.053 -27.433  77.018  1.00 51.21           C  
ATOM      4  O   MET A   1      17.333 -26.677  76.391  1.00 51.21           O  
ATOM      5  CB  MET A   1      20.355 -27.422  76.034  1.00 51.21           C  
ATOM      6  CG  MET A   1      21.526 -28.294  75.571  1.00 51.21           C  
ATOM      7  SD  MET A   1      23.021 -27.342  75.204  1.00 51.21           S  
ATOM      8  CE  MET A   1      24.168 -28.665  74.738  1.00 51.21           C  
ATOM      9  H   MET A   1      19.069 -29.003  74.296  1.00 51.21           H  
ATOM     10  HA  MET A   1      19.290 -29.149  76.773  1.00 51.21           H  
ATOM     11  HB2 MET A   1      20.633 -26.962  76.983  1.00 51.21           H  
ATOM     12  HB3 MET A   1      20.183 -26.624  75.311  1.00 51.21           H  
ATOM     13  HG2 MET A   1      21.238 -28.831  74.666  1.00 51.21           H  
ATOM     14  HG3 MET A   1      21.756 -29.022  76.350  1.00 51.21           H  
ATOM     15  HE1 MET A   1      23.776 -29.209  73.879  1.00 51.21           H  
ATOM     16  HE2 MET A   1      25.132 -28.229  74.475  1.00 51.21           H  
ATOM     17  HE3 MET A   1      24.300 -29.349  75.577  1.00 51.21           H  
ATOM     18  H2  MET A   1      18.121 -27.675  74.516  1.00 51.21           H  
ATOM     19  H3  MET A   1      17.597 -29.107  75.064  1.00 51.21           H  
ATOM     20  N   ASN A   2      17.923 -27.643  78.327  1.00 75.15           N  
ATOM     21  CA  ASN A   2      16.937 -26.902  79.118  1.00 75.15           C  
ATOM     22  C   ASN A   2      17.580 -25.575  79.543  1.00 75.15           C  
ATOM     23  O   ASN A   2      18.512 -25.591  80.350  1.00 75.15           O  
ATOM     24  CB  ASN A   2      16.476 -27.798  80.287  1.00 75.15           C  
ATOM     25  CG  ASN A   2      15.086 -27.463  80.807  1.00 75.15           C  
ATOM     26  ND2 ASN A   2      14.559 -28.274  81.695  1.00 75.15           N  
ATOM     27  OD1 ASN A   2      14.431 -26.520  80.417  1.00 75.15           O  
ATOM     28  H   ASN A   2      18.595 -28.201  78.834  1.00 75.15           H  
ATOM     29  HA  ASN A   2      16.070 -26.671  78.499  1.00 75.15           H  
ATOM     30  HB2 ASN A   2      16.438 -28.833  79.951  1.00 75.15           H  
ATOM     31  HB3 ASN A   2      17.185 -27.728  81.113  1.00 75.15           H  
ATOM     32 HD21 ASN A   2      15.073 -29.067  82.048  1.00 75.15           H  
ATOM     33 HD22 ASN A   2      13.624 -28.035  81.991  1.00 75.15           H  
ATOM     34  N   HIS A   3      17.159 -24.466  78.937  1.00 90.11           N  
ATOM     35  CA  HIS A   3      17.649 -23.137  79.292  1.00 90.11           C  
ATOM     36  C   HIS A   3      16.984 -22.673  80.584  1.00 90.11           C  
ATOM     37  O   HIS A   3      15.847 -23.028  80.896  1.00 90.11           O  
ATOM     38  CB  HIS A   3      17.447 -22.147  78.136  1.00 90.11           C  
ATOM     39  CG  HIS A   3      18.429 -22.381  77.017  1.00 90.11           C  
ATOM     40  CD2 HIS A   3      18.380 -23.396  76.102  1.00 90.11           C  
ATOM     41  ND1 HIS A   3      19.553 -21.634  76.738  1.00 90.11           N  
ATOM     42  CE1 HIS A   3      20.171 -22.202  75.691  1.00 90.11           C  
ATOM     43  NE2 HIS A   3      19.520 -23.307  75.292  1.00 90.11           N  
ATOM     44  H   HIS A   3      16.379 -24.521  78.299  1.00 90.11           H  
ATOM     45  HA  HIS A   3      18.720 -23.199  79.482  1.00 90.11           H  
ATOM     46  HB2 HIS A   3      17.575 -21.128  78.501  1.00 90.11           H  
ATOM     47  HB3 HIS A   3      16.433 -22.238  77.748  1.00 90.11           H  
ATOM     48  HD1 HIS A   3      19.746 -20.701  77.075  1.00 90.11           H  
ATOM     49  HD2 HIS A   3      17.600 -24.139  76.027  1.00 90.11           H  
ATOM     50  HE1 HIS A   3      21.034 -21.789  75.191  1.00 90.11           H  
ATOM     51  N   THR A   4      17.718 -21.894  81.368  1.00 94.81           N  
ATOM     52  CA  THR A   4      17.161 -21.245  82.547  1.00 94.81           C  
ATOM     53  C   THR A   4      16.290 -20.082  82.086  1.00 94.81           C  
ATOM     54  O   THR A   4      16.839 -19.148  81.501  1.00 94.81           O  
ATOM     55  CB  THR A   4      18.287 -20.748  83.449  1.00 94.81           C  
ATOM     56  CG2 THR A   4      17.739 -20.067  84.684  1.00 94.81           C  
ATOM     57  OG1 THR A   4      19.043 -21.849  83.905  1.00 94.81           O  
ATOM     58  H   THR A   4      18.641 -21.618  81.066  1.00 94.81           H  
ATOM     59  HA  THR A   4      16.567 -21.962  83.112  1.00 94.81           H  
ATOM     60  HB  THR A   4      18.936 -20.061  82.907  1.00 94.81           H  
ATOM     61  HG1 THR A   4      18.443 -22.463  84.333  1.00 94.81           H  
ATOM     62 HG21 THR A   4      18.572 -19.823  85.344  1.00 94.81           H  
ATOM     63 HG22 THR A   4      17.037 -20.735  85.182  1.00 94.81           H  
ATOM     64 HG23 THR A   4      17.238 -19.140  84.407  1.00 94.81           H  
ATOM     65  N   PRO A   5      14.971 -20.102  82.346  1.00 97.40           N  
ATOM     66  CA  PRO A   5      14.124 -19.012  81.908  1.00 97.40           C  
ATOM     67  C   PRO A   5      14.486 -17.725  82.636  1.00 97.40           C  
ATOM     68  O   PRO A   5      14.948 -17.757  83.782  1.00 97.40           O  
ATOM     69  CB  PRO A   5      12.678 -19.439  82.157  1.00 97.40           C  
ATOM     70  CG  PRO A   5      12.792 -20.952  82.254  1.00 97.40           C  
ATOM     71  CD  PRO A   5      14.147 -21.151  82.920  1.00 97.40           C  
ATOM     72  HA  PRO A   5      14.285 -18.883  80.838  1.00 97.40           H  
ATOM     73  HB2 PRO A   5      12.042 -19.141  81.323  1.00 97.40           H  
ATOM     74  HB3 PRO A   5      12.305 -19.040  83.099  1.00 97.40           H  
ATOM     75  HG2 PRO A   5      11.974 -21.393  82.823  1.00 97.40           H  
ATOM     76  HG3 PRO A   5      12.840 -21.344  81.237  1.00 97.40           H  
ATOM     77  HD2 PRO A   5      14.518 -22.154  82.707  1.00 97.40           H  
ATOM     78  HD3 PRO A   5      14.061 -20.995  83.995  1.00 97.40           H  
ATOM     79  N   VAL A   6      14.243 -16.600  81.975  1.00 98.77           N  
ATOM     80  CA  VAL A   6      14.430 -15.258  82.532  1.00 98.77           C  
ATOM     81  C   VAL A   6      13.355 -14.351  81.953  1.00 98.77           C  
ATOM     82  O   VAL A   6      13.032 -14.460  80.774  1.00 98.77           O  
ATOM     83  CB  VAL A   6      15.836 -14.701  82.219  1.00 98.77           C  
ATOM     84  CG1 VAL A   6      16.061 -13.313  82.840  1.00 98.77           C  
ATOM     85  CG2 VAL A   6      16.961 -15.608  82.735  1.00 98.77           C  
ATOM     86  H   VAL A   6      13.852 -16.671  81.047  1.00 98.77           H  
ATOM     87  HA  VAL A   6      14.304 -15.299  83.614  1.00 98.77           H  
ATOM     88  HB  VAL A   6      15.947 -14.614  81.138  1.00 98.77           H  
ATOM     89 HG11 VAL A   6      15.885 -13.348  83.915  1.00 98.77           H  
ATOM     90 HG12 VAL A   6      17.082 -12.983  82.653  1.00 98.77           H  
ATOM     91 HG13 VAL A   6      15.392 -12.583  82.386  1.00 98.77           H  
ATOM     92 HG21 VAL A   6      17.929 -15.136  82.562  1.00 98.77           H  
ATOM     93 HG22 VAL A   6      16.839 -15.798  83.801  1.00 98.77           H  
ATOM     94 HG23 VAL A   6      16.954 -16.555  82.192  1.00 98.77           H  
ATOM     95  N   ILE A   7      12.827 -13.436  82.759  1.00 98.90           N  
ATOM     96  CA  ILE A   7      12.034 -12.305  82.277  1.00 98.90           C  
ATOM     97  C   ILE A   7      12.536 -11.015  82.915  1.00 98.90           C  
ATOM     98  O   ILE A   7      12.859 -10.984  84.104  1.00 98.90           O  
ATOM     99  CB  ILE A   7      10.524 -12.538  82.479  1.00 98.90           C  
ATOM    100  CG1 ILE A   7       9.719 -11.451  81.732  1.00 98.90           C  
ATOM    101  CG2 ILE A   7      10.135 -12.626  83.967  1.00 98.90           C  
ATOM    102  CD1 ILE A   7       8.225 -11.751  81.636  1.00 98.90           C  
ATOM    103  H   ILE A   7      13.122 -13.421  83.725  1.00 98.90           H  
ATOM    104  HA  ILE A   7      12.203 -12.213  81.204  1.00 98.90           H  
ATOM    105  HB  ILE A   7      10.282 -13.496  82.017  1.00 98.90           H  
ATOM    106 HG12 ILE A   7       9.849 -10.486  82.223  1.00 98.90           H  
ATOM    107 HG13 ILE A   7      10.099 -11.370  80.715  1.00 98.90           H  
ATOM    108 HG21 ILE A   7      10.275 -11.663  84.457  1.00 98.90           H  
ATOM    109 HG22 ILE A   7       9.091 -12.922  84.060  1.00 98.90           H  
ATOM    110 HG23 ILE A   7      10.747 -13.377  84.465  1.00 98.90           H  
ATOM    111 HD11 ILE A   7       8.072 -12.759  81.249  1.00 98.90           H  
ATOM    112 HD12 ILE A   7       7.760 -11.038  80.954  1.00 98.90           H  
ATOM    113 HD13 ILE A   7       7.762 -11.653  82.618  1.00 98.90           H  
ATOM    114  N   VAL A   8      12.587  -9.953  82.122  1.00 98.90           N  
ATOM    115  CA  VAL A   8      12.867  -8.589  82.572  1.00 98.90           C  
ATOM    116  C   VAL A   8      11.776  -7.682  82.027  1.00 98.90           C  
ATOM    117  O   VAL A   8      11.359  -7.833  80.882  1.00 98.90           O  
ATOM    118  CB  VAL A   8      14.267  -8.113  82.145  1.00 98.90           C  
ATOM    119  CG1 VAL A   8      14.625  -6.783  82.819  1.00 98.90           C  
ATOM    120  CG2 VAL A   8      15.352  -9.132  82.507  1.00 98.90           C  
ATOM    121  H   VAL A   8      12.319 -10.069  81.155  1.00 98.90           H  
ATOM    122  HA  VAL A   8      12.821  -8.557  83.661  1.00 98.90           H  
ATOM    123  HB  VAL A   8      14.286  -7.966  81.066  1.00 98.90           H  
ATOM    124 HG11 VAL A   8      14.576  -6.881  83.903  1.00 98.90           H  
ATOM    125 HG12 VAL A   8      15.631  -6.479  82.529  1.00 98.90           H  
ATOM    126 HG13 VAL A   8      13.930  -6.005  82.504  1.00 98.90           H  
ATOM    127 HG21 VAL A   8      15.292  -9.390  83.564  1.00 98.90           H  
ATOM    128 HG22 VAL A   8      16.332  -8.703  82.296  1.00 98.90           H  
ATOM    129 HG23 VAL A   8      15.237 -10.033  81.904  1.00 98.90           H  
ATOM    130  N   VAL A   9      11.302  -6.759  82.853  1.00 98.85           N  
ATOM    131  CA  VAL A   9      10.224  -5.814  82.565  1.00 98.85           C  
ATOM    132  C   VAL A   9      10.691  -4.410  82.924  1.00 98.85           C  
ATOM    133  O   VAL A   9      11.381  -4.231  83.929  1.00 98.85           O  
ATOM    134  CB  VAL A   9       8.956  -6.190  83.358  1.00 98.85           C  
ATOM    135  CG1 VAL A   9       7.849  -5.144  83.213  1.00 98.85           C  
ATOM    136  CG2 VAL A   9       8.393  -7.540  82.897  1.00 98.85           C  
ATOM    137  H   VAL A   9      11.705  -6.708  83.778  1.00 98.85           H  
ATOM    138  HA  VAL A   9       9.988  -5.837  81.501  1.00 98.85           H  
ATOM    139  HB  VAL A   9       9.206  -6.266  84.416  1.00 98.85           H  
ATOM    140 HG11 VAL A   9       7.660  -4.956  82.155  1.00 98.85           H  
ATOM    141 HG12 VAL A   9       6.935  -5.500  83.690  1.00 98.85           H  
ATOM    142 HG13 VAL A   9       8.130  -4.210  83.697  1.00 98.85           H  
ATOM    143 HG21 VAL A   9       9.117  -8.333  83.087  1.00 98.85           H  
ATOM    144 HG22 VAL A   9       7.478  -7.769  83.444  1.00 98.85           H  
ATOM    145 HG23 VAL A   9       8.172  -7.505  81.830  1.00 98.85           H  
ATOM    146  N   HIS A  10      10.277  -3.416  82.140  1.00 98.62           N  
ATOM    147  CA  HIS A  10      10.371  -2.002  82.499  1.00 98.62           C  
ATOM    148  C   HIS A  10       9.008  -1.311  82.413  1.00 98.62           C  
ATOM    149  O   HIS A  10       8.120  -1.731  81.669  1.00 98.62           O  
ATOM    150  CB  HIS A  10      11.436  -1.283  81.662  1.00 98.62           C  
ATOM    151  CG  HIS A  10      10.995  -0.991  80.252  1.00 98.62           C  
ATOM    152  CD2 HIS A  10      11.282  -1.734  79.150  1.00 98.62           C  
ATOM    153  ND1 HIS A  10      10.185   0.078  79.873  1.00 98.62           N  
ATOM    154  CE1 HIS A  10      10.005  -0.059  78.549  1.00 98.62           C  
ATOM    155  NE2 HIS A  10      10.670  -1.124  78.087  1.00 98.62           N  
ATOM    156  H   HIS A  10       9.696  -3.643  81.346  1.00 98.62           H  
ATOM    157  HA  HIS A  10      10.690  -1.936  83.540  1.00 98.62           H  
ATOM    158  HB2 HIS A  10      12.350  -1.877  81.645  1.00 98.62           H  
ATOM    159  HB3 HIS A  10      11.672  -0.333  82.140  1.00 98.62           H  
ATOM    160  HD2 HIS A  10      11.873  -2.638  79.121  1.00 98.62           H  
ATOM    161  HE1 HIS A  10       9.402   0.592  77.934  1.00 98.62           H  
ATOM    162  HE2 HIS A  10      10.698  -1.430  77.125  1.00 98.62           H  
ATOM    163  N   GLY A  11       8.866  -0.246  83.196  1.00 97.42           N  
ATOM    164  CA  GLY A  11       7.655   0.556  83.333  1.00 97.42           C  
ATOM    165  C   GLY A  11       7.881   2.038  83.032  1.00 97.42           C  
ATOM    166  O   GLY A  11       7.310   2.888  83.711  1.00 97.42           O  
ATOM    167  H   GLY A  11       9.652  -0.001  83.783  1.00 97.42           H  
ATOM    168  HA2 GLY A  11       7.284   0.457  84.354  1.00 97.42           H  
ATOM    169  HA3 GLY A  11       6.886   0.186  82.655  1.00 97.42           H  
ATOM    170  N   GLY A  12       8.753   2.352  82.073  1.00 94.59           N  
ATOM    171  CA  GLY A  12       9.047   3.729  81.675  1.00 94.59           C  
ATOM    172  C   GLY A  12      10.268   4.345  82.355  1.00 94.59           C  
ATOM    173  O   GLY A  12      10.482   4.169  83.556  1.00 94.59           O  
ATOM    174  H   GLY A  12       9.136   1.605  81.510  1.00 94.59           H  
ATOM    175  HA2 GLY A  12       8.188   4.366  81.888  1.00 94.59           H  
ATOM    176  HA3 GLY A  12       9.194   3.748  80.596  1.00 94.59           H  
ATOM    177  N   ALA A  13      11.056   5.102  81.583  1.00 91.80           N  
ATOM    178  CA  ALA A  13      12.236   5.833  82.044  1.00 91.80           C  
ATOM    179  C   ALA A  13      12.005   7.349  81.961  1.00 91.80           C  
ATOM    180  O   ALA A  13      11.958   7.909  80.870  1.00 91.80           O  
ATOM    181  CB  ALA A  13      13.442   5.393  81.205  1.00 91.80           C  
ATOM    182  H   ALA A  13      10.820   5.186  80.604  1.00 91.80           H  
ATOM    183  HA  ALA A  13      12.440   5.572  83.082  1.00 91.80           H  
ATOM    184  HB1 ALA A  13      13.579   4.315  81.292  1.00 91.80           H  
ATOM    185  HB2 ALA A  13      13.283   5.656  80.160  1.00 91.80           H  
ATOM    186  HB3 ALA A  13      14.353   5.880  81.553  1.00 91.80           H  
ATOM    187  N   TRP A  14      11.862   8.015  83.108  1.00 92.29           N  
ATOM    188  CA  TRP A  14      11.576   9.455  83.205  1.00 92.29           C  
ATOM    189  C   TRP A  14      11.742   9.952  84.650  1.00 92.29           C  
ATOM    190  O   TRP A  14      12.206   9.222  85.529  1.00 92.29           O  
ATOM    191  CB  TRP A  14      10.157   9.738  82.679  1.00 92.29           C  
ATOM    192  CG  TRP A  14       9.023   9.037  83.359  1.00 92.29           C  
ATOM    193  CD1 TRP A  14       8.732   7.720  83.264  1.00 92.29           C  
ATOM    194  CD2 TRP A  14       7.958   9.619  84.166  1.00 92.29           C  
ATOM    195  CE2 TRP A  14       7.043   8.582  84.519  1.00 92.29           C  
ATOM    196  CE3 TRP A  14       7.661  10.922  84.618  1.00 92.29           C  
ATOM    197  NE1 TRP A  14       7.575   7.442  83.962  1.00 92.29           N  
ATOM    198  CZ2 TRP A  14       5.901   8.818  85.292  1.00 92.29           C  
ATOM    199  CZ3 TRP A  14       6.517  11.170  85.400  1.00 92.29           C  
ATOM    200  CH2 TRP A  14       5.633  10.124  85.731  1.00 92.29           C  
ATOM    201  H   TRP A  14      11.957   7.501  83.971  1.00 92.29           H  
ATOM    202  HA  TRP A  14      12.274  10.003  82.573  1.00 92.29           H  
ATOM    203  HB2 TRP A  14       9.970  10.811  82.726  1.00 92.29           H  
ATOM    204  HB3 TRP A  14      10.111   9.484  81.620  1.00 92.29           H  
ATOM    205  HD1 TRP A  14       9.285   7.007  82.671  1.00 92.29           H  
ATOM    206  HE1 TRP A  14       7.155   6.525  84.018  1.00 92.29           H  
ATOM    207  HE3 TRP A  14       8.317  11.739  84.352  1.00 92.29           H  
ATOM    208  HZ2 TRP A  14       5.239   8.004  85.547  1.00 92.29           H  
ATOM    209  HZ3 TRP A  14       6.307  12.174  85.738  1.00 92.29           H  
ATOM    210  HH2 TRP A  14       4.757  10.314  86.332  1.00 92.29           H  
ATOM    211  N   LYS A  15      11.389  11.210  84.941  1.00 90.41           N  
ATOM    212  CA  LYS A  15      11.359  11.728  86.317  1.00 90.41           C  
ATOM    213  C   LYS A  15      10.046  11.360  87.023  1.00 90.41           C  
ATOM    214  O   LYS A  15       9.207  12.223  87.267  1.00 90.41           O  
ATOM    215  CB  LYS A  15      11.652  13.233  86.305  1.00 90.41           C  
ATOM    216  CG  LYS A  15      11.900  13.768  87.726  1.00 90.41           C  
ATOM    217  CD  LYS A  15      12.148  15.275  87.685  1.00 90.41           C  
ATOM    218  CE  LYS A  15      12.282  15.816  89.110  1.00 90.41           C  
ATOM    219  NZ  LYS A  15      12.461  17.287  89.101  1.00 90.41           N1+
ATOM    220  H   LYS A  15      11.037  11.793  84.195  1.00 90.41           H  
ATOM    221  HA  LYS A  15      12.157  11.247  86.882  1.00 90.41           H  
ATOM    222  HB2 LYS A  15      10.818  13.762  85.844  1.00 90.41           H  
ATOM    223  HB3 LYS A  15      12.542  13.416  85.704  1.00 90.41           H  
ATOM    224  HG2 LYS A  15      11.035  13.575  88.361  1.00 90.41           H  
ATOM    225  HG3 LYS A  15      12.767  13.267  88.157  1.00 90.41           H  
ATOM    226  HD2 LYS A  15      13.057  15.475  87.116  1.00 90.41           H  
ATOM    227  HD3 LYS A  15      11.305  15.756  87.188  1.00 90.41           H  
ATOM    228  HE2 LYS A  15      11.379  15.553  89.660  1.00 90.41           H  
ATOM    229  HE3 LYS A  15      13.126  15.327  89.596  1.00 90.41           H  
ATOM    230  HZ1 LYS A  15      11.676  17.721  88.638  1.00 90.41           H  
ATOM    231  HZ2 LYS A  15      13.301  17.541  88.601  1.00 90.41           H  
ATOM    232  HZ3 LYS A  15      12.509  17.645  90.044  1.00 90.41           H  
ATOM    233  N   ILE A  16       9.903  10.084  87.385  1.00 91.89           N  
ATOM    234  CA  ILE A  16       8.734   9.586  88.135  1.00 91.89           C  
ATOM    235  C   ILE A  16       8.601  10.359  89.471  1.00 91.89           C  
ATOM    236  O   ILE A  16       9.597  10.416  90.209  1.00 91.89           O  
ATOM    237  CB  ILE A  16       8.816   8.056  88.375  1.00 91.89           C  
ATOM    238  CG1 ILE A  16       9.010   7.276  87.055  1.00 91.89           C  
ATOM    239  CG2 ILE A  16       7.511   7.564  89.031  1.00 91.89           C  
ATOM    240  CD1 ILE A  16       9.374   5.795  87.201  1.00 91.89           C  
ATOM    241  H   ILE A  16      10.555   9.415  87.002  1.00 91.89           H  
ATOM    242  HA  ILE A  16       7.855   9.760  87.514  1.00 91.89           H  
ATOM    243  HB  ILE A  16       9.655   7.847  89.039  1.00 91.89           H  
ATOM    244 HG12 ILE A  16       9.788   7.735  86.444  1.00 91.89           H  
ATOM    245 HG13 ILE A  16       8.071   7.320  86.503  1.00 91.89           H  
ATOM    246 HG21 ILE A  16       7.291   8.122  89.942  1.00 91.89           H  
ATOM    247 HG22 ILE A  16       7.583   6.509  89.295  1.00 91.89           H  
ATOM    248 HG23 ILE A  16       6.673   7.696  88.346  1.00 91.89           H  
ATOM    249 HD11 ILE A  16       9.481   5.356  86.209  1.00 91.89           H  
ATOM    250 HD12 ILE A  16       8.593   5.254  87.734  1.00 91.89           H  
ATOM    251 HD13 ILE A  16      10.321   5.697  87.730  1.00 91.89           H  
ATOM    252  N   PRO A  17       7.429  10.951  89.791  1.00 90.54           N  
ATOM    253  CA  PRO A  17       7.156  11.577  91.086  1.00 90.54           C  
ATOM    254  C   PRO A  17       7.326  10.586  92.239  1.00 90.54           C  
ATOM    255  O   PRO A  17       7.021   9.405  92.087  1.00 90.54           O  
ATOM    256  CB  PRO A  17       5.717  12.092  91.012  1.00 90.54           C  
ATOM    257  CG  PRO A  17       5.455  12.252  89.520  1.00 90.54           C  
ATOM    258  CD  PRO A  17       6.284  11.127  88.913  1.00 90.54           C  
ATOM    259  HA  PRO A  17       7.835  12.419  91.222  1.00 90.54           H  
ATOM    260  HB2 PRO A  17       5.603  13.041  91.538  1.00 90.54           H  
ATOM    261  HB3 PRO A  17       5.029  11.349  91.414  1.00 90.54           H  
ATOM    262  HG2 PRO A  17       4.398  12.150  89.279  1.00 90.54           H  
ATOM    263  HG3 PRO A  17       5.839  13.215  89.180  1.00 90.54           H  
ATOM    264  HD2 PRO A  17       5.701  10.208  88.873  1.00 90.54           H  
ATOM    265  HD3 PRO A  17       6.607  11.430  87.917  1.00 90.54           H  
ATOM    266  N   GLU A  18       7.817  11.047  93.387  1.00 93.04           N  
ATOM    267  CA  GLU A  18       8.165  10.178  94.521  1.00 93.04           C  
ATOM    268  C   GLU A  18       6.960   9.373  95.029  1.00 93.04           C  
ATOM    269  O   GLU A  18       7.068   8.180  95.314  1.00 93.04           O  
ATOM    270  CB  GLU A  18       8.791  11.051  95.619  1.00 93.04           C  
ATOM    271  CG  GLU A  18       9.397  10.227  96.767  1.00 93.04           C  
ATOM    272  CD  GLU A  18      10.209  11.076  97.765  1.00 93.04           C  
ATOM    273  OE1 GLU A  18      10.713  10.479  98.745  1.00 93.04           O  
ATOM    274  OE2 GLU A  18      10.373  12.297  97.538  1.00 93.04           O1-
ATOM    275  H   GLU A  18       7.846  12.047  93.532  1.00 93.04           H  
ATOM    276  HA  GLU A  18       8.912   9.451  94.201  1.00 93.04           H  
ATOM    277  HB2 GLU A  18       9.585  11.638  95.158  1.00 93.04           H  
ATOM    278  HB3 GLU A  18       8.039  11.733  96.016  1.00 93.04           H  
ATOM    279  HG2 GLU A  18      10.055   9.472  96.337  1.00 93.04           H  
ATOM    280  HG3 GLU A  18       8.594   9.717  97.299  1.00 93.04           H  
ATOM    281  N   GLU A  19       5.781   9.992  95.033  1.00 93.76           N  
ATOM    282  CA  GLU A  19       4.509   9.367  95.377  1.00 93.76           C  
ATOM    283  C   GLU A  19       4.087   8.245  94.409  1.00 93.76           C  
ATOM    284  O   GLU A  19       3.316   7.362  94.786  1.00 93.76           O  
ATOM    285  CB  GLU A  19       3.420  10.452  95.517  1.00 93.76           C  
ATOM    286  CG  GLU A  19       2.990  11.192  94.231  1.00 93.76           C  
ATOM    287  CD  GLU A  19       3.853  12.403  93.818  1.00 93.76           C  
ATOM    288  OE1 GLU A  19       3.324  13.253  93.070  1.00 93.76           O  
ATOM    289  OE2 GLU A  19       5.042  12.482  94.208  1.00 93.76           O1-
ATOM    290  H   GLU A  19       5.753  10.962  94.753  1.00 93.76           H  
ATOM    291  HA  GLU A  19       4.627   8.895  96.353  1.00 93.76           H  
ATOM    292  HB2 GLU A  19       3.732  11.181  96.264  1.00 93.76           H  
ATOM    293  HB3 GLU A  19       2.535   9.958  95.915  1.00 93.76           H  
ATOM    294  HG2 GLU A  19       2.932  10.483  93.406  1.00 93.76           H  
ATOM    295  HG3 GLU A  19       1.976  11.553  94.402  1.00 93.76           H  
ATOM    296  N   GLU A  20       4.622   8.230  93.184  1.00 93.52           N  
ATOM    297  CA  GLU A  20       4.345   7.206  92.173  1.00 93.52           C  
ATOM    298  C   GLU A  20       5.413   6.099  92.131  1.00 93.52           C  
ATOM    299  O   GLU A  20       5.212   5.097  91.441  1.00 93.52           O  
ATOM    300  CB  GLU A  20       4.114   7.838  90.785  1.00 93.52           C  
ATOM    301  CG  GLU A  20       2.915   8.801  90.755  1.00 93.52           C  
ATOM    302  CD  GLU A  20       2.466   9.236  89.348  1.00 93.52           C  
ATOM    303  OE1 GLU A  20       1.495  10.019  89.253  1.00 93.52           O  
ATOM    304  OE2 GLU A  20       3.018   8.791  88.319  1.00 93.52           O1-
ATOM    305  H   GLU A  20       5.290   8.950  92.952  1.00 93.52           H  
ATOM    306  HA  GLU A  20       3.415   6.705  92.441  1.00 93.52           H  
ATOM    307  HB2 GLU A  20       3.909   7.029  90.084  1.00 93.52           H  
ATOM    308  HB3 GLU A  20       5.011   8.366  90.461  1.00 93.52           H  
ATOM    309  HG2 GLU A  20       2.072   8.317  91.249  1.00 93.52           H  
ATOM    310  HG3 GLU A  20       3.176   9.695  91.323  1.00 93.52           H  
ATOM    311  N   HIS A  21       6.514   6.206  92.893  1.00 96.31           N  
ATOM    312  CA  HIS A  21       7.596   5.205  92.882  1.00 96.31           C  
ATOM    313  C   HIS A  21       7.105   3.815  93.285  1.00 96.31           C  
ATOM    314  O   HIS A  21       7.350   2.840  92.577  1.00 96.31           O  
ATOM    315  CB  HIS A  21       8.754   5.620  93.814  1.00 96.31           C  
ATOM    316  CG  HIS A  21       9.617   6.756  93.328  1.00 96.31           C  
ATOM    317  CD2 HIS A  21       9.359   7.558  92.260  1.00 96.31           C  
ATOM    318  ND1 HIS A  21      10.824   7.161  93.905  1.00 96.31           N  
ATOM    319  CE1 HIS A  21      11.226   8.228  93.198  1.00 96.31           C  
ATOM    320  NE2 HIS A  21      10.365   8.485  92.201  1.00 96.31           N  
ATOM    321  H   HIS A  21       6.623   7.035  93.458  1.00 96.31           H  
ATOM    322  HA  HIS A  21       7.968   5.112  91.861  1.00 96.31           H  
ATOM    323  HB2 HIS A  21       8.354   5.886  94.792  1.00 96.31           H  
ATOM    324  HB3 HIS A  21       9.409   4.761  93.952  1.00 96.31           H  
ATOM    325  HD2 HIS A  21       8.486   7.509  91.625  1.00 96.31           H  
ATOM    326  HE1 HIS A  21      12.113   8.808  93.409  1.00 96.31           H  
ATOM    327  HE2 HIS A  21      10.390   9.271  91.566  1.00 96.31           H  
ATOM    328  N   GLY A  22       6.389   3.731  94.408  1.00 97.12           N  
ATOM    329  CA  GLY A  22       5.830   2.477  94.917  1.00 97.12           C  
ATOM    330  C   GLY A  22       4.916   1.783  93.899  1.00 97.12           C  
ATOM    331  O   GLY A  22       5.196   0.635  93.544  1.00 97.12           O  
ATOM    332  H   GLY A  22       6.204   4.590  94.905  1.00 97.12           H  
ATOM    333  HA2 GLY A  22       5.255   2.679  95.821  1.00 97.12           H  
ATOM    334  HA3 GLY A  22       6.645   1.796  95.167  1.00 97.12           H  
ATOM    335  N   PRO A  23       3.871   2.464  93.385  1.00 97.38           N  
ATOM    336  CA  PRO A  23       3.006   1.931  92.334  1.00 97.38           C  
ATOM    337  C   PRO A  23       3.760   1.418  91.102  1.00 97.38           C  
ATOM    338  O   PRO A  23       3.472   0.315  90.644  1.00 97.38           O  
ATOM    339  CB  PRO A  23       2.057   3.078  91.975  1.00 97.38           C  
ATOM    340  CG  PRO A  23       1.927   3.842  93.290  1.00 97.38           C  
ATOM    341  CD  PRO A  23       3.322   3.717  93.899  1.00 97.38           C  
ATOM    342  HA  PRO A  23       2.424   1.108  92.749  1.00 97.38           H  
ATOM    343  HB2 PRO A  23       2.514   3.730  91.229  1.00 97.38           H  
ATOM    344  HB3 PRO A  23       1.094   2.711  91.619  1.00 97.38           H  
ATOM    345  HG2 PRO A  23       1.200   3.344  93.933  1.00 97.38           H  
ATOM    346  HG3 PRO A  23       1.650   4.884  93.129  1.00 97.38           H  
ATOM    347  HD2 PRO A  23       3.252   3.707  94.986  1.00 97.38           H  
ATOM    348  HD3 PRO A  23       3.935   4.558  93.578  1.00 97.38           H  
ATOM    349  N   HIS A  24       4.758   2.155  90.606  1.00 97.57           N  
ATOM    350  CA  HIS A  24       5.525   1.738  89.429  1.00 97.57           C  
ATOM    351  C   HIS A  24       6.368   0.478  89.687  1.00 97.57           C  
ATOM    352  O   HIS A  24       6.371  -0.444  88.867  1.00 97.57           O  
ATOM    353  CB  HIS A  24       6.429   2.884  88.970  1.00 97.57           C  
ATOM    354  CG  HIS A  24       5.744   3.956  88.170  1.00 97.57           C  
ATOM    355  CD2 HIS A  24       5.849   4.159  86.819  1.00 97.57           C  
ATOM    356  ND1 HIS A  24       4.953   4.961  88.666  1.00 97.57           N  
ATOM    357  CE1 HIS A  24       4.577   5.746  87.644  1.00 97.57           C  
ATOM    358  NE2 HIS A  24       5.115   5.302  86.498  1.00 97.57           N  
ATOM    359  H   HIS A  24       4.959   3.057  91.014  1.00 97.57           H  
ATOM    360  HA  HIS A  24       4.834   1.503  88.619  1.00 97.57           H  
ATOM    361  HB2 HIS A  24       7.180   2.449  88.310  1.00 97.57           H  
ATOM    362  HB3 HIS A  24       6.943   3.330  89.821  1.00 97.57           H  
ATOM    363  HD1 HIS A  24       4.762   5.128  89.644  1.00 97.57           H  
ATOM    364  HD2 HIS A  24       6.419   3.560  86.124  1.00 97.57           H  
ATOM    365  HE1 HIS A  24       3.966   6.633  87.727  1.00 97.57           H  
ATOM    366  N   ILE A  25       7.067   0.409  90.827  1.00 98.10           N  
ATOM    367  CA  ILE A  25       7.863  -0.769  91.214  1.00 98.10           C  
ATOM    368  C   ILE A  25       6.951  -1.990  91.351  1.00 98.10           C  
ATOM    369  O   ILE A  25       7.247  -3.063  90.826  1.00 98.10           O  
ATOM    370  CB  ILE A  25       8.625  -0.503  92.535  1.00 98.10           C  
ATOM    371  CG1 ILE A  25       9.708   0.579  92.335  1.00 98.10           C  
ATOM    372  CG2 ILE A  25       9.289  -1.789  93.077  1.00 98.10           C  
ATOM    373  CD1 ILE A  25      10.258   1.141  93.652  1.00 98.10           C  
ATOM    374  H   ILE A  25       7.029   1.196  91.459  1.00 98.10           H  
ATOM    375  HA  ILE A  25       8.587  -0.987  90.429  1.00 98.10           H  
ATOM    376  HB  ILE A  25       7.909  -0.150  93.278  1.00 98.10           H  
ATOM    377 HG12 ILE A  25       9.297   1.414  91.767  1.00 98.10           H  
ATOM    378 HG13 ILE A  25      10.529   0.165  91.750  1.00 98.10           H  
ATOM    379 HG21 ILE A  25       9.816  -1.585  94.009  1.00 98.10           H  
ATOM    380 HG22 ILE A  25       8.540  -2.551  93.295  1.00 98.10           H  
ATOM    381 HG23 ILE A  25       9.994  -2.176  92.343  1.00 98.10           H  
ATOM    382 HD11 ILE A  25      10.835   0.385  94.186  1.00 98.10           H  
ATOM    383 HD12 ILE A  25      10.912   1.988  93.443  1.00 98.10           H  
ATOM    384 HD13 ILE A  25       9.436   1.485  94.280  1.00 98.10           H  
ATOM    385  N   GLU A  26       5.826  -1.827  92.043  1.00 98.51           N  
ATOM    386  CA  GLU A  26       4.891  -2.913  92.304  1.00 98.51           C  
ATOM    387  C   GLU A  26       4.174  -3.379  91.025  1.00 98.51           C  
ATOM    388  O   GLU A  26       3.998  -4.582  90.827  1.00 98.51           O  
ATOM    389  CB  GLU A  26       3.934  -2.450  93.410  1.00 98.51           C  
ATOM    390  CG  GLU A  26       2.850  -3.472  93.752  1.00 98.51           C  
ATOM    391  CD  GLU A  26       3.361  -4.859  94.138  1.00 98.51           C  
ATOM    392  OE1 GLU A  26       2.611  -5.841  93.922  1.00 98.51           O  
ATOM    393  OE2 GLU A  26       4.490  -4.987  94.654  1.00 98.51           O1-
ATOM    394  H   GLU A  26       5.628  -0.918  92.436  1.00 98.51           H  
ATOM    395  HA  GLU A  26       5.457  -3.767  92.679  1.00 98.51           H  
ATOM    396  HB2 GLU A  26       3.440  -1.533  93.091  1.00 98.51           H  
ATOM    397  HB3 GLU A  26       4.508  -2.229  94.310  1.00 98.51           H  
ATOM    398  HG2 GLU A  26       2.243  -3.575  92.853  1.00 98.51           H  
ATOM    399  HG3 GLU A  26       2.221  -3.077  94.549  1.00 98.51           H  
ATOM    400  N   GLY A  27       3.821  -2.463  90.122  1.00 98.50           N  
ATOM    401  CA  GLY A  27       3.281  -2.799  88.804  1.00 98.50           C  
ATOM    402  C   GLY A  27       4.264  -3.626  87.970  1.00 98.50           C  
ATOM    403  O   GLY A  27       3.903  -4.699  87.481  1.00 98.50           O  
ATOM    404  H   GLY A  27       3.953  -1.485  90.336  1.00 98.50           H  
ATOM    405  HA2 GLY A  27       3.052  -1.873  88.277  1.00 98.50           H  
ATOM    406  HA3 GLY A  27       2.356  -3.366  88.917  1.00 98.50           H  
ATOM    407  N   CYS A  28       5.539  -3.218  87.919  1.00 98.59           N  
ATOM    408  CA  CYS A  28       6.594  -4.002  87.266  1.00 98.59           C  
ATOM    409  C   CYS A  28       6.762  -5.381  87.919  1.00 98.59           C  
ATOM    410  O   CYS A  28       6.882  -6.389  87.219  1.00 98.59           O  
ATOM    411  CB  CYS A  28       7.927  -3.239  87.303  1.00 98.59           C  
ATOM    412  SG  CYS A  28       7.840  -1.759  86.265  1.00 98.59           S  
ATOM    413  H   CYS A  28       5.787  -2.339  88.349  1.00 98.59           H  
ATOM    414  HA  CYS A  28       6.320  -4.168  86.224  1.00 98.59           H  
ATOM    415  HB2 CYS A  28       8.713  -3.885  86.909  1.00 98.59           H  
ATOM    416  HB3 CYS A  28       8.179  -2.960  88.325  1.00 98.59           H  
ATOM    417  HG  CYS A  28       7.006  -1.070  87.048  1.00 98.59           H  
ATOM    418  N   ARG A  29       6.722  -5.452  89.259  1.00 98.64           N  
ATOM    419  CA  ARG A  29       6.814  -6.711  90.011  1.00 98.64           C  
ATOM    420  C   ARG A  29       5.698  -7.679  89.618  1.00 98.64           C  
ATOM    421  O   ARG A  29       5.980  -8.845  89.341  1.00 98.64           O  
ATOM    422  CB  ARG A  29       6.785  -6.411  91.521  1.00 98.64           C  
ATOM    423  CG  ARG A  29       7.254  -7.611  92.354  1.00 98.64           C  
ATOM    424  CD  ARG A  29       7.001  -7.419  93.853  1.00 98.64           C  
ATOM    425  NE  ARG A  29       5.565  -7.433  94.173  1.00 98.64           N  
ATOM    426  CZ  ARG A  29       4.780  -8.462  94.394  1.00 98.64           C  
ATOM    427  NH1 ARG A  29       5.248  -9.672  94.452  1.00 98.64           N1+
ATOM    428  NH2 ARG A  29       3.504  -8.303  94.556  1.00 98.64           N  
ATOM    429  H   ARG A  29       6.654  -4.584  89.769  1.00 98.64           H  
ATOM    430  HA  ARG A  29       7.757  -7.193  89.754  1.00 98.64           H  
ATOM    431  HB2 ARG A  29       5.773  -6.132  91.814  1.00 98.64           H  
ATOM    432  HB3 ARG A  29       7.445  -5.570  91.737  1.00 98.64           H  
ATOM    433  HG2 ARG A  29       8.331  -7.706  92.209  1.00 98.64           H  
ATOM    434  HG3 ARG A  29       6.764  -8.525  92.021  1.00 98.64           H  
ATOM    435  HD2 ARG A  29       7.518  -8.200  94.410  1.00 98.64           H  
ATOM    436  HD3 ARG A  29       7.419  -6.460  94.159  1.00 98.64           H  
ATOM    437  HE  ARG A  29       5.120  -6.529  94.255  1.00 98.64           H  
ATOM    438 HH11 ARG A  29       4.611 -10.455  94.414  1.00 98.64           H  
ATOM    439 HH12 ARG A  29       6.223  -9.801  94.224  1.00 98.64           H  
ATOM    440 HH21 ARG A  29       2.874  -9.073  94.728  1.00 98.64           H  
ATOM    441 HH22 ARG A  29       3.146  -7.367  94.427  1.00 98.64           H  
ATOM    442  N   ARG A  30       4.445  -7.209  89.564  1.00 98.77           N  
ATOM    443  CA  ARG A  30       3.289  -8.023  89.149  1.00 98.77           C  
ATOM    444  C   ARG A  30       3.418  -8.512  87.708  1.00 98.77           C  
ATOM    445  O   ARG A  30       3.206  -9.697  87.461  1.00 98.77           O  
ATOM    446  CB  ARG A  30       1.985  -7.230  89.298  1.00 98.77           C  
ATOM    447  CG  ARG A  30       1.570  -7.000  90.757  1.00 98.77           C  
ATOM    448  CD  ARG A  30       0.142  -6.441  90.818  1.00 98.77           C  
ATOM    449  NE  ARG A  30       0.011  -5.142  90.119  1.00 98.77           N  
ATOM    450  CZ  ARG A  30      -0.034  -3.948  90.677  1.00 98.77           C  
ATOM    451  NH1 ARG A  30       0.062  -3.791  91.961  1.00 98.77           N1+
ATOM    452  NH2 ARG A  30      -0.181  -2.862  89.987  1.00 98.77           N  
ATOM    453  H   ARG A  30       4.302  -6.238  89.803  1.00 98.77           H  
ATOM    454  HA  ARG A  30       3.237  -8.921  89.765  1.00 98.77           H  
ATOM    455  HB2 ARG A  30       1.192  -7.792  88.805  1.00 98.77           H  
ATOM    456  HB3 ARG A  30       2.086  -6.272  88.789  1.00 98.77           H  
ATOM    457  HG2 ARG A  30       1.592  -7.948  91.295  1.00 98.77           H  
ATOM    458  HG3 ARG A  30       2.258  -6.310  91.246  1.00 98.77           H  
ATOM    459  HD2 ARG A  30      -0.151  -6.350  91.864  1.00 98.77           H  
ATOM    460  HD3 ARG A  30      -0.533  -7.159  90.354  1.00 98.77           H  
ATOM    461  HE  ARG A  30      -0.059  -5.150  89.111  1.00 98.77           H  
ATOM    462 HH11 ARG A  30       0.406  -4.570  92.505  1.00 98.77           H  
ATOM    463 HH12 ARG A  30       0.102  -2.852  92.331  1.00 98.77           H  
ATOM    464 HH21 ARG A  30      -0.170  -2.808  88.978  1.00 98.77           H  
ATOM    465 HH22 ARG A  30      -0.165  -1.940  90.398  1.00 98.77           H  
ATOM    466  N   ALA A  31       3.801  -7.628  86.787  1.00 98.91           N  
ATOM    467  CA  ALA A  31       3.990  -7.965  85.379  1.00 98.91           C  
ATOM    468  C   ALA A  31       5.075  -9.037  85.182  1.00 98.91           C  
ATOM    469  O   ALA A  31       4.835 -10.052  84.525  1.00 98.91           O  
ATOM    470  CB  ALA A  31       4.318  -6.674  84.631  1.00 98.91           C  
ATOM    471  H   ALA A  31       3.928  -6.664  87.061  1.00 98.91           H  
ATOM    472  HA  ALA A  31       3.058  -8.362  84.975  1.00 98.91           H  
ATOM    473  HB1 ALA A  31       5.203  -6.203  85.058  1.00 98.91           H  
ATOM    474  HB2 ALA A  31       4.499  -6.888  83.577  1.00 98.91           H  
ATOM    475  HB3 ALA A  31       3.476  -5.987  84.712  1.00 98.91           H  
ATOM    476  N   ALA A  32       6.236  -8.866  85.825  1.00 98.87           N  
ATOM    477  CA  ALA A  32       7.317  -9.846  85.778  1.00 98.87           C  
ATOM    478  C   ALA A  32       6.886 -11.197  86.366  1.00 98.87           C  
ATOM    479  O   ALA A  32       7.153 -12.232  85.764  1.00 98.87           O  
ATOM    480  CB  ALA A  32       8.543  -9.277  86.500  1.00 98.87           C  
ATOM    481  H   ALA A  32       6.390  -8.005  86.330  1.00 98.87           H  
ATOM    482  HA  ALA A  32       7.584 -10.018  84.735  1.00 98.87           H  
ATOM    483  HB1 ALA A  32       8.857  -8.357  86.007  1.00 98.87           H  
ATOM    484  HB2 ALA A  32       9.362  -9.996  86.449  1.00 98.87           H  
ATOM    485  HB3 ALA A  32       8.305  -9.069  87.543  1.00 98.87           H  
ATOM    486  N   MET A  33       6.176 -11.208  87.503  1.00 98.73           N  
ATOM    487  CA  MET A  33       5.665 -12.448  88.100  1.00 98.73           C  
ATOM    488  C   MET A  33       4.691 -13.188  87.185  1.00 98.73           C  
ATOM    489  O   MET A  33       4.777 -14.408  87.079  1.00 98.73           O  
ATOM    490  CB  MET A  33       4.974 -12.163  89.434  1.00 98.73           C  
ATOM    491  CG  MET A  33       5.986 -11.919  90.552  1.00 98.73           C  
ATOM    492  SD  MET A  33       5.214 -11.597  92.155  1.00 98.73           S  
ATOM    493  CE  MET A  33       4.492 -13.215  92.531  1.00 98.73           C  
ATOM    494  H   MET A  33       5.983 -10.328  87.960  1.00 98.73           H  
ATOM    495  HA  MET A  33       6.497 -13.129  88.277  1.00 98.73           H  
ATOM    496  HB2 MET A  33       4.370 -13.030  89.702  1.00 98.73           H  
ATOM    497  HB3 MET A  33       4.315 -11.300  89.339  1.00 98.73           H  
ATOM    498  HG2 MET A  33       6.632 -12.792  90.641  1.00 98.73           H  
ATOM    499  HG3 MET A  33       6.610 -11.065  90.287  1.00 98.73           H  
ATOM    500  HE1 MET A  33       5.262 -13.984  92.467  1.00 98.73           H  
ATOM    501  HE2 MET A  33       4.074 -13.209  93.538  1.00 98.73           H  
ATOM    502  HE3 MET A  33       3.699 -13.444  91.819  1.00 98.73           H  
ATOM    503  N   ALA A  34       3.786 -12.482  86.509  1.00 98.77           N  
ATOM    504  CA  ALA A  34       2.838 -13.123  85.607  1.00 98.77           C  
ATOM    505  C   ALA A  34       3.533 -13.751  84.393  1.00 98.77           C  
ATOM    506  O   ALA A  34       3.285 -14.915  84.082  1.00 98.77           O  
ATOM    507  CB  ALA A  34       1.808 -12.090  85.186  1.00 98.77           C  
ATOM    508  H   ALA A  34       3.743 -11.480  86.628  1.00 98.77           H  
ATOM    509  HA  ALA A  34       2.326 -13.924  86.142  1.00 98.77           H  
ATOM    510  HB1 ALA A  34       1.021 -12.569  84.603  1.00 98.77           H  
ATOM    511  HB2 ALA A  34       2.292 -11.325  84.579  1.00 98.77           H  
ATOM    512  HB3 ALA A  34       1.371 -11.640  86.078  1.00 98.77           H  
ATOM    513  N   GLY A  35       4.455 -13.023  83.752  1.00 98.85           N  
ATOM    514  CA  GLY A  35       5.258 -13.589  82.666  1.00 98.85           C  
ATOM    515  C   GLY A  35       6.158 -14.735  83.145  1.00 98.85           C  
ATOM    516  O   GLY A  35       6.309 -15.739  82.452  1.00 98.85           O  
ATOM    517  H   GLY A  35       4.616 -12.066  84.036  1.00 98.85           H  
ATOM    518  HA2 GLY A  35       4.596 -13.971  81.890  1.00 98.85           H  
ATOM    519  HA3 GLY A  35       5.875 -12.803  82.230  1.00 98.85           H  
ATOM    520  N   TRP A  36       6.690 -14.661  84.367  1.00 98.32           N  
ATOM    521  CA  TRP A  36       7.465 -15.750  84.962  1.00 98.32           C  
ATOM    522  C   TRP A  36       6.650 -17.023  85.180  1.00 98.32           C  
ATOM    523  O   TRP A  36       7.149 -18.112  84.906  1.00 98.32           O  
ATOM    524  CB  TRP A  36       8.071 -15.306  86.290  1.00 98.32           C  
ATOM    525  CG  TRP A  36       8.866 -16.377  86.959  1.00 98.32           C  
ATOM    526  CD1 TRP A  36       8.546 -17.063  88.079  1.00 98.32           C  
ATOM    527  CD2 TRP A  36      10.113 -16.941  86.486  1.00 98.32           C  
ATOM    528  CE2 TRP A  36      10.522 -17.976  87.376  1.00 98.32           C  
ATOM    529  CE3 TRP A  36      10.941 -16.648  85.392  1.00 98.32           C  
ATOM    530  NE1 TRP A  36       9.540 -17.989  88.346  1.00 98.32           N  
ATOM    531  CZ2 TRP A  36      11.703 -18.708  87.176  1.00 98.32           C  
ATOM    532  CZ3 TRP A  36      12.127 -17.359  85.196  1.00 98.32           C  
ATOM    533  CH2 TRP A  36      12.507 -18.397  86.065  1.00 98.32           C  
ATOM    534  H   TRP A  36       6.572 -13.810  84.898  1.00 98.32           H  
ATOM    535  HA  TRP A  36       8.277 -16.009  84.282  1.00 98.32           H  
ATOM    536  HB2 TRP A  36       7.284 -14.970  86.966  1.00 98.32           H  
ATOM    537  HB3 TRP A  36       8.741 -14.470  86.084  1.00 98.32           H  
ATOM    538  HD1 TRP A  36       7.649 -16.907  88.659  1.00 98.32           H  
ATOM    539  HE1 TRP A  36       9.540 -18.571  89.173  1.00 98.32           H  
ATOM    540  HE3 TRP A  36      10.678 -15.843  84.722  1.00 98.32           H  
ATOM    541  HZ2 TRP A  36      12.013 -19.464  87.883  1.00 98.32           H  
ATOM    542  HZ3 TRP A  36      12.759 -17.062  84.371  1.00 98.32           H  
ATOM    543  HH2 TRP A  36      13.444 -18.908  85.902  1.00 98.32           H  
ATOM    544  N   GLU A  37       5.406 -16.920  85.645  1.00 98.07           N  
ATOM    545  CA  GLU A  37       4.550 -18.098  85.816  1.00 98.07           C  
ATOM    546  C   GLU A  37       4.251 -18.786  84.472  1.00 98.07           C  
ATOM    547  O   GLU A  37       4.249 -20.018  84.415  1.00 98.07           O  
ATOM    548  CB  GLU A  37       3.271 -17.733  86.589  1.00 98.07           C  
ATOM    549  CG  GLU A  37       3.522 -17.468  88.090  1.00 98.07           C  
ATOM    550  CD  GLU A  37       4.147 -18.659  88.849  1.00 98.07           C  
ATOM    551  OE1 GLU A  37       5.007 -18.451  89.741  1.00 98.07           O  
ATOM    552  OE2 GLU A  37       3.804 -19.826  88.554  1.00 98.07           O1-
ATOM    553  H   GLU A  37       5.046 -16.011  85.897  1.00 98.07           H  
ATOM    554  HA  GLU A  37       5.092 -18.836  86.406  1.00 98.07           H  
ATOM    555  HB2 GLU A  37       2.817 -16.849  86.140  1.00 98.07           H  
ATOM    556  HB3 GLU A  37       2.559 -18.553  86.499  1.00 98.07           H  
ATOM    557  HG2 GLU A  37       4.177 -16.602  88.196  1.00 98.07           H  
ATOM    558  HG3 GLU A  37       2.570 -17.214  88.556  1.00 98.07           H  
ATOM    559  N   VAL A  38       4.131 -18.029  83.370  1.00 98.58           N  
ATOM    560  CA  VAL A  38       4.061 -18.593  82.006  1.00 98.58           C  
ATOM    561  C   VAL A  38       5.322 -19.403  81.690  1.00 98.58           C  
ATOM    562  O   VAL A  38       5.229 -20.588  81.363  1.00 98.58           O  
ATOM    563  CB  VAL A  38       3.826 -17.497  80.942  1.00 98.58           C  
ATOM    564  CG1 VAL A  38       3.858 -18.053  79.515  1.00 98.58           C  
ATOM    565  CG2 VAL A  38       2.469 -16.815  81.145  1.00 98.58           C  
ATOM    566  H   VAL A  38       4.144 -17.024  83.478  1.00 98.58           H  
ATOM    567  HA  VAL A  38       3.221 -19.285  81.962  1.00 98.58           H  
ATOM    568  HB  VAL A  38       4.604 -16.737  81.015  1.00 98.58           H  
ATOM    569 HG11 VAL A  38       3.595 -17.260  78.815  1.00 98.58           H  
ATOM    570 HG12 VAL A  38       4.860 -18.397  79.259  1.00 98.58           H  
ATOM    571 HG13 VAL A  38       3.145 -18.870  79.410  1.00 98.58           H  
ATOM    572 HG21 VAL A  38       2.348 -16.019  80.409  1.00 98.58           H  
ATOM    573 HG22 VAL A  38       1.661 -17.537  81.026  1.00 98.58           H  
ATOM    574 HG23 VAL A  38       2.410 -16.370  82.138  1.00 98.58           H  
ATOM    575  N   LEU A  39       6.511 -18.815  81.865  1.00 98.11           N  
ATOM    576  CA  LEU A  39       7.791 -19.497  81.621  1.00 98.11           C  
ATOM    577  C   LEU A  39       7.971 -20.735  82.515  1.00 98.11           C  
ATOM    578  O   LEU A  39       8.437 -21.793  82.081  1.00 98.11           O  
ATOM    579  CB  LEU A  39       8.947 -18.518  81.893  1.00 98.11           C  
ATOM    580  CG  LEU A  39       9.015 -17.301  80.960  1.00 98.11           C  
ATOM    581  CD1 LEU A  39      10.139 -16.371  81.416  1.00 98.11           C  
ATOM    582  CD2 LEU A  39       9.268 -17.698  79.511  1.00 98.11           C  
ATOM    583  H   LEU A  39       6.520 -17.844  82.140  1.00 98.11           H  
ATOM    584  HA  LEU A  39       7.829 -19.833  80.586  1.00 98.11           H  
ATOM    585  HB2 LEU A  39       9.881 -19.072  81.804  1.00 98.11           H  
ATOM    586  HB3 LEU A  39       8.873 -18.162  82.921  1.00 98.11           H  
ATOM    587  HG  LEU A  39       8.076 -16.750  81.016  1.00 98.11           H  
ATOM    588 HD11 LEU A  39      11.104 -16.873  81.340  1.00 98.11           H  
ATOM    589 HD12 LEU A  39      10.157 -15.488  80.778  1.00 98.11           H  
ATOM    590 HD13 LEU A  39       9.964 -16.054  82.444  1.00 98.11           H  
ATOM    591 HD21 LEU A  39       9.414 -16.799  78.912  1.00 98.11           H  
ATOM    592 HD22 LEU A  39      10.165 -18.314  79.447  1.00 98.11           H  
ATOM    593 HD23 LEU A  39       8.416 -18.243  79.106  1.00 98.11           H  
ATOM    594  N   ARG A  40       7.573 -20.631  83.785  1.00 95.38           N  
ATOM    595  CA  ARG A  40       7.657 -21.711  84.772  1.00 95.38           C  
ATOM    596  C   ARG A  40       6.740 -22.878  84.415  1.00 95.38           C  
ATOM    597  O   ARG A  40       7.129 -24.032  84.635  1.00 95.38           O  
ATOM    598  CB  ARG A  40       7.312 -21.138  86.148  1.00 95.38           C  
ATOM    599  CG  ARG A  40       7.513 -22.180  87.250  1.00 95.38           C  
ATOM    600  CD  ARG A  40       7.028 -21.609  88.574  1.00 95.38           C  
ATOM    601  NE  ARG A  40       7.212 -22.585  89.659  1.00 95.38           N  
ATOM    602  CZ  ARG A  40       6.893 -22.352  90.914  1.00 95.38           C  
ATOM    603  NH1 ARG A  40       6.350 -21.223  91.284  1.00 95.38           N1+
ATOM    604  NH2 ARG A  40       7.123 -23.264  91.822  1.00 95.38           N  
ATOM    605  H   ARG A  40       7.219 -19.731  84.079  1.00 95.38           H  
ATOM    606  HA  ARG A  40       8.685 -22.072  84.779  1.00 95.38           H  
ATOM    607  HB2 ARG A  40       7.949 -20.279  86.354  1.00 95.38           H  
ATOM    608  HB3 ARG A  40       6.273 -20.807  86.147  1.00 95.38           H  
ATOM    609  HG2 ARG A  40       8.570 -22.437  87.321  1.00 95.38           H  
ATOM    610  HG3 ARG A  40       6.930 -23.078  87.040  1.00 95.38           H  
ATOM    611  HD2 ARG A  40       5.973 -21.353  88.482  1.00 95.38           H  
ATOM    612  HD3 ARG A  40       7.581 -20.695  88.793  1.00 95.38           H  
ATOM    613  HE  ARG A  40       7.584 -23.492  89.416  1.00 95.38           H  
ATOM    614 HH11 ARG A  40       6.074 -21.029  92.236  1.00 95.38           H  
ATOM    615 HH12 ARG A  40       6.049 -20.562  90.581  1.00 95.38           H  
ATOM    616 HH21 ARG A  40       6.873 -23.066  92.781  1.00 95.38           H  
ATOM    617 HH22 ARG A  40       7.546 -24.143  91.562  1.00 95.38           H  
ATOM    618  N   ALA A  41       5.572 -22.601  83.847  1.00 96.97           N  
ATOM    619  CA  ALA A  41       4.661 -23.610  83.319  1.00 96.97           C  
ATOM    620  C   ALA A  41       5.159 -24.248  82.006  1.00 96.97           C  
ATOM    621  O   ALA A  41       4.597 -25.249  81.570  1.00 96.97           O  
ATOM    622  CB  ALA A  41       3.280 -22.968  83.163  1.00 96.97           C  
ATOM    623  H   ALA A  41       5.294 -21.634  83.762  1.00 96.97           H  
ATOM    624  HA  ALA A  41       4.571 -24.415  84.048  1.00 96.97           H  
ATOM    625  HB1 ALA A  41       2.561 -23.713  82.822  1.00 96.97           H  
ATOM    626  HB2 ALA A  41       3.323 -22.159  82.434  1.00 96.97           H  
ATOM    627  HB3 ALA A  41       2.945 -22.563  84.119  1.00 96.97           H  
ATOM    628  N   GLY A  42       6.243 -23.732  81.415  1.00 96.91           N  
ATOM    629  CA  GLY A  42       6.781 -24.193  80.135  1.00 96.91           C  
ATOM    630  C   GLY A  42       6.194 -23.474  78.921  1.00 96.91           C  
ATOM    631  O   GLY A  42       6.331 -23.982  77.813  1.00 96.91           O  
ATOM    632  H   GLY A  42       6.630 -22.878  81.790  1.00 96.91           H  
ATOM    633  HA2 GLY A  42       6.602 -25.261  80.012  1.00 96.91           H  
ATOM    634  HA3 GLY A  42       7.856 -24.011  80.123  1.00 96.91           H  
ATOM    635  N   GLY A  43       5.539 -22.326  79.120  1.00 98.47           N  
ATOM    636  CA  GLY A  43       5.124 -21.441  78.036  1.00 98.47           C  
ATOM    637  C   GLY A  43       6.312 -20.761  77.352  1.00 98.47           C  
ATOM    638  O   GLY A  43       7.426 -20.735  77.887  1.00 98.47           O  
ATOM    639  H   GLY A  43       5.483 -21.948  80.055  1.00 98.47           H  
ATOM    640  HA2 GLY A  43       4.577 -22.016  77.289  1.00 98.47           H  
ATOM    641  HA3 GLY A  43       4.461 -20.669  78.425  1.00 98.47           H  
ATOM    642  N   SER A  44       6.059 -20.219  76.162  1.00 98.84           N  
ATOM    643  CA  SER A  44       7.086 -19.578  75.340  1.00 98.84           C  
ATOM    644  C   SER A  44       7.498 -18.207  75.882  1.00 98.84           C  
ATOM    645  O   SER A  44       6.748 -17.555  76.618  1.00 98.84           O  
ATOM    646  CB  SER A  44       6.604 -19.462  73.889  1.00 98.84           C  
ATOM    647  OG  SER A  44       5.569 -18.502  73.762  1.00 98.84           O  
ATOM    648  H   SER A  44       5.108 -20.202  75.820  1.00 98.84           H  
ATOM    649  HA  SER A  44       7.973 -20.212  75.339  1.00 98.84           H  
ATOM    650  HB2 SER A  44       6.253 -20.433  73.539  1.00 98.84           H  
ATOM    651  HB3 SER A  44       7.443 -19.156  73.267  1.00 98.84           H  
ATOM    652  HG  SER A  44       4.720 -18.886  73.995  1.00 98.84           H  
ATOM    653  N   ALA A  45       8.673 -17.729  75.468  1.00 98.93           N  
ATOM    654  CA  ALA A  45       9.115 -16.368  75.766  1.00 98.93           C  
ATOM    655  C   ALA A  45       8.121 -15.330  75.227  1.00 98.93           C  
ATOM    656  O   ALA A  45       7.849 -14.324  75.881  1.00 98.93           O  
ATOM    657  CB  ALA A  45      10.510 -16.168  75.169  1.00 98.93           C  
ATOM    658  H   ALA A  45       9.288 -18.335  74.944  1.00 98.93           H  
ATOM    659  HA  ALA A  45       9.174 -16.235  76.846  1.00 98.93           H  
ATOM    660  HB1 ALA A  45      11.211 -16.852  75.647  1.00 98.93           H  
ATOM    661  HB2 ALA A  45      10.500 -16.362  74.097  1.00 98.93           H  
ATOM    662  HB3 ALA A  45      10.845 -15.144  75.340  1.00 98.93           H  
ATOM    663  N   LEU A  46       7.540 -15.612  74.062  1.00 98.94           N  
ATOM    664  CA  LEU A  46       6.568 -14.765  73.387  1.00 98.94           C  
ATOM    665  C   LEU A  46       5.278 -14.593  74.208  1.00 98.94           C  
ATOM    666  O   LEU A  46       4.811 -13.472  74.403  1.00 98.94           O  
ATOM    667  CB  LEU A  46       6.319 -15.416  72.022  1.00 98.94           C  
ATOM    668  CG  LEU A  46       5.550 -14.536  71.036  1.00 98.94           C  
ATOM    669  CD1 LEU A  46       6.385 -13.338  70.582  1.00 98.94           C  
ATOM    670  CD2 LEU A  46       5.197 -15.412  69.835  1.00 98.94           C  
ATOM    671  H   LEU A  46       7.798 -16.479  73.613  1.00 98.94           H  
ATOM    672  HA  LEU A  46       7.010 -13.780  73.241  1.00 98.94           H  
ATOM    673  HB2 LEU A  46       7.273 -15.679  71.567  1.00 98.94           H  
ATOM    674  HB3 LEU A  46       5.764 -16.340  72.186  1.00 98.94           H  
ATOM    675  HG  LEU A  46       4.632 -14.173  71.499  1.00 98.94           H  
ATOM    676 HD11 LEU A  46       7.357 -13.670  70.217  1.00 98.94           H  
ATOM    677 HD12 LEU A  46       6.540 -12.655  71.417  1.00 98.94           H  
ATOM    678 HD13 LEU A  46       5.869 -12.806  69.782  1.00 98.94           H  
ATOM    679 HD21 LEU A  46       6.071 -15.569  69.204  1.00 98.94           H  
ATOM    680 HD22 LEU A  46       4.390 -14.948  69.268  1.00 98.94           H  
ATOM    681 HD23 LEU A  46       4.829 -16.382  70.169  1.00 98.94           H  
ATOM    682  N   ASP A  47       4.747 -15.685  74.763  1.00 98.95           N  
ATOM    683  CA  ASP A  47       3.564 -15.640  75.632  1.00 98.95           C  
ATOM    684  C   ASP A  47       3.862 -14.933  76.964  1.00 98.95           C  
ATOM    685  O   ASP A  47       3.002 -14.242  77.519  1.00 98.95           O  
ATOM    686  CB  ASP A  47       3.054 -17.064  75.901  1.00 98.95           C  
ATOM    687  CG  ASP A  47       2.728 -17.853  74.631  1.00 98.95           C  
ATOM    688  OD1 ASP A  47       2.232 -17.252  73.644  1.00 98.95           O  
ATOM    689  OD2 ASP A  47       3.065 -19.062  74.627  1.00 98.95           O1-
ATOM    690  H   ASP A  47       5.168 -16.580  74.557  1.00 98.95           H  
ATOM    691  HA  ASP A  47       2.774 -15.080  75.130  1.00 98.95           H  
ATOM    692  HB2 ASP A  47       2.156 -17.006  76.517  1.00 98.95           H  
ATOM    693  HB3 ASP A  47       3.817 -17.603  76.464  1.00 98.95           H  
ATOM    694  N   ALA A  48       5.088 -15.075  77.477  1.00 98.97           N  
ATOM    695  CA  ALA A  48       5.524 -14.425  78.708  1.00 98.97           C  
ATOM    696  C   ALA A  48       5.627 -12.898  78.566  1.00 98.97           C  
ATOM    697  O   ALA A  48       5.133 -12.178  79.438  1.00 98.97           O  
ATOM    698  CB  ALA A  48       6.853 -15.046  79.142  1.00 98.97           C  
ATOM    699  H   ALA A  48       5.734 -15.687  77.000  1.00 98.97           H  
ATOM    700  HA  ALA A  48       4.786 -14.630  79.483  1.00 98.97           H  
ATOM    701  HB1 ALA A  48       6.733 -16.126  79.224  1.00 98.97           H  
ATOM    702  HB2 ALA A  48       7.634 -14.827  78.413  1.00 98.97           H  
ATOM    703  HB3 ALA A  48       7.146 -14.639  80.109  1.00 98.97           H  
ATOM    704  N   VAL A  49       6.227 -12.392  77.478  1.00 98.98           N  
ATOM    705  CA  VAL A  49       6.327 -10.939  77.245  1.00 98.98           C  
ATOM    706  C   VAL A  49       4.971 -10.315  76.938  1.00 98.98           C  
ATOM    707  O   VAL A  49       4.693  -9.226  77.436  1.00 98.98           O  
ATOM    708  CB  VAL A  49       7.353 -10.545  76.165  1.00 98.98           C  
ATOM    709  CG1 VAL A  49       8.765 -10.965  76.569  1.00 98.98           C  
ATOM    710  CG2 VAL A  49       7.056 -11.095  74.768  1.00 98.98           C  
ATOM    711  H   VAL A  49       6.621 -13.027  76.799  1.00 98.98           H  
ATOM    712  HA  VAL A  49       6.660 -10.479  78.176  1.00 98.98           H  
ATOM    713  HB  VAL A  49       7.358  -9.456  76.098  1.00 98.98           H  
ATOM    714 HG11 VAL A  49       8.991 -10.603  77.572  1.00 98.98           H  
ATOM    715 HG12 VAL A  49       8.847 -12.052  76.546  1.00 98.98           H  
ATOM    716 HG13 VAL A  49       9.483 -10.540  75.868  1.00 98.98           H  
ATOM    717 HG21 VAL A  49       7.814 -10.748  74.065  1.00 98.98           H  
ATOM    718 HG22 VAL A  49       7.066 -12.185  74.788  1.00 98.98           H  
ATOM    719 HG23 VAL A  49       6.082 -10.752  74.419  1.00 98.98           H  
ATOM    720  N   GLU A  50       4.098 -11.010  76.200  1.00 98.97           N  
ATOM    721  CA  GLU A  50       2.727 -10.546  75.982  1.00 98.97           C  
ATOM    722  C   GLU A  50       1.983 -10.445  77.318  1.00 98.97           C  
ATOM    723  O   GLU A  50       1.432  -9.397  77.638  1.00 98.97           O  
ATOM    724  CB  GLU A  50       1.992 -11.485  75.012  1.00 98.97           C  
ATOM    725  CG  GLU A  50       0.579 -10.966  74.703  1.00 98.97           C  
ATOM    726  CD  GLU A  50      -0.209 -11.848  73.727  1.00 98.97           C  
ATOM    727  OE1 GLU A  50      -1.342 -11.417  73.392  1.00 98.97           O  
ATOM    728  OE2 GLU A  50       0.305 -12.919  73.322  1.00 98.97           O1-
ATOM    729  H   GLU A  50       4.383 -11.886  75.785  1.00 98.97           H  
ATOM    730  HA  GLU A  50       2.757  -9.549  75.542  1.00 98.97           H  
ATOM    731  HB2 GLU A  50       2.557 -11.549  74.082  1.00 98.97           H  
ATOM    732  HB3 GLU A  50       1.928 -12.481  75.450  1.00 98.97           H  
ATOM    733  HG2 GLU A  50       0.011 -10.896  75.630  1.00 98.97           H  
ATOM    734  HG3 GLU A  50       0.666  -9.964  74.282  1.00 98.97           H  
ATOM    735  N   THR A  51       2.024 -11.499  78.139  1.00 98.96           N  
ATOM    736  CA  THR A  51       1.352 -11.531  79.448  1.00 98.96           C  
ATOM    737  C   THR A  51       1.836 -10.405  80.364  1.00 98.96           C  
ATOM    738  O   THR A  51       1.022  -9.739  81.004  1.00 98.96           O  
ATOM    739  CB  THR A  51       1.568 -12.892  80.129  1.00 98.96           C  
ATOM    740  CG2 THR A  51       0.916 -12.984  81.508  1.00 98.96           C  
ATOM    741  OG1 THR A  51       0.991 -13.911  79.346  1.00 98.96           O  
ATOM    742  H   THR A  51       2.511 -12.326  77.823  1.00 98.96           H  
ATOM    743  HA  THR A  51       0.281 -11.390  79.299  1.00 98.96           H  
ATOM    744  HB  THR A  51       2.635 -13.090  80.232  1.00 98.96           H  
ATOM    745  HG1 THR A  51       1.598 -14.091  78.625  1.00 98.96           H  
ATOM    746 HG21 THR A  51       1.018 -14.000  81.891  1.00 98.96           H  
ATOM    747 HG22 THR A  51       1.410 -12.303  82.200  1.00 98.96           H  
ATOM    748 HG23 THR A  51      -0.142 -12.729  81.433  1.00 98.96           H  
ATOM    749  N   ALA A  52       3.149 -10.165  80.411  1.00 98.97           N  
ATOM    750  CA  ALA A  52       3.726  -9.096  81.216  1.00 98.97           C  
ATOM    751  C   ALA A  52       3.282  -7.709  80.728  1.00 98.97           C  
ATOM    752  O   ALA A  52       2.816  -6.905  81.535  1.00 98.97           O  
ATOM    753  CB  ALA A  52       5.251  -9.241  81.215  1.00 98.97           C  
ATOM    754  H   ALA A  52       3.770 -10.735  79.853  1.00 98.97           H  
ATOM    755  HA  ALA A  52       3.375  -9.204  82.243  1.00 98.97           H  
ATOM    756  HB1 ALA A  52       5.691  -8.446  81.817  1.00 98.97           H  
ATOM    757  HB2 ALA A  52       5.526 -10.205  81.643  1.00 98.97           H  
ATOM    758  HB3 ALA A  52       5.635  -9.175  80.198  1.00 98.97           H  
ATOM    759  N   VAL A  53       3.375  -7.431  79.423  1.00 98.97           N  
ATOM    760  CA  VAL A  53       3.006  -6.118  78.868  1.00 98.97           C  
ATOM    761  C   VAL A  53       1.506  -5.866  78.967  1.00 98.97           C  
ATOM    762  O   VAL A  53       1.120  -4.758  79.319  1.00 98.97           O  
ATOM    763  CB  VAL A  53       3.528  -5.941  77.431  1.00 98.97           C  
ATOM    764  CG1 VAL A  53       3.011  -4.663  76.757  1.00 98.97           C  
ATOM    765  CG2 VAL A  53       5.059  -5.837  77.454  1.00 98.97           C  
ATOM    766  H   VAL A  53       3.730  -8.137  78.793  1.00 98.97           H  
ATOM    767  HA  VAL A  53       3.474  -5.346  79.480  1.00 98.97           H  
ATOM    768  HB  VAL A  53       3.233  -6.799  76.827  1.00 98.97           H  
ATOM    769 HG11 VAL A  53       1.929  -4.702  76.627  1.00 98.97           H  
ATOM    770 HG12 VAL A  53       3.467  -4.548  75.774  1.00 98.97           H  
ATOM    771 HG13 VAL A  53       3.251  -3.793  77.369  1.00 98.97           H  
ATOM    772 HG21 VAL A  53       5.436  -5.655  76.449  1.00 98.97           H  
ATOM    773 HG22 VAL A  53       5.493  -6.763  77.831  1.00 98.97           H  
ATOM    774 HG23 VAL A  53       5.365  -5.013  78.099  1.00 98.97           H  
ATOM    775  N   ARG A  54       0.654  -6.878  78.772  1.00 98.93           N  
ATOM    776  CA  ARG A  54      -0.797  -6.730  78.971  1.00 98.93           C  
ATOM    777  C   ARG A  54      -1.152  -6.274  80.382  1.00 98.93           C  
ATOM    778  O   ARG A  54      -1.991  -5.399  80.541  1.00 98.93           O  
ATOM    779  CB  ARG A  54      -1.509  -8.050  78.701  1.00 98.93           C  
ATOM    780  CG  ARG A  54      -1.605  -8.377  77.209  1.00 98.93           C  
ATOM    781  CD  ARG A  54      -2.445  -9.641  77.070  1.00 98.93           C  
ATOM    782  NE  ARG A  54      -3.861  -9.300  77.265  1.00 98.93           N  
ATOM    783  CZ  ARG A  54      -4.889 -10.102  77.148  1.00 98.93           C  
ATOM    784  NH1 ARG A  54      -4.742 -11.353  76.805  1.00 98.93           N1+
ATOM    785  NH2 ARG A  54      -6.078  -9.624  77.376  1.00 98.93           N  
ATOM    786  H   ARG A  54       1.020  -7.770  78.472  1.00 98.93           H  
ATOM    787  HA  ARG A  54      -1.181  -5.964  78.298  1.00 98.93           H  
ATOM    788  HB2 ARG A  54      -0.997  -8.857  79.226  1.00 98.93           H  
ATOM    789  HB3 ARG A  54      -2.517  -7.970  79.108  1.00 98.93           H  
ATOM    790  HG2 ARG A  54      -0.619  -8.547  76.779  1.00 98.93           H  
ATOM    791  HG3 ARG A  54      -2.075  -7.554  76.672  1.00 98.93           H  
ATOM    792  HD2 ARG A  54      -2.278 -10.078  76.086  1.00 98.93           H  
ATOM    793  HD3 ARG A  54      -2.124 -10.370  77.812  1.00 98.93           H  
ATOM    794  HE  ARG A  54      -4.062  -8.345  77.526  1.00 98.93           H  
ATOM    795 HH11 ARG A  54      -3.814 -11.637  76.526  1.00 98.93           H  
ATOM    796 HH12 ARG A  54      -5.542 -11.952  76.657  1.00 98.93           H  
ATOM    797 HH21 ARG A  54      -6.154  -8.632  77.546  1.00 98.93           H  
ATOM    798 HH22 ARG A  54      -6.905 -10.203  77.321  1.00 98.93           H  
ATOM    799  N   LEU A  55      -0.494  -6.821  81.407  1.00 98.91           N  
ATOM    800  CA  LEU A  55      -0.728  -6.372  82.784  1.00 98.91           C  
ATOM    801  C   LEU A  55      -0.288  -4.928  83.027  1.00 98.91           C  
ATOM    802  O   LEU A  55      -0.876  -4.264  83.874  1.00 98.91           O  
ATOM    803  CB  LEU A  55      -0.010  -7.292  83.778  1.00 98.91           C  
ATOM    804  CG  LEU A  55      -0.720  -8.628  84.030  1.00 98.91           C  
ATOM    805  CD1 LEU A  55       0.091  -9.380  85.076  1.00 98.91           C  
ATOM    806  CD2 LEU A  55      -2.134  -8.473  84.594  1.00 98.91           C  
ATOM    807  H   LEU A  55       0.201  -7.529  81.220  1.00 98.91           H  
ATOM    808  HA  LEU A  55      -1.801  -6.379  82.974  1.00 98.91           H  
ATOM    809  HB2 LEU A  55       0.065  -6.769  84.732  1.00 98.91           H  
ATOM    810  HB3 LEU A  55       1.003  -7.478  83.423  1.00 98.91           H  
ATOM    811  HG  LEU A  55      -0.756  -9.214  83.112  1.00 98.91           H  
ATOM    812 HD11 LEU A  55       0.103  -8.830  86.018  1.00 98.91           H  
ATOM    813 HD12 LEU A  55       1.112  -9.486  84.709  1.00 98.91           H  
ATOM    814 HD13 LEU A  55      -0.356 -10.363  85.228  1.00 98.91           H  
ATOM    815 HD21 LEU A  55      -2.128  -7.801  85.452  1.00 98.91           H  
ATOM    816 HD22 LEU A  55      -2.528  -9.446  84.888  1.00 98.91           H  
ATOM    817 HD23 LEU A  55      -2.795  -8.066  83.829  1.00 98.91           H  
ATOM    818  N   LEU A  56       0.737  -4.452  82.316  1.00 98.81           N  
ATOM    819  CA  LEU A  56       1.159  -3.053  82.381  1.00 98.81           C  
ATOM    820  C   LEU A  56       0.182  -2.145  81.626  1.00 98.81           C  
ATOM    821  O   LEU A  56      -0.102  -1.057  82.104  1.00 98.81           O  
ATOM    822  CB  LEU A  56       2.586  -2.906  81.828  1.00 98.81           C  
ATOM    823  CG  LEU A  56       3.648  -3.699  82.602  1.00 98.81           C  
ATOM    824  CD1 LEU A  56       4.949  -3.802  81.809  1.00 98.81           C  
ATOM    825  CD2 LEU A  56       3.955  -3.090  83.972  1.00 98.81           C  
ATOM    826  H   LEU A  56       1.164  -5.051  81.624  1.00 98.81           H  
ATOM    827  HA  LEU A  56       1.149  -2.722  83.420  1.00 98.81           H  
ATOM    828  HB2 LEU A  56       2.580  -3.231  80.788  1.00 98.81           H  
ATOM    829  HB3 LEU A  56       2.855  -1.850  81.849  1.00 98.81           H  
ATOM    830  HG  LEU A  56       3.285  -4.715  82.755  1.00 98.81           H  
ATOM    831 HD11 LEU A  56       5.436  -4.737  82.085  1.00 98.81           H  
ATOM    832 HD12 LEU A  56       5.608  -2.963  82.033  1.00 98.81           H  
ATOM    833 HD13 LEU A  56       4.750  -3.837  80.739  1.00 98.81           H  
ATOM    834 HD21 LEU A  56       3.062  -3.123  84.597  1.00 98.81           H  
ATOM    835 HD22 LEU A  56       4.272  -2.054  83.854  1.00 98.81           H  
ATOM    836 HD23 LEU A  56       4.748  -3.657  84.458  1.00 98.81           H  
ATOM    837  N   GLU A  57      -0.364  -2.601  80.494  1.00 98.70           N  
ATOM    838  CA  GLU A  57      -1.415  -1.899  79.740  1.00 98.70           C  
ATOM    839  C   GLU A  57      -2.744  -1.804  80.507  1.00 98.70           C  
ATOM    840  O   GLU A  57      -3.504  -0.853  80.331  1.00 98.70           O  
ATOM    841  CB  GLU A  57      -1.675  -2.635  78.416  1.00 98.70           C  
ATOM    842  CG  GLU A  57      -0.554  -2.498  77.376  1.00 98.70           C  
ATOM    843  CD  GLU A  57      -0.835  -3.335  76.120  1.00 98.70           C  
ATOM    844  OE1 GLU A  57      -0.307  -2.979  75.039  1.00 98.70           O  
ATOM    845  OE2 GLU A  57      -1.600  -4.323  76.190  1.00 98.70           O1-
ATOM    846  H   GLU A  57      -0.045  -3.490  80.137  1.00 98.70           H  
ATOM    847  HA  GLU A  57      -1.091  -0.879  79.533  1.00 98.70           H  
ATOM    848  HB2 GLU A  57      -1.839  -3.690  78.636  1.00 98.70           H  
ATOM    849  HB3 GLU A  57      -2.591  -2.248  77.967  1.00 98.70           H  
ATOM    850  HG2 GLU A  57      -0.476  -1.448  77.097  1.00 98.70           H  
ATOM    851  HG3 GLU A  57       0.400  -2.803  77.806  1.00 98.70           H  
ATOM    852  N   ASP A  58      -3.048  -2.794  81.348  1.00 98.37           N  
ATOM    853  CA  ASP A  58      -4.254  -2.802  82.180  1.00 98.37           C  
ATOM    854  C   ASP A  58      -4.083  -1.974  83.478  1.00 98.37           C  
ATOM    855  O   ASP A  58      -5.072  -1.637  84.140  1.00 98.37           O  
ATOM    856  CB  ASP A  58      -4.650  -4.259  82.492  1.00 98.37           C  
ATOM    857  CG  ASP A  58      -5.134  -5.092  81.289  1.00 98.37           C  
ATOM    858  OD1 ASP A  58      -5.554  -4.522  80.254  1.00 98.37           O  
ATOM    859  OD2 ASP A  58      -5.166  -6.338  81.433  1.00 98.37           O1-
ATOM    860  H   ASP A  58      -2.463  -3.617  81.338  1.00 98.37           H  
ATOM    861  HA  ASP A  58      -5.071  -2.347  81.619  1.00 98.37           H  
ATOM    862  HB2 ASP A  58      -3.802  -4.761  82.957  1.00 98.37           H  
ATOM    863  HB3 ASP A  58      -5.460  -4.244  83.221  1.00 98.37           H  
ATOM    864  N   ASP A  59      -2.844  -1.639  83.860  1.00 97.84           N  
ATOM    865  CA  ASP A  59      -2.513  -0.896  85.077  1.00 97.84           C  
ATOM    866  C   ASP A  59      -2.404   0.617  84.799  1.00 97.84           C  
ATOM    867  O   ASP A  59      -1.412   1.073  84.225  1.00 97.84           O  
ATOM    868  CB  ASP A  59      -1.238  -1.470  85.709  1.00 97.84           C  
ATOM    869  CG  ASP A  59      -0.834  -0.826  87.044  1.00 97.84           C  
ATOM    870  OD1 ASP A  59      -1.335   0.262  87.425  1.00 97.84           O  
ATOM    871  OD2 ASP A  59      -0.044  -1.482  87.762  1.00 97.84           O1-
ATOM    872  H   ASP A  59      -2.085  -1.855  83.229  1.00 97.84           H  
ATOM    873  HA  ASP A  59      -3.308  -1.083  85.799  1.00 97.84           H  
ATOM    874  HB2 ASP A  59      -1.407  -2.530  85.896  1.00 97.84           H  
ATOM    875  HB3 ASP A  59      -0.412  -1.394  85.002  1.00 97.84           H  
ATOM    876  N   PRO A  60      -3.351   1.439  85.301  1.00 96.64           N  
ATOM    877  CA  PRO A  60      -3.399   2.878  85.032  1.00 96.64           C  
ATOM    878  C   PRO A  60      -2.235   3.673  85.612  1.00 96.64           C  
ATOM    879  O   PRO A  60      -2.174   4.886  85.421  1.00 96.64           O  
ATOM    880  CB  PRO A  60      -4.725   3.344  85.620  1.00 96.64           C  
ATOM    881  CG  PRO A  60      -4.902   2.403  86.810  1.00 96.64           C  
ATOM    882  CD  PRO A  60      -4.391   1.079  86.253  1.00 96.64           C  
ATOM    883  HA  PRO A  60      -3.383   3.058  83.957  1.00 96.64           H  
ATOM    884  HB2 PRO A  60      -5.499   3.169  84.872  1.00 96.64           H  
ATOM    885  HB3 PRO A  60      -4.713   4.392  85.921  1.00 96.64           H  
ATOM    886  HG2 PRO A  60      -4.263   2.725  87.632  1.00 96.64           H  
ATOM    887  HG3 PRO A  60      -5.939   2.332  87.141  1.00 96.64           H  
ATOM    888  HD2 PRO A  60      -5.190   0.550  85.732  1.00 96.64           H  
ATOM    889  HD3 PRO A  60      -3.994   0.471  87.065  1.00 96.64           H  
ATOM    890  N   THR A  61      -1.335   3.025  86.350  1.00 95.58           N  
ATOM    891  CA  THR A  61      -0.065   3.621  86.750  1.00 95.58           C  
ATOM    892  C   THR A  61       0.754   4.015  85.523  1.00 95.58           C  
ATOM    893  O   THR A  61       1.325   5.107  85.529  1.00 95.58           O  
ATOM    894  CB  THR A  61       0.733   2.642  87.620  1.00 95.58           C  
ATOM    895  CG2 THR A  61       2.003   3.268  88.187  1.00 95.58           C  
ATOM    896  OG1 THR A  61      -0.056   2.224  88.712  1.00 95.58           O  
ATOM    897  H   THR A  61      -1.447   2.030  86.477  1.00 95.58           H  
ATOM    898  HA  THR A  61      -0.265   4.518  87.337  1.00 95.58           H  
ATOM    899  HB  THR A  61       1.006   1.768  87.028  1.00 95.58           H  
ATOM    900  HG1 THR A  61      -0.553   1.477  88.369  1.00 95.58           H  
ATOM    901 HG21 THR A  61       2.489   2.544  88.841  1.00 95.58           H  
ATOM    902 HG22 THR A  61       1.763   4.170  88.747  1.00 95.58           H  
ATOM    903 HG23 THR A  61       2.692   3.508  87.376  1.00 95.58           H  
ATOM    904  N   PHE A  62       0.760   3.183  84.477  1.00 97.04           N  
ATOM    905  CA  PHE A  62       1.651   3.302  83.326  1.00 97.04           C  
ATOM    906  C   PHE A  62       1.008   3.999  82.120  1.00 97.04           C  
ATOM    907  O   PHE A  62      -0.210   4.089  81.989  1.00 97.04           O  
ATOM    908  CB  PHE A  62       2.175   1.916  82.939  1.00 97.04           C  
ATOM    909  CG  PHE A  62       2.866   1.175  84.066  1.00 97.04           C  
ATOM    910  CD1 PHE A  62       4.177   1.512  84.450  1.00 97.04           C  
ATOM    911  CD2 PHE A  62       2.172   0.175  84.763  1.00 97.04           C  
ATOM    912  CE1 PHE A  62       4.786   0.850  85.531  1.00 97.04           C  
ATOM    913  CE2 PHE A  62       2.775  -0.485  85.846  1.00 97.04           C  
ATOM    914  CZ  PHE A  62       4.086  -0.150  86.227  1.00 97.04           C  
ATOM    915  H   PHE A  62       0.131   2.392  84.475  1.00 97.04           H  
ATOM    916  HA  PHE A  62       2.511   3.905  83.620  1.00 97.04           H  
ATOM    917  HB2 PHE A  62       2.885   2.042  82.121  1.00 97.04           H  
ATOM    918  HB3 PHE A  62       1.346   1.315  82.564  1.00 97.04           H  
ATOM    919  HD1 PHE A  62       4.708   2.294  83.927  1.00 97.04           H  
ATOM    920  HD2 PHE A  62       1.164  -0.071  84.459  1.00 97.04           H  
ATOM    921  HE1 PHE A  62       5.785   1.126  85.837  1.00 97.04           H  
ATOM    922  HE2 PHE A  62       2.216  -1.244  86.371  1.00 97.04           H  
ATOM    923  HZ  PHE A  62       4.554  -0.650  87.062  1.00 97.04           H  
ATOM    924  N   ASP A  63       1.860   4.484  81.218  1.00 96.41           N  
ATOM    925  CA  ASP A  63       1.482   5.142  79.965  1.00 96.41           C  
ATOM    926  C   ASP A  63       1.472   4.122  78.813  1.00 96.41           C  
ATOM    927  O   ASP A  63       2.254   4.177  77.864  1.00 96.41           O  
ATOM    928  CB  ASP A  63       2.409   6.346  79.776  1.00 96.41           C  
ATOM    929  CG  ASP A  63       2.415   6.971  78.386  1.00 96.41           C  
ATOM    930  OD1 ASP A  63       1.318   7.117  77.803  1.00 96.41           O  
ATOM    931  OD2 ASP A  63       3.515   7.378  77.952  1.00 96.41           O1-
ATOM    932  H   ASP A  63       2.846   4.313  81.348  1.00 96.41           H  
ATOM    933  HA  ASP A  63       0.468   5.530  80.050  1.00 96.41           H  
ATOM    934  HB2 ASP A  63       3.419   6.006  80.002  1.00 96.41           H  
ATOM    935  HB3 ASP A  63       2.145   7.111  80.506  1.00 96.41           H  
ATOM    936  N   ALA A  64       0.586   3.138  78.935  1.00 97.91           N  
ATOM    937  CA  ALA A  64       0.245   2.166  77.902  1.00 97.91           C  
ATOM    938  C   ALA A  64      -1.162   1.628  78.181  1.00 97.91           C  
ATOM    939  O   ALA A  64      -1.558   1.536  79.339  1.00 97.91           O  
ATOM    940  CB  ALA A  64       1.279   1.037  77.900  1.00 97.91           C  
ATOM    941  H   ALA A  64       0.022   3.111  79.774  1.00 97.91           H  
ATOM    942  HA  ALA A  64       0.244   2.660  76.930  1.00 97.91           H  
ATOM    943  HB1 ALA A  64       2.276   1.452  77.749  1.00 97.91           H  
ATOM    944  HB2 ALA A  64       1.064   0.338  77.092  1.00 97.91           H  
ATOM    945  HB3 ALA A  64       1.252   0.508  78.854  1.00 97.91           H  
ATOM    946  N   GLY A  65      -1.931   1.283  77.144  1.00 97.79           N  
ATOM    947  CA  GLY A  65      -3.310   0.828  77.337  1.00 97.79           C  
ATOM    948  C   GLY A  65      -4.148   1.857  78.108  1.00 97.79           C  
ATOM    949  O   GLY A  65      -4.182   3.047  77.766  1.00 97.79           O  
ATOM    950  H   GLY A  65      -1.577   1.398  76.205  1.00 97.79           H  
ATOM    951  HA2 GLY A  65      -3.299  -0.105  77.900  1.00 97.79           H  
ATOM    952  HA3 GLY A  65      -3.786   0.627  76.378  1.00 97.79           H  
ATOM    953  N   ARG A  66      -4.811   1.410  79.177  1.00 96.69           N  
ATOM    954  CA  ARG A  66      -5.569   2.279  80.078  1.00 96.69           C  
ATOM    955  C   ARG A  66      -4.605   3.028  80.994  1.00 96.69           C  
ATOM    956  O   ARG A  66      -4.005   2.422  81.866  1.00 96.69           O  
ATOM    957  CB  ARG A  66      -6.553   1.419  80.880  1.00 96.69           C  
ATOM    958  CG  ARG A  66      -7.388   2.296  81.814  1.00 96.69           C  
ATOM    959  CD  ARG A  66      -8.410   1.456  82.577  1.00 96.69           C  
ATOM    960  NE  ARG A  66      -9.260   2.331  83.402  1.00 96.69           N  
ATOM    961  CZ  ARG A  66      -8.972   2.787  84.605  1.00 96.69           C  
ATOM    962  NH1 ARG A  66      -7.896   2.418  85.240  1.00 96.69           N1+
ATOM    963  NH2 ARG A  66      -9.764   3.638  85.195  1.00 96.69           N  
ATOM    964  H   ARG A  66      -4.555   0.492  79.510  1.00 96.69           H  
ATOM    965  HA  ARG A  66      -6.123   3.008  79.488  1.00 96.69           H  
ATOM    966  HB2 ARG A  66      -6.004   0.678  81.463  1.00 96.69           H  
ATOM    967  HB3 ARG A  66      -7.213   0.898  80.186  1.00 96.69           H  
ATOM    968  HG2 ARG A  66      -6.740   2.798  82.532  1.00 96.69           H  
ATOM    969  HG3 ARG A  66      -7.911   3.049  81.224  1.00 96.69           H  
ATOM    970  HD2 ARG A  66      -9.036   0.931  81.856  1.00 96.69           H  
ATOM    971  HD3 ARG A  66      -7.896   0.711  83.182  1.00 96.69           H  
ATOM    972  HE  ARG A  66     -10.076   2.700  82.937  1.00 96.69           H  
ATOM    973 HH11 ARG A  66      -7.658   2.786  86.149  1.00 96.69           H  
ATOM    974 HH12 ARG A  66      -7.269   1.784  84.766  1.00 96.69           H  
ATOM    975 HH21 ARG A  66     -10.570   3.976  84.688  1.00 96.69           H  
ATOM    976 HH22 ARG A  66      -9.534   3.999  86.109  1.00 96.69           H  
ATOM    977  N   GLY A  67      -4.559   4.355  80.881  1.00 94.37           N  
ATOM    978  CA  GLY A  67      -3.558   5.183  81.574  1.00 94.37           C  
ATOM    979  C   GLY A  67      -2.603   5.915  80.631  1.00 94.37           C  
ATOM    980  O   GLY A  67      -1.853   6.776  81.082  1.00 94.37           O  
ATOM    981  H   GLY A  67      -5.142   4.788  80.180  1.00 94.37           H  
ATOM    982  HA2 GLY A  67      -4.064   5.928  82.188  1.00 94.37           H  
ATOM    983  HA3 GLY A  67      -2.940   4.568  82.228  1.00 94.37           H  
ATOM    984  N   SER A  68      -2.689   5.619  79.329  1.00 96.65           N  
ATOM    985  CA  SER A  68      -1.963   6.312  78.262  1.00 96.65           C  
ATOM    986  C   SER A  68      -2.120   7.833  78.327  1.00 96.65           C  
ATOM    987  O   SER A  68      -3.221   8.356  78.532  1.00 96.65           O  
ATOM    988  CB  SER A  68      -2.466   5.838  76.899  1.00 96.65           C  
ATOM    989  OG  SER A  68      -2.139   4.481  76.681  1.00 96.65           O  
ATOM    990  H   SER A  68      -3.270   4.839  79.059  1.00 96.65           H  
ATOM    991  HA  SER A  68      -0.904   6.067  78.338  1.00 96.65           H  
ATOM    992  HB2 SER A  68      -2.015   6.447  76.115  1.00 96.65           H  
ATOM    993  HB3 SER A  68      -3.548   5.964  76.850  1.00 96.65           H  
ATOM    994  HG  SER A  68      -2.849   3.942  77.039  1.00 96.65           H  
ATOM    995  N   CYS A  69      -1.019   8.539  78.078  1.00 94.24           N  
ATOM    996  CA  CYS A  69      -0.995   9.985  77.942  1.00 94.24           C  
ATOM    997  C   CYS A  69      -1.902  10.444  76.796  1.00 94.24           C  
ATOM    998  O   CYS A  69      -2.090   9.753  75.791  1.00 94.24           O  
ATOM    999  CB  CYS A  69       0.440  10.475  77.702  1.00 94.24           C  
ATOM   1000  SG  CYS A  69       1.466  10.204  79.168  1.00 94.24           S  
ATOM   1001  H   CYS A  69      -0.159   8.036  77.918  1.00 94.24           H  
ATOM   1002  HA  CYS A  69      -1.368  10.416  78.871  1.00 94.24           H  
ATOM   1003  HB2 CYS A  69       0.422  11.542  77.483  1.00 94.24           H  
ATOM   1004  HB3 CYS A  69       0.872   9.939  76.855  1.00 94.24           H  
ATOM   1005  HG  CYS A  69       1.517   8.877  79.018  1.00 94.24           H  
ATOM   1006  N   LEU A  70      -2.435  11.656  76.931  1.00 95.85           N  
ATOM   1007  CA  LEU A  70      -3.323  12.233  75.927  1.00 95.85           C  
ATOM   1008  C   LEU A  70      -2.530  13.015  74.877  1.00 95.85           C  
ATOM   1009  O   LEU A  70      -1.620  13.784  75.204  1.00 95.85           O  
ATOM   1010  CB  LEU A  70      -4.410  13.078  76.607  1.00 95.85           C  
ATOM   1011  CG  LEU A  70      -5.222  12.343  77.690  1.00 95.85           C  
ATOM   1012  CD1 LEU A  70      -6.366  13.231  78.181  1.00 95.85           C  
ATOM   1013  CD2 LEU A  70      -5.831  11.033  77.192  1.00 95.85           C  
ATOM   1014  H   LEU A  70      -2.221  12.184  77.765  1.00 95.85           H  
ATOM   1015  HA  LEU A  70      -3.824  11.421  75.400  1.00 95.85           H  
ATOM   1016  HB2 LEU A  70      -5.091  13.431  75.833  1.00 95.85           H  
ATOM   1017  HB3 LEU A  70      -3.935  13.943  77.070  1.00 95.85           H  
ATOM   1018  HG  LEU A  70      -4.574  12.125  78.539  1.00 95.85           H  
ATOM   1019 HD11 LEU A  70      -6.896  12.727  78.989  1.00 95.85           H  
ATOM   1020 HD12 LEU A  70      -7.057  13.438  77.364  1.00 95.85           H  
ATOM   1021 HD13 LEU A  70      -5.959  14.168  78.562  1.00 95.85           H  
ATOM   1022 HD21 LEU A  70      -5.040  10.332  76.924  1.00 95.85           H  
ATOM   1023 HD22 LEU A  70      -6.411  10.572  77.991  1.00 95.85           H  
ATOM   1024 HD23 LEU A  70      -6.468  11.216  76.326  1.00 95.85           H  
ATOM   1025  N   ASN A  71      -2.909  12.852  73.608  1.00 96.11           N  
ATOM   1026  CA  ASN A  71      -2.369  13.617  72.486  1.00 96.11           C  
ATOM   1027  C   ASN A  71      -2.825  15.097  72.534  1.00 96.11           C  
ATOM   1028  O   ASN A  71      -3.570  15.522  73.417  1.00 96.11           O  
ATOM   1029  CB  ASN A  71      -2.730  12.873  71.177  1.00 96.11           C  
ATOM   1030  CG  ASN A  71      -4.182  13.000  70.748  1.00 96.11           C  
ATOM   1031  ND2 ASN A  71      -4.571  12.315  69.703  1.00 96.11           N  
ATOM   1032  OD1 ASN A  71      -4.960  13.770  71.293  1.00 96.11           O  
ATOM   1033  H   ASN A  71      -3.651  12.192  73.422  1.00 96.11           H  
ATOM   1034  HA  ASN A  71      -1.282  13.618  72.574  1.00 96.11           H  
ATOM   1035  HB2 ASN A  71      -2.117  13.245  70.357  1.00 96.11           H  
ATOM   1036  HB3 ASN A  71      -2.503  11.813  71.290  1.00 96.11           H  
ATOM   1037 HD21 ASN A  71      -5.545  12.358  69.441  1.00 96.11           H  
ATOM   1038 HD22 ASN A  71      -3.938  11.681  69.235  1.00 96.11           H  
ATOM   1039  N   ALA A  72      -2.419  15.921  71.565  1.00 94.91           N  
ATOM   1040  CA  ALA A  72      -2.705  17.362  71.542  1.00 94.91           C  
ATOM   1041  C   ALA A  72      -4.207  17.731  71.536  1.00 94.91           C  
ATOM   1042  O   ALA A  72      -4.564  18.869  71.871  1.00 94.91           O  
ATOM   1043  CB  ALA A  72      -2.011  17.959  70.314  1.00 94.91           C  
ATOM   1044  H   ALA A  72      -1.777  15.555  70.877  1.00 94.91           H  
ATOM   1045  HA  ALA A  72      -2.263  17.805  72.434  1.00 94.91           H  
ATOM   1046  HB1 ALA A  72      -0.948  17.714  70.327  1.00 94.91           H  
ATOM   1047  HB2 ALA A  72      -2.119  19.044  70.324  1.00 94.91           H  
ATOM   1048  HB3 ALA A  72      -2.459  17.560  69.405  1.00 94.91           H  
ATOM   1049  N   VAL A  73      -5.083  16.793  71.161  1.00 96.04           N  
ATOM   1050  CA  VAL A  73      -6.544  16.969  71.099  1.00 96.04           C  
ATOM   1051  C   VAL A  73      -7.293  16.221  72.208  1.00 96.04           C  
ATOM   1052  O   VAL A  73      -8.519  16.221  72.206  1.00 96.04           O  
ATOM   1053  CB  VAL A  73      -7.104  16.660  69.695  1.00 96.04           C  
ATOM   1054  CG1 VAL A  73      -6.504  17.607  68.645  1.00 96.04           C  
ATOM   1055  CG2 VAL A  73      -6.838  15.225  69.251  1.00 96.04           C  
ATOM   1056  H   VAL A  73      -4.735  15.862  70.979  1.00 96.04           H  
ATOM   1057  HA  VAL A  73      -6.770  18.018  71.287  1.00 96.04           H  
ATOM   1058  HB  VAL A  73      -8.181  16.825  69.702  1.00 96.04           H  
ATOM   1059 HG11 VAL A  73      -6.981  17.420  67.682  1.00 96.04           H  
ATOM   1060 HG12 VAL A  73      -6.687  18.641  68.938  1.00 96.04           H  
ATOM   1061 HG13 VAL A  73      -5.432  17.437  68.548  1.00 96.04           H  
ATOM   1062 HG21 VAL A  73      -5.768  15.047  69.145  1.00 96.04           H  
ATOM   1063 HG22 VAL A  73      -7.335  15.022  68.302  1.00 96.04           H  
ATOM   1064 HG23 VAL A  73      -7.231  14.532  69.995  1.00 96.04           H  
ATOM   1065  N   GLY A  74      -6.579  15.664  73.191  1.00 96.00           N  
ATOM   1066  CA  GLY A  74      -7.178  15.061  74.384  1.00 96.00           C  
ATOM   1067  C   GLY A  74      -7.597  13.603  74.200  1.00 96.00           C  
ATOM   1068  O   GLY A  74      -8.469  13.121  74.918  1.00 96.00           O  
ATOM   1069  H   GLY A  74      -5.573  15.639  73.109  1.00 96.00           H  
ATOM   1070  HA2 GLY A  74      -8.057  15.632  74.682  1.00 96.00           H  
ATOM   1071  HA3 GLY A  74      -6.456  15.105  75.199  1.00 96.00           H  
ATOM   1072  N   GLU A  75      -6.999  12.903  73.237  1.00 96.79           N  
ATOM   1073  CA  GLU A  75      -7.351  11.532  72.870  1.00 96.79           C  
ATOM   1074  C   GLU A  75      -6.191  10.568  73.152  1.00 96.79           C  
ATOM   1075  O   GLU A  75      -5.019  10.942  73.071  1.00 96.79           O  
ATOM   1076  CB  GLU A  75      -7.760  11.477  71.388  1.00 96.79           C  
ATOM   1077  CG  GLU A  75      -8.911  12.435  71.019  1.00 96.79           C  
ATOM   1078  CD  GLU A  75      -9.165  12.479  69.504  1.00 96.79           C  
ATOM   1079  OE1 GLU A  75     -10.349  12.454  69.097  1.00 96.79           O  
ATOM   1080  OE2 GLU A  75      -8.214  12.339  68.704  1.00 96.79           O1-
ATOM   1081  H   GLU A  75      -6.283  13.352  72.682  1.00 96.79           H  
ATOM   1082  HA  GLU A  75      -8.206  11.205  73.462  1.00 96.79           H  
ATOM   1083  HB2 GLU A  75      -8.059  10.457  71.144  1.00 96.79           H  
ATOM   1084  HB3 GLU A  75      -6.883  11.723  70.789  1.00 96.79           H  
ATOM   1085  HG2 GLU A  75      -8.686  13.447  71.356  1.00 96.79           H  
ATOM   1086  HG3 GLU A  75      -9.810  12.103  71.537  1.00 96.79           H  
ATOM   1087  N   VAL A  76      -6.522   9.309  73.451  1.00 97.70           N  
ATOM   1088  CA  VAL A  76      -5.550   8.212  73.533  1.00 97.70           C  
ATOM   1089  C   VAL A  76      -5.281   7.672  72.129  1.00 97.70           C  
ATOM   1090  O   VAL A  76      -6.213   7.338  71.398  1.00 97.70           O  
ATOM   1091  CB  VAL A  76      -6.044   7.099  74.482  1.00 97.70           C  
ATOM   1092  CG1 VAL A  76      -5.179   5.837  74.411  1.00 97.70           C  
ATOM   1093  CG2 VAL A  76      -6.036   7.595  75.931  1.00 97.70           C  
ATOM   1094  H   VAL A  76      -7.500   9.063  73.506  1.00 97.70           H  
ATOM   1095  HA  VAL A  76      -4.612   8.596  73.935  1.00 97.70           H  
ATOM   1096  HB  VAL A  76      -7.065   6.827  74.213  1.00 97.70           H  
ATOM   1097 HG11 VAL A  76      -5.470   5.135  75.193  1.00 97.70           H  
ATOM   1098 HG12 VAL A  76      -5.321   5.344  73.450  1.00 97.70           H  
ATOM   1099 HG13 VAL A  76      -4.127   6.093  74.538  1.00 97.70           H  
ATOM   1100 HG21 VAL A  76      -6.428   6.823  76.594  1.00 97.70           H  
ATOM   1101 HG22 VAL A  76      -5.021   7.847  76.237  1.00 97.70           H  
ATOM   1102 HG23 VAL A  76      -6.662   8.483  76.019  1.00 97.70           H  
ATOM   1103  N   GLU A  77      -4.003   7.552  71.782  1.00 98.14           N  
ATOM   1104  CA  GLU A  77      -3.491   6.872  70.590  1.00 98.14           C  
ATOM   1105  C   GLU A  77      -2.295   6.028  71.015  1.00 98.14           C  
ATOM   1106  O   GLU A  77      -1.322   6.574  71.528  1.00 98.14           O  
ATOM   1107  CB  GLU A  77      -3.028   7.891  69.539  1.00 98.14           C  
ATOM   1108  CG  GLU A  77      -4.181   8.530  68.763  1.00 98.14           C  
ATOM   1109  CD  GLU A  77      -3.654   9.574  67.781  1.00 98.14           C  
ATOM   1110  OE1 GLU A  77      -3.893   9.439  66.564  1.00 98.14           O  
ATOM   1111  OE2 GLU A  77      -2.997  10.535  68.242  1.00 98.14           O1-
ATOM   1112  H   GLU A  77      -3.310   7.861  72.450  1.00 98.14           H  
ATOM   1113  HA  GLU A  77      -4.251   6.219  70.159  1.00 98.14           H  
ATOM   1114  HB2 GLU A  77      -2.444   8.668  70.033  1.00 98.14           H  
ATOM   1115  HB3 GLU A  77      -2.379   7.389  68.822  1.00 98.14           H  
ATOM   1116  HG2 GLU A  77      -4.884   8.999  69.451  1.00 98.14           H  
ATOM   1117  HG3 GLU A  77      -4.691   7.744  68.206  1.00 98.14           H  
ATOM   1118  N   MET A  78      -2.349   4.720  70.809  1.00 98.62           N  
ATOM   1119  CA  MET A  78      -1.369   3.784  71.354  1.00 98.62           C  
ATOM   1120  C   MET A  78      -0.575   3.097  70.256  1.00 98.62           C  
ATOM   1121  O   MET A  78      -1.075   2.868  69.150  1.00 98.62           O  
ATOM   1122  CB  MET A  78      -2.059   2.736  72.223  1.00 98.62           C  
ATOM   1123  CG  MET A  78      -2.803   3.348  73.413  1.00 98.62           C  
ATOM   1124  SD  MET A  78      -4.017   2.245  74.175  1.00 98.62           S  
ATOM   1125  CE  MET A  78      -5.195   2.092  72.805  1.00 98.62           C  
ATOM   1126  H   MET A  78      -3.162   4.324  70.359  1.00 98.62           H  
ATOM   1127  HA  MET A  78      -0.661   4.321  71.986  1.00 98.62           H  
ATOM   1128  HB2 MET A  78      -1.310   2.042  72.608  1.00 98.62           H  
ATOM   1129  HB3 MET A  78      -2.751   2.178  71.594  1.00 98.62           H  
ATOM   1130  HG2 MET A  78      -2.069   3.642  74.164  1.00 98.62           H  
ATOM   1131  HG3 MET A  78      -3.330   4.246  73.093  1.00 98.62           H  
ATOM   1132  HE1 MET A  78      -6.101   1.602  73.162  1.00 98.62           H  
ATOM   1133  HE2 MET A  78      -5.452   3.081  72.427  1.00 98.62           H  
ATOM   1134  HE3 MET A  78      -4.770   1.490  72.001  1.00 98.62           H  
ATOM   1135  N   ASP A  79       0.643   2.716  70.619  1.00 98.90           N  
ATOM   1136  CA  ASP A  79       1.583   2.012  69.767  1.00 98.90           C  
ATOM   1137  C   ASP A  79       2.128   0.780  70.502  1.00 98.90           C  
ATOM   1138  O   ASP A  79       2.402   0.851  71.699  1.00 98.90           O  
ATOM   1139  CB  ASP A  79       2.739   2.943  69.371  1.00 98.90           C  
ATOM   1140  CG  ASP A  79       2.381   4.325  68.797  1.00 98.90           C  
ATOM   1141  OD1 ASP A  79       1.360   4.448  68.085  1.00 98.90           O  
ATOM   1142  OD2 ASP A  79       3.175   5.275  69.025  1.00 98.90           O1-
ATOM   1143  H   ASP A  79       0.937   2.900  71.568  1.00 98.90           H  
ATOM   1144  HA  ASP A  79       1.072   1.679  68.864  1.00 98.90           H  
ATOM   1145  HB2 ASP A  79       3.381   3.091  70.240  1.00 98.90           H  
ATOM   1146  HB3 ASP A  79       3.319   2.398  68.624  1.00 98.90           H  
ATOM   1147  N   ALA A  80       2.325  -0.337  69.801  1.00 98.97           N  
ATOM   1148  CA  ALA A  80       2.936  -1.534  70.372  1.00 98.97           C  
ATOM   1149  C   ALA A  80       3.651  -2.395  69.327  1.00 98.97           C  
ATOM   1150  O   ALA A  80       3.324  -2.366  68.143  1.00 98.97           O  
ATOM   1151  CB  ALA A  80       1.870  -2.353  71.110  1.00 98.97           C  
ATOM   1152  H   ALA A  80       2.114  -0.338  68.813  1.00 98.97           H  
ATOM   1153  HA  ALA A  80       3.686  -1.211  71.093  1.00 98.97           H  
ATOM   1154  HB1 ALA A  80       1.075  -2.640  70.422  1.00 98.97           H  
ATOM   1155  HB2 ALA A  80       1.463  -1.754  71.923  1.00 98.97           H  
ATOM   1156  HB3 ALA A  80       2.323  -3.247  71.541  1.00 98.97           H  
ATOM   1157  N   ILE A  81       4.595  -3.209  69.792  1.00 98.98           N  
ATOM   1158  CA  ILE A  81       5.291  -4.247  69.028  1.00 98.98           C  
ATOM   1159  C   ILE A  81       5.469  -5.494  69.891  1.00 98.98           C  
ATOM   1160  O   ILE A  81       5.639  -5.413  71.111  1.00 98.98           O  
ATOM   1161  CB  ILE A  81       6.651  -3.749  68.483  1.00 98.98           C  
ATOM   1162  CG1 ILE A  81       7.348  -4.762  67.546  1.00 98.98           C  
ATOM   1163  CG2 ILE A  81       7.578  -3.392  69.652  1.00 98.98           C  
ATOM   1164  CD1 ILE A  81       8.540  -4.185  66.773  1.00 98.98           C  
ATOM   1165  H   ILE A  81       4.799  -3.158  70.780  1.00 98.98           H  
ATOM   1166  HA  ILE A  81       4.667  -4.515  68.175  1.00 98.98           H  
ATOM   1167  HB  ILE A  81       6.460  -2.855  67.890  1.00 98.98           H  
ATOM   1168 HG12 ILE A  81       6.628  -5.125  66.813  1.00 98.98           H  
ATOM   1169 HG13 ILE A  81       7.705  -5.614  68.124  1.00 98.98           H  
ATOM   1170 HG21 ILE A  81       7.057  -2.740  70.353  1.00 98.98           H  
ATOM   1171 HG22 ILE A  81       7.888  -4.291  70.184  1.00 98.98           H  
ATOM   1172 HG23 ILE A  81       8.457  -2.859  69.288  1.00 98.98           H  
ATOM   1173 HD11 ILE A  81       8.202  -3.395  66.102  1.00 98.98           H  
ATOM   1174 HD12 ILE A  81       8.999  -4.980  66.184  1.00 98.98           H  
ATOM   1175 HD13 ILE A  81       9.296  -3.790  67.452  1.00 98.98           H  
ATOM   1176  N   ILE A  82       5.494  -6.646  69.238  1.00 98.98           N  
ATOM   1177  CA  ILE A  82       5.971  -7.905  69.793  1.00 98.98           C  
ATOM   1178  C   ILE A  82       6.801  -8.643  68.740  1.00 98.98           C  
ATOM   1179  O   ILE A  82       6.470  -8.608  67.554  1.00 98.98           O  
ATOM   1180  CB  ILE A  82       4.785  -8.721  70.337  1.00 98.98           C  
ATOM   1181  CG1 ILE A  82       5.303  -9.899  71.181  1.00 98.98           C  
ATOM   1182  CG2 ILE A  82       3.850  -9.203  69.216  1.00 98.98           C  
ATOM   1183  CD1 ILE A  82       4.215 -10.556  72.034  1.00 98.98           C  
ATOM   1184  H   ILE A  82       5.298  -6.629  68.246  1.00 98.98           H  
ATOM   1185  HA  ILE A  82       6.630  -7.673  70.629  1.00 98.98           H  
ATOM   1186  HB  ILE A  82       4.215  -8.067  70.996  1.00 98.98           H  
ATOM   1187 HG12 ILE A  82       6.086  -9.547  71.853  1.00 98.98           H  
ATOM   1188 HG13 ILE A  82       5.743 -10.642  70.517  1.00 98.98           H  
ATOM   1189 HG21 ILE A  82       4.331  -9.975  68.615  1.00 98.98           H  
ATOM   1190 HG22 ILE A  82       3.570  -8.372  68.569  1.00 98.98           H  
ATOM   1191 HG23 ILE A  82       2.942  -9.608  69.663  1.00 98.98           H  
ATOM   1192 HD11 ILE A  82       4.652 -11.372  72.610  1.00 98.98           H  
ATOM   1193 HD12 ILE A  82       3.426 -10.964  71.402  1.00 98.98           H  
ATOM   1194 HD13 ILE A  82       3.788  -9.824  72.719  1.00 98.98           H  
ATOM   1195  N   MET A  83       7.891  -9.284  69.158  1.00 98.97           N  
ATOM   1196  CA  MET A  83       8.831  -9.954  68.258  1.00 98.97           C  
ATOM   1197  C   MET A  83       9.320 -11.283  68.837  1.00 98.97           C  
ATOM   1198  O   MET A  83       9.694 -11.361  70.009  1.00 98.97           O  
ATOM   1199  CB  MET A  83       9.990  -8.996  67.943  1.00 98.97           C  
ATOM   1200  CG  MET A  83      10.905  -9.518  66.830  1.00 98.97           C  
ATOM   1201  SD  MET A  83      12.026  -8.247  66.186  1.00 98.97           S  
ATOM   1202  CE  MET A  83      12.691  -9.120  64.744  1.00 98.97           C  
ATOM   1203  H   MET A  83       8.124  -9.251  70.140  1.00 98.97           H  
ATOM   1204  HA  MET A  83       8.319 -10.177  67.322  1.00 98.97           H  
ATOM   1205  HB2 MET A  83      10.579  -8.816  68.842  1.00 98.97           H  
ATOM   1206  HB3 MET A  83       9.569  -8.046  67.612  1.00 98.97           H  
ATOM   1207  HG2 MET A  83      10.290  -9.886  66.009  1.00 98.97           H  
ATOM   1208  HG3 MET A  83      11.495 -10.355  67.206  1.00 98.97           H  
ATOM   1209  HE1 MET A  83      13.188 -10.034  65.069  1.00 98.97           H  
ATOM   1210  HE2 MET A  83      13.414  -8.486  64.231  1.00 98.97           H  
ATOM   1211  HE3 MET A  83      11.880  -9.374  64.060  1.00 98.97           H  
ATOM   1212  N   ASP A  84       9.329 -12.309  67.987  1.00 98.92           N  
ATOM   1213  CA  ASP A  84       9.806 -13.662  68.268  1.00 98.92           C  
ATOM   1214  C   ASP A  84      11.244 -13.842  67.756  1.00 98.92           C  
ATOM   1215  O   ASP A  84      11.493 -13.843  66.546  1.00 98.92           O  
ATOM   1216  CB  ASP A  84       8.838 -14.665  67.613  1.00 98.92           C  
ATOM   1217  CG  ASP A  84       9.306 -16.122  67.696  1.00 98.92           C  
ATOM   1218  OD1 ASP A  84      10.241 -16.417  68.467  1.00 98.92           O  
ATOM   1219  OD2 ASP A  84       8.791 -16.936  66.895  1.00 98.92           O1-
ATOM   1220  H   ASP A  84       9.027 -12.134  67.039  1.00 98.92           H  
ATOM   1221  HA  ASP A  84       9.801 -13.845  69.342  1.00 98.92           H  
ATOM   1222  HB2 ASP A  84       8.721 -14.402  66.562  1.00 98.92           H  
ATOM   1223  HB3 ASP A  84       7.859 -14.578  68.086  1.00 98.92           H  
ATOM   1224  N   GLY A  85      12.190 -14.037  68.675  1.00 98.87           N  
ATOM   1225  CA  GLY A  85      13.609 -14.214  68.380  1.00 98.87           C  
ATOM   1226  C   GLY A  85      13.945 -15.512  67.648  1.00 98.87           C  
ATOM   1227  O   GLY A  85      14.958 -15.560  66.944  1.00 98.87           O  
ATOM   1228  H   GLY A  85      11.909 -14.148  69.639  1.00 98.87           H  
ATOM   1229  HA2 GLY A  85      13.946 -13.383  67.762  1.00 98.87           H  
ATOM   1230  HA3 GLY A  85      14.165 -14.212  69.318  1.00 98.87           H  
ATOM   1231  N   ARG A  86      13.076 -16.530  67.719  1.00 98.12           N  
ATOM   1232  CA  ARG A  86      13.258 -17.809  67.018  1.00 98.12           C  
ATOM   1233  C   ARG A  86      13.078 -17.662  65.516  1.00 98.12           C  
ATOM   1234  O   ARG A  86      13.830 -18.237  64.728  1.00 98.12           O  
ATOM   1235  CB  ARG A  86      12.244 -18.808  67.585  1.00 98.12           C  
ATOM   1236  CG  ARG A  86      12.321 -20.185  66.918  1.00 98.12           C  
ATOM   1237  CD  ARG A  86      11.167 -21.040  67.435  1.00 98.12           C  
ATOM   1238  NE  ARG A  86      11.088 -22.323  66.715  1.00 98.12           N  
ATOM   1239  CZ  ARG A  86      10.460 -23.398  67.152  1.00 98.12           C  
ATOM   1240  NH1 ARG A  86       9.923 -23.448  68.338  1.00 98.12           N1+
ATOM   1241  NH2 ARG A  86      10.367 -24.455  66.393  1.00 98.12           N  
ATOM   1242  H   ARG A  86      12.254 -16.410  68.293  1.00 98.12           H  
ATOM   1243  HA  ARG A  86      14.269 -18.175  67.199  1.00 98.12           H  
ATOM   1244  HB2 ARG A  86      12.404 -18.910  68.658  1.00 98.12           H  
ATOM   1245  HB3 ARG A  86      11.238 -18.418  67.428  1.00 98.12           H  
ATOM   1246  HG2 ARG A  86      12.214 -20.091  65.838  1.00 98.12           H  
ATOM   1247  HG3 ARG A  86      13.276 -20.655  67.148  1.00 98.12           H  
ATOM   1248  HD2 ARG A  86      11.305 -21.193  68.505  1.00 98.12           H  
ATOM   1249  HD3 ARG A  86      10.234 -20.496  67.293  1.00 98.12           H  
ATOM   1250  HE  ARG A  86      11.526 -22.356  65.805  1.00 98.12           H  
ATOM   1251 HH11 ARG A  86      10.171 -22.715  68.987  1.00 98.12           H  
ATOM   1252 HH12 ARG A  86       9.595 -24.302  68.766  1.00 98.12           H  
ATOM   1253 HH21 ARG A  86      10.810 -24.465  65.486  1.00 98.12           H  
ATOM   1254 HH22 ARG A  86       9.878 -25.258  66.763  1.00 98.12           H  
ATOM   1255  N   THR A  87      12.023 -16.956  65.118  1.00 97.74           N  
ATOM   1256  CA  THR A  87      11.569 -16.877  63.721  1.00 97.74           C  
ATOM   1257  C   THR A  87      11.812 -15.514  63.080  1.00 97.74           C  
ATOM   1258  O   THR A  87      11.603 -15.362  61.876  1.00 97.74           O  
ATOM   1259  CB  THR A  87      10.087 -17.260  63.598  1.00 97.74           C  
ATOM   1260  CG2 THR A  87       9.788 -18.669  64.109  1.00 97.74           C  
ATOM   1261  OG1 THR A  87       9.254 -16.359  64.290  1.00 97.74           O  
ATOM   1262  H   THR A  87      11.454 -16.541  65.843  1.00 97.74           H  
ATOM   1263  HA  THR A  87      12.135 -17.590  63.120  1.00 97.74           H  
ATOM   1264  HB  THR A  87       9.819 -17.227  62.543  1.00 97.74           H  
ATOM   1265  HG1 THR A  87       9.139 -16.654  65.197  1.00 97.74           H  
ATOM   1266 HG21 THR A  87       9.962 -18.725  65.184  1.00 97.74           H  
ATOM   1267 HG22 THR A  87       8.743 -18.908  63.913  1.00 97.74           H  
ATOM   1268 HG23 THR A  87      10.427 -19.390  63.599  1.00 97.74           H  
ATOM   1269  N   LEU A  88      12.224 -14.522  63.875  1.00 98.57           N  
ATOM   1270  CA  LEU A  88      12.243 -13.097  63.540  1.00 98.57           C  
ATOM   1271  C   LEU A  88      10.877 -12.533  63.136  1.00 98.57           C  
ATOM   1272  O   LEU A  88      10.802 -11.419  62.618  1.00 98.57           O  
ATOM   1273  CB  LEU A  88      13.319 -12.775  62.490  1.00 98.57           C  
ATOM   1274  CG  LEU A  88      14.741 -13.240  62.812  1.00 98.57           C  
ATOM   1275  CD1 LEU A  88      15.645 -12.753  61.678  1.00 98.57           C  
ATOM   1276  CD2 LEU A  88      15.244 -12.668  64.134  1.00 98.57           C  
ATOM   1277  H   LEU A  88      12.323 -14.727  64.860  1.00 98.57           H  
ATOM   1278  HA  LEU A  88      12.504 -12.565  64.455  1.00 98.57           H  
ATOM   1279  HB2 LEU A  88      13.018 -13.199  61.532  1.00 98.57           H  
ATOM   1280  HB3 LEU A  88      13.350 -11.692  62.380  1.00 98.57           H  
ATOM   1281  HG  LEU A  88      14.787 -14.329  62.849  1.00 98.57           H  
ATOM   1282 HD11 LEU A  88      16.681 -13.035  61.869  1.00 98.57           H  
ATOM   1283 HD12 LEU A  88      15.307 -13.185  60.736  1.00 98.57           H  
ATOM   1284 HD13 LEU A  88      15.594 -11.666  61.611  1.00 98.57           H  
ATOM   1285 HD21 LEU A  88      15.147 -11.582  64.140  1.00 98.57           H  
ATOM   1286 HD22 LEU A  88      16.292 -12.932  64.277  1.00 98.57           H  
ATOM   1287 HD23 LEU A  88      14.674 -13.078  64.968  1.00 98.57           H  
ATOM   1288  N   ARG A  89       9.778 -13.275  63.322  1.00 98.63           N  
ATOM   1289  CA  ARG A  89       8.445 -12.724  63.081  1.00 98.63           C  
ATOM   1290  C   ARG A  89       8.180 -11.628  64.101  1.00 98.63           C  
ATOM   1291  O   ARG A  89       8.552 -11.741  65.265  1.00 98.63           O  
ATOM   1292  CB  ARG A  89       7.363 -13.804  63.138  1.00 98.63           C  
ATOM   1293  CG  ARG A  89       7.464 -14.765  61.949  1.00 98.63           C  
ATOM   1294  CD  ARG A  89       6.398 -15.859  62.048  1.00 98.63           C  
ATOM   1295  NE  ARG A  89       5.026 -15.350  61.809  1.00 98.63           N  
ATOM   1296  CZ  ARG A  89       3.937 -16.094  61.713  1.00 98.63           C  
ATOM   1297  NH1 ARG A  89       3.970 -17.375  61.936  1.00 98.63           N1+
ATOM   1298  NH2 ARG A  89       2.787 -15.588  61.387  1.00 98.63           N  
ATOM   1299  H   ARG A  89       9.868 -14.144  63.830  1.00 98.63           H  
ATOM   1300  HA  ARG A  89       8.436 -12.258  62.095  1.00 98.63           H  
ATOM   1301  HB2 ARG A  89       7.447 -14.352  64.077  1.00 98.63           H  
ATOM   1302  HB3 ARG A  89       6.386 -13.319  63.116  1.00 98.63           H  
ATOM   1303  HG2 ARG A  89       8.448 -15.235  61.942  1.00 98.63           H  
ATOM   1304  HG3 ARG A  89       7.338 -14.216  61.016  1.00 98.63           H  
ATOM   1305  HD2 ARG A  89       6.632 -16.623  61.307  1.00 98.63           H  
ATOM   1306  HD3 ARG A  89       6.460 -16.312  63.038  1.00 98.63           H  
ATOM   1307  HE  ARG A  89       4.895 -14.353  61.716  1.00 98.63           H  
ATOM   1308 HH11 ARG A  89       3.119 -17.916  61.886  1.00 98.63           H  
ATOM   1309 HH12 ARG A  89       4.830 -17.773  62.287  1.00 98.63           H  
ATOM   1310 HH21 ARG A  89       1.946 -16.145  61.333  1.00 98.63           H  
ATOM   1311 HH22 ARG A  89       2.662 -14.586  61.403  1.00 98.63           H  
ATOM   1312  N   LEU A  90       7.514 -10.580  63.644  1.00 98.90           N  
ATOM   1313  CA  LEU A  90       7.048  -9.507  64.502  1.00 98.90           C  
ATOM   1314  C   LEU A  90       5.640  -9.102  64.106  1.00 98.90           C  
ATOM   1315  O   LEU A  90       5.205  -9.319  62.971  1.00 98.90           O  
ATOM   1316  CB  LEU A  90       8.027  -8.322  64.481  1.00 98.90           C  
ATOM   1317  CG  LEU A  90       8.040  -7.532  63.156  1.00 98.90           C  
ATOM   1318  CD1 LEU A  90       7.574  -6.090  63.363  1.00 98.90           C  
ATOM   1319  CD2 LEU A  90       9.439  -7.508  62.558  1.00 98.90           C  
ATOM   1320  H   LEU A  90       7.192 -10.570  62.687  1.00 98.90           H  
ATOM   1321  HA  LEU A  90       6.994  -9.880  65.525  1.00 98.90           H  
ATOM   1322  HB2 LEU A  90       9.028  -8.694  64.702  1.00 98.90           H  
ATOM   1323  HB3 LEU A  90       7.764  -7.652  65.299  1.00 98.90           H  
ATOM   1324  HG  LEU A  90       7.395  -8.015  62.421  1.00 98.90           H  
ATOM   1325 HD11 LEU A  90       8.194  -5.598  64.112  1.00 98.90           H  
ATOM   1326 HD12 LEU A  90       6.538  -6.082  63.704  1.00 98.90           H  
ATOM   1327 HD13 LEU A  90       7.642  -5.529  62.430  1.00 98.90           H  
ATOM   1328 HD21 LEU A  90       9.807  -8.532  62.485  1.00 98.90           H  
ATOM   1329 HD22 LEU A  90      10.098  -6.954  63.226  1.00 98.90           H  
ATOM   1330 HD23 LEU A  90       9.428  -7.036  61.575  1.00 98.90           H  
ATOM   1331  N   GLY A  91       4.962  -8.485  65.053  1.00 98.96           N  
ATOM   1332  CA  GLY A  91       3.741  -7.751  64.818  1.00 98.96           C  
ATOM   1333  C   GLY A  91       3.833  -6.418  65.525  1.00 98.96           C  
ATOM   1334  O   GLY A  91       4.394  -6.333  66.615  1.00 98.96           O  
ATOM   1335  H   GLY A  91       5.401  -8.373  65.956  1.00 98.96           H  
ATOM   1336  HA2 GLY A  91       2.889  -8.302  65.216  1.00 98.96           H  
ATOM   1337  HA3 GLY A  91       3.575  -7.612  63.750  1.00 98.96           H  
ATOM   1338  N   ALA A  92       3.298  -5.383  64.904  1.00 98.97           N  
ATOM   1339  CA  ALA A  92       3.276  -4.037  65.430  1.00 98.97           C  
ATOM   1340  C   ALA A  92       1.965  -3.353  65.061  1.00 98.97           C  
ATOM   1341  O   ALA A  92       1.358  -3.642  64.022  1.00 98.97           O  
ATOM   1342  CB  ALA A  92       4.495  -3.267  64.910  1.00 98.97           C  
ATOM   1343  H   ALA A  92       2.958  -5.514  63.962  1.00 98.97           H  
ATOM   1344  HA  ALA A  92       3.332  -4.088  66.517  1.00 98.97           H  
ATOM   1345  HB1 ALA A  92       5.414  -3.749  65.243  1.00 98.97           H  
ATOM   1346  HB2 ALA A  92       4.476  -2.249  65.298  1.00 98.97           H  
ATOM   1347  HB3 ALA A  92       4.483  -3.234  63.821  1.00 98.97           H  
ATOM   1348  N   VAL A  93       1.552  -2.422  65.914  1.00 98.97           N  
ATOM   1349  CA  VAL A  93       0.466  -1.486  65.647  1.00 98.97           C  
ATOM   1350  C   VAL A  93       0.811  -0.092  66.132  1.00 98.97           C  
ATOM   1351  O   VAL A  93       1.562   0.059  67.089  1.00 98.97           O  
ATOM   1352  CB  VAL A  93      -0.884  -1.933  66.220  1.00 98.97           C  
ATOM   1353  CG1 VAL A  93      -1.392  -3.170  65.482  1.00 98.97           C  
ATOM   1354  CG2 VAL A  93      -0.858  -2.186  67.734  1.00 98.97           C  
ATOM   1355  H   VAL A  93       2.124  -2.242  66.726  1.00 98.97           H  
ATOM   1356  HA  VAL A  93       0.371  -1.420  64.563  1.00 98.97           H  
ATOM   1357  HB  VAL A  93      -1.602  -1.135  66.027  1.00 98.97           H  
ATOM   1358 HG11 VAL A  93      -1.206  -3.067  64.412  1.00 98.97           H  
ATOM   1359 HG12 VAL A  93      -2.472  -3.228  65.617  1.00 98.97           H  
ATOM   1360 HG13 VAL A  93      -0.904  -4.072  65.850  1.00 98.97           H  
ATOM   1361 HG21 VAL A  93      -1.851  -2.475  68.079  1.00 98.97           H  
ATOM   1362 HG22 VAL A  93      -0.156  -2.984  67.975  1.00 98.97           H  
ATOM   1363 HG23 VAL A  93      -0.560  -1.280  68.261  1.00 98.97           H  
ATOM   1364  N   ALA A  94       0.273   0.927  65.472  1.00 98.94           N  
ATOM   1365  CA  ALA A  94       0.481   2.314  65.873  1.00 98.94           C  
ATOM   1366  C   ALA A  94      -0.756   3.169  65.615  1.00 98.94           C  
ATOM   1367  O   ALA A  94      -1.554   2.875  64.719  1.00 98.94           O  
ATOM   1368  CB  ALA A  94       1.724   2.882  65.184  1.00 98.94           C  
ATOM   1369  H   ALA A  94      -0.329   0.745  64.681  1.00 98.94           H  
ATOM   1370  HA  ALA A  94       0.658   2.343  66.948  1.00 98.94           H  
ATOM   1371  HB1 ALA A  94       1.554   3.008  64.115  1.00 98.94           H  
ATOM   1372  HB2 ALA A  94       1.956   3.853  65.620  1.00 98.94           H  
ATOM   1373  HB3 ALA A  94       2.574   2.222  65.358  1.00 98.94           H  
ATOM   1374  N   ALA A  95      -0.892   4.229  66.406  1.00 98.77           N  
ATOM   1375  CA  ALA A  95      -2.032   5.139  66.401  1.00 98.77           C  
ATOM   1376  C   ALA A  95      -3.395   4.423  66.520  1.00 98.77           C  
ATOM   1377  O   ALA A  95      -4.385   4.853  65.926  1.00 98.77           O  
ATOM   1378  CB  ALA A  95      -1.910   6.094  65.202  1.00 98.77           C  
ATOM   1379  H   ALA A  95      -0.176   4.374  67.103  1.00 98.77           H  
ATOM   1380  HA  ALA A  95      -1.939   5.745  67.302  1.00 98.77           H  
ATOM   1381  HB1 ALA A  95      -0.928   6.568  65.206  1.00 98.77           H  
ATOM   1382  HB2 ALA A  95      -2.674   6.868  65.274  1.00 98.77           H  
ATOM   1383  HB3 ALA A  95      -2.044   5.546  64.270  1.00 98.77           H  
ATOM   1384  N   VAL A  96      -3.460   3.320  67.276  1.00 98.81           N  
ATOM   1385  CA  VAL A  96      -4.730   2.636  67.580  1.00 98.81           C  
ATOM   1386  C   VAL A  96      -5.390   3.271  68.797  1.00 98.81           C  
ATOM   1387  O   VAL A  96      -4.718   3.667  69.746  1.00 98.81           O  
ATOM   1388  CB  VAL A  96      -4.585   1.113  67.745  1.00 98.81           C  
ATOM   1389  CG1 VAL A  96      -4.141   0.484  66.424  1.00 98.81           C  
ATOM   1390  CG2 VAL A  96      -3.617   0.676  68.849  1.00 98.81           C  
ATOM   1391  H   VAL A  96      -2.629   3.039  67.776  1.00 98.81           H  
ATOM   1392  HA  VAL A  96      -5.409   2.790  66.742  1.00 98.81           H  
ATOM   1393  HB  VAL A  96      -5.569   0.710  67.985  1.00 98.81           H  
ATOM   1394 HG11 VAL A  96      -3.141   0.828  66.158  1.00 98.81           H  
ATOM   1395 HG12 VAL A  96      -4.138  -0.602  66.511  1.00 98.81           H  
ATOM   1396 HG13 VAL A  96      -4.837   0.779  65.639  1.00 98.81           H  
ATOM   1397 HG21 VAL A  96      -2.600   0.978  68.600  1.00 98.81           H  
ATOM   1398 HG22 VAL A  96      -3.902   1.119  69.804  1.00 98.81           H  
ATOM   1399 HG23 VAL A  96      -3.634  -0.409  68.948  1.00 98.81           H  
ATOM   1400  N   ARG A  97      -6.716   3.386  68.788  1.00 98.24           N  
ATOM   1401  CA  ARG A  97      -7.469   4.180  69.772  1.00 98.24           C  
ATOM   1402  C   ARG A  97      -8.545   3.385  70.495  1.00 98.24           C  
ATOM   1403  O   ARG A  97      -9.104   3.853  71.481  1.00 98.24           O  
ATOM   1404  CB  ARG A  97      -8.103   5.365  69.037  1.00 98.24           C  
ATOM   1405  CG  ARG A  97      -7.048   6.242  68.341  1.00 98.24           C  
ATOM   1406  CD  ARG A  97      -7.646   7.467  67.653  1.00 98.24           C  
ATOM   1407  NE  ARG A  97      -8.516   8.215  68.570  1.00 98.24           N  
ATOM   1408  CZ  ARG A  97      -9.129   9.350  68.330  1.00 98.24           C  
ATOM   1409  NH1 ARG A  97      -8.851  10.088  67.300  1.00 98.24           N1+
ATOM   1410  NH2 ARG A  97     -10.039   9.770  69.152  1.00 98.24           N  
ATOM   1411  H   ARG A  97      -7.211   3.099  67.955  1.00 98.24           H  
ATOM   1412  HA  ARG A  97      -6.808   4.572  70.544  1.00 98.24           H  
ATOM   1413  HB2 ARG A  97      -8.650   5.954  69.774  1.00 98.24           H  
ATOM   1414  HB3 ARG A  97      -8.809   5.001  68.290  1.00 98.24           H  
ATOM   1415  HG2 ARG A  97      -6.521   5.667  67.579  1.00 98.24           H  
ATOM   1416  HG3 ARG A  97      -6.320   6.564  69.085  1.00 98.24           H  
ATOM   1417  HD2 ARG A  97      -8.227   7.136  66.792  1.00 98.24           H  
ATOM   1418  HD3 ARG A  97      -6.832   8.102  67.304  1.00 98.24           H  
ATOM   1419  HE  ARG A  97      -8.643   7.813  69.489  1.00 98.24           H  
ATOM   1420 HH11 ARG A  97      -8.032   9.828  66.769  1.00 98.24           H  
ATOM   1421 HH12 ARG A  97      -8.968  11.074  67.486  1.00 98.24           H  
ATOM   1422 HH21 ARG A  97     -10.405  10.699  69.007  1.00 98.24           H  
ATOM   1423 HH22 ARG A  97     -10.271   9.268  69.997  1.00 98.24           H  
ATOM   1424  N   ARG A  98      -8.875   2.204  69.970  1.00 98.33           N  
ATOM   1425  CA  ARG A  98     -10.068   1.438  70.358  1.00 98.33           C  
ATOM   1426  C   ARG A  98      -9.772   0.012  70.799  1.00 98.33           C  
ATOM   1427  O   ARG A  98     -10.659  -0.830  70.746  1.00 98.33           O  
ATOM   1428  CB  ARG A  98     -11.080   1.489  69.208  1.00 98.33           C  
ATOM   1429  CG  ARG A  98     -11.527   2.929  68.928  1.00 98.33           C  
ATOM   1430  CD  ARG A  98     -12.573   2.973  67.823  1.00 98.33           C  
ATOM   1431  NE  ARG A  98     -13.793   2.255  68.228  1.00 98.33           N  
ATOM   1432  CZ  ARG A  98     -14.635   1.660  67.412  1.00 98.33           C  
ATOM   1433  NH1 ARG A  98     -14.451   1.663  66.119  1.00 98.33           N1+
ATOM   1434  NH2 ARG A  98     -15.676   1.042  67.895  1.00 98.33           N  
ATOM   1435  H   ARG A  98      -8.453   2.001  69.076  1.00 98.33           H  
ATOM   1436  HA  ARG A  98     -10.530   1.905  71.227  1.00 98.33           H  
ATOM   1437  HB2 ARG A  98     -11.952   0.897  69.485  1.00 98.33           H  
ATOM   1438  HB3 ARG A  98     -10.639   1.057  68.310  1.00 98.33           H  
ATOM   1439  HG2 ARG A  98     -10.679   3.535  68.607  1.00 98.33           H  
ATOM   1440  HG3 ARG A  98     -11.948   3.353  69.839  1.00 98.33           H  
ATOM   1441  HD2 ARG A  98     -12.137   2.527  66.929  1.00 98.33           H  
ATOM   1442  HD3 ARG A  98     -12.812   4.015  67.609  1.00 98.33           H  
ATOM   1443  HE  ARG A  98     -13.937   2.153  69.223  1.00 98.33           H  
ATOM   1444 HH11 ARG A  98     -13.590   2.070  65.780  1.00 98.33           H  
ATOM   1445 HH12 ARG A  98     -15.072   1.177  65.487  1.00 98.33           H  
ATOM   1446 HH21 ARG A  98     -15.789   1.000  68.898  1.00 98.33           H  
ATOM   1447 HH22 ARG A  98     -16.328   0.575  67.282  1.00 98.33           H  
ATOM   1448  N   VAL A  99      -8.552  -0.286  71.233  1.00 98.03           N  
ATOM   1449  CA  VAL A  99      -8.178  -1.615  71.743  1.00 98.03           C  
ATOM   1450  C   VAL A  99      -7.640  -1.503  73.162  1.00 98.03           C  
ATOM   1451  O   VAL A  99      -6.822  -0.634  73.431  1.00 98.03           O  
ATOM   1452  CB  VAL A  99      -7.192  -2.337  70.807  1.00 98.03           C  
ATOM   1453  CG1 VAL A  99      -7.887  -2.656  69.479  1.00 98.03           C  
ATOM   1454  CG2 VAL A  99      -5.900  -1.562  70.521  1.00 98.03           C  
ATOM   1455  H   VAL A  99      -7.875   0.459  71.311  1.00 98.03           H  
ATOM   1456  HA  VAL A  99      -9.067  -2.243  71.803  1.00 98.03           H  
ATOM   1457  HB  VAL A  99      -6.924  -3.285  71.273  1.00 98.03           H  
ATOM   1458 HG11 VAL A  99      -8.862  -3.102  69.672  1.00 98.03           H  
ATOM   1459 HG12 VAL A  99      -7.293  -3.386  68.930  1.00 98.03           H  
ATOM   1460 HG13 VAL A  99      -8.014  -1.753  68.880  1.00 98.03           H  
ATOM   1461 HG21 VAL A  99      -5.347  -1.401  71.446  1.00 98.03           H  
ATOM   1462 HG22 VAL A  99      -6.122  -0.598  70.063  1.00 98.03           H  
ATOM   1463 HG23 VAL A  99      -5.269  -2.142  69.846  1.00 98.03           H  
ATOM   1464  N   ARG A 100      -8.090  -2.375  74.075  1.00 97.87           N  
ATOM   1465  CA  ARG A 100      -7.595  -2.384  75.469  1.00 97.87           C  
ATOM   1466  C   ARG A 100      -6.118  -2.748  75.556  1.00 97.87           C  
ATOM   1467  O   ARG A 100      -5.378  -2.091  76.273  1.00 97.87           O  
ATOM   1468  CB  ARG A 100      -8.411  -3.342  76.356  1.00 97.87           C  
ATOM   1469  CG  ARG A 100      -9.710  -2.693  76.840  1.00 97.87           C  
ATOM   1470  CD  ARG A 100     -10.548  -3.677  77.672  1.00 97.87           C  
ATOM   1471  NE  ARG A 100     -11.861  -3.105  78.051  1.00 97.87           N  
ATOM   1472  CZ  ARG A 100     -13.031  -3.725  78.062  1.00 97.87           C  
ATOM   1473  NH1 ARG A 100     -13.115  -5.022  77.926  1.00 97.87           N1+
ATOM   1474  NH2 ARG A 100     -14.140  -3.044  78.166  1.00 97.87           N  
ATOM   1475  H   ARG A 100      -8.792  -3.046  73.799  1.00 97.87           H  
ATOM   1476  HA  ARG A 100      -7.647  -1.378  75.885  1.00 97.87           H  
ATOM   1477  HB2 ARG A 100      -7.821  -3.605  77.233  1.00 97.87           H  
ATOM   1478  HB3 ARG A 100      -8.629  -4.257  75.807  1.00 97.87           H  
ATOM   1479  HG2 ARG A 100      -9.474  -1.820  77.449  1.00 97.87           H  
ATOM   1480  HG3 ARG A 100     -10.268  -2.375  75.960  1.00 97.87           H  
ATOM   1481  HD2 ARG A 100      -9.994  -3.944  78.573  1.00 97.87           H  
ATOM   1482  HD3 ARG A 100     -10.689  -4.579  77.076  1.00 97.87           H  
ATOM   1483  HE  ARG A 100     -11.905  -2.105  78.182  1.00 97.87           H  
ATOM   1484 HH11 ARG A 100     -13.965  -5.420  77.553  1.00 97.87           H  
ATOM   1485 HH12 ARG A 100     -12.262  -5.544  77.795  1.00 97.87           H  
ATOM   1486 HH21 ARG A 100     -15.023  -3.518  78.040  1.00 97.87           H  
ATOM   1487 HH22 ARG A 100     -14.164  -2.034  78.137  1.00 97.87           H  
ATOM   1488  N   ASN A 101      -5.715  -3.774  74.805  1.00 98.78           N  
ATOM   1489  CA  ASN A 101      -4.359  -4.307  74.832  1.00 98.78           C  
ATOM   1490  C   ASN A 101      -3.691  -4.221  73.446  1.00 98.78           C  
ATOM   1491  O   ASN A 101      -3.763  -5.186  72.673  1.00 98.78           O  
ATOM   1492  CB  ASN A 101      -4.381  -5.746  75.385  1.00 98.78           C  
ATOM   1493  CG  ASN A 101      -4.935  -5.863  76.794  1.00 98.78           C  
ATOM   1494  ND2 ASN A 101      -4.333  -5.199  77.749  1.00 98.78           N  
ATOM   1495  OD1 ASN A 101      -5.881  -6.612  77.021  1.00 98.78           O  
ATOM   1496  H   ASN A 101      -6.402  -4.251  74.238  1.00 98.78           H  
ATOM   1497  HA  ASN A 101      -3.757  -3.708  75.516  1.00 98.78           H  
ATOM   1498  HB2 ASN A 101      -4.971  -6.382  74.726  1.00 98.78           H  
ATOM   1499  HB3 ASN A 101      -3.358  -6.123  75.394  1.00 98.78           H  
ATOM   1500 HD21 ASN A 101      -3.519  -4.639  77.539  1.00 98.78           H  
ATOM   1501 HD22 ASN A 101      -4.757  -5.132  78.663  1.00 98.78           H  
ATOM   1502  N   PRO A 102      -3.067  -3.079  73.094  1.00 98.89           N  
ATOM   1503  CA  PRO A 102      -2.294  -2.925  71.863  1.00 98.89           C  
ATOM   1504  C   PRO A 102      -1.273  -4.046  71.613  1.00 98.89           C  
ATOM   1505  O   PRO A 102      -1.149  -4.495  70.474  1.00 98.89           O  
ATOM   1506  CB  PRO A 102      -1.593  -1.572  72.000  1.00 98.89           C  
ATOM   1507  CG  PRO A 102      -2.542  -0.766  72.876  1.00 98.89           C  
ATOM   1508  CD  PRO A 102      -3.133  -1.810  73.813  1.00 98.89           C  
ATOM   1509  HA  PRO A 102      -2.984  -2.886  71.020  1.00 98.89           H  
ATOM   1510  HB2 PRO A 102      -1.425  -1.097  71.034  1.00 98.89           H  
ATOM   1511  HB3 PRO A 102      -0.655  -1.694  72.540  1.00 98.89           H  
ATOM   1512  HG2 PRO A 102      -2.012   0.005  73.436  1.00 98.89           H  
ATOM   1513  HG3 PRO A 102      -3.330  -0.331  72.260  1.00 98.89           H  
ATOM   1514  HD2 PRO A 102      -2.546  -1.859  74.730  1.00 98.89           H  
ATOM   1515  HD3 PRO A 102      -4.162  -1.538  74.047  1.00 98.89           H  
ATOM   1516  N   VAL A 103      -0.594  -4.562  72.648  1.00 98.96           N  
ATOM   1517  CA  VAL A 103       0.375  -5.662  72.493  1.00 98.96           C  
ATOM   1518  C   VAL A 103      -0.272  -6.955  71.988  1.00 98.96           C  
ATOM   1519  O   VAL A 103       0.309  -7.659  71.162  1.00 98.96           O  
ATOM   1520  CB  VAL A 103       1.145  -5.907  73.804  1.00 98.96           C  
ATOM   1521  CG1 VAL A 103       0.322  -6.649  74.863  1.00 98.96           C  
ATOM   1522  CG2 VAL A 103       2.419  -6.718  73.545  1.00 98.96           C  
ATOM   1523  H   VAL A 103      -0.672  -4.113  73.549  1.00 98.96           H  
ATOM   1524  HA  VAL A 103       1.100  -5.354  71.740  1.00 98.96           H  
ATOM   1525  HB  VAL A 103       1.447  -4.941  74.206  1.00 98.96           H  
ATOM   1526 HG11 VAL A 103       0.832  -6.609  75.825  1.00 98.96           H  
ATOM   1527 HG12 VAL A 103      -0.657  -6.182  74.968  1.00 98.96           H  
ATOM   1528 HG13 VAL A 103       0.185  -7.694  74.586  1.00 98.96           H  
ATOM   1529 HG21 VAL A 103       2.955  -6.858  74.484  1.00 98.96           H  
ATOM   1530 HG22 VAL A 103       2.177  -7.697  73.131  1.00 98.96           H  
ATOM   1531 HG23 VAL A 103       3.062  -6.181  72.847  1.00 98.96           H  
ATOM   1532  N   SER A 104      -1.506  -7.251  72.405  1.00 98.93           N  
ATOM   1533  CA  SER A 104      -2.238  -8.416  71.897  1.00 98.93           C  
ATOM   1534  C   SER A 104      -2.719  -8.205  70.470  1.00 98.93           C  
ATOM   1535  O   SER A 104      -2.800  -9.165  69.704  1.00 98.93           O  
ATOM   1536  CB  SER A 104      -3.433  -8.749  72.781  1.00 98.93           C  
ATOM   1537  OG  SER A 104      -2.971  -9.333  73.972  1.00 98.93           O  
ATOM   1538  H   SER A 104      -1.953  -6.639  73.073  1.00 98.93           H  
ATOM   1539  HA  SER A 104      -1.572  -9.278  71.889  1.00 98.93           H  
ATOM   1540  HB2 SER A 104      -4.010  -7.848  72.994  1.00 98.93           H  
ATOM   1541  HB3 SER A 104      -4.073  -9.467  72.268  1.00 98.93           H  
ATOM   1542  HG  SER A 104      -2.391 -10.060  73.734  1.00 98.93           H  
ATOM   1543  N   LEU A 105      -3.010  -6.965  70.068  1.00 98.94           N  
ATOM   1544  CA  LEU A 105      -3.285  -6.681  68.661  1.00 98.94           C  
ATOM   1545  C   LEU A 105      -2.012  -6.842  67.824  1.00 98.94           C  
ATOM   1546  O   LEU A 105      -2.065  -7.452  66.758  1.00 98.94           O  
ATOM   1547  CB  LEU A 105      -3.926  -5.297  68.505  1.00 98.94           C  
ATOM   1548  CG  LEU A 105      -4.221  -4.963  67.031  1.00 98.94           C  
ATOM   1549  CD1 LEU A 105      -5.126  -5.986  66.342  1.00 98.94           C  
ATOM   1550  CD2 LEU A 105      -4.864  -3.581  66.929  1.00 98.94           C  
ATOM   1551  H   LEU A 105      -2.915  -6.201  70.723  1.00 98.94           H  
ATOM   1552  HA  LEU A 105      -3.996  -7.427  68.304  1.00 98.94           H  
ATOM   1553  HB2 LEU A 105      -4.853  -5.264  69.077  1.00 98.94           H  
ATOM   1554  HB3 LEU A 105      -3.251  -4.540  68.905  1.00 98.94           H  
ATOM   1555  HG  LEU A 105      -3.279  -4.951  66.484  1.00 98.94           H  
ATOM   1556 HD11 LEU A 105      -5.987  -6.202  66.973  1.00 98.94           H  
ATOM   1557 HD12 LEU A 105      -5.452  -5.595  65.378  1.00 98.94           H  
ATOM   1558 HD13 LEU A 105      -4.574  -6.908  66.161  1.00 98.94           H  
ATOM   1559 HD21 LEU A 105      -4.960  -3.299  65.880  1.00 98.94           H  
ATOM   1560 HD22 LEU A 105      -5.857  -3.597  67.377  1.00 98.94           H  
ATOM   1561 HD23 LEU A 105      -4.244  -2.845  67.440  1.00 98.94           H  
ATOM   1562  N   ALA A 106      -0.865  -6.376  68.319  1.00 98.96           N  
ATOM   1563  CA  ALA A 106       0.426  -6.612  67.685  1.00 98.96           C  
ATOM   1564  C   ALA A 106       0.692  -8.124  67.519  1.00 98.96           C  
ATOM   1565  O   ALA A 106       0.989  -8.576  66.414  1.00 98.96           O  
ATOM   1566  CB  ALA A 106       1.502  -5.888  68.505  1.00 98.96           C  
ATOM   1567  H   ALA A 106      -0.886  -5.848  69.180  1.00 98.96           H  
ATOM   1568  HA  ALA A 106       0.407  -6.173  66.687  1.00 98.96           H  
ATOM   1569  HB1 ALA A 106       1.265  -4.827  68.580  1.00 98.96           H  
ATOM   1570  HB2 ALA A 106       1.578  -6.308  69.507  1.00 98.96           H  
ATOM   1571  HB3 ALA A 106       2.471  -5.994  68.019  1.00 98.96           H  
ATOM   1572  N   ARG A 107       0.459  -8.939  68.558  1.00 98.92           N  
ATOM   1573  CA  ARG A 107       0.533 -10.412  68.471  1.00 98.92           C  
ATOM   1574  C   ARG A 107      -0.406 -10.977  67.404  1.00 98.92           C  
ATOM   1575  O   ARG A 107      -0.000 -11.821  66.607  1.00 98.92           O  
ATOM   1576  CB  ARG A 107       0.216 -11.018  69.853  1.00 98.92           C  
ATOM   1577  CG  ARG A 107       0.289 -12.553  69.896  1.00 98.92           C  
ATOM   1578  CD  ARG A 107       1.725 -13.059  69.771  1.00 98.92           C  
ATOM   1579  NE  ARG A 107       1.784 -14.525  69.820  1.00 98.92           N  
ATOM   1580  CZ  ARG A 107       2.020 -15.296  70.862  1.00 98.92           C  
ATOM   1581  NH1 ARG A 107       2.156 -14.871  72.081  1.00 98.92           N1+
ATOM   1582  NH2 ARG A 107       2.084 -16.580  70.697  1.00 98.92           N  
ATOM   1583  H   ARG A 107       0.255  -8.516  69.452  1.00 98.92           H  
ATOM   1584  HA  ARG A 107       1.543 -10.691  68.172  1.00 98.92           H  
ATOM   1585  HB2 ARG A 107      -0.794 -10.730  70.145  1.00 98.92           H  
ATOM   1586  HB3 ARG A 107       0.898 -10.609  70.598  1.00 98.92           H  
ATOM   1587  HG2 ARG A 107      -0.124 -12.892  70.847  1.00 98.92           H  
ATOM   1588  HG3 ARG A 107      -0.324 -12.989  69.107  1.00 98.92           H  
ATOM   1589  HD2 ARG A 107       2.140 -12.715  68.822  1.00 98.92           H  
ATOM   1590  HD3 ARG A 107       2.321 -12.644  70.583  1.00 98.92           H  
ATOM   1591  HE  ARG A 107       1.541 -15.052  68.992  1.00 98.92           H  
ATOM   1592 HH11 ARG A 107       2.224 -15.586  72.792  1.00 98.92           H  
ATOM   1593 HH12 ARG A 107       1.715 -14.005  72.354  1.00 98.92           H  
ATOM   1594 HH21 ARG A 107       2.158 -17.146  71.530  1.00 98.92           H  
ATOM   1595 HH22 ARG A 107       1.733 -16.929  69.817  1.00 98.92           H  
ATOM   1596  N   LEU A 108      -1.644 -10.493  67.352  1.00 98.82           N  
ATOM   1597  CA  LEU A 108      -2.635 -10.938  66.376  1.00 98.82           C  
ATOM   1598  C   LEU A 108      -2.204 -10.632  64.936  1.00 98.82           C  
ATOM   1599  O   LEU A 108      -2.345 -11.493  64.067  1.00 98.82           O  
ATOM   1600  CB  LEU A 108      -3.971 -10.265  66.717  1.00 98.82           C  
ATOM   1601  CG  LEU A 108      -5.191 -10.837  65.982  1.00 98.82           C  
ATOM   1602  CD1 LEU A 108      -5.525 -12.251  66.462  1.00 98.82           C  
ATOM   1603  CD2 LEU A 108      -6.373  -9.909  66.266  1.00 98.82           C  
ATOM   1604  H   LEU A 108      -1.924  -9.834  68.065  1.00 98.82           H  
ATOM   1605  HA  LEU A 108      -2.731 -12.020  66.473  1.00 98.82           H  
ATOM   1606  HB2 LEU A 108      -3.894  -9.204  66.484  1.00 98.82           H  
ATOM   1607  HB3 LEU A 108      -4.147 -10.359  67.788  1.00 98.82           H  
ATOM   1608  HG  LEU A 108      -5.017 -10.871  64.906  1.00 98.82           H  
ATOM   1609 HD11 LEU A 108      -4.690 -12.923  66.264  1.00 98.82           H  
ATOM   1610 HD12 LEU A 108      -5.724 -12.238  67.534  1.00 98.82           H  
ATOM   1611 HD13 LEU A 108      -6.405 -12.620  65.937  1.00 98.82           H  
ATOM   1612 HD21 LEU A 108      -6.369  -9.085  65.553  1.00 98.82           H  
ATOM   1613 HD22 LEU A 108      -7.316 -10.455  66.208  1.00 98.82           H  
ATOM   1614 HD23 LEU A 108      -6.301  -9.504  67.275  1.00 98.82           H  
ATOM   1615  N   VAL A 109      -1.648  -9.439  64.691  1.00 98.84           N  
ATOM   1616  CA  VAL A 109      -1.065  -9.052  63.396  1.00 98.84           C  
ATOM   1617  C   VAL A 109       0.048 -10.024  63.014  1.00 98.84           C  
ATOM   1618  O   VAL A 109      -0.003 -10.594  61.925  1.00 98.84           O  
ATOM   1619  CB  VAL A 109      -0.558  -7.592  63.423  1.00 98.84           C  
ATOM   1620  CG1 VAL A 109       0.281  -7.217  62.194  1.00 98.84           C  
ATOM   1621  CG2 VAL A 109      -1.744  -6.623  63.475  1.00 98.84           C  
ATOM   1622  H   VAL A 109      -1.583  -8.784  65.457  1.00 98.84           H  
ATOM   1623  HA  VAL A 109      -1.828  -9.129  62.622  1.00 98.84           H  
ATOM   1624  HB  VAL A 109       0.058  -7.434  64.310  1.00 98.84           H  
ATOM   1625 HG11 VAL A 109       1.207  -7.792  62.180  1.00 98.84           H  
ATOM   1626 HG12 VAL A 109      -0.278  -7.413  61.278  1.00 98.84           H  
ATOM   1627 HG13 VAL A 109       0.549  -6.162  62.240  1.00 98.84           H  
ATOM   1628 HG21 VAL A 109      -2.352  -6.739  62.579  1.00 98.84           H  
ATOM   1629 HG22 VAL A 109      -2.364  -6.821  64.349  1.00 98.84           H  
ATOM   1630 HG23 VAL A 109      -1.379  -5.597  63.541  1.00 98.84           H  
ATOM   1631  N   MET A 110       0.982 -10.290  63.935  1.00 98.72           N  
ATOM   1632  CA  MET A 110       2.091 -11.217  63.707  1.00 98.72           C  
ATOM   1633  C   MET A 110       1.615 -12.612  63.307  1.00 98.72           C  
ATOM   1634  O   MET A 110       2.198 -13.214  62.409  1.00 98.72           O  
ATOM   1635  CB  MET A 110       2.927 -11.354  64.984  1.00 98.72           C  
ATOM   1636  CG  MET A 110       4.187 -12.193  64.756  1.00 98.72           C  
ATOM   1637  SD  MET A 110       5.228 -12.321  66.222  1.00 98.72           S  
ATOM   1638  CE  MET A 110       4.211 -13.441  67.204  1.00 98.72           C  
ATOM   1639  H   MET A 110       0.936  -9.800  64.817  1.00 98.72           H  
ATOM   1640  HA  MET A 110       2.718 -10.822  62.909  1.00 98.72           H  
ATOM   1641  HB2 MET A 110       3.220 -10.370  65.352  1.00 98.72           H  
ATOM   1642  HB3 MET A 110       2.323 -11.816  65.765  1.00 98.72           H  
ATOM   1643  HG2 MET A 110       3.913 -13.201  64.445  1.00 98.72           H  
ATOM   1644  HG3 MET A 110       4.769 -11.735  63.957  1.00 98.72           H  
ATOM   1645  HE1 MET A 110       4.567 -14.463  67.070  1.00 98.72           H  
ATOM   1646  HE2 MET A 110       3.163 -13.387  66.913  1.00 98.72           H  
ATOM   1647  HE3 MET A 110       4.302 -13.141  68.249  1.00 98.72           H  
ATOM   1648  N   GLU A 111       0.613 -13.159  63.999  1.00 98.13           N  
ATOM   1649  CA  GLU A 111       0.208 -14.560  63.856  1.00 98.13           C  
ATOM   1650  C   GLU A 111      -0.803 -14.812  62.740  1.00 98.13           C  
ATOM   1651  O   GLU A 111      -0.733 -15.858  62.088  1.00 98.13           O  
ATOM   1652  CB  GLU A 111      -0.407 -15.067  65.161  1.00 98.13           C  
ATOM   1653  CG  GLU A 111       0.625 -15.232  66.276  1.00 98.13           C  
ATOM   1654  CD  GLU A 111       0.040 -16.007  67.459  1.00 98.13           C  
ATOM   1655  OE1 GLU A 111       0.868 -16.555  68.222  1.00 98.13           O  
ATOM   1656  OE2 GLU A 111      -1.204 -16.081  67.582  1.00 98.13           O1-
ATOM   1657  H   GLU A 111       0.228 -12.624  64.765  1.00 98.13           H  
ATOM   1658  HA  GLU A 111       1.084 -15.170  63.639  1.00 98.13           H  
ATOM   1659  HB2 GLU A 111      -0.850 -16.044  64.963  1.00 98.13           H  
ATOM   1660  HB3 GLU A 111      -1.198 -14.388  65.481  1.00 98.13           H  
ATOM   1661  HG2 GLU A 111       0.974 -14.256  66.613  1.00 98.13           H  
ATOM   1662  HG3 GLU A 111       1.482 -15.777  65.880  1.00 98.13           H  
ATOM   1663  N   LYS A 112      -1.765 -13.901  62.560  1.00 96.60           N  
ATOM   1664  CA  LYS A 112      -2.929 -14.096  61.683  1.00 96.60           C  
ATOM   1665  C   LYS A 112      -2.855 -13.292  60.391  1.00 96.60           C  
ATOM   1666  O   LYS A 112      -3.567 -13.619  59.445  1.00 96.60           O  
ATOM   1667  CB  LYS A 112      -4.228 -13.762  62.443  1.00 96.60           C  
ATOM   1668  CG  LYS A 112      -4.445 -14.556  63.740  1.00 96.60           C  
ATOM   1669  CD  LYS A 112      -4.507 -16.070  63.509  1.00 96.60           C  
ATOM   1670  CE  LYS A 112      -4.757 -16.767  64.847  1.00 96.60           C  
ATOM   1671  NZ  LYS A 112      -4.748 -18.240  64.700  1.00 96.60           N1+
ATOM   1672  H   LYS A 112      -1.735 -13.068  63.131  1.00 96.60           H  
ATOM   1673  HA  LYS A 112      -2.968 -15.135  61.354  1.00 96.60           H  
ATOM   1674  HB2 LYS A 112      -5.075 -13.947  61.782  1.00 96.60           H  
ATOM   1675  HB3 LYS A 112      -4.235 -12.700  62.686  1.00 96.60           H  
ATOM   1676  HG2 LYS A 112      -5.388 -14.231  64.180  1.00 96.60           H  
ATOM   1677  HG3 LYS A 112      -3.646 -14.328  64.445  1.00 96.60           H  
ATOM   1678  HD2 LYS A 112      -3.557 -16.413  63.099  1.00 96.60           H  
ATOM   1679  HD3 LYS A 112      -5.310 -16.297  62.808  1.00 96.60           H  
ATOM   1680  HE2 LYS A 112      -3.973 -16.460  65.541  1.00 96.60           H  
ATOM   1681  HE3 LYS A 112      -5.708 -16.423  65.256  1.00 96.60           H  
ATOM   1682  HZ1 LYS A 112      -3.850 -18.528  64.336  1.00 96.60           H  
ATOM   1683  HZ2 LYS A 112      -4.865 -18.669  65.606  1.00 96.60           H  
ATOM   1684  HZ3 LYS A 112      -5.481 -18.542  64.074  1.00 96.60           H  
ATOM   1685  N   GLY A 113      -2.025 -12.252  60.342  1.00 89.09           N  
ATOM   1686  CA  GLY A 113      -1.873 -11.392  59.176  1.00 89.09           C  
ATOM   1687  C   GLY A 113      -0.706 -11.806  58.271  1.00 89.09           C  
ATOM   1688  O   GLY A 113       0.238 -12.453  58.724  1.00 89.09           O  
ATOM   1689  H   GLY A 113      -1.423 -12.067  61.132  1.00 89.09           H  
ATOM   1690  HA2 GLY A 113      -1.689 -10.373  59.513  1.00 89.09           H  
ATOM   1691  HA3 GLY A 113      -2.802 -11.397  58.606  1.00 89.09           H  
ATOM   1692  N   PRO A 114      -0.726 -11.391  56.991  1.00 92.58           N  
ATOM   1693  CA  PRO A 114       0.433 -11.498  56.102  1.00 92.58           C  
ATOM   1694  C   PRO A 114       1.446 -10.354  56.306  1.00 92.58           C  
ATOM   1695  O   PRO A 114       2.458 -10.301  55.614  1.00 92.58           O  
ATOM   1696  CB  PRO A 114      -0.176 -11.470  54.698  1.00 92.58           C  
ATOM   1697  CG  PRO A 114      -1.358 -10.515  54.862  1.00 92.58           C  
ATOM   1698  CD  PRO A 114      -1.852 -10.792  56.282  1.00 92.58           C  
ATOM   1699  HA  PRO A 114       0.950 -12.445  56.257  1.00 92.58           H  
ATOM   1700  HB2 PRO A 114      -0.543 -12.464  54.441  1.00 92.58           H  
ATOM   1701  HB3 PRO A 114       0.527 -11.120  53.942  1.00 92.58           H  
ATOM   1702  HG2 PRO A 114      -2.134 -10.699  54.119  1.00 92.58           H  
ATOM   1703  HG3 PRO A 114      -1.002  -9.487  54.794  1.00 92.58           H  
ATOM   1704  HD2 PRO A 114      -2.173  -9.866  56.757  1.00 92.58           H  
ATOM   1705  HD3 PRO A 114      -2.677 -11.505  56.248  1.00 92.58           H  
ATOM   1706  N   HIS A 115       1.157  -9.415  57.212  1.00 97.22           N  
ATOM   1707  CA  HIS A 115       1.908  -8.180  57.418  1.00 97.22           C  
ATOM   1708  C   HIS A 115       2.499  -8.129  58.821  1.00 97.22           C  
ATOM   1709  O   HIS A 115       1.953  -8.717  59.749  1.00 97.22           O  
ATOM   1710  CB  HIS A 115       0.992  -6.973  57.180  1.00 97.22           C  
ATOM   1711  CG  HIS A 115       0.362  -6.976  55.814  1.00 97.22           C  
ATOM   1712  CD2 HIS A 115      -0.956  -6.768  55.516  1.00 97.22           C  
ATOM   1713  ND1 HIS A 115       1.027  -7.178  54.627  1.00 97.22           N  
ATOM   1714  CE1 HIS A 115       0.125  -7.100  53.634  1.00 97.22           C  
ATOM   1715  NE2 HIS A 115      -1.100  -6.832  54.124  1.00 97.22           N  
ATOM   1716  H   HIS A 115       0.384  -9.584  57.841  1.00 97.22           H  
ATOM   1717  HA  HIS A 115       2.730  -8.129  56.705  1.00 97.22           H  
ATOM   1718  HB2 HIS A 115       0.205  -6.965  57.935  1.00 97.22           H  
ATOM   1719  HB3 HIS A 115       1.573  -6.057  57.288  1.00 97.22           H  
ATOM   1720  HD1 HIS A 115       2.027  -7.278  54.535  1.00 97.22           H  
ATOM   1721  HD2 HIS A 115      -1.741  -6.581  56.234  1.00 97.22           H  
ATOM   1722  HE1 HIS A 115       0.353  -7.206  52.583  1.00 97.22           H  
ATOM   1723  N   ASN A 116       3.579  -7.366  58.981  1.00 98.73           N  
ATOM   1724  CA  ASN A 116       4.185  -7.146  60.291  1.00 98.73           C  
ATOM   1725  C   ASN A 116       3.614  -5.909  61.006  1.00 98.73           C  
ATOM   1726  O   ASN A 116       3.656  -5.862  62.225  1.00 98.73           O  
ATOM   1727  CB  ASN A 116       5.698  -6.981  60.125  1.00 98.73           C  
ATOM   1728  CG  ASN A 116       6.488  -8.173  59.600  1.00 98.73           C  
ATOM   1729  ND2 ASN A 116       7.705  -7.879  59.209  1.00 98.73           N  
ATOM   1730  OD1 ASN A 116       6.085  -9.329  59.514  1.00 98.73           O  
ATOM   1731  H   ASN A 116       3.992  -6.933  58.168  1.00 98.73           H  
ATOM   1732  HA  ASN A 116       4.004  -8.005  60.937  1.00 98.73           H  
ATOM   1733  HB2 ASN A 116       5.881  -6.124  59.476  1.00 98.73           H  
ATOM   1734  HB3 ASN A 116       6.107  -6.728  61.102  1.00 98.73           H  
ATOM   1735 HD21 ASN A 116       8.037  -6.931  59.330  1.00 98.73           H  
ATOM   1736 HD22 ASN A 116       8.254  -8.527  58.663  1.00 98.73           H  
ATOM   1737  N   PHE A 117       3.126  -4.890  60.289  1.00 98.93           N  
ATOM   1738  CA  PHE A 117       2.776  -3.597  60.889  1.00 98.93           C  
ATOM   1739  C   PHE A 117       1.515  -3.001  60.255  1.00 98.93           C  
ATOM   1740  O   PHE A 117       1.461  -2.807  59.037  1.00 98.93           O  
ATOM   1741  CB  PHE A 117       3.986  -2.652  60.768  1.00 98.93           C  
ATOM   1742  CG  PHE A 117       3.919  -1.317  61.496  1.00 98.93           C  
ATOM   1743  CD1 PHE A 117       4.888  -0.338  61.209  1.00 98.93           C  
ATOM   1744  CD2 PHE A 117       2.952  -1.041  62.483  1.00 98.93           C  
ATOM   1745  CE1 PHE A 117       4.885   0.894  61.889  1.00 98.93           C  
ATOM   1746  CE2 PHE A 117       2.950   0.185  63.156  1.00 98.93           C  
ATOM   1747  CZ  PHE A 117       3.914   1.158  62.864  1.00 98.93           C  
ATOM   1748  H   PHE A 117       3.107  -4.952  59.282  1.00 98.93           H  
ATOM   1749  HA  PHE A 117       2.579  -3.750  61.951  1.00 98.93           H  
ATOM   1750  HB2 PHE A 117       4.163  -2.454  59.711  1.00 98.93           H  
ATOM   1751  HB3 PHE A 117       4.863  -3.174  61.149  1.00 98.93           H  
ATOM   1752  HD1 PHE A 117       5.640  -0.533  60.459  1.00 98.93           H  
ATOM   1753  HD2 PHE A 117       2.201  -1.767  62.760  1.00 98.93           H  
ATOM   1754  HE1 PHE A 117       5.635   1.639  61.670  1.00 98.93           H  
ATOM   1755  HE2 PHE A 117       2.203   0.378  63.912  1.00 98.93           H  
ATOM   1756  HZ  PHE A 117       3.917   2.102  63.389  1.00 98.93           H  
ATOM   1757  N   LEU A 118       0.503  -2.715  61.080  1.00 98.93           N  
ATOM   1758  CA  LEU A 118      -0.729  -2.024  60.691  1.00 98.93           C  
ATOM   1759  C   LEU A 118      -0.926  -0.750  61.521  1.00 98.93           C  
ATOM   1760  O   LEU A 118      -0.620  -0.736  62.708  1.00 98.93           O  
ATOM   1761  CB  LEU A 118      -1.945  -2.950  60.870  1.00 98.93           C  
ATOM   1762  CG  LEU A 118      -1.930  -4.269  60.081  1.00 98.93           C  
ATOM   1763  CD1 LEU A 118      -3.256  -4.991  60.316  1.00 98.93           C  
ATOM   1764  CD2 LEU A 118      -1.772  -4.065  58.575  1.00 98.93           C  
ATOM   1765  H   LEU A 118       0.632  -2.896  62.066  1.00 98.93           H  
ATOM   1766  HA  LEU A 118      -0.664  -1.730  59.642  1.00 98.93           H  
ATOM   1767  HB2 LEU A 118      -2.832  -2.389  60.576  1.00 98.93           H  
ATOM   1768  HB3 LEU A 118      -2.037  -3.189  61.929  1.00 98.93           H  
ATOM   1769  HG  LEU A 118      -1.123  -4.907  60.441  1.00 98.93           H  
ATOM   1770 HD11 LEU A 118      -3.433  -5.101  61.386  1.00 98.93           H  
ATOM   1771 HD12 LEU A 118      -3.224  -5.982  59.862  1.00 98.93           H  
ATOM   1772 HD13 LEU A 118      -4.075  -4.419  59.881  1.00 98.93           H  
ATOM   1773 HD21 LEU A 118      -2.395  -3.236  58.235  1.00 98.93           H  
ATOM   1774 HD22 LEU A 118      -0.727  -3.850  58.356  1.00 98.93           H  
ATOM   1775 HD23 LEU A 118      -2.047  -4.974  58.041  1.00 98.93           H  
ATOM   1776  N   VAL A 119      -1.504   0.301  60.942  1.00 98.92           N  
ATOM   1777  CA  VAL A 119      -1.742   1.567  61.653  1.00 98.92           C  
ATOM   1778  C   VAL A 119      -3.198   2.014  61.620  1.00 98.92           C  
ATOM   1779  O   VAL A 119      -3.955   1.695  60.696  1.00 98.92           O  
ATOM   1780  CB  VAL A 119      -0.795   2.688  61.183  1.00 98.92           C  
ATOM   1781  CG1 VAL A 119       0.664   2.262  61.363  1.00 98.92           C  
ATOM   1782  CG2 VAL A 119      -1.018   3.127  59.731  1.00 98.92           C  
ATOM   1783  H   VAL A 119      -1.686   0.267  59.949  1.00 98.92           H  
ATOM   1784  HA  VAL A 119      -1.517   1.416  62.709  1.00 98.92           H  
ATOM   1785  HB  VAL A 119      -0.964   3.556  61.820  1.00 98.92           H  
ATOM   1786 HG11 VAL A 119       0.811   1.904  62.382  1.00 98.92           H  
ATOM   1787 HG12 VAL A 119       0.916   1.448  60.684  1.00 98.92           H  
ATOM   1788 HG13 VAL A 119       1.328   3.106  61.178  1.00 98.92           H  
ATOM   1789 HG21 VAL A 119      -0.349   3.955  59.496  1.00 98.92           H  
ATOM   1790 HG22 VAL A 119      -2.047   3.456  59.584  1.00 98.92           H  
ATOM   1791 HG23 VAL A 119      -0.799   2.307  59.048  1.00 98.92           H  
ATOM   1792  N   GLY A 120      -3.580   2.783  62.639  1.00 98.33           N  
ATOM   1793  CA  GLY A 120      -4.835   3.526  62.686  1.00 98.33           C  
ATOM   1794  C   GLY A 120      -6.084   2.661  62.454  1.00 98.33           C  
ATOM   1795  O   GLY A 120      -6.146   1.518  62.918  1.00 98.33           O  
ATOM   1796  H   GLY A 120      -2.923   2.932  63.391  1.00 98.33           H  
ATOM   1797  HA2 GLY A 120      -4.773   4.311  61.933  1.00 98.33           H  
ATOM   1798  HA3 GLY A 120      -4.936   4.004  63.660  1.00 98.33           H  
ATOM   1799  N   PRO A 121      -7.087   3.166  61.707  1.00 97.49           N  
ATOM   1800  CA  PRO A 121      -8.335   2.439  61.459  1.00 97.49           C  
ATOM   1801  C   PRO A 121      -8.143   1.075  60.783  1.00 97.49           C  
ATOM   1802  O   PRO A 121      -8.936   0.162  61.005  1.00 97.49           O  
ATOM   1803  CB  PRO A 121      -9.171   3.367  60.569  1.00 97.49           C  
ATOM   1804  CG  PRO A 121      -8.652   4.760  60.914  1.00 97.49           C  
ATOM   1805  CD  PRO A 121      -7.168   4.515  61.162  1.00 97.49           C  
ATOM   1806  HA  PRO A 121      -8.848   2.294  62.409  1.00 97.49           H  
ATOM   1807  HB2 PRO A 121     -10.236   3.270  60.779  1.00 97.49           H  
ATOM   1808  HB3 PRO A 121      -8.972   3.162  59.517  1.00 97.49           H  
ATOM   1809  HG2 PRO A 121      -8.816   5.469  60.103  1.00 97.49           H  
ATOM   1810  HG3 PRO A 121      -9.124   5.109  61.833  1.00 97.49           H  
ATOM   1811  HD2 PRO A 121      -6.786   5.258  61.862  1.00 97.49           H  
ATOM   1812  HD3 PRO A 121      -6.619   4.562  60.222  1.00 97.49           H  
ATOM   1813  N   GLY A 122      -7.086   0.915  59.982  1.00 98.27           N  
ATOM   1814  CA  GLY A 122      -6.749  -0.355  59.344  1.00 98.27           C  
ATOM   1815  C   GLY A 122      -6.399  -1.444  60.357  1.00 98.27           C  
ATOM   1816  O   GLY A 122      -6.874  -2.578  60.242  1.00 98.27           O  
ATOM   1817  H   GLY A 122      -6.428   1.676  59.889  1.00 98.27           H  
ATOM   1818  HA2 GLY A 122      -5.872  -0.186  58.719  1.00 98.27           H  
ATOM   1819  HA3 GLY A 122      -7.576  -0.695  58.721  1.00 98.27           H  
ATOM   1820  N   ALA A 123      -5.634  -1.091  61.392  1.00 98.79           N  
ATOM   1821  CA  ALA A 123      -5.320  -1.985  62.505  1.00 98.79           C  
ATOM   1822  C   ALA A 123      -6.562  -2.313  63.354  1.00 98.79           C  
ATOM   1823  O   ALA A 123      -6.764  -3.466  63.734  1.00 98.79           O  
ATOM   1824  CB  ALA A 123      -4.220  -1.329  63.343  1.00 98.79           C  
ATOM   1825  H   ALA A 123      -5.310  -0.136  61.448  1.00 98.79           H  
ATOM   1826  HA  ALA A 123      -4.935  -2.924  62.107  1.00 98.79           H  
ATOM   1827  HB1 ALA A 123      -4.561  -0.365  63.720  1.00 98.79           H  
ATOM   1828  HB2 ALA A 123      -3.330  -1.168  62.735  1.00 98.79           H  
ATOM   1829  HB3 ALA A 123      -3.960  -1.973  64.184  1.00 98.79           H  
ATOM   1830  N   GLU A 124      -7.434  -1.335  63.606  1.00 98.58           N  
ATOM   1831  CA  GLU A 124      -8.673  -1.551  64.368  1.00 98.58           C  
ATOM   1832  C   GLU A 124      -9.677  -2.440  63.620  1.00 98.58           C  
ATOM   1833  O   GLU A 124     -10.293  -3.330  64.210  1.00 98.58           O  
ATOM   1834  CB  GLU A 124      -9.337  -0.210  64.696  1.00 98.58           C  
ATOM   1835  CG  GLU A 124      -8.469   0.669  65.603  1.00 98.58           C  
ATOM   1836  CD  GLU A 124      -9.157   1.981  65.994  1.00 98.58           C  
ATOM   1837  OE1 GLU A 124      -8.603   2.647  66.898  1.00 98.58           O  
ATOM   1838  OE2 GLU A 124     -10.254   2.289  65.469  1.00 98.58           O1-
ATOM   1839  H   GLU A 124      -7.205  -0.399  63.305  1.00 98.58           H  
ATOM   1840  HA  GLU A 124      -8.434  -2.054  65.306  1.00 98.58           H  
ATOM   1841  HB2 GLU A 124      -9.547   0.322  63.767  1.00 98.58           H  
ATOM   1842  HB3 GLU A 124     -10.280  -0.409  65.204  1.00 98.58           H  
ATOM   1843  HG2 GLU A 124      -8.237   0.107  66.509  1.00 98.58           H  
ATOM   1844  HG3 GLU A 124      -7.529   0.900  65.102  1.00 98.58           H  
ATOM   1845  N   GLU A 125      -9.820  -2.258  62.305  1.00 98.34           N  
ATOM   1846  CA  GLU A 125     -10.646  -3.136  61.474  1.00 98.34           C  
ATOM   1847  C   GLU A 125     -10.067  -4.555  61.433  1.00 98.34           C  
ATOM   1848  O   GLU A 125     -10.821  -5.526  61.498  1.00 98.34           O  
ATOM   1849  CB  GLU A 125     -10.797  -2.524  60.071  1.00 98.34           C  
ATOM   1850  CG  GLU A 125     -11.556  -3.385  59.043  1.00 98.34           C  
ATOM   1851  CD  GLU A 125     -12.988  -3.796  59.411  1.00 98.34           C  
ATOM   1852  OE1 GLU A 125     -13.549  -4.663  58.688  1.00 98.34           O  
ATOM   1853  OE2 GLU A 125     -13.579  -3.311  60.399  1.00 98.34           O1-
ATOM   1854  H   GLU A 125      -9.344  -1.481  61.868  1.00 98.34           H  
ATOM   1855  HA  GLU A 125     -11.635  -3.205  61.928  1.00 98.34           H  
ATOM   1856  HB2 GLU A 125     -11.308  -1.565  60.163  1.00 98.34           H  
ATOM   1857  HB3 GLU A 125      -9.803  -2.333  59.668  1.00 98.34           H  
ATOM   1858  HG2 GLU A 125     -10.989  -4.296  58.853  1.00 98.34           H  
ATOM   1859  HG3 GLU A 125     -11.591  -2.835  58.102  1.00 98.34           H  
ATOM   1860  N   PHE A 126      -8.736  -4.699  61.394  1.00 98.58           N  
ATOM   1861  CA  PHE A 126      -8.085  -6.005  61.500  1.00 98.58           C  
ATOM   1862  C   PHE A 126      -8.409  -6.687  62.835  1.00 98.58           C  
ATOM   1863  O   PHE A 126      -8.787  -7.862  62.836  1.00 98.58           O  
ATOM   1864  CB  PHE A 126      -6.573  -5.858  61.307  1.00 98.58           C  
ATOM   1865  CG  PHE A 126      -5.842  -7.182  61.281  1.00 98.58           C  
ATOM   1866  CD1 PHE A 126      -5.367  -7.751  62.477  1.00 98.58           C  
ATOM   1867  CD2 PHE A 126      -5.632  -7.842  60.056  1.00 98.58           C  
ATOM   1868  CE1 PHE A 126      -4.695  -8.984  62.448  1.00 98.58           C  
ATOM   1869  CE2 PHE A 126      -4.947  -9.070  60.028  1.00 98.58           C  
ATOM   1870  CZ  PHE A 126      -4.489  -9.645  61.227  1.00 98.58           C  
ATOM   1871  H   PHE A 126      -8.159  -3.871  61.349  1.00 98.58           H  
ATOM   1872  HA  PHE A 126      -8.465  -6.647  60.706  1.00 98.58           H  
ATOM   1873  HB2 PHE A 126      -6.151  -5.244  62.104  1.00 98.58           H  
ATOM   1874  HB3 PHE A 126      -6.386  -5.339  60.367  1.00 98.58           H  
ATOM   1875  HD1 PHE A 126      -5.507  -7.241  63.418  1.00 98.58           H  
ATOM   1876  HD2 PHE A 126      -5.981  -7.398  59.136  1.00 98.58           H  
ATOM   1877  HE1 PHE A 126      -4.316  -9.415  63.362  1.00 98.58           H  
ATOM   1878  HE2 PHE A 126      -4.774  -9.576  59.089  1.00 98.58           H  
ATOM   1879  HZ  PHE A 126      -3.972 -10.594  61.215  1.00 98.58           H  
ATOM   1880  N   ALA A 127      -8.337  -5.946  63.947  1.00 98.60           N  
ATOM   1881  CA  ALA A 127      -8.717  -6.420  65.276  1.00 98.60           C  
ATOM   1882  C   ALA A 127     -10.166  -6.934  65.281  1.00 98.60           C  
ATOM   1883  O   ALA A 127     -10.428  -8.087  65.636  1.00 98.60           O  
ATOM   1884  CB  ALA A 127      -8.522  -5.267  66.274  1.00 98.60           C  
ATOM   1885  H   ALA A 127      -7.996  -4.999  63.866  1.00 98.60           H  
ATOM   1886  HA  ALA A 127      -8.060  -7.243  65.556  1.00 98.60           H  
ATOM   1887  HB1 ALA A 127      -9.335  -4.546  66.199  1.00 98.60           H  
ATOM   1888  HB2 ALA A 127      -7.587  -4.742  66.073  1.00 98.60           H  
ATOM   1889  HB3 ALA A 127      -8.493  -5.649  67.295  1.00 98.60           H  
ATOM   1890  N   ARG A 128     -11.100  -6.112  64.784  1.00 98.18           N  
ATOM   1891  CA  ARG A 128     -12.527  -6.440  64.710  1.00 98.18           C  
ATOM   1892  C   ARG A 128     -12.792  -7.689  63.868  1.00 98.18           C  
ATOM   1893  O   ARG A 128     -13.570  -8.549  64.280  1.00 98.18           O  
ATOM   1894  CB  ARG A 128     -13.276  -5.228  64.141  1.00 98.18           C  
ATOM   1895  CG  ARG A 128     -14.797  -5.362  64.305  1.00 98.18           C  
ATOM   1896  CD  ARG A 128     -15.541  -4.315  63.467  1.00 98.18           C  
ATOM   1897  NE  ARG A 128     -15.398  -4.563  62.022  1.00 98.18           N  
ATOM   1898  CZ  ARG A 128     -16.024  -5.453  61.282  1.00 98.18           C  
ATOM   1899  NH1 ARG A 128     -16.923  -6.259  61.779  1.00 98.18           N1+
ATOM   1900  NH2 ARG A 128     -15.751  -5.561  60.019  1.00 98.18           N  
ATOM   1901  H   ARG A 128     -10.799  -5.188  64.511  1.00 98.18           H  
ATOM   1902  HA  ARG A 128     -12.881  -6.648  65.721  1.00 98.18           H  
ATOM   1903  HB2 ARG A 128     -13.016  -5.116  63.088  1.00 98.18           H  
ATOM   1904  HB3 ARG A 128     -12.952  -4.327  64.664  1.00 98.18           H  
ATOM   1905  HG2 ARG A 128     -15.129  -6.356  64.003  1.00 98.18           H  
ATOM   1906  HG3 ARG A 128     -15.046  -5.224  65.356  1.00 98.18           H  
ATOM   1907  HD2 ARG A 128     -15.139  -3.330  63.701  1.00 98.18           H  
ATOM   1908  HD3 ARG A 128     -16.596  -4.319  63.742  1.00 98.18           H  
ATOM   1909  HE  ARG A 128     -14.717  -4.002  61.529  1.00 98.18           H  
ATOM   1910 HH11 ARG A 128     -17.097  -6.213  62.772  1.00 98.18           H  
ATOM   1911 HH12 ARG A 128     -17.363  -6.960  61.198  1.00 98.18           H  
ATOM   1912 HH21 ARG A 128     -14.995  -4.999  59.655  1.00 98.18           H  
ATOM   1913 HH22 ARG A 128     -16.235  -6.206  59.412  1.00 98.18           H  
ATOM   1914  N   ARG A 129     -12.155  -7.820  62.696  1.00 97.62           N  
ATOM   1915  CA  ARG A 129     -12.333  -8.995  61.816  1.00 97.62           C  
ATOM   1916  C   ARG A 129     -11.808 -10.292  62.422  1.00 97.62           C  
ATOM   1917  O   ARG A 129     -12.320 -11.352  62.077  1.00 97.62           O  
ATOM   1918  CB  ARG A 129     -11.673  -8.776  60.451  1.00 97.62           C  
ATOM   1919  CG  ARG A 129     -12.413  -7.730  59.609  1.00 97.62           C  
ATOM   1920  CD  ARG A 129     -12.445  -8.138  58.137  1.00 97.62           C  
ATOM   1921  NE  ARG A 129     -12.831  -6.984  57.315  1.00 97.62           N  
ATOM   1922  CZ  ARG A 129     -12.653  -6.809  56.023  1.00 97.62           C  
ATOM   1923  NH1 ARG A 129     -12.049  -7.686  55.268  1.00 97.62           N1+
ATOM   1924  NH2 ARG A 129     -13.089  -5.711  55.484  1.00 97.62           N  
ATOM   1925  H   ARG A 129     -11.535  -7.076  62.413  1.00 97.62           H  
ATOM   1926  HA  ARG A 129     -13.399  -9.170  61.673  1.00 97.62           H  
ATOM   1927  HB2 ARG A 129     -11.687  -9.728  59.920  1.00 97.62           H  
ATOM   1928  HB3 ARG A 129     -10.633  -8.478  60.576  1.00 97.62           H  
ATOM   1929  HG2 ARG A 129     -13.439  -7.611  59.957  1.00 97.62           H  
ATOM   1930  HG3 ARG A 129     -11.902  -6.771  59.701  1.00 97.62           H  
ATOM   1931  HD2 ARG A 129     -13.176  -8.937  58.013  1.00 97.62           H  
ATOM   1932  HD3 ARG A 129     -11.471  -8.530  57.848  1.00 97.62           H  
ATOM   1933  HE  ARG A 129     -13.174  -6.180  57.820  1.00 97.62           H  
ATOM   1934 HH11 ARG A 129     -11.682  -8.522  55.700  1.00 97.62           H  
ATOM   1935 HH12 ARG A 129     -11.863  -7.482  54.296  1.00 97.62           H  
ATOM   1936 HH21 ARG A 129     -13.443  -5.002  56.110  1.00 97.62           H  
ATOM   1937 HH22 ARG A 129     -12.895  -5.487  54.518  1.00 97.62           H  
ATOM   1938  N   HIS A 130     -10.841 -10.205  63.327  1.00 98.05           N  
ATOM   1939  CA  HIS A 130     -10.279 -11.350  64.041  1.00 98.05           C  
ATOM   1940  C   HIS A 130     -10.889 -11.549  65.438  1.00 98.05           C  
ATOM   1941  O   HIS A 130     -10.362 -12.321  66.235  1.00 98.05           O  
ATOM   1942  CB  HIS A 130      -8.756 -11.225  64.046  1.00 98.05           C  
ATOM   1943  CG  HIS A 130      -8.164 -11.398  62.678  1.00 98.05           C  
ATOM   1944  CD2 HIS A 130      -7.797 -12.574  62.085  1.00 98.05           C  
ATOM   1945  ND1 HIS A 130      -7.943 -10.394  61.770  1.00 98.05           N  
ATOM   1946  CE1 HIS A 130      -7.457 -10.952  60.651  1.00 98.05           C  
ATOM   1947  NE2 HIS A 130      -7.352 -12.283  60.793  1.00 98.05           N  
ATOM   1948  H   HIS A 130     -10.446  -9.296  63.524  1.00 98.05           H  
ATOM   1949  HA  HIS A 130     -10.522 -12.259  63.490  1.00 98.05           H  
ATOM   1950  HB2 HIS A 130      -8.328 -11.985  64.700  1.00 98.05           H  
ATOM   1951  HB3 HIS A 130      -8.492 -10.236  64.417  1.00 98.05           H  
ATOM   1952  HD1 HIS A 130      -8.059  -9.408  61.954  1.00 98.05           H  
ATOM   1953  HD2 HIS A 130      -7.861 -13.556  62.531  1.00 98.05           H  
ATOM   1954  HE1 HIS A 130      -7.174 -10.409  59.761  1.00 98.05           H  
ATOM   1955  N   GLY A 131     -12.020 -10.895  65.726  1.00 97.48           N  
ATOM   1956  CA  GLY A 131     -12.807 -11.135  66.936  1.00 97.48           C  
ATOM   1957  C   GLY A 131     -12.287 -10.445  68.197  1.00 97.48           C  
ATOM   1958  O   GLY A 131     -12.743 -10.781  69.287  1.00 97.48           O  
ATOM   1959  H   GLY A 131     -12.380 -10.230  65.057  1.00 97.48           H  
ATOM   1960  HA2 GLY A 131     -13.822 -10.779  66.763  1.00 97.48           H  
ATOM   1961  HA3 GLY A 131     -12.848 -12.206  67.135  1.00 97.48           H  
ATOM   1962  N   MET A 132     -11.365  -9.487  68.077  1.00 97.68           N  
ATOM   1963  CA  MET A 132     -10.976  -8.643  69.206  1.00 97.68           C  
ATOM   1964  C   MET A 132     -12.070  -7.606  69.483  1.00 97.68           C  
ATOM   1965  O   MET A 132     -12.552  -6.932  68.569  1.00 97.68           O  
ATOM   1966  CB  MET A 132      -9.614  -7.999  68.932  1.00 97.68           C  
ATOM   1967  CG  MET A 132      -9.096  -7.190  70.126  1.00 97.68           C  
ATOM   1968  SD  MET A 132      -7.404  -6.571  69.927  1.00 97.68           S  
ATOM   1969  CE  MET A 132      -6.480  -8.120  70.100  1.00 97.68           C  
ATOM   1970  H   MET A 132     -11.051  -9.219  67.155  1.00 97.68           H  
ATOM   1971  HA  MET A 132     -10.871  -9.275  70.087  1.00 97.68           H  
ATOM   1972  HB2 MET A 132      -9.702  -7.338  68.070  1.00 97.68           H  
ATOM   1973  HB3 MET A 132      -8.900  -8.787  68.696  1.00 97.68           H  
ATOM   1974  HG2 MET A 132      -9.135  -7.806  71.024  1.00 97.68           H  
ATOM   1975  HG3 MET A 132      -9.751  -6.332  70.276  1.00 97.68           H  
ATOM   1976  HE1 MET A 132      -6.736  -8.595  71.047  1.00 97.68           H  
ATOM   1977  HE2 MET A 132      -6.718  -8.796  69.279  1.00 97.68           H  
ATOM   1978  HE3 MET A 132      -5.412  -7.906  70.090  1.00 97.68           H  
ATOM   1979  N   GLU A 133     -12.458  -7.481  70.750  1.00 96.07           N  
ATOM   1980  CA  GLU A 133     -13.404  -6.460  71.194  1.00 96.07           C  
ATOM   1981  C   GLU A 133     -12.780  -5.067  71.033  1.00 96.07           C  
ATOM   1982  O   GLU A 133     -11.688  -4.801  71.541  1.00 96.07           O  
ATOM   1983  CB  GLU A 133     -13.826  -6.734  72.647  1.00 96.07           C  
ATOM   1984  CG  GLU A 133     -14.923  -5.771  73.134  1.00 96.07           C  
ATOM   1985  CD  GLU A 133     -15.338  -5.994  74.602  1.00 96.07           C  
ATOM   1986  OE1 GLU A 133     -16.408  -5.474  74.985  1.00 96.07           O  
ATOM   1987  OE2 GLU A 133     -14.583  -6.636  75.371  1.00 96.07           O1-
ATOM   1988  H   GLU A 133     -12.030  -8.061  71.457  1.00 96.07           H  
ATOM   1989  HA  GLU A 133     -14.294  -6.517  70.568  1.00 96.07           H  
ATOM   1990  HB2 GLU A 133     -12.950  -6.646  73.290  1.00 96.07           H  
ATOM   1991  HB3 GLU A 133     -14.204  -7.754  72.716  1.00 96.07           H  
ATOM   1992  HG2 GLU A 133     -14.564  -4.747  73.034  1.00 96.07           H  
ATOM   1993  HG3 GLU A 133     -15.792  -5.887  72.486  1.00 96.07           H  
ATOM   1994  N   LEU A 134     -13.491  -4.180  70.335  1.00 97.84           N  
ATOM   1995  CA  LEU A 134     -13.150  -2.764  70.300  1.00 97.84           C  
ATOM   1996  C   LEU A 134     -13.843  -2.039  71.453  1.00 97.84           C  
ATOM   1997  O   LEU A 134     -15.038  -2.232  71.672  1.00 97.84           O  
ATOM   1998  CB  LEU A 134     -13.526  -2.122  68.955  1.00 97.84           C  
ATOM   1999  CG  LEU A 134     -12.814  -2.690  67.715  1.00 97.84           C  
ATOM   2000  CD1 LEU A 134     -13.220  -1.850  66.500  1.00 97.84           C  
ATOM   2001  CD2 LEU A 134     -11.293  -2.653  67.832  1.00 97.84           C  
ATOM   2002  H   LEU A 134     -14.401  -4.454  69.993  1.00 97.84           H  
ATOM   2003  HA  LEU A 134     -12.074  -2.668  70.444  1.00 97.84           H  
ATOM   2004  HB2 LEU A 134     -14.603  -2.217  68.814  1.00 97.84           H  
ATOM   2005  HB3 LEU A 134     -13.292  -1.059  69.024  1.00 97.84           H  
ATOM   2006  HG  LEU A 134     -13.134  -3.719  67.546  1.00 97.84           H  
ATOM   2007 HD11 LEU A 134     -14.300  -1.893  66.362  1.00 97.84           H  
ATOM   2008 HD12 LEU A 134     -12.899  -0.818  66.644  1.00 97.84           H  
ATOM   2009 HD13 LEU A 134     -12.726  -2.236  65.608  1.00 97.84           H  
ATOM   2010 HD21 LEU A 134     -10.841  -2.933  66.880  1.00 97.84           H  
ATOM   2011 HD22 LEU A 134     -10.956  -1.655  68.109  1.00 97.84           H  
ATOM   2012 HD23 LEU A 134     -10.969  -3.368  68.588  1.00 97.84           H  
ATOM   2013  N   VAL A 135     -13.119  -1.149  72.119  1.00 97.54           N  
ATOM   2014  CA  VAL A 135     -13.639  -0.308  73.204  1.00 97.54           C  
ATOM   2015  C   VAL A 135     -13.917   1.115  72.744  1.00 97.54           C  
ATOM   2016  O   VAL A 135     -13.488   1.538  71.659  1.00 97.54           O  
ATOM   2017  CB  VAL A 135     -12.725  -0.341  74.437  1.00 97.54           C  
ATOM   2018  CG1 VAL A 135     -12.704  -1.763  74.992  1.00 97.54           C  
ATOM   2019  CG2 VAL A 135     -11.289   0.133  74.175  1.00 97.54           C  
ATOM   2020  H   VAL A 135     -12.165  -1.007  71.821  1.00 97.54           H  
ATOM   2021  HA  VAL A 135     -14.602  -0.705  73.527  1.00 97.54           H  
ATOM   2022  HB  VAL A 135     -13.158   0.301  75.205  1.00 97.54           H  
ATOM   2023 HG11 VAL A 135     -13.718  -2.163  75.037  1.00 97.54           H  
ATOM   2024 HG12 VAL A 135     -12.322  -1.702  76.010  1.00 97.54           H  
ATOM   2025 HG13 VAL A 135     -12.088  -2.417  74.375  1.00 97.54           H  
ATOM   2026 HG21 VAL A 135     -10.733   0.137  75.111  1.00 97.54           H  
ATOM   2027 HG22 VAL A 135     -10.791  -0.527  73.465  1.00 97.54           H  
ATOM   2028 HG23 VAL A 135     -11.301   1.151  73.784  1.00 97.54           H  
ATOM   2029  N   SER A 136     -14.662   1.863  73.558  1.00 96.46           N  
ATOM   2030  CA  SER A 136     -14.730   3.311  73.381  1.00 96.46           C  
ATOM   2031  C   SER A 136     -13.376   3.939  73.749  1.00 96.46           C  
ATOM   2032  O   SER A 136     -12.767   3.524  74.738  1.00 96.46           O  
ATOM   2033  CB  SER A 136     -15.877   3.930  74.182  1.00 96.46           C  
ATOM   2034  OG  SER A 136     -15.691   3.782  75.568  1.00 96.46           O  
ATOM   2035  H   SER A 136     -14.957   1.483  74.445  1.00 96.46           H  
ATOM   2036  HA  SER A 136     -14.949   3.507  72.331  1.00 96.46           H  
ATOM   2037  HB2 SER A 136     -15.942   4.992  73.946  1.00 96.46           H  
ATOM   2038  HB3 SER A 136     -16.815   3.455  73.894  1.00 96.46           H  
ATOM   2039  HG  SER A 136     -15.695   2.850  75.798  1.00 96.46           H  
ATOM   2040  N   PRO A 137     -12.869   4.920  72.982  1.00 94.51           N  
ATOM   2041  CA  PRO A 137     -11.639   5.628  73.341  1.00 94.51           C  
ATOM   2042  C   PRO A 137     -11.688   6.237  74.750  1.00 94.51           C  
ATOM   2043  O   PRO A 137     -10.676   6.280  75.447  1.00 94.51           O  
ATOM   2044  CB  PRO A 137     -11.484   6.721  72.279  1.00 94.51           C  
ATOM   2045  CG  PRO A 137     -12.211   6.150  71.067  1.00 94.51           C  
ATOM   2046  CD  PRO A 137     -13.370   5.380  71.695  1.00 94.51           C  
ATOM   2047  HA  PRO A 137     -10.799   4.937  73.282  1.00 94.51           H  
ATOM   2048  HB2 PRO A 137     -11.990   7.632  72.601  1.00 94.51           H  
ATOM   2049  HB3 PRO A 137     -10.434   6.923  72.065  1.00 94.51           H  
ATOM   2050  HG2 PRO A 137     -11.544   5.467  70.540  1.00 94.51           H  
ATOM   2051  HG3 PRO A 137     -12.564   6.936  70.399  1.00 94.51           H  
ATOM   2052  HD2 PRO A 137     -14.215   6.049  71.855  1.00 94.51           H  
ATOM   2053  HD3 PRO A 137     -13.652   4.550  71.048  1.00 94.51           H  
ATOM   2054  N   GLU A 138     -12.868   6.675  75.194  1.00 94.53           N  
ATOM   2055  CA  GLU A 138     -13.083   7.275  76.509  1.00 94.53           C  
ATOM   2056  C   GLU A 138     -12.833   6.297  77.667  1.00 94.53           C  
ATOM   2057  O   GLU A 138     -12.389   6.736  78.726  1.00 94.53           O  
ATOM   2058  CB  GLU A 138     -14.513   7.837  76.606  1.00 94.53           C  
ATOM   2059  CG  GLU A 138     -14.801   9.035  75.682  1.00 94.53           C  
ATOM   2060  CD  GLU A 138     -14.954   8.695  74.187  1.00 94.53           C  
ATOM   2061  OE1 GLU A 138     -14.854   9.641  73.377  1.00 94.53           O  
ATOM   2062  OE2 GLU A 138     -15.161   7.505  73.845  1.00 94.53           O1-
ATOM   2063  H   GLU A 138     -13.658   6.662  74.565  1.00 94.53           H  
ATOM   2064  HA  GLU A 138     -12.379   8.097  76.638  1.00 94.53           H  
ATOM   2065  HB2 GLU A 138     -14.661   8.183  77.629  1.00 94.53           H  
ATOM   2066  HB3 GLU A 138     -15.237   7.043  76.427  1.00 94.53           H  
ATOM   2067  HG2 GLU A 138     -14.007   9.769  75.814  1.00 94.53           H  
ATOM   2068  HG3 GLU A 138     -15.727   9.498  76.021  1.00 94.53           H  
ATOM   2069  N   GLU A 139     -13.050   4.988  77.485  1.00 94.66           N  
ATOM   2070  CA  GLU A 139     -12.759   3.968  78.511  1.00 94.66           C  
ATOM   2071  C   GLU A 139     -11.265   3.870  78.861  1.00 94.66           C  
ATOM   2072  O   GLU A 139     -10.912   3.425  79.958  1.00 94.66           O  
ATOM   2073  CB  GLU A 139     -13.227   2.581  78.037  1.00 94.66           C  
ATOM   2074  CG  GLU A 139     -14.717   2.301  78.249  1.00 94.66           C  
ATOM   2075  CD  GLU A 139     -15.115   1.044  77.460  1.00 94.66           C  
ATOM   2076  OE1 GLU A 139     -15.615   1.215  76.317  1.00 94.66           O  
ATOM   2077  OE2 GLU A 139     -14.856  -0.081  77.966  1.00 94.66           O1-
ATOM   2078  H   GLU A 139     -13.389   4.674  76.586  1.00 94.66           H  
ATOM   2079  HA  GLU A 139     -13.283   4.225  79.433  1.00 94.66           H  
ATOM   2080  HB2 GLU A 139     -12.680   1.814  78.584  1.00 94.66           H  
ATOM   2081  HB3 GLU A 139     -12.976   2.456  76.983  1.00 94.66           H  
ATOM   2082  HG2 GLU A 139     -14.897   2.146  79.313  1.00 94.66           H  
ATOM   2083  HG3 GLU A 139     -15.315   3.161  77.947  1.00 94.66           H  
ATOM   2084  N   LEU A 140     -10.386   4.271  77.938  1.00 95.95           N  
ATOM   2085  CA  LEU A 140      -8.933   4.244  78.127  1.00 95.95           C  
ATOM   2086  C   LEU A 140      -8.415   5.488  78.856  1.00 95.95           C  
ATOM   2087  O   LEU A 140      -7.327   5.452  79.441  1.00 95.95           O  
ATOM   2088  CB  LEU A 140      -8.250   4.094  76.760  1.00 95.95           C  
ATOM   2089  CG  LEU A 140      -8.649   2.828  75.984  1.00 95.95           C  
ATOM   2090  CD1 LEU A 140      -8.006   2.881  74.604  1.00 95.95           C  
ATOM   2091  CD2 LEU A 140      -8.186   1.550  76.686  1.00 95.95           C  
ATOM   2092  H   LEU A 140     -10.746   4.644  77.071  1.00 95.95           H  
ATOM   2093  HA  LEU A 140      -8.667   3.388  78.748  1.00 95.95           H  
ATOM   2094  HB2 LEU A 140      -7.170   4.084  76.911  1.00 95.95           H  
ATOM   2095  HB3 LEU A 140      -8.489   4.970  76.155  1.00 95.95           H  
ATOM   2096  HG  LEU A 140      -9.730   2.788  75.851  1.00 95.95           H  
ATOM   2097 HD11 LEU A 140      -8.250   1.978  74.044  1.00 95.95           H  
ATOM   2098 HD12 LEU A 140      -6.927   2.972  74.719  1.00 95.95           H  
ATOM   2099 HD13 LEU A 140      -8.383   3.748  74.061  1.00 95.95           H  
ATOM   2100 HD21 LEU A 140      -7.108   1.579  76.839  1.00 95.95           H  
ATOM   2101 HD22 LEU A 140      -8.433   0.691  76.062  1.00 95.95           H  
ATOM   2102 HD23 LEU A 140      -8.690   1.443  77.646  1.00 95.95           H  
ATOM   2103  N   VAL A 141      -9.187   6.580  78.848  1.00 96.77           N  
ATOM   2104  CA  VAL A 141      -8.817   7.839  79.496  1.00 96.77           C  
ATOM   2105  C   VAL A 141      -9.034   7.728  81.000  1.00 96.77           C  
ATOM   2106  O   VAL A 141     -10.139   7.472  81.478  1.00 96.77           O  
ATOM   2107  CB  VAL A 141      -9.590   9.042  78.921  1.00 96.77           C  
ATOM   2108  CG1 VAL A 141      -9.131  10.347  79.595  1.00 96.77           C  
ATOM   2109  CG2 VAL A 141      -9.372   9.192  77.411  1.00 96.77           C  
ATOM   2110  H   VAL A 141     -10.104   6.508  78.430  1.00 96.77           H  
ATOM   2111  HA  VAL A 141      -7.757   8.011  79.311  1.00 96.77           H  
ATOM   2112  HB  VAL A 141     -10.657   8.915  79.102  1.00 96.77           H  
ATOM   2113 HG11 VAL A 141      -9.484  10.383  80.626  1.00 96.77           H  
ATOM   2114 HG12 VAL A 141      -8.043  10.408  79.596  1.00 96.77           H  
ATOM   2115 HG13 VAL A 141      -9.524  11.208  79.056  1.00 96.77           H  
ATOM   2116 HG21 VAL A 141      -8.317   9.368  77.205  1.00 96.77           H  
ATOM   2117 HG22 VAL A 141      -9.695   8.291  76.890  1.00 96.77           H  
ATOM   2118 HG23 VAL A 141      -9.953  10.033  77.030  1.00 96.77           H  
ATOM   2119  N   VAL A 142      -7.978   7.987  81.767  1.00 95.72           N  
ATOM   2120  CA  VAL A 142      -8.048   8.069  83.229  1.00 95.72           C  
ATOM   2121  C   VAL A 142      -8.010   9.520  83.690  1.00 95.72           C  
ATOM   2122  O   VAL A 142      -7.371  10.369  83.070  1.00 95.72           O  
ATOM   2123  CB  VAL A 142      -6.969   7.214  83.913  1.00 95.72           C  
ATOM   2124  CG1 VAL A 142      -7.076   5.751  83.469  1.00 95.72           C  
ATOM   2125  CG2 VAL A 142      -5.550   7.720  83.654  1.00 95.72           C  
ATOM   2126  H   VAL A 142      -7.100   8.198  81.316  1.00 95.72           H  
ATOM   2127  HA  VAL A 142      -9.008   7.666  83.553  1.00 95.72           H  
ATOM   2128  HB  VAL A 142      -7.145   7.246  84.987  1.00 95.72           H  
ATOM   2129 HG11 VAL A 142      -8.096   5.393  83.611  1.00 95.72           H  
ATOM   2130 HG12 VAL A 142      -6.816   5.655  82.415  1.00 95.72           H  
ATOM   2131 HG13 VAL A 142      -6.384   5.140  84.050  1.00 95.72           H  
ATOM   2132 HG21 VAL A 142      -5.421   8.718  84.072  1.00 95.72           H  
ATOM   2133 HG22 VAL A 142      -5.350   7.755  82.583  1.00 95.72           H  
ATOM   2134 HG23 VAL A 142      -4.824   7.058  84.126  1.00 95.72           H  
ATOM   2135  N   GLU A 143      -8.659   9.798  84.818  1.00 96.01           N  
ATOM   2136  CA  GLU A 143      -8.804  11.165  85.334  1.00 96.01           C  
ATOM   2137  C   GLU A 143      -7.458  11.860  85.583  1.00 96.01           C  
ATOM   2138  O   GLU A 143      -7.308  13.044  85.299  1.00 96.01           O  
ATOM   2139  CB  GLU A 143      -9.643  11.101  86.621  1.00 96.01           C  
ATOM   2140  CG  GLU A 143     -10.067  12.480  87.142  1.00 96.01           C  
ATOM   2141  CD  GLU A 143     -10.862  13.298  86.110  1.00 96.01           C  
ATOM   2142  OE1 GLU A 143     -10.851  14.537  86.239  1.00 96.01           O  
ATOM   2143  OE2 GLU A 143     -11.467  12.683  85.198  1.00 96.01           O1-
ATOM   2144  H   GLU A 143      -9.232   9.081  85.239  1.00 96.01           H  
ATOM   2145  HA  GLU A 143      -9.333  11.755  84.587  1.00 96.01           H  
ATOM   2146  HB2 GLU A 143      -9.071  10.592  87.397  1.00 96.01           H  
ATOM   2147  HB3 GLU A 143     -10.540  10.509  86.435  1.00 96.01           H  
ATOM   2148  HG2 GLU A 143      -9.176  13.029  87.448  1.00 96.01           H  
ATOM   2149  HG3 GLU A 143     -10.682  12.334  88.031  1.00 96.01           H  
ATOM   2150  N   ARG A 144      -6.439  11.108  86.026  1.00 92.91           N  
ATOM   2151  CA  ARG A 144      -5.072  11.622  86.203  1.00 92.91           C  
ATOM   2152  C   ARG A 144      -4.518  12.230  84.911  1.00 92.91           C  
ATOM   2153  O   ARG A 144      -3.964  13.325  84.946  1.00 92.91           O  
ATOM   2154  CB  ARG A 144      -4.157  10.496  86.715  1.00 92.91           C  
ATOM   2155  CG  ARG A 144      -2.732  10.989  87.032  1.00 92.91           C  
ATOM   2156  CD  ARG A 144      -1.780   9.831  87.353  1.00 92.91           C  
ATOM   2157  NE  ARG A 144      -1.467   9.038  86.149  1.00 92.91           N  
ATOM   2158  CZ  ARG A 144      -0.780   7.913  86.093  1.00 92.91           C  
ATOM   2159  NH1 ARG A 144      -0.167   7.401  87.123  1.00 92.91           N1+
ATOM   2160  NH2 ARG A 144      -0.637   7.317  84.951  1.00 92.91           N  
ATOM   2161  H   ARG A 144      -6.625  10.133  86.210  1.00 92.91           H  
ATOM   2162  HA  ARG A 144      -5.096  12.433  86.932  1.00 92.91           H  
ATOM   2163  HB2 ARG A 144      -4.586  10.069  87.623  1.00 92.91           H  
ATOM   2164  HB3 ARG A 144      -4.108   9.712  85.960  1.00 92.91           H  
ATOM   2165  HG2 ARG A 144      -2.775  11.662  87.888  1.00 92.91           H  
ATOM   2166  HG3 ARG A 144      -2.320  11.537  86.184  1.00 92.91           H  
ATOM   2167  HD2 ARG A 144      -0.855  10.240  87.759  1.00 92.91           H  
ATOM   2168  HD3 ARG A 144      -2.230   9.193  88.112  1.00 92.91           H  
ATOM   2169  HE  ARG A 144      -1.674   9.429  85.241  1.00 92.91           H  
ATOM   2170 HH11 ARG A 144      -0.021   7.977  87.939  1.00 92.91           H  
ATOM   2171 HH12 ARG A 144       0.463   6.636  86.928  1.00 92.91           H  
ATOM   2172 HH21 ARG A 144      -0.992   7.740  84.105  1.00 92.91           H  
ATOM   2173 HH22 ARG A 144      -0.191   6.413  84.896  1.00 92.91           H  
ATOM   2174  N   GLU A 145      -4.666  11.535  83.784  1.00 93.25           N  
ATOM   2175  CA  GLU A 145      -4.141  12.004  82.496  1.00 93.25           C  
ATOM   2176  C   GLU A 145      -4.980  13.140  81.918  1.00 93.25           C  
ATOM   2177  O   GLU A 145      -4.423  14.072  81.341  1.00 93.25           O  
ATOM   2178  CB  GLU A 145      -4.014  10.847  81.495  1.00 93.25           C  
ATOM   2179  CG  GLU A 145      -2.990   9.782  81.914  1.00 93.25           C  
ATOM   2180  CD  GLU A 145      -1.643  10.376  82.347  1.00 93.25           C  
ATOM   2181  OE1 GLU A 145      -1.178  10.012  83.459  1.00 93.25           O  
ATOM   2182  OE2 GLU A 145      -1.145  11.317  81.685  1.00 93.25           O1-
ATOM   2183  H   GLU A 145      -5.222  10.692  83.794  1.00 93.25           H  
ATOM   2184  HA  GLU A 145      -3.149  12.429  82.650  1.00 93.25           H  
ATOM   2185  HB2 GLU A 145      -3.698  11.257  80.535  1.00 93.25           H  
ATOM   2186  HB3 GLU A 145      -4.986  10.374  81.355  1.00 93.25           H  
ATOM   2187  HG2 GLU A 145      -2.839   9.109  81.070  1.00 93.25           H  
ATOM   2188  HG3 GLU A 145      -3.405   9.204  82.740  1.00 93.25           H  
ATOM   2189  N   ARG A 146      -6.298  13.137  82.156  1.00 95.47           N  
ATOM   2190  CA  ARG A 146      -7.159  14.279  81.827  1.00 95.47           C  
ATOM   2191  C   ARG A 146      -6.709  15.544  82.558  1.00 95.47           C  
ATOM   2192  O   ARG A 146      -6.456  16.553  81.907  1.00 95.47           O  
ATOM   2193  CB  ARG A 146      -8.621  13.930  82.130  1.00 95.47           C  
ATOM   2194  CG  ARG A 146      -9.570  15.055  81.688  1.00 95.47           C  
ATOM   2195  CD  ARG A 146     -11.036  14.717  81.985  1.00 95.47           C  
ATOM   2196  NE  ARG A 146     -11.484  13.466  81.336  1.00 95.47           N  
ATOM   2197  CZ  ARG A 146     -11.701  13.270  80.047  1.00 95.47           C  
ATOM   2198  NH1 ARG A 146     -11.575  14.232  79.175  1.00 95.47           N1+
ATOM   2199  NH2 ARG A 146     -12.050  12.094  79.602  1.00 95.47           N  
ATOM   2200  H   ARG A 146      -6.694  12.344  82.641  1.00 95.47           H  
ATOM   2201  HA  ARG A 146      -7.060  14.496  80.763  1.00 95.47           H  
ATOM   2202  HB2 ARG A 146      -8.749  13.758  83.199  1.00 95.47           H  
ATOM   2203  HB3 ARG A 146      -8.871  13.012  81.599  1.00 95.47           H  
ATOM   2204  HG2 ARG A 146      -9.439  15.245  80.622  1.00 95.47           H  
ATOM   2205  HG3 ARG A 146      -9.327  15.971  82.228  1.00 95.47           H  
ATOM   2206  HD2 ARG A 146     -11.149  14.615  83.064  1.00 95.47           H  
ATOM   2207  HD3 ARG A 146     -11.661  15.554  81.673  1.00 95.47           H  
ATOM   2208  HE  ARG A 146     -11.634  12.695  81.971  1.00 95.47           H  
ATOM   2209 HH11 ARG A 146     -11.297  15.139  79.522  1.00 95.47           H  
ATOM   2210 HH12 ARG A 146     -11.672  14.061  78.184  1.00 95.47           H  
ATOM   2211 HH21 ARG A 146     -12.131  11.320  80.246  1.00 95.47           H  
ATOM   2212 HH22 ARG A 146     -12.182  11.943  78.612  1.00 95.47           H  
ATOM   2213  N   ALA A 147      -6.524  15.473  83.875  1.00 94.80           N  
ATOM   2214  CA  ALA A 147      -6.069  16.607  84.675  1.00 94.80           C  
ATOM   2215  C   ALA A 147      -4.669  17.095  84.254  1.00 94.80           C  
ATOM   2216  O   ALA A 147      -4.433  18.300  84.144  1.00 94.80           O  
ATOM   2217  CB  ALA A 147      -6.103  16.192  86.150  1.00 94.80           C  
ATOM   2218  H   ALA A 147      -6.790  14.623  84.352  1.00 94.80           H  
ATOM   2219  HA  ALA A 147      -6.763  17.435  84.533  1.00 94.80           H  
ATOM   2220  HB1 ALA A 147      -5.796  17.032  86.773  1.00 94.80           H  
ATOM   2221  HB2 ALA A 147      -7.118  15.904  86.424  1.00 94.80           H  
ATOM   2222  HB3 ALA A 147      -5.434  15.348  86.321  1.00 94.80           H  
ATOM   2223  N   ARG A 148      -3.736  16.172  83.965  1.00 92.23           N  
ATOM   2224  CA  ARG A 148      -2.398  16.513  83.444  1.00 92.23           C  
ATOM   2225  C   ARG A 148      -2.475  17.224  82.091  1.00 92.23           C  
ATOM   2226  O   ARG A 148      -1.769  18.212  81.884  1.00 92.23           O  
ATOM   2227  CB  ARG A 148      -1.533  15.249  83.325  1.00 92.23           C  
ATOM   2228  CG  ARG A 148      -1.023  14.714  84.671  1.00 92.23           C  
ATOM   2229  CD  ARG A 148      -0.361  13.341  84.480  1.00 92.23           C  
ATOM   2230  NE  ARG A 148       0.275  12.849  85.720  1.00 92.23           N  
ATOM   2231  CZ  ARG A 148       0.957  11.721  85.839  1.00 92.23           C  
ATOM   2232  NH1 ARG A 148       1.045  10.844  84.883  1.00 92.23           N1+
ATOM   2233  NH2 ARG A 148       1.566  11.437  86.954  1.00 92.23           N  
ATOM   2234  H   ARG A 148      -3.981  15.200  84.089  1.00 92.23           H  
ATOM   2235  HA  ARG A 148      -1.919  17.220  84.121  1.00 92.23           H  
ATOM   2236  HB2 ARG A 148      -2.097  14.473  82.806  1.00 92.23           H  
ATOM   2237  HB3 ARG A 148      -0.660  15.491  82.720  1.00 92.23           H  
ATOM   2238  HG2 ARG A 148      -0.294  15.416  85.075  1.00 92.23           H  
ATOM   2239  HG3 ARG A 148      -1.846  14.623  85.381  1.00 92.23           H  
ATOM   2240  HD2 ARG A 148      -1.119  12.630  84.151  1.00 92.23           H  
ATOM   2241  HD3 ARG A 148       0.393  13.414  83.697  1.00 92.23           H  
ATOM   2242  HE  ARG A 148       0.243  13.445  86.535  1.00 92.23           H  
ATOM   2243 HH11 ARG A 148       1.599  10.009  85.008  1.00 92.23           H  
ATOM   2244 HH12 ARG A 148       0.376  10.849  84.127  1.00 92.23           H  
ATOM   2245 HH21 ARG A 148       1.409  11.949  87.811  1.00 92.23           H  
ATOM   2246 HH22 ARG A 148       1.957  10.523  87.133  1.00 92.23           H  
ATOM   2247  N   TRP A 149      -3.341  16.759  81.195  1.00 93.73           N  
ATOM   2248  CA  TRP A 149      -3.557  17.373  79.889  1.00 93.73           C  
ATOM   2249  C   TRP A 149      -4.215  18.755  79.988  1.00 93.73           C  
ATOM   2250  O   TRP A 149      -3.806  19.681  79.293  1.00 93.73           O  
ATOM   2251  CB  TRP A 149      -4.396  16.423  79.038  1.00 93.73           C  
ATOM   2252  CG  TRP A 149      -4.636  16.897  77.642  1.00 93.73           C  
ATOM   2253  CD1 TRP A 149      -3.838  16.647  76.584  1.00 93.73           C  
ATOM   2254  CD2 TRP A 149      -5.744  17.697  77.129  1.00 93.73           C  
ATOM   2255  CE2 TRP A 149      -5.551  17.883  75.729  1.00 93.73           C  
ATOM   2256  CE3 TRP A 149      -6.902  18.267  77.698  1.00 93.73           C  
ATOM   2257  NE1 TRP A 149      -4.383  17.209  75.453  1.00 93.73           N  
ATOM   2258  CZ2 TRP A 149      -6.464  18.584  74.928  1.00 93.73           C  
ATOM   2259  CZ3 TRP A 149      -7.826  18.978  76.907  1.00 93.73           C  
ATOM   2260  CH2 TRP A 149      -7.613  19.132  75.525  1.00 93.73           C  
ATOM   2261  H   TRP A 149      -3.858  15.919  81.414  1.00 93.73           H  
ATOM   2262  HA  TRP A 149      -2.592  17.509  79.399  1.00 93.73           H  
ATOM   2263  HB2 TRP A 149      -3.889  15.458  78.993  1.00 93.73           H  
ATOM   2264  HB3 TRP A 149      -5.361  16.269  79.519  1.00 93.73           H  
ATOM   2265  HD1 TRP A 149      -2.937  16.052  76.609  1.00 93.73           H  
ATOM   2266  HE1 TRP A 149      -4.041  16.962  74.535  1.00 93.73           H  
ATOM   2267  HE3 TRP A 149      -7.085  18.137  78.754  1.00 93.73           H  
ATOM   2268  HZ2 TRP A 149      -6.301  18.662  73.863  1.00 93.73           H  
ATOM   2269  HZ3 TRP A 149      -8.713  19.385  77.369  1.00 93.73           H  
ATOM   2270  HH2 TRP A 149      -8.347  19.648  74.924  1.00 93.73           H  
ATOM   2271  N   GLU A 150      -5.193  18.939  80.875  1.00 94.92           N  
ATOM   2272  CA  GLU A 150      -5.821  20.247  81.111  1.00 94.92           C  
ATOM   2273  C   GLU A 150      -4.819  21.265  81.670  1.00 94.92           C  
ATOM   2274  O   GLU A 150      -4.753  22.394  81.176  1.00 94.92           O  
ATOM   2275  CB  GLU A 150      -7.021  20.089  82.053  1.00 94.92           C  
ATOM   2276  CG  GLU A 150      -8.210  19.423  81.342  1.00 94.92           C  
ATOM   2277  CD  GLU A 150      -9.396  19.123  82.270  1.00 94.92           C  
ATOM   2278  OE1 GLU A 150     -10.376  18.535  81.750  1.00 94.92           O  
ATOM   2279  OE2 GLU A 150      -9.332  19.486  83.465  1.00 94.92           O1-
ATOM   2280  H   GLU A 150      -5.537  18.144  81.393  1.00 94.92           H  
ATOM   2281  HA  GLU A 150      -6.180  20.648  80.163  1.00 94.92           H  
ATOM   2282  HB2 GLU A 150      -7.333  21.075  82.396  1.00 94.92           H  
ATOM   2283  HB3 GLU A 150      -6.721  19.495  82.917  1.00 94.92           H  
ATOM   2284  HG2 GLU A 150      -8.540  20.079  80.537  1.00 94.92           H  
ATOM   2285  HG3 GLU A 150      -7.883  18.488  80.887  1.00 94.92           H  
ATOM   2286  N   ALA A 151      -3.973  20.855  82.623  1.00 92.59           N  
ATOM   2287  CA  ALA A 151      -2.884  21.690  83.130  1.00 92.59           C  
ATOM   2288  C   ALA A 151      -1.900  22.079  82.011  1.00 92.59           C  
ATOM   2289  O   ALA A 151      -1.546  23.250  81.874  1.00 92.59           O  
ATOM   2290  CB  ALA A 151      -2.179  20.942  84.268  1.00 92.59           C  
ATOM   2291  H   ALA A 151      -4.097  19.932  83.015  1.00 92.59           H  
ATOM   2292  HA  ALA A 151      -3.304  22.611  83.530  1.00 92.59           H  
ATOM   2293  HB1 ALA A 151      -1.743  20.015  83.897  1.00 92.59           H  
ATOM   2294  HB2 ALA A 151      -2.897  20.714  85.056  1.00 92.59           H  
ATOM   2295  HB3 ALA A 151      -1.389  21.573  84.678  1.00 92.59           H  
ATOM   2296  N   TRP A 152      -1.532  21.131  81.144  1.00 90.05           N  
ATOM   2297  CA  TRP A 152      -0.674  21.395  79.987  1.00 90.05           C  
ATOM   2298  C   TRP A 152      -1.262  22.425  79.029  1.00 90.05           C  
ATOM   2299  O   TRP A 152      -0.567  23.327  78.565  1.00 90.05           O  
ATOM   2300  CB  TRP A 152      -0.489  20.103  79.210  1.00 90.05           C  
ATOM   2301  CG  TRP A 152       0.404  20.216  78.018  1.00 90.05           C  
ATOM   2302  CD1 TRP A 152       1.707  20.576  78.008  1.00 90.05           C  
ATOM   2303  CD2 TRP A 152       0.018  20.062  76.624  1.00 90.05           C  
ATOM   2304  CE2 TRP A 152       1.153  20.335  75.807  1.00 90.05           C  
ATOM   2305  CE3 TRP A 152      -1.191  19.724  75.976  1.00 90.05           C  
ATOM   2306  NE1 TRP A 152       2.164  20.614  76.704  1.00 90.05           N  
ATOM   2307  CZ2 TRP A 152       1.091  20.272  74.407  1.00 90.05           C  
ATOM   2308  CZ3 TRP A 152      -1.264  19.662  74.573  1.00 90.05           C  
ATOM   2309  CH2 TRP A 152      -0.125  19.932  73.789  1.00 90.05           C  
ATOM   2310  H   TRP A 152      -1.828  20.182  81.321  1.00 90.05           H  
ATOM   2311  HA  TRP A 152       0.297  21.761  80.323  1.00 90.05           H  
ATOM   2312  HB2 TRP A 152      -0.168  19.321  79.897  1.00 90.05           H  
ATOM   2313  HB3 TRP A 152      -1.457  19.766  78.842  1.00 90.05           H  
ATOM   2314  HD1 TRP A 152       2.293  20.803  78.886  1.00 90.05           H  
ATOM   2315  HE1 TRP A 152       3.127  20.800  76.463  1.00 90.05           H  
ATOM   2316  HE3 TRP A 152      -2.060  19.495  76.574  1.00 90.05           H  
ATOM   2317  HZ2 TRP A 152       1.977  20.460  73.818  1.00 90.05           H  
ATOM   2318  HZ3 TRP A 152      -2.194  19.386  74.099  1.00 90.05           H  
ATOM   2319  HH2 TRP A 152      -0.176  19.853  72.713  1.00 90.05           H  
ATOM   2320  N   ARG A 153      -2.566  22.318  78.750  1.00 90.94           N  
ATOM   2321  CA  ARG A 153      -3.296  23.270  77.904  1.00 90.94           C  
ATOM   2322  C   ARG A 153      -3.336  24.674  78.511  1.00 90.94           C  
ATOM   2323  O   ARG A 153      -3.458  25.635  77.752  1.00 90.94           O  
ATOM   2324  CB  ARG A 153      -4.714  22.733  77.655  1.00 90.94           C  
ATOM   2325  CG  ARG A 153      -4.758  21.501  76.733  1.00 90.94           C  
ATOM   2326  CD  ARG A 153      -4.359  21.788  75.283  1.00 90.94           C  
ATOM   2327  NE  ARG A 153      -5.264  22.781  74.672  1.00 90.94           N  
ATOM   2328  CZ  ARG A 153      -5.953  22.648  73.556  1.00 90.94           C  
ATOM   2329  NH1 ARG A 153      -5.816  21.624  72.757  1.00 90.94           N1+
ATOM   2330  NH2 ARG A 153      -6.814  23.570  73.219  1.00 90.94           N  
ATOM   2331  H   ARG A 153      -3.068  21.549  79.169  1.00 90.94           H  
ATOM   2332  HA  ARG A 153      -2.759  23.381  76.962  1.00 90.94           H  
ATOM   2333  HB2 ARG A 153      -5.330  23.525  77.229  1.00 90.94           H  
ATOM   2334  HB3 ARG A 153      -5.162  22.462  78.611  1.00 90.94           H  
ATOM   2335  HG2 ARG A 153      -4.090  20.727  77.112  1.00 90.94           H  
ATOM   2336  HG3 ARG A 153      -5.770  21.098  76.745  1.00 90.94           H  
ATOM   2337  HD2 ARG A 153      -4.387  20.842  74.742  1.00 90.94           H  
ATOM   2338  HD3 ARG A 153      -3.333  22.154  75.254  1.00 90.94           H  
ATOM   2339  HE  ARG A 153      -5.403  23.624  75.212  1.00 90.94           H  
ATOM   2340 HH11 ARG A 153      -6.396  21.500  71.939  1.00 90.94           H  
ATOM   2341 HH12 ARG A 153      -5.171  20.886  73.001  1.00 90.94           H  
ATOM   2342 HH21 ARG A 153      -7.378  23.451  72.390  1.00 90.94           H  
ATOM   2343 HH22 ARG A 153      -6.957  24.356  73.838  1.00 90.94           H  
ATOM   2344  N   ALA A 154      -3.205  24.790  79.833  1.00 91.02           N  
ATOM   2345  CA  ALA A 154      -3.029  26.050  80.551  1.00 91.02           C  
ATOM   2346  C   ALA A 154      -1.558  26.519  80.637  1.00 91.02           C  
ATOM   2347  O   ALA A 154      -1.301  27.605  81.149  1.00 91.02           O  
ATOM   2348  CB  ALA A 154      -3.683  25.911  81.931  1.00 91.02           C  
ATOM   2349  H   ALA A 154      -3.172  23.943  80.382  1.00 91.02           H  
ATOM   2350  HA  ALA A 154      -3.567  26.831  80.012  1.00 91.02           H  
ATOM   2351  HB1 ALA A 154      -4.727  25.612  81.824  1.00 91.02           H  
ATOM   2352  HB2 ALA A 154      -3.636  26.864  82.458  1.00 91.02           H  
ATOM   2353  HB3 ALA A 154      -3.156  25.164  82.526  1.00 91.02           H  
TER    2354      ALA A 154 
ATOM   2355  N   THR A 169       6.588   4.528  77.974  1.00 96.16           N  
ATOM   2356  CA  THR A 169       6.667   3.227  77.304  1.00 96.16           C  
ATOM   2357  C   THR A 169       6.967   2.127  78.317  1.00 96.16           C  
ATOM   2358  O   THR A 169       7.926   2.247  79.084  1.00 96.16           O  
ATOM   2359  CB  THR A 169       7.782   3.233  76.252  1.00 96.16           C  
ATOM   2360  CG2 THR A 169       7.864   1.946  75.448  1.00 96.16           C  
ATOM   2361  OG1 THR A 169       7.615   4.303  75.355  1.00 96.16           O  
ATOM   2362  H   THR A 169       7.252   5.240  77.706  1.00 96.16           H  
ATOM   2363  HA  THR A 169       5.712   3.011  76.824  1.00 96.16           H  
ATOM   2364  HB  THR A 169       8.736   3.376  76.759  1.00 96.16           H  
ATOM   2365  HG1 THR A 169       7.052   4.011  74.635  1.00 96.16           H  
ATOM   2366 HG21 THR A 169       8.659   2.037  74.707  1.00 96.16           H  
ATOM   2367 HG22 THR A 169       6.914   1.746  74.950  1.00 96.16           H  
ATOM   2368 HG23 THR A 169       8.108   1.113  76.106  1.00 96.16           H  
ATOM   2369  N   VAL A 170       6.195   1.046  78.268  1.00 98.86           N  
ATOM   2370  CA  VAL A 170       6.408  -0.184  79.038  1.00 98.86           C  
ATOM   2371  C   VAL A 170       6.912  -1.292  78.123  1.00 98.86           C  
ATOM   2372  O   VAL A 170       6.673  -1.275  76.912  1.00 98.86           O  
ATOM   2373  CB  VAL A 170       5.131  -0.620  79.776  1.00 98.86           C  
ATOM   2374  CG1 VAL A 170       4.591   0.503  80.662  1.00 98.86           C  
ATOM   2375  CG2 VAL A 170       4.015  -1.092  78.837  1.00 98.86           C  
ATOM   2376  H   VAL A 170       5.459   1.026  77.578  1.00 98.86           H  
ATOM   2377  HA  VAL A 170       7.175  -0.007  79.791  1.00 98.86           H  
ATOM   2378  HB  VAL A 170       5.399  -1.453  80.426  1.00 98.86           H  
ATOM   2379 HG11 VAL A 170       5.393   0.937  81.259  1.00 98.86           H  
ATOM   2380 HG12 VAL A 170       4.150   1.290  80.049  1.00 98.86           H  
ATOM   2381 HG13 VAL A 170       3.825   0.104  81.326  1.00 98.86           H  
ATOM   2382 HG21 VAL A 170       4.323  -1.996  78.311  1.00 98.86           H  
ATOM   2383 HG22 VAL A 170       3.112  -1.312  79.407  1.00 98.86           H  
ATOM   2384 HG23 VAL A 170       3.784  -0.316  78.108  1.00 98.86           H  
ATOM   2385  N   GLY A 171       7.596  -2.286  78.676  1.00 98.92           N  
ATOM   2386  CA  GLY A 171       8.098  -3.382  77.857  1.00 98.92           C  
ATOM   2387  C   GLY A 171       8.650  -4.547  78.650  1.00 98.92           C  
ATOM   2388  O   GLY A 171       8.867  -4.465  79.857  1.00 98.92           O  
ATOM   2389  H   GLY A 171       7.810  -2.264  79.662  1.00 98.92           H  
ATOM   2390  HA2 GLY A 171       7.284  -3.756  77.237  1.00 98.92           H  
ATOM   2391  HA3 GLY A 171       8.879  -3.013  77.191  1.00 98.92           H  
ATOM   2392  N   ALA A 172       8.864  -5.652  77.946  1.00 98.98           N  
ATOM   2393  CA  ALA A 172       9.374  -6.887  78.511  1.00 98.98           C  
ATOM   2394  C   ALA A 172      10.291  -7.606  77.519  1.00 98.98           C  
ATOM   2395  O   ALA A 172      10.075  -7.558  76.307  1.00 98.98           O  
ATOM   2396  CB  ALA A 172       8.195  -7.771  78.933  1.00 98.98           C  
ATOM   2397  H   ALA A 172       8.686  -5.626  76.952  1.00 98.98           H  
ATOM   2398  HA  ALA A 172       9.959  -6.642  79.397  1.00 98.98           H  
ATOM   2399  HB1 ALA A 172       7.545  -7.220  79.613  1.00 98.98           H  
ATOM   2400  HB2 ALA A 172       7.617  -8.060  78.055  1.00 98.98           H  
ATOM   2401  HB3 ALA A 172       8.564  -8.666  79.434  1.00 98.98           H  
ATOM   2402  N   VAL A 173      11.286  -8.313  78.050  1.00 98.98           N  
ATOM   2403  CA  VAL A 173      12.099  -9.293  77.321  1.00 98.98           C  
ATOM   2404  C   VAL A 173      12.117 -10.602  78.097  1.00 98.98           C  
ATOM   2405  O   VAL A 173      12.168 -10.589  79.329  1.00 98.98           O  
ATOM   2406  CB  VAL A 173      13.528  -8.799  77.024  1.00 98.98           C  
ATOM   2407  CG1 VAL A 173      13.504  -7.557  76.129  1.00 98.98           C  
ATOM   2408  CG2 VAL A 173      14.344  -8.463  78.276  1.00 98.98           C  
ATOM   2409  H   VAL A 173      11.386  -8.294  79.054  1.00 98.98           H  
ATOM   2410  HA  VAL A 173      11.620  -9.490  76.362  1.00 98.98           H  
ATOM   2411  HB  VAL A 173      14.053  -9.589  76.487  1.00 98.98           H  
ATOM   2412 HG11 VAL A 173      14.529  -7.258  75.904  1.00 98.98           H  
ATOM   2413 HG12 VAL A 173      12.997  -6.732  76.629  1.00 98.98           H  
ATOM   2414 HG13 VAL A 173      12.982  -7.783  75.200  1.00 98.98           H  
ATOM   2415 HG21 VAL A 173      13.856  -7.661  78.829  1.00 98.98           H  
ATOM   2416 HG22 VAL A 173      14.436  -9.341  78.917  1.00 98.98           H  
ATOM   2417 HG23 VAL A 173      15.344  -8.137  77.988  1.00 98.98           H  
ATOM   2418  N   ALA A 174      12.074 -11.731  77.396  1.00 98.97           N  
ATOM   2419  CA  ALA A 174      12.080 -13.047  78.027  1.00 98.97           C  
ATOM   2420  C   ALA A 174      12.948 -14.053  77.269  1.00 98.97           C  
ATOM   2421  O   ALA A 174      13.142 -13.927  76.063  1.00 98.97           O  
ATOM   2422  CB  ALA A 174      10.643 -13.555  78.186  1.00 98.97           C  
ATOM   2423  H   ALA A 174      12.037 -11.684  76.387  1.00 98.97           H  
ATOM   2424  HA  ALA A 174      12.512 -12.945  79.023  1.00 98.97           H  
ATOM   2425  HB1 ALA A 174      10.649 -14.501  78.731  1.00 98.97           H  
ATOM   2426  HB2 ALA A 174      10.202 -13.723  77.204  1.00 98.97           H  
ATOM   2427  HB3 ALA A 174      10.045 -12.830  78.738  1.00 98.97           H  
ATOM   2428  N   LEU A 175      13.438 -15.045  78.010  1.00 98.88           N  
ATOM   2429  CA  LEU A 175      14.098 -16.258  77.539  1.00 98.88           C  
ATOM   2430  C   LEU A 175      13.319 -17.440  78.108  1.00 98.88           C  
ATOM   2431  O   LEU A 175      13.104 -17.499  79.323  1.00 98.88           O  
ATOM   2432  CB  LEU A 175      15.564 -16.275  78.016  1.00 98.88           C  
ATOM   2433  CG  LEU A 175      16.351 -17.550  77.653  1.00 98.88           C  
ATOM   2434  CD1 LEU A 175      16.557 -17.698  76.147  1.00 98.88           C  
ATOM   2435  CD2 LEU A 175      17.731 -17.498  78.306  1.00 98.88           C  
ATOM   2436  H   LEU A 175      13.214 -15.020  78.995  1.00 98.88           H  
ATOM   2437  HA  LEU A 175      14.069 -16.291  76.449  1.00 98.88           H  
ATOM   2438  HB2 LEU A 175      16.084 -15.413  77.596  1.00 98.88           H  
ATOM   2439  HB3 LEU A 175      15.569 -16.171  79.101  1.00 98.88           H  
ATOM   2440  HG  LEU A 175      15.833 -18.430  78.033  1.00 98.88           H  
ATOM   2441 HD11 LEU A 175      15.598 -17.884  75.661  1.00 98.88           H  
ATOM   2442 HD12 LEU A 175      16.998 -16.791  75.732  1.00 98.88           H  
ATOM   2443 HD13 LEU A 175      17.216 -18.538  75.937  1.00 98.88           H  
ATOM   2444 HD21 LEU A 175      18.273 -16.622  77.947  1.00 98.88           H  
ATOM   2445 HD22 LEU A 175      17.618 -17.445  79.389  1.00 98.88           H  
ATOM   2446 HD23 LEU A 175      18.291 -18.399  78.054  1.00 98.88           H  
ATOM   2447  N   ASP A 176      12.911 -18.377  77.262  1.00 98.52           N  
ATOM   2448  CA  ASP A 176      12.207 -19.582  77.702  1.00 98.52           C  
ATOM   2449  C   ASP A 176      13.116 -20.803  77.878  1.00 98.52           C  
ATOM   2450  O   ASP A 176      14.337 -20.751  77.723  1.00 98.52           O  
ATOM   2451  CB  ASP A 176      10.985 -19.842  76.816  1.00 98.52           C  
ATOM   2452  CG  ASP A 176      11.308 -20.203  75.368  1.00 98.52           C  
ATOM   2453  OD1 ASP A 176      12.348 -20.874  75.151  1.00 98.52           O  
ATOM   2454  OD2 ASP A 176      10.464 -19.851  74.517  1.00 98.52           O1-
ATOM   2455  H   ASP A 176      13.109 -18.266  76.278  1.00 98.52           H  
ATOM   2456  HA  ASP A 176      11.807 -19.398  78.699  1.00 98.52           H  
ATOM   2457  HB2 ASP A 176      10.390 -20.645  77.250  1.00 98.52           H  
ATOM   2458  HB3 ASP A 176      10.370 -18.942  76.851  1.00 98.52           H  
ATOM   2459  N   ARG A 177      12.504 -21.927  78.265  1.00 96.97           N  
ATOM   2460  CA  ARG A 177      13.198 -23.199  78.508  1.00 96.97           C  
ATOM   2461  C   ARG A 177      13.768 -23.833  77.244  1.00 96.97           C  
ATOM   2462  O   ARG A 177      14.707 -24.627  77.345  1.00 96.97           O  
ATOM   2463  CB  ARG A 177      12.237 -24.190  79.169  1.00 96.97           C  
ATOM   2464  CG  ARG A 177      11.957 -23.805  80.618  1.00 96.97           C  
ATOM   2465  CD  ARG A 177      11.156 -24.895  81.316  1.00 96.97           C  
ATOM   2466  NE  ARG A 177      10.996 -24.578  82.744  1.00 96.97           N  
ATOM   2467  CZ  ARG A 177       9.952 -24.865  83.492  1.00 96.97           C  
ATOM   2468  NH1 ARG A 177       8.938 -25.550  83.051  1.00 96.97           N1+
ATOM   2469  NH2 ARG A 177       9.887 -24.448  84.722  1.00 96.97           N  
ATOM   2470  H   ARG A 177      11.494 -21.907  78.292  1.00 96.97           H  
ATOM   2471  HA  ARG A 177      14.056 -23.021  79.157  1.00 96.97           H  
ATOM   2472  HB2 ARG A 177      11.305 -24.233  78.607  1.00 96.97           H  
ATOM   2473  HB3 ARG A 177      12.687 -25.183  79.149  1.00 96.97           H  
ATOM   2474  HG2 ARG A 177      11.379 -22.881  80.640  1.00 96.97           H  
ATOM   2475  HG3 ARG A 177      12.906 -23.674  81.139  1.00 96.97           H  
ATOM   2476  HD2 ARG A 177      10.189 -24.970  80.820  1.00 96.97           H  
ATOM   2477  HD3 ARG A 177      11.684 -25.843  81.212  1.00 96.97           H  
ATOM   2478  HE  ARG A 177      11.721 -24.006  83.154  1.00 96.97           H  
ATOM   2479 HH11 ARG A 177       8.072 -25.486  83.566  1.00 96.97           H  
ATOM   2480 HH12 ARG A 177       8.908 -25.787  82.069  1.00 96.97           H  
ATOM   2481 HH21 ARG A 177       8.971 -24.493  85.145  1.00 96.97           H  
ATOM   2482 HH22 ARG A 177      10.606 -23.841  85.087  1.00 96.97           H  
ATOM   2483  N   GLU A 178      13.204 -23.516  76.082  1.00 98.01           N  
ATOM   2484  CA  GLU A 178      13.681 -24.008  74.789  1.00 98.01           C  
ATOM   2485  C   GLU A 178      14.874 -23.188  74.278  1.00 98.01           C  
ATOM   2486  O   GLU A 178      15.607 -23.655  73.406  1.00 98.01           O  
ATOM   2487  CB  GLU A 178      12.530 -24.062  73.769  1.00 98.01           C  
ATOM   2488  CG  GLU A 178      11.382 -24.972  74.240  1.00 98.01           C  
ATOM   2489  CD  GLU A 178      10.436 -25.410  73.106  1.00 98.01           C  
ATOM   2490  OE1 GLU A 178       9.970 -26.572  73.184  1.00 98.01           O  
ATOM   2491  OE2 GLU A 178      10.198 -24.633  72.151  1.00 98.01           O1-
ATOM   2492  H   GLU A 178      12.539 -22.756  76.046  1.00 98.01           H  
ATOM   2493  HA  GLU A 178      14.049 -25.026  74.912  1.00 98.01           H  
ATOM   2494  HB2 GLU A 178      12.146 -23.057  73.592  1.00 98.01           H  
ATOM   2495  HB3 GLU A 178      12.927 -24.455  72.832  1.00 98.01           H  
ATOM   2496  HG2 GLU A 178      11.819 -25.862  74.692  1.00 98.01           H  
ATOM   2497  HG3 GLU A 178      10.810 -24.460  75.013  1.00 98.01           H  
ATOM   2498  N   GLY A 179      15.135 -22.032  74.897  1.00 98.28           N  
ATOM   2499  CA  GLY A 179      16.237 -21.140  74.560  1.00 98.28           C  
ATOM   2500  C   GLY A 179      15.840 -20.032  73.591  1.00 98.28           C  
ATOM   2501  O   GLY A 179      16.731 -19.408  73.017  1.00 98.28           O  
ATOM   2502  H   GLY A 179      14.433 -21.679  75.532  1.00 98.28           H  
ATOM   2503  HA2 GLY A 179      17.057 -21.704  74.117  1.00 98.28           H  
ATOM   2504  HA3 GLY A 179      16.590 -20.671  75.479  1.00 98.28           H  
ATOM   2505  N   HIS A 180      14.538 -19.791  73.409  1.00 98.85           N  
ATOM   2506  CA  HIS A 180      14.031 -18.750  72.524  1.00 98.85           C  
ATOM   2507  C   HIS A 180      13.853 -17.431  73.267  1.00 98.85           C  
ATOM   2508  O   HIS A 180      13.424 -17.398  74.424  1.00 98.85           O  
ATOM   2509  CB  HIS A 180      12.732 -19.207  71.856  1.00 98.85           C  
ATOM   2510  CG  HIS A 180      12.916 -20.466  71.054  1.00 98.85           C  
ATOM   2511  CD2 HIS A 180      12.181 -21.619  71.121  1.00 98.85           C  
ATOM   2512  ND1 HIS A 180      13.915 -20.670  70.137  1.00 98.85           N  
ATOM   2513  CE1 HIS A 180      13.800 -21.917  69.667  1.00 98.85           C  
ATOM   2514  NE2 HIS A 180      12.728 -22.529  70.197  1.00 98.85           N  
ATOM   2515  H   HIS A 180      13.854 -20.314  73.936  1.00 98.85           H  
ATOM   2516  HA  HIS A 180      14.761 -18.582  71.733  1.00 98.85           H  
ATOM   2517  HB2 HIS A 180      11.968 -19.369  72.617  1.00 98.85           H  
ATOM   2518  HB3 HIS A 180      12.381 -18.419  71.189  1.00 98.85           H  
ATOM   2519  HD1 HIS A 180      14.605 -19.983  69.868  1.00 98.85           H  
ATOM   2520  HD2 HIS A 180      11.337 -21.795  71.772  1.00 98.85           H  
ATOM   2521  HE1 HIS A 180      14.465 -22.357  68.939  1.00 98.85           H  
ATOM   2522  N   LEU A 181      14.191 -16.342  72.585  1.00 98.96           N  
ATOM   2523  CA  LEU A 181      14.047 -14.980  73.070  1.00 98.96           C  
ATOM   2524  C   LEU A 181      12.779 -14.331  72.516  1.00 98.96           C  
ATOM   2525  O   LEU A 181      12.365 -14.596  71.392  1.00 98.96           O  
ATOM   2526  CB  LEU A 181      15.303 -14.181  72.692  1.00 98.96           C  
ATOM   2527  CG  LEU A 181      16.555 -14.552  73.501  1.00 98.96           C  
ATOM   2528  CD1 LEU A 181      17.764 -13.856  72.887  1.00 98.96           C  
ATOM   2529  CD2 LEU A 181      16.469 -14.075  74.954  1.00 98.96           C  
ATOM   2530  H   LEU A 181      14.539 -16.468  71.645  1.00 98.96           H  
ATOM   2531  HA  LEU A 181      13.954 -15.007  74.156  1.00 98.96           H  
ATOM   2532  HB2 LEU A 181      15.101 -13.120  72.838  1.00 98.96           H  
ATOM   2533  HB3 LEU A 181      15.500 -14.335  71.631  1.00 98.96           H  
ATOM   2534  HG  LEU A 181      16.722 -15.629  73.479  1.00 98.96           H  
ATOM   2535 HD11 LEU A 181      17.575 -12.782  72.857  1.00 98.96           H  
ATOM   2536 HD12 LEU A 181      17.921 -14.217  71.871  1.00 98.96           H  
ATOM   2537 HD13 LEU A 181      18.649 -14.056  73.490  1.00 98.96           H  
ATOM   2538 HD21 LEU A 181      15.635 -14.571  75.452  1.00 98.96           H  
ATOM   2539 HD22 LEU A 181      16.316 -12.997  74.991  1.00 98.96           H  
ATOM   2540 HD23 LEU A 181      17.388 -14.330  75.483  1.00 98.96           H  
ATOM   2541  N   ALA A 182      12.194 -13.410  73.274  1.00 98.98           N  
ATOM   2542  CA  ALA A 182      11.138 -12.536  72.777  1.00 98.98           C  
ATOM   2543  C   ALA A 182      11.230 -11.146  73.407  1.00 98.98           C  
ATOM   2544  O   ALA A 182      11.771 -10.983  74.505  1.00 98.98           O  
ATOM   2545  CB  ALA A 182       9.773 -13.174  73.040  1.00 98.98           C  
ATOM   2546  H   ALA A 182      12.542 -13.266  74.211  1.00 98.98           H  
ATOM   2547  HA  ALA A 182      11.254 -12.415  71.701  1.00 98.98           H  
ATOM   2548  HB1 ALA A 182       8.991 -12.569  72.582  1.00 98.98           H  
ATOM   2549  HB2 ALA A 182       9.742 -14.172  72.603  1.00 98.98           H  
ATOM   2550  HB3 ALA A 182       9.599 -13.234  74.115  1.00 98.98           H  
ATOM   2551  N   ALA A 183      10.670 -10.157  72.717  1.00 98.98           N  
ATOM   2552  CA  ALA A 183      10.526  -8.793  73.209  1.00 98.98           C  
ATOM   2553  C   ALA A 183       9.120  -8.267  72.911  1.00 98.98           C  
ATOM   2554  O   ALA A 183       8.570  -8.537  71.844  1.00 98.98           O  
ATOM   2555  CB  ALA A 183      11.605  -7.902  72.580  1.00 98.98           C  
ATOM   2556  H   ALA A 183      10.238 -10.382  71.832  1.00 98.98           H  
ATOM   2557  HA  ALA A 183      10.668  -8.788  74.291  1.00 98.98           H  
ATOM   2558  HB1 ALA A 183      11.539  -6.896  72.996  1.00 98.98           H  
ATOM   2559  HB2 ALA A 183      11.463  -7.853  71.500  1.00 98.98           H  
ATOM   2560  HB3 ALA A 183      12.597  -8.303  72.789  1.00 98.98           H  
ATOM   2561  N   ALA A 184       8.561  -7.487  73.832  1.00 98.98           N  
ATOM   2562  CA  ALA A 184       7.330  -6.733  73.630  1.00 98.98           C  
ATOM   2563  C   ALA A 184       7.483  -5.317  74.185  1.00 98.98           C  
ATOM   2564  O   ALA A 184       8.199  -5.093  75.163  1.00 98.98           O  
ATOM   2565  CB  ALA A 184       6.151  -7.467  74.272  1.00 98.98           C  
ATOM   2566  H   ALA A 184       9.067  -7.324  74.690  1.00 98.98           H  
ATOM   2567  HA  ALA A 184       7.137  -6.650  72.560  1.00 98.98           H  
ATOM   2568  HB1 ALA A 184       6.308  -7.560  75.347  1.00 98.98           H  
ATOM   2569  HB2 ALA A 184       6.043  -8.459  73.835  1.00 98.98           H  
ATOM   2570  HB3 ALA A 184       5.235  -6.902  74.092  1.00 98.98           H  
ATOM   2571  N   THR A 185       6.845  -4.337  73.558  1.00 98.97           N  
ATOM   2572  CA  THR A 185       6.888  -2.927  73.974  1.00 98.97           C  
ATOM   2573  C   THR A 185       5.565  -2.261  73.625  1.00 98.97           C  
ATOM   2574  O   THR A 185       5.024  -2.522  72.554  1.00 98.97           O  
ATOM   2575  CB  THR A 185       8.077  -2.210  73.312  1.00 98.97           C  
ATOM   2576  CG2 THR A 185       8.261  -0.772  73.762  1.00 98.97           C  
ATOM   2577  OG1 THR A 185       9.250  -2.890  73.693  1.00 98.97           O  
ATOM   2578  H   THR A 185       6.284  -4.566  72.749  1.00 98.97           H  
ATOM   2579  HA  THR A 185       7.015  -2.870  75.055  1.00 98.97           H  
ATOM   2580  HB  THR A 185       7.978  -2.241  72.226  1.00 98.97           H  
ATOM   2581  HG1 THR A 185       8.956  -3.707  74.100  1.00 98.97           H  
ATOM   2582 HG21 THR A 185       7.381  -0.182  73.505  1.00 98.97           H  
ATOM   2583 HG22 THR A 185       9.132  -0.344  73.266  1.00 98.97           H  
ATOM   2584 HG23 THR A 185       8.422  -0.752  74.840  1.00 98.97           H  
ATOM   2585  N   SER A 186       5.029  -1.435  74.524  1.00 98.93           N  
ATOM   2586  CA  SER A 186       3.743  -0.745  74.358  1.00 98.93           C  
ATOM   2587  C   SER A 186       3.792   0.654  74.972  1.00 98.93           C  
ATOM   2588  O   SER A 186       4.534   0.890  75.927  1.00 98.93           O  
ATOM   2589  CB  SER A 186       2.614  -1.574  74.977  1.00 98.93           C  
ATOM   2590  OG  SER A 186       1.356  -1.020  74.662  1.00 98.93           O  
ATOM   2591  H   SER A 186       5.539  -1.246  75.376  1.00 98.93           H  
ATOM   2592  HA  SER A 186       3.530  -0.638  73.293  1.00 98.93           H  
ATOM   2593  HB2 SER A 186       2.655  -2.585  74.571  1.00 98.93           H  
ATOM   2594  HB3 SER A 186       2.736  -1.618  76.060  1.00 98.93           H  
ATOM   2595  HG  SER A 186       0.703  -1.712  74.792  1.00 98.93           H  
ATOM   2596  N   THR A 187       3.046   1.606  74.412  1.00 98.70           N  
ATOM   2597  CA  THR A 187       3.033   2.993  74.891  1.00 98.70           C  
ATOM   2598  C   THR A 187       1.774   3.762  74.479  1.00 98.70           C  
ATOM   2599  O   THR A 187       1.210   3.526  73.410  1.00 98.70           O  
ATOM   2600  CB  THR A 187       4.291   3.726  74.394  1.00 98.70           C  
ATOM   2601  CG2 THR A 187       4.292   4.008  72.891  1.00 98.70           C  
ATOM   2602  OG1 THR A 187       4.464   4.958  75.052  1.00 98.70           O  
ATOM   2603  H   THR A 187       2.477   1.364  73.613  1.00 98.70           H  
ATOM   2604  HA  THR A 187       3.069   2.968  75.980  1.00 98.70           H  
ATOM   2605  HB  THR A 187       5.161   3.108  74.618  1.00 98.70           H  
ATOM   2606  HG1 THR A 187       4.415   4.829  76.001  1.00 98.70           H  
ATOM   2607 HG21 THR A 187       4.219   3.063  72.353  1.00 98.70           H  
ATOM   2608 HG22 THR A 187       3.454   4.644  72.607  1.00 98.70           H  
ATOM   2609 HG23 THR A 187       5.216   4.517  72.615  1.00 98.70           H  
ATOM   2610  N   GLY A 188       1.384   4.752  75.285  1.00 97.23           N  
ATOM   2611  CA  GLY A 188       0.520   5.870  74.891  1.00 97.23           C  
ATOM   2612  C   GLY A 188       1.273   6.981  74.143  1.00 97.23           C  
ATOM   2613  O   GLY A 188       0.678   7.861  73.517  1.00 97.23           O  
ATOM   2614  H   GLY A 188       1.810   4.818  76.198  1.00 97.23           H  
ATOM   2615  HA2 GLY A 188       0.101   6.310  75.795  1.00 97.23           H  
ATOM   2616  HA3 GLY A 188      -0.296   5.510  74.264  1.00 97.23           H  
ATOM   2617  N   GLY A 189       2.602   6.919  74.103  1.00 94.71           N  
ATOM   2618  CA  GLY A 189       3.476   7.816  73.365  1.00 94.71           C  
ATOM   2619  C   GLY A 189       3.962   8.985  74.214  1.00 94.71           C  
ATOM   2620  O   GLY A 189       4.456   8.806  75.316  1.00 94.71           O  
ATOM   2621  H   GLY A 189       3.051   6.234  74.694  1.00 94.71           H  
ATOM   2622  HA2 GLY A 189       4.352   7.250  73.044  1.00 94.71           H  
ATOM   2623  HA3 GLY A 189       2.965   8.190  72.477  1.00 94.71           H  
ATOM   2624  N   LYS A 190       3.920  10.196  73.650  1.00 91.83           N  
ATOM   2625  CA  LYS A 190       4.332  11.414  74.352  1.00 91.83           C  
ATOM   2626  C   LYS A 190       3.116  12.251  74.754  1.00 91.83           C  
ATOM   2627  O   LYS A 190       2.185  12.375  73.949  1.00 91.83           O  
ATOM   2628  CB  LYS A 190       5.344  12.232  73.536  1.00 91.83           C  
ATOM   2629  CG  LYS A 190       6.750  11.620  73.618  1.00 91.83           C  
ATOM   2630  CD  LYS A 190       7.788  12.518  72.931  1.00 91.83           C  
ATOM   2631  CE  LYS A 190       9.206  11.983  73.169  1.00 91.83           C  
ATOM   2632  NZ  LYS A 190      10.225  12.820  72.490  1.00 91.83           N1+
ATOM   2633  H   LYS A 190       3.411  10.301  72.783  1.00 91.83           H  
ATOM   2634  HA  LYS A 190       4.836  11.109  75.269  1.00 91.83           H  
ATOM   2635  HB2 LYS A 190       5.385  13.240  73.949  1.00 91.83           H  
ATOM   2636  HB3 LYS A 190       5.026  12.297  72.496  1.00 91.83           H  
ATOM   2637  HG2 LYS A 190       7.024  11.511  74.668  1.00 91.83           H  
ATOM   2638  HG3 LYS A 190       6.751  10.634  73.151  1.00 91.83           H  
ATOM   2639  HD2 LYS A 190       7.717  13.525  73.344  1.00 91.83           H  
ATOM   2640  HD3 LYS A 190       7.582  12.558  71.861  1.00 91.83           H  
ATOM   2641  HE2 LYS A 190       9.399  11.954  74.241  1.00 91.83           H  
ATOM   2642  HE3 LYS A 190       9.267  10.964  72.787  1.00 91.83           H  
ATOM   2643  HZ1 LYS A 190      11.160  12.452  72.596  1.00 91.83           H  
ATOM   2644  HZ2 LYS A 190      10.089  12.769  71.491  1.00 91.83           H  
ATOM   2645  HZ3 LYS A 190      10.227  13.782  72.795  1.00 91.83           H  
ATOM   2646  N   PRO A 191       3.151  12.892  75.929  1.00 92.88           N  
ATOM   2647  CA  PRO A 191       2.144  13.859  76.320  1.00 92.88           C  
ATOM   2648  C   PRO A 191       2.002  14.983  75.295  1.00 92.88           C  
ATOM   2649  O   PRO A 191       2.997  15.524  74.813  1.00 92.88           O  
ATOM   2650  CB  PRO A 191       2.613  14.400  77.663  1.00 92.88           C  
ATOM   2651  CG  PRO A 191       3.595  13.384  78.215  1.00 92.88           C  
ATOM   2652  CD  PRO A 191       4.165  12.746  76.963  1.00 92.88           C  
ATOM   2653  HA  PRO A 191       1.189  13.350  76.446  1.00 92.88           H  
ATOM   2654  HB2 PRO A 191       1.756  14.438  78.336  1.00 92.88           H  
ATOM   2655  HB3 PRO A 191       3.095  15.372  77.560  1.00 92.88           H  
ATOM   2656  HG2 PRO A 191       3.057  12.636  78.796  1.00 92.88           H  
ATOM   2657  HG3 PRO A 191       4.371  13.859  78.815  1.00 92.88           H  
ATOM   2658  HD2 PRO A 191       4.372  11.696  77.173  1.00 92.88           H  
ATOM   2659  HD3 PRO A 191       5.076  13.265  76.665  1.00 92.88           H  
ATOM   2660  N   GLY A 192       0.766  15.321  74.929  1.00 92.42           N  
ATOM   2661  CA  GLY A 192       0.491  16.397  73.979  1.00 92.42           C  
ATOM   2662  C   GLY A 192       1.018  16.144  72.560  1.00 92.42           C  
ATOM   2663  O   GLY A 192       1.077  17.088  71.771  1.00 92.42           O  
ATOM   2664  H   GLY A 192      -0.015  14.798  75.302  1.00 92.42           H  
ATOM   2665  HA2 GLY A 192      -0.588  16.546  73.921  1.00 92.42           H  
ATOM   2666  HA3 GLY A 192       0.946  17.317  74.348  1.00 92.42           H  
ATOM   2667  N   LYS A 193       1.396  14.900  72.214  1.00 94.45           N  
ATOM   2668  CA  LYS A 193       1.889  14.548  70.871  1.00 94.45           C  
ATOM   2669  C   LYS A 193       0.899  14.954  69.781  1.00 94.45           C  
ATOM   2670  O   LYS A 193      -0.314  14.960  69.995  1.00 94.45           O  
ATOM   2671  CB  LYS A 193       2.240  13.049  70.766  1.00 94.45           C  
ATOM   2672  CG  LYS A 193       1.026  12.098  70.814  1.00 94.45           C  
ATOM   2673  CD  LYS A 193       1.449  10.621  70.772  1.00 94.45           C  
ATOM   2674  CE  LYS A 193       0.238   9.686  70.704  1.00 94.45           C  
ATOM   2675  NZ  LYS A 193       0.634   8.257  70.759  1.00 94.45           N1+
ATOM   2676  H   LYS A 193       1.384  14.185  72.926  1.00 94.45           H  
ATOM   2677  HA  LYS A 193       2.799  15.122  70.700  1.00 94.45           H  
ATOM   2678  HB2 LYS A 193       2.935  12.796  71.567  1.00 94.45           H  
ATOM   2679  HB3 LYS A 193       2.763  12.891  69.823  1.00 94.45           H  
ATOM   2680  HG2 LYS A 193       0.460  12.273  71.729  1.00 94.45           H  
ATOM   2681  HG3 LYS A 193       0.377  12.293  69.960  1.00 94.45           H  
ATOM   2682  HD2 LYS A 193       2.061  10.442  69.887  1.00 94.45           H  
ATOM   2683  HD3 LYS A 193       2.021  10.395  71.672  1.00 94.45           H  
ATOM   2684  HE2 LYS A 193      -0.423   9.903  71.544  1.00 94.45           H  
ATOM   2685  HE3 LYS A 193      -0.314   9.884  69.785  1.00 94.45           H  
ATOM   2686  HZ1 LYS A 193       1.242   7.961  70.009  1.00 94.45           H  
ATOM   2687  HZ2 LYS A 193      -0.186   7.669  70.728  1.00 94.45           H  
ATOM   2688  HZ3 LYS A 193       0.997   8.020  71.671  1.00 94.45           H  
ATOM   2689  N   TRP A 194       1.406  15.253  68.591  1.00 96.62           N  
ATOM   2690  CA  TRP A 194       0.544  15.456  67.430  1.00 96.62           C  
ATOM   2691  C   TRP A 194      -0.288  14.192  67.132  1.00 96.62           C  
ATOM   2692  O   TRP A 194       0.263  13.092  67.247  1.00 96.62           O  
ATOM   2693  CB  TRP A 194       1.406  15.830  66.229  1.00 96.62           C  
ATOM   2694  CG  TRP A 194       0.617  16.255  65.040  1.00 96.62           C  
ATOM   2695  CD1 TRP A 194       0.280  15.468  63.998  1.00 96.62           C  
ATOM   2696  CD2 TRP A 194       0.033  17.558  64.763  1.00 96.62           C  
ATOM   2697  CE2 TRP A 194      -0.652  17.478  63.516  1.00 96.62           C  
ATOM   2698  CE3 TRP A 194       0.030  18.800  65.435  1.00 96.62           C  
ATOM   2699  NE1 TRP A 194      -0.489  16.178  63.105  1.00 96.62           N  
ATOM   2700  CZ2 TRP A 194      -1.284  18.581  62.946  1.00 96.62           C  
ATOM   2701  CZ3 TRP A 194      -0.619  19.916  64.876  1.00 96.62           C  
ATOM   2702  CH2 TRP A 194      -1.270  19.799  63.636  1.00 96.62           C  
ATOM   2703  H   TRP A 194       2.407  15.225  68.460  1.00 96.62           H  
ATOM   2704  HA  TRP A 194      -0.123  16.291  67.649  1.00 96.62           H  
ATOM   2705  HB2 TRP A 194       2.069  16.651  66.506  1.00 96.62           H  
ATOM   2706  HB3 TRP A 194       2.023  14.974  65.955  1.00 96.62           H  
ATOM   2707  HD1 TRP A 194       0.557  14.430  63.894  1.00 96.62           H  
ATOM   2708  HE1 TRP A 194      -0.837  15.775  62.246  1.00 96.62           H  
ATOM   2709  HE3 TRP A 194       0.548  18.887  66.378  1.00 96.62           H  
ATOM   2710  HZ2 TRP A 194      -1.753  18.484  61.977  1.00 96.62           H  
ATOM   2711  HZ3 TRP A 194      -0.597  20.861  65.397  1.00 96.62           H  
ATOM   2712  HH2 TRP A 194      -1.763  20.650  63.191  1.00 96.62           H  
ATOM   2713  N   PRO A 195      -1.573  14.308  66.739  1.00 97.73           N  
ATOM   2714  CA  PRO A 195      -2.370  13.147  66.356  1.00 97.73           C  
ATOM   2715  C   PRO A 195      -1.696  12.319  65.261  1.00 97.73           C  
ATOM   2716  O   PRO A 195      -1.163  12.874  64.301  1.00 97.73           O  
ATOM   2717  CB  PRO A 195      -3.731  13.684  65.918  1.00 97.73           C  
ATOM   2718  CG  PRO A 195      -3.842  14.969  66.734  1.00 97.73           C  
ATOM   2719  CD  PRO A 195      -2.409  15.498  66.736  1.00 97.73           C  
ATOM   2720  HA  PRO A 195      -2.502  12.537  67.250  1.00 97.73           H  
ATOM   2721  HB2 PRO A 195      -4.534  12.984  66.153  1.00 97.73           H  
ATOM   2722  HB3 PRO A 195      -3.723  13.924  64.855  1.00 97.73           H  
ATOM   2723  HG2 PRO A 195      -4.127  14.718  67.756  1.00 97.73           H  
ATOM   2724  HG3 PRO A 195      -4.542  15.678  66.292  1.00 97.73           H  
ATOM   2725  HD2 PRO A 195      -2.244  16.109  67.624  1.00 97.73           H  
ATOM   2726  HD3 PRO A 195      -2.223  16.073  65.829  1.00 97.73           H  
ATOM   2727  N   GLY A 196      -1.686  10.997  65.398  1.00 98.51           N  
ATOM   2728  CA  GLY A 196      -0.969  10.106  64.482  1.00 98.51           C  
ATOM   2729  C   GLY A 196       0.561  10.143  64.602  1.00 98.51           C  
ATOM   2730  O   GLY A 196       1.237   9.595  63.734  1.00 98.51           O  
ATOM   2731  H   GLY A 196      -2.244  10.584  66.132  1.00 98.51           H  
ATOM   2732  HA2 GLY A 196      -1.293   9.085  64.681  1.00 98.51           H  
ATOM   2733  HA3 GLY A 196      -1.235  10.351  63.455  1.00 98.51           H  
ATOM   2734  N   ARG A 197       1.147  10.766  65.636  1.00 98.25           N  
ATOM   2735  CA  ARG A 197       2.585  10.630  65.925  1.00 98.25           C  
ATOM   2736  C   ARG A 197       2.908   9.211  66.362  1.00 98.25           C  
ATOM   2737  O   ARG A 197       2.337   8.729  67.342  1.00 98.25           O  
ATOM   2738  CB  ARG A 197       3.035  11.657  66.976  1.00 98.25           C  
ATOM   2739  CG  ARG A 197       4.506  11.545  67.428  1.00 98.25           C  
ATOM   2740  CD  ARG A 197       4.788  10.511  68.527  1.00 98.25           C  
ATOM   2741  NE  ARG A 197       6.166  10.571  69.048  1.00 98.25           N  
ATOM   2742  CZ  ARG A 197       6.643   9.790  69.998  1.00 98.25           C  
ATOM   2743  NH1 ARG A 197       5.922   8.850  70.551  1.00 98.25           N1+
ATOM   2744  NH2 ARG A 197       7.861   9.927  70.425  1.00 98.25           N  
ATOM   2745  H   ARG A 197       0.562  11.266  66.291  1.00 98.25           H  
ATOM   2746  HA  ARG A 197       3.138  10.810  65.003  1.00 98.25           H  
ATOM   2747  HB2 ARG A 197       2.894  12.649  66.549  1.00 98.25           H  
ATOM   2748  HB3 ARG A 197       2.389  11.582  67.851  1.00 98.25           H  
ATOM   2749  HG2 ARG A 197       5.152  11.368  66.567  1.00 98.25           H  
ATOM   2750  HG3 ARG A 197       4.756  12.511  67.867  1.00 98.25           H  
ATOM   2751  HD2 ARG A 197       4.103  10.698  69.354  1.00 98.25           H  
ATOM   2752  HD3 ARG A 197       4.614   9.503  68.150  1.00 98.25           H  
ATOM   2753  HE  ARG A 197       6.825  11.215  68.634  1.00 98.25           H  
ATOM   2754 HH11 ARG A 197       5.053   8.594  70.104  1.00 98.25           H  
ATOM   2755 HH12 ARG A 197       6.317   8.241  71.253  1.00 98.25           H  
ATOM   2756 HH21 ARG A 197       8.432  10.668  70.044  1.00 98.25           H  
ATOM   2757 HH22 ARG A 197       8.243   9.302  71.121  1.00 98.25           H  
ATOM   2758  N   VAL A 198       3.928   8.633  65.735  1.00 98.70           N  
ATOM   2759  CA  VAL A 198       4.469   7.310  66.059  1.00 98.70           C  
ATOM   2760  C   VAL A 198       5.866   7.446  66.664  1.00 98.70           C  
ATOM   2761  O   VAL A 198       6.718   8.166  66.141  1.00 98.70           O  
ATOM   2762  CB  VAL A 198       4.447   6.410  64.813  1.00 98.70           C  
ATOM   2763  CG1 VAL A 198       4.955   5.010  65.142  1.00 98.70           C  
ATOM   2764  CG2 VAL A 198       3.012   6.281  64.286  1.00 98.70           C  
ATOM   2765  H   VAL A 198       4.359   9.132  64.969  1.00 98.70           H  
ATOM   2766  HA  VAL A 198       3.829   6.834  66.803  1.00 98.70           H  
ATOM   2767  HB  VAL A 198       5.072   6.845  64.032  1.00 98.70           H  
ATOM   2768 HG11 VAL A 198       6.012   5.039  65.400  1.00 98.70           H  
ATOM   2769 HG12 VAL A 198       4.833   4.352  64.280  1.00 98.70           H  
ATOM   2770 HG13 VAL A 198       4.377   4.629  65.983  1.00 98.70           H  
ATOM   2771 HG21 VAL A 198       2.966   5.530  63.499  1.00 98.70           H  
ATOM   2772 HG22 VAL A 198       2.339   6.000  65.097  1.00 98.70           H  
ATOM   2773 HG23 VAL A 198       2.680   7.234  63.876  1.00 98.70           H  
ATOM   2774  N   GLY A 199       6.073   6.813  67.822  1.00 97.82           N  
ATOM   2775  CA  GLY A 199       7.369   6.782  68.509  1.00 97.82           C  
ATOM   2776  C   GLY A 199       8.293   5.667  68.027  1.00 97.82           C  
ATOM   2777  O   GLY A 199       8.066   5.049  66.997  1.00 97.82           O  
ATOM   2778  H   GLY A 199       5.336   6.214  68.161  1.00 97.82           H  
ATOM   2779  HA2 GLY A 199       7.197   6.627  69.574  1.00 97.82           H  
ATOM   2780  HA3 GLY A 199       7.888   7.731  68.375  1.00 97.82           H  
ATOM   2781  N   ASP A 200       9.322   5.379  68.819  1.00 98.47           N  
ATOM   2782  CA  ASP A 200      10.191   4.214  68.637  1.00 98.47           C  
ATOM   2783  C   ASP A 200       9.481   2.898  68.974  1.00 98.47           C  
ATOM   2784  O   ASP A 200       9.796   1.873  68.377  1.00 98.47           O  
ATOM   2785  CB  ASP A 200      11.422   4.370  69.546  1.00 98.47           C  
ATOM   2786  CG  ASP A 200      11.045   4.352  71.031  1.00 98.47           C  
ATOM   2787  OD1 ASP A 200      10.197   5.195  71.414  1.00 98.47           O  
ATOM   2788  OD2 ASP A 200      11.562   3.473  71.746  1.00 98.47           O1-
ATOM   2789  H   ASP A 200       9.424   5.845  69.708  1.00 98.47           H  
ATOM   2790  HA  ASP A 200      10.517   4.163  67.598  1.00 98.47           H  
ATOM   2791  HB2 ASP A 200      12.116   3.556  69.341  1.00 98.47           H  
ATOM   2792  HB3 ASP A 200      11.932   5.307  69.318  1.00 98.47           H  
ATOM   2793  N   SER A 201       8.528   2.926  69.914  1.00 98.73           N  
ATOM   2794  CA  SER A 201       7.928   1.734  70.518  1.00 98.73           C  
ATOM   2795  C   SER A 201       7.418   0.689  69.521  1.00 98.73           C  
ATOM   2796  O   SER A 201       7.786  -0.463  69.708  1.00 98.73           O  
ATOM   2797  CB  SER A 201       6.819   2.115  71.496  1.00 98.73           C  
ATOM   2798  OG  SER A 201       7.322   3.014  72.467  1.00 98.73           O  
ATOM   2799  H   SER A 201       8.390   3.801  70.399  1.00 98.73           H  
ATOM   2800  HA  SER A 201       8.700   1.243  71.108  1.00 98.73           H  
ATOM   2801  HB2 SER A 201       6.444   1.217  71.988  1.00 98.73           H  
ATOM   2802  HB3 SER A 201       5.995   2.588  70.962  1.00 98.73           H  
ATOM   2803  HG  SER A 201       8.266   2.874  72.581  1.00 98.73           H  
ATOM   2804  N   PRO A 202       6.650   1.012  68.459  1.00 98.95           N  
ATOM   2805  CA  PRO A 202       6.186  -0.001  67.511  1.00 98.95           C  
ATOM   2806  C   PRO A 202       7.225  -0.348  66.431  1.00 98.95           C  
ATOM   2807  O   PRO A 202       6.956  -1.180  65.566  1.00 98.95           O  
ATOM   2808  CB  PRO A 202       4.921   0.588  66.899  1.00 98.95           C  
ATOM   2809  CG  PRO A 202       5.275   2.067  66.825  1.00 98.95           C  
ATOM   2810  CD  PRO A 202       6.107   2.312  68.086  1.00 98.95           C  
ATOM   2811  HA  PRO A 202       5.910  -0.907  68.050  1.00 98.95           H  
ATOM   2812  HB2 PRO A 202       4.089   0.440  67.587  1.00 98.95           H  
ATOM   2813  HB3 PRO A 202       4.685   0.174  65.919  1.00 98.95           H  
ATOM   2814  HG2 PRO A 202       4.374   2.680  66.800  1.00 98.95           H  
ATOM   2815  HG3 PRO A 202       5.883   2.261  65.942  1.00 98.95           H  
ATOM   2816  HD2 PRO A 202       6.905   3.019  67.858  1.00 98.95           H  
ATOM   2817  HD3 PRO A 202       5.478   2.703  68.885  1.00 98.95           H  
ATOM   2818  N   LEU A 203       8.387   0.312  66.415  1.00 98.95           N  
ATOM   2819  CA  LEU A 203       9.363   0.180  65.340  1.00 98.95           C  
ATOM   2820  C   LEU A 203      10.423  -0.853  65.702  1.00 98.95           C  
ATOM   2821  O   LEU A 203      11.189  -0.689  66.659  1.00 98.95           O  
ATOM   2822  CB  LEU A 203       9.984   1.537  64.979  1.00 98.95           C  
ATOM   2823  CG  LEU A 203       8.988   2.667  64.695  1.00 98.95           C  
ATOM   2824  CD1 LEU A 203       9.754   3.843  64.094  1.00 98.95           C  
ATOM   2825  CD2 LEU A 203       7.879   2.250  63.733  1.00 98.95           C  
ATOM   2826  H   LEU A 203       8.618   0.920  67.187  1.00 98.95           H  
ATOM   2827  HA  LEU A 203       8.850  -0.177  64.447  1.00 98.95           H  
ATOM   2828  HB2 LEU A 203      10.607   1.868  65.810  1.00 98.95           H  
ATOM   2829  HB3 LEU A 203      10.625   1.393  64.110  1.00 98.95           H  
ATOM   2830  HG  LEU A 203       8.531   2.977  65.634  1.00 98.95           H  
ATOM   2831 HD11 LEU A 203      10.609   4.075  64.728  1.00 98.95           H  
ATOM   2832 HD12 LEU A 203       9.101   4.715  64.058  1.00 98.95           H  
ATOM   2833 HD13 LEU A 203      10.103   3.599  63.091  1.00 98.95           H  
ATOM   2834 HD21 LEU A 203       7.325   3.131  63.409  1.00 98.95           H  
ATOM   2835 HD22 LEU A 203       8.309   1.717  62.884  1.00 98.95           H  
ATOM   2836 HD23 LEU A 203       7.187   1.571  64.230  1.00 98.95           H  
ATOM   2837  N   VAL A 204      10.490  -1.904  64.886  1.00 98.94           N  
ATOM   2838  CA  VAL A 204      11.507  -2.951  64.997  1.00 98.94           C  
ATOM   2839  C   VAL A 204      12.909  -2.341  64.953  1.00 98.94           C  
ATOM   2840  O   VAL A 204      13.207  -1.467  64.141  1.00 98.94           O  
ATOM   2841  CB  VAL A 204      11.299  -4.042  63.931  1.00 98.94           C  
ATOM   2842  CG1 VAL A 204      11.422  -3.538  62.488  1.00 98.94           C  
ATOM   2843  CG2 VAL A 204      12.274  -5.203  64.130  1.00 98.94           C  
ATOM   2844  H   VAL A 204       9.816  -1.965  64.135  1.00 98.94           H  
ATOM   2845  HA  VAL A 204      11.379  -3.422  65.972  1.00 98.94           H  
ATOM   2846  HB  VAL A 204      10.291  -4.437  64.056  1.00 98.94           H  
ATOM   2847 HG11 VAL A 204      11.220  -4.362  61.805  1.00 98.94           H  
ATOM   2848 HG12 VAL A 204      10.705  -2.739  62.298  1.00 98.94           H  
ATOM   2849 HG13 VAL A 204      12.428  -3.167  62.294  1.00 98.94           H  
ATOM   2850 HG21 VAL A 204      13.294  -4.876  63.927  1.00 98.94           H  
ATOM   2851 HG22 VAL A 204      12.194  -5.578  65.151  1.00 98.94           H  
ATOM   2852 HG23 VAL A 204      12.050  -6.010  63.432  1.00 98.94           H  
ATOM   2853  N   GLY A 205      13.771  -2.767  65.872  1.00 98.92           N  
ATOM   2854  CA  GLY A 205      15.130  -2.249  66.008  1.00 98.92           C  
ATOM   2855  C   GLY A 205      15.226  -0.886  66.690  1.00 98.92           C  
ATOM   2856  O   GLY A 205      16.330  -0.493  67.052  1.00 98.92           O  
ATOM   2857  H   GLY A 205      13.425  -3.389  66.589  1.00 98.92           H  
ATOM   2858  HA2 GLY A 205      15.729  -2.957  66.580  1.00 98.92           H  
ATOM   2859  HA3 GLY A 205      15.572  -2.140  65.018  1.00 98.92           H  
ATOM   2860  N   CYS A 206      14.114  -0.182  66.919  1.00 98.87           N  
ATOM   2861  CA  CYS A 206      14.088   1.050  67.706  1.00 98.87           C  
ATOM   2862  C   CYS A 206      13.577   0.741  69.114  1.00 98.87           C  
ATOM   2863  O   CYS A 206      14.392   0.609  70.025  1.00 98.87           O  
ATOM   2864  CB  CYS A 206      13.279   2.141  66.997  1.00 98.87           C  
ATOM   2865  SG  CYS A 206      13.836   2.367  65.283  1.00 98.87           S  
ATOM   2866  H   CYS A 206      13.232  -0.554  66.598  1.00 98.87           H  
ATOM   2867  HA  CYS A 206      15.102   1.433  67.819  1.00 98.87           H  
ATOM   2868  HB2 CYS A 206      13.396   3.080  67.537  1.00 98.87           H  
ATOM   2869  HB3 CYS A 206      12.225   1.867  67.008  1.00 98.87           H  
ATOM   2870  HG  CYS A 206      13.586   1.128  64.850  1.00 98.87           H  
ATOM   2871  N   GLY A 207      12.266   0.529  69.267  1.00 98.81           N  
ATOM   2872  CA  GLY A 207      11.615   0.271  70.552  1.00 98.81           C  
ATOM   2873  C   GLY A 207      11.734  -1.171  71.034  1.00 98.81           C  
ATOM   2874  O   GLY A 207      11.849  -1.400  72.236  1.00 98.81           O  
ATOM   2875  H   GLY A 207      11.661   0.610  68.463  1.00 98.81           H  
ATOM   2876  HA2 GLY A 207      12.018   0.936  71.315  1.00 98.81           H  
ATOM   2877  HA3 GLY A 207      10.552   0.486  70.443  1.00 98.81           H  
ATOM   2878  N   ALA A 208      11.775  -2.138  70.113  1.00 98.97           N  
ATOM   2879  CA  ALA A 208      12.006  -3.543  70.437  1.00 98.97           C  
ATOM   2880  C   ALA A 208      12.765  -4.280  69.333  1.00 98.97           C  
ATOM   2881  O   ALA A 208      12.603  -4.002  68.142  1.00 98.97           O  
ATOM   2882  CB  ALA A 208      10.678  -4.248  70.707  1.00 98.97           C  
ATOM   2883  H   ALA A 208      11.665  -1.887  69.141  1.00 98.97           H  
ATOM   2884  HA  ALA A 208      12.598  -3.594  71.350  1.00 98.97           H  
ATOM   2885  HB1 ALA A 208      10.060  -3.643  71.369  1.00 98.97           H  
ATOM   2886  HB2 ALA A 208      10.159  -4.413  69.762  1.00 98.97           H  
ATOM   2887  HB3 ALA A 208      10.863  -5.214  71.178  1.00 98.97           H  
ATOM   2888  N   TYR A 209      13.543  -5.281  69.731  1.00 98.97           N  
ATOM   2889  CA  TYR A 209      14.130  -6.257  68.819  1.00 98.97           C  
ATOM   2890  C   TYR A 209      14.356  -7.577  69.552  1.00 98.97           C  
ATOM   2891  O   TYR A 209      14.673  -7.563  70.741  1.00 98.97           O  
ATOM   2892  CB  TYR A 209      15.446  -5.709  68.250  1.00 98.97           C  
ATOM   2893  CG  TYR A 209      15.902  -6.423  66.995  1.00 98.97           C  
ATOM   2894  CD1 TYR A 209      16.894  -7.418  67.057  1.00 98.97           C  
ATOM   2895  CD2 TYR A 209      15.308  -6.102  65.762  1.00 98.97           C  
ATOM   2896  CE1 TYR A 209      17.309  -8.074  65.883  1.00 98.97           C  
ATOM   2897  CE2 TYR A 209      15.717  -6.756  64.583  1.00 98.97           C  
ATOM   2898  CZ  TYR A 209      16.726  -7.737  64.643  1.00 98.97           C  
ATOM   2899  OH  TYR A 209      17.148  -8.360  63.514  1.00 98.97           O  
ATOM   2900  H   TYR A 209      13.640  -5.449  70.723  1.00 98.97           H  
ATOM   2901  HA  TYR A 209      13.437  -6.430  67.996  1.00 98.97           H  
ATOM   2902  HB2 TYR A 209      16.222  -5.762  69.013  1.00 98.97           H  
ATOM   2903  HB3 TYR A 209      15.315  -4.654  68.002  1.00 98.97           H  
ATOM   2904  HD1 TYR A 209      17.322  -7.697  68.009  1.00 98.97           H  
ATOM   2905  HD2 TYR A 209      14.532  -5.353  65.727  1.00 98.97           H  
ATOM   2906  HE1 TYR A 209      18.063  -8.845  65.935  1.00 98.97           H  
ATOM   2907  HE2 TYR A 209      15.260  -6.526  63.632  1.00 98.97           H  
ATOM   2908  HH  TYR A 209      17.703  -9.115  63.723  1.00 98.97           H  
ATOM   2909  N   ALA A 210      14.216  -8.707  68.860  1.00 98.97           N  
ATOM   2910  CA  ALA A 210      14.558 -10.021  69.391  1.00 98.97           C  
ATOM   2911  C   ALA A 210      15.139 -10.910  68.289  1.00 98.97           C  
ATOM   2912  O   ALA A 210      14.571 -11.024  67.204  1.00 98.97           O  
ATOM   2913  CB  ALA A 210      13.328 -10.656  70.052  1.00 98.97           C  
ATOM   2914  H   ALA A 210      13.945  -8.662  67.888  1.00 98.97           H  
ATOM   2915  HA  ALA A 210      15.328  -9.906  70.153  1.00 98.97           H  
ATOM   2916  HB1 ALA A 210      12.537 -10.798  69.317  1.00 98.97           H  
ATOM   2917  HB2 ALA A 210      13.594 -11.626  70.471  1.00 98.97           H  
ATOM   2918  HB3 ALA A 210      12.965 -10.012  70.854  1.00 98.97           H  
ATOM   2919  N   ASP A 211      16.268 -11.547  68.583  1.00 98.91           N  
ATOM   2920  CA  ASP A 211      16.901 -12.559  67.738  1.00 98.91           C  
ATOM   2921  C   ASP A 211      17.672 -13.533  68.639  1.00 98.91           C  
ATOM   2922  O   ASP A 211      18.557 -13.120  69.394  1.00 98.91           O  
ATOM   2923  CB  ASP A 211      17.806 -11.859  66.700  1.00 98.91           C  
ATOM   2924  CG  ASP A 211      18.542 -12.794  65.730  1.00 98.91           C  
ATOM   2925  OD1 ASP A 211      18.533 -14.030  65.907  1.00 98.91           O  
ATOM   2926  OD2 ASP A 211      19.091 -12.340  64.698  1.00 98.91           O1-
ATOM   2927  H   ASP A 211      16.719 -11.338  69.462  1.00 98.91           H  
ATOM   2928  HA  ASP A 211      16.136 -13.118  67.197  1.00 98.91           H  
ATOM   2929  HB2 ASP A 211      17.187 -11.184  66.106  1.00 98.91           H  
ATOM   2930  HB3 ASP A 211      18.538 -11.245  67.225  1.00 98.91           H  
ATOM   2931  N   ASP A 212      17.368 -14.831  68.534  1.00 98.69           N  
ATOM   2932  CA  ASP A 212      18.043 -15.915  69.262  1.00 98.69           C  
ATOM   2933  C   ASP A 212      19.562 -15.946  69.013  1.00 98.69           C  
ATOM   2934  O   ASP A 212      20.324 -16.501  69.804  1.00 98.69           O  
ATOM   2935  CB  ASP A 212      17.451 -17.268  68.829  1.00 98.69           C  
ATOM   2936  CG  ASP A 212      16.078 -17.589  69.424  1.00 98.69           C  
ATOM   2937  OD1 ASP A 212      15.497 -16.731  70.123  1.00 98.69           O  
ATOM   2938  OD2 ASP A 212      15.612 -18.725  69.169  1.00 98.69           O1-
ATOM   2939  H   ASP A 212      16.606 -15.093  67.924  1.00 98.69           H  
ATOM   2940  HA  ASP A 212      17.883 -15.795  70.332  1.00 98.69           H  
ATOM   2941  HB2 ASP A 212      17.390 -17.303  67.741  1.00 98.69           H  
ATOM   2942  HB3 ASP A 212      18.130 -18.061  69.144  1.00 98.69           H  
ATOM   2943  N   ARG A 213      20.031 -15.347  67.912  1.00 98.12           N  
ATOM   2944  CA  ARG A 213      21.457 -15.237  67.575  1.00 98.12           C  
ATOM   2945  C   ARG A 213      22.149 -14.038  68.228  1.00 98.12           C  
ATOM   2946  O   ARG A 213      23.365 -13.910  68.090  1.00 98.12           O  
ATOM   2947  CB  ARG A 213      21.643 -15.215  66.052  1.00 98.12           C  
ATOM   2948  CG  ARG A 213      21.009 -16.423  65.343  1.00 98.12           C  
ATOM   2949  CD  ARG A 213      21.488 -16.453  63.888  1.00 98.12           C  
ATOM   2950  NE  ARG A 213      20.798 -17.471  63.066  1.00 98.12           N  
ATOM   2951  CZ  ARG A 213      21.051 -17.712  61.786  1.00 98.12           C  
ATOM   2952  NH1 ARG A 213      21.970 -17.079  61.122  1.00 98.12           N1+
ATOM   2953  NH2 ARG A 213      20.400 -18.592  61.087  1.00 98.12           N  
ATOM   2954  H   ARG A 213      19.352 -14.912  67.304  1.00 98.12           H  
ATOM   2955  HA  ARG A 213      21.968 -16.113  67.972  1.00 98.12           H  
ATOM   2956  HB2 ARG A 213      21.214 -14.297  65.650  1.00 98.12           H  
ATOM   2957  HB3 ARG A 213      22.712 -15.207  65.841  1.00 98.12           H  
ATOM   2958  HG2 ARG A 213      21.308 -17.345  65.842  1.00 98.12           H  
ATOM   2959  HG3 ARG A 213      19.923 -16.336  65.369  1.00 98.12           H  
ATOM   2960  HD2 ARG A 213      22.559 -16.652  63.886  1.00 98.12           H  
ATOM   2961  HD3 ARG A 213      21.325 -15.467  63.452  1.00 98.12           H  
ATOM   2962  HE  ARG A 213      20.056 -17.994  63.510  1.00 98.12           H  
ATOM   2963 HH11 ARG A 213      22.102 -17.315  60.149  1.00 98.12           H  
ATOM   2964 HH12 ARG A 213      22.565 -16.397  61.570  1.00 98.12           H  
ATOM   2965 HH21 ARG A 213      19.654 -19.152  61.473  1.00 98.12           H  
ATOM   2966 HH22 ARG A 213      20.685 -18.679  60.121  1.00 98.12           H  
ATOM   2967  N   SER A 214      21.416 -13.166  68.920  1.00 98.48           N  
ATOM   2968  CA  SER A 214      21.984 -11.986  69.575  1.00 98.48           C  
ATOM   2969  C   SER A 214      21.428 -11.738  70.972  1.00 98.48           C  
ATOM   2970  O   SER A 214      22.129 -11.969  71.954  1.00 98.48           O  
ATOM   2971  CB  SER A 214      21.872 -10.748  68.676  1.00 98.48           C  
ATOM   2972  OG  SER A 214      20.557 -10.406  68.293  1.00 98.48           O  
ATOM   2973  H   SER A 214      20.421 -13.321  68.983  1.00 98.48           H  
ATOM   2974  HA  SER A 214      23.051 -12.155  69.723  1.00 98.48           H  
ATOM   2975  HB2 SER A 214      22.319  -9.903  69.201  1.00 98.48           H  
ATOM   2976  HB3 SER A 214      22.439 -10.937  67.764  1.00 98.48           H  
ATOM   2977  HG  SER A 214      20.037 -10.126  69.050  1.00 98.48           H  
ATOM   2978  N   ALA A 215      20.207 -11.219  71.058  1.00 98.94           N  
ATOM   2979  CA  ALA A 215      19.572 -10.726  72.273  1.00 98.94           C  
ATOM   2980  C   ALA A 215      18.117 -10.333  71.976  1.00 98.94           C  
ATOM   2981  O   ALA A 215      17.736 -10.139  70.819  1.00 98.94           O  
ATOM   2982  CB  ALA A 215      20.336  -9.501  72.810  1.00 98.94           C  
ATOM   2983  H   ALA A 215      19.601 -11.316  70.256  1.00 98.94           H  
ATOM   2984  HA  ALA A 215      19.576 -11.515  73.025  1.00 98.94           H  
ATOM   2985  HB1 ALA A 215      20.367  -8.719  72.050  1.00 98.94           H  
ATOM   2986  HB2 ALA A 215      19.837  -9.111  73.697  1.00 98.94           H  
ATOM   2987  HB3 ALA A 215      21.353  -9.781  73.085  1.00 98.94           H  
ATOM   2988  N   ALA A 216      17.341 -10.170  73.040  1.00 98.97           N  
ATOM   2989  CA  ALA A 216      16.110  -9.402  73.063  1.00 98.97           C  
ATOM   2990  C   ALA A 216      16.356  -8.087  73.803  1.00 98.97           C  
ATOM   2991  O   ALA A 216      17.054  -8.061  74.819  1.00 98.97           O  
ATOM   2992  CB  ALA A 216      14.993 -10.231  73.698  1.00 98.97           C  
ATOM   2993  H   ALA A 216      17.738 -10.394  73.941  1.00 98.97           H  
ATOM   2994  HA  ALA A 216      15.815  -9.162  72.041  1.00 98.97           H  
ATOM   2995  HB1 ALA A 216      15.329 -10.664  74.640  1.00 98.97           H  
ATOM   2996  HB2 ALA A 216      14.126  -9.598  73.888  1.00 98.97           H  
ATOM   2997  HB3 ALA A 216      14.690 -11.020  73.010  1.00 98.97           H  
ATOM   2998  N   ALA A 217      15.779  -6.999  73.306  1.00 98.98           N  
ATOM   2999  CA  ALA A 217      15.861  -5.691  73.933  1.00 98.98           C  
ATOM   3000  C   ALA A 217      14.538  -4.930  73.800  1.00 98.98           C  
ATOM   3001  O   ALA A 217      13.832  -5.066  72.800  1.00 98.98           O  
ATOM   3002  CB  ALA A 217      17.052  -4.923  73.347  1.00 98.98           C  
ATOM   3003  H   ALA A 217      15.231  -7.083  72.461  1.00 98.98           H  
ATOM   3004  HA  ALA A 217      16.048  -5.836  74.997  1.00 98.98           H  
ATOM   3005  HB1 ALA A 217      16.910  -4.780  72.275  1.00 98.98           H  
ATOM   3006  HB2 ALA A 217      17.146  -3.956  73.842  1.00 98.98           H  
ATOM   3007  HB3 ALA A 217      17.968  -5.490  73.508  1.00 98.98           H  
ATOM   3008  N   SER A 218      14.237  -4.106  74.801  1.00 98.96           N  
ATOM   3009  CA  SER A 218      13.119  -3.159  74.801  1.00 98.96           C  
ATOM   3010  C   SER A 218      13.593  -1.813  75.345  1.00 98.96           C  
ATOM   3011  O   SER A 218      14.350  -1.776  76.320  1.00 98.96           O  
ATOM   3012  CB  SER A 218      11.951  -3.706  75.622  1.00 98.96           C  
ATOM   3013  OG  SER A 218      10.937  -2.731  75.747  1.00 98.96           O  
ATOM   3014  H   SER A 218      14.879  -4.055  75.579  1.00 98.96           H  
ATOM   3015  HA  SER A 218      12.767  -3.017  73.779  1.00 98.96           H  
ATOM   3016  HB2 SER A 218      12.305  -3.975  76.617  1.00 98.96           H  
ATOM   3017  HB3 SER A 218      11.548  -4.597  75.140  1.00 98.96           H  
ATOM   3018  HG  SER A 218      10.487  -2.642  74.904  1.00 98.96           H  
ATOM   3019  N   ALA A 219      13.176  -0.725  74.697  1.00 98.82           N  
ATOM   3020  CA  ALA A 219      13.567   0.640  75.024  1.00 98.82           C  
ATOM   3021  C   ALA A 219      12.402   1.475  75.571  1.00 98.82           C  
ATOM   3022  O   ALA A 219      11.225   1.155  75.400  1.00 98.82           O  
ATOM   3023  CB  ALA A 219      14.198   1.296  73.791  1.00 98.82           C  
ATOM   3024  H   ALA A 219      12.533  -0.844  73.928  1.00 98.82           H  
ATOM   3025  HA  ALA A 219      14.329   0.611  75.804  1.00 98.82           H  
ATOM   3026  HB1 ALA A 219      13.451   1.410  73.006  1.00 98.82           H  
ATOM   3027  HB2 ALA A 219      15.025   0.689  73.421  1.00 98.82           H  
ATOM   3028  HB3 ALA A 219      14.582   2.282  74.058  1.00 98.82           H  
ATOM   3029  N   THR A 220      12.757   2.566  76.240  1.00 97.84           N  
ATOM   3030  CA  THR A 220      11.838   3.602  76.721  1.00 97.84           C  
ATOM   3031  C   THR A 220      12.577   4.931  76.847  1.00 97.84           C  
ATOM   3032  O   THR A 220      13.787   4.945  77.078  1.00 97.84           O  
ATOM   3033  CB  THR A 220      11.218   3.174  78.058  1.00 97.84           C  
ATOM   3034  CG2 THR A 220      12.233   2.796  79.138  1.00 97.84           C  
ATOM   3035  OG1 THR A 220      10.354   4.161  78.566  1.00 97.84           O  
ATOM   3036  H   THR A 220      13.741   2.718  76.406  1.00 97.84           H  
ATOM   3037  HA  THR A 220      11.035   3.727  75.996  1.00 97.84           H  
ATOM   3038  HB  THR A 220      10.602   2.297  77.855  1.00 97.84           H  
ATOM   3039  HG1 THR A 220       9.547   3.690  78.791  1.00 97.84           H  
ATOM   3040 HG21 THR A 220      11.731   2.677  80.098  1.00 97.84           H  
ATOM   3041 HG22 THR A 220      13.013   3.553  79.208  1.00 97.84           H  
ATOM   3042 HG23 THR A 220      12.696   1.844  78.880  1.00 97.84           H  
ATOM   3043  N   GLY A 221      11.881   6.056  76.690  1.00 95.49           N  
ATOM   3044  CA  GLY A 221      12.459   7.397  76.816  1.00 95.49           C  
ATOM   3045  C   GLY A 221      12.129   8.300  75.634  1.00 95.49           C  
ATOM   3046  O   GLY A 221      10.993   8.345  75.158  1.00 95.49           O  
ATOM   3047  H   GLY A 221      10.894   5.988  76.488  1.00 95.49           H  
ATOM   3048  HA2 GLY A 221      13.545   7.337  76.897  1.00 95.49           H  
ATOM   3049  HA3 GLY A 221      12.084   7.869  77.725  1.00 95.49           H  
ATOM   3050  N   ASP A 222      13.123   9.048  75.153  1.00 94.38           N  
ATOM   3051  CA  ASP A 222      12.941   9.941  74.014  1.00 94.38           C  
ATOM   3052  C   ASP A 222      12.833   9.156  72.700  1.00 94.38           C  
ATOM   3053  O   ASP A 222      13.830   8.890  72.026  1.00 94.38           O  
ATOM   3054  CB  ASP A 222      14.043  11.010  73.976  1.00 94.38           C  
ATOM   3055  CG  ASP A 222      13.812  12.032  72.855  1.00 94.38           C  
ATOM   3056  OD1 ASP A 222      12.757  11.957  72.176  1.00 94.38           O  
ATOM   3057  OD2 ASP A 222      14.667  12.925  72.706  1.00 94.38           O1-
ATOM   3058  H   ASP A 222      14.044   8.970  75.561  1.00 94.38           H  
ATOM   3059  HA  ASP A 222      11.998  10.470  74.155  1.00 94.38           H  
ATOM   3060  HB2 ASP A 222      15.015  10.532  73.853  1.00 94.38           H  
ATOM   3061  HB3 ASP A 222      14.048  11.538  74.930  1.00 94.38           H  
ATOM   3062  N   GLY A 223      11.603   8.803  72.321  1.00 96.12           N  
ATOM   3063  CA  GLY A 223      11.352   8.012  71.117  1.00 96.12           C  
ATOM   3064  C   GLY A 223      11.908   8.623  69.828  1.00 96.12           C  
ATOM   3065  O   GLY A 223      12.419   7.900  68.976  1.00 96.12           O  
ATOM   3066  H   GLY A 223      10.890   8.835  73.035  1.00 96.12           H  
ATOM   3067  HA2 GLY A 223      10.279   7.858  71.000  1.00 96.12           H  
ATOM   3068  HA3 GLY A 223      11.823   7.038  71.249  1.00 96.12           H  
ATOM   3069  N   GLU A 224      11.896   9.953  69.685  1.00 96.69           N  
ATOM   3070  CA  GLU A 224      12.518  10.621  68.537  1.00 96.69           C  
ATOM   3071  C   GLU A 224      14.033  10.411  68.490  1.00 96.69           C  
ATOM   3072  O   GLU A 224      14.590  10.290  67.401  1.00 96.69           O  
ATOM   3073  CB  GLU A 224      12.186  12.123  68.499  1.00 96.69           C  
ATOM   3074  CG  GLU A 224      10.799  12.445  67.917  1.00 96.69           C  
ATOM   3075  CD  GLU A 224       9.609  12.154  68.845  1.00 96.69           C  
ATOM   3076  OE1 GLU A 224       8.443  12.155  68.389  1.00 96.69           O  
ATOM   3077  OE2 GLU A 224       9.789  11.887  70.050  1.00 96.69           O1-
ATOM   3078  H   GLU A 224      11.531  10.532  70.428  1.00 96.69           H  
ATOM   3079  HA  GLU A 224      12.132  10.173  67.621  1.00 96.69           H  
ATOM   3080  HB2 GLU A 224      12.914  12.605  67.846  1.00 96.69           H  
ATOM   3081  HB3 GLU A 224      12.298  12.564  69.489  1.00 96.69           H  
ATOM   3082  HG2 GLU A 224      10.671  11.898  66.983  1.00 96.69           H  
ATOM   3083  HG3 GLU A 224      10.785  13.508  67.672  1.00 96.69           H  
ATOM   3084  N   ALA A 225      14.704  10.338  69.635  1.00 96.74           N  
ATOM   3085  CA  ALA A 225      16.132  10.062  69.716  1.00 96.74           C  
ATOM   3086  C   ALA A 225      16.453   8.567  69.544  1.00 96.74           C  
ATOM   3087  O   ALA A 225      17.355   8.217  68.781  1.00 96.74           O  
ATOM   3088  CB  ALA A 225      16.623  10.604  71.056  1.00 96.74           C  
ATOM   3089  H   ALA A 225      14.187  10.410  70.500  1.00 96.74           H  
ATOM   3090  HA  ALA A 225      16.649  10.600  68.922  1.00 96.74           H  
ATOM   3091  HB1 ALA A 225      17.672  10.338  71.187  1.00 96.74           H  
ATOM   3092  HB2 ALA A 225      16.505  11.687  71.092  1.00 96.74           H  
ATOM   3093  HB3 ALA A 225      16.063  10.151  71.874  1.00 96.74           H  
ATOM   3094  N   LEU A 226      15.691   7.686  70.201  1.00 98.01           N  
ATOM   3095  CA  LEU A 226      15.877   6.229  70.159  1.00 98.01           C  
ATOM   3096  C   LEU A 226      15.763   5.673  68.732  1.00 98.01           C  
ATOM   3097  O   LEU A 226      16.551   4.806  68.345  1.00 98.01           O  
ATOM   3098  CB  LEU A 226      14.840   5.565  71.086  1.00 98.01           C  
ATOM   3099  CG  LEU A 226      15.087   5.793  72.590  1.00 98.01           C  
ATOM   3100  CD1 LEU A 226      13.855   5.390  73.396  1.00 98.01           C  
ATOM   3101  CD2 LEU A 226      16.274   4.978  73.107  1.00 98.01           C  
ATOM   3102  H   LEU A 226      14.970   8.052  70.807  1.00 98.01           H  
ATOM   3103  HA  LEU A 226      16.881   5.989  70.510  1.00 98.01           H  
ATOM   3104  HB2 LEU A 226      13.854   5.951  70.828  1.00 98.01           H  
ATOM   3105  HB3 LEU A 226      14.825   4.491  70.900  1.00 98.01           H  
ATOM   3106  HG  LEU A 226      15.289   6.848  72.778  1.00 98.01           H  
ATOM   3107 HD11 LEU A 226      14.040   5.551  74.458  1.00 98.01           H  
ATOM   3108 HD12 LEU A 226      13.610   4.342  73.221  1.00 98.01           H  
ATOM   3109 HD13 LEU A 226      12.999   5.995  73.096  1.00 98.01           H  
ATOM   3110 HD21 LEU A 226      16.082   3.915  72.957  1.00 98.01           H  
ATOM   3111 HD22 LEU A 226      17.187   5.268  72.587  1.00 98.01           H  
ATOM   3112 HD23 LEU A 226      16.402   5.166  74.173  1.00 98.01           H  
ATOM   3113  N   MET A 227      14.845   6.224  67.927  1.00 98.58           N  
ATOM   3114  CA  MET A 227      14.712   5.912  66.500  1.00 98.58           C  
ATOM   3115  C   MET A 227      15.997   6.185  65.708  1.00 98.58           C  
ATOM   3116  O   MET A 227      16.429   5.358  64.910  1.00 98.58           O  
ATOM   3117  CB  MET A 227      13.564   6.743  65.899  1.00 98.58           C  
ATOM   3118  CG  MET A 227      12.191   6.139  66.189  1.00 98.58           C  
ATOM   3119  SD  MET A 227      10.831   6.930  65.283  1.00 98.58           S  
ATOM   3120  CE  MET A 227      10.416   8.312  66.365  1.00 98.58           C  
ATOM   3121  H   MET A 227      14.195   6.879  68.339  1.00 98.58           H  
ATOM   3122  HA  MET A 227      14.487   4.853  66.380  1.00 98.58           H  
ATOM   3123  HB2 MET A 227      13.681   6.780  64.816  1.00 98.58           H  
ATOM   3124  HB3 MET A 227      13.603   7.765  66.275  1.00 98.58           H  
ATOM   3125  HG2 MET A 227      11.983   6.177  67.259  1.00 98.58           H  
ATOM   3126  HG3 MET A 227      12.221   5.091  65.894  1.00 98.58           H  
ATOM   3127  HE1 MET A 227      10.310   7.956  67.390  1.00 98.58           H  
ATOM   3128  HE2 MET A 227      11.209   9.056  66.298  1.00 98.58           H  
ATOM   3129  HE3 MET A 227       9.473   8.751  66.041  1.00 98.58           H  
ATOM   3130  N   ARG A 228      16.640   7.338  65.937  1.00 98.55           N  
ATOM   3131  CA  ARG A 228      17.776   7.811  65.122  1.00 98.55           C  
ATOM   3132  C   ARG A 228      18.995   6.905  65.212  1.00 98.55           C  
ATOM   3133  O   ARG A 228      19.768   6.828  64.261  1.00 98.55           O  
ATOM   3134  CB  ARG A 228      18.163   9.232  65.549  1.00 98.55           C  
ATOM   3135  CG  ARG A 228      17.055  10.223  65.198  1.00 98.55           C  
ATOM   3136  CD  ARG A 228      17.387  11.635  65.675  1.00 98.55           C  
ATOM   3137  NE  ARG A 228      16.261  12.547  65.406  1.00 98.55           N  
ATOM   3138  CZ  ARG A 228      16.138  13.783  65.837  1.00 98.55           C  
ATOM   3139  NH1 ARG A 228      17.124  14.399  66.436  1.00 98.55           N1+
ATOM   3140  NH2 ARG A 228      15.009  14.412  65.665  1.00 98.55           N  
ATOM   3141  H   ARG A 228      16.306   7.919  66.693  1.00 98.55           H  
ATOM   3142  HA  ARG A 228      17.489   7.818  64.070  1.00 98.55           H  
ATOM   3143  HB2 ARG A 228      18.355   9.254  66.621  1.00 98.55           H  
ATOM   3144  HB3 ARG A 228      19.074   9.530  65.029  1.00 98.55           H  
ATOM   3145  HG2 ARG A 228      16.116   9.892  65.644  1.00 98.55           H  
ATOM   3146  HG3 ARG A 228      16.913  10.226  64.117  1.00 98.55           H  
ATOM   3147  HD2 ARG A 228      17.580  11.602  66.746  1.00 98.55           H  
ATOM   3148  HD3 ARG A 228      18.281  11.985  65.160  1.00 98.55           H  
ATOM   3149  HE  ARG A 228      15.468  12.156  64.916  1.00 98.55           H  
ATOM   3150 HH11 ARG A 228      16.994  15.313  66.848  1.00 98.55           H  
ATOM   3151 HH12 ARG A 228      18.005  13.914  66.520  1.00 98.55           H  
ATOM   3152 HH21 ARG A 228      14.227  13.927  65.251  1.00 98.55           H  
ATOM   3153 HH22 ARG A 228      14.847  15.315  66.087  1.00 98.55           H  
ATOM   3154  N   ILE A 229      19.164   6.218  66.337  1.00 98.64           N  
ATOM   3155  CA  ILE A 229      20.297   5.321  66.585  1.00 98.64           C  
ATOM   3156  C   ILE A 229      19.924   3.835  66.535  1.00 98.64           C  
ATOM   3157  O   ILE A 229      20.782   3.005  66.831  1.00 98.64           O  
ATOM   3158  CB  ILE A 229      20.999   5.683  67.908  1.00 98.64           C  
ATOM   3159  CG1 ILE A 229      20.069   5.472  69.123  1.00 98.64           C  
ATOM   3160  CG2 ILE A 229      21.554   7.119  67.875  1.00 98.64           C  
ATOM   3161  CD1 ILE A 229      20.860   5.018  70.349  1.00 98.64           C  
ATOM   3162  H   ILE A 229      18.480   6.347  67.069  1.00 98.64           H  
ATOM   3163  HA  ILE A 229      21.034   5.456  65.793  1.00 98.64           H  
ATOM   3164  HB  ILE A 229      21.858   5.018  68.003  1.00 98.64           H  
ATOM   3165 HG12 ILE A 229      19.526   6.390  69.346  1.00 98.64           H  
ATOM   3166 HG13 ILE A 229      19.332   4.696  68.913  1.00 98.64           H  
ATOM   3167 HG21 ILE A 229      22.188   7.252  66.999  1.00 98.64           H  
ATOM   3168 HG22 ILE A 229      20.738   7.842  67.837  1.00 98.64           H  
ATOM   3169 HG23 ILE A 229      22.144   7.308  68.771  1.00 98.64           H  
ATOM   3170 HD11 ILE A 229      21.388   4.094  70.109  1.00 98.64           H  
ATOM   3171 HD12 ILE A 229      21.584   5.781  70.633  1.00 98.64           H  
ATOM   3172 HD13 ILE A 229      20.180   4.830  71.179  1.00 98.64           H  
ATOM   3173  N   LEU A 230      18.671   3.499  66.197  1.00 98.85           N  
ATOM   3174  CA  LEU A 230      18.156   2.125  66.204  1.00 98.85           C  
ATOM   3175  C   LEU A 230      18.434   1.433  67.546  1.00 98.85           C  
ATOM   3176  O   LEU A 230      19.105   0.403  67.585  1.00 98.85           O  
ATOM   3177  CB  LEU A 230      18.727   1.335  65.003  1.00 98.85           C  
ATOM   3178  CG  LEU A 230      18.558   2.008  63.636  1.00 98.85           C  
ATOM   3179  CD1 LEU A 230      19.248   1.173  62.556  1.00 98.85           C  
ATOM   3180  CD2 LEU A 230      17.085   2.168  63.276  1.00 98.85           C  
ATOM   3181  H   LEU A 230      18.026   4.231  65.937  1.00 98.85           H  
ATOM   3182  HA  LEU A 230      17.071   2.166  66.099  1.00 98.85           H  
ATOM   3183  HB2 LEU A 230      18.248   0.356  64.975  1.00 98.85           H  
ATOM   3184  HB3 LEU A 230      19.792   1.176  65.169  1.00 98.85           H  
ATOM   3185  HG  LEU A 230      19.029   2.991  63.645  1.00 98.85           H  
ATOM   3186 HD11 LEU A 230      18.764   0.199  62.468  1.00 98.85           H  
ATOM   3187 HD12 LEU A 230      19.190   1.700  61.604  1.00 98.85           H  
ATOM   3188 HD13 LEU A 230      20.299   1.041  62.810  1.00 98.85           H  
ATOM   3189 HD21 LEU A 230      17.007   2.628  62.290  1.00 98.85           H  
ATOM   3190 HD22 LEU A 230      16.589   2.824  63.990  1.00 98.85           H  
ATOM   3191 HD23 LEU A 230      16.581   1.201  63.263  1.00 98.85           H  
ATOM   3192  N   ALA A 231      17.998   2.038  68.656  1.00 98.77           N  
ATOM   3193  CA  ALA A 231      18.480   1.707  69.999  1.00 98.77           C  
ATOM   3194  C   ALA A 231      18.526   0.194  70.305  1.00 98.77           C  
ATOM   3195  O   ALA A 231      19.589  -0.336  70.636  1.00 98.77           O  
ATOM   3196  CB  ALA A 231      17.619   2.464  71.017  1.00 98.77           C  
ATOM   3197  H   ALA A 231      17.458   2.884  68.545  1.00 98.77           H  
ATOM   3198  HA  ALA A 231      19.501   2.075  70.085  1.00 98.77           H  
ATOM   3199  HB1 ALA A 231      16.581   2.139  70.952  1.00 98.77           H  
ATOM   3200  HB2 ALA A 231      17.671   3.534  70.816  1.00 98.77           H  
ATOM   3201  HB3 ALA A 231      17.990   2.274  72.025  1.00 98.77           H  
ATOM   3202  N   THR A 232      17.416  -0.531  70.152  1.00 98.95           N  
ATOM   3203  CA  THR A 232      17.378  -1.977  70.448  1.00 98.95           C  
ATOM   3204  C   THR A 232      18.156  -2.822  69.439  1.00 98.95           C  
ATOM   3205  O   THR A 232      18.828  -3.777  69.838  1.00 98.95           O  
ATOM   3206  CB  THR A 232      15.943  -2.497  70.580  1.00 98.95           C  
ATOM   3207  CG2 THR A 232      15.294  -1.964  71.852  1.00 98.95           C  
ATOM   3208  OG1 THR A 232      15.153  -2.083  69.498  1.00 98.95           O  
ATOM   3209  H   THR A 232      16.573  -0.076  69.831  1.00 98.95           H  
ATOM   3210  HA  THR A 232      17.864  -2.138  71.410  1.00 98.95           H  
ATOM   3211  HB  THR A 232      15.953  -3.587  70.616  1.00 98.95           H  
ATOM   3212  HG1 THR A 232      14.787  -1.231  69.746  1.00 98.95           H  
ATOM   3213 HG21 THR A 232      14.287  -2.369  71.950  1.00 98.95           H  
ATOM   3214 HG22 THR A 232      15.245  -0.875  71.835  1.00 98.95           H  
ATOM   3215 HG23 THR A 232      15.872  -2.271  72.724  1.00 98.95           H  
ATOM   3216  N   GLY A 233      18.170  -2.448  68.156  1.00 98.85           N  
ATOM   3217  CA  GLY A 233      19.019  -3.085  67.146  1.00 98.85           C  
ATOM   3218  C   GLY A 233      20.509  -2.902  67.456  1.00 98.85           C  
ATOM   3219  O   GLY A 233      21.281  -3.862  67.469  1.00 98.85           O  
ATOM   3220  H   GLY A 233      17.631  -1.635  67.890  1.00 98.85           H  
ATOM   3221  HA2 GLY A 233      18.792  -4.149  67.093  1.00 98.85           H  
ATOM   3222  HA3 GLY A 233      18.810  -2.631  66.178  1.00 98.85           H  
ATOM   3223  N   ALA A 234      20.911  -1.679  67.802  1.00 98.61           N  
ATOM   3224  CA  ALA A 234      22.275  -1.305  68.157  1.00 98.61           C  
ATOM   3225  C   ALA A 234      22.785  -2.030  69.412  1.00 98.61           C  
ATOM   3226  O   ALA A 234      23.979  -2.343  69.491  1.00 98.61           O  
ATOM   3227  CB  ALA A 234      22.305   0.218  68.340  1.00 98.61           C  
ATOM   3228  H   ALA A 234      20.217  -0.945  67.796  1.00 98.61           H  
ATOM   3229  HA  ALA A 234      22.931  -1.572  67.329  1.00 98.61           H  
ATOM   3230  HB1 ALA A 234      21.626   0.516  69.140  1.00 98.61           H  
ATOM   3231  HB2 ALA A 234      21.985   0.703  67.418  1.00 98.61           H  
ATOM   3232  HB3 ALA A 234      23.311   0.558  68.588  1.00 98.61           H  
ATOM   3233  N   VAL A 235      21.899  -2.317  70.373  1.00 98.69           N  
ATOM   3234  CA  VAL A 235      22.199  -3.177  71.528  1.00 98.69           C  
ATOM   3235  C   VAL A 235      22.431  -4.612  71.073  1.00 98.69           C  
ATOM   3236  O   VAL A 235      23.471  -5.192  71.387  1.00 98.69           O  
ATOM   3237  CB  VAL A 235      21.053  -3.138  72.552  1.00 98.69           C  
ATOM   3238  CG1 VAL A 235      21.151  -4.253  73.591  1.00 98.69           C  
ATOM   3239  CG2 VAL A 235      21.024  -1.832  73.338  1.00 98.69           C  
ATOM   3240  H   VAL A 235      20.966  -1.942  70.283  1.00 98.69           H  
ATOM   3241  HA  VAL A 235      23.110  -2.835  72.018  1.00 98.69           H  
ATOM   3242  HB  VAL A 235      20.102  -3.252  72.033  1.00 98.69           H  
ATOM   3243 HG11 VAL A 235      22.039  -4.132  74.212  1.00 98.69           H  
ATOM   3244 HG12 VAL A 235      21.148  -5.243  73.135  1.00 98.69           H  
ATOM   3245 HG13 VAL A 235      20.248  -4.202  74.199  1.00 98.69           H  
ATOM   3246 HG21 VAL A 235      20.209  -1.875  74.060  1.00 98.69           H  
ATOM   3247 HG22 VAL A 235      20.835  -0.992  72.668  1.00 98.69           H  
ATOM   3248 HG23 VAL A 235      21.966  -1.678  73.864  1.00 98.69           H  
ATOM   3249  N   CYS A 236      21.491  -5.187  70.318  1.00 98.72           N  
ATOM   3250  CA  CYS A 236      21.558  -6.589  69.907  1.00 98.72           C  
ATOM   3251  C   CYS A 236      22.831  -6.880  69.105  1.00 98.72           C  
ATOM   3252  O   CYS A 236      23.517  -7.871  69.352  1.00 98.72           O  
ATOM   3253  CB  CYS A 236      20.292  -6.929  69.111  1.00 98.72           C  
ATOM   3254  SG  CYS A 236      18.868  -6.940  70.234  1.00 98.72           S  
ATOM   3255  H   CYS A 236      20.661  -4.661  70.085  1.00 98.72           H  
ATOM   3256  HA  CYS A 236      21.592  -7.221  70.794  1.00 98.72           H  
ATOM   3257  HB2 CYS A 236      20.396  -7.918  68.664  1.00 98.72           H  
ATOM   3258  HB3 CYS A 236      20.131  -6.205  68.313  1.00 98.72           H  
ATOM   3259  HG  CYS A 236      18.691  -5.616  70.288  1.00 98.72           H  
ATOM   3260  N   ILE A 237      23.222  -5.965  68.220  1.00 97.48           N  
ATOM   3261  CA  ILE A 237      24.464  -6.062  67.445  1.00 97.48           C  
ATOM   3262  C   ILE A 237      25.713  -6.045  68.337  1.00 97.48           C  
ATOM   3263  O   ILE A 237      26.654  -6.795  68.085  1.00 97.48           O  
ATOM   3264  CB  ILE A 237      24.459  -4.930  66.404  1.00 97.48           C  
ATOM   3265  CG1 ILE A 237      23.466  -5.310  65.282  1.00 97.48           C  
ATOM   3266  CG2 ILE A 237      25.846  -4.651  65.798  1.00 97.48           C  
ATOM   3267  CD1 ILE A 237      22.820  -4.097  64.622  1.00 97.48           C  
ATOM   3268  H   ILE A 237      22.599  -5.192  68.041  1.00 97.48           H  
ATOM   3269  HA  ILE A 237      24.476  -7.017  66.918  1.00 97.48           H  
ATOM   3270  HB  ILE A 237      24.121  -4.020  66.899  1.00 97.48           H  
ATOM   3271 HG12 ILE A 237      22.656  -5.930  65.668  1.00 97.48           H  
ATOM   3272 HG13 ILE A 237      23.984  -5.898  64.524  1.00 97.48           H  
ATOM   3273 HG21 ILE A 237      26.253  -5.557  65.349  1.00 97.48           H  
ATOM   3274 HG22 ILE A 237      25.760  -3.875  65.039  1.00 97.48           H  
ATOM   3275 HG23 ILE A 237      26.534  -4.289  66.563  1.00 97.48           H  
ATOM   3276 HD11 ILE A 237      21.818  -3.943  65.022  1.00 97.48           H  
ATOM   3277 HD12 ILE A 237      23.411  -3.205  64.835  1.00 97.48           H  
ATOM   3278 HD13 ILE A 237      22.722  -4.276  63.552  1.00 97.48           H  
ATOM   3279  N   ARG A 238      25.733  -5.238  69.405  1.00 98.23           N  
ATOM   3280  CA  ARG A 238      26.848  -5.212  70.369  1.00 98.23           C  
ATOM   3281  C   ARG A 238      26.943  -6.501  71.179  1.00 98.23           C  
ATOM   3282  O   ARG A 238      28.050  -6.997  71.386  1.00 98.23           O  
ATOM   3283  CB  ARG A 238      26.694  -4.006  71.300  1.00 98.23           C  
ATOM   3284  CG  ARG A 238      27.183  -2.722  70.628  1.00 98.23           C  
ATOM   3285  CD  ARG A 238      26.776  -1.519  71.482  1.00 98.23           C  
ATOM   3286  NE  ARG A 238      27.273  -0.251  70.921  1.00 98.23           N  
ATOM   3287  CZ  ARG A 238      26.821   0.359  69.840  1.00 98.23           C  
ATOM   3288  NH1 ARG A 238      25.826  -0.105  69.136  1.00 98.23           N1+
ATOM   3289  NH2 ARG A 238      27.379   1.466  69.440  1.00 98.23           N  
ATOM   3290  H   ARG A 238      24.906  -4.694  69.605  1.00 98.23           H  
ATOM   3291  HA  ARG A 238      27.794  -5.136  69.833  1.00 98.23           H  
ATOM   3292  HB2 ARG A 238      27.275  -4.171  72.207  1.00 98.23           H  
ATOM   3293  HB3 ARG A 238      25.650  -3.895  71.591  1.00 98.23           H  
ATOM   3294  HG2 ARG A 238      28.268  -2.756  70.531  1.00 98.23           H  
ATOM   3295  HG3 ARG A 238      26.739  -2.637  69.637  1.00 98.23           H  
ATOM   3296  HD2 ARG A 238      27.177  -1.646  72.488  1.00 98.23           H  
ATOM   3297  HD3 ARG A 238      25.688  -1.496  71.557  1.00 98.23           H  
ATOM   3298  HE  ARG A 238      28.012   0.205  71.436  1.00 98.23           H  
ATOM   3299 HH11 ARG A 238      25.478   0.391  68.328  1.00 98.23           H  
ATOM   3300 HH12 ARG A 238      25.355  -0.945  69.440  1.00 98.23           H  
ATOM   3301 HH21 ARG A 238      27.024   1.937  68.619  1.00 98.23           H  
ATOM   3302 HH22 ARG A 238      28.111   1.888  69.991  1.00 98.23           H  
ATOM   3303  N   VAL A 239      25.805  -7.069  71.580  1.00 98.81           N  
ATOM   3304  CA  VAL A 239      25.769  -8.374  72.260  1.00 98.81           C  
ATOM   3305  C   VAL A 239      26.243  -9.488  71.321  1.00 98.81           C  
ATOM   3306  O   VAL A 239      27.083 -10.295  71.715  1.00 98.81           O  
ATOM   3307  CB  VAL A 239      24.376  -8.681  72.842  1.00 98.81           C  
ATOM   3308  CG1 VAL A 239      24.361 -10.051  73.532  1.00 98.81           C  
ATOM   3309  CG2 VAL A 239      23.975  -7.640  73.898  1.00 98.81           C  
ATOM   3310  H   VAL A 239      24.938  -6.583  71.402  1.00 98.81           H  
ATOM   3311  HA  VAL A 239      26.473  -8.346  73.092  1.00 98.81           H  
ATOM   3312  HB  VAL A 239      23.634  -8.678  72.045  1.00 98.81           H  
ATOM   3313 HG11 VAL A 239      23.400 -10.213  74.022  1.00 98.81           H  
ATOM   3314 HG12 VAL A 239      25.154 -10.104  74.277  1.00 98.81           H  
ATOM   3315 HG13 VAL A 239      24.496 -10.848  72.800  1.00 98.81           H  
ATOM   3316 HG21 VAL A 239      24.716  -7.614  74.697  1.00 98.81           H  
ATOM   3317 HG22 VAL A 239      23.001  -7.893  74.317  1.00 98.81           H  
ATOM   3318 HG23 VAL A 239      23.902  -6.651  73.447  1.00 98.81           H  
ATOM   3319  N   ALA A 240      25.805  -9.487  70.057  1.00 97.75           N  
ATOM   3320  CA  ALA A 240      26.303 -10.414  69.034  1.00 97.75           C  
ATOM   3321  C   ALA A 240      27.819 -10.270  68.799  1.00 97.75           C  
ATOM   3322  O   ALA A 240      28.510 -11.258  68.556  1.00 97.75           O  
ATOM   3323  CB  ALA A 240      25.534 -10.170  67.733  1.00 97.75           C  
ATOM   3324  H   ALA A 240      25.093  -8.822  69.790  1.00 97.75           H  
ATOM   3325  HA  ALA A 240      26.114 -11.436  69.364  1.00 97.75           H  
ATOM   3326  HB1 ALA A 240      25.760  -9.179  67.338  1.00 97.75           H  
ATOM   3327  HB2 ALA A 240      25.817 -10.922  66.996  1.00 97.75           H  
ATOM   3328  HB3 ALA A 240      24.462 -10.243  67.919  1.00 97.75           H  
ATOM   3329  N   GLY A 241      28.343  -9.046  68.921  1.00 96.50           N  
ATOM   3330  CA  GLY A 241      29.774  -8.736  68.880  1.00 96.50           C  
ATOM   3331  C   GLY A 241      30.559  -9.126  70.142  1.00 96.50           C  
ATOM   3332  O   GLY A 241      31.778  -8.977  70.158  1.00 96.50           O  
ATOM   3333  H   GLY A 241      27.701  -8.274  69.032  1.00 96.50           H  
ATOM   3334  HA2 GLY A 241      30.226  -9.251  68.032  1.00 96.50           H  
ATOM   3335  HA3 GLY A 241      29.892  -7.663  68.735  1.00 96.50           H  
ATOM   3336  N   GLY A 242      29.893  -9.631  71.185  1.00 97.98           N  
ATOM   3337  CA  GLY A 242      30.523 -10.177  72.387  1.00 97.98           C  
ATOM   3338  C   GLY A 242      30.395  -9.333  73.657  1.00 97.98           C  
ATOM   3339  O   GLY A 242      30.837  -9.799  74.709  1.00 97.98           O  
ATOM   3340  H   GLY A 242      28.891  -9.728  71.106  1.00 97.98           H  
ATOM   3341  HA2 GLY A 242      31.586 -10.341  72.206  1.00 97.98           H  
ATOM   3342  HA3 GLY A 242      30.065 -11.145  72.594  1.00 97.98           H  
ATOM   3343  N   MET A 243      29.779  -8.146  73.608  1.00 98.63           N  
ATOM   3344  CA  MET A 243      29.502  -7.369  74.826  1.00 98.63           C  
ATOM   3345  C   MET A 243      28.504  -8.103  75.727  1.00 98.63           C  
ATOM   3346  O   MET A 243      27.628  -8.834  75.255  1.00 98.63           O  
ATOM   3347  CB  MET A 243      28.980  -5.959  74.501  1.00 98.63           C  
ATOM   3348  CG  MET A 243      30.047  -5.080  73.842  1.00 98.63           C  
ATOM   3349  SD  MET A 243      29.538  -3.353  73.611  1.00 98.63           S  
ATOM   3350  CE  MET A 243      31.062  -2.686  72.898  1.00 98.63           C  
ATOM   3351  H   MET A 243      29.368  -7.842  72.736  1.00 98.63           H  
ATOM   3352  HA  MET A 243      30.428  -7.262  75.391  1.00 98.63           H  
ATOM   3353  HB2 MET A 243      28.678  -5.476  75.431  1.00 98.63           H  
ATOM   3354  HB3 MET A 243      28.104  -6.027  73.856  1.00 98.63           H  
ATOM   3355  HG2 MET A 243      30.939  -5.092  74.468  1.00 98.63           H  
ATOM   3356  HG3 MET A 243      30.302  -5.504  72.871  1.00 98.63           H  
ATOM   3357  HE1 MET A 243      31.881  -2.823  73.604  1.00 98.63           H  
ATOM   3358  HE2 MET A 243      30.934  -1.622  72.697  1.00 98.63           H  
ATOM   3359  HE3 MET A 243      31.291  -3.209  71.970  1.00 98.63           H  
ATOM   3360  N   SER A 244      28.605  -7.905  77.042  1.00 98.78           N  
ATOM   3361  CA  SER A 244      27.515  -8.310  77.929  1.00 98.78           C  
ATOM   3362  C   SER A 244      26.269  -7.438  77.696  1.00 98.78           C  
ATOM   3363  O   SER A 244      26.388  -6.299  77.244  1.00 98.78           O  
ATOM   3364  CB  SER A 244      27.943  -8.271  79.395  1.00 98.78           C  
ATOM   3365  OG  SER A 244      28.135  -6.947  79.814  1.00 98.78           O  
ATOM   3366  H   SER A 244      29.322  -7.296  77.409  1.00 98.78           H  
ATOM   3367  HA  SER A 244      27.268  -9.346  77.691  1.00 98.78           H  
ATOM   3368  HB2 SER A 244      27.166  -8.726  80.009  1.00 98.78           H  
ATOM   3369  HB3 SER A 244      28.869  -8.831  79.525  1.00 98.78           H  
ATOM   3370  HG  SER A 244      28.977  -6.665  79.451  1.00 98.78           H  
ATOM   3371  N   PRO A 245      25.064  -7.932  78.027  1.00 98.66           N  
ATOM   3372  CA  PRO A 245      23.834  -7.142  77.940  1.00 98.66           C  
ATOM   3373  C   PRO A 245      23.889  -5.805  78.691  1.00 98.66           C  
ATOM   3374  O   PRO A 245      23.410  -4.804  78.168  1.00 98.66           O  
ATOM   3375  CB  PRO A 245      22.752  -8.065  78.500  1.00 98.66           C  
ATOM   3376  CG  PRO A 245      23.251  -9.424  78.031  1.00 98.66           C  
ATOM   3377  CD  PRO A 245      24.743  -9.326  78.298  1.00 98.66           C  
ATOM   3378  HA  PRO A 245      23.622  -6.938  76.890  1.00 98.66           H  
ATOM   3379  HB2 PRO A 245      22.755  -8.037  79.589  1.00 98.66           H  
ATOM   3380  HB3 PRO A 245      21.761  -7.841  78.102  1.00 98.66           H  
ATOM   3381  HG2 PRO A 245      22.805 -10.252  78.580  1.00 98.66           H  
ATOM   3382  HG3 PRO A 245      23.074  -9.517  76.959  1.00 98.66           H  
ATOM   3383  HD2 PRO A 245      25.270 -10.009  77.631  1.00 98.66           H  
ATOM   3384  HD3 PRO A 245      24.952  -9.561  79.341  1.00 98.66           H  
ATOM   3385  N   GLN A 246      24.512  -5.774  79.877  1.00 98.51           N  
ATOM   3386  CA  GLN A 246      24.684  -4.545  80.660  1.00 98.51           C  
ATOM   3387  C   GLN A 246      25.599  -3.545  79.943  1.00 98.51           C  
ATOM   3388  O   GLN A 246      25.194  -2.412  79.701  1.00 98.51           O  
ATOM   3389  CB  GLN A 246      25.215  -4.898  82.062  1.00 98.51           C  
ATOM   3390  CG  GLN A 246      25.272  -3.676  82.997  1.00 98.51           C  
ATOM   3391  CD  GLN A 246      23.897  -3.091  83.314  1.00 98.51           C  
ATOM   3392  NE2 GLN A 246      23.798  -1.812  83.581  1.00 98.51           N  
ATOM   3393  OE1 GLN A 246      22.888  -3.782  83.314  1.00 98.51           O  
ATOM   3394  H   GLN A 246      24.905  -6.626  80.247  1.00 98.51           H  
ATOM   3395  HA  GLN A 246      23.710  -4.065  80.769  1.00 98.51           H  
ATOM   3396  HB2 GLN A 246      24.574  -5.659  82.511  1.00 98.51           H  
ATOM   3397  HB3 GLN A 246      26.218  -5.316  81.970  1.00 98.51           H  
ATOM   3398  HG2 GLN A 246      25.733  -3.972  83.941  1.00 98.51           H  
ATOM   3399  HG3 GLN A 246      25.901  -2.904  82.555  1.00 98.51           H  
ATOM   3400 HE21 GLN A 246      22.891  -1.463  83.857  1.00 98.51           H  
ATOM   3401 HE22 GLN A 246      24.626  -1.235  83.589  1.00 98.51           H  
ATOM   3402  N   GLU A 247      26.791  -3.983  79.523  1.00 98.73           N  
ATOM   3403  CA  GLU A 247      27.739  -3.130  78.790  1.00 98.73           C  
ATOM   3404  C   GLU A 247      27.140  -2.623  77.470  1.00 98.73           C  
ATOM   3405  O   GLU A 247      27.325  -1.464  77.106  1.00 98.73           O  
ATOM   3406  CB  GLU A 247      29.010  -3.926  78.458  1.00 98.73           C  
ATOM   3407  CG  GLU A 247      29.877  -4.267  79.682  1.00 98.73           C  
ATOM   3408  CD  GLU A 247      30.888  -5.382  79.366  1.00 98.73           C  
ATOM   3409  OE1 GLU A 247      32.033  -5.316  79.857  1.00 98.73           O  
ATOM   3410  OE2 GLU A 247      30.475  -6.352  78.675  1.00 98.73           O1-
ATOM   3411  H   GLU A 247      27.073  -4.929  79.739  1.00 98.73           H  
ATOM   3412  HA  GLU A 247      28.001  -2.263  79.396  1.00 98.73           H  
ATOM   3413  HB2 GLU A 247      28.697  -4.836  77.947  1.00 98.73           H  
ATOM   3414  HB3 GLU A 247      29.623  -3.353  77.763  1.00 98.73           H  
ATOM   3415  HG2 GLU A 247      30.397  -3.365  80.005  1.00 98.73           H  
ATOM   3416  HG3 GLU A 247      29.242  -4.599  80.503  1.00 98.73           H  
ATOM   3417  N   ALA A 248      26.395  -3.471  76.752  1.00 98.87           N  
ATOM   3418  CA  ALA A 248      25.732  -3.089  75.511  1.00 98.87           C  
ATOM   3419  C   ALA A 248      24.646  -2.025  75.747  1.00 98.87           C  
ATOM   3420  O   ALA A 248      24.570  -1.067  74.975  1.00 98.87           O  
ATOM   3421  CB  ALA A 248      25.157  -4.343  74.844  1.00 98.87           C  
ATOM   3422  H   ALA A 248      26.289  -4.417  77.088  1.00 98.87           H  
ATOM   3423  HA  ALA A 248      26.475  -2.654  74.845  1.00 98.87           H  
ATOM   3424  HB1 ALA A 248      24.677  -4.073  73.904  1.00 98.87           H  
ATOM   3425  HB2 ALA A 248      24.421  -4.809  75.498  1.00 98.87           H  
ATOM   3426  HB3 ALA A 248      25.957  -5.057  74.646  1.00 98.87           H  
ATOM   3427  N   ALA A 249      23.838  -2.164  76.804  1.00 98.73           N  
ATOM   3428  CA  ALA A 249      22.822  -1.181  77.175  1.00 98.73           C  
ATOM   3429  C   ALA A 249      23.456   0.174  77.527  1.00 98.73           C  
ATOM   3430  O   ALA A 249      23.066   1.204  76.976  1.00 98.73           O  
ATOM   3431  CB  ALA A 249      21.993  -1.735  78.342  1.00 98.73           C  
ATOM   3432  H   ALA A 249      23.959  -2.965  77.408  1.00 98.73           H  
ATOM   3433  HA  ALA A 249      22.159  -1.025  76.324  1.00 98.73           H  
ATOM   3434  HB1 ALA A 249      22.607  -1.813  79.239  1.00 98.73           H  
ATOM   3435  HB2 ALA A 249      21.614  -2.727  78.095  1.00 98.73           H  
ATOM   3436  HB3 ALA A 249      21.151  -1.074  78.541  1.00 98.73           H  
ATOM   3437  N   GLU A 250      24.482   0.174  78.380  1.00 98.58           N  
ATOM   3438  CA  GLU A 250      25.215   1.380  78.780  1.00 98.58           C  
ATOM   3439  C   GLU A 250      25.889   2.063  77.583  1.00 98.58           C  
ATOM   3440  O   GLU A 250      25.758   3.275  77.402  1.00 98.58           O  
ATOM   3441  CB  GLU A 250      26.271   1.006  79.828  1.00 98.58           C  
ATOM   3442  CG  GLU A 250      25.631   0.636  81.174  1.00 98.58           C  
ATOM   3443  CD  GLU A 250      26.627   0.037  82.177  1.00 98.58           C  
ATOM   3444  OE1 GLU A 250      26.157  -0.298  83.289  1.00 98.58           O  
ATOM   3445  OE2 GLU A 250      27.824  -0.106  81.839  1.00 98.58           O1-
ATOM   3446  H   GLU A 250      24.757  -0.702  78.802  1.00 98.58           H  
ATOM   3447  HA  GLU A 250      24.524   2.099  79.218  1.00 98.58           H  
ATOM   3448  HB2 GLU A 250      26.854   0.167  79.449  1.00 98.58           H  
ATOM   3449  HB3 GLU A 250      26.938   1.854  79.982  1.00 98.58           H  
ATOM   3450  HG2 GLU A 250      25.180   1.533  81.598  1.00 98.58           H  
ATOM   3451  HG3 GLU A 250      24.829  -0.085  81.011  1.00 98.58           H  
ATOM   3452  N   ALA A 251      26.546   1.290  76.714  1.00 98.78           N  
ATOM   3453  CA  ALA A 251      27.201   1.815  75.521  1.00 98.78           C  
ATOM   3454  C   ALA A 251      26.207   2.449  74.534  1.00 98.78           C  
ATOM   3455  O   ALA A 251      26.525   3.460  73.904  1.00 98.78           O  
ATOM   3456  CB  ALA A 251      27.989   0.682  74.854  1.00 98.78           C  
ATOM   3457  H   ALA A 251      26.650   0.308  76.927  1.00 98.78           H  
ATOM   3458  HA  ALA A 251      27.900   2.594  75.826  1.00 98.78           H  
ATOM   3459  HB1 ALA A 251      27.313  -0.124  74.568  1.00 98.78           H  
ATOM   3460  HB2 ALA A 251      28.729   0.291  75.554  1.00 98.78           H  
ATOM   3461  HB3 ALA A 251      28.504   1.061  73.971  1.00 98.78           H  
ATOM   3462  N   VAL A 252      25.007   1.880  74.382  1.00 98.79           N  
ATOM   3463  CA  VAL A 252      23.973   2.441  73.498  1.00 98.79           C  
ATOM   3464  C   VAL A 252      23.327   3.684  74.100  1.00 98.79           C  
ATOM   3465  O   VAL A 252      23.080   4.634  73.364  1.00 98.79           O  
ATOM   3466  CB  VAL A 252      22.930   1.380  73.112  1.00 98.79           C  
ATOM   3467  CG1 VAL A 252      21.726   1.977  72.376  1.00 98.79           C  
ATOM   3468  CG2 VAL A 252      23.597   0.388  72.153  1.00 98.79           C  
ATOM   3469  H   VAL A 252      24.794   1.050  74.917  1.00 98.79           H  
ATOM   3470  HA  VAL A 252      24.451   2.776  72.578  1.00 98.79           H  
ATOM   3471  HB  VAL A 252      22.579   0.859  74.002  1.00 98.79           H  
ATOM   3472 HG11 VAL A 252      21.161   2.638  73.033  1.00 98.79           H  
ATOM   3473 HG12 VAL A 252      22.068   2.531  71.501  1.00 98.79           H  
ATOM   3474 HG13 VAL A 252      21.055   1.182  72.052  1.00 98.79           H  
ATOM   3475 HG21 VAL A 252      22.873  -0.368  71.850  1.00 98.79           H  
ATOM   3476 HG22 VAL A 252      24.429  -0.104  72.657  1.00 98.79           H  
ATOM   3477 HG23 VAL A 252      23.959   0.906  71.264  1.00 98.79           H  
ATOM   3478  N   LEU A 253      23.111   3.741  75.415  1.00 98.15           N  
ATOM   3479  CA  LEU A 253      22.619   4.962  76.058  1.00 98.15           C  
ATOM   3480  C   LEU A 253      23.656   6.092  76.036  1.00 98.15           C  
ATOM   3481  O   LEU A 253      23.290   7.252  75.858  1.00 98.15           O  
ATOM   3482  CB  LEU A 253      22.188   4.658  77.495  1.00 98.15           C  
ATOM   3483  CG  LEU A 253      20.937   3.776  77.608  1.00 98.15           C  
ATOM   3484  CD1 LEU A 253      20.678   3.486  79.078  1.00 98.15           C  
ATOM   3485  CD2 LEU A 253      19.680   4.428  77.022  1.00 98.15           C  
ATOM   3486  H   LEU A 253      23.305   2.929  75.984  1.00 98.15           H  
ATOM   3487  HA  LEU A 253      21.758   5.333  75.500  1.00 98.15           H  
ATOM   3488  HB2 LEU A 253      21.982   5.606  77.991  1.00 98.15           H  
ATOM   3489  HB3 LEU A 253      23.017   4.177  78.014  1.00 98.15           H  
ATOM   3490  HG  LEU A 253      21.117   2.829  77.100  1.00 98.15           H  
ATOM   3491 HD11 LEU A 253      21.556   3.006  79.509  1.00 98.15           H  
ATOM   3492 HD12 LEU A 253      20.471   4.415  79.610  1.00 98.15           H  
ATOM   3493 HD13 LEU A 253      19.829   2.809  79.161  1.00 98.15           H  
ATOM   3494 HD21 LEU A 253      19.782   4.547  75.943  1.00 98.15           H  
ATOM   3495 HD22 LEU A 253      18.818   3.788  77.206  1.00 98.15           H  
ATOM   3496 HD23 LEU A 253      19.508   5.399  77.486  1.00 98.15           H  
ATOM   3497  N   ALA A 254      24.946   5.768  76.150  1.00 98.65           N  
ATOM   3498  CA  ALA A 254      26.017   6.737  75.937  1.00 98.65           C  
ATOM   3499  C   ALA A 254      26.020   7.253  74.488  1.00 98.65           C  
ATOM   3500  O   ALA A 254      26.115   8.460  74.264  1.00 98.65           O  
ATOM   3501  CB  ALA A 254      27.353   6.093  76.321  1.00 98.65           C  
ATOM   3502  H   ALA A 254      25.193   4.818  76.389  1.00 98.65           H  
ATOM   3503  HA  ALA A 254      25.849   7.595  76.590  1.00 98.65           H  
ATOM   3504  HB1 ALA A 254      28.158   6.818  76.198  1.00 98.65           H  
ATOM   3505  HB2 ALA A 254      27.552   5.229  75.687  1.00 98.65           H  
ATOM   3506  HB3 ALA A 254      27.321   5.770  77.361  1.00 98.65           H  
ATOM   3507  N   LEU A 255      25.841   6.360  73.507  1.00 98.34           N  
ATOM   3508  CA  LEU A 255      25.712   6.731  72.096  1.00 98.34           C  
ATOM   3509  C   LEU A 255      24.477   7.610  71.846  1.00 98.34           C  
ATOM   3510  O   LEU A 255      24.569   8.578  71.099  1.00 98.34           O  
ATOM   3511  CB  LEU A 255      25.659   5.453  71.242  1.00 98.34           C  
ATOM   3512  CG  LEU A 255      25.658   5.722  69.726  1.00 98.34           C  
ATOM   3513  CD1 LEU A 255      27.044   6.146  69.231  1.00 98.34           C  
ATOM   3514  CD2 LEU A 255      25.249   4.452  68.981  1.00 98.34           C  
ATOM   3515  H   LEU A 255      25.807   5.381  73.754  1.00 98.34           H  
ATOM   3516  HA  LEU A 255      26.590   7.314  71.820  1.00 98.34           H  
ATOM   3517  HB2 LEU A 255      26.508   4.817  71.492  1.00 98.34           H  
ATOM   3518  HB3 LEU A 255      24.748   4.909  71.494  1.00 98.34           H  
ATOM   3519  HG  LEU A 255      24.933   6.495  69.474  1.00 98.34           H  
ATOM   3520 HD11 LEU A 255      27.019   6.310  68.154  1.00 98.34           H  
ATOM   3521 HD12 LEU A 255      27.780   5.378  69.468  1.00 98.34           H  
ATOM   3522 HD13 LEU A 255      27.347   7.073  69.719  1.00 98.34           H  
ATOM   3523 HD21 LEU A 255      25.925   3.639  69.244  1.00 98.34           H  
ATOM   3524 HD22 LEU A 255      24.232   4.183  69.265  1.00 98.34           H  
ATOM   3525 HD23 LEU A 255      25.269   4.630  67.905  1.00 98.34           H  
ATOM   3526  N   LEU A 256      23.336   7.301  72.467  1.00 97.89           N  
ATOM   3527  CA  LEU A 256      22.112   8.103  72.382  1.00 97.89           C  
ATOM   3528  C   LEU A 256      22.387   9.546  72.822  1.00 97.89           C  
ATOM   3529  O   LEU A 256      22.132  10.490  72.073  1.00 97.89           O  
ATOM   3530  CB  LEU A 256      21.035   7.442  73.264  1.00 97.89           C  
ATOM   3531  CG  LEU A 256      19.660   8.128  73.225  1.00 97.89           C  
ATOM   3532  CD1 LEU A 256      18.958   7.890  71.893  1.00 97.89           C  
ATOM   3533  CD2 LEU A 256      18.780   7.564  74.341  1.00 97.89           C  
ATOM   3534  H   LEU A 256      23.312   6.460  73.026  1.00 97.89           H  
ATOM   3535  HA  LEU A 256      21.771   8.127  71.347  1.00 97.89           H  
ATOM   3536  HB2 LEU A 256      20.918   6.397  72.975  1.00 97.89           H  
ATOM   3537  HB3 LEU A 256      21.380   7.454  74.298  1.00 97.89           H  
ATOM   3538  HG  LEU A 256      19.767   9.201  73.386  1.00 97.89           H  
ATOM   3539 HD11 LEU A 256      19.470   8.430  71.096  1.00 97.89           H  
ATOM   3540 HD12 LEU A 256      17.929   8.242  71.962  1.00 97.89           H  
ATOM   3541 HD13 LEU A 256      18.936   6.824  71.666  1.00 97.89           H  
ATOM   3542 HD21 LEU A 256      19.237   7.776  75.308  1.00 97.89           H  
ATOM   3543 HD22 LEU A 256      17.795   8.031  74.312  1.00 97.89           H  
ATOM   3544 HD23 LEU A 256      18.669   6.487  74.225  1.00 97.89           H  
ATOM   3545  N   ALA A 257      22.988   9.713  74.001  1.00 97.12           N  
ATOM   3546  CA  ALA A 257      23.343  11.027  74.520  1.00 97.12           C  
ATOM   3547  C   ALA A 257      24.345  11.755  73.605  1.00 97.12           C  
ATOM   3548  O   ALA A 257      24.128  12.916  73.264  1.00 97.12           O  
ATOM   3549  CB  ALA A 257      23.878  10.854  75.945  1.00 97.12           C  
ATOM   3550  H   ALA A 257      23.184   8.901  74.568  1.00 97.12           H  
ATOM   3551  HA  ALA A 257      22.440  11.636  74.567  1.00 97.12           H  
ATOM   3552  HB1 ALA A 257      24.141  11.829  76.356  1.00 97.12           H  
ATOM   3553  HB2 ALA A 257      23.109  10.402  76.571  1.00 97.12           H  
ATOM   3554  HB3 ALA A 257      24.760  10.214  75.941  1.00 97.12           H  
ATOM   3555  N   GLU A 258      25.407  11.078  73.154  1.00 97.94           N  
ATOM   3556  CA  GLU A 258      26.443  11.666  72.290  1.00 97.94           C  
ATOM   3557  C   GLU A 258      25.887  12.116  70.931  1.00 97.94           C  
ATOM   3558  O   GLU A 258      26.225  13.193  70.437  1.00 97.94           O  
ATOM   3559  CB  GLU A 258      27.562  10.631  72.062  1.00 97.94           C  
ATOM   3560  CG  GLU A 258      28.813  11.209  71.365  1.00 97.94           C  
ATOM   3561  CD  GLU A 258      29.483  10.228  70.386  1.00 97.94           C  
ATOM   3562  OE1 GLU A 258      29.977  10.696  69.325  1.00 97.94           O  
ATOM   3563  OE2 GLU A 258      29.464   9.002  70.624  1.00 97.94           O1-
ATOM   3564  H   GLU A 258      25.535  10.127  73.469  1.00 97.94           H  
ATOM   3565  HA  GLU A 258      26.863  12.543  72.784  1.00 97.94           H  
ATOM   3566  HB2 GLU A 258      27.150   9.819  71.461  1.00 97.94           H  
ATOM   3567  HB3 GLU A 258      27.871  10.213  73.019  1.00 97.94           H  
ATOM   3568  HG2 GLU A 258      28.549  12.110  70.811  1.00 97.94           H  
ATOM   3569  HG3 GLU A 258      29.530  11.508  72.129  1.00 97.94           H  
ATOM   3570  N   ARG A 259      25.060  11.279  70.296  1.00 97.88           N  
ATOM   3571  CA  ARG A 259      24.629  11.473  68.908  1.00 97.88           C  
ATOM   3572  C   ARG A 259      23.387  12.340  68.776  1.00 97.88           C  
ATOM   3573  O   ARG A 259      23.203  12.939  67.719  1.00 97.88           O  
ATOM   3574  CB  ARG A 259      24.394  10.113  68.235  1.00 97.88           C  
ATOM   3575  CG  ARG A 259      25.638   9.216  68.140  1.00 97.88           C  
ATOM   3576  CD  ARG A 259      26.796   9.807  67.337  1.00 97.88           C  
ATOM   3577  NE  ARG A 259      26.419  10.148  65.950  1.00 97.88           N  
ATOM   3578  CZ  ARG A 259      26.441   9.365  64.885  1.00 97.88           C  
ATOM   3579  NH1 ARG A 259      26.666   8.085  64.920  1.00 97.88           N1+
ATOM   3580  NH2 ARG A 259      26.234   9.880  63.718  1.00 97.88           N  
ATOM   3581  H   ARG A 259      24.815  10.418  70.766  1.00 97.88           H  
ATOM   3582  HA  ARG A 259      25.406  12.016  68.368  1.00 97.88           H  
ATOM   3583  HB2 ARG A 259      23.623   9.577  68.785  1.00 97.88           H  
ATOM   3584  HB3 ARG A 259      24.014  10.282  67.227  1.00 97.88           H  
ATOM   3585  HG2 ARG A 259      26.013   9.001  69.141  1.00 97.88           H  
ATOM   3586  HG3 ARG A 259      25.340   8.272  67.683  1.00 97.88           H  
ATOM   3587  HD2 ARG A 259      27.604   9.076  67.335  1.00 97.88           H  
ATOM   3588  HD3 ARG A 259      27.162  10.698  67.848  1.00 97.88           H  
ATOM   3589  HE  ARG A 259      26.108  11.095  65.791  1.00 97.88           H  
ATOM   3590 HH11 ARG A 259      26.465   7.601  64.057  1.00 97.88           H  
ATOM   3591 HH12 ARG A 259      26.644   7.595  65.803  1.00 97.88           H  
ATOM   3592 HH21 ARG A 259      26.305   9.296  62.897  1.00 97.88           H  
ATOM   3593 HH22 ARG A 259      25.942  10.835  63.571  1.00 97.88           H  
ATOM   3594  N   THR A 260      22.528  12.390  69.794  1.00 96.41           N  
ATOM   3595  CA  THR A 260      21.229  13.071  69.692  1.00 96.41           C  
ATOM   3596  C   THR A 260      20.914  13.995  70.868  1.00 96.41           C  
ATOM   3597  O   THR A 260      19.923  14.716  70.794  1.00 96.41           O  
ATOM   3598  CB  THR A 260      20.078  12.062  69.518  1.00 96.41           C  
ATOM   3599  CG2 THR A 260      20.368  10.905  68.558  1.00 96.41           C  
ATOM   3600  OG1 THR A 260      19.740  11.490  70.751  1.00 96.41           O  
ATOM   3601  H   THR A 260      22.693  11.792  70.591  1.00 96.41           H  
ATOM   3602  HA  THR A 260      21.228  13.710  68.810  1.00 96.41           H  
ATOM   3603  HB  THR A 260      19.205  12.599  69.146  1.00 96.41           H  
ATOM   3604  HG1 THR A 260      19.024  12.012  71.121  1.00 96.41           H  
ATOM   3605 HG21 THR A 260      19.463  10.310  68.433  1.00 96.41           H  
ATOM   3606 HG22 THR A 260      21.146  10.261  68.966  1.00 96.41           H  
ATOM   3607 HG23 THR A 260      20.682  11.294  67.589  1.00 96.41           H  
ATOM   3608  N   GLY A 261      21.694  13.959  71.956  1.00 95.20           N  
ATOM   3609  CA  GLY A 261      21.341  14.606  73.227  1.00 95.20           C  
ATOM   3610  C   GLY A 261      20.168  13.940  73.958  1.00 95.20           C  
ATOM   3611  O   GLY A 261      19.653  14.501  74.921  1.00 95.20           O  
ATOM   3612  H   GLY A 261      22.520  13.377  71.955  1.00 95.20           H  
ATOM   3613  HA2 GLY A 261      22.206  14.582  73.889  1.00 95.20           H  
ATOM   3614  HA3 GLY A 261      21.075  15.647  73.040  1.00 95.20           H  
ATOM   3615  N   GLY A 262      19.727  12.768  73.489  1.00 94.56           N  
ATOM   3616  CA  GLY A 262      18.559  12.066  74.011  1.00 94.56           C  
ATOM   3617  C   GLY A 262      18.845  11.309  75.305  1.00 94.56           C  
ATOM   3618  O   GLY A 262      19.991  11.035  75.663  1.00 94.56           O  
ATOM   3619  H   GLY A 262      20.265  12.315  72.763  1.00 94.56           H  
ATOM   3620  HA2 GLY A 262      17.759  12.784  74.192  1.00 94.56           H  
ATOM   3621  HA3 GLY A 262      18.204  11.347  73.273  1.00 94.56           H  
ATOM   3622  N   CYS A 263      17.773  10.923  75.991  1.00 94.57           N  
ATOM   3623  CA  CYS A 263      17.826  10.092  77.188  1.00 94.57           C  
ATOM   3624  C   CYS A 263      16.795   8.963  77.110  1.00 94.57           C  
ATOM   3625  O   CYS A 263      15.873   8.994  76.294  1.00 94.57           O  
ATOM   3626  CB  CYS A 263      17.655  10.971  78.438  1.00 94.57           C  
ATOM   3627  SG  CYS A 263      16.015  11.751  78.475  1.00 94.57           S  
ATOM   3628  H   CYS A 263      16.859  11.104  75.601  1.00 94.57           H  
ATOM   3629  HA  CYS A 263      18.805   9.617  77.246  1.00 94.57           H  
ATOM   3630  HB2 CYS A 263      18.424  11.743  78.437  1.00 94.57           H  
ATOM   3631  HB3 CYS A 263      17.782  10.358  79.332  1.00 94.57           H  
ATOM   3632  HG  CYS A 263      16.125  12.425  77.327  1.00 94.57           H  
ATOM   3633  N   GLY A 264      16.962   7.958  77.962  1.00 95.58           N  
ATOM   3634  CA  GLY A 264      16.039   6.836  78.027  1.00 95.58           C  
ATOM   3635  C   GLY A 264      16.574   5.704  78.881  1.00 95.58           C  
ATOM   3636  O   GLY A 264      17.487   5.898  79.685  1.00 95.58           O  
ATOM   3637  H   GLY A 264      17.738   7.965  78.607  1.00 95.58           H  
ATOM   3638  HA2 GLY A 264      15.090   7.162  78.451  1.00 95.58           H  
ATOM   3639  HA3 GLY A 264      15.858   6.458  77.020  1.00 95.58           H  
ATOM   3640  N   GLY A 265      16.009   4.525  78.684  1.00 97.35           N  
ATOM   3641  CA  GLY A 265      16.424   3.292  79.316  1.00 97.35           C  
ATOM   3642  C   GLY A 265      16.220   2.088  78.410  1.00 97.35           C  
ATOM   3643  O   GLY A 265      15.498   2.142  77.413  1.00 97.35           O  
ATOM   3644  H   GLY A 265      15.260   4.464  78.010  1.00 97.35           H  
ATOM   3645  HA2 GLY A 265      17.488   3.351  79.543  1.00 97.35           H  
ATOM   3646  HA3 GLY A 265      15.871   3.145  80.244  1.00 97.35           H  
ATOM   3647  N   LEU A 266      16.919   1.015  78.752  1.00 98.67           N  
ATOM   3648  CA  LEU A 266      16.958  -0.238  78.017  1.00 98.67           C  
ATOM   3649  C   LEU A 266      16.944  -1.400  79.005  1.00 98.67           C  
ATOM   3650  O   LEU A 266      17.673  -1.398  80.002  1.00 98.67           O  
ATOM   3651  CB  LEU A 266      18.228  -0.279  77.143  1.00 98.67           C  
ATOM   3652  CG  LEU A 266      18.090   0.454  75.795  1.00 98.67           C  
ATOM   3653  CD1 LEU A 266      19.473   0.793  75.241  1.00 98.67           C  
ATOM   3654  CD2 LEU A 266      17.365  -0.411  74.763  1.00 98.67           C  
ATOM   3655  H   LEU A 266      17.461   1.063  79.603  1.00 98.67           H  
ATOM   3656  HA  LEU A 266      16.075  -0.318  77.384  1.00 98.67           H  
ATOM   3657  HB2 LEU A 266      19.049   0.160  77.711  1.00 98.67           H  
ATOM   3658  HB3 LEU A 266      18.495  -1.316  76.944  1.00 98.67           H  
ATOM   3659  HG  LEU A 266      17.545   1.390  75.922  1.00 98.67           H  
ATOM   3660 HD11 LEU A 266      20.133  -0.071  75.310  1.00 98.67           H  
ATOM   3661 HD12 LEU A 266      19.900   1.602  75.832  1.00 98.67           H  
ATOM   3662 HD13 LEU A 266      19.394   1.125  74.206  1.00 98.67           H  
ATOM   3663 HD21 LEU A 266      17.898  -1.350  74.614  1.00 98.67           H  
ATOM   3664 HD22 LEU A 266      16.355  -0.628  75.114  1.00 98.67           H  
ATOM   3665 HD23 LEU A 266      17.298   0.122  73.815  1.00 98.67           H  
ATOM   3666  N   ILE A 267      16.162  -2.421  78.669  1.00 98.87           N  
ATOM   3667  CA  ILE A 267      16.333  -3.772  79.203  1.00 98.87           C  
ATOM   3668  C   ILE A 267      16.806  -4.681  78.078  1.00 98.87           C  
ATOM   3669  O   ILE A 267      16.363  -4.551  76.935  1.00 98.87           O  
ATOM   3670  CB  ILE A 267      15.071  -4.307  79.903  1.00 98.87           C  
ATOM   3671  CG1 ILE A 267      13.895  -4.459  78.919  1.00 98.87           C  
ATOM   3672  CG2 ILE A 267      14.744  -3.398  81.101  1.00 98.87           C  
ATOM   3673  CD1 ILE A 267      12.637  -5.055  79.554  1.00 98.87           C  
ATOM   3674  H   ILE A 267      15.579  -2.317  77.852  1.00 98.87           H  
ATOM   3675  HA  ILE A 267      17.124  -3.752  79.952  1.00 98.87           H  
ATOM   3676  HB  ILE A 267      15.310  -5.296  80.294  1.00 98.87           H  
ATOM   3677 HG12 ILE A 267      13.666  -3.491  78.472  1.00 98.87           H  
ATOM   3678 HG13 ILE A 267      14.182  -5.135  78.113  1.00 98.87           H  
ATOM   3679 HG21 ILE A 267      15.630  -3.280  81.724  1.00 98.87           H  
ATOM   3680 HG22 ILE A 267      14.432  -2.415  80.748  1.00 98.87           H  
ATOM   3681 HG23 ILE A 267      13.949  -3.828  81.711  1.00 98.87           H  
ATOM   3682 HD11 ILE A 267      12.237  -4.399  80.328  1.00 98.87           H  
ATOM   3683 HD12 ILE A 267      12.887  -6.014  80.007  1.00 98.87           H  
ATOM   3684 HD13 ILE A 267      11.877  -5.203  78.787  1.00 98.87           H  
ATOM   3685  N   VAL A 268      17.727  -5.581  78.400  1.00 98.91           N  
ATOM   3686  CA  VAL A 268      18.402  -6.439  77.423  1.00 98.91           C  
ATOM   3687  C   VAL A 268      18.558  -7.827  78.015  1.00 98.91           C  
ATOM   3688  O   VAL A 268      18.898  -7.944  79.188  1.00 98.91           O  
ATOM   3689  CB  VAL A 268      19.785  -5.873  77.046  1.00 98.91           C  
ATOM   3690  CG1 VAL A 268      20.371  -6.624  75.841  1.00 98.91           C  
ATOM   3691  CG2 VAL A 268      19.729  -4.372  76.735  1.00 98.91           C  
ATOM   3692  H   VAL A 268      18.061  -5.597  79.352  1.00 98.91           H  
ATOM   3693  HA  VAL A 268      17.796  -6.505  76.520  1.00 98.91           H  
ATOM   3694  HB  VAL A 268      20.459  -5.996  77.893  1.00 98.91           H  
ATOM   3695 HG11 VAL A 268      19.708  -6.525  74.982  1.00 98.91           H  
ATOM   3696 HG12 VAL A 268      21.352  -6.214  75.600  1.00 98.91           H  
ATOM   3697 HG13 VAL A 268      20.497  -7.682  76.068  1.00 98.91           H  
ATOM   3698 HG21 VAL A 268      19.489  -3.813  77.640  1.00 98.91           H  
ATOM   3699 HG22 VAL A 268      18.964  -4.170  75.985  1.00 98.91           H  
ATOM   3700 HG23 VAL A 268      20.706  -4.030  76.394  1.00 98.91           H  
ATOM   3701  N   LEU A 269      18.353  -8.872  77.221  1.00 98.88           N  
ATOM   3702  CA  LEU A 269      18.501 -10.266  77.628  1.00 98.88           C  
ATOM   3703  C   LEU A 269      19.145 -11.068  76.500  1.00 98.88           C  
ATOM   3704  O   LEU A 269      18.709 -10.986  75.356  1.00 98.88           O  
ATOM   3705  CB  LEU A 269      17.111 -10.795  78.001  1.00 98.88           C  
ATOM   3706  CG  LEU A 269      17.032 -12.286  78.368  1.00 98.88           C  
ATOM   3707  CD1 LEU A 269      17.907 -12.680  79.553  1.00 98.88           C  
ATOM   3708  CD2 LEU A 269      15.589 -12.584  78.749  1.00 98.88           C  
ATOM   3709  H   LEU A 269      18.031  -8.697  76.280  1.00 98.88           H  
ATOM   3710  HA  LEU A 269      19.145 -10.325  78.505  1.00 98.88           H  
ATOM   3711  HB2 LEU A 269      16.748 -10.211  78.847  1.00 98.88           H  
ATOM   3712  HB3 LEU A 269      16.442 -10.619  77.160  1.00 98.88           H  
ATOM   3713  HG  LEU A 269      17.304 -12.896  77.507  1.00 98.88           H  
ATOM   3714 HD11 LEU A 269      18.956 -12.621  79.263  1.00 98.88           H  
ATOM   3715 HD12 LEU A 269      17.695 -13.715  79.824  1.00 98.88           H  
ATOM   3716 HD13 LEU A 269      17.699 -12.032  80.405  1.00 98.88           H  
ATOM   3717 HD21 LEU A 269      15.484 -13.635  79.016  1.00 98.88           H  
ATOM   3718 HD22 LEU A 269      15.280 -11.971  79.596  1.00 98.88           H  
ATOM   3719 HD23 LEU A 269      14.950 -12.363  77.894  1.00 98.88           H  
ATOM   3720  N   ASP A 270      20.184 -11.837  76.814  1.00 98.51           N  
ATOM   3721  CA  ASP A 270      20.864 -12.687  75.836  1.00 98.51           C  
ATOM   3722  C   ASP A 270      20.455 -14.172  75.937  1.00 98.51           C  
ATOM   3723  O   ASP A 270      19.844 -14.588  76.928  1.00 98.51           O  
ATOM   3724  CB  ASP A 270      22.377 -12.443  75.912  1.00 98.51           C  
ATOM   3725  CG  ASP A 270      23.121 -13.110  77.068  1.00 98.51           C  
ATOM   3726  OD1 ASP A 270      22.591 -13.966  77.807  1.00 98.51           O  
ATOM   3727  OD2 ASP A 270      24.333 -12.826  77.184  1.00 98.51           O1-
ATOM   3728  H   ASP A 270      20.468 -11.899  77.780  1.00 98.51           H  
ATOM   3729  HA  ASP A 270      20.565 -12.351  74.843  1.00 98.51           H  
ATOM   3730  HB2 ASP A 270      22.548 -11.367  75.951  1.00 98.51           H  
ATOM   3731  HB3 ASP A 270      22.840 -12.784  74.985  1.00 98.51           H  
ATOM   3732  N   PRO A 271      20.835 -15.017  74.959  1.00 97.82           N  
ATOM   3733  CA  PRO A 271      20.493 -16.446  74.959  1.00 97.82           C  
ATOM   3734  C   PRO A 271      21.115 -17.262  76.108  1.00 97.82           C  
ATOM   3735  O   PRO A 271      20.803 -18.441  76.288  1.00 97.82           O  
ATOM   3736  CB  PRO A 271      20.974 -16.977  73.602  1.00 97.82           C  
ATOM   3737  CG  PRO A 271      21.035 -15.743  72.709  1.00 97.82           C  
ATOM   3738  CD  PRO A 271      21.421 -14.639  73.679  1.00 97.82           C  
ATOM   3739  HA  PRO A 271      19.408 -16.542  75.012  1.00 97.82           H  
ATOM   3740  HB2 PRO A 271      20.290 -17.725  73.201  1.00 97.82           H  
ATOM   3741  HB3 PRO A 271      21.976 -17.396  73.697  1.00 97.82           H  
ATOM   3742  HG2 PRO A 271      20.047 -15.544  72.292  1.00 97.82           H  
ATOM   3743  HG3 PRO A 271      21.775 -15.851  71.916  1.00 97.82           H  
ATOM   3744  HD2 PRO A 271      22.506 -14.594  73.765  1.00 97.82           H  
ATOM   3745  HD3 PRO A 271      21.022 -13.693  73.313  1.00 97.82           H  
ATOM   3746  N   ARG A 272      22.037 -16.669  76.880  1.00 96.25           N  
ATOM   3747  CA  ARG A 272      22.675 -17.293  78.051  1.00 96.25           C  
ATOM   3748  C   ARG A 272      21.939 -16.956  79.350  1.00 96.25           C  
ATOM   3749  O   ARG A 272      22.371 -17.408  80.408  1.00 96.25           O  
ATOM   3750  CB  ARG A 272      24.156 -16.889  78.135  1.00 96.25           C  
ATOM   3751  CG  ARG A 272      24.958 -17.278  76.887  1.00 96.25           C  
ATOM   3752  CD  ARG A 272      26.401 -16.790  77.029  1.00 96.25           C  
ATOM   3753  NE  ARG A 272      27.207 -17.155  75.849  1.00 96.25           N  
ATOM   3754  CZ  ARG A 272      28.437 -16.754  75.587  1.00 96.25           C  
ATOM   3755  NH1 ARG A 272      29.099 -15.983  76.404  1.00 96.25           N1+
ATOM   3756  NH2 ARG A 272      29.029 -17.118  74.483  1.00 96.25           N  
ATOM   3757  H   ARG A 272      22.152 -15.670  76.778  1.00 96.25           H  
ATOM   3758  HA  ARG A 272      22.611 -18.376  77.956  1.00 96.25           H  
ATOM   3759  HB2 ARG A 272      24.605 -17.377  79.000  1.00 96.25           H  
ATOM   3760  HB3 ARG A 272      24.229 -15.811  78.285  1.00 96.25           H  
ATOM   3761  HG2 ARG A 272      24.942 -18.362  76.771  1.00 96.25           H  
ATOM   3762  HG3 ARG A 272      24.519 -16.816  76.003  1.00 96.25           H  
ATOM   3763  HD2 ARG A 272      26.838 -17.233  77.924  1.00 96.25           H  
ATOM   3764  HD3 ARG A 272      26.384 -15.706  77.140  1.00 96.25           H  
ATOM   3765  HE  ARG A 272      26.743 -17.716  75.149  1.00 96.25           H  
ATOM   3766 HH11 ARG A 272      30.025 -15.653  76.168  1.00 96.25           H  
ATOM   3767 HH12 ARG A 272      28.628 -15.661  77.237  1.00 96.25           H  
ATOM   3768 HH21 ARG A 272      28.520 -17.661  73.799  1.00 96.25           H  
ATOM   3769 HH22 ARG A 272      29.940 -16.753  74.250  1.00 96.25           H  
ATOM   3770  N   GLY A 273      20.865 -16.166  79.286  1.00 97.24           N  
ATOM   3771  CA  GLY A 273      20.107 -15.722  80.453  1.00 97.24           C  
ATOM   3772  C   GLY A 273      20.765 -14.566  81.210  1.00 97.24           C  
ATOM   3773  O   GLY A 273      20.357 -14.257  82.329  1.00 97.24           O  
ATOM   3774  H   GLY A 273      20.600 -15.788  78.389  1.00 97.24           H  
ATOM   3775  HA2 GLY A 273      19.123 -15.392  80.119  1.00 97.24           H  
ATOM   3776  HA3 GLY A 273      19.971 -16.554  81.144  1.00 97.24           H  
ATOM   3777  N   ARG A 274      21.793 -13.924  80.637  1.00 97.39           N  
ATOM   3778  CA  ARG A 274      22.357 -12.696  81.208  1.00 97.39           C  
ATOM   3779  C   ARG A 274      21.463 -11.542  80.789  1.00 97.39           C  
ATOM   3780  O   ARG A 274      21.059 -11.475  79.632  1.00 97.39           O  
ATOM   3781  CB  ARG A 274      23.799 -12.458  80.740  1.00 97.39           C  
ATOM   3782  CG  ARG A 274      24.734 -13.643  81.028  1.00 97.39           C  
ATOM   3783  CD  ARG A 274      26.164 -13.371  80.536  1.00 97.39           C  
ATOM   3784  NE  ARG A 274      26.208 -13.201  79.072  1.00 97.39           N  
ATOM   3785  CZ  ARG A 274      27.183 -12.728  78.321  1.00 97.39           C  
ATOM   3786  NH1 ARG A 274      28.363 -12.451  78.799  1.00 97.39           N1+
ATOM   3787  NH2 ARG A 274      26.975 -12.521  77.056  1.00 97.39           N  
ATOM   3788  H   ARG A 274      21.999 -14.131  79.670  1.00 97.39           H  
ATOM   3789  HA  ARG A 274      22.339 -12.763  82.296  1.00 97.39           H  
ATOM   3790  HB2 ARG A 274      23.781 -12.260  79.667  1.00 97.39           H  
ATOM   3791  HB3 ARG A 274      24.185 -11.569  81.237  1.00 97.39           H  
ATOM   3792  HG2 ARG A 274      24.757 -13.824  82.103  1.00 97.39           H  
ATOM   3793  HG3 ARG A 274      24.362 -14.540  80.533  1.00 97.39           H  
ATOM   3794  HD2 ARG A 274      26.533 -12.471  81.027  1.00 97.39           H  
ATOM   3795  HD3 ARG A 274      26.795 -14.212  80.825  1.00 97.39           H  
ATOM   3796  HE  ARG A 274      25.328 -13.274  78.583  1.00 97.39           H  
ATOM   3797 HH11 ARG A 274      29.032 -11.968  78.218  1.00 97.39           H  
ATOM   3798 HH12 ARG A 274      28.499 -12.506  79.799  1.00 97.39           H  
ATOM   3799 HH21 ARG A 274      27.598 -11.967  76.485  1.00 97.39           H  
ATOM   3800 HH22 ARG A 274      26.008 -12.600  76.775  1.00 97.39           H  
ATOM   3801  N   TYR A 275      21.200 -10.620  81.703  1.00 97.98           N  
ATOM   3802  CA  TYR A 275      20.419  -9.430  81.398  1.00 97.98           C  
ATOM   3803  C   TYR A 275      21.142  -8.154  81.808  1.00 97.98           C  
ATOM   3804  O   TYR A 275      22.050  -8.181  82.638  1.00 97.98           O  
ATOM   3805  CB  TYR A 275      19.016  -9.534  82.002  1.00 97.98           C  
ATOM   3806  CG  TYR A 275      18.971  -9.550  83.516  1.00 97.98           C  
ATOM   3807  CD1 TYR A 275      18.996 -10.768  84.222  1.00 97.98           C  
ATOM   3808  CD2 TYR A 275      18.911  -8.330  84.214  1.00 97.98           C  
ATOM   3809  CE1 TYR A 275      18.961 -10.761  85.631  1.00 97.98           C  
ATOM   3810  CE2 TYR A 275      18.884  -8.318  85.619  1.00 97.98           C  
ATOM   3811  CZ  TYR A 275      18.910  -9.536  86.330  1.00 97.98           C  
ATOM   3812  OH  TYR A 275      18.898  -9.515  87.688  1.00 97.98           O  
ATOM   3813  H   TYR A 275      21.584 -10.699  82.633  1.00 97.98           H  
ATOM   3814  HA  TYR A 275      20.301  -9.374  80.316  1.00 97.98           H  
ATOM   3815  HB2 TYR A 275      18.436  -8.683  81.647  1.00 97.98           H  
ATOM   3816  HB3 TYR A 275      18.529 -10.432  81.622  1.00 97.98           H  
ATOM   3817  HD1 TYR A 275      19.040 -11.703  83.684  1.00 97.98           H  
ATOM   3818  HD2 TYR A 275      18.899  -7.400  83.664  1.00 97.98           H  
ATOM   3819  HE1 TYR A 275      18.981 -11.689  86.184  1.00 97.98           H  
ATOM   3820  HE2 TYR A 275      18.850  -7.374  86.143  1.00 97.98           H  
ATOM   3821  HH  TYR A 275      18.967  -8.607  87.992  1.00 97.98           H  
ATOM   3822  N   GLY A 276      20.741  -7.052  81.184  1.00 97.79           N  
ATOM   3823  CA  GLY A 276      21.187  -5.704  81.498  1.00 97.79           C  
ATOM   3824  C   GLY A 276      19.991  -4.782  81.687  1.00 97.79           C  
ATOM   3825  O   GLY A 276      18.971  -4.945  81.015  1.00 97.79           O  
ATOM   3826  H   GLY A 276      19.980  -7.140  80.527  1.00 97.79           H  
ATOM   3827  HA2 GLY A 276      21.799  -5.313  80.686  1.00 97.79           H  
ATOM   3828  HA3 GLY A 276      21.778  -5.718  82.414  1.00 97.79           H  
ATOM   3829  N   ILE A 277      20.117  -3.839  82.614  1.00 98.22           N  
ATOM   3830  CA  ILE A 277      19.133  -2.794  82.900  1.00 98.22           C  
ATOM   3831  C   ILE A 277      19.914  -1.494  83.053  1.00 98.22           C  
ATOM   3832  O   ILE A 277      20.736  -1.358  83.959  1.00 98.22           O  
ATOM   3833  CB  ILE A 277      18.307  -3.105  84.173  1.00 98.22           C  
ATOM   3834  CG1 ILE A 277      17.645  -4.498  84.082  1.00 98.22           C  
ATOM   3835  CG2 ILE A 277      17.246  -2.011  84.393  1.00 98.22           C  
ATOM   3836  CD1 ILE A 277      16.808  -4.889  85.302  1.00 98.22           C  
ATOM   3837  H   ILE A 277      21.008  -3.765  83.085  1.00 98.22           H  
ATOM   3838  HA  ILE A 277      18.448  -2.698  82.057  1.00 98.22           H  
ATOM   3839  HB  ILE A 277      18.980  -3.106  85.031  1.00 98.22           H  
ATOM   3840 HG12 ILE A 277      18.430  -5.248  83.990  1.00 98.22           H  
ATOM   3841 HG13 ILE A 277      17.019  -4.549  83.191  1.00 98.22           H  
ATOM   3842 HG21 ILE A 277      17.706  -1.023  84.415  1.00 98.22           H  
ATOM   3843 HG22 ILE A 277      16.751  -2.157  85.354  1.00 98.22           H  
ATOM   3844 HG23 ILE A 277      16.503  -2.054  83.597  1.00 98.22           H  
ATOM   3845 HD11 ILE A 277      16.552  -5.947  85.239  1.00 98.22           H  
ATOM   3846 HD12 ILE A 277      17.376  -4.715  86.216  1.00 98.22           H  
ATOM   3847 HD13 ILE A 277      15.885  -4.310  85.320  1.00 98.22           H  
ATOM   3848  N   ALA A 278      19.668  -0.534  82.171  1.00 98.07           N  
ATOM   3849  CA  ALA A 278      20.347   0.755  82.209  1.00 98.07           C  
ATOM   3850  C   ALA A 278      19.375   1.878  81.852  1.00 98.07           C  
ATOM   3851  O   ALA A 278      18.459   1.680  81.054  1.00 98.07           O  
ATOM   3852  CB  ALA A 278      21.560   0.710  81.272  1.00 98.07           C  
ATOM   3853  H   ALA A 278      18.990  -0.697  81.440  1.00 98.07           H  
ATOM   3854  HA  ALA A 278      20.709   0.944  83.220  1.00 98.07           H  
ATOM   3855  HB1 ALA A 278      22.136   1.629  81.369  1.00 98.07           H  
ATOM   3856  HB2 ALA A 278      21.231   0.595  80.240  1.00 98.07           H  
ATOM   3857  HB3 ALA A 278      22.205  -0.129  81.540  1.00 98.07           H  
ATOM   3858  N   HIS A 279      19.577   3.061  82.428  1.00 96.87           N  
ATOM   3859  CA  HIS A 279      18.851   4.272  82.059  1.00 96.87           C  
ATOM   3860  C   HIS A 279      19.677   5.527  82.365  1.00 96.87           C  
ATOM   3861  O   HIS A 279      20.528   5.524  83.252  1.00 96.87           O  
ATOM   3862  CB  HIS A 279      17.477   4.308  82.747  1.00 96.87           C  
ATOM   3863  CG  HIS A 279      17.543   4.403  84.248  1.00 96.87           C  
ATOM   3864  CD2 HIS A 279      17.572   3.365  85.138  1.00 96.87           C  
ATOM   3865  ND1 HIS A 279      17.558   5.562  84.984  1.00 96.87           N  
ATOM   3866  CE1 HIS A 279      17.592   5.239  86.281  1.00 96.87           C  
ATOM   3867  NE2 HIS A 279      17.587   3.908  86.428  1.00 96.87           N  
ATOM   3868  H   HIS A 279      20.338   3.171  83.083  1.00 96.87           H  
ATOM   3869  HA  HIS A 279      18.684   4.249  80.983  1.00 96.87           H  
ATOM   3870  HB2 HIS A 279      16.916   3.414  82.477  1.00 96.87           H  
ATOM   3871  HB3 HIS A 279      16.917   5.164  82.369  1.00 96.87           H  
ATOM   3872  HD1 HIS A 279      17.550   6.512  84.640  1.00 96.87           H  
ATOM   3873  HD2 HIS A 279      17.560   2.314  84.890  1.00 96.87           H  
ATOM   3874  HE1 HIS A 279      17.602   5.956  87.089  1.00 96.87           H  
ATOM   3875  N   THR A 280      19.420   6.606  81.629  1.00 94.41           N  
ATOM   3876  CA  THR A 280      20.049   7.930  81.814  1.00 94.41           C  
ATOM   3877  C   THR A 280      19.088   8.974  82.380  1.00 94.41           C  
ATOM   3878  O   THR A 280      19.471  10.115  82.633  1.00 94.41           O  
ATOM   3879  CB  THR A 280      20.670   8.431  80.504  1.00 94.41           C  
ATOM   3880  CG2 THR A 280      21.863   7.571  80.094  1.00 94.41           C  
ATOM   3881  OG1 THR A 280      19.742   8.389  79.440  1.00 94.41           O  
ATOM   3882  H   THR A 280      18.762   6.507  80.869  1.00 94.41           H  
ATOM   3883  HA  THR A 280      20.854   7.843  82.544  1.00 94.41           H  
ATOM   3884  HB  THR A 280      21.019   9.455  80.632  1.00 94.41           H  
ATOM   3885  HG1 THR A 280      20.264   8.479  78.641  1.00 94.41           H  
ATOM   3886 HG21 THR A 280      22.636   7.632  80.860  1.00 94.41           H  
ATOM   3887 HG22 THR A 280      21.559   6.529  79.991  1.00 94.41           H  
ATOM   3888 HG23 THR A 280      22.277   7.929  79.151  1.00 94.41           H  
ATOM   3889  N   THR A 281      17.833   8.591  82.599  1.00 93.72           N  
ATOM   3890  CA  THR A 281      16.810   9.373  83.304  1.00 93.72           C  
ATOM   3891  C   THR A 281      16.987   9.256  84.822  1.00 93.72           C  
ATOM   3892  O   THR A 281      17.654   8.331  85.287  1.00 93.72           O  
ATOM   3893  CB  THR A 281      15.421   8.854  82.906  1.00 93.72           C  
ATOM   3894  CG2 THR A 281      15.129   9.083  81.418  1.00 93.72           C  
ATOM   3895  OG1 THR A 281      15.391   7.472  83.167  1.00 93.72           O  
ATOM   3896  H   THR A 281      17.574   7.648  82.350  1.00 93.72           H  
ATOM   3897  HA  THR A 281      16.897  10.420  83.012  1.00 93.72           H  
ATOM   3898  HB  THR A 281      14.647   9.340  83.501  1.00 93.72           H  
ATOM   3899  HG1 THR A 281      14.618   7.245  83.690  1.00 93.72           H  
ATOM   3900 HG21 THR A 281      14.458   8.311  81.042  1.00 93.72           H  
ATOM   3901 HG22 THR A 281      16.036   9.054  80.815  1.00 93.72           H  
ATOM   3902 HG23 THR A 281      14.638  10.048  81.282  1.00 93.72           H  
ATOM   3903  N   PRO A 282      16.365  10.129  85.639  1.00 92.78           N  
ATOM   3904  CA  PRO A 282      16.406   9.995  87.097  1.00 92.78           C  
ATOM   3905  C   PRO A 282      15.892   8.640  87.593  1.00 92.78           C  
ATOM   3906  O   PRO A 282      16.436   8.088  88.552  1.00 92.78           O  
ATOM   3907  CB  PRO A 282      15.539  11.141  87.630  1.00 92.78           C  
ATOM   3908  CG  PRO A 282      15.663  12.202  86.538  1.00 92.78           C  
ATOM   3909  CD  PRO A 282      15.707  11.369  85.260  1.00 92.78           C  
ATOM   3910  HA  PRO A 282      17.434  10.126  87.434  1.00 92.78           H  
ATOM   3911  HB2 PRO A 282      14.499  10.826  87.709  1.00 92.78           H  
ATOM   3912  HB3 PRO A 282      15.900  11.504  88.592  1.00 92.78           H  
ATOM   3913  HG2 PRO A 282      14.819  12.892  86.541  1.00 92.78           H  
ATOM   3914  HG3 PRO A 282      16.602  12.742  86.655  1.00 92.78           H  
ATOM   3915  HD2 PRO A 282      16.273  11.902  84.496  1.00 92.78           H  
ATOM   3916  HD3 PRO A 282      14.694  11.161  84.917  1.00 92.78           H  
ATOM   3917  N   HIS A 283      14.864   8.110  86.927  1.00 95.48           N  
ATOM   3918  CA  HIS A 283      14.211   6.866  87.293  1.00 95.48           C  
ATOM   3919  C   HIS A 283      13.894   6.016  86.057  1.00 95.48           C  
ATOM   3920  O   HIS A 283      13.596   6.552  84.988  1.00 95.48           O  
ATOM   3921  CB  HIS A 283      12.920   7.185  88.064  1.00 95.48           C  
ATOM   3922  CG  HIS A 283      13.069   8.169  89.204  1.00 95.48           C  
ATOM   3923  CD2 HIS A 283      13.970   8.112  90.234  1.00 95.48           C  
ATOM   3924  ND1 HIS A 283      12.350   9.331  89.367  1.00 95.48           N  
ATOM   3925  CE1 HIS A 283      12.818   9.965  90.453  1.00 95.48           C  
ATOM   3926  NE2 HIS A 283      13.815   9.266  91.019  1.00 95.48           N  
ATOM   3927  H   HIS A 283      14.456   8.617  86.155  1.00 95.48           H  
ATOM   3928  HA  HIS A 283      14.879   6.294  87.937  1.00 95.48           H  
ATOM   3929  HB2 HIS A 283      12.513   6.247  88.439  1.00 95.48           H  
ATOM   3930  HB3 HIS A 283      12.179   7.579  87.369  1.00 95.48           H  
ATOM   3931  HD1 HIS A 283      11.494   9.572  88.889  1.00 95.48           H  
ATOM   3932  HD2 HIS A 283      14.699   7.331  90.383  1.00 95.48           H  
ATOM   3933  HE1 HIS A 283      12.397  10.872  90.861  1.00 95.48           H  
ATOM   3934  N   MET A 284      13.895   4.698  86.232  1.00 96.73           N  
ATOM   3935  CA  MET A 284      13.210   3.748  85.362  1.00 96.73           C  
ATOM   3936  C   MET A 284      12.680   2.621  86.233  1.00 96.73           C  
ATOM   3937  O   MET A 284      13.462   1.951  86.901  1.00 96.73           O  
ATOM   3938  CB  MET A 284      14.145   3.204  84.272  1.00 96.73           C  
ATOM   3939  CG  MET A 284      13.416   2.247  83.317  1.00 96.73           C  
ATOM   3940  SD  MET A 284      14.431   1.614  81.954  1.00 96.73           S  
ATOM   3941  CE  MET A 284      15.464   0.414  82.825  1.00 96.73           C  
ATOM   3942  H   MET A 284      14.217   4.343  87.121  1.00 96.73           H  
ATOM   3943  HA  MET A 284      12.369   4.256  84.889  1.00 96.73           H  
ATOM   3944  HB2 MET A 284      14.971   2.672  84.743  1.00 96.73           H  
ATOM   3945  HB3 MET A 284      14.545   4.038  83.698  1.00 96.73           H  
ATOM   3946  HG2 MET A 284      12.568   2.775  82.880  1.00 96.73           H  
ATOM   3947  HG3 MET A 284      13.026   1.395  83.876  1.00 96.73           H  
ATOM   3948  HE1 MET A 284      16.066   0.920  83.581  1.00 96.73           H  
ATOM   3949  HE2 MET A 284      16.124  -0.077  82.110  1.00 96.73           H  
ATOM   3950  HE3 MET A 284      14.828  -0.332  83.302  1.00 96.73           H  
ATOM   3951  N   ALA A 285      11.367   2.416  86.252  1.00 97.38           N  
ATOM   3952  CA  ALA A 285      10.797   1.298  86.990  1.00 97.38           C  
ATOM   3953  C   ALA A 285      11.120  -0.015  86.278  1.00 97.38           C  
ATOM   3954  O   ALA A 285      11.014  -0.094  85.053  1.00 97.38           O  
ATOM   3955  CB  ALA A 285       9.303   1.527  87.154  1.00 97.38           C  
ATOM   3956  H   ALA A 285      10.775   2.943  85.626  1.00 97.38           H  
ATOM   3957  HA  ALA A 285      11.241   1.268  87.986  1.00 97.38           H  
ATOM   3958  HB1 ALA A 285       8.811   1.509  86.182  1.00 97.38           H  
ATOM   3959  HB2 ALA A 285       8.880   0.753  87.793  1.00 97.38           H  
ATOM   3960  HB3 ALA A 285       9.165   2.506  87.612  1.00 97.38           H  
ATOM   3961  N   TRP A 286      11.525  -1.037  87.027  1.00 98.36           N  
ATOM   3962  CA  TRP A 286      11.887  -2.329  86.458  1.00 98.36           C  
ATOM   3963  C   TRP A 286      11.633  -3.483  87.422  1.00 98.36           C  
ATOM   3964  O   TRP A 286      11.612  -3.315  88.644  1.00 98.36           O  
ATOM   3965  CB  TRP A 286      13.353  -2.300  85.995  1.00 98.36           C  
ATOM   3966  CG  TRP A 286      14.376  -2.124  87.079  1.00 98.36           C  
ATOM   3967  CD1 TRP A 286      14.939  -0.954  87.456  1.00 98.36           C  
ATOM   3968  CD2 TRP A 286      15.000  -3.144  87.913  1.00 98.36           C  
ATOM   3969  CE2 TRP A 286      15.929  -2.507  88.789  1.00 98.36           C  
ATOM   3970  CE3 TRP A 286      14.900  -4.551  87.990  1.00 98.36           C  
ATOM   3971  NE1 TRP A 286      15.859  -1.169  88.463  1.00 98.36           N  
ATOM   3972  CZ2 TRP A 286      16.705  -3.229  89.706  1.00 98.36           C  
ATOM   3973  CZ3 TRP A 286      15.677  -5.286  88.903  1.00 98.36           C  
ATOM   3974  CH2 TRP A 286      16.574  -4.627  89.764  1.00 98.36           C  
ATOM   3975  H   TRP A 286      11.662  -0.898  88.018  1.00 98.36           H  
ATOM   3976  HA  TRP A 286      11.256  -2.500  85.585  1.00 98.36           H  
ATOM   3977  HB2 TRP A 286      13.474  -1.498  85.267  1.00 98.36           H  
ATOM   3978  HB3 TRP A 286      13.569  -3.232  85.472  1.00 98.36           H  
ATOM   3979  HD1 TRP A 286      14.721   0.002  87.004  1.00 98.36           H  
ATOM   3980  HE1 TRP A 286      16.469  -0.446  88.819  1.00 98.36           H  
ATOM   3981  HE3 TRP A 286      14.241  -5.064  87.306  1.00 98.36           H  
ATOM   3982  HZ2 TRP A 286      17.415  -2.713  90.336  1.00 98.36           H  
ATOM   3983  HZ3 TRP A 286      15.593  -6.363  88.925  1.00 98.36           H  
ATOM   3984  HH2 TRP A 286      17.184  -5.191  90.454  1.00 98.36           H  
ATOM   3985  N   ALA A 287      11.479  -4.680  86.858  1.00 98.70           N  
ATOM   3986  CA  ALA A 287      11.520  -5.935  87.592  1.00 98.70           C  
ATOM   3987  C   ALA A 287      12.154  -7.045  86.744  1.00 98.70           C  
ATOM   3988  O   ALA A 287      12.025  -7.054  85.525  1.00 98.70           O  
ATOM   3989  CB  ALA A 287      10.114  -6.306  88.069  1.00 98.70           C  
ATOM   3990  H   ALA A 287      11.493  -4.729  85.849  1.00 98.70           H  
ATOM   3991  HA  ALA A 287      12.150  -5.787  88.469  1.00 98.70           H  
ATOM   3992  HB1 ALA A 287      10.146  -7.242  88.624  1.00 98.70           H  
ATOM   3993  HB2 ALA A 287       9.726  -5.520  88.717  1.00 98.70           H  
ATOM   3994  HB3 ALA A 287       9.461  -6.417  87.203  1.00 98.70           H  
ATOM   3995  N   ALA A 288      12.835  -7.987  87.385  1.00 98.60           N  
ATOM   3996  CA  ALA A 288      13.473  -9.128  86.747  1.00 98.60           C  
ATOM   3997  C   ALA A 288      13.302 -10.388  87.598  1.00 98.60           C  
ATOM   3998  O   ALA A 288      13.402 -10.337  88.828  1.00 98.60           O  
ATOM   3999  CB  ALA A 288      14.955  -8.811  86.508  1.00 98.60           C  
ATOM   4000  H   ALA A 288      12.905  -7.919  88.390  1.00 98.60           H  
ATOM   4001  HA  ALA A 288      12.997  -9.301  85.782  1.00 98.60           H  
ATOM   4002  HB1 ALA A 288      15.459  -8.644  87.460  1.00 98.60           H  
ATOM   4003  HB2 ALA A 288      15.048  -7.914  85.895  1.00 98.60           H  
ATOM   4004  HB3 ALA A 288      15.432  -9.643  85.990  1.00 98.60           H  
ATOM   4005  N   ILE A 289      13.084 -11.525  86.940  1.00 98.38           N  
ATOM   4006  CA  ILE A 289      13.042 -12.851  87.562  1.00 98.38           C  
ATOM   4007  C   ILE A 289      13.897 -13.786  86.714  1.00 98.38           C  
ATOM   4008  O   ILE A 289      13.704 -13.881  85.504  1.00 98.38           O  
ATOM   4009  CB  ILE A 289      11.600 -13.384  87.723  1.00 98.38           C  
ATOM   4010  CG1 ILE A 289      10.701 -12.345  88.429  1.00 98.38           C  
ATOM   4011  CG2 ILE A 289      11.658 -14.687  88.543  1.00 98.38           C  
ATOM   4012  CD1 ILE A 289       9.227 -12.726  88.560  1.00 98.38           C  
ATOM   4013  H   ILE A 289      13.019 -11.483  85.933  1.00 98.38           H  
ATOM   4014  HA  ILE A 289      13.486 -12.788  88.555  1.00 98.38           H  
ATOM   4015  HB  ILE A 289      11.181 -13.598  86.741  1.00 98.38           H  
ATOM   4016 HG12 ILE A 289      10.724 -11.403  87.881  1.00 98.38           H  
ATOM   4017 HG13 ILE A 289      11.105 -12.169  89.426  1.00 98.38           H  
ATOM   4018 HG21 ILE A 289      10.659 -15.098  88.686  1.00 98.38           H  
ATOM   4019 HG22 ILE A 289      12.106 -14.497  89.518  1.00 98.38           H  
ATOM   4020 HG23 ILE A 289      12.245 -15.442  88.017  1.00 98.38           H  
ATOM   4021 HD11 ILE A 289       9.097 -13.626  89.161  1.00 98.38           H  
ATOM   4022 HD12 ILE A 289       8.817 -12.886  87.563  1.00 98.38           H  
ATOM   4023 HD13 ILE A 289       8.688 -11.904  89.030  1.00 98.38           H  
ATOM   4024  N   GLY A 290      14.861 -14.448  87.350  1.00 90.56           N  
ATOM   4025  CA  GLY A 290      15.733 -15.432  86.711  1.00 90.56           C  
ATOM   4026  C   GLY A 290      15.502 -16.840  87.252  1.00 90.56           C  
ATOM   4027  O   GLY A 290      14.529 -17.104  87.952  1.00 90.56           O  
ATOM   4028  H   GLY A 290      14.886 -14.388  88.358  1.00 90.56           H  
ATOM   4029  HA2 GLY A 290      15.560 -15.456  85.635  1.00 90.56           H  
ATOM   4030  HA3 GLY A 290      16.773 -15.153  86.883  1.00 90.56           H  
ATOM   4031  N   GLY A 291      16.440 -17.747  86.973  1.00 80.43           N  
ATOM   4032  CA  GLY A 291      16.331 -19.169  87.323  1.00 80.43           C  
ATOM   4033  C   GLY A 291      16.105 -19.516  88.789  1.00 80.43           C  
ATOM   4034  O   GLY A 291      15.570 -20.581  89.082  1.00 80.43           O  
ATOM   4035  H   GLY A 291      17.185 -17.469  86.349  1.00 80.43           H  
ATOM   4036  HA2 GLY A 291      17.284 -19.641  87.090  1.00 80.43           H  
ATOM   4037  HA3 GLY A 291      15.539 -19.629  86.731  1.00 80.43           H  
ATOM   4038  N   ASP A 292      16.506 -18.636  89.703  1.00 82.58           N  
ATOM   4039  CA  ASP A 292      16.271 -18.779  91.141  1.00 82.58           C  
ATOM   4040  C   ASP A 292      14.812 -18.489  91.544  1.00 82.58           C  
ATOM   4041  O   ASP A 292      14.423 -18.767  92.678  1.00 82.58           O  
ATOM   4042  CB  ASP A 292      17.272 -17.893  91.909  1.00 82.58           C  
ATOM   4043  CG  ASP A 292      17.240 -16.394  91.560  1.00 82.58           C  
ATOM   4044  OD1 ASP A 292      16.375 -15.948  90.772  1.00 82.58           O  
ATOM   4045  OD2 ASP A 292      18.132 -15.657  92.036  1.00 82.58           O1-
ATOM   4046  H   ASP A 292      16.808 -17.725  89.388  1.00 82.58           H  
ATOM   4047  HA  ASP A 292      16.464 -19.814  91.421  1.00 82.58           H  
ATOM   4048  HB2 ASP A 292      18.276 -18.268  91.707  1.00 82.58           H  
ATOM   4049  HB3 ASP A 292      17.092 -18.004  92.978  1.00 82.58           H  
ATOM   4050  N   GLY A 293      14.001 -17.945  90.631  1.00 86.95           N  
ATOM   4051  CA  GLY A 293      12.625 -17.520  90.877  1.00 86.95           C  
ATOM   4052  C   GLY A 293      12.514 -16.289  91.782  1.00 86.95           C  
ATOM   4053  O   GLY A 293      11.405 -15.917  92.165  1.00 86.95           O  
ATOM   4054  H   GLY A 293      14.395 -17.719  89.729  1.00 86.95           H  
ATOM   4055  HA2 GLY A 293      12.075 -18.337  91.345  1.00 86.95           H  
ATOM   4056  HA3 GLY A 293      12.159 -17.279  89.922  1.00 86.95           H  
ATOM   4057  N   ALA A 294      13.636 -15.656  92.142  1.00 93.37           N  
ATOM   4058  CA  ALA A 294      13.644 -14.494  93.015  1.00 93.37           C  
ATOM   4059  C   ALA A 294      13.314 -13.231  92.215  1.00 93.37           C  
ATOM   4060  O   ALA A 294      13.959 -12.928  91.208  1.00 93.37           O  
ATOM   4061  CB  ALA A 294      14.998 -14.396  93.727  1.00 93.37           C  
ATOM   4062  H   ALA A 294      14.508 -15.938  91.718  1.00 93.37           H  
ATOM   4063  HA  ALA A 294      12.878 -14.630  93.779  1.00 93.37           H  
ATOM   4064  HB1 ALA A 294      15.200 -15.322  94.267  1.00 93.37           H  
ATOM   4065  HB2 ALA A 294      15.788 -14.231  92.995  1.00 93.37           H  
ATOM   4066  HB3 ALA A 294      14.985 -13.563  94.431  1.00 93.37           H  
ATOM   4067  N   VAL A 295      12.327 -12.471  92.691  1.00 95.63           N  
ATOM   4068  CA  VAL A 295      11.944 -11.204  92.067  1.00 95.63           C  
ATOM   4069  C   VAL A 295      12.869 -10.094  92.541  1.00 95.63           C  
ATOM   4070  O   VAL A 295      12.942  -9.799  93.733  1.00 95.63           O  
ATOM   4071  CB  VAL A 295      10.467 -10.835  92.296  1.00 95.63           C  
ATOM   4072  CG1 VAL A 295      10.059  -9.734  91.310  1.00 95.63           C  
ATOM   4073  CG2 VAL A 295       9.520 -12.032  92.129  1.00 95.63           C  
ATOM   4074  H   VAL A 295      11.831 -12.775  93.516  1.00 95.63           H  
ATOM   4075  HA  VAL A 295      12.097 -11.306  90.993  1.00 95.63           H  
ATOM   4076  HB  VAL A 295      10.335 -10.459  93.311  1.00 95.63           H  
ATOM   4077 HG11 VAL A 295      10.358 -10.000  90.296  1.00 95.63           H  
ATOM   4078 HG12 VAL A 295       8.976  -9.610  91.314  1.00 95.63           H  
ATOM   4079 HG13 VAL A 295      10.535  -8.791  91.581  1.00 95.63           H  
ATOM   4080 HG21 VAL A 295       9.709 -12.536  91.181  1.00 95.63           H  
ATOM   4081 HG22 VAL A 295       9.678 -12.749  92.933  1.00 95.63           H  
ATOM   4082 HG23 VAL A 295       8.483 -11.701  92.166  1.00 95.63           H  
ATOM   4083  N   ARG A 296      13.553  -9.461  91.594  1.00 96.63           N  
ATOM   4084  CA  ARG A 296      14.323  -8.231  91.794  1.00 96.63           C  
ATOM   4085  C   ARG A 296      13.525  -7.100  91.161  1.00 96.63           C  
ATOM   4086  O   ARG A 296      13.050  -7.270  90.047  1.00 96.63           O  
ATOM   4087  CB  ARG A 296      15.709  -8.382  91.148  1.00 96.63           C  
ATOM   4088  CG  ARG A 296      16.515  -9.556  91.729  1.00 96.63           C  
ATOM   4089  CD  ARG A 296      17.810  -9.760  90.933  1.00 96.63           C  
ATOM   4090  NE  ARG A 296      18.577 -10.923  91.425  1.00 96.63           N  
ATOM   4091  CZ  ARG A 296      18.422 -12.192  91.078  1.00 96.63           C  
ATOM   4092  NH1 ARG A 296      17.611 -12.587  90.141  1.00 96.63           N1+
ATOM   4093  NH2 ARG A 296      19.073 -13.119  91.717  1.00 96.63           N  
ATOM   4094  H   ARG A 296      13.438  -9.784  90.643  1.00 96.63           H  
ATOM   4095  HA  ARG A 296      14.436  -8.026  92.858  1.00 96.63           H  
ATOM   4096  HB2 ARG A 296      16.271  -7.460  91.288  1.00 96.63           H  
ATOM   4097  HB3 ARG A 296      15.576  -8.545  90.077  1.00 96.63           H  
ATOM   4098  HG2 ARG A 296      15.933 -10.476  91.670  1.00 96.63           H  
ATOM   4099  HG3 ARG A 296      16.750  -9.354  92.774  1.00 96.63           H  
ATOM   4100  HD2 ARG A 296      17.563  -9.897  89.880  1.00 96.63           H  
ATOM   4101  HD3 ARG A 296      18.423  -8.863  91.021  1.00 96.63           H  
ATOM   4102  HE  ARG A 296      19.268 -10.735  92.136  1.00 96.63           H  
ATOM   4103 HH11 ARG A 296      17.045 -11.908  89.650  1.00 96.63           H  
ATOM   4104 HH12 ARG A 296      17.395 -13.572  90.086  1.00 96.63           H  
ATOM   4105 HH21 ARG A 296      19.682 -12.894  92.490  1.00 96.63           H  
ATOM   4106 HH22 ARG A 296      18.764 -14.077  91.636  1.00 96.63           H  
ATOM   4107  N   ALA A 297      13.348  -5.981  91.848  1.00 97.51           N  
ATOM   4108  CA  ALA A 297      12.626  -4.834  91.308  1.00 97.51           C  
ATOM   4109  C   ALA A 297      13.205  -3.534  91.862  1.00 97.51           C  
ATOM   4110  O   ALA A 297      13.749  -3.516  92.968  1.00 97.51           O  
ATOM   4111  CB  ALA A 297      11.128  -4.976  91.613  1.00 97.51           C  
ATOM   4112  H   ALA A 297      13.785  -5.864  92.751  1.00 97.51           H  
ATOM   4113  HA  ALA A 297      12.766  -4.806  90.227  1.00 97.51           H  
ATOM   4114  HB1 ALA A 297      10.959  -4.949  92.689  1.00 97.51           H  
ATOM   4115  HB2 ALA A 297      10.754  -5.917  91.207  1.00 97.51           H  
ATOM   4116  HB3 ALA A 297      10.581  -4.160  91.140  1.00 97.51           H  
ATOM   4117  N   GLY A 298      13.082  -2.454  91.098  1.00 96.56           N  
ATOM   4118  CA  GLY A 298      13.654  -1.167  91.459  1.00 96.56           C  
ATOM   4119  C   GLY A 298      13.162  -0.031  90.575  1.00 96.56           C  
ATOM   4120  O   GLY A 298      12.313  -0.213  89.705  1.00 96.56           O  
ATOM   4121  H   GLY A 298      12.612  -2.532  90.208  1.00 96.56           H  
ATOM   4122  HA2 GLY A 298      13.401  -0.934  92.494  1.00 96.56           H  
ATOM   4123  HA3 GLY A 298      14.739  -1.228  91.372  1.00 96.56           H  
ATOM   4124  N   ILE A 299      13.687   1.161  90.848  1.00 95.37           N  
ATOM   4125  CA  ILE A 299      13.355   2.397  90.122  1.00 95.37           C  
ATOM   4126  C   ILE A 299      14.584   3.248  89.769  1.00 95.37           C  
ATOM   4127  O   ILE A 299      14.483   4.247  89.064  1.00 95.37           O  
ATOM   4128  CB  ILE A 299      12.302   3.179  90.925  1.00 95.37           C  
ATOM   4129  CG1 ILE A 299      11.627   4.265  90.073  1.00 95.37           C  
ATOM   4130  CG2 ILE A 299      12.896   3.799  92.207  1.00 95.37           C  
ATOM   4131  CD1 ILE A 299      10.195   4.539  90.520  1.00 95.37           C  
ATOM   4132  H   ILE A 299      14.317   1.223  91.636  1.00 95.37           H  
ATOM   4133  HA  ILE A 299      12.894   2.114  89.177  1.00 95.37           H  
ATOM   4134  HB  ILE A 299      11.530   2.465  91.211  1.00 95.37           H  
ATOM   4135 HG12 ILE A 299      11.609   3.974  89.023  1.00 95.37           H  
ATOM   4136 HG13 ILE A 299      12.196   5.188  90.190  1.00 95.37           H  
ATOM   4137 HG21 ILE A 299      12.100   4.258  92.794  1.00 95.37           H  
ATOM   4138 HG22 ILE A 299      13.620   4.573  91.957  1.00 95.37           H  
ATOM   4139 HG23 ILE A 299      13.368   3.031  92.819  1.00 95.37           H  
ATOM   4140 HD11 ILE A 299       9.559   3.690  90.267  1.00 95.37           H  
ATOM   4141 HD12 ILE A 299       9.816   5.436  90.030  1.00 95.37           H  
ATOM   4142 HD13 ILE A 299      10.178   4.692  91.599  1.00 95.37           H  
ATOM   4143  N   ARG A 300      15.753   2.862  90.284  1.00 87.49           N  
ATOM   4144  CA  ARG A 300      17.062   3.437  89.966  1.00 87.49           C  
ATOM   4145  C   ARG A 300      17.914   2.353  89.308  1.00 87.49           C  
ATOM   4146  O   ARG A 300      17.570   1.169  89.410  1.00 87.49           O  
ATOM   4147  CB  ARG A 300      17.728   3.989  91.240  1.00 87.49           C  
ATOM   4148  CG  ARG A 300      16.974   5.193  91.821  1.00 87.49           C  
ATOM   4149  CD  ARG A 300      17.662   5.707  93.091  1.00 87.49           C  
ATOM   4150  NE  ARG A 300      16.943   6.869  93.652  1.00 87.49           N  
ATOM   4151  CZ  ARG A 300      17.370   8.117  93.745  1.00 87.49           C  
ATOM   4152  NH1 ARG A 300      18.557   8.482  93.340  1.00 87.49           N1+
ATOM   4153  NH2 ARG A 300      16.593   9.034  94.250  1.00 87.49           N  
ATOM   4154  H   ARG A 300      15.774   1.947  90.712  1.00 87.49           H  
ATOM   4155  HA  ARG A 300      16.952   4.235  89.231  1.00 87.49           H  
ATOM   4156  HB2 ARG A 300      17.784   3.197  91.987  1.00 87.49           H  
ATOM   4157  HB3 ARG A 300      18.745   4.301  91.001  1.00 87.49           H  
ATOM   4158  HG2 ARG A 300      15.952   4.903  92.068  1.00 87.49           H  
ATOM   4159  HG3 ARG A 300      16.942   5.989  91.077  1.00 87.49           H  
ATOM   4160  HD2 ARG A 300      18.697   5.955  92.856  1.00 87.49           H  
ATOM   4161  HD3 ARG A 300      17.671   4.905  93.829  1.00 87.49           H  
ATOM   4162  HE  ARG A 300      15.996   6.698  93.962  1.00 87.49           H  
ATOM   4163 HH11 ARG A 300      19.137   7.791  92.885  1.00 87.49           H  
ATOM   4164 HH12 ARG A 300      18.839   9.450  93.378  1.00 87.49           H  
ATOM   4165 HH21 ARG A 300      16.888  10.000  94.281  1.00 87.49           H  
ATOM   4166 HH22 ARG A 300      15.646   8.802  94.510  1.00 87.49           H  
ATOM   4167  N   ALA A 301      19.013   2.762  88.678  1.00 61.68           N  
ATOM   4168  CA  ALA A 301      20.003   1.842  88.144  1.00 61.68           C  
ATOM   4169  C   ALA A 301      20.461   0.910  89.277  1.00 61.68           C  
ATOM   4170  O   ALA A 301      20.721   1.381  90.391  1.00 61.68           O  
ATOM   4171  CB  ALA A 301      21.151   2.638  87.512  1.00 61.68           C  
ATOM   4172  H   ALA A 301      19.158   3.752  88.531  1.00 61.68           H  
ATOM   4173  HA  ALA A 301      19.535   1.239  87.366  1.00 61.68           H  
ATOM   4174  HB1 ALA A 301      21.636   3.256  88.267  1.00 61.68           H  
ATOM   4175  HB2 ALA A 301      20.768   3.268  86.709  1.00 61.68           H  
ATOM   4176  HB3 ALA A 301      21.885   1.946  87.100  1.00 61.68           H  
ATOM   4177  N   GLY A 302      20.410  -0.396  89.002  1.00 44.13           N  
ATOM   4178  CA  GLY A 302      20.752  -1.455  89.956  1.00 44.13           C  
ATOM   4179  C   GLY A 302      22.249  -1.610  90.182  1.00 44.13           C  
ATOM   4180  O   GLY A 302      23.028  -1.010  89.411  1.00 44.13           O  
ATOM   4181  OXT GLY A 302      22.560  -2.370  91.125  1.00 44.13           O1-
ATOM   4182  H   GLY A 302      20.279  -0.671  88.040  1.00 44.13           H  
ATOM   4183  HA2 GLY A 302      20.383  -2.416  89.597  1.00 44.13           H  
ATOM   4184  HA3 GLY A 302      20.306  -1.238  90.926  1.00 44.13           H  
TER    4185      GLY A 302 
ATOM   4186  N   MET B   1      36.899  20.038  53.372  1.00 50.75           N  
ATOM   4187  CA  MET B   1      37.480  19.296  52.229  1.00 50.75           C  
ATOM   4188  C   MET B   1      36.385  19.189  51.189  1.00 50.75           C  
ATOM   4189  O   MET B   1      35.247  19.045  51.596  1.00 50.75           O  
ATOM   4190  CB  MET B   1      37.953  17.898  52.652  1.00 50.75           C  
ATOM   4191  CG  MET B   1      39.333  17.936  53.318  1.00 50.75           C  
ATOM   4192  SD  MET B   1      39.820  16.345  54.031  1.00 50.75           S  
ATOM   4193  CE  MET B   1      41.480  16.736  54.642  1.00 50.75           C  
ATOM   4194  H   MET B   1      36.056  19.557  53.654  1.00 50.75           H  
ATOM   4195  HA  MET B   1      38.315  19.848  51.797  1.00 50.75           H  
ATOM   4196  HB2 MET B   1      38.022  17.258  51.772  1.00 50.75           H  
ATOM   4197  HB3 MET B   1      37.227  17.456  53.335  1.00 50.75           H  
ATOM   4198  HG2 MET B   1      40.076  18.228  52.574  1.00 50.75           H  
ATOM   4199  HG3 MET B   1      39.329  18.678  54.116  1.00 50.75           H  
ATOM   4200  HE1 MET B   1      41.430  17.572  55.340  1.00 50.75           H  
ATOM   4201  HE2 MET B   1      42.127  16.995  53.804  1.00 50.75           H  
ATOM   4202  HE3 MET B   1      41.891  15.865  55.153  1.00 50.75           H  
ATOM   4203  H2  MET B   1      37.537  20.074  54.154  1.00 50.75           H  
ATOM   4204  H3  MET B   1      36.622  20.967  53.090  1.00 50.75           H  
ATOM   4205  N   ASN B   2      36.683  19.346  49.900  1.00 74.42           N  
ATOM   4206  CA  ASN B   2      35.647  19.280  48.869  1.00 74.42           C  
ATOM   4207  C   ASN B   2      35.458  17.803  48.495  1.00 74.42           C  
ATOM   4208  O   ASN B   2      36.364  17.213  47.903  1.00 74.42           O  
ATOM   4209  CB  ASN B   2      36.067  20.193  47.695  1.00 74.42           C  
ATOM   4210  CG  ASN B   2      34.898  20.789  46.929  1.00 74.42           C  
ATOM   4211  ND2 ASN B   2      35.167  21.703  46.026  1.00 74.42           N  
ATOM   4212  OD1 ASN B   2      33.739  20.498  47.135  1.00 74.42           O  
ATOM   4213  H   ASN B   2      37.643  19.366  49.588  1.00 74.42           H  
ATOM   4214  HA  ASN B   2      34.704  19.647  49.273  1.00 74.42           H  
ATOM   4215  HB2 ASN B   2      36.700  19.641  47.000  1.00 74.42           H  
ATOM   4216  HB3 ASN B   2      36.640  21.035  48.085  1.00 74.42           H  
ATOM   4217 HD21 ASN B   2      36.119  21.970  45.820  1.00 74.42           H  
ATOM   4218 HD22 ASN B   2      34.361  22.101  45.565  1.00 74.42           H  
ATOM   4219  N   HIS B   3      34.354  17.198  48.924  1.00 89.77           N  
ATOM   4220  CA  HIS B   3      34.032  15.814  48.589  1.00 89.77           C  
ATOM   4221  C   HIS B   3      33.510  15.740  47.158  1.00 89.77           C  
ATOM   4222  O   HIS B   3      32.902  16.676  46.637  1.00 89.77           O  
ATOM   4223  CB  HIS B   3      33.054  15.210  49.607  1.00 89.77           C  
ATOM   4224  CG  HIS B   3      33.730  14.902  50.919  1.00 89.77           C  
ATOM   4225  CD2 HIS B   3      34.093  15.814  51.873  1.00 89.77           C  
ATOM   4226  ND1 HIS B   3      34.120  13.660  51.371  1.00 89.77           N  
ATOM   4227  CE1 HIS B   3      34.722  13.831  52.560  1.00 89.77           C  
ATOM   4228  NE2 HIS B   3      34.770  15.132  52.890  1.00 89.77           N  
ATOM   4229  H   HIS B   3      33.642  17.742  49.393  1.00 89.77           H  
ATOM   4230  HA  HIS B   3      34.947  15.224  48.630  1.00 89.77           H  
ATOM   4231  HB2 HIS B   3      32.232  15.904  49.782  1.00 89.77           H  
ATOM   4232  HB3 HIS B   3      32.635  14.287  49.209  1.00 89.77           H  
ATOM   4233  HD1 HIS B   3      33.798  12.771  51.019  1.00 89.77           H  
ATOM   4234  HD2 HIS B   3      33.896  16.874  51.836  1.00 89.77           H  
ATOM   4235  HE1 HIS B   3      35.058  13.026  53.197  1.00 89.77           H  
ATOM   4236  N   THR B   4      33.784  14.623  46.495  1.00 94.64           N  
ATOM   4237  CA  THR B   4      33.215  14.344  45.184  1.00 94.64           C  
ATOM   4238  C   THR B   4      31.756  13.947  45.371  1.00 94.64           C  
ATOM   4239  O   THR B   4      31.518  12.910  45.992  1.00 94.64           O  
ATOM   4240  CB  THR B   4      33.996  13.223  44.505  1.00 94.64           C  
ATOM   4241  CG2 THR B   4      33.436  12.923  43.133  1.00 94.64           C  
ATOM   4242  OG1 THR B   4      35.331  13.635  44.309  1.00 94.64           O  
ATOM   4243  H   THR B   4      34.272  13.876  46.969  1.00 94.64           H  
ATOM   4244  HA  THR B   4      33.286  15.234  44.559  1.00 94.64           H  
ATOM   4245  HB  THR B   4      33.979  12.321  45.115  1.00 94.64           H  
ATOM   4246  HG1 THR B   4      35.316  14.519  43.934  1.00 94.64           H  
ATOM   4247 HG21 THR B   4      32.436  12.500  43.223  1.00 94.64           H  
ATOM   4248 HG22 THR B   4      33.401  13.843  42.548  1.00 94.64           H  
ATOM   4249 HG23 THR B   4      34.079  12.188  42.650  1.00 94.64           H  
ATOM   4250  N   PRO B   5      30.789  14.719  44.847  1.00 97.36           N  
ATOM   4251  CA  PRO B   5      29.396  14.364  45.024  1.00 97.36           C  
ATOM   4252  C   PRO B   5      29.077  13.062  44.303  1.00 97.36           C  
ATOM   4253  O   PRO B   5      29.698  12.740  43.283  1.00 97.36           O  
ATOM   4254  CB  PRO B   5      28.564  15.539  44.511  1.00 97.36           C  
ATOM   4255  CG  PRO B   5      29.559  16.688  44.542  1.00 97.36           C  
ATOM   4256  CD  PRO B   5      30.877  16.009  44.189  1.00 97.36           C  
ATOM   4257  HA  PRO B   5      29.224  14.239  46.094  1.00 97.36           H  
ATOM   4258  HB2 PRO B   5      28.233  15.371  43.486  1.00 97.36           H  
ATOM   4259  HB3 PRO B   5      27.718  15.728  45.171  1.00 97.36           H  
ATOM   4260  HG2 PRO B   5      29.296  17.484  43.847  1.00 97.36           H  
ATOM   4261  HG3 PRO B   5      29.616  17.048  45.570  1.00 97.36           H  
ATOM   4262  HD2 PRO B   5      30.942  15.862  43.110  1.00 97.36           H  
ATOM   4263  HD3 PRO B   5      31.710  16.617  44.542  1.00 97.36           H  
ATOM   4264  N   VAL B   6      28.091  12.341  44.819  1.00 98.76           N  
ATOM   4265  CA  VAL B   6      27.567  11.110  44.222  1.00 98.76           C  
ATOM   4266  C   VAL B   6      26.073  11.047  44.501  1.00 98.76           C  
ATOM   4267  O   VAL B   6      25.639  11.408  45.590  1.00 98.76           O  
ATOM   4268  CB  VAL B   6      28.276   9.857  44.781  1.00 98.76           C  
ATOM   4269  CG1 VAL B   6      27.773   8.564  44.122  1.00 98.76           C  
ATOM   4270  CG2 VAL B   6      29.798   9.898  44.580  1.00 98.76           C  
ATOM   4271  H   VAL B   6      27.630  12.690  45.648  1.00 98.76           H  
ATOM   4272  HA  VAL B   6      27.718  11.144  43.144  1.00 98.76           H  
ATOM   4273  HB  VAL B   6      28.083   9.794  45.853  1.00 98.76           H  
ATOM   4274 HG11 VAL B   6      27.892   8.619  43.040  1.00 98.76           H  
ATOM   4275 HG12 VAL B   6      26.724   8.398  44.364  1.00 98.76           H  
ATOM   4276 HG13 VAL B   6      28.336   7.710  44.501  1.00 98.76           H  
ATOM   4277 HG21 VAL B   6      30.038  10.057  43.528  1.00 98.76           H  
ATOM   4278 HG22 VAL B   6      30.231  10.699  45.178  1.00 98.76           H  
ATOM   4279 HG23 VAL B   6      30.242   8.959  44.910  1.00 98.76           H  
ATOM   4280  N   ILE B   7      25.290  10.559  43.544  1.00 98.90           N  
ATOM   4281  CA  ILE B   7      23.908  10.144  43.772  1.00 98.90           C  
ATOM   4282  C   ILE B   7      23.677   8.767  43.162  1.00 98.90           C  
ATOM   4283  O   ILE B   7      24.154   8.476  42.064  1.00 98.90           O  
ATOM   4284  CB  ILE B   7      22.900  11.204  43.280  1.00 98.90           C  
ATOM   4285  CG1 ILE B   7      21.479  10.845  43.765  1.00 98.90           C  
ATOM   4286  CG2 ILE B   7      22.957  11.403  41.755  1.00 98.90           C  
ATOM   4287  CD1 ILE B   7      20.457  11.963  43.559  1.00 98.90           C  
ATOM   4288  H   ILE B   7      25.713  10.306  42.662  1.00 98.90           H  
ATOM   4289  HA  ILE B   7      23.763  10.043  44.848  1.00 98.90           H  
ATOM   4290  HB  ILE B   7      23.175  12.149  43.749  1.00 98.90           H  
ATOM   4291 HG12 ILE B   7      21.514  10.633  44.833  1.00 98.90           H  
ATOM   4292 HG13 ILE B   7      21.122   9.951  43.252  1.00 98.90           H  
ATOM   4293 HG21 ILE B   7      22.575  10.524  41.238  1.00 98.90           H  
ATOM   4294 HG22 ILE B   7      23.984  11.588  41.441  1.00 98.90           H  
ATOM   4295 HG23 ILE B   7      22.355  12.268  41.472  1.00 98.90           H  
ATOM   4296 HD11 ILE B   7      19.525  11.693  44.056  1.00 98.90           H  
ATOM   4297 HD12 ILE B   7      20.263  12.095  42.495  1.00 98.90           H  
ATOM   4298 HD13 ILE B   7      20.832  12.891  43.990  1.00 98.90           H  
ATOM   4299  N   VAL B   8      22.938   7.927  43.876  1.00 98.90           N  
ATOM   4300  CA  VAL B   8      22.454   6.632  43.400  1.00 98.90           C  
ATOM   4301  C   VAL B   8      20.954   6.577  43.641  1.00 98.90           C  
ATOM   4302  O   VAL B   8      20.477   7.024  44.679  1.00 98.90           O  
ATOM   4303  CB  VAL B   8      23.181   5.458  44.079  1.00 98.90           C  
ATOM   4304  CG1 VAL B   8      22.831   4.128  43.403  1.00 98.90           C  
ATOM   4305  CG2 VAL B   8      24.704   5.624  44.032  1.00 98.90           C  
ATOM   4306  H   VAL B   8      22.600   8.239  44.775  1.00 98.90           H  
ATOM   4307  HA  VAL B   8      22.629   6.558  42.326  1.00 98.90           H  
ATOM   4308  HB  VAL B   8      22.879   5.401  45.126  1.00 98.90           H  
ATOM   4309 HG11 VAL B   8      23.085   4.162  42.343  1.00 98.90           H  
ATOM   4310 HG12 VAL B   8      23.375   3.313  43.880  1.00 98.90           H  
ATOM   4311 HG13 VAL B   8      21.764   3.927  43.501  1.00 98.90           H  
ATOM   4312 HG21 VAL B   8      25.010   6.461  44.659  1.00 98.90           H  
ATOM   4313 HG22 VAL B   8      25.175   4.720  44.416  1.00 98.90           H  
ATOM   4314 HG23 VAL B   8      25.035   5.795  43.007  1.00 98.90           H  
ATOM   4315  N   VAL B   9      20.217   6.049  42.675  1.00 98.85           N  
ATOM   4316  CA  VAL B   9      18.758   5.935  42.663  1.00 98.85           C  
ATOM   4317  C   VAL B   9      18.378   4.502  42.317  1.00 98.85           C  
ATOM   4318  O   VAL B   9      19.024   3.884  41.467  1.00 98.85           O  
ATOM   4319  CB  VAL B   9      18.150   6.924  41.648  1.00 98.85           C  
ATOM   4320  CG1 VAL B   9      16.643   6.727  41.474  1.00 98.85           C  
ATOM   4321  CG2 VAL B   9      18.390   8.377  42.077  1.00 98.85           C  
ATOM   4322  H   VAL B   9      20.696   5.706  41.854  1.00 98.85           H  
ATOM   4323  HA  VAL B   9      18.364   6.167  43.653  1.00 98.85           H  
ATOM   4324  HB  VAL B   9      18.621   6.772  40.677  1.00 98.85           H  
ATOM   4325 HG11 VAL B   9      16.157   6.745  42.449  1.00 98.85           H  
ATOM   4326 HG12 VAL B   9      16.235   7.519  40.845  1.00 98.85           H  
ATOM   4327 HG13 VAL B   9      16.430   5.777  40.986  1.00 98.85           H  
ATOM   4328 HG21 VAL B   9      19.460   8.585  42.117  1.00 98.85           H  
ATOM   4329 HG22 VAL B   9      17.932   9.057  41.360  1.00 98.85           H  
ATOM   4330 HG23 VAL B   9      17.956   8.548  43.062  1.00 98.85           H  
ATOM   4331  N   HIS B  10      17.309   3.995  42.927  1.00 98.62           N  
ATOM   4332  CA  HIS B  10      16.632   2.772  42.503  1.00 98.62           C  
ATOM   4333  C   HIS B  10      15.140   3.015  42.256  1.00 98.62           C  
ATOM   4334  O   HIS B  10      14.537   3.932  42.818  1.00 98.62           O  
ATOM   4335  CB  HIS B  10      16.872   1.628  43.495  1.00 98.62           C  
ATOM   4336  CG  HIS B  10      16.066   1.749  44.761  1.00 98.62           C  
ATOM   4337  CD2 HIS B  10      16.494   2.277  45.939  1.00 98.62           C  
ATOM   4338  ND1 HIS B  10      14.730   1.378  44.895  1.00 98.62           N  
ATOM   4339  CE1 HIS B  10      14.391   1.705  46.153  1.00 98.62           C  
ATOM   4340  NE2 HIS B  10      15.436   2.225  46.809  1.00 98.62           N  
ATOM   4341  H   HIS B  10      16.820   4.575  43.595  1.00 98.62           H  
ATOM   4342  HA  HIS B  10      17.056   2.460  41.549  1.00 98.62           H  
ATOM   4343  HB2 HIS B  10      16.596   0.689  43.015  1.00 98.62           H  
ATOM   4344  HB3 HIS B  10      17.933   1.575  43.737  1.00 98.62           H  
ATOM   4345  HD2 HIS B  10      17.473   2.684  46.143  1.00 98.62           H  
ATOM   4346  HE1 HIS B  10      13.408   1.582  46.581  1.00 98.62           H  
ATOM   4347  HE2 HIS B  10      15.429   2.557  47.763  1.00 98.62           H  
ATOM   4348  N   GLY B  11      14.566   2.176  41.400  1.00 97.40           N  
ATOM   4349  CA  GLY B  11      13.173   2.229  40.964  1.00 97.40           C  
ATOM   4350  C   GLY B  11      12.423   0.918  41.193  1.00 97.40           C  
ATOM   4351  O   GLY B  11      11.637   0.515  40.338  1.00 97.40           O  
ATOM   4352  H   GLY B  11      15.157   1.473  40.979  1.00 97.40           H  
ATOM   4353  HA2 GLY B  11      13.149   2.460  39.898  1.00 97.40           H  
ATOM   4354  HA3 GLY B  11      12.649   3.022  41.496  1.00 97.40           H  
ATOM   4355  N   GLY B  12      12.706   0.221  42.295  1.00 94.50           N  
ATOM   4356  CA  GLY B  12      12.046  -1.039  42.641  1.00 94.50           C  
ATOM   4357  C   GLY B  12      12.796  -2.295  42.197  1.00 94.50           C  
ATOM   4358  O   GLY B  12      13.327  -2.354  41.086  1.00 94.50           O  
ATOM   4359  H   GLY B  12      13.314   0.641  42.983  1.00 94.50           H  
ATOM   4360  HA2 GLY B  12      11.907  -1.067  43.722  1.00 94.50           H  
ATOM   4361  HA3 GLY B  12      11.052  -1.070  42.195  1.00 94.50           H  
ATOM   4362  N   ALA B  13      12.803  -3.320  43.057  1.00 91.59           N  
ATOM   4363  CA  ALA B  13      13.415  -4.627  42.805  1.00 91.59           C  
ATOM   4364  C   ALA B  13      12.350  -5.730  42.729  1.00 91.59           C  
ATOM   4365  O   ALA B  13      11.797  -6.139  43.744  1.00 91.59           O  
ATOM   4366  CB  ALA B  13      14.447  -4.917  43.900  1.00 91.59           C  
ATOM   4367  H   ALA B  13      12.344  -3.194  43.948  1.00 91.59           H  
ATOM   4368  HA  ALA B  13      13.945  -4.597  41.853  1.00 91.59           H  
ATOM   4369  HB1 ALA B  13      14.952  -5.864  43.709  1.00 91.59           H  
ATOM   4370  HB2 ALA B  13      13.954  -4.976  44.871  1.00 91.59           H  
ATOM   4371  HB3 ALA B  13      15.198  -4.127  43.920  1.00 91.59           H  
ATOM   4372  N   TRP B  14      12.061  -6.226  41.525  1.00 92.19           N  
ATOM   4373  CA  TRP B  14      11.017  -7.228  41.271  1.00 92.19           C  
ATOM   4374  C   TRP B  14      11.155  -7.823  39.862  1.00 92.19           C  
ATOM   4375  O   TRP B  14      12.124  -7.559  39.148  1.00 92.19           O  
ATOM   4376  CB  TRP B  14       9.632  -6.589  41.481  1.00 92.19           C  
ATOM   4377  CG  TRP B  14       9.292  -5.404  40.633  1.00 92.19           C  
ATOM   4378  CD1 TRP B  14       9.830  -4.168  40.743  1.00 92.19           C  
ATOM   4379  CD2 TRP B  14       8.274  -5.298  39.595  1.00 92.19           C  
ATOM   4380  CE2 TRP B  14       8.264  -3.957  39.109  1.00 92.19           C  
ATOM   4381  CE3 TRP B  14       7.346  -6.197  39.026  1.00 92.19           C  
ATOM   4382  NE1 TRP B  14       9.235  -3.313  39.840  1.00 92.19           N  
ATOM   4383  CZ2 TRP B  14       7.409  -3.533  38.086  1.00 92.19           C  
ATOM   4384  CZ3 TRP B  14       6.481  -5.778  37.998  1.00 92.19           C  
ATOM   4385  CH2 TRP B  14       6.512  -4.454  37.525  1.00 92.19           C  
ATOM   4386  H   TRP B  14      12.588  -5.887  40.732  1.00 92.19           H  
ATOM   4387  HA  TRP B  14      11.117  -8.040  41.993  1.00 92.19           H  
ATOM   4388  HB2 TRP B  14       9.537  -6.285  42.523  1.00 92.19           H  
ATOM   4389  HB3 TRP B  14       8.867  -7.349  41.327  1.00 92.19           H  
ATOM   4390  HD1 TRP B  14      10.570  -3.881  41.475  1.00 92.19           H  
ATOM   4391  HE1 TRP B  14       9.465  -2.333  39.755  1.00 92.19           H  
ATOM   4392  HE3 TRP B  14       7.305  -7.215  39.382  1.00 92.19           H  
ATOM   4393  HZ2 TRP B  14       7.443  -2.511  37.738  1.00 92.19           H  
ATOM   4394  HZ3 TRP B  14       5.784  -6.483  37.566  1.00 92.19           H  
ATOM   4395  HH2 TRP B  14       5.851  -4.138  36.731  1.00 92.19           H  
ATOM   4396  N   LYS B  15      10.207  -8.659  39.426  1.00 90.33           N  
ATOM   4397  CA  LYS B  15      10.168  -9.157  38.043  1.00 90.33           C  
ATOM   4398  C   LYS B  15       9.503  -8.138  37.105  1.00 90.33           C  
ATOM   4399  O   LYS B  15       8.393  -8.362  36.632  1.00 90.33           O  
ATOM   4400  CB  LYS B  15       9.510 -10.540  38.014  1.00 90.33           C  
ATOM   4401  CG  LYS B  15       9.720 -11.225  36.654  1.00 90.33           C  
ATOM   4402  CD  LYS B  15       8.961 -12.552  36.614  1.00 90.33           C  
ATOM   4403  CE  LYS B  15       9.142 -13.211  35.245  1.00 90.33           C  
ATOM   4404  NZ  LYS B  15       8.357 -14.466  35.158  1.00 90.33           N1+
ATOM   4405  H   LYS B  15       9.438  -8.878  40.043  1.00 90.33           H  
ATOM   4406  HA  LYS B  15      11.193  -9.276  37.692  1.00 90.33           H  
ATOM   4407  HB2 LYS B  15       8.445 -10.441  38.227  1.00 90.33           H  
ATOM   4408  HB3 LYS B  15       9.954 -11.162  38.790  1.00 90.33           H  
ATOM   4409  HG2 LYS B  15      10.784 -11.409  36.503  1.00 90.33           H  
ATOM   4410  HG3 LYS B  15       9.357 -10.591  35.845  1.00 90.33           H  
ATOM   4411  HD2 LYS B  15       9.337 -13.206  37.401  1.00 90.33           H  
ATOM   4412  HD3 LYS B  15       7.904 -12.355  36.790  1.00 90.33           H  
ATOM   4413  HE2 LYS B  15       8.812 -12.508  34.480  1.00 90.33           H  
ATOM   4414  HE3 LYS B  15      10.201 -13.408  35.087  1.00 90.33           H  
ATOM   4415  HZ1 LYS B  15       7.378 -14.263  35.294  1.00 90.33           H  
ATOM   4416  HZ2 LYS B  15       8.469 -14.895  34.250  1.00 90.33           H  
ATOM   4417  HZ3 LYS B  15       8.644 -15.116  35.876  1.00 90.33           H  
ATOM   4418  N   ILE B  16      10.214  -7.048  36.811  1.00 91.86           N  
ATOM   4419  CA  ILE B  16       9.745  -6.012  35.873  1.00 91.86           C  
ATOM   4420  C   ILE B  16       9.463  -6.650  34.491  1.00 91.86           C  
ATOM   4421  O   ILE B  16      10.362  -7.331  33.973  1.00 91.86           O  
ATOM   4422  CB  ILE B  16      10.755  -4.841  35.755  1.00 91.86           C  
ATOM   4423  CG1 ILE B  16      11.096  -4.235  37.137  1.00 91.86           C  
ATOM   4424  CG2 ILE B  16      10.154  -3.723  34.881  1.00 91.86           C  
ATOM   4425  CD1 ILE B  16      12.280  -3.262  37.167  1.00 91.86           C  
ATOM   4426  H   ILE B  16      11.038  -6.865  37.367  1.00 91.86           H  
ATOM   4427  HA  ILE B  16       8.826  -5.594  36.285  1.00 91.86           H  
ATOM   4428  HB  ILE B  16      11.671  -5.209  35.292  1.00 91.86           H  
ATOM   4429 HG12 ILE B  16      11.312  -5.020  37.862  1.00 91.86           H  
ATOM   4430 HG13 ILE B  16      10.222  -3.681  37.480  1.00 91.86           H  
ATOM   4431 HG21 ILE B  16       9.283  -3.288  35.372  1.00 91.86           H  
ATOM   4432 HG22 ILE B  16      10.884  -2.932  34.706  1.00 91.86           H  
ATOM   4433 HG23 ILE B  16       9.836  -4.105  33.910  1.00 91.86           H  
ATOM   4434 HD11 ILE B  16      12.096  -2.406  36.519  1.00 91.86           H  
ATOM   4435 HD12 ILE B  16      13.189  -3.776  36.855  1.00 91.86           H  
ATOM   4436 HD13 ILE B  16      12.416  -2.900  38.186  1.00 91.86           H  
ATOM   4437  N   PRO B  17       8.264  -6.466  33.897  1.00 90.53           N  
ATOM   4438  CA  PRO B  17       7.950  -6.896  32.534  1.00 90.53           C  
ATOM   4439  C   PRO B  17       8.909  -6.280  31.514  1.00 90.53           C  
ATOM   4440  O   PRO B  17       9.335  -5.140  31.679  1.00 90.53           O  
ATOM   4441  CB  PRO B  17       6.507  -6.453  32.272  1.00 90.53           C  
ATOM   4442  CG  PRO B  17       5.898  -6.335  33.664  1.00 90.53           C  
ATOM   4443  CD  PRO B  17       7.081  -5.881  34.510  1.00 90.53           C  
ATOM   4444  HA  PRO B  17       8.008  -7.983  32.483  1.00 90.53           H  
ATOM   4445  HB2 PRO B  17       5.968  -7.181  31.666  1.00 90.53           H  
ATOM   4446  HB3 PRO B  17       6.494  -5.474  31.795  1.00 90.53           H  
ATOM   4447  HG2 PRO B  17       5.082  -5.613  33.690  1.00 90.53           H  
ATOM   4448  HG3 PRO B  17       5.561  -7.314  34.002  1.00 90.53           H  
ATOM   4449  HD2 PRO B  17       7.157  -4.793  34.498  1.00 90.53           H  
ATOM   4450  HD3 PRO B  17       6.951  -6.252  35.526  1.00 90.53           H  
ATOM   4451  N   GLU B  18       9.261  -7.021  30.465  1.00 92.99           N  
ATOM   4452  CA  GLU B  18      10.283  -6.603  29.491  1.00 92.99           C  
ATOM   4453  C   GLU B  18       9.919  -5.282  28.797  1.00 92.99           C  
ATOM   4454  O   GLU B  18      10.763  -4.402  28.625  1.00 92.99           O  
ATOM   4455  CB  GLU B  18      10.492  -7.751  28.492  1.00 92.99           C  
ATOM   4456  CG  GLU B  18      11.689  -7.521  27.557  1.00 92.99           C  
ATOM   4457  CD  GLU B  18      12.035  -8.749  26.693  1.00 92.99           C  
ATOM   4458  OE1 GLU B  18      12.979  -8.629  25.879  1.00 92.99           O  
ATOM   4459  OE2 GLU B  18      11.404  -9.818  26.870  1.00 92.99           O1-
ATOM   4460  H   GLU B  18       8.722  -7.849  30.257  1.00 92.99           H  
ATOM   4461  HA  GLU B  18      11.226  -6.433  30.011  1.00 92.99           H  
ATOM   4462  HB2 GLU B  18      10.672  -8.658  29.068  1.00 92.99           H  
ATOM   4463  HB3 GLU B  18       9.587  -7.888  27.900  1.00 92.99           H  
ATOM   4464  HG2 GLU B  18      11.475  -6.674  26.906  1.00 92.99           H  
ATOM   4465  HG3 GLU B  18      12.558  -7.269  28.166  1.00 92.99           H  
ATOM   4466  N   GLU B  19       8.636  -5.092  28.503  1.00 93.70           N  
ATOM   4467  CA  GLU B  19       8.076  -3.866  27.943  1.00 93.70           C  
ATOM   4468  C   GLU B  19       8.196  -2.647  28.877  1.00 93.70           C  
ATOM   4469  O   GLU B  19       8.183  -1.507  28.412  1.00 93.70           O  
ATOM   4470  CB  GLU B  19       6.620  -4.120  27.499  1.00 93.70           C  
ATOM   4471  CG  GLU B  19       5.577  -4.386  28.608  1.00 93.70           C  
ATOM   4472  CD  GLU B  19       5.461  -5.842  29.107  1.00 93.70           C  
ATOM   4473  OE1 GLU B  19       4.387  -6.177  29.649  1.00 93.70           O  
ATOM   4474  OE2 GLU B  19       6.436  -6.621  28.983  1.00 93.70           O1-
ATOM   4475  H   GLU B  19       7.988  -5.840  28.703  1.00 93.70           H  
ATOM   4476  HA  GLU B  19       8.651  -3.620  27.050  1.00 93.70           H  
ATOM   4477  HB2 GLU B  19       6.297  -3.228  26.961  1.00 93.70           H  
ATOM   4478  HB3 GLU B  19       6.599  -4.941  26.783  1.00 93.70           H  
ATOM   4479  HG2 GLU B  19       5.769  -3.723  29.450  1.00 93.70           H  
ATOM   4480  HG3 GLU B  19       4.608  -4.098  28.200  1.00 93.70           H  
ATOM   4481  N   GLU B  20       8.370  -2.865  30.184  1.00 93.49           N  
ATOM   4482  CA  GLU B  20       8.538  -1.812  31.188  1.00 93.49           C  
ATOM   4483  C   GLU B  20      10.013  -1.538  31.530  1.00 93.49           C  
ATOM   4484  O   GLU B  20      10.297  -0.561  32.230  1.00 93.49           O  
ATOM   4485  CB  GLU B  20       7.692  -2.111  32.445  1.00 93.49           C  
ATOM   4486  CG  GLU B  20       6.182  -2.091  32.150  1.00 93.49           C  
ATOM   4487  CD  GLU B  20       5.269  -2.206  33.384  1.00 93.49           C  
ATOM   4488  OE1 GLU B  20       4.073  -2.522  33.200  1.00 93.49           O  
ATOM   4489  OE2 GLU B  20       5.684  -1.920  34.529  1.00 93.49           O1-
ATOM   4490  H   GLU B  20       8.426  -3.825  30.497  1.00 93.49           H  
ATOM   4491  HA  GLU B  20       8.156  -0.879  30.774  1.00 93.49           H  
ATOM   4492  HB2 GLU B  20       7.899  -1.336  33.184  1.00 93.49           H  
ATOM   4493  HB3 GLU B  20       7.969  -3.079  32.863  1.00 93.49           H  
ATOM   4494  HG2 GLU B  20       5.944  -1.162  31.633  1.00 93.49           H  
ATOM   4495  HG3 GLU B  20       5.954  -2.921  31.480  1.00 93.49           H  
ATOM   4496  N   HIS B  21      10.974  -2.318  31.007  1.00 96.29           N  
ATOM   4497  CA  HIS B  21      12.405  -2.138  31.310  1.00 96.29           C  
ATOM   4498  C   HIS B  21      12.916  -0.755  30.909  1.00 96.29           C  
ATOM   4499  O   HIS B  21      13.526  -0.060  31.719  1.00 96.29           O  
ATOM   4500  CB  HIS B  21      13.263  -3.214  30.612  1.00 96.29           C  
ATOM   4501  CG  HIS B  21      13.175  -4.605  31.189  1.00 96.29           C  
ATOM   4502  CD2 HIS B  21      12.282  -5.029  32.123  1.00 96.29           C  
ATOM   4503  ND1 HIS B  21      14.002  -5.678  30.847  1.00 96.29           N  
ATOM   4504  CE1 HIS B  21      13.547  -6.728  31.546  1.00 96.29           C  
ATOM   4505  NE2 HIS B  21      12.515  -6.363  32.324  1.00 96.29           N  
ATOM   4506  H   HIS B  21      10.693  -3.090  30.421  1.00 96.29           H  
ATOM   4507  HA  HIS B  21      12.539  -2.211  32.390  1.00 96.29           H  
ATOM   4508  HB2 HIS B  21      14.310  -2.914  30.670  1.00 96.29           H  
ATOM   4509  HB3 HIS B  21      12.997  -3.263  29.556  1.00 96.29           H  
ATOM   4510  HD2 HIS B  21      11.495  -4.436  32.564  1.00 96.29           H  
ATOM   4511  HE1 HIS B  21      13.945  -7.729  31.483  1.00 96.29           H  
ATOM   4512  HE2 HIS B  21      11.941  -6.968  32.894  1.00 96.29           H  
ATOM   4513  N   GLY B  22      12.640  -0.347  29.668  1.00 97.11           N  
ATOM   4514  CA  GLY B  22      13.043   0.959  29.139  1.00 97.11           C  
ATOM   4515  C   GLY B  22      12.520   2.124  29.989  1.00 97.11           C  
ATOM   4516  O   GLY B  22      13.335   2.913  30.470  1.00 97.11           O  
ATOM   4517  H   GLY B  22      12.099  -0.968  29.085  1.00 97.11           H  
ATOM   4518  HA2 GLY B  22      14.131   1.014  29.114  1.00 97.11           H  
ATOM   4519  HA3 GLY B  22      12.663   1.068  28.124  1.00 97.11           H  
ATOM   4520  N   PRO B  23      11.194   2.219  30.225  1.00 97.38           N  
ATOM   4521  CA  PRO B  23      10.608   3.227  31.106  1.00 97.38           C  
ATOM   4522  C   PRO B  23      11.242   3.289  32.500  1.00 97.38           C  
ATOM   4523  O   PRO B  23      11.564   4.380  32.962  1.00 97.38           O  
ATOM   4524  CB  PRO B  23       9.118   2.879  31.182  1.00 97.38           C  
ATOM   4525  CG  PRO B  23       8.845   2.246  29.820  1.00 97.38           C  
ATOM   4526  CD  PRO B  23      10.139   1.489  29.527  1.00 97.38           C  
ATOM   4527  HA  PRO B  23      10.720   4.204  30.635  1.00 97.38           H  
ATOM   4528  HB2 PRO B  23       8.941   2.138  31.960  1.00 97.38           H  
ATOM   4529  HB3 PRO B  23       8.504   3.763  31.351  1.00 97.38           H  
ATOM   4530  HG2 PRO B  23       8.701   3.027  29.074  1.00 97.38           H  
ATOM   4531  HG3 PRO B  23       7.986   1.576  29.848  1.00 97.38           H  
ATOM   4532  HD2 PRO B  23      10.062   0.473  29.914  1.00 97.38           H  
ATOM   4533  HD3 PRO B  23      10.316   1.460  28.452  1.00 97.38           H  
ATOM   4534  N   HIS B  24      11.492   2.143  33.142  1.00 97.55           N  
ATOM   4535  CA  HIS B  24      12.090   2.113  34.479  1.00 97.55           C  
ATOM   4536  C   HIS B  24      13.542   2.620  34.491  1.00 97.55           C  
ATOM   4537  O   HIS B  24      13.912   3.422  35.353  1.00 97.55           O  
ATOM   4538  CB  HIS B  24      12.031   0.691  35.041  1.00 97.55           C  
ATOM   4539  CG  HIS B  24      10.699   0.281  35.605  1.00 97.55           C  
ATOM   4540  CD2 HIS B  24      10.381   0.145  36.930  1.00 97.55           C  
ATOM   4541  ND1 HIS B  24       9.592  -0.091  34.886  1.00 97.55           N  
ATOM   4542  CE1 HIS B  24       8.622  -0.433  35.749  1.00 97.55           C  
ATOM   4543  NE2 HIS B  24       9.066  -0.321  37.009  1.00 97.55           N  
ATOM   4544  H   HIS B  24      11.212   1.267  32.723  1.00 97.55           H  
ATOM   4545  HA  HIS B  24      11.518   2.765  35.140  1.00 97.55           H  
ATOM   4546  HB2 HIS B  24      12.735   0.652  35.873  1.00 97.55           H  
ATOM   4547  HB3 HIS B  24      12.352  -0.029  34.289  1.00 97.55           H  
ATOM   4548  HD1 HIS B  24       9.547  -0.175  33.880  1.00 97.55           H  
ATOM   4549  HD2 HIS B  24      11.033   0.335  37.769  1.00 97.55           H  
ATOM   4550  HE1 HIS B  24       7.638  -0.785  35.479  1.00 97.55           H  
ATOM   4551  N   ILE B  25      14.369   2.185  33.529  1.00 98.09           N  
ATOM   4552  CA  ILE B  25      15.763   2.646  33.398  1.00 98.09           C  
ATOM   4553  C   ILE B  25      15.791   4.157  33.156  1.00 98.09           C  
ATOM   4554  O   ILE B  25      16.541   4.888  33.802  1.00 98.09           O  
ATOM   4555  CB  ILE B  25      16.483   1.894  32.253  1.00 98.09           C  
ATOM   4556  CG1 ILE B  25      16.650   0.398  32.601  1.00 98.09           C  
ATOM   4557  CG2 ILE B  25      17.870   2.502  31.955  1.00 98.09           C  
ATOM   4558  CD1 ILE B  25      17.042  -0.467  31.394  1.00 98.09           C  
ATOM   4559  H   ILE B  25      14.010   1.525  32.854  1.00 98.09           H  
ATOM   4560  HA  ILE B  25      16.293   2.455  34.332  1.00 98.09           H  
ATOM   4561  HB  ILE B  25      15.872   1.977  31.353  1.00 98.09           H  
ATOM   4562 HG12 ILE B  25      17.406   0.291  33.378  1.00 98.09           H  
ATOM   4563 HG13 ILE B  25      15.717   0.003  33.000  1.00 98.09           H  
ATOM   4564 HG21 ILE B  25      17.782   3.544  31.650  1.00 98.09           H  
ATOM   4565 HG22 ILE B  25      18.354   1.970  31.136  1.00 98.09           H  
ATOM   4566 HG23 ILE B  25      18.498   2.437  32.844  1.00 98.09           H  
ATOM   4567 HD11 ILE B  25      16.341  -0.301  30.576  1.00 98.09           H  
ATOM   4568 HD12 ILE B  25      17.005  -1.521  31.673  1.00 98.09           H  
ATOM   4569 HD13 ILE B  25      18.055  -0.235  31.063  1.00 98.09           H  
ATOM   4570  N   GLU B  26      14.958   4.634  32.235  1.00 98.52           N  
ATOM   4571  CA  GLU B  26      14.913   6.041  31.858  1.00 98.52           C  
ATOM   4572  C   GLU B  26      14.359   6.925  32.989  1.00 98.52           C  
ATOM   4573  O   GLU B  26      14.884   8.013  33.226  1.00 98.52           O  
ATOM   4574  CB  GLU B  26      14.114   6.150  30.551  1.00 98.52           C  
ATOM   4575  CG  GLU B  26      13.931   7.585  30.064  1.00 98.52           C  
ATOM   4576  CD  GLU B  26      15.222   8.378  29.866  1.00 98.52           C  
ATOM   4577  OE1 GLU B  26      15.160   9.626  29.974  1.00 98.52           O  
ATOM   4578  OE2 GLU B  26      16.289   7.787  29.609  1.00 98.52           O1-
ATOM   4579  H   GLU B  26      14.354   3.988  31.748  1.00 98.52           H  
ATOM   4580  HA  GLU B  26      15.931   6.376  31.663  1.00 98.52           H  
ATOM   4581  HB2 GLU B  26      14.619   5.574  29.775  1.00 98.52           H  
ATOM   4582  HB3 GLU B  26      13.125   5.720  30.704  1.00 98.52           H  
ATOM   4583  HG2 GLU B  26      13.342   8.088  30.830  1.00 98.52           H  
ATOM   4584  HG3 GLU B  26      13.358   7.581  29.137  1.00 98.52           H  
ATOM   4585  N   GLY B  27      13.357   6.454  33.734  1.00 98.51           N  
ATOM   4586  CA  GLY B  27      12.856   7.134  34.929  1.00 98.51           C  
ATOM   4587  C   GLY B  27      13.936   7.284  36.004  1.00 98.51           C  
ATOM   4588  O   GLY B  27      14.178   8.395  36.480  1.00 98.51           O  
ATOM   4589  H   GLY B  27      12.934   5.572  33.487  1.00 98.51           H  
ATOM   4590  HA2 GLY B  27      12.488   8.126  34.664  1.00 98.51           H  
ATOM   4591  HA3 GLY B  27      12.024   6.557  35.332  1.00 98.51           H  
ATOM   4592  N   CYS B  28      14.687   6.212  36.291  1.00 98.59           N  
ATOM   4593  CA  CYS B  28      15.835   6.272  37.203  1.00 98.59           C  
ATOM   4594  C   CYS B  28      16.909   7.245  36.694  1.00 98.59           C  
ATOM   4595  O   CYS B  28      17.444   8.039  37.470  1.00 98.59           O  
ATOM   4596  CB  CYS B  28      16.440   4.874  37.394  1.00 98.59           C  
ATOM   4597  SG  CYS B  28      15.287   3.802  38.288  1.00 98.59           S  
ATOM   4598  H   CYS B  28      14.456   5.326  35.863  1.00 98.59           H  
ATOM   4599  HA  CYS B  28      15.501   6.639  38.173  1.00 98.59           H  
ATOM   4600  HB2 CYS B  28      17.351   4.962  37.986  1.00 98.59           H  
ATOM   4601  HB3 CYS B  28      16.688   4.428  36.431  1.00 98.59           H  
ATOM   4602  HG  CYS B  28      14.391   3.684  37.305  1.00 98.59           H  
ATOM   4603  N   ARG B  29      17.202   7.231  35.384  1.00 98.63           N  
ATOM   4604  CA  ARG B  29      18.167   8.144  34.754  1.00 98.63           C  
ATOM   4605  C   ARG B  29      17.774   9.606  34.969  1.00 98.63           C  
ATOM   4606  O   ARG B  29      18.618  10.405  35.373  1.00 98.63           O  
ATOM   4607  CB  ARG B  29      18.288   7.811  33.256  1.00 98.63           C  
ATOM   4608  CG  ARG B  29      19.525   8.461  32.620  1.00 98.63           C  
ATOM   4609  CD  ARG B  29      19.529   8.337  31.091  1.00 98.63           C  
ATOM   4610  NE  ARG B  29      18.475   9.153  30.469  1.00 98.63           N  
ATOM   4611  CZ  ARG B  29      18.501  10.426  30.149  1.00 98.63           C  
ATOM   4612  NH1 ARG B  29      19.580  11.136  30.281  1.00 98.63           N1+
ATOM   4613  NH2 ARG B  29      17.443  11.020  29.695  1.00 98.63           N  
ATOM   4614  H   ARG B  29      16.749   6.533  34.812  1.00 98.63           H  
ATOM   4615  HA  ARG B  29      19.135   8.002  35.236  1.00 98.63           H  
ATOM   4616  HB2 ARG B  29      18.370   6.732  33.131  1.00 98.63           H  
ATOM   4617  HB3 ARG B  29      17.390   8.147  32.738  1.00 98.63           H  
ATOM   4618  HG2 ARG B  29      20.402   7.936  32.998  1.00 98.63           H  
ATOM   4619  HG3 ARG B  29      19.591   9.514  32.895  1.00 98.63           H  
ATOM   4620  HD2 ARG B  29      19.369   7.292  30.825  1.00 98.63           H  
ATOM   4621  HD3 ARG B  29      20.508   8.630  30.710  1.00 98.63           H  
ATOM   4622  HE  ARG B  29      17.621   8.669  30.231  1.00 98.63           H  
ATOM   4623 HH11 ARG B  29      20.365  10.697  30.740  1.00 98.63           H  
ATOM   4624 HH12 ARG B  29      19.529  12.143  30.218  1.00 98.63           H  
ATOM   4625 HH21 ARG B  29      16.589  10.479  29.684  1.00 98.63           H  
ATOM   4626 HH22 ARG B  29      17.428  11.998  29.444  1.00 98.63           H  
ATOM   4627  N   ARG B  30      16.505   9.959  34.729  1.00 98.77           N  
ATOM   4628  CA  ARG B  30      15.985  11.321  34.948  1.00 98.77           C  
ATOM   4629  C   ARG B  30      16.073  11.742  36.413  1.00 98.77           C  
ATOM   4630  O   ARG B  30      16.548  12.843  36.687  1.00 98.77           O  
ATOM   4631  CB  ARG B  30      14.529  11.426  34.480  1.00 98.77           C  
ATOM   4632  CG  ARG B  30      14.370  11.393  32.955  1.00 98.77           C  
ATOM   4633  CD  ARG B  30      12.932  11.764  32.568  1.00 98.77           C  
ATOM   4634  NE  ARG B  30      11.932  10.823  33.124  1.00 98.77           N  
ATOM   4635  CZ  ARG B  30      11.318   9.855  32.473  1.00 98.77           C  
ATOM   4636  NH1 ARG B  30      11.565   9.611  31.222  1.00 98.77           N1+
ATOM   4637  NH2 ARG B  30      10.430   9.093  33.029  1.00 98.77           N  
ATOM   4638  H   ARG B  30      15.876   9.241  34.403  1.00 98.77           H  
ATOM   4639  HA  ARG B  30      16.593  12.037  34.395  1.00 98.77           H  
ATOM   4640  HB2 ARG B  30      13.948  10.621  34.928  1.00 98.77           H  
ATOM   4641  HB3 ARG B  30      14.127  12.373  34.841  1.00 98.77           H  
ATOM   4642  HG2 ARG B  30      14.614  10.405  32.566  1.00 98.77           H  
ATOM   4643  HG3 ARG B  30      15.047  12.119  32.505  1.00 98.77           H  
ATOM   4644  HD2 ARG B  30      12.717  12.764  32.943  1.00 98.77           H  
ATOM   4645  HD3 ARG B  30      12.863  11.805  31.481  1.00 98.77           H  
ATOM   4646  HE  ARG B  30      11.679  10.916  34.097  1.00 98.77           H  
ATOM   4647 HH11 ARG B  30      11.125   8.811  30.793  1.00 98.77           H  
ATOM   4648 HH12 ARG B  30      12.395  10.019  30.816  1.00 98.77           H  
ATOM   4649 HH21 ARG B  30      10.193   9.100  34.012  1.00 98.77           H  
ATOM   4650 HH22 ARG B  30       9.989   8.320  32.553  1.00 98.77           H  
ATOM   4651  N   ALA B  31      15.668  10.870  37.334  1.00 98.91           N  
ATOM   4652  CA  ALA B  31      15.723  11.133  38.770  1.00 98.91           C  
ATOM   4653  C   ALA B  31      17.160  11.376  39.258  1.00 98.91           C  
ATOM   4654  O   ALA B  31      17.431  12.383  39.914  1.00 98.91           O  
ATOM   4655  CB  ALA B  31      15.064   9.954  39.485  1.00 98.91           C  
ATOM   4656  H   ALA B  31      15.262   9.995  37.031  1.00 98.91           H  
ATOM   4657  HA  ALA B  31      15.144  12.029  38.995  1.00 98.91           H  
ATOM   4658  HB1 ALA B  31      14.016   9.895  39.191  1.00 98.91           H  
ATOM   4659  HB2 ALA B  31      15.560   9.020  39.215  1.00 98.91           H  
ATOM   4660  HB3 ALA B  31      15.122  10.092  40.564  1.00 98.91           H  
ATOM   4661  N   ALA B  32      18.102  10.512  38.861  1.00 98.87           N  
ATOM   4662  CA  ALA B  32      19.513  10.673  39.199  1.00 98.87           C  
ATOM   4663  C   ALA B  32      20.090  11.974  38.624  1.00 98.87           C  
ATOM   4664  O   ALA B  32      20.784  12.693  39.336  1.00 98.87           O  
ATOM   4665  CB  ALA B  32      20.289   9.443  38.715  1.00 98.87           C  
ATOM   4666  H   ALA B  32      17.821   9.690  38.344  1.00 98.87           H  
ATOM   4667  HA  ALA B  32      19.605  10.729  40.284  1.00 98.87           H  
ATOM   4668  HB1 ALA B  32      21.339   9.544  38.990  1.00 98.87           H  
ATOM   4669  HB2 ALA B  32      19.889   8.552  39.196  1.00 98.87           H  
ATOM   4670  HB3 ALA B  32      20.201   9.341  37.633  1.00 98.87           H  
ATOM   4671  N   MET B  33      19.774  12.320  37.370  1.00 98.73           N  
ATOM   4672  CA  MET B  33      20.220  13.581  36.764  1.00 98.73           C  
ATOM   4673  C   MET B  33      19.701  14.812  37.504  1.00 98.73           C  
ATOM   4674  O   MET B  33      20.460  15.753  37.709  1.00 98.73           O  
ATOM   4675  CB  MET B  33      19.787  13.661  35.298  1.00 98.73           C  
ATOM   4676  CG  MET B  33      20.669  12.797  34.402  1.00 98.73           C  
ATOM   4677  SD  MET B  33      20.206  12.872  32.654  1.00 98.73           S  
ATOM   4678  CE  MET B  33      20.667  14.574  32.241  1.00 98.73           C  
ATOM   4679  H   MET B  33      19.200  11.692  36.826  1.00 98.73           H  
ATOM   4680  HA  MET B  33      21.308  13.633  36.807  1.00 98.73           H  
ATOM   4681  HB2 MET B  33      18.745  13.355  35.197  1.00 98.73           H  
ATOM   4682  HB3 MET B  33      19.875  14.697  34.970  1.00 98.73           H  
ATOM   4683  HG2 MET B  33      20.608  11.761  34.734  1.00 98.73           H  
ATOM   4684  HG3 MET B  33      21.705  13.121  34.504  1.00 98.73           H  
ATOM   4685  HE1 MET B  33      20.537  14.744  31.172  1.00 98.73           H  
ATOM   4686  HE2 MET B  33      21.709  14.747  32.509  1.00 98.73           H  
ATOM   4687  HE3 MET B  33      20.037  15.275  32.789  1.00 98.73           H  
ATOM   4688  N   ALA B  34      18.438  14.817  37.928  1.00 98.77           N  
ATOM   4689  CA  ALA B  34      17.884  15.954  38.655  1.00 98.77           C  
ATOM   4690  C   ALA B  34      18.540  16.137  40.028  1.00 98.77           C  
ATOM   4691  O   ALA B  34      18.960  17.245  40.360  1.00 98.77           O  
ATOM   4692  CB  ALA B  34      16.382  15.753  38.778  1.00 98.77           C  
ATOM   4693  H   ALA B  34      17.841  14.026  37.735  1.00 98.77           H  
ATOM   4694  HA  ALA B  34      18.064  16.863  38.081  1.00 98.77           H  
ATOM   4695  HB1 ALA B  34      15.926  16.643  39.214  1.00 98.77           H  
ATOM   4696  HB2 ALA B  34      16.185  14.895  39.421  1.00 98.77           H  
ATOM   4697  HB3 ALA B  34      15.965  15.583  37.786  1.00 98.77           H  
ATOM   4698  N   GLY B  35      18.705  15.053  40.794  1.00 98.84           N  
ATOM   4699  CA  GLY B  35      19.438  15.113  42.059  1.00 98.84           C  
ATOM   4700  C   GLY B  35      20.914  15.482  41.859  1.00 98.84           C  
ATOM   4701  O   GLY B  35      21.475  16.252  42.636  1.00 98.84           O  
ATOM   4702  H   GLY B  35      18.331  14.167  40.484  1.00 98.84           H  
ATOM   4703  HA2 GLY B  35      19.370  14.146  42.557  1.00 98.84           H  
ATOM   4704  HA3 GLY B  35      18.981  15.860  42.707  1.00 98.84           H  
ATOM   4705  N   TRP B  36      21.542  15.027  40.772  1.00 98.30           N  
ATOM   4706  CA  TRP B  36      22.911  15.412  40.427  1.00 98.30           C  
ATOM   4707  C   TRP B  36      23.063  16.902  40.128  1.00 98.30           C  
ATOM   4708  O   TRP B  36      24.033  17.511  40.572  1.00 98.30           O  
ATOM   4709  CB  TRP B  36      23.403  14.606  39.228  1.00 98.30           C  
ATOM   4710  CG  TRP B  36      24.796  14.953  38.821  1.00 98.30           C  
ATOM   4711  CD1 TRP B  36      25.190  15.612  37.708  1.00 98.30           C  
ATOM   4712  CD2 TRP B  36      25.998  14.705  39.586  1.00 98.30           C  
ATOM   4713  CE2 TRP B  36      27.118  15.234  38.880  1.00 98.30           C  
ATOM   4714  CE3 TRP B  36      26.238  14.059  40.808  1.00 98.30           C  
ATOM   4715  NE1 TRP B  36      26.567  15.753  37.725  1.00 98.30           N  
ATOM   4716  CZ2 TRP B  36      28.426  15.142  39.379  1.00 98.30           C  
ATOM   4717  CZ3 TRP B  36      27.538  13.948  41.304  1.00 98.30           C  
ATOM   4718  CH2 TRP B  36      28.632  14.497  40.612  1.00 98.30           C  
ATOM   4719  H   TRP B  36      21.063  14.371  40.172  1.00 98.30           H  
ATOM   4720  HA  TRP B  36      23.557  15.194  41.278  1.00 98.30           H  
ATOM   4721  HB2 TRP B  36      23.392  13.553  39.514  1.00 98.30           H  
ATOM   4722  HB3 TRP B  36      22.736  14.750  38.379  1.00 98.30           H  
ATOM   4723  HD1 TRP B  36      24.522  15.973  36.940  1.00 98.30           H  
ATOM   4724  HE1 TRP B  36      27.087  16.158  36.960  1.00 98.30           H  
ATOM   4725  HE3 TRP B  36      25.415  13.613  41.348  1.00 98.30           H  
ATOM   4726  HZ2 TRP B  36      29.264  15.517  38.809  1.00 98.30           H  
ATOM   4727  HZ3 TRP B  36      27.678  13.394  42.221  1.00 98.30           H  
ATOM   4728  HH2 TRP B  36      29.629  14.369  41.009  1.00 98.30           H  
ATOM   4729  N   GLU B  37      22.122  17.514  39.409  1.00 98.06           N  
ATOM   4730  CA  GLU B  37      22.171  18.955  39.144  1.00 98.06           C  
ATOM   4731  C   GLU B  37      22.059  19.776  40.441  1.00 98.06           C  
ATOM   4732  O   GLU B  37      22.765  20.777  40.581  1.00 98.06           O  
ATOM   4733  CB  GLU B  37      21.114  19.353  38.101  1.00 98.06           C  
ATOM   4734  CG  GLU B  37      21.465  18.891  36.670  1.00 98.06           C  
ATOM   4735  CD  GLU B  37      22.804  19.445  36.133  1.00 98.06           C  
ATOM   4736  OE1 GLU B  37      23.528  18.726  35.401  1.00 98.06           O  
ATOM   4737  OE2 GLU B  37      23.165  20.600  36.450  1.00 98.06           O1-
ATOM   4738  H   GLU B  37      21.362  16.970  39.027  1.00 98.06           H  
ATOM   4739  HA  GLU B  37      23.149  19.197  38.731  1.00 98.06           H  
ATOM   4740  HB2 GLU B  37      20.149  18.933  38.387  1.00 98.06           H  
ATOM   4741  HB3 GLU B  37      21.014  20.438  38.097  1.00 98.06           H  
ATOM   4742  HG2 GLU B  37      20.663  19.207  36.001  1.00 98.06           H  
ATOM   4743  HG3 GLU B  37      21.501  17.802  36.642  1.00 98.06           H  
ATOM   4744  N   VAL B  38      21.293  19.310  41.440  1.00 98.58           N  
ATOM   4745  CA  VAL B  38      21.285  19.903  42.793  1.00 98.58           C  
ATOM   4746  C   VAL B  38      22.681  19.843  43.420  1.00 98.58           C  
ATOM   4747  O   VAL B  38      23.233  20.878  43.800  1.00 98.58           O  
ATOM   4748  CB  VAL B  38      20.236  19.233  43.709  1.00 98.58           C  
ATOM   4749  CG1 VAL B  38      20.298  19.758  45.147  1.00 98.58           C  
ATOM   4750  CG2 VAL B  38      18.817  19.477  43.185  1.00 98.58           C  
ATOM   4751  H   VAL B  38      20.736  18.485  41.270  1.00 98.58           H  
ATOM   4752  HA  VAL B  38      21.024  20.957  42.704  1.00 98.58           H  
ATOM   4753  HB  VAL B  38      20.406  18.157  43.744  1.00 98.58           H  
ATOM   4754 HG11 VAL B  38      21.229  19.455  45.626  1.00 98.58           H  
ATOM   4755 HG12 VAL B  38      20.208  20.845  45.159  1.00 98.58           H  
ATOM   4756 HG13 VAL B  38      19.478  19.330  45.723  1.00 98.58           H  
ATOM   4757 HG21 VAL B  38      18.604  20.546  43.155  1.00 98.58           H  
ATOM   4758 HG22 VAL B  38      18.096  18.988  43.842  1.00 98.58           H  
ATOM   4759 HG23 VAL B  38      18.703  19.058  42.185  1.00 98.58           H  
ATOM   4760  N   LEU B  39      23.307  18.662  43.456  1.00 98.08           N  
ATOM   4761  CA  LEU B  39      24.659  18.481  44.007  1.00 98.08           C  
ATOM   4762  C   LEU B  39      25.709  19.315  43.257  1.00 98.08           C  
ATOM   4763  O   LEU B  39      26.604  19.928  43.849  1.00 98.08           O  
ATOM   4764  CB  LEU B  39      25.047  16.995  43.920  1.00 98.08           C  
ATOM   4765  CG  LEU B  39      24.195  16.039  44.765  1.00 98.08           C  
ATOM   4766  CD1 LEU B  39      24.624  14.598  44.491  1.00 98.08           C  
ATOM   4767  CD2 LEU B  39      24.333  16.313  46.259  1.00 98.08           C  
ATOM   4768  H   LEU B  39      22.804  17.851  43.124  1.00 98.08           H  
ATOM   4769  HA  LEU B  39      24.669  18.802  45.049  1.00 98.08           H  
ATOM   4770  HB2 LEU B  39      24.993  16.678  42.879  1.00 98.08           H  
ATOM   4771  HB3 LEU B  39      26.085  16.902  44.237  1.00 98.08           H  
ATOM   4772  HG  LEU B  39      23.147  16.141  44.483  1.00 98.08           H  
ATOM   4773 HD11 LEU B  39      24.507  14.372  43.432  1.00 98.08           H  
ATOM   4774 HD12 LEU B  39      25.658  14.442  44.795  1.00 98.08           H  
ATOM   4775 HD13 LEU B  39      23.989  13.919  45.061  1.00 98.08           H  
ATOM   4776 HD21 LEU B  39      23.800  15.542  46.816  1.00 98.08           H  
ATOM   4777 HD22 LEU B  39      23.901  17.280  46.514  1.00 98.08           H  
ATOM   4778 HD23 LEU B  39      25.384  16.289  46.544  1.00 98.08           H  
ATOM   4779  N   ARG B  40      25.602  19.374  41.927  1.00 95.36           N  
ATOM   4780  CA  ARG B  40      26.503  20.133  41.056  1.00 95.36           C  
ATOM   4781  C   ARG B  40      26.384  21.638  41.286  1.00 95.36           C  
ATOM   4782  O   ARG B  40      27.404  22.335  41.226  1.00 95.36           O  
ATOM   4783  CB  ARG B  40      26.191  19.771  39.601  1.00 95.36           C  
ATOM   4784  CG  ARG B  40      27.191  20.418  38.640  1.00 95.36           C  
ATOM   4785  CD  ARG B  40      26.756  20.148  37.208  1.00 95.36           C  
ATOM   4786  NE  ARG B  40      27.696  20.761  36.256  1.00 95.36           N  
ATOM   4787  CZ  ARG B  40      27.570  20.678  34.948  1.00 95.36           C  
ATOM   4788  NH1 ARG B  40      26.561  20.060  34.395  1.00 95.36           N1+
ATOM   4789  NH2 ARG B  40      28.471  21.224  34.174  1.00 95.36           N  
ATOM   4790  H   ARG B  40      24.862  18.832  41.506  1.00 95.36           H  
ATOM   4791  HA  ARG B  40      27.523  19.830  41.291  1.00 95.36           H  
ATOM   4792  HB2 ARG B  40      26.234  18.688  39.480  1.00 95.36           H  
ATOM   4793  HB3 ARG B  40      25.184  20.108  39.358  1.00 95.36           H  
ATOM   4794  HG2 ARG B  40      27.214  21.499  38.782  1.00 95.36           H  
ATOM   4795  HG3 ARG B  40      28.184  20.004  38.812  1.00 95.36           H  
ATOM   4796  HD2 ARG B  40      25.758  20.561  37.059  1.00 95.36           H  
ATOM   4797  HD3 ARG B  40      26.705  19.071  37.046  1.00 95.36           H  
ATOM   4798  HE  ARG B  40      28.467  21.291  36.634  1.00 95.36           H  
ATOM   4799 HH11 ARG B  40      25.791  19.750  34.971  1.00 95.36           H  
ATOM   4800 HH12 ARG B  40      26.430  20.004  33.395  1.00 95.36           H  
ATOM   4801 HH21 ARG B  40      29.264  21.701  34.580  1.00 95.36           H  
ATOM   4802 HH22 ARG B  40      28.355  21.157  33.173  1.00 95.36           H  
ATOM   4803  N   ALA B  41      25.187  22.131  41.584  1.00 96.95           N  
ATOM   4804  CA  ALA B  41      24.952  23.515  41.977  1.00 96.95           C  
ATOM   4805  C   ALA B  41      25.444  23.832  43.404  1.00 96.95           C  
ATOM   4806  O   ALA B  41      25.499  24.998  43.780  1.00 96.95           O  
ATOM   4807  CB  ALA B  41      23.462  23.815  41.796  1.00 96.95           C  
ATOM   4808  H   ALA B  41      24.388  21.515  41.547  1.00 96.95           H  
ATOM   4809  HA  ALA B  41      25.503  24.168  41.300  1.00 96.95           H  
ATOM   4810  HB1 ALA B  41      23.264  24.861  42.028  1.00 96.95           H  
ATOM   4811  HB2 ALA B  41      23.161  23.615  40.768  1.00 96.95           H  
ATOM   4812  HB3 ALA B  41      22.870  23.188  42.464  1.00 96.95           H  
ATOM   4813  N   GLY B  42      25.871  22.822  44.172  1.00 96.87           N  
ATOM   4814  CA  GLY B  42      26.297  22.971  45.565  1.00 96.87           C  
ATOM   4815  C   GLY B  42      25.162  22.816  46.579  1.00 96.87           C  
ATOM   4816  O   GLY B  42      25.336  23.222  47.721  1.00 96.87           O  
ATOM   4817  H   GLY B  42      25.756  21.879  43.830  1.00 96.87           H  
ATOM   4818  HA2 GLY B  42      26.753  23.949  45.719  1.00 96.87           H  
ATOM   4819  HA3 GLY B  42      27.032  22.198  45.789  1.00 96.87           H  
ATOM   4820  N   GLY B  43      24.020  22.258  46.169  1.00 98.46           N  
ATOM   4821  CA  GLY B  43      22.950  21.857  47.080  1.00 98.46           C  
ATOM   4822  C   GLY B  43      23.344  20.662  47.949  1.00 98.46           C  
ATOM   4823  O   GLY B  43      24.314  19.954  47.659  1.00 98.46           O  
ATOM   4824  H   GLY B  43      23.950  21.921  45.219  1.00 98.46           H  
ATOM   4825  HA2 GLY B  43      22.061  21.590  46.508  1.00 98.46           H  
ATOM   4826  HA3 GLY B  43      22.699  22.693  47.732  1.00 98.46           H  
ATOM   4827  N   SER B  44      22.581  20.455  49.021  1.00 98.84           N  
ATOM   4828  CA  SER B  44      22.840  19.393  49.995  1.00 98.84           C  
ATOM   4829  C   SER B  44      22.474  18.007  49.458  1.00 98.84           C  
ATOM   4830  O   SER B  44      21.658  17.869  48.540  1.00 98.84           O  
ATOM   4831  CB  SER B  44      22.092  19.682  51.301  1.00 98.84           C  
ATOM   4832  OG  SER B  44      20.693  19.520  51.145  1.00 98.84           O  
ATOM   4833  H   SER B  44      21.754  21.019  49.155  1.00 98.84           H  
ATOM   4834  HA  SER B  44      23.906  19.386  50.224  1.00 98.84           H  
ATOM   4835  HB2 SER B  44      22.442  18.989  52.065  1.00 98.84           H  
ATOM   4836  HB3 SER B  44      22.312  20.697  51.635  1.00 98.84           H  
ATOM   4837  HG  SER B  44      20.299  20.310  50.767  1.00 98.84           H  
ATOM   4838  N   ALA B  45      23.028  16.961  50.076  1.00 98.93           N  
ATOM   4839  CA  ALA B  45      22.639  15.583  49.783  1.00 98.93           C  
ATOM   4840  C   ALA B  45      21.140  15.361  50.031  1.00 98.93           C  
ATOM   4841  O   ALA B  45      20.476  14.661  49.268  1.00 98.93           O  
ATOM   4842  CB  ALA B  45      23.493  14.646  50.642  1.00 98.93           C  
ATOM   4843  H   ALA B  45      23.755  17.128  50.757  1.00 98.93           H  
ATOM   4844  HA  ALA B  45      22.832  15.367  48.733  1.00 98.93           H  
ATOM   4845  HB1 ALA B  45      24.542  14.755  50.366  1.00 98.93           H  
ATOM   4846  HB2 ALA B  45      23.192  13.612  50.478  1.00 98.93           H  
ATOM   4847  HB3 ALA B  45      23.379  14.885  51.700  1.00 98.93           H  
ATOM   4848  N   LEU B  46      20.604  16.013  51.063  1.00 98.94           N  
ATOM   4849  CA  LEU B  46      19.204  15.947  51.459  1.00 98.94           C  
ATOM   4850  C   LEU B  46      18.267  16.507  50.375  1.00 98.94           C  
ATOM   4851  O   LEU B  46      17.283  15.865  50.012  1.00 98.94           O  
ATOM   4852  CB  LEU B  46      19.104  16.719  52.777  1.00 98.94           C  
ATOM   4853  CG  LEU B  46      17.790  16.518  53.532  1.00 98.94           C  
ATOM   4854  CD1 LEU B  46      17.669  15.095  54.079  1.00 98.94           C  
ATOM   4855  CD2 LEU B  46      17.782  17.521  54.684  1.00 98.94           C  
ATOM   4856  H   LEU B  46      21.218  16.597  51.612  1.00 98.94           H  
ATOM   4857  HA  LEU B  46      18.939  14.903  51.626  1.00 98.94           H  
ATOM   4858  HB2 LEU B  46      19.231  17.779  52.556  1.00 98.94           H  
ATOM   4859  HB3 LEU B  46      19.920  16.418  53.435  1.00 98.94           H  
ATOM   4860  HG  LEU B  46      16.945  16.720  52.873  1.00 98.94           H  
ATOM   4861 HD11 LEU B  46      16.807  15.023  54.743  1.00 98.94           H  
ATOM   4862 HD12 LEU B  46      17.547  14.390  53.257  1.00 98.94           H  
ATOM   4863 HD13 LEU B  46      18.567  14.827  54.638  1.00 98.94           H  
ATOM   4864 HD21 LEU B  46      18.124  18.497  54.339  1.00 98.94           H  
ATOM   4865 HD22 LEU B  46      18.438  17.188  55.489  1.00 98.94           H  
ATOM   4866 HD23 LEU B  46      16.762  17.656  55.047  1.00 98.94           H  
ATOM   4867  N   ASP B  47      18.611  17.659  49.797  1.00 98.94           N  
ATOM   4868  CA  ASP B  47      17.840  18.257  48.699  1.00 98.94           C  
ATOM   4869  C   ASP B  47      17.937  17.413  47.419  1.00 98.94           C  
ATOM   4870  O   ASP B  47      16.975  17.313  46.652  1.00 98.94           O  
ATOM   4871  CB  ASP B  47      18.327  19.688  48.428  1.00 98.94           C  
ATOM   4872  CG  ASP B  47      18.267  20.598  49.658  1.00 98.94           C  
ATOM   4873  OD1 ASP B  47      17.317  20.471  50.472  1.00 98.94           O  
ATOM   4874  OD2 ASP B  47      19.239  21.374  49.824  1.00 98.94           O1-
ATOM   4875  H   ASP B  47      19.428  18.144  50.139  1.00 98.94           H  
ATOM   4876  HA  ASP B  47      16.789  18.299  48.986  1.00 98.94           H  
ATOM   4877  HB2 ASP B  47      17.716  20.127  47.640  1.00 98.94           H  
ATOM   4878  HB3 ASP B  47      19.357  19.644  48.073  1.00 98.94           H  
ATOM   4879  N   ALA B  48      19.086  16.768  47.191  1.00 98.97           N  
ATOM   4880  CA  ALA B  48      19.305  15.907  46.035  1.00 98.97           C  
ATOM   4881  C   ALA B  48      18.461  14.623  46.087  1.00 98.97           C  
ATOM   4882  O   ALA B  48      17.833  14.276  45.083  1.00 98.97           O  
ATOM   4883  CB  ALA B  48      20.800  15.604  45.933  1.00 98.97           C  
ATOM   4884  H   ALA B  48      19.846  16.906  47.841  1.00 98.97           H  
ATOM   4885  HA  ALA B  48      19.009  16.454  45.140  1.00 98.97           H  
ATOM   4886  HB1 ALA B  48      21.354  16.542  45.900  1.00 98.97           H  
ATOM   4887  HB2 ALA B  48      20.998  15.035  45.024  1.00 98.97           H  
ATOM   4888  HB3 ALA B  48      21.133  15.023  46.794  1.00 98.97           H  
ATOM   4889  N   VAL B  49      18.409  13.936  47.237  1.00 98.98           N  
ATOM   4890  CA  VAL B  49      17.587  12.719  47.384  1.00 98.98           C  
ATOM   4891  C   VAL B  49      16.095  13.031  47.354  1.00 98.98           C  
ATOM   4892  O   VAL B  49      15.347  12.289  46.722  1.00 98.98           O  
ATOM   4893  CB  VAL B  49      17.930  11.876  48.629  1.00 98.98           C  
ATOM   4894  CG1 VAL B  49      19.368  11.361  48.562  1.00 98.98           C  
ATOM   4895  CG2 VAL B  49      17.728  12.595  49.965  1.00 98.98           C  
ATOM   4896  H   VAL B  49      18.948  14.262  48.026  1.00 98.98           H  
ATOM   4897  HA  VAL B  49      17.777  12.087  46.517  1.00 98.98           H  
ATOM   4898  HB  VAL B  49      17.282  11.000  48.624  1.00 98.98           H  
ATOM   4899 HG11 VAL B  49      19.534  10.650  49.370  1.00 98.98           H  
ATOM   4900 HG12 VAL B  49      19.542  10.862  47.609  1.00 98.98           H  
ATOM   4901 HG13 VAL B  49      20.064  12.193  48.673  1.00 98.98           H  
ATOM   4902 HG21 VAL B  49      16.690  12.910  50.077  1.00 98.98           H  
ATOM   4903 HG22 VAL B  49      18.377  13.470  50.020  1.00 98.98           H  
ATOM   4904 HG23 VAL B  49      17.970  11.921  50.786  1.00 98.98           H  
ATOM   4905  N   GLU B  50      15.662  14.149  47.947  1.00 98.97           N  
ATOM   4906  CA  GLU B  50      14.272  14.601  47.838  1.00 98.97           C  
ATOM   4907  C   GLU B  50      13.913  14.865  46.373  1.00 98.97           C  
ATOM   4908  O   GLU B  50      12.936  14.319  45.871  1.00 98.97           O  
ATOM   4909  CB  GLU B  50      14.050  15.858  48.693  1.00 98.97           C  
ATOM   4910  CG  GLU B  50      12.575  16.292  48.663  1.00 98.97           C  
ATOM   4911  CD  GLU B  50      12.270  17.539  49.498  1.00 98.97           C  
ATOM   4912  OE1 GLU B  50      11.061  17.886  49.544  1.00 98.97           O  
ATOM   4913  OE2 GLU B  50      13.214  18.130  50.078  1.00 98.97           O1-
ATOM   4914  H   GLU B  50      16.310  14.711  48.480  1.00 98.97           H  
ATOM   4915  HA  GLU B  50      13.613  13.812  48.202  1.00 98.97           H  
ATOM   4916  HB2 GLU B  50      14.337  15.645  49.723  1.00 98.97           H  
ATOM   4917  HB3 GLU B  50      14.677  16.667  48.317  1.00 98.97           H  
ATOM   4918  HG2 GLU B  50      11.967  15.466  49.030  1.00 98.97           H  
ATOM   4919  HG3 GLU B  50      12.281  16.498  47.633  1.00 98.97           H  
ATOM   4920  N   THR B  51      14.732  15.641  45.657  1.00 98.96           N  
ATOM   4921  CA  THR B  51      14.498  15.964  44.241  1.00 98.96           C  
ATOM   4922  C   THR B  51      14.410  14.706  43.375  1.00 98.96           C  
ATOM   4923  O   THR B  51      13.515  14.598  42.535  1.00 98.96           O  
ATOM   4924  CB  THR B  51      15.606  16.884  43.709  1.00 98.96           C  
ATOM   4925  CG2 THR B  51      15.425  17.256  42.238  1.00 98.96           C  
ATOM   4926  OG1 THR B  51      15.607  18.091  44.432  1.00 98.96           O  
ATOM   4927  H   THR B  51      15.524  16.057  46.126  1.00 98.96           H  
ATOM   4928  HA  THR B  51      13.546  16.488  44.152  1.00 98.96           H  
ATOM   4929  HB  THR B  51      16.575  16.399  43.831  1.00 98.96           H  
ATOM   4930  HG1 THR B  51      16.032  17.915  45.274  1.00 98.96           H  
ATOM   4931 HG21 THR B  51      14.439  17.693  42.084  1.00 98.96           H  
ATOM   4932 HG22 THR B  51      16.191  17.976  41.952  1.00 98.96           H  
ATOM   4933 HG23 THR B  51      15.533  16.370  41.612  1.00 98.96           H  
ATOM   4934  N   ALA B  52      15.312  13.742  43.584  1.00 98.97           N  
ATOM   4935  CA  ALA B  52      15.306  12.485  42.846  1.00 98.97           C  
ATOM   4936  C   ALA B  52      14.043  11.659  43.133  1.00 98.97           C  
ATOM   4937  O   ALA B  52      13.375  11.230  42.194  1.00 98.97           O  
ATOM   4938  CB  ALA B  52      16.585  11.713  43.180  1.00 98.97           C  
ATOM   4939  H   ALA B  52      16.021  13.881  44.290  1.00 98.97           H
[truncated: 277,782 more chars]
