# Supplementary material for: The effects of nature‐inspired amino acid substitutions on structural and biochemical properties of the E. coli L‐asparaginase EcAIII
Source: Protein Sci. 2023 Jun 1;32(6):e4647. doi: 10.1002/pro.4647 (PMC10204187; doi:10.1002/pro.4647)
Supplement: Supplementary file 6 — DATA S3. Supporting Information. [file PRO-32-e4647-s004.zip › predicted_structures_of_orthologs_PDB_files/K/NZ_FOCL01000002.1_512_post.pdb]

ATOM      1  N   MET A   1      16.303 -19.600  81.809  1.00 96.77           N  
ATOM      2  CA  MET A   1      15.136 -18.718  81.641  1.00 96.77           C  
ATOM      3  C   MET A   1      15.410 -17.407  82.328  1.00 96.77           C  
ATOM      4  O   MET A   1      15.910 -17.446  83.446  1.00 96.77           O  
ATOM      5  CB  MET A   1      13.896 -19.264  82.317  1.00 96.77           C  
ATOM      6  CG  MET A   1      13.276 -20.474  81.639  1.00 96.77           C  
ATOM      7  SD  MET A   1      12.101 -21.303  82.741  1.00 96.77           S  
ATOM      8  CE  MET A   1      11.320 -19.872  83.535  1.00 96.77           C  
ATOM      9  H   MET A   1      16.103 -20.516  81.435  1.00 96.77           H  
ATOM     10  HA  MET A   1      14.942 -18.554  80.581  1.00 96.77           H  
ATOM     11  HB2 MET A   1      13.153 -18.466  82.332  1.00 96.77           H  
ATOM     12  HB3 MET A   1      14.146 -19.524  83.345  1.00 96.77           H  
ATOM     13  HG2 MET A   1      12.754 -20.148  80.740  1.00 96.77           H  
ATOM     14  HG3 MET A   1      14.055 -21.183  81.357  1.00 96.77           H  
ATOM     15  HE1 MET A   1      10.389 -20.169  84.019  1.00 96.77           H  
ATOM     16  HE2 MET A   1      11.981 -19.442  84.287  1.00 96.77           H  
ATOM     17  HE3 MET A   1      11.065 -19.117  82.791  1.00 96.77           H  
ATOM     18  H2  MET A   1      16.520 -19.661  82.793  1.00 96.77           H  
ATOM     19  H3  MET A   1      17.097 -19.207  81.325  1.00 96.77           H  
ATOM     20  N   LYS A   2      15.102 -16.287  81.685  1.00 98.67           N  
ATOM     21  CA  LYS A   2      15.315 -14.943  82.229  1.00 98.67           C  
ATOM     22  C   LYS A   2      14.240 -14.012  81.687  1.00 98.67           C  
ATOM     23  O   LYS A   2      13.829 -14.182  80.541  1.00 98.67           O  
ATOM     24  CB  LYS A   2      16.721 -14.443  81.846  1.00 98.67           C  
ATOM     25  CG  LYS A   2      17.827 -15.318  82.460  1.00 98.67           C  
ATOM     26  CD  LYS A   2      19.244 -14.791  82.242  1.00 98.67           C  
ATOM     27  CE  LYS A   2      20.210 -15.411  83.264  1.00 98.67           C  
ATOM     28  NZ  LYS A   2      21.067 -14.385  83.909  1.00 98.67           N1+
ATOM     29  H   LYS A   2      14.657 -16.346  80.780  1.00 98.67           H  
ATOM     30  HA  LYS A   2      15.223 -14.954  83.316  1.00 98.67           H  
ATOM     31  HB2 LYS A   2      16.828 -13.419  82.204  1.00 98.67           H  
ATOM     32  HB3 LYS A   2      16.831 -14.436  80.762  1.00 98.67           H  
ATOM     33  HG2 LYS A   2      17.796 -16.318  82.025  1.00 98.67           H  
ATOM     34  HG3 LYS A   2      17.629 -15.398  83.528  1.00 98.67           H  
ATOM     35  HD2 LYS A   2      19.242 -13.705  82.333  1.00 98.67           H  
ATOM     36  HD3 LYS A   2      19.566 -15.029  81.229  1.00 98.67           H  
ATOM     37  HE2 LYS A   2      20.833 -16.145  82.753  1.00 98.67           H  
ATOM     38  HE3 LYS A   2      19.636 -15.922  84.036  1.00 98.67           H  
ATOM     39  HZ1 LYS A   2      21.567 -13.860  83.206  1.00 98.67           H  
ATOM     40  HZ2 LYS A   2      20.520 -13.766  84.491  1.00 98.67           H  
ATOM     41  HZ3 LYS A   2      21.729 -14.803  84.547  1.00 98.67           H  
ATOM     42  N   ILE A   3      13.796 -13.050  82.482  1.00 98.95           N  
ATOM     43  CA  ILE A   3      12.861 -12.012  82.044  1.00 98.95           C  
ATOM     44  C   ILE A   3      13.271 -10.670  82.643  1.00 98.95           C  
ATOM     45  O   ILE A   3      13.713 -10.609  83.789  1.00 98.95           O  
ATOM     46  CB  ILE A   3      11.404 -12.410  82.376  1.00 98.95           C  
ATOM     47  CG1 ILE A   3      10.391 -11.474  81.687  1.00 98.95           C  
ATOM     48  CG2 ILE A   3      11.158 -12.486  83.889  1.00 98.95           C  
ATOM     49  CD1 ILE A   3       8.933 -11.892  81.917  1.00 98.95           C  
ATOM     50  H   ILE A   3      14.135 -12.995  83.432  1.00 98.95           H  
ATOM     51  HA  ILE A   3      12.936 -11.917  80.961  1.00 98.95           H  
ATOM     52  HB  ILE A   3      11.244 -13.409  81.971  1.00 98.95           H  
ATOM     53 HG12 ILE A   3      10.515 -10.452  82.044  1.00 98.95           H  
ATOM     54 HG13 ILE A   3      10.583 -11.488  80.614  1.00 98.95           H  
ATOM     55 HG21 ILE A   3      10.182 -12.925  84.101  1.00 98.95           H  
ATOM     56 HG22 ILE A   3      11.202 -11.489  84.325  1.00 98.95           H  
ATOM     57 HG23 ILE A   3      11.922 -13.106  84.359  1.00 98.95           H  
ATOM     58 HD11 ILE A   3       8.820 -12.962  81.744  1.00 98.95           H  
ATOM     59 HD12 ILE A   3       8.635 -11.654  82.938  1.00 98.95           H  
ATOM     60 HD13 ILE A   3       8.280 -11.351  81.234  1.00 98.95           H  
ATOM     61  N   ILE A   4      13.127  -9.604  81.867  1.00 98.98           N  
ATOM     62  CA  ILE A   4      13.297  -8.224  82.319  1.00 98.98           C  
ATOM     63  C   ILE A   4      12.185  -7.370  81.722  1.00 98.98           C  
ATOM     64  O   ILE A   4      11.780  -7.585  80.577  1.00 98.98           O  
ATOM     65  CB  ILE A   4      14.719  -7.696  82.016  1.00 98.98           C  
ATOM     66  CG1 ILE A   4      14.918  -6.290  82.624  1.00 98.98           C  
ATOM     67  CG2 ILE A   4      15.043  -7.692  80.511  1.00 98.98           C  
ATOM     68  CD1 ILE A   4      16.379  -5.834  82.699  1.00 98.98           C  
ATOM     69  H   ILE A   4      12.794  -9.735  80.922  1.00 98.98           H  
ATOM     70  HA  ILE A   4      13.166  -8.201  83.401  1.00 98.98           H  
ATOM     71  HB  ILE A   4      15.420  -8.373  82.507  1.00 98.98           H  
ATOM     72 HG12 ILE A   4      14.525  -6.281  83.640  1.00 98.98           H  
ATOM     73 HG13 ILE A   4      14.352  -5.559  82.048  1.00 98.98           H  
ATOM     74 HG21 ILE A   4      14.766  -8.643  80.060  1.00 98.98           H  
ATOM     75 HG22 ILE A   4      16.110  -7.529  80.356  1.00 98.98           H  
ATOM     76 HG23 ILE A   4      14.483  -6.911  79.996  1.00 98.98           H  
ATOM     77 HD11 ILE A   4      16.416  -4.841  83.147  1.00 98.98           H  
ATOM     78 HD12 ILE A   4      16.832  -5.794  81.708  1.00 98.98           H  
ATOM     79 HD13 ILE A   4      16.946  -6.519  83.330  1.00 98.98           H  
ATOM     80  N   ILE A   5      11.685  -6.421  82.507  1.00 98.96           N  
ATOM     81  CA  ILE A   5      10.636  -5.478  82.126  1.00 98.96           C  
ATOM     82  C   ILE A   5      11.035  -4.047  82.469  1.00 98.96           C  
ATOM     83  O   ILE A   5      11.779  -3.822  83.423  1.00 98.96           O  
ATOM     84  CB  ILE A   5       9.284  -5.828  82.779  1.00 98.96           C  
ATOM     85  CG1 ILE A   5       9.315  -5.807  84.324  1.00 98.96           C  
ATOM     86  CG2 ILE A   5       8.797  -7.185  82.269  1.00 98.96           C  
ATOM     87  CD1 ILE A   5       7.941  -6.011  84.970  1.00 98.96           C  
ATOM     88  H   ILE A   5      12.070  -6.322  83.435  1.00 98.96           H  
ATOM     89  HA  ILE A   5      10.516  -5.523  81.044  1.00 98.96           H  
ATOM     90  HB  ILE A   5       8.562  -5.080  82.451  1.00 98.96           H  
ATOM     91 HG12 ILE A   5       9.982  -6.589  84.689  1.00 98.96           H  
ATOM     92 HG13 ILE A   5       9.697  -4.845  84.664  1.00 98.96           H  
ATOM     93 HG21 ILE A   5       8.801  -7.177  81.180  1.00 98.96           H  
ATOM     94 HG22 ILE A   5       7.775  -7.338  82.615  1.00 98.96           H  
ATOM     95 HG23 ILE A   5       9.435  -7.991  82.633  1.00 98.96           H  
ATOM     96 HD11 ILE A   5       8.010  -5.785  86.035  1.00 98.96           H  
ATOM     97 HD12 ILE A   5       7.211  -5.342  84.516  1.00 98.96           H  
ATOM     98 HD13 ILE A   5       7.618  -7.045  84.853  1.00 98.96           H  
ATOM     99  N   HIS A   6      10.489  -3.081  81.734  1.00 98.47           N  
ATOM    100  CA  HIS A   6      10.561  -1.658  82.072  1.00 98.47           C  
ATOM    101  C   HIS A   6       9.172  -1.014  82.041  1.00 98.47           C  
ATOM    102  O   HIS A   6       8.250  -1.507  81.386  1.00 98.47           O  
ATOM    103  CB  HIS A   6      11.575  -0.919  81.187  1.00 98.47           C  
ATOM    104  CG  HIS A   6      11.106  -0.705  79.773  1.00 98.47           C  
ATOM    105  CD2 HIS A   6      11.558  -1.353  78.666  1.00 98.47           C  
ATOM    106  ND1 HIS A   6      10.126   0.204  79.385  1.00 98.47           N  
ATOM    107  CE1 HIS A   6       9.994   0.049  78.058  1.00 98.47           C  
ATOM    108  NE2 HIS A   6      10.844  -0.875  77.599  1.00 98.47           N  
ATOM    109  H   HIS A   6       9.872  -3.347  80.980  1.00 98.47           H  
ATOM    110  HA  HIS A   6      10.918  -1.568  83.098  1.00 98.47           H  
ATOM    111  HB2 HIS A   6      11.770   0.061  81.625  1.00 98.47           H  
ATOM    112  HB3 HIS A   6      12.519  -1.465  81.182  1.00 98.47           H  
ATOM    113  HD2 HIS A   6      12.362  -2.072  78.629  1.00 98.47           H  
ATOM    114  HE1 HIS A   6       9.321   0.616  77.432  1.00 98.47           H  
ATOM    115  HE2 HIS A   6      10.942  -1.162  76.635  1.00 98.47           H  
ATOM    116  N   GLY A   7       9.035   0.087  82.777  1.00 95.21           N  
ATOM    117  CA  GLY A   7       7.805   0.869  82.909  1.00 95.21           C  
ATOM    118  C   GLY A   7       8.007   2.357  82.623  1.00 95.21           C  
ATOM    119  O   GLY A   7       7.339   3.200  83.232  1.00 95.21           O  
ATOM    120  H   GLY A   7       9.851   0.401  83.282  1.00 95.21           H  
ATOM    121  HA2 GLY A   7       7.059   0.492  82.208  1.00 95.21           H  
ATOM    122  HA3 GLY A   7       7.411   0.754  83.918  1.00 95.21           H  
ATOM    123  N   GLY A   8       8.953   2.688  81.743  1.00 91.88           N  
ATOM    124  CA  GLY A   8       9.277   4.067  81.395  1.00 91.88           C  
ATOM    125  C   GLY A   8      10.199   4.772  82.379  1.00 91.88           C  
ATOM    126  O   GLY A   8      10.897   4.135  83.164  1.00 91.88           O  
ATOM    127  H   GLY A   8       9.423   1.945  81.246  1.00 91.88           H  
ATOM    128  HA2 GLY A   8       9.768   4.094  80.422  1.00 91.88           H  
ATOM    129  HA3 GLY A   8       8.347   4.633  81.345  1.00 91.88           H  
ATOM    130  N   PHE A   9      10.188   6.101  82.334  1.00 86.64           N  
ATOM    131  CA  PHE A   9      10.946   6.933  83.259  1.00 86.64           C  
ATOM    132  C   PHE A   9      10.089   7.440  84.415  1.00 86.64           C  
ATOM    133  O   PHE A   9       8.850   7.428  84.400  1.00 86.64           O  
ATOM    134  CB  PHE A   9      11.638   8.064  82.491  1.00 86.64           C  
ATOM    135  CG  PHE A   9      12.782   7.538  81.657  1.00 86.64           C  
ATOM    136  CD1 PHE A   9      14.058   7.432  82.232  1.00 86.64           C  
ATOM    137  CD2 PHE A   9      12.564   7.084  80.344  1.00 86.64           C  
ATOM    138  CE1 PHE A   9      15.114   6.886  81.494  1.00 86.64           C  
ATOM    139  CE2 PHE A   9      13.650   6.608  79.586  1.00 86.64           C  
ATOM    140  CZ  PHE A   9      14.924   6.515  80.161  1.00 86.64           C  
ATOM    141  H   PHE A   9       9.619   6.579  81.650  1.00 86.64           H  
ATOM    142  HA  PHE A   9      11.739   6.336  83.710  1.00 86.64           H  
ATOM    143  HB2 PHE A   9      12.039   8.790  83.197  1.00 86.64           H  
ATOM    144  HB3 PHE A   9      10.920   8.584  81.858  1.00 86.64           H  
ATOM    145  HD1 PHE A   9      14.236   7.748  83.250  1.00 86.64           H  
ATOM    146  HD2 PHE A   9      11.579   7.140  79.904  1.00 86.64           H  
ATOM    147  HE1 PHE A   9      16.078   6.740  81.956  1.00 86.64           H  
ATOM    148  HE2 PHE A   9      13.512   6.309  78.558  1.00 86.64           H  
ATOM    149  HZ  PHE A   9      15.768   6.147  79.598  1.00 86.64           H  
ATOM    150  N   PHE A  10      10.772   7.881  85.460  1.00 75.71           N  
ATOM    151  CA  PHE A  10      10.170   8.540  86.602  1.00 75.71           C  
ATOM    152  C   PHE A  10      10.983   9.777  86.987  1.00 75.71           C  
ATOM    153  O   PHE A  10      12.211   9.745  87.005  1.00 75.71           O  
ATOM    154  CB  PHE A  10      10.068   7.519  87.733  1.00 75.71           C  
ATOM    155  CG  PHE A  10       9.680   8.116  89.061  1.00 75.71           C  
ATOM    156  CD1 PHE A  10      10.693   8.415  89.988  1.00 75.71           C  
ATOM    157  CD2 PHE A  10       8.330   8.361  89.375  1.00 75.71           C  
ATOM    158  CE1 PHE A  10      10.354   8.875  91.265  1.00 75.71           C  
ATOM    159  CE2 PHE A  10       7.990   8.826  90.656  1.00 75.71           C  
ATOM    160  CZ  PHE A  10       9.006   9.031  91.605  1.00 75.71           C  
ATOM    161  H   PHE A  10      11.777   7.773  85.461  1.00 75.71           H  
ATOM    162  HA  PHE A  10       9.166   8.876  86.344  1.00 75.71           H  
ATOM    163  HB2 PHE A  10       9.338   6.756  87.459  1.00 75.71           H  
ATOM    164  HB3 PHE A  10      11.031   7.021  87.845  1.00 75.71           H  
ATOM    165  HD1 PHE A  10      11.732   8.262  89.733  1.00 75.71           H  
ATOM    166  HD2 PHE A  10       7.552   8.166  88.651  1.00 75.71           H  
ATOM    167  HE1 PHE A  10      11.129   9.068  91.994  1.00 75.71           H  
ATOM    168  HE2 PHE A  10       6.958   8.983  90.928  1.00 75.71           H  
ATOM    169  HZ  PHE A  10       8.766   9.269  92.631  1.00 75.71           H  
ATOM    170  N   SER A  11      10.285  10.867  87.318  1.00 64.04           N  
ATOM    171  CA  SER A  11      10.919  12.066  87.858  1.00 64.04           C  
ATOM    172  C   SER A  11      11.122  11.928  89.359  1.00 64.04           C  
ATOM    173  O   SER A  11      10.141  11.772  90.095  1.00 64.04           O  
ATOM    174  CB  SER A  11      10.079  13.320  87.583  1.00 64.04           C  
ATOM    175  OG  SER A  11       8.894  13.352  88.343  1.00 64.04           O  
ATOM    176  H   SER A  11       9.276  10.838  87.301  1.00 64.04           H  
ATOM    177  HA  SER A  11      11.890  12.204  87.379  1.00 64.04           H  
ATOM    178  HB2 SER A  11      10.673  14.199  87.831  1.00 64.04           H  
ATOM    179  HB3 SER A  11       9.793  13.355  86.531  1.00 64.04           H  
ATOM    180  HG  SER A  11       9.096  12.919  89.176  1.00 64.04           H  
ATOM    181  N   GLU A  12      12.346  12.111  89.840  1.00 53.76           N  
ATOM    182  CA  GLU A  12      12.575  12.384  91.258  1.00 53.76           C  
ATOM    183  C   GLU A  12      12.038  13.776  91.616  1.00 53.76           C  
ATOM    184  O   GLU A  12      12.754  14.773  91.613  1.00 53.76           O  
ATOM    185  CB  GLU A  12      14.059  12.246  91.626  1.00 53.76           C  
ATOM    186  CG  GLU A  12      14.453  10.780  91.826  1.00 53.76           C  
ATOM    187  CD  GLU A  12      15.865  10.636  92.415  1.00 53.76           C  
ATOM    188  OE1 GLU A  12      16.097   9.591  93.061  1.00 53.76           O  
ATOM    189  OE2 GLU A  12      16.701  11.557  92.238  1.00 53.76           O1-
ATOM    190  H   GLU A  12      13.130  12.184  89.207  1.00 53.76           H  
ATOM    191  HA  GLU A  12      12.018  11.663  91.856  1.00 53.76           H  
ATOM    192  HB2 GLU A  12      14.677  12.707  90.856  1.00 53.76           H  
ATOM    193  HB3 GLU A  12      14.229  12.763  92.570  1.00 53.76           H  
ATOM    194  HG2 GLU A  12      13.740  10.324  92.511  1.00 53.76           H  
ATOM    195  HG3 GLU A  12      14.377  10.254  90.874  1.00 53.76           H  
ATOM    196  N   SER A  13      10.750  13.859  91.943  1.00 51.17           N  
ATOM    197  CA  SER A  13      10.242  14.945  92.775  1.00 51.17           C  
ATOM    198  C   SER A  13      10.058  14.423  94.200  1.00 51.17           C  
ATOM    199  O   SER A  13       9.600  13.301  94.413  1.00 51.17           O  
ATOM    200  CB  SER A  13       9.006  15.618  92.164  1.00 51.17           C  
ATOM    201  OG  SER A  13       7.865  14.791  92.164  1.00 51.17           O  
ATOM    202  H   SER A  13      10.175  13.037  91.827  1.00 51.17           H  
ATOM    203  HA  SER A  13      10.999  15.728  92.826  1.00 51.17           H  
ATOM    204  HB2 SER A  13       9.237  15.900  91.136  1.00 51.17           H  
ATOM    205  HB3 SER A  13       8.782  16.527  92.722  1.00 51.17           H  
ATOM    206  HG  SER A  13       7.278  15.059  92.875  1.00 51.17           H  
ATOM    207  N   LEU A  14      10.417  15.238  95.198  1.00 47.96           N  
ATOM    208  CA  LEU A  14      10.317  14.897  96.629  1.00 47.96           C  
ATOM    209  C   LEU A  14       8.934  14.360  97.026  1.00 47.96           C  
ATOM    210  O   LEU A  14       8.816  13.502  97.893  1.00 47.96           O  
ATOM    211  CB  LEU A  14      10.596  16.171  97.449  1.00 47.96           C  
ATOM    212  CG  LEU A  14      12.089  16.495  97.608  1.00 47.96           C  
ATOM    213  CD1 LEU A  14      12.267  17.978  97.933  1.00 47.96           C  
ATOM    214  CD2 LEU A  14      12.708  15.677  98.743  1.00 47.96           C  
ATOM    215  H   LEU A  14      10.862  16.111  94.949  1.00 47.96           H  
ATOM    216  HA  LEU A  14      11.043  14.123  96.874  1.00 47.96           H  
ATOM    217  HB2 LEU A  14      10.165  16.061  98.444  1.00 47.96           H  
ATOM    218  HB3 LEU A  14      10.086  17.008  96.972  1.00 47.96           H  
ATOM    219  HG  LEU A  14      12.615  16.283  96.676  1.00 47.96           H  
ATOM    220 HD11 LEU A  14      11.742  18.225  98.856  1.00 47.96           H  
ATOM    221 HD12 LEU A  14      11.876  18.585  97.116  1.00 47.96           H  
ATOM    222 HD13 LEU A  14      13.328  18.199  98.050  1.00 47.96           H  
ATOM    223 HD21 LEU A  14      12.216  15.902  99.689  1.00 47.96           H  
ATOM    224 HD22 LEU A  14      12.601  14.612  98.531  1.00 47.96           H  
ATOM    225 HD23 LEU A  14      13.770  15.903  98.822  1.00 47.96           H  
ATOM    226  N   THR A  15       7.885  14.868  96.382  1.00 51.73           N  
ATOM    227  CA  THR A  15       6.487  14.484  96.605  1.00 51.73           C  
ATOM    228  C   THR A  15       6.143  13.062  96.167  1.00 51.73           C  
ATOM    229  O   THR A  15       5.044  12.603  96.447  1.00 51.73           O  
ATOM    230  CB  THR A  15       5.558  15.468  95.872  1.00 51.73           C  
ATOM    231  CG2 THR A  15       5.361  16.737  96.699  1.00 51.73           C  
ATOM    232  OG1 THR A  15       6.103  15.864  94.620  1.00 51.73           O  
ATOM    233  H   THR A  15       8.051  15.536  95.643  1.00 51.73           H  
ATOM    234  HA  THR A  15       6.274  14.525  97.674  1.00 51.73           H  
ATOM    235  HB  THR A  15       4.581  15.011  95.711  1.00 51.73           H  
ATOM    236  HG1 THR A  15       5.367  16.183  94.093  1.00 51.73           H  
ATOM    237 HG21 THR A  15       6.319  17.225  96.873  1.00 51.73           H  
ATOM    238 HG22 THR A  15       4.697  17.420  96.169  1.00 51.73           H  
ATOM    239 HG23 THR A  15       4.906  16.480  97.656  1.00 51.73           H  
ATOM    240  N   ASN A  16       7.040  12.359  95.478  1.00 68.73           N  
ATOM    241  CA  ASN A  16       6.660  11.248  94.610  1.00 68.73           C  
ATOM    242  C   ASN A  16       7.157   9.879  95.105  1.00 68.73           C  
ATOM    243  O   ASN A  16       7.131   8.890  94.376  1.00 68.73           O  
ATOM    244  CB  ASN A  16       7.092  11.653  93.188  1.00 68.73           C  
ATOM    245  CG  ASN A  16       5.998  11.640  92.144  1.00 68.73           C  
ATOM    246  ND2 ASN A  16       6.313  12.046  90.939  1.00 68.73           N  
ATOM    247  OD1 ASN A  16       4.848  11.333  92.393  1.00 68.73           O  
ATOM    248  H   ASN A  16       7.952  12.765  95.322  1.00 68.73           H  
ATOM    249  HA  ASN A  16       5.573  11.163  94.625  1.00 68.73           H  
ATOM    250  HB2 ASN A  16       7.952  11.076  92.844  1.00 68.73           H  
ATOM    251  HB3 ASN A  16       7.450  12.682  93.207  1.00 68.73           H  
ATOM    252 HD21 ASN A  16       5.560  12.120  90.270  1.00 68.73           H  
ATOM    253 HD22 ASN A  16       7.244  12.391  90.749  1.00 68.73           H  
ATOM    254  N   GLN A  17       7.593   9.796  96.365  1.00 79.06           N  
ATOM    255  CA  GLN A  17       8.098   8.554  96.959  1.00 79.06           C  
ATOM    256  C   GLN A  17       7.019   7.463  97.056  1.00 79.06           C  
ATOM    257  O   GLN A  17       7.317   6.289  96.861  1.00 79.06           O  
ATOM    258  CB  GLN A  17       8.716   8.899  98.319  1.00 79.06           C  
ATOM    259  CG  GLN A  17       9.683   7.818  98.818  1.00 79.06           C  
ATOM    260  CD  GLN A  17      10.613   8.326  99.918  1.00 79.06           C  
ATOM    261  NE2 GLN A  17      11.566   7.527 100.343  1.00 79.06           N  
ATOM    262  OE1 GLN A  17      10.531   9.439 100.412  1.00 79.06           O  
ATOM    263  H   GLN A  17       7.605  10.639  96.920  1.00 79.06           H  
ATOM    264  HA  GLN A  17       8.884   8.174  96.307  1.00 79.06           H  
ATOM    265  HB2 GLN A  17       7.933   9.070  99.058  1.00 79.06           H  
ATOM    266  HB3 GLN A  17       9.280   9.824  98.199  1.00 79.06           H  
ATOM    267  HG2 GLN A  17       9.116   6.964  99.190  1.00 79.06           H  
ATOM    268  HG3 GLN A  17      10.304   7.480  97.989  1.00 79.06           H  
ATOM    269 HE21 GLN A  17      11.672   6.602  99.952  1.00 79.06           H  
ATOM    270 HE22 GLN A  17      12.180   7.908 101.049  1.00 79.06           H  
ATOM    271  N   GLU A  18       5.758   7.847  97.268  1.00 84.90           N  
ATOM    272  CA  GLU A  18       4.617   6.924  97.210  1.00 84.90           C  
ATOM    273  C   GLU A  18       4.431   6.345  95.802  1.00 84.90           C  
ATOM    274  O   GLU A  18       4.241   5.142  95.648  1.00 84.90           O  
ATOM    275  CB  GLU A  18       3.338   7.650  97.647  1.00 84.90           C  
ATOM    276  CG  GLU A  18       3.367   8.040  99.134  1.00 84.90           C  
ATOM    277  CD  GLU A  18       2.090   8.762  99.604  1.00 84.90           C  
ATOM    278  OE1 GLU A  18       2.000   9.010 100.829  1.00 84.90           O  
ATOM    279  OE2 GLU A  18       1.230   9.084  98.755  1.00 84.90           O1-
ATOM    280  H   GLU A  18       5.566   8.822  97.449  1.00 84.90           H  
ATOM    281  HA  GLU A  18       4.788   6.083  97.883  1.00 84.90           H  
ATOM    282  HB2 GLU A  18       2.489   6.987  97.480  1.00 84.90           H  
ATOM    283  HB3 GLU A  18       3.209   8.543  97.035  1.00 84.90           H  
ATOM    284  HG2 GLU A  18       4.220   8.695  99.311  1.00 84.90           H  
ATOM    285  HG3 GLU A  18       3.509   7.138  99.726  1.00 84.90           H  
ATOM    286  N   VAL A  19       4.566   7.175  94.762  1.00 83.74           N  
ATOM    287  CA  VAL A  19       4.484   6.725  93.362  1.00 83.74           C  
ATOM    288  C   VAL A  19       5.652   5.807  93.013  1.00 83.74           C  
ATOM    289  O   VAL A  19       5.462   4.815  92.310  1.00 83.74           O  
ATOM    290  CB  VAL A  19       4.418   7.926  92.397  1.00 83.74           C  
ATOM    291  CG1 VAL A  19       4.396   7.493  90.924  1.00 83.74           C  
ATOM    292  CG2 VAL A  19       3.150   8.743  92.670  1.00 83.74           C  
ATOM    293  H   VAL A  19       4.747   8.151  94.945  1.00 83.74           H  
ATOM    294  HA  VAL A  19       3.573   6.139  93.239  1.00 83.74           H  
ATOM    295  HB  VAL A  19       5.287   8.564  92.553  1.00 83.74           H  
ATOM    296 HG11 VAL A  19       5.330   6.996  90.660  1.00 83.74           H  
ATOM    297 HG12 VAL A  19       4.283   8.371  90.288  1.00 83.74           H  
ATOM    298 HG13 VAL A  19       3.562   6.812  90.751  1.00 83.74           H  
ATOM    299 HG21 VAL A  19       2.269   8.103  92.615  1.00 83.74           H  
ATOM    300 HG22 VAL A  19       3.051   9.541  91.933  1.00 83.74           H  
ATOM    301 HG23 VAL A  19       3.198   9.203  93.657  1.00 83.74           H  
ATOM    302  N   LYS A  20       6.850   6.096  93.533  1.00 88.31           N  
ATOM    303  CA  LYS A  20       8.018   5.224  93.381  1.00 88.31           C  
ATOM    304  C   LYS A  20       7.751   3.837  93.967  1.00 88.31           C  
ATOM    305  O   LYS A  20       7.908   2.853  93.252  1.00 88.31           O  
ATOM    306  CB  LYS A  20       9.251   5.888  94.013  1.00 88.31           C  
ATOM    307  CG  LYS A  20      10.515   5.067  93.737  1.00 88.31           C  
ATOM    308  CD  LYS A  20      11.759   5.745  94.318  1.00 88.31           C  
ATOM    309  CE  LYS A  20      12.980   4.938  93.876  1.00 88.31           C  
ATOM    310  NZ  LYS A  20      14.268   5.568  94.238  1.00 88.31           N1+
ATOM    311  H   LYS A  20       6.937   6.946  94.070  1.00 88.31           H  
ATOM    312  HA  LYS A  20       8.207   5.080  92.316  1.00 88.31           H  
ATOM    313  HB2 LYS A  20       9.374   6.884  93.589  1.00 88.31           H  
ATOM    314  HB3 LYS A  20       9.116   5.982  95.091  1.00 88.31           H  
ATOM    315  HG2 LYS A  20      10.420   4.072  94.172  1.00 88.31           H  
ATOM    316  HG3 LYS A  20      10.631   4.971  92.657  1.00 88.31           H  
ATOM    317  HD2 LYS A  20      11.698   5.764  95.407  1.00 88.31           H  
ATOM    318  HD3 LYS A  20      11.835   6.760  93.932  1.00 88.31           H  
ATOM    319  HE2 LYS A  20      12.936   3.936  94.304  1.00 88.31           H  
ATOM    320  HE3 LYS A  20      12.951   4.818  92.793  1.00 88.31           H  
ATOM    321  HZ1 LYS A  20      14.505   5.391  95.205  1.00 88.31           H  
ATOM    322  HZ2 LYS A  20      14.381   6.526  93.942  1.00 88.31           H  
ATOM    323  HZ3 LYS A  20      14.973   5.020  93.765  1.00 88.31           H  
ATOM    324  N   LEU A  21       7.291   3.774  95.218  1.00 92.46           N  
ATOM    325  CA  LEU A  21       6.954   2.514  95.889  1.00 92.46           C  
ATOM    326  C   LEU A  21       5.848   1.758  95.144  1.00 92.46           C  
ATOM    327  O   LEU A  21       6.002   0.571  94.873  1.00 92.46           O  
ATOM    328  CB  LEU A  21       6.532   2.797  97.341  1.00 92.46           C  
ATOM    329  CG  LEU A  21       7.686   3.201  98.274  1.00 92.46           C  
ATOM    330  CD1 LEU A  21       7.121   3.695  99.608  1.00 92.46           C  
ATOM    331  CD2 LEU A  21       8.620   2.033  98.586  1.00 92.46           C  
ATOM    332  H   LEU A  21       7.170   4.637  95.729  1.00 92.46           H  
ATOM    333  HA  LEU A  21       7.830   1.864  95.889  1.00 92.46           H  
ATOM    334  HB2 LEU A  21       5.780   3.587  97.335  1.00 92.46           H  
ATOM    335  HB3 LEU A  21       6.060   1.902  97.748  1.00 92.46           H  
ATOM    336  HG  LEU A  21       8.267   4.007  97.825  1.00 92.46           H  
ATOM    337 HD11 LEU A  21       7.935   4.007 100.262  1.00 92.46           H  
ATOM    338 HD12 LEU A  21       6.552   2.897 100.085  1.00 92.46           H  
ATOM    339 HD13 LEU A  21       6.464   4.546  99.429  1.00 92.46           H  
ATOM    340 HD21 LEU A  21       9.097   1.681  97.670  1.00 92.46           H  
ATOM    341 HD22 LEU A  21       8.057   1.207  99.021  1.00 92.46           H  
ATOM    342 HD23 LEU A  21       9.402   2.348  99.278  1.00 92.46           H  
ATOM    343  N   ALA A  22       4.786   2.447  94.721  1.00 92.66           N  
ATOM    344  CA  ALA A  22       3.703   1.831  93.958  1.00 92.66           C  
ATOM    345  C   ALA A  22       4.197   1.222  92.633  1.00 92.66           C  
ATOM    346  O   ALA A  22       3.809   0.110  92.274  1.00 92.66           O  
ATOM    347  CB  ALA A  22       2.618   2.888  93.721  1.00 92.66           C  
ATOM    348  H   ALA A  22       4.686   3.411  95.004  1.00 92.66           H  
ATOM    349  HA  ALA A  22       3.277   1.022  94.551  1.00 92.66           H  
ATOM    350  HB1 ALA A  22       3.011   3.704  93.113  1.00 92.66           H  
ATOM    351  HB2 ALA A  22       2.275   3.284  94.676  1.00 92.66           H  
ATOM    352  HB3 ALA A  22       1.773   2.431  93.205  1.00 92.66           H  
ATOM    353  N   LYS A  23       5.099   1.911  91.917  1.00 92.52           N  
ATOM    354  CA  LYS A  23       5.735   1.372  90.705  1.00 92.52           C  
ATOM    355  C   LYS A  23       6.651   0.183  91.013  1.00 92.52           C  
ATOM    356  O   LYS A  23       6.636  -0.779  90.251  1.00 92.52           O  
ATOM    357  CB  LYS A  23       6.507   2.470  89.956  1.00 92.52           C  
ATOM    358  CG  LYS A  23       5.589   3.429  89.180  1.00 92.52           C  
ATOM    359  CD  LYS A  23       6.437   4.401  88.346  1.00 92.52           C  
ATOM    360  CE  LYS A  23       5.576   5.256  87.408  1.00 92.52           C  
ATOM    361  NZ  LYS A  23       6.405   5.907  86.354  1.00 92.52           N1+
ATOM    362  H   LYS A  23       5.372   2.825  92.251  1.00 92.52           H  
ATOM    363  HA  LYS A  23       4.959   0.980  90.048  1.00 92.52           H  
ATOM    364  HB2 LYS A  23       7.173   1.986  89.242  1.00 92.52           H  
ATOM    365  HB3 LYS A  23       7.121   3.034  90.659  1.00 92.52           H  
ATOM    366  HG2 LYS A  23       4.956   2.846  88.511  1.00 92.52           H  
ATOM    367  HG3 LYS A  23       4.953   3.987  89.867  1.00 92.52           H  
ATOM    368  HD2 LYS A  23       7.133   3.814  87.746  1.00 92.52           H  
ATOM    369  HD3 LYS A  23       7.011   5.044  89.013  1.00 92.52           H  
ATOM    370  HE2 LYS A  23       5.042   5.999  88.000  1.00 92.52           H  
ATOM    371  HE3 LYS A  23       4.833   4.614  86.938  1.00 92.52           H  
ATOM    372  HZ1 LYS A  23       5.839   6.485  85.749  1.00 92.52           H  
ATOM    373  HZ2 LYS A  23       7.147   6.473  86.741  1.00 92.52           H  
ATOM    374  HZ3 LYS A  23       6.841   5.214  85.763  1.00 92.52           H  
ATOM    375  N   GLN A  24       7.421   0.224  92.103  1.00 95.35           N  
ATOM    376  CA  GLN A  24       8.272  -0.897  92.526  1.00 95.35           C  
ATOM    377  C   GLN A  24       7.438  -2.145  92.829  1.00 95.35           C  
ATOM    378  O   GLN A  24       7.739  -3.219  92.312  1.00 95.35           O  
ATOM    379  CB  GLN A  24       9.108  -0.512  93.761  1.00 95.35           C  
ATOM    380  CG  GLN A  24      10.259   0.441  93.416  1.00 95.35           C  
ATOM    381  CD  GLN A  24      11.008   0.967  94.635  1.00 95.35           C  
ATOM    382  NE2 GLN A  24      12.299   1.175  94.534  1.00 95.35           N  
ATOM    383  OE1 GLN A  24      10.445   1.247  95.680  1.00 95.35           O  
ATOM    384  H   GLN A  24       7.388   1.047  92.687  1.00 95.35           H  
ATOM    385  HA  GLN A  24       8.950  -1.156  91.714  1.00 95.35           H  
ATOM    386  HB2 GLN A  24       8.463  -0.054  94.511  1.00 95.35           H  
ATOM    387  HB3 GLN A  24       9.540  -1.415  94.193  1.00 95.35           H  
ATOM    388  HG2 GLN A  24       9.868   1.305  92.878  1.00 95.35           H  
ATOM    389  HG3 GLN A  24      10.963  -0.076  92.764  1.00 95.35           H  
ATOM    390 HE21 GLN A  24      12.802   0.838  93.726  1.00 95.35           H  
ATOM    391 HE22 GLN A  24      12.807   1.479  95.354  1.00 95.35           H  
ATOM    392  N   GLU A  25       6.365  -2.003  93.605  1.00 97.31           N  
ATOM    393  CA  GLU A  25       5.452  -3.100  93.940  1.00 97.31           C  
ATOM    394  C   GLU A  25       4.760  -3.664  92.695  1.00 97.31           C  
ATOM    395  O   GLU A  25       4.719  -4.882  92.506  1.00 97.31           O  
ATOM    396  CB  GLU A  25       4.403  -2.608  94.949  1.00 97.31           C  
ATOM    397  CG  GLU A  25       4.996  -2.360  96.345  1.00 97.31           C  
ATOM    398  CD  GLU A  25       3.968  -1.821  97.356  1.00 97.31           C  
ATOM    399  OE1 GLU A  25       4.369  -1.622  98.527  1.00 97.31           O  
ATOM    400  OE2 GLU A  25       2.787  -1.637  96.982  1.00 97.31           O1-
ATOM    401  H   GLU A  25       6.187  -1.100  94.023  1.00 97.31           H  
ATOM    402  HA  GLU A  25       6.015  -3.915  94.395  1.00 97.31           H  
ATOM    403  HB2 GLU A  25       3.626  -3.368  95.036  1.00 97.31           H  
ATOM    404  HB3 GLU A  25       3.949  -1.692  94.572  1.00 97.31           H  
ATOM    405  HG2 GLU A  25       5.399  -3.303  96.716  1.00 97.31           H  
ATOM    406  HG3 GLU A  25       5.824  -1.656  96.270  1.00 97.31           H  
ATOM    407  N   ALA A  26       4.272  -2.789  91.807  1.00 97.19           N  
ATOM    408  CA  ALA A  26       3.644  -3.204  90.558  1.00 97.19           C  
ATOM    409  C   ALA A  26       4.616  -3.985  89.661  1.00 97.19           C  
ATOM    410  O   ALA A  26       4.283  -5.078  89.203  1.00 97.19           O  
ATOM    411  CB  ALA A  26       3.076  -1.969  89.848  1.00 97.19           C  
ATOM    412  H   ALA A  26       4.296  -1.805  92.031  1.00 97.19           H  
ATOM    413  HA  ALA A  26       2.816  -3.871  90.795  1.00 97.19           H  
ATOM    414  HB1 ALA A  26       2.582  -2.269  88.924  1.00 97.19           H  
ATOM    415  HB2 ALA A  26       2.348  -1.481  90.496  1.00 97.19           H  
ATOM    416  HB3 ALA A  26       3.877  -1.265  89.617  1.00 97.19           H  
ATOM    417  N   LEU A  27       5.835  -3.473  89.443  1.00 98.33           N  
ATOM    418  CA  LEU A  27       6.843  -4.156  88.627  1.00 98.33           C  
ATOM    419  C   LEU A  27       7.302  -5.472  89.259  1.00 98.33           C  
ATOM    420  O   LEU A  27       7.449  -6.458  88.541  1.00 98.33           O  
ATOM    421  CB  LEU A  27       8.049  -3.235  88.381  1.00 98.33           C  
ATOM    422  CG  LEU A  27       7.778  -2.049  87.445  1.00 98.33           C  
ATOM    423  CD1 LEU A  27       9.005  -1.148  87.400  1.00 98.33           C  
ATOM    424  CD2 LEU A  27       7.463  -2.474  86.009  1.00 98.33           C  
ATOM    425  H   LEU A  27       6.071  -2.589  89.868  1.00 98.33           H  
ATOM    426  HA  LEU A  27       6.397  -4.421  87.668  1.00 98.33           H  
ATOM    427  HB2 LEU A  27       8.408  -2.866  89.341  1.00 98.33           H  
ATOM    428  HB3 LEU A  27       8.846  -3.829  87.931  1.00 98.33           H  
ATOM    429  HG  LEU A  27       6.943  -1.465  87.832  1.00 98.33           H  
ATOM    430 HD11 LEU A  27       9.253  -0.826  88.412  1.00 98.33           H  
ATOM    431 HD12 LEU A  27       9.853  -1.690  86.980  1.00 98.33           H  
ATOM    432 HD13 LEU A  27       8.789  -0.272  86.789  1.00 98.33           H  
ATOM    433 HD21 LEU A  27       7.325  -1.593  85.383  1.00 98.33           H  
ATOM    434 HD22 LEU A  27       6.541  -3.054  85.982  1.00 98.33           H  
ATOM    435 HD23 LEU A  27       8.283  -3.070  85.607  1.00 98.33           H  
ATOM    436  N   ASN A  28       7.474  -5.520  90.584  1.00 98.52           N  
ATOM    437  CA  ASN A  28       7.812  -6.747  91.305  1.00 98.52           C  
ATOM    438  C   ASN A  28       6.755  -7.842  91.072  1.00 98.52           C  
ATOM    439  O   ASN A  28       7.082  -8.958  90.665  1.00 98.52           O  
ATOM    440  CB  ASN A  28       7.951  -6.422  92.801  1.00 98.52           C  
ATOM    441  CG  ASN A  28       8.488  -7.603  93.581  1.00 98.52           C  
ATOM    442  ND2 ASN A  28       9.759  -7.604  93.910  1.00 98.52           N  
ATOM    443  OD1 ASN A  28       7.785  -8.547  93.894  1.00 98.52           O  
ATOM    444  H   ASN A  28       7.354  -4.671  91.118  1.00 98.52           H  
ATOM    445  HA  ASN A  28       8.767  -7.122  90.934  1.00 98.52           H  
ATOM    446  HB2 ASN A  28       8.618  -5.570  92.938  1.00 98.52           H  
ATOM    447  HB3 ASN A  28       6.981  -6.149  93.217  1.00 98.52           H  
ATOM    448 HD21 ASN A  28      10.363  -6.847  93.625  1.00 98.52           H  
ATOM    449 HD22 ASN A  28      10.097  -8.424  94.392  1.00 98.52           H  
ATOM    450  N   GLY A  29       5.474  -7.504  91.252  1.00 98.78           N  
ATOM    451  CA  GLY A  29       4.379  -8.446  91.030  1.00 98.78           C  
ATOM    452  C   GLY A  29       4.273  -8.893  89.570  1.00 98.78           C  
ATOM    453  O   GLY A  29       4.122 -10.085  89.288  1.00 98.78           O  
ATOM    454  H   GLY A  29       5.261  -6.575  91.587  1.00 98.78           H  
ATOM    455  HA2 GLY A  29       3.441  -7.966  91.312  1.00 98.78           H  
ATOM    456  HA3 GLY A  29       4.529  -9.326  91.655  1.00 98.78           H  
ATOM    457  N   ILE A  30       4.395  -7.960  88.623  1.00 98.92           N  
ATOM    458  CA  ILE A  30       4.289  -8.252  87.188  1.00 98.92           C  
ATOM    459  C   ILE A  30       5.454  -9.121  86.703  1.00 98.92           C  
ATOM    460  O   ILE A  30       5.219 -10.090  85.976  1.00 98.92           O  
ATOM    461  CB  ILE A  30       4.158  -6.940  86.382  1.00 98.92           C  
ATOM    462  CG1 ILE A  30       2.774  -6.301  86.651  1.00 98.92           C  
ATOM    463  CG2 ILE A  30       4.330  -7.197  84.875  1.00 98.92           C  
ATOM    464  CD1 ILE A  30       2.619  -4.882  86.089  1.00 98.92           C  
ATOM    465  H   ILE A  30       4.523  -6.999  88.910  1.00 98.92           H  
ATOM    466  HA  ILE A  30       3.383  -8.835  87.022  1.00 98.92           H  
ATOM    467  HB  ILE A  30       4.940  -6.253  86.702  1.00 98.92           H  
ATOM    468 HG12 ILE A  30       2.597  -6.246  87.725  1.00 98.92           H  
ATOM    469 HG13 ILE A  30       1.994  -6.934  86.231  1.00 98.92           H  
ATOM    470 HG21 ILE A  30       3.596  -7.921  84.525  1.00 98.92           H  
ATOM    471 HG22 ILE A  30       5.334  -7.560  84.656  1.00 98.92           H  
ATOM    472 HG23 ILE A  30       4.209  -6.263  84.327  1.00 98.92           H  
ATOM    473 HD11 ILE A  30       3.460  -4.262  86.401  1.00 98.92           H  
ATOM    474 HD12 ILE A  30       1.695  -4.444  86.467  1.00 98.92           H  
ATOM    475 HD13 ILE A  30       2.561  -4.912  85.000  1.00 98.92           H  
ATOM    476  N   VAL A  31       6.696  -8.831  87.114  1.00 98.93           N  
ATOM    477  CA  VAL A  31       7.856  -9.633  86.696  1.00 98.93           C  
ATOM    478  C   VAL A  31       7.778 -11.052  87.261  1.00 98.93           C  
ATOM    479  O   VAL A  31       8.095 -12.009  86.555  1.00 98.93           O  
ATOM    480  CB  VAL A  31       9.196  -8.940  87.021  1.00 98.93           C  
ATOM    481  CG1 VAL A  31       9.659  -9.062  88.477  1.00 98.93           C  
ATOM    482  CG2 VAL A  31      10.300  -9.500  86.126  1.00 98.93           C  
ATOM    483  H   VAL A  31       6.847  -8.030  87.709  1.00 98.93           H  
ATOM    484  HA  VAL A  31       7.802  -9.726  85.611  1.00 98.93           H  
ATOM    485  HB  VAL A  31       9.103  -7.880  86.786  1.00 98.93           H  
ATOM    486 HG11 VAL A  31      10.620  -8.564  88.599  1.00 98.93           H  
ATOM    487 HG12 VAL A  31       8.938  -8.570  89.130  1.00 98.93           H  
ATOM    488 HG13 VAL A  31       9.783 -10.104  88.773  1.00 98.93           H  
ATOM    489 HG21 VAL A  31      10.449 -10.560  86.329  1.00 98.93           H  
ATOM    490 HG22 VAL A  31      11.228  -8.962  86.315  1.00 98.93           H  
ATOM    491 HG23 VAL A  31      10.034  -9.360  85.077  1.00 98.93           H  
ATOM    492  N   GLN A  32       7.266 -11.216  88.487  1.00 98.83           N  
ATOM    493  CA  GLN A  32       7.048 -12.531  89.087  1.00 98.83           C  
ATOM    494  C   GLN A  32       5.986 -13.339  88.331  1.00 98.83           C  
ATOM    495  O   GLN A  32       6.200 -14.517  88.033  1.00 98.83           O  
ATOM    496  CB  GLN A  32       6.685 -12.354  90.567  1.00 98.83           C  
ATOM    497  CG  GLN A  32       6.706 -13.703  91.296  1.00 98.83           C  
ATOM    498  CD  GLN A  32       6.471 -13.570  92.795  1.00 98.83           C  
ATOM    499  NE2 GLN A  32       7.039 -14.447  93.592  1.00 98.83           N  
ATOM    500  OE1 GLN A  32       5.750 -12.722  93.288  1.00 98.83           O  
ATOM    501  H   GLN A  32       7.056 -10.396  89.038  1.00 98.83           H  
ATOM    502  HA  GLN A  32       7.980 -13.090  89.025  1.00 98.83           H  
ATOM    503  HB2 GLN A  32       7.417 -11.696  91.036  1.00 98.83           H  
ATOM    504  HB3 GLN A  32       5.699 -11.897  90.658  1.00 98.83           H  
ATOM    505  HG2 GLN A  32       7.676 -14.172  91.134  1.00 98.83           H  
ATOM    506  HG3 GLN A  32       5.936 -14.358  90.890  1.00 98.83           H  
ATOM    507 HE21 GLN A  32       6.932 -14.248  94.577  1.00 98.83           H  
ATOM    508 HE22 GLN A  32       7.738 -15.077  93.227  1.00 98.83           H  
ATOM    509  N   LEU A  33       4.861 -12.716  87.964  1.00 98.90           N  
ATOM    510  CA  LEU A  33       3.842 -13.356  87.126  1.00 98.90           C  
ATOM    511  C   LEU A  33       4.406 -13.742  85.751  1.00 98.90           C  
ATOM    512  O   LEU A  33       4.159 -14.853  85.282  1.00 98.90           O  
ATOM    513  CB  LEU A  33       2.628 -12.421  86.977  1.00 98.90           C  
ATOM    514  CG  LEU A  33       1.774 -12.266  88.248  1.00 98.90           C  
ATOM    515  CD1 LEU A  33       0.724 -11.178  88.020  1.00 98.90           C  
ATOM    516  CD2 LEU A  33       1.043 -13.563  88.612  1.00 98.90           C  
ATOM    517  H   LEU A  33       4.731 -11.756  88.249  1.00 98.90           H  
ATOM    518  HA  LEU A  33       3.528 -14.286  87.599  1.00 98.90           H  
ATOM    519  HB2 LEU A  33       1.988 -12.804  86.183  1.00 98.90           H  
ATOM    520  HB3 LEU A  33       2.984 -11.438  86.667  1.00 98.90           H  
ATOM    521  HG  LEU A  33       2.402 -11.979  89.091  1.00 98.90           H  
ATOM    522 HD11 LEU A  33       0.091 -11.434  87.171  1.00 98.90           H  
ATOM    523 HD12 LEU A  33       1.228 -10.231  87.824  1.00 98.90           H  
ATOM    524 HD13 LEU A  33       0.113 -11.060  88.915  1.00 98.90           H  
ATOM    525 HD21 LEU A  33       0.399 -13.385  89.473  1.00 98.90           H  
ATOM    526 HD22 LEU A  33       0.439 -13.898  87.768  1.00 98.90           H  
ATOM    527 HD23 LEU A  33       1.763 -14.335  88.879  1.00 98.90           H  
ATOM    528  N   GLY A  34       5.197 -12.862  85.133  1.00 98.92           N  
ATOM    529  CA  GLY A  34       5.874 -13.127  83.864  1.00 98.92           C  
ATOM    530  C   GLY A  34       6.844 -14.307  83.938  1.00 98.92           C  
ATOM    531  O   GLY A  34       6.789 -15.205  83.099  1.00 98.92           O  
ATOM    532  H   GLY A  34       5.342 -11.964  85.573  1.00 98.92           H  
ATOM    533  HA2 GLY A  34       6.448 -12.243  83.586  1.00 98.92           H  
ATOM    534  HA3 GLY A  34       5.137 -13.333  83.088  1.00 98.92           H  
ATOM    535  N   TYR A  35       7.683 -14.363  84.974  1.00 98.88           N  
ATOM    536  CA  TYR A  35       8.622 -15.469  85.178  1.00 98.88           C  
ATOM    537  C   TYR A  35       7.907 -16.803  85.422  1.00 98.88           C  
ATOM    538  O   TYR A  35       8.289 -17.823  84.849  1.00 98.88           O  
ATOM    539  CB  TYR A  35       9.556 -15.145  86.344  1.00 98.88           C  
ATOM    540  CG  TYR A  35      10.670 -16.162  86.495  1.00 98.88           C  
ATOM    541  CD1 TYR A  35      10.558 -17.201  87.441  1.00 98.88           C  
ATOM    542  CD2 TYR A  35      11.814 -16.070  85.680  1.00 98.88           C  
ATOM    543  CE1 TYR A  35      11.593 -18.147  87.572  1.00 98.88           C  
ATOM    544  CE2 TYR A  35      12.850 -17.013  85.806  1.00 98.88           C  
ATOM    545  CZ  TYR A  35      12.740 -18.052  86.751  1.00 98.88           C  
ATOM    546  OH  TYR A  35      13.740 -18.963  86.866  1.00 98.88           O  
ATOM    547  H   TYR A  35       7.707 -13.590  85.623  1.00 98.88           H  
ATOM    548  HA  TYR A  35       9.227 -15.579  84.277  1.00 98.88           H  
ATOM    549  HB2 TYR A  35       9.998 -14.163  86.178  1.00 98.88           H  
ATOM    550  HB3 TYR A  35       8.981 -15.091  87.269  1.00 98.88           H  
ATOM    551  HD1 TYR A  35       9.697 -17.240  88.092  1.00 98.88           H  
ATOM    552  HD2 TYR A  35      11.912 -15.260  84.974  1.00 98.88           H  
ATOM    553  HE1 TYR A  35      11.523 -18.925  88.318  1.00 98.88           H  
ATOM    554  HE2 TYR A  35      13.746 -16.929  85.210  1.00 98.88           H  
ATOM    555  HH  TYR A  35      13.611 -19.538  87.624  1.00 98.88           H  
ATOM    556  N   ASN A  36       6.834 -16.805  86.218  1.00 98.79           N  
ATOM    557  CA  ASN A  36       6.009 -17.997  86.426  1.00 98.79           C  
ATOM    558  C   ASN A  36       5.371 -18.478  85.116  1.00 98.79           C  
ATOM    559  O   ASN A  36       5.331 -19.679  84.857  1.00 98.79           O  
ATOM    560  CB  ASN A  36       4.934 -17.685  87.477  1.00 98.79           C  
ATOM    561  CG  ASN A  36       5.493 -17.537  88.880  1.00 98.79           C  
ATOM    562  ND2 ASN A  36       4.753 -16.912  89.765  1.00 98.79           N  
ATOM    563  OD1 ASN A  36       6.565 -18.008  89.220  1.00 98.79           O  
ATOM    564  H   ASN A  36       6.592 -15.951  86.699  1.00 98.79           H  
ATOM    565  HA  ASN A  36       6.638 -18.809  86.789  1.00 98.79           H  
ATOM    566  HB2 ASN A  36       4.214 -18.503  87.502  1.00 98.79           H  
ATOM    567  HB3 ASN A  36       4.408 -16.772  87.201  1.00 98.79           H  
ATOM    568 HD21 ASN A  36       5.186 -16.770  90.665  1.00 98.79           H  
ATOM    569 HD22 ASN A  36       3.917 -16.426  89.471  1.00 98.79           H  
ATOM    570  N   HIS A  37       4.913 -17.557  84.262  1.00 98.86           N  
ATOM    571  CA  HIS A  37       4.400 -17.899  82.937  1.00 98.86           C  
ATOM    572  C   HIS A  37       5.497 -18.514  82.050  1.00 98.86           C  
ATOM    573  O   HIS A  37       5.276 -19.561  81.440  1.00 98.86           O  
ATOM    574  CB  HIS A  37       3.769 -16.650  82.309  1.00 98.86           C  
ATOM    575  CG  HIS A  37       2.923 -16.957  81.104  1.00 98.86           C  
ATOM    576  CD2 HIS A  37       3.289 -16.848  79.791  1.00 98.86           C  
ATOM    577  ND1 HIS A  37       1.623 -17.405  81.125  1.00 98.86           N  
ATOM    578  CE1 HIS A  37       1.219 -17.559  79.852  1.00 98.86           C  
ATOM    579  NE2 HIS A  37       2.193 -17.206  79.008  1.00 98.86           N  
ATOM    580  H   HIS A  37       4.946 -16.584  84.529  1.00 98.86           H  
ATOM    581  HA  HIS A  37       3.619 -18.651  83.056  1.00 98.86           H  
ATOM    582  HB2 HIS A  37       4.547 -15.941  82.026  1.00 98.86           H  
ATOM    583  HB3 HIS A  37       3.130 -16.165  83.048  1.00 98.86           H  
ATOM    584  HD1 HIS A  37       1.070 -17.589  81.949  1.00 98.86           H  
ATOM    585  HD2 HIS A  37       4.263 -16.563  79.419  1.00 98.86           H  
ATOM    586  HE1 HIS A  37       0.256 -17.935  79.537  1.00 98.86           H  
ATOM    587  N   LEU A  38       6.703 -17.934  82.060  1.00 98.78           N  
ATOM    588  CA  LEU A  38       7.875 -18.393  81.299  1.00 98.78           C  
ATOM    589  C   LEU A  38       8.328 -19.822  81.639  1.00 98.78           C  
ATOM    590  O   LEU A  38       8.968 -20.466  80.813  1.00 98.78           O  
ATOM    591  CB  LEU A  38       9.015 -17.391  81.558  1.00 98.78           C  
ATOM    592  CG  LEU A  38      10.264 -17.531  80.664  1.00 98.78           C  
ATOM    593  CD1 LEU A  38       9.982 -17.333  79.176  1.00 98.78           C  
ATOM    594  CD2 LEU A  38      11.283 -16.482  81.109  1.00 98.78           C  
ATOM    595  H   LEU A  38       6.807 -17.091  82.604  1.00 98.78           H  
ATOM    596  HA  LEU A  38       7.621 -18.392  80.239  1.00 98.78           H  
ATOM    597  HB2 LEU A  38       9.335 -17.497  82.594  1.00 98.78           H  
ATOM    598  HB3 LEU A  38       8.624 -16.380  81.448  1.00 98.78           H  
ATOM    599  HG  LEU A  38      10.715 -18.515  80.792  1.00 98.78           H  
ATOM    600 HD11 LEU A  38      10.914 -17.336  78.612  1.00 98.78           H  
ATOM    601 HD12 LEU A  38       9.482 -16.379  79.006  1.00 98.78           H  
ATOM    602 HD13 LEU A  38       9.347 -18.137  78.803  1.00 98.78           H  
ATOM    603 HD21 LEU A  38      11.517 -16.604  82.167  1.00 98.78           H  
ATOM    604 HD22 LEU A  38      12.197 -16.581  80.522  1.00 98.78           H  
ATOM    605 HD23 LEU A  38      10.876 -15.484  80.944  1.00 98.78           H  
ATOM    606  N   GLN A  39       7.993 -20.353  82.822  1.00 98.33           N  
ATOM    607  CA  GLN A  39       8.307 -21.747  83.184  1.00 98.33           C  
ATOM    608  C   GLN A  39       7.603 -22.771  82.284  1.00 98.33           C  
ATOM    609  O   GLN A  39       8.032 -23.926  82.208  1.00 98.33           O  
ATOM    610  CB  GLN A  39       7.942 -22.022  84.656  1.00 98.33           C  
ATOM    611  CG  GLN A  39       8.838 -21.255  85.637  1.00 98.33           C  
ATOM    612  CD  GLN A  39       8.506 -21.467  87.103  1.00 98.33           C  
ATOM    613  NE2 GLN A  39       8.912 -20.550  87.954  1.00 98.33           N  
ATOM    614  OE1 GLN A  39       7.918 -22.451  87.520  1.00 98.33           O  
ATOM    615  H   GLN A  39       7.487 -19.779  83.481  1.00 98.33           H  
ATOM    616  HA  GLN A  39       9.376 -21.918  83.053  1.00 98.33           H  
ATOM    617  HB2 GLN A  39       8.059 -23.088  84.853  1.00 98.33           H  
ATOM    618  HB3 GLN A  39       6.897 -21.762  84.828  1.00 98.33           H  
ATOM    619  HG2 GLN A  39       8.758 -20.188  85.431  1.00 98.33           H  
ATOM    620  HG3 GLN A  39       9.870 -21.575  85.497  1.00 98.33           H  
ATOM    621 HE21 GLN A  39       8.576 -20.644  88.901  1.00 98.33           H  
ATOM    622 HE22 GLN A  39       9.310 -19.687  87.610  1.00 98.33           H  
ATOM    623  N   HIS A  40       6.514 -22.368  81.625  1.00 98.43           N  
ATOM    624  CA  HIS A  40       5.633 -23.268  80.883  1.00 98.43           C  
ATOM    625  C   HIS A  40       5.261 -22.762  79.481  1.00 98.43           C  
ATOM    626  O   HIS A  40       4.463 -23.414  78.812  1.00 98.43           O  
ATOM    627  CB  HIS A  40       4.388 -23.539  81.742  1.00 98.43           C  
ATOM    628  CG  HIS A  40       4.697 -24.099  83.111  1.00 98.43           C  
ATOM    629  CD2 HIS A  40       4.192 -23.665  84.306  1.00 98.43           C  
ATOM    630  ND1 HIS A  40       5.598 -25.100  83.392  1.00 98.43           N  
ATOM    631  CE1 HIS A  40       5.628 -25.269  84.724  1.00 98.43           C  
ATOM    632  NE2 HIS A  40       4.768 -24.434  85.322  1.00 98.43           N  
ATOM    633  H   HIS A  40       6.228 -21.405  81.728  1.00 98.43           H  
ATOM    634  HA  HIS A  40       6.143 -24.217  80.719  1.00 98.43           H  
ATOM    635  HB2 HIS A  40       3.745 -24.248  81.223  1.00 98.43           H  
ATOM    636  HB3 HIS A  40       3.833 -22.608  81.859  1.00 98.43           H  
ATOM    637  HD1 HIS A  40       6.310 -25.427  82.755  1.00 98.43           H  
ATOM    638  HD2 HIS A  40       3.486 -22.861  84.441  1.00 98.43           H  
ATOM    639  HE1 HIS A  40       6.305 -25.924  85.251  1.00 98.43           H  
ATOM    640  N   HIS A  41       5.825 -21.635  79.039  1.00 98.86           N  
ATOM    641  CA  HIS A  41       5.495 -20.984  77.769  1.00 98.86           C  
ATOM    642  C   HIS A  41       6.764 -20.507  77.054  1.00 98.86           C  
ATOM    643  O   HIS A  41       7.846 -20.431  77.643  1.00 98.86           O  
ATOM    644  CB  HIS A  41       4.515 -19.824  78.008  1.00 98.86           C  
ATOM    645  CG  HIS A  41       3.219 -20.254  78.650  1.00 98.86           C  
ATOM    646  CD2 HIS A  41       2.021 -20.500  78.036  1.00 98.86           C  
ATOM    647  ND1 HIS A  41       3.038 -20.468  79.991  1.00 98.86           N  
ATOM    648  CE1 HIS A  41       1.772 -20.857  80.188  1.00 98.86           C  
ATOM    649  NE2 HIS A  41       1.097 -20.879  79.029  1.00 98.86           N  
ATOM    650  H   HIS A  41       6.543 -21.194  79.595  1.00 98.86           H  
ATOM    651  HA  HIS A  41       5.002 -21.697  77.107  1.00 98.86           H  
ATOM    652  HB2 HIS A  41       4.278 -19.354  77.054  1.00 98.86           H  
ATOM    653  HB3 HIS A  41       4.994 -19.073  78.636  1.00 98.86           H  
ATOM    654  HD1 HIS A  41       3.750 -20.299  80.688  1.00 98.86           H  
ATOM    655  HD2 HIS A  41       1.829 -20.418  76.976  1.00 98.86           H  
ATOM    656  HE1 HIS A  41       1.342 -21.096  81.150  1.00 98.86           H  
ATOM    657  N   THR A  42       6.635 -20.213  75.764  1.00 98.89           N  
ATOM    658  CA  THR A  42       7.722 -19.662  74.947  1.00 98.89           C  
ATOM    659  C   THR A  42       8.026 -18.212  75.317  1.00 98.89           C  
ATOM    660  O   THR A  42       7.194 -17.511  75.894  1.00 98.89           O  
ATOM    661  CB  THR A  42       7.383 -19.733  73.452  1.00 98.89           C  
ATOM    662  CG2 THR A  42       7.122 -21.159  72.970  1.00 98.89           C  
ATOM    663  OG1 THR A  42       6.247 -18.960  73.161  1.00 98.89           O  
ATOM    664  H   THR A  42       5.711 -20.254  75.360  1.00 98.89           H  
ATOM    665  HA  THR A  42       8.626 -20.244  75.119  1.00 98.89           H  
ATOM    666  HB  THR A  42       8.226 -19.335  72.887  1.00 98.89           H  
ATOM    667  HG1 THR A  42       5.497 -19.394  73.573  1.00 98.89           H  
ATOM    668 HG21 THR A  42       7.989 -21.784  73.188  1.00 98.89           H  
ATOM    669 HG22 THR A  42       6.946 -21.145  71.895  1.00 98.89           H  
ATOM    670 HG23 THR A  42       6.244 -21.574  73.465  1.00 98.89           H  
ATOM    671  N   ALA A  43       9.205 -17.720  74.925  1.00 98.95           N  
ATOM    672  CA  ALA A  43       9.566 -16.321  75.154  1.00 98.95           C  
ATOM    673  C   ALA A  43       8.541 -15.351  74.537  1.00 98.95           C  
ATOM    674  O   ALA A  43       8.180 -14.365  75.175  1.00 98.95           O  
ATOM    675  CB  ALA A  43      10.971 -16.074  74.598  1.00 98.95           C  
ATOM    676  H   ALA A  43       9.882 -18.337  74.497  1.00 98.95           H  
ATOM    677  HA  ALA A  43       9.580 -16.138  76.229  1.00 98.95           H  
ATOM    678  HB1 ALA A  43      11.695 -16.710  75.107  1.00 98.95           H  
ATOM    679  HB2 ALA A  43      11.246 -15.032  74.766  1.00 98.95           H  
ATOM    680  HB3 ALA A  43      11.001 -16.277  73.527  1.00 98.95           H  
ATOM    681  N   ALA A  44       8.044 -15.650  73.329  1.00 98.96           N  
ATOM    682  CA  ALA A  44       7.064 -14.827  72.620  1.00 98.96           C  
ATOM    683  C   ALA A  44       5.726 -14.731  73.375  1.00 98.96           C  
ATOM    684  O   ALA A  44       5.230 -13.629  73.603  1.00 98.96           O  
ATOM    685  CB  ALA A  44       6.890 -15.388  71.204  1.00 98.96           C  
ATOM    686  H   ALA A  44       8.354 -16.500  72.880  1.00 98.96           H  
ATOM    687  HA  ALA A  44       7.452 -13.813  72.529  1.00 98.96           H  
ATOM    688  HB1 ALA A  44       7.845 -15.382  70.680  1.00 98.96           H  
ATOM    689  HB2 ALA A  44       6.508 -16.408  71.246  1.00 98.96           H  
ATOM    690  HB3 ALA A  44       6.184 -14.770  70.650  1.00 98.96           H  
ATOM    691  N   GLU A  45       5.184 -15.863  73.833  1.00 98.94           N  
ATOM    692  CA  GLU A  45       3.960 -15.894  74.650  1.00 98.94           C  
ATOM    693  C   GLU A  45       4.151 -15.129  75.968  1.00 98.94           C  
ATOM    694  O   GLU A  45       3.288 -14.349  76.377  1.00 98.94           O  
ATOM    695  CB  GLU A  45       3.591 -17.353  74.952  1.00 98.94           C  
ATOM    696  CG  GLU A  45       3.088 -18.122  73.718  1.00 98.94           C  
ATOM    697  CD  GLU A  45       3.094 -19.641  73.946  1.00 98.94           C  
ATOM    698  OE1 GLU A  45       2.105 -20.311  73.576  1.00 98.94           O  
ATOM    699  OE2 GLU A  45       4.134 -20.146  74.442  1.00 98.94           O1-
ATOM    700  H   GLU A  45       5.640 -16.742  73.632  1.00 98.94           H  
ATOM    701  HA  GLU A  45       3.140 -15.422  74.109  1.00 98.94           H  
ATOM    702  HB2 GLU A  45       2.811 -17.378  75.714  1.00 98.94           H  
ATOM    703  HB3 GLU A  45       4.479 -17.837  75.358  1.00 98.94           H  
ATOM    704  HG2 GLU A  45       3.725 -17.901  72.862  1.00 98.94           H  
ATOM    705  HG3 GLU A  45       2.082 -17.779  73.480  1.00 98.94           H  
ATOM    706  N   THR A  46       5.313 -15.288  76.612  1.00 98.98           N  
ATOM    707  CA  THR A  46       5.629 -14.592  77.862  1.00 98.98           C  
ATOM    708  C   THR A  46       5.695 -13.083  77.697  1.00 98.98           C  
ATOM    709  O   THR A  46       5.088 -12.379  78.502  1.00 98.98           O  
ATOM    710  CB  THR A  46       6.935 -15.108  78.472  1.00 98.98           C  
ATOM    711  CG2 THR A  46       7.339 -14.355  79.740  1.00 98.98           C  
ATOM    712  OG1 THR A  46       6.770 -16.446  78.866  1.00 98.98           O  
ATOM    713  H   THR A  46       5.965 -15.978  76.269  1.00 98.98           H  
ATOM    714  HA  THR A  46       4.822 -14.777  78.572  1.00 98.98           H  
ATOM    715  HB  THR A  46       7.738 -15.037  77.737  1.00 98.98           H  
ATOM    716  HG1 THR A  46       6.701 -16.452  79.823  1.00 98.98           H  
ATOM    717 HG21 THR A  46       6.564 -14.443  80.501  1.00 98.98           H  
ATOM    718 HG22 THR A  46       8.287 -14.741  80.113  1.00 98.98           H  
ATOM    719 HG23 THR A  46       7.499 -13.299  79.522  1.00 98.98           H  
ATOM    720  N   VAL A  47       6.399 -12.553  76.692  1.00 98.98           N  
ATOM    721  CA  VAL A  47       6.505 -11.092  76.549  1.00 98.98           C  
ATOM    722  C   VAL A  47       5.150 -10.452  76.241  1.00 98.98           C  
ATOM    723  O   VAL A  47       4.860  -9.383  76.773  1.00 98.98           O  
ATOM    724  CB  VAL A  47       7.579 -10.646  75.543  1.00 98.98           C  
ATOM    725  CG1 VAL A  47       8.981 -11.084  75.967  1.00 98.98           C  
ATOM    726  CG2 VAL A  47       7.328 -11.126  74.113  1.00 98.98           C  
ATOM    727  H   VAL A  47       6.873 -13.160  76.038  1.00 98.98           H  
ATOM    728  HA  VAL A  47       6.804 -10.691  77.518  1.00 98.98           H  
ATOM    729  HB  VAL A  47       7.586  -9.556  75.538  1.00 98.98           H  
ATOM    730 HG11 VAL A  47       9.717 -10.525  75.388  1.00 98.98           H  
ATOM    731 HG12 VAL A  47       9.122 -12.150  75.789  1.00 98.98           H  
ATOM    732 HG13 VAL A  47       9.139 -10.876  77.025  1.00 98.98           H  
ATOM    733 HG21 VAL A  47       8.083 -10.708  73.447  1.00 98.98           H  
ATOM    734 HG22 VAL A  47       6.345 -10.803  73.769  1.00 98.98           H  
ATOM    735 HG23 VAL A  47       7.379 -12.214  74.069  1.00 98.98           H  
ATOM    736  N   VAL A  48       4.280 -11.126  75.477  1.00 98.98           N  
ATOM    737  CA  VAL A  48       2.894 -10.676  75.254  1.00 98.98           C  
ATOM    738  C   VAL A  48       2.104 -10.700  76.559  1.00 98.98           C  
ATOM    739  O   VAL A  48       1.470  -9.705  76.911  1.00 98.98           O  
ATOM    740  CB  VAL A  48       2.180 -11.535  74.194  1.00 98.98           C  
ATOM    741  CG1 VAL A  48       0.703 -11.140  74.057  1.00 98.98           C  
ATOM    742  CG2 VAL A  48       2.831 -11.359  72.821  1.00 98.98           C  
ATOM    743  H   VAL A  48       4.570 -12.004  75.071  1.00 98.98           H  
ATOM    744  HA  VAL A  48       2.911  -9.644  74.904  1.00 98.98           H  
ATOM    745  HB  VAL A  48       2.237 -12.585  74.478  1.00 98.98           H  
ATOM    746 HG11 VAL A  48       0.250 -11.711  73.246  1.00 98.98           H  
ATOM    747 HG12 VAL A  48       0.612 -10.077  73.833  1.00 98.98           H  
ATOM    748 HG13 VAL A  48       0.152 -11.380  74.967  1.00 98.98           H  
ATOM    749 HG21 VAL A  48       3.889 -11.616  72.866  1.00 98.98           H  
ATOM    750 HG22 VAL A  48       2.350 -12.035  72.113  1.00 98.98           H  
ATOM    751 HG23 VAL A  48       2.725 -10.330  72.476  1.00 98.98           H  
ATOM    752  N   TYR A  49       2.157 -11.811  77.302  1.00 98.97           N  
ATOM    753  CA  TYR A  49       1.479 -11.945  78.590  1.00 98.97           C  
ATOM    754  C   TYR A  49       1.902 -10.847  79.573  1.00 98.97           C  
ATOM    755  O   TYR A  49       1.050 -10.212  80.195  1.00 98.97           O  
ATOM    756  CB  TYR A  49       1.762 -13.337  79.177  1.00 98.97           C  
ATOM    757  CG  TYR A  49       1.241 -13.512  80.591  1.00 98.97           C  
ATOM    758  CD1 TYR A  49       2.116 -13.402  81.688  1.00 98.97           C  
ATOM    759  CD2 TYR A  49      -0.126 -13.756  80.805  1.00 98.97           C  
ATOM    760  CE1 TYR A  49       1.620 -13.526  82.997  1.00 98.97           C  
ATOM    761  CE2 TYR A  49      -0.636 -13.856  82.115  1.00 98.97           C  
ATOM    762  CZ  TYR A  49       0.243 -13.737  83.215  1.00 98.97           C  
ATOM    763  OH  TYR A  49      -0.235 -13.838  84.485  1.00 98.97           O  
ATOM    764  H   TYR A  49       2.683 -12.600  76.955  1.00 98.97           H  
ATOM    765  HA  TYR A  49       0.406 -11.845  78.432  1.00 98.97           H  
ATOM    766  HB2 TYR A  49       2.837 -13.517  79.179  1.00 98.97           H  
ATOM    767  HB3 TYR A  49       1.312 -14.094  78.534  1.00 98.97           H  
ATOM    768  HD1 TYR A  49       3.167 -13.216  81.519  1.00 98.97           H  
ATOM    769  HD2 TYR A  49      -0.755 -13.891  79.937  1.00 98.97           H  
ATOM    770  HE1 TYR A  49       2.288 -13.448  83.842  1.00 98.97           H  
ATOM    771  HE2 TYR A  49      -1.683 -14.061  82.288  1.00 98.97           H  
ATOM    772  HH  TYR A  49      -1.187 -13.953  84.515  1.00 98.97           H  
ATOM    773  N   THR A  50       3.203 -10.595  79.691  1.00 98.98           N  
ATOM    774  CA  THR A  50       3.761  -9.634  80.639  1.00 98.98           C  
ATOM    775  C   THR A  50       3.498  -8.187  80.227  1.00 98.98           C  
ATOM    776  O   THR A  50       3.098  -7.390  81.073  1.00 98.98           O  
ATOM    777  CB  THR A  50       5.256  -9.905  80.822  1.00 98.98           C  
ATOM    778  CG2 THR A  50       5.881  -9.003  81.872  1.00 98.98           C  
ATOM    779  OG1 THR A  50       5.431 -11.205  81.330  1.00 98.98           O  
ATOM    780  H   THR A  50       3.850 -11.179  79.180  1.00 98.98           H  
ATOM    781  HA  THR A  50       3.275  -9.780  81.604  1.00 98.98           H  
ATOM    782  HB  THR A  50       5.779  -9.801  79.872  1.00 98.98           H  
ATOM    783  HG1 THR A  50       5.399 -11.119  82.285  1.00 98.98           H  
ATOM    784 HG21 THR A  50       5.327  -9.068  82.808  1.00 98.98           H  
ATOM    785 HG22 THR A  50       6.912  -9.319  82.037  1.00 98.98           H  
ATOM    786 HG23 THR A  50       5.877  -7.972  81.520  1.00 98.98           H  
ATOM    787  N   VAL A  51       3.625  -7.838  78.941  1.00 98.97           N  
ATOM    788  CA  VAL A  51       3.243  -6.498  78.459  1.00 98.97           C  
ATOM    789  C   VAL A  51       1.747  -6.261  78.622  1.00 98.97           C  
ATOM    790  O   VAL A  51       1.360  -5.171  79.025  1.00 98.97           O  
ATOM    791  CB  VAL A  51       3.714  -6.246  77.015  1.00 98.97           C  
ATOM    792  CG1 VAL A  51       3.126  -4.970  76.398  1.00 98.97           C  
ATOM    793  CG2 VAL A  51       5.238  -6.078  77.005  1.00 98.97           C  
ATOM    794  H   VAL A  51       3.955  -8.516  78.268  1.00 98.97           H  
ATOM    795  HA  VAL A  51       3.727  -5.752  79.090  1.00 98.97           H  
ATOM    796  HB  VAL A  51       3.435  -7.094  76.389  1.00 98.97           H  
ATOM    797 HG11 VAL A  51       3.553  -4.810  75.408  1.00 98.97           H  
ATOM    798 HG12 VAL A  51       2.045  -5.056  76.287  1.00 98.97           H  
ATOM    799 HG13 VAL A  51       3.347  -4.110  77.031  1.00 98.97           H  
ATOM    800 HG21 VAL A  51       5.580  -5.863  75.992  1.00 98.97           H  
ATOM    801 HG22 VAL A  51       5.532  -5.252  77.653  1.00 98.97           H  
ATOM    802 HG23 VAL A  51       5.716  -6.994  77.349  1.00 98.97           H  
ATOM    803  N   ARG A  52       0.898  -7.277  78.438  1.00 98.93           N  
ATOM    804  CA  ARG A  52      -0.539  -7.159  78.723  1.00 98.93           C  
ATOM    805  C   ARG A  52      -0.813  -6.803  80.189  1.00 98.93           C  
ATOM    806  O   ARG A  52      -1.709  -6.015  80.463  1.00 98.93           O  
ATOM    807  CB  ARG A  52      -1.232  -8.464  78.327  1.00 98.93           C  
ATOM    808  CG  ARG A  52      -2.755  -8.342  78.423  1.00 98.93           C  
ATOM    809  CD  ARG A  52      -3.444  -9.667  78.118  1.00 98.93           C  
ATOM    810  NE  ARG A  52      -3.162 -10.675  79.154  1.00 98.93           N  
ATOM    811  CZ  ARG A  52      -3.397 -11.966  79.053  1.00 98.93           C  
ATOM    812  NH1 ARG A  52      -3.945 -12.483  77.989  1.00 98.93           N1+
ATOM    813  NH2 ARG A  52      -3.071 -12.766  80.024  1.00 98.93           N  
ATOM    814  H   ARG A  52       1.255  -8.145  78.065  1.00 98.93           H  
ATOM    815  HA  ARG A  52      -0.944  -6.345  78.122  1.00 98.93           H  
ATOM    816  HB2 ARG A  52      -0.970  -8.710  77.298  1.00 98.93           H  
ATOM    817  HB3 ARG A  52      -0.886  -9.269  78.977  1.00 98.93           H  
ATOM    818  HG2 ARG A  52      -3.067  -8.002  79.410  1.00 98.93           H  
ATOM    819  HG3 ARG A  52      -3.071  -7.615  77.676  1.00 98.93           H  
ATOM    820  HD2 ARG A  52      -4.517  -9.489  78.060  1.00 98.93           H  
ATOM    821  HD3 ARG A  52      -3.088 -10.020  77.149  1.00 98.93           H  
ATOM    822  HE  ARG A  52      -2.714 -10.332  79.992  1.00 98.93           H  
ATOM    823 HH11 ARG A  52      -4.090 -11.863  77.205  1.00 98.93           H  
ATOM    824 HH12 ARG A  52      -3.968 -13.483  77.846  1.00 98.93           H  
ATOM    825 HH21 ARG A  52      -2.526 -12.392  80.787  1.00 98.93           H  
ATOM    826 HH22 ARG A  52      -3.208 -13.763  79.921  1.00 98.93           H  
ATOM    827  N   LEU A  53      -0.054  -7.365  81.134  1.00 98.93           N  
ATOM    828  CA  LEU A  53      -0.171  -6.995  82.551  1.00 98.93           C  
ATOM    829  C   LEU A  53       0.266  -5.544  82.807  1.00 98.93           C  
ATOM    830  O   LEU A  53      -0.351  -4.868  83.625  1.00 98.93           O  
ATOM    831  CB  LEU A  53       0.657  -7.945  83.431  1.00 98.93           C  
ATOM    832  CG  LEU A  53       0.206  -9.413  83.467  1.00 98.93           C  
ATOM    833  CD1 LEU A  53       1.198 -10.205  84.319  1.00 98.93           C  
ATOM    834  CD2 LEU A  53      -1.194  -9.588  84.061  1.00 98.93           C  
ATOM    835  H   LEU A  53       0.676  -8.000  80.846  1.00 98.93           H  
ATOM    836  HA  LEU A  53      -1.218  -7.053  82.849  1.00 98.93           H  
ATOM    837  HB2 LEU A  53       0.628  -7.561  84.451  1.00 98.93           H  
ATOM    838  HB3 LEU A  53       1.694  -7.908  83.101  1.00 98.93           H  
ATOM    839  HG  LEU A  53       0.200  -9.832  82.461  1.00 98.93           H  
ATOM    840 HD11 LEU A  53       0.871 -11.241  84.409  1.00 98.93           H  
ATOM    841 HD12 LEU A  53       2.181 -10.187  83.847  1.00 98.93           H  
ATOM    842 HD13 LEU A  53       1.274  -9.766  85.313  1.00 98.93           H  
ATOM    843 HD21 LEU A  53      -1.435 -10.649  84.125  1.00 98.93           H  
ATOM    844 HD22 LEU A  53      -1.929  -9.094  83.426  1.00 98.93           H  
ATOM    845 HD23 LEU A  53      -1.229  -9.146  85.057  1.00 98.93           H  
ATOM    846  N   LEU A  54       1.298  -5.063  82.102  1.00 98.78           N  
ATOM    847  CA  LEU A  54       1.729  -3.660  82.161  1.00 98.78           C  
ATOM    848  C   LEU A  54       0.666  -2.723  81.568  1.00 98.78           C  
ATOM    849  O   LEU A  54       0.373  -1.697  82.166  1.00 98.78           O  
ATOM    850  CB  LEU A  54       3.092  -3.491  81.455  1.00 98.78           C  
ATOM    851  CG  LEU A  54       4.258  -4.181  82.183  1.00 98.78           C  
ATOM    852  CD1 LEU A  54       5.486  -4.389  81.293  1.00 98.78           C  
ATOM    853  CD2 LEU A  54       4.707  -3.368  83.399  1.00 98.78           C  
ATOM    854  H   LEU A  54       1.769  -5.682  81.459  1.00 98.78           H  
ATOM    855  HA  LEU A  54       1.834  -3.370  83.207  1.00 98.78           H  
ATOM    856  HB2 LEU A  54       3.316  -2.427  81.378  1.00 98.78           H  
ATOM    857  HB3 LEU A  54       3.019  -3.885  80.441  1.00 98.78           H  
ATOM    858  HG  LEU A  54       3.928  -5.168  82.507  1.00 98.78           H  
ATOM    859 HD11 LEU A  54       6.219  -4.990  81.829  1.00 98.78           H  
ATOM    860 HD12 LEU A  54       5.210  -4.918  80.381  1.00 98.78           H  
ATOM    861 HD13 LEU A  54       5.948  -3.435  81.037  1.00 98.78           H  
ATOM    862 HD21 LEU A  54       3.867  -3.176  84.066  1.00 98.78           H  
ATOM    863 HD22 LEU A  54       5.120  -2.411  83.079  1.00 98.78           H  
ATOM    864 HD23 LEU A  54       5.472  -3.918  83.947  1.00 98.78           H  
ATOM    865  N   GLU A  55       0.044  -3.105  80.448  1.00 98.69           N  
ATOM    866  CA  GLU A  55      -1.066  -2.378  79.810  1.00 98.69           C  
ATOM    867  C   GLU A  55      -2.351  -2.341  80.651  1.00 98.69           C  
ATOM    868  O   GLU A  55      -3.187  -1.451  80.497  1.00 98.69           O  
ATOM    869  CB  GLU A  55      -1.417  -3.064  78.483  1.00 98.69           C  
ATOM    870  CG  GLU A  55      -0.401  -2.841  77.359  1.00 98.69           C  
ATOM    871  CD  GLU A  55      -0.771  -3.641  76.104  1.00 98.69           C  
ATOM    872  OE1 GLU A  55      -0.199  -3.345  75.031  1.00 98.69           O  
ATOM    873  OE2 GLU A  55      -1.662  -4.520  76.168  1.00 98.69           O1-
ATOM    874  H   GLU A  55       0.381  -3.939  79.989  1.00 98.69           H  
ATOM    875  HA  GLU A  55      -0.762  -1.348  79.625  1.00 98.69           H  
ATOM    876  HB2 GLU A  55      -2.382  -2.696  78.134  1.00 98.69           H  
ATOM    877  HB3 GLU A  55      -1.521  -4.133  78.670  1.00 98.69           H  
ATOM    878  HG2 GLU A  55       0.600  -3.125  77.688  1.00 98.69           H  
ATOM    879  HG3 GLU A  55      -0.386  -1.780  77.114  1.00 98.69           H  
ATOM    880  N   ASP A  56      -2.545  -3.333  81.517  1.00 98.62           N  
ATOM    881  CA  ASP A  56      -3.675  -3.392  82.443  1.00 98.62           C  
ATOM    882  C   ASP A  56      -3.429  -2.571  83.725  1.00 98.62           C  
ATOM    883  O   ASP A  56      -4.356  -2.382  84.516  1.00 98.62           O  
ATOM    884  CB  ASP A  56      -3.987  -4.868  82.760  1.00 98.62           C  
ATOM    885  CG  ASP A  56      -4.789  -5.604  81.676  1.00 98.62           C  
ATOM    886  OD1 ASP A  56      -5.228  -4.999  80.670  1.00 98.62           O  
ATOM    887  OD2 ASP A  56      -5.211  -6.759  81.918  1.00 98.62           O1-
ATOM    888  H   ASP A  56      -1.877  -4.091  81.523  1.00 98.62           H  
ATOM    889  HA  ASP A  56      -4.551  -2.951  81.966  1.00 98.62           H  
ATOM    890  HB2 ASP A  56      -3.060  -5.407  82.955  1.00 98.62           H  
ATOM    891  HB3 ASP A  56      -4.582  -4.906  83.672  1.00 98.62           H  
ATOM    892  N   CYS A  57      -2.204  -2.089  83.955  1.00 96.91           N  
ATOM    893  CA  CYS A  57      -1.824  -1.359  85.159  1.00 96.91           C  
ATOM    894  C   CYS A  57      -1.793   0.158  84.909  1.00 96.91           C  
ATOM    895  O   CYS A  57      -0.870   0.688  84.297  1.00 96.91           O  
ATOM    896  CB  CYS A  57      -0.490  -1.922  85.659  1.00 96.91           C  
ATOM    897  SG  CYS A  57       0.025  -1.092  87.195  1.00 96.91           S  
ATOM    898  H   CYS A  57      -1.504  -2.195  83.235  1.00 96.91           H  
ATOM    899  HA  CYS A  57      -2.566  -1.549  85.935  1.00 96.91           H  
ATOM    900  HB2 CYS A  57       0.257  -1.783  84.877  1.00 96.91           H  
ATOM    901  HB3 CYS A  57      -0.593  -2.994  85.832  1.00 96.91           H  
ATOM    902  HG  CYS A  57      -0.980  -1.531  87.958  1.00 96.91           H  
ATOM    903  N   GLU A  58      -2.767   0.868  85.488  1.00 94.73           N  
ATOM    904  CA  GLU A  58      -3.003   2.312  85.296  1.00 94.73           C  
ATOM    905  C   GLU A  58      -1.821   3.228  85.681  1.00 94.73           C  
ATOM    906  O   GLU A  58      -1.794   4.404  85.314  1.00 94.73           O  
ATOM    907  CB  GLU A  58      -4.241   2.725  86.117  1.00 94.73           C  
ATOM    908  CG  GLU A  58      -5.524   1.963  85.738  1.00 94.73           C  
ATOM    909  CD  GLU A  58      -6.782   2.448  86.486  1.00 94.73           C  
ATOM    910  OE1 GLU A  58      -7.883   1.958  86.140  1.00 94.73           O  
ATOM    911  OE2 GLU A  58      -6.660   3.296  87.399  1.00 94.73           O1-
ATOM    912  H   GLU A  58      -3.516   0.349  85.923  1.00 94.73           H  
ATOM    913  HA  GLU A  58      -3.206   2.493  84.239  1.00 94.73           H  
ATOM    914  HB2 GLU A  58      -4.029   2.559  87.174  1.00 94.73           H  
ATOM    915  HB3 GLU A  58      -4.414   3.790  85.969  1.00 94.73           H  
ATOM    916  HG2 GLU A  58      -5.384   0.903  85.946  1.00 94.73           H  
ATOM    917  HG3 GLU A  58      -5.677   2.078  84.665  1.00 94.73           H  
ATOM    918  N   LEU A  59      -0.830   2.706  86.417  1.00 91.28           N  
ATOM    919  CA  LEU A  59       0.398   3.427  86.775  1.00 91.28           C  
ATOM    920  C   LEU A  59       1.331   3.650  85.578  1.00 91.28           C  
ATOM    921  O   LEU A  59       2.210   4.521  85.637  1.00 91.28           O  
ATOM    922  CB  LEU A  59       1.160   2.642  87.859  1.00 91.28           C  
ATOM    923  CG  LEU A  59       0.431   2.495  89.204  1.00 91.28           C  
ATOM    924  CD1 LEU A  59       1.295   1.659  90.147  1.00 91.28           C  
ATOM    925  CD2 LEU A  59       0.167   3.848  89.871  1.00 91.28           C  
ATOM    926  H   LEU A  59      -0.882   1.716  86.613  1.00 91.28           H  
ATOM    927  HA  LEU A  59       0.129   4.414  87.152  1.00 91.28           H  
ATOM    928  HB2 LEU A  59       1.386   1.650  87.469  1.00 91.28           H  
ATOM    929  HB3 LEU A  59       2.110   3.145  88.042  1.00 91.28           H  
ATOM    930  HG  LEU A  59      -0.517   1.979  89.055  1.00 91.28           H  
ATOM    931 HD11 LEU A  59       1.493   0.687  89.695  1.00 91.28           H  
ATOM    932 HD12 LEU A  59       0.770   1.500  91.088  1.00 91.28           H  
ATOM    933 HD13 LEU A  59       2.243   2.161  90.343  1.00 91.28           H  
ATOM    934 HD21 LEU A  59      -0.277   3.690  90.853  1.00 91.28           H  
ATOM    935 HD22 LEU A  59      -0.537   4.426  89.273  1.00 91.28           H  
ATOM    936 HD23 LEU A  59       1.099   4.402  89.981  1.00 91.28           H  
ATOM    937  N   PHE A  60       1.180   2.860  84.515  1.00 93.87           N  
ATOM    938  CA  PHE A  60       2.031   2.918  83.337  1.00 93.87           C  
ATOM    939  C   PHE A  60       1.307   3.537  82.143  1.00 93.87           C  
ATOM    940  O   PHE A  60       0.087   3.618  82.078  1.00 93.87           O  
ATOM    941  CB  PHE A  60       2.607   1.537  83.024  1.00 93.87           C  
ATOM    942  CG  PHE A  60       3.353   0.901  84.182  1.00 93.87           C  
ATOM    943  CD1 PHE A  60       4.567   1.443  84.643  1.00 93.87           C  
ATOM    944  CD2 PHE A  60       2.802  -0.218  84.825  1.00 93.87           C  
ATOM    945  CE1 PHE A  60       5.206   0.885  85.766  1.00 93.87           C  
ATOM    946  CE2 PHE A  60       3.434  -0.776  85.948  1.00 93.87           C  
ATOM    947  CZ  PHE A  60       4.626  -0.212  86.428  1.00 93.87           C  
ATOM    948  H   PHE A  60       0.410   2.205  84.497  1.00 93.87           H  
ATOM    949  HA  PHE A  60       2.881   3.564  83.552  1.00 93.87           H  
ATOM    950  HB2 PHE A  60       1.802   0.880  82.694  1.00 93.87           H  
ATOM    951  HB3 PHE A  60       3.307   1.660  82.198  1.00 93.87           H  
ATOM    952  HD1 PHE A  60       5.003   2.294  84.140  1.00 93.87           H  
ATOM    953  HD2 PHE A  60       1.874  -0.629  84.455  1.00 93.87           H  
ATOM    954  HE1 PHE A  60       6.135   1.301  86.127  1.00 93.87           H  
ATOM    955  HE2 PHE A  60       2.990  -1.622  86.449  1.00 93.87           H  
ATOM    956  HZ  PHE A  60       5.084  -0.622  87.316  1.00 93.87           H  
ATOM    957  N   ASN A  61       2.090   4.040  81.194  1.00 94.05           N  
ATOM    958  CA  ASN A  61       1.582   4.704  80.000  1.00 94.05           C  
ATOM    959  C   ASN A  61       1.549   3.730  78.812  1.00 94.05           C  
ATOM    960  O   ASN A  61       2.295   3.860  77.842  1.00 94.05           O  
ATOM    961  CB  ASN A  61       2.406   5.972  79.792  1.00 94.05           C  
ATOM    962  CG  ASN A  61       2.091   6.638  78.472  1.00 94.05           C  
ATOM    963  ND2 ASN A  61       3.093   7.153  77.822  1.00 94.05           N  
ATOM    964  OD1 ASN A  61       0.952   6.730  78.051  1.00 94.05           O  
ATOM    965  H   ASN A  61       3.086   3.883  81.257  1.00 94.05           H  
ATOM    966  HA  ASN A  61       0.549   5.012  80.160  1.00 94.05           H  
ATOM    967  HB2 ASN A  61       2.186   6.686  80.586  1.00 94.05           H  
ATOM    968  HB3 ASN A  61       3.467   5.727  79.845  1.00 94.05           H  
ATOM    969 HD21 ASN A  61       4.004   6.753  77.998  1.00 94.05           H  
ATOM    970 HD22 ASN A  61       2.916   7.628  76.949  1.00 94.05           H  
ATOM    971  N   ALA A  62       0.704   2.715  78.930  1.00 96.97           N  
ATOM    972  CA  ALA A  62       0.397   1.757  77.877  1.00 96.97           C  
ATOM    973  C   ALA A  62      -0.970   1.143  78.173  1.00 96.97           C  
ATOM    974  O   ALA A  62      -1.293   0.926  79.335  1.00 96.97           O  
ATOM    975  CB  ALA A  62       1.486   0.682  77.845  1.00 96.97           C  
ATOM    976  H   ALA A  62       0.149   2.639  79.770  1.00 96.97           H  
ATOM    977  HA  ALA A  62       0.358   2.268  76.915  1.00 96.97           H  
ATOM    978  HB1 ALA A  62       1.531   0.173  78.808  1.00 96.97           H  
ATOM    979  HB2 ALA A  62       2.449   1.143  77.631  1.00 96.97           H  
ATOM    980  HB3 ALA A  62       1.264  -0.045  77.063  1.00 96.97           H  
ATOM    981  N   GLY A  63      -1.782   0.870  77.148  1.00 97.95           N  
ATOM    982  CA  GLY A  63      -3.147   0.388  77.373  1.00 97.95           C  
ATOM    983  C   GLY A  63      -3.938   1.341  78.275  1.00 97.95           C  
ATOM    984  O   GLY A  63      -4.049   2.534  77.981  1.00 97.95           O  
ATOM    985  H   GLY A  63      -1.474   1.078  76.209  1.00 97.95           H  
ATOM    986  HA2 GLY A  63      -3.109  -0.593  77.843  1.00 97.95           H  
ATOM    987  HA3 GLY A  63      -3.678   0.289  76.426  1.00 97.95           H  
ATOM    988  N   THR A  64      -4.463   0.821  79.379  1.00 97.66           N  
ATOM    989  CA  THR A  64      -5.255   1.577  80.356  1.00 97.66           C  
ATOM    990  C   THR A  64      -4.375   2.565  81.115  1.00 97.66           C  
ATOM    991  O   THR A  64      -3.377   2.185  81.712  1.00 97.66           O  
ATOM    992  CB  THR A  64      -5.937   0.642  81.364  1.00 97.66           C  
ATOM    993  CG2 THR A  64      -7.034   1.372  82.137  1.00 97.66           C  
ATOM    994  OG1 THR A  64      -6.532  -0.446  80.689  1.00 97.66           O  
ATOM    995  H   THR A  64      -4.111  -0.081  79.667  1.00 97.66           H  
ATOM    996  HA  THR A  64      -6.030   2.128  79.824  1.00 97.66           H  
ATOM    997  HB  THR A  64      -5.198   0.254  82.064  1.00 97.66           H  
ATOM    998  HG1 THR A  64      -5.798  -1.006  80.426  1.00 97.66           H  
ATOM    999 HG21 THR A  64      -7.471   0.695  82.871  1.00 97.66           H  
ATOM   1000 HG22 THR A  64      -7.812   1.712  81.453  1.00 97.66           H  
ATOM   1001 HG23 THR A  64      -6.621   2.234  82.662  1.00 97.66           H  
ATOM   1002  N   GLY A  65      -4.757   3.842  81.129  1.00 94.48           N  
ATOM   1003  CA  GLY A  65      -3.935   4.890  81.741  1.00 94.48           C  
ATOM   1004  C   GLY A  65      -2.904   5.506  80.796  1.00 94.48           C  
ATOM   1005  O   GLY A  65      -1.981   6.181  81.250  1.00 94.48           O  
ATOM   1006  H   GLY A  65      -5.610   4.096  80.654  1.00 94.48           H  
ATOM   1007  HA2 GLY A  65      -4.597   5.693  82.066  1.00 94.48           H  
ATOM   1008  HA3 GLY A  65      -3.409   4.499  82.611  1.00 94.48           H  
ATOM   1009  N   SER A  66      -3.080   5.324  79.488  1.00 95.07           N  
ATOM   1010  CA  SER A  66      -2.265   5.967  78.457  1.00 95.07           C  
ATOM   1011  C   SER A  66      -2.465   7.481  78.368  1.00 95.07           C  
ATOM   1012  O   SER A  66      -3.499   8.030  78.757  1.00 95.07           O  
ATOM   1013  CB  SER A  66      -2.551   5.332  77.103  1.00 95.07           C  
ATOM   1014  OG  SER A  66      -2.000   4.034  77.098  1.00 95.07           O  
ATOM   1015  H   SER A  66      -3.821   4.703  79.193  1.00 95.07           H  
ATOM   1016  HA  SER A  66      -1.216   5.783  78.693  1.00 95.07           H  
ATOM   1017  HB2 SER A  66      -2.109   5.929  76.304  1.00 95.07           H  
ATOM   1018  HB3 SER A  66      -3.627   5.278  76.944  1.00 95.07           H  
ATOM   1019  HG  SER A  66      -2.663   3.452  77.476  1.00 95.07           H  
ATOM   1020  N   GLN A  67      -1.454   8.158  77.831  1.00 93.16           N  
ATOM   1021  CA  GLN A  67      -1.487   9.584  77.540  1.00 93.16           C  
ATOM   1022  C   GLN A  67      -2.456   9.933  76.414  1.00 93.16           C  
ATOM   1023  O   GLN A  67      -2.884   9.095  75.624  1.00 93.16           O  
ATOM   1024  CB  GLN A  67      -0.087  10.080  77.171  1.00 93.16           C  
ATOM   1025  CG  GLN A  67       0.903   9.983  78.320  1.00 93.16           C  
ATOM   1026  CD  GLN A  67       0.691  10.980  79.436  1.00 93.16           C  
ATOM   1027  NE2 GLN A  67       1.745  11.223  80.146  1.00 93.16           N  
ATOM   1028  OE1 GLN A  67      -0.359  11.515  79.761  1.00 93.16           O  
ATOM   1029  H   GLN A  67      -0.629   7.642  77.562  1.00 93.16           H  
ATOM   1030  HA  GLN A  67      -1.834  10.106  78.431  1.00 93.16           H  
ATOM   1031  HB2 GLN A  67       0.288   9.493  76.333  1.00 93.16           H  
ATOM   1032  HB3 GLN A  67      -0.141  11.123  76.857  1.00 93.16           H  
ATOM   1033  HG2 GLN A  67       0.867   8.997  78.784  1.00 93.16           H  
ATOM   1034  HG3 GLN A  67       1.902  10.124  77.908  1.00 93.16           H  
ATOM   1035 HE21 GLN A  67       1.687  12.002  80.787  1.00 93.16           H  
ATOM   1036 HE22 GLN A  67       2.626  10.881  79.791  1.00 93.16           H  
ATOM   1037  N   ILE A  68      -2.796  11.217  76.365  1.00 94.45           N  
ATOM   1038  CA  ILE A  68      -3.782  11.775  75.449  1.00 94.45           C  
ATOM   1039  C   ILE A  68      -3.058  12.701  74.463  1.00 94.45           C  
ATOM   1040  O   ILE A  68      -2.334  13.606  74.883  1.00 94.45           O  
ATOM   1041  CB  ILE A  68      -4.886  12.473  76.273  1.00 94.45           C  
ATOM   1042  CG1 ILE A  68      -5.608  11.485  77.224  1.00 94.45           C  
ATOM   1043  CG2 ILE A  68      -5.916  13.095  75.328  1.00 94.45           C  
ATOM   1044  CD1 ILE A  68      -6.487  12.144  78.287  1.00 94.45           C  
ATOM   1045  H   ILE A  68      -2.344  11.855  77.005  1.00 94.45           H  
ATOM   1046  HA  ILE A  68      -4.247  10.972  74.876  1.00 94.45           H  
ATOM   1047  HB  ILE A  68      -4.426  13.264  76.866  1.00 94.45           H  
ATOM   1048 HG12 ILE A  68      -6.242  10.824  76.631  1.00 94.45           H  
ATOM   1049 HG13 ILE A  68      -4.884  10.869  77.757  1.00 94.45           H  
ATOM   1050 HG21 ILE A  68      -5.434  13.826  74.679  1.00 94.45           H  
ATOM   1051 HG22 ILE A  68      -6.369  12.309  74.724  1.00 94.45           H  
ATOM   1052 HG23 ILE A  68      -6.681  13.624  75.899  1.00 94.45           H  
ATOM   1053 HD11 ILE A  68      -5.875  12.800  78.906  1.00 94.45           H  
ATOM   1054 HD12 ILE A  68      -6.931  11.374  78.917  1.00 94.45           H  
ATOM   1055 HD13 ILE A  68      -7.288  12.724  77.827  1.00 94.45           H  
ATOM   1056  N   GLN A  69      -3.262  12.478  73.162  1.00 95.28           N  
ATOM   1057  CA  GLN A  69      -2.704  13.307  72.085  1.00 95.28           C  
ATOM   1058  C   GLN A  69      -3.373  14.689  72.048  1.00 95.28           C  
ATOM   1059  O   GLN A  69      -4.392  14.922  72.702  1.00 95.28           O  
ATOM   1060  CB  GLN A  69      -2.834  12.586  70.728  1.00 95.28           C  
ATOM   1061  CG  GLN A  69      -2.082  11.244  70.718  1.00 95.28           C  
ATOM   1062  CD  GLN A  69      -1.881  10.639  69.329  1.00 95.28           C  
ATOM   1063  NE2 GLN A  69      -0.910   9.767  69.171  1.00 95.28           N  
ATOM   1064  OE1 GLN A  69      -2.622  10.878  68.383  1.00 95.28           O  
ATOM   1065  H   GLN A  69      -3.912  11.752  72.897  1.00 95.28           H  
ATOM   1066  HA  GLN A  69      -1.642  13.462  72.280  1.00 95.28           H  
ATOM   1067  HB2 GLN A  69      -3.885  12.417  70.497  1.00 95.28           H  
ATOM   1068  HB3 GLN A  69      -2.407  13.224  69.954  1.00 95.28           H  
ATOM   1069  HG2 GLN A  69      -1.105  11.385  71.178  1.00 95.28           H  
ATOM   1070  HG3 GLN A  69      -2.624  10.520  71.326  1.00 95.28           H  
ATOM   1071 HE21 GLN A  69      -0.826   9.250  68.308  1.00 95.28           H  
ATOM   1072 HE22 GLN A  69      -0.292   9.573  69.946  1.00 95.28           H  
ATOM   1073  N   SER A  70      -2.828  15.634  71.277  1.00 95.40           N  
ATOM   1074  CA  SER A  70      -3.277  17.037  71.305  1.00 95.40           C  
ATOM   1075  C   SER A  70      -4.736  17.264  70.874  1.00 95.40           C  
ATOM   1076  O   SER A  70      -5.287  18.330  71.141  1.00 95.40           O  
ATOM   1077  CB  SER A  70      -2.349  17.890  70.439  1.00 95.40           C  
ATOM   1078  OG  SER A  70      -2.618  17.681  69.069  1.00 95.40           O  
ATOM   1079  H   SER A  70      -2.025  15.409  70.707  1.00 95.40           H  
ATOM   1080  HA  SER A  70      -3.191  17.392  72.331  1.00 95.40           H  
ATOM   1081  HB2 SER A  70      -2.501  18.945  70.674  1.00 95.40           H  
ATOM   1082  HB3 SER A  70      -1.311  17.634  70.648  1.00 95.40           H  
ATOM   1083  HG  SER A  70      -3.407  18.169  68.827  1.00 95.40           H  
ATOM   1084  N   ASP A  71      -5.366  16.297  70.197  1.00 96.81           N  
ATOM   1085  CA  ASP A  71      -6.784  16.325  69.811  1.00 96.81           C  
ATOM   1086  C   ASP A  71      -7.723  15.741  70.882  1.00 96.81           C  
ATOM   1087  O   ASP A  71      -8.931  15.629  70.666  1.00 96.81           O  
ATOM   1088  CB  ASP A  71      -6.985  15.655  68.440  1.00 96.81           C  
ATOM   1089  CG  ASP A  71      -6.792  14.131  68.423  1.00 96.81           C  
ATOM   1090  OD1 ASP A  71      -6.179  13.565  69.352  1.00 96.81           O  
ATOM   1091  OD2 ASP A  71      -7.233  13.480  67.447  1.00 96.81           O1-
ATOM   1092  H   ASP A  71      -4.865  15.436  70.030  1.00 96.81           H  
ATOM   1093  HA  ASP A  71      -7.075  17.368  69.695  1.00 96.81           H  
ATOM   1094  HB2 ASP A  71      -7.996  15.875  68.099  1.00 96.81           H  
ATOM   1095  HB3 ASP A  71      -6.300  16.110  67.723  1.00 96.81           H  
ATOM   1096  N   GLY A  72      -7.189  15.379  72.050  1.00 96.41           N  
ATOM   1097  CA  GLY A  72      -7.959  14.867  73.178  1.00 96.41           C  
ATOM   1098  C   GLY A  72      -8.255  13.372  73.116  1.00 96.41           C  
ATOM   1099  O   GLY A  72      -8.980  12.882  73.990  1.00 96.41           O  
ATOM   1100  H   GLY A  72      -6.190  15.466  72.161  1.00 96.41           H  
ATOM   1101  HA2 GLY A  72      -8.908  15.401  73.238  1.00 96.41           H  
ATOM   1102  HA3 GLY A  72      -7.395  15.060  74.090  1.00 96.41           H  
ATOM   1103  N   LYS A  73      -7.692  12.650  72.140  1.00 97.77           N  
ATOM   1104  CA  LYS A  73      -7.866  11.204  71.968  1.00 97.77           C  
ATOM   1105  C   LYS A  73      -6.648  10.411  72.426  1.00 97.77           C  
ATOM   1106  O   LYS A  73      -5.516  10.884  72.355  1.00 97.77           O  
ATOM   1107  CB  LYS A  73      -8.164  10.898  70.503  1.00 97.77           C  
ATOM   1108  CG  LYS A  73      -9.501  11.496  70.044  1.00 97.77           C  
ATOM   1109  CD  LYS A  73      -9.706  11.062  68.597  1.00 97.77           C  
ATOM   1110  CE  LYS A  73     -11.147  11.189  68.133  1.00 97.77           C  
ATOM   1111  NZ  LYS A  73     -11.362  10.177  67.074  1.00 97.77           N1+
ATOM   1112  H   LYS A  73      -7.087  13.125  71.485  1.00 97.77           H  
ATOM   1113  HA  LYS A  73      -8.712  10.868  72.567  1.00 97.77           H  
ATOM   1114  HB2 LYS A  73      -7.354  11.280  69.880  1.00 97.77           H  
ATOM   1115  HB3 LYS A  73      -8.201   9.816  70.383  1.00 97.77           H  
ATOM   1116  HG2 LYS A  73     -10.302  11.103  70.669  1.00 97.77           H  
ATOM   1117  HG3 LYS A  73      -9.485  12.584  70.102  1.00 97.77           H  
ATOM   1118  HD2 LYS A  73      -9.401  10.019  68.512  1.00 97.77           H  
ATOM   1119  HD3 LYS A  73      -9.065  11.666  67.954  1.00 97.77           H  
ATOM   1120  HE2 LYS A  73     -11.802  10.980  68.979  1.00 97.77           H  
ATOM   1121  HE3 LYS A  73     -11.328  12.206  67.784  1.00 97.77           H  
ATOM   1122  HZ1 LYS A  73     -12.329  10.117  66.789  1.00 97.77           H  
ATOM   1123  HZ2 LYS A  73     -11.077   9.275  67.425  1.00 97.77           H  
ATOM   1124  HZ3 LYS A  73     -10.754  10.347  66.284  1.00 97.77           H  
ATOM   1125  N   ILE A  74      -6.891   9.178  72.862  1.00 97.62           N  
ATOM   1126  CA  ILE A  74      -5.840   8.209  73.181  1.00 97.62           C  
ATOM   1127  C   ILE A  74      -5.624   7.329  71.958  1.00 97.62           C  
ATOM   1128  O   ILE A  74      -6.577   6.746  71.444  1.00 97.62           O  
ATOM   1129  CB  ILE A  74      -6.202   7.376  74.427  1.00 97.62           C  
ATOM   1130  CG1 ILE A  74      -6.371   8.314  75.639  1.00 97.62           C  
ATOM   1131  CG2 ILE A  74      -5.108   6.324  74.685  1.00 97.62           C  
ATOM   1132  CD1 ILE A  74      -6.798   7.624  76.934  1.00 97.62           C  
ATOM   1133  H   ILE A  74      -7.839   8.832  72.828  1.00 97.62           H  
ATOM   1134  HA  ILE A  74      -4.908   8.733  73.397  1.00 97.62           H  
ATOM   1135  HB  ILE A  74      -7.145   6.860  74.248  1.00 97.62           H  
ATOM   1136 HG12 ILE A  74      -5.432   8.836  75.819  1.00 97.62           H  
ATOM   1137 HG13 ILE A  74      -7.140   9.054  75.413  1.00 97.62           H  
ATOM   1138 HG21 ILE A  74      -4.141   6.811  74.814  1.00 97.62           H  
ATOM   1139 HG22 ILE A  74      -5.050   5.618  73.857  1.00 97.62           H  
ATOM   1140 HG23 ILE A  74      -5.334   5.748  75.581  1.00 97.62           H  
ATOM   1141 HD11 ILE A  74      -7.022   8.384  77.682  1.00 97.62           H  
ATOM   1142 HD12 ILE A  74      -5.999   6.991  77.317  1.00 97.62           H  
ATOM   1143 HD13 ILE A  74      -7.690   7.025  76.749  1.00 97.62           H  
ATOM   1144  N   ARG A  75      -4.373   7.217  71.512  1.00 98.45           N  
ATOM   1145  CA  ARG A  75      -3.968   6.298  70.446  1.00 98.45           C  
ATOM   1146  C   ARG A  75      -2.793   5.479  70.939  1.00 98.45           C  
ATOM   1147  O   ARG A  75      -1.802   6.032  71.401  1.00 98.45           O  
ATOM   1148  CB  ARG A  75      -3.611   7.051  69.163  1.00 98.45           C  
ATOM   1149  CG  ARG A  75      -4.748   7.942  68.676  1.00 98.45           C  
ATOM   1150  CD  ARG A  75      -4.505   8.395  67.239  1.00 98.45           C  
ATOM   1151  NE  ARG A  75      -5.660   9.150  66.748  1.00 98.45           N  
ATOM   1152  CZ  ARG A  75      -5.967  10.401  67.026  1.00 98.45           C  
ATOM   1153  NH1 ARG A  75      -5.276  11.193  67.790  1.00 98.45           N1+
ATOM   1154  NH2 ARG A  75      -7.046  10.899  66.523  1.00 98.45           N  
ATOM   1155  H   ARG A  75      -3.639   7.695  72.014  1.00 98.45           H  
ATOM   1156  HA  ARG A  75      -4.785   5.613  70.224  1.00 98.45           H  
ATOM   1157  HB2 ARG A  75      -3.409   6.309  68.390  1.00 98.45           H  
ATOM   1158  HB3 ARG A  75      -2.716   7.654  69.318  1.00 98.45           H  
ATOM   1159  HG2 ARG A  75      -5.682   7.380  68.710  1.00 98.45           H  
ATOM   1160  HG3 ARG A  75      -4.836   8.812  69.327  1.00 98.45           H  
ATOM   1161  HD2 ARG A  75      -4.392   7.506  66.617  1.00 98.45           H  
ATOM   1162  HD3 ARG A  75      -3.589   8.982  67.174  1.00 98.45           H  
ATOM   1163  HE  ARG A  75      -6.411   8.585  66.376  1.00 98.45           H  
ATOM   1164 HH11 ARG A  75      -5.660  12.075  68.095  1.00 98.45           H  
ATOM   1165 HH12 ARG A  75      -4.371  10.910  68.137  1.00 98.45           H  
ATOM   1166 HH21 ARG A  75      -7.236  11.865  66.747  1.00 98.45           H  
ATOM   1167 HH22 ARG A  75      -7.661  10.275  66.021  1.00 98.45           H  
ATOM   1168  N   LEU A  76      -2.922   4.166  70.856  1.00 98.74           N  
ATOM   1169  CA  LEU A  76      -1.961   3.231  71.415  1.00 98.74           C  
ATOM   1170  C   LEU A  76      -1.066   2.667  70.314  1.00 98.74           C  
ATOM   1171  O   LEU A  76      -1.478   2.552  69.159  1.00 98.74           O  
ATOM   1172  CB  LEU A  76      -2.701   2.123  72.175  1.00 98.74           C  
ATOM   1173  CG  LEU A  76      -3.763   2.589  73.186  1.00 98.74           C  
ATOM   1174  CD1 LEU A  76      -4.487   1.379  73.770  1.00 98.74           C  
ATOM   1175  CD2 LEU A  76      -3.124   3.367  74.327  1.00 98.74           C  
ATOM   1176  H   LEU A  76      -3.753   3.790  70.422  1.00 98.74           H  
ATOM   1177  HA  LEU A  76      -1.319   3.751  72.127  1.00 98.74           H  
ATOM   1178  HB2 LEU A  76      -1.936   1.561  72.711  1.00 98.74           H  
ATOM   1179  HB3 LEU A  76      -3.183   1.461  71.454  1.00 98.74           H  
ATOM   1180  HG  LEU A  76      -4.508   3.217  72.697  1.00 98.74           H  
ATOM   1181 HD11 LEU A  76      -5.234   1.703  74.494  1.00 98.74           H  
ATOM   1182 HD12 LEU A  76      -3.771   0.722  74.265  1.00 98.74           H  
ATOM   1183 HD13 LEU A  76      -4.994   0.834  72.975  1.00 98.74           H  
ATOM   1184 HD21 LEU A  76      -2.317   2.784  74.773  1.00 98.74           H  
ATOM   1185 HD22 LEU A  76      -3.873   3.585  75.088  1.00 98.74           H  
ATOM   1186 HD23 LEU A  76      -2.718   4.309  73.957  1.00 98.74           H  
ATOM   1187  N   SER A  77       0.157   2.287  70.666  1.00 98.90           N  
ATOM   1188  CA  SER A  77       1.044   1.553  69.762  1.00 98.90           C  
ATOM   1189  C   SER A  77       1.748   0.430  70.508  1.00 98.90           C  
ATOM   1190  O   SER A  77       2.158   0.616  71.650  1.00 98.90           O  
ATOM   1191  CB  SER A  77       2.063   2.487  69.102  1.00 98.90           C  
ATOM   1192  OG  SER A  77       1.412   3.536  68.405  1.00 98.90           O  
ATOM   1193  H   SER A  77       0.457   2.425  71.620  1.00 98.90           H  
ATOM   1194  HA  SER A  77       0.443   1.101  68.972  1.00 98.90           H  
ATOM   1195  HB2 SER A  77       2.663   1.916  68.393  1.00 98.90           H  
ATOM   1196  HB3 SER A  77       2.721   2.909  69.860  1.00 98.90           H  
ATOM   1197  HG  SER A  77       1.001   4.096  69.067  1.00 98.90           H  
ATOM   1198  N   ALA A  78       1.898  -0.729  69.872  1.00 98.97           N  
ATOM   1199  CA  ALA A  78       2.589  -1.876  70.454  1.00 98.97           C  
ATOM   1200  C   ALA A  78       3.243  -2.736  69.371  1.00 98.97           C  
ATOM   1201  O   ALA A  78       2.752  -2.788  68.242  1.00 98.97           O  
ATOM   1202  CB  ALA A  78       1.600  -2.702  71.289  1.00 98.97           C  
ATOM   1203  H   ALA A  78       1.588  -0.802  68.913  1.00 98.97           H  
ATOM   1204  HA  ALA A  78       3.379  -1.503  71.105  1.00 98.97           H  
ATOM   1205  HB1 ALA A  78       0.826  -3.119  70.645  1.00 98.97           H  
ATOM   1206  HB2 ALA A  78       1.139  -2.069  72.048  1.00 98.97           H  
ATOM   1207  HB3 ALA A  78       2.129  -3.512  71.789  1.00 98.97           H  
ATOM   1208  N   SER A  79       4.319  -3.440  69.713  1.00 98.97           N  
ATOM   1209  CA  SER A  79       4.941  -4.428  68.833  1.00 98.97           C  
ATOM   1210  C   SER A  79       5.453  -5.657  69.565  1.00 98.97           C  
ATOM   1211  O   SER A  79       5.742  -5.623  70.761  1.00 98.97           O  
ATOM   1212  CB  SER A  79       6.074  -3.830  68.000  1.00 98.97           C  
ATOM   1213  OG  SER A  79       7.138  -3.349  68.805  1.00 98.97           O  
ATOM   1214  H   SER A  79       4.674  -3.356  70.656  1.00 98.97           H  
ATOM   1215  HA  SER A  79       4.182  -4.784  68.135  1.00 98.97           H  
ATOM   1216  HB2 SER A  79       5.677  -3.046  67.355  1.00 98.97           H  
ATOM   1217  HB3 SER A  79       6.468  -4.609  67.348  1.00 98.97           H  
ATOM   1218  HG  SER A  79       6.915  -2.498  69.188  1.00 98.97           H  
ATOM   1219  N   LEU A  80       5.582  -6.734  68.796  1.00 98.98           N  
ATOM   1220  CA  LEU A  80       6.149  -8.013  69.184  1.00 98.98           C  
ATOM   1221  C   LEU A  80       7.213  -8.412  68.159  1.00 98.98           C  
ATOM   1222  O   LEU A  80       6.961  -8.397  66.954  1.00 98.98           O  
ATOM   1223  CB  LEU A  80       5.012  -9.047  69.253  1.00 98.98           C  
ATOM   1224  CG  LEU A  80       5.476 -10.493  69.504  1.00 98.98           C  
ATOM   1225  CD1 LEU A  80       6.155 -10.651  70.863  1.00 98.98           C  
ATOM   1226  CD2 LEU A  80       4.262 -11.414  69.449  1.00 98.98           C  
ATOM   1227  H   LEU A  80       5.335  -6.638  67.822  1.00 98.98           H  
ATOM   1228  HA  LEU A  80       6.614  -7.928  70.166  1.00 98.98           H  
ATOM   1229  HB2 LEU A  80       4.317  -8.753  70.040  1.00 98.98           H  
ATOM   1230  HB3 LEU A  80       4.474  -9.023  68.306  1.00 98.98           H  
ATOM   1231  HG  LEU A  80       6.169 -10.806  68.722  1.00 98.98           H  
ATOM   1232 HD11 LEU A  80       7.096 -10.102  70.887  1.00 98.98           H  
ATOM   1233 HD12 LEU A  80       5.495 -10.277  71.646  1.00 98.98           H  
ATOM   1234 HD13 LEU A  80       6.368 -11.704  71.049  1.00 98.98           H  
ATOM   1235 HD21 LEU A  80       3.540 -11.131  70.216  1.00 98.98           H  
ATOM   1236 HD22 LEU A  80       3.787 -11.325  68.473  1.00 98.98           H  
ATOM   1237 HD23 LEU A  80       4.569 -12.448  69.605  1.00 98.98           H  
ATOM   1238  N   MET A  81       8.381  -8.816  68.646  1.00 98.98           N  
ATOM   1239  CA  MET A  81       9.424  -9.445  67.848  1.00 98.98           C  
ATOM   1240  C   MET A  81       9.743 -10.816  68.436  1.00 98.98           C  
ATOM   1241  O   MET A  81      10.244 -10.914  69.558  1.00 98.98           O  
ATOM   1242  CB  MET A  81      10.659  -8.537  67.803  1.00 98.98           C  
ATOM   1243  CG  MET A  81      11.724  -9.072  66.838  1.00 98.98           C  
ATOM   1244  SD  MET A  81      11.223  -9.262  65.113  1.00 98.98           S  
ATOM   1245  CE  MET A  81      12.740  -9.962  64.416  1.00 98.98           C  
ATOM   1246  H   MET A  81       8.526  -8.780  69.645  1.00 98.98           H  
ATOM   1247  HA  MET A  81       9.065  -9.587  66.829  1.00 98.98           H  
ATOM   1248  HB2 MET A  81      10.361  -7.537  67.486  1.00 98.98           H  
ATOM   1249  HB3 MET A  81      11.092  -8.454  68.800  1.00 98.98           H  
ATOM   1250  HG2 MET A  81      12.084 -10.033  67.204  1.00 98.98           H  
ATOM   1251  HG3 MET A  81      12.554  -8.366  66.832  1.00 98.98           H  
ATOM   1252  HE1 MET A  81      13.582  -9.300  64.619  1.00 98.98           H  
ATOM   1253  HE2 MET A  81      12.935 -10.930  64.877  1.00 98.98           H  
ATOM   1254  HE3 MET A  81      12.628 -10.087  63.339  1.00 98.98           H  
ATOM   1255  N   ASP A  82       9.465 -11.870  67.673  1.00 98.92           N  
ATOM   1256  CA  ASP A  82       9.872 -13.231  68.013  1.00 98.92           C  
ATOM   1257  C   ASP A  82      11.251 -13.516  67.407  1.00 98.92           C  
ATOM   1258  O   ASP A  82      11.410 -13.616  66.188  1.00 98.92           O  
ATOM   1259  CB  ASP A  82       8.796 -14.224  67.556  1.00 98.92           C  
ATOM   1260  CG  ASP A  82       9.198 -15.692  67.757  1.00 98.92           C  
ATOM   1261  OD1 ASP A  82      10.247 -15.973  68.379  1.00 98.92           O  
ATOM   1262  OD2 ASP A  82       8.499 -16.560  67.193  1.00 98.92           O1-
ATOM   1263  H   ASP A  82       9.051 -11.719  66.764  1.00 98.92           H  
ATOM   1264  HA  ASP A  82       9.954 -13.331  69.096  1.00 98.92           H  
ATOM   1265  HB2 ASP A  82       8.588 -14.053  66.500  1.00 98.92           H  
ATOM   1266  HB3 ASP A  82       7.882 -14.031  68.115  1.00 98.92           H  
ATOM   1267  N   GLY A  83      12.259 -13.666  68.267  1.00 98.78           N  
ATOM   1268  CA  GLY A  83      13.636 -13.900  67.849  1.00 98.78           C  
ATOM   1269  C   GLY A  83      13.872 -15.274  67.224  1.00 98.78           C  
ATOM   1270  O   GLY A  83      14.862 -15.445  66.512  1.00 98.78           O  
ATOM   1271  H   GLY A  83      12.064 -13.685  69.258  1.00 98.78           H  
ATOM   1272  HA2 GLY A  83      13.898 -13.141  67.112  1.00 98.78           H  
ATOM   1273  HA3 GLY A  83      14.291 -13.799  68.715  1.00 98.78           H  
ATOM   1274  N   LYS A  84      12.967 -16.241  67.432  1.00 98.21           N  
ATOM   1275  CA  LYS A  84      13.047 -17.577  66.828  1.00 98.21           C  
ATOM   1276  C   LYS A  84      12.570 -17.571  65.382  1.00 98.21           C  
ATOM   1277  O   LYS A  84      13.256 -18.087  64.504  1.00 98.21           O  
ATOM   1278  CB  LYS A  84      12.220 -18.552  67.672  1.00 98.21           C  
ATOM   1279  CG  LYS A  84      12.269 -19.985  67.128  1.00 98.21           C  
ATOM   1280  CD  LYS A  84      11.343 -20.860  67.968  1.00 98.21           C  
ATOM   1281  CE  LYS A  84      11.374 -22.295  67.456  1.00 98.21           C  
ATOM   1282  NZ  LYS A  84      10.508 -23.143  68.306  1.00 98.21           N1+
ATOM   1283  H   LYS A  84      12.146 -16.012  67.976  1.00 98.21           H  
ATOM   1284  HA  LYS A  84      14.086 -17.903  66.818  1.00 98.21           H  
ATOM   1285  HB2 LYS A  84      12.604 -18.546  68.692  1.00 98.21           H  
ATOM   1286  HB3 LYS A  84      11.182 -18.221  67.694  1.00 98.21           H  
ATOM   1287  HG2 LYS A  84      11.927 -20.013  66.093  1.00 98.21           H  
ATOM   1288  HG3 LYS A  84      13.290 -20.360  67.183  1.00 98.21           H  
ATOM   1289  HD2 LYS A  84      11.672 -20.829  69.007  1.00 98.21           H  
ATOM   1290  HD3 LYS A  84      10.329 -20.465  67.908  1.00 98.21           H  
ATOM   1291  HE2 LYS A  84      11.032 -22.304  66.421  1.00 98.21           H  
ATOM   1292  HE3 LYS A  84      12.404 -22.648  67.483  1.00 98.21           H  
ATOM   1293  HZ1 LYS A  84       9.562 -22.789  68.286  1.00 98.21           H  
ATOM   1294  HZ2 LYS A  84      10.829 -23.093  69.262  1.00 98.21           H  
ATOM   1295  HZ3 LYS A  84      10.517 -24.103  67.993  1.00 98.21           H  
ATOM   1296  N   THR A  85      11.378 -17.029  65.138  1.00 97.84           N  
ATOM   1297  CA  THR A  85      10.789 -16.976  63.790  1.00 97.84           C  
ATOM   1298  C   THR A  85      11.270 -15.773  62.983  1.00 97.84           C  
ATOM   1299  O   THR A  85      11.065 -15.736  61.774  1.00 97.84           O  
ATOM   1300  CB  THR A  85       9.257 -16.987  63.841  1.00 97.84           C  
ATOM   1301  CG2 THR A  85       8.703 -18.261  64.474  1.00 97.84           C  
ATOM   1302  OG1 THR A  85       8.779 -15.885  64.566  1.00 97.84           O  
ATOM   1303  H   THR A  85      10.857 -16.644  65.912  1.00 97.84           H  
ATOM   1304  HA  THR A  85      11.102 -17.858  63.230  1.00 97.84           H  
ATOM   1305  HB  THR A  85       8.875 -16.920  62.822  1.00 97.84           H  
ATOM   1306  HG1 THR A  85       8.569 -16.177  65.456  1.00 97.84           H  
ATOM   1307 HG21 THR A  85       7.615 -18.197  64.515  1.00 97.84           H  
ATOM   1308 HG22 THR A  85       9.087 -18.389  65.486  1.00 97.84           H  
ATOM   1309 HG23 THR A  85       8.987 -19.122  63.868  1.00 97.84           H  
ATOM   1310  N   GLN A  86      11.918 -14.806  63.640  1.00 97.96           N  
ATOM   1311  CA  GLN A  86      12.304 -13.511  63.079  1.00 97.96           C  
ATOM   1312  C   GLN A  86      11.110 -12.728  62.519  1.00 97.96           C  
ATOM   1313  O   GLN A  86      11.241 -11.979  61.552  1.00 97.96           O  
ATOM   1314  CB  GLN A  86      13.471 -13.643  62.086  1.00 97.96           C  
ATOM   1315  CG  GLN A  86      14.724 -14.247  62.726  1.00 97.96           C  
ATOM   1316  CD  GLN A  86      15.900 -14.160  61.764  1.00 97.96           C  
ATOM   1317  NE2 GLN A  86      16.295 -15.244  61.133  1.00 97.96           N  
ATOM   1318  OE1 GLN A  86      16.481 -13.109  61.549  1.00 97.96           O  
ATOM   1319  H   GLN A  86      11.970 -14.881  64.646  1.00 97.96           H  
ATOM   1320  HA  GLN A  86      12.668 -12.915  63.916  1.00 97.96           H  
ATOM   1321  HB2 GLN A  86      13.728 -12.648  61.723  1.00 97.96           H  
ATOM   1322  HB3 GLN A  86      13.171 -14.247  61.230  1.00 97.96           H  
ATOM   1323  HG2 GLN A  86      14.977 -13.694  63.631  1.00 97.96           H  
ATOM   1324  HG3 GLN A  86      14.541 -15.287  62.994  1.00 97.96           H  
ATOM   1325 HE21 GLN A  86      17.022 -15.106  60.447  1.00 97.96           H  
ATOM   1326 HE22 GLN A  86      15.798 -16.115  61.258  1.00 97.96           H  
ATOM   1327  N   ARG A  87       9.923 -12.882  63.108  1.00 98.64           N  
ATOM   1328  CA  ARG A  87       8.717 -12.163  62.687  1.00 98.64           C  
ATOM   1329  C   ARG A  87       8.462 -10.981  63.616  1.00 98.64           C  
ATOM   1330  O   ARG A  87       8.209 -11.141  64.808  1.00 98.64           O  
ATOM   1331  CB  ARG A  87       7.534 -13.132  62.610  1.00 98.64           C  
ATOM   1332  CG  ARG A  87       7.685 -14.140  61.462  1.00 98.64           C  
ATOM   1333  CD  ARG A  87       6.528 -15.147  61.429  1.00 98.64           C  
ATOM   1334  NE  ARG A  87       5.254 -14.562  60.963  1.00 98.64           N  
ATOM   1335  CZ  ARG A  87       4.871 -14.336  59.716  1.00 98.64           C  
ATOM   1336  NH1 ARG A  87       5.655 -14.500  58.690  1.00 98.64           N1+
ATOM   1337  NH2 ARG A  87       3.659 -13.931  59.483  1.00 98.64           N  
ATOM   1338  H   ARG A  87       9.864 -13.489  63.913  1.00 98.64           H  
ATOM   1339  HA  ARG A  87       8.858 -11.764  61.682  1.00 98.64           H  
ATOM   1340  HB2 ARG A  87       6.617 -12.561  62.462  1.00 98.64           H  
ATOM   1341  HB3 ARG A  87       7.473 -13.679  63.551  1.00 98.64           H  
ATOM   1342  HG2 ARG A  87       7.746 -13.610  60.512  1.00 98.64           H  
ATOM   1343  HG3 ARG A  87       8.610 -14.700  61.602  1.00 98.64           H  
ATOM   1344  HD2 ARG A  87       6.805 -15.974  60.774  1.00 98.64           H  
ATOM   1345  HD3 ARG A  87       6.392 -15.553  62.431  1.00 98.64           H  
ATOM   1346  HE  ARG A  87       4.541 -14.416  61.663  1.00 98.64           H  
ATOM   1347 HH11 ARG A  87       5.283 -14.399  57.756  1.00 98.64           H  
ATOM   1348 HH12 ARG A  87       6.602 -14.821  58.835  1.00 98.64           H  
ATOM   1349 HH21 ARG A  87       3.023 -13.870  60.265  1.00 98.64           H  
ATOM   1350 HH22 ARG A  87       3.317 -13.646  58.576  1.00 98.64           H  
ATOM   1351  N   PHE A  88       8.499  -9.784  63.038  1.00 98.93           N  
ATOM   1352  CA  PHE A  88       8.057  -8.546  63.673  1.00 98.93           C  
ATOM   1353  C   PHE A  88       6.585  -8.278  63.352  1.00 98.93           C  
ATOM   1354  O   PHE A  88       6.190  -8.356  62.187  1.00 98.93           O  
ATOM   1355  CB  PHE A  88       8.922  -7.378  63.185  1.00 98.93           C  
ATOM   1356  CG  PHE A  88       8.679  -6.103  63.965  1.00 98.93           C  
ATOM   1357  CD1 PHE A  88       7.739  -5.158  63.514  1.00 98.93           C  
ATOM   1358  CD2 PHE A  88       9.375  -5.877  65.166  1.00 98.93           C  
ATOM   1359  CE1 PHE A  88       7.505  -3.987  64.255  1.00 98.93           C  
ATOM   1360  CE2 PHE A  88       9.136  -4.710  65.910  1.00 98.93           C  
ATOM   1361  CZ  PHE A  88       8.207  -3.766  65.452  1.00 98.93           C  
ATOM   1362  H   PHE A  88       8.805  -9.738  62.076  1.00 98.93           H  
ATOM   1363  HA  PHE A  88       8.175  -8.629  64.753  1.00 98.93           H  
ATOM   1364  HB2 PHE A  88       9.978  -7.636  63.259  1.00 98.93           H  
ATOM   1365  HB3 PHE A  88       8.713  -7.202  62.130  1.00 98.93           H  
ATOM   1366  HD1 PHE A  88       7.191  -5.333  62.599  1.00 98.93           H  
ATOM   1367  HD2 PHE A  88      10.103  -6.596  65.510  1.00 98.93           H  
ATOM   1368  HE1 PHE A  88       6.782  -3.260  63.914  1.00 98.93           H  
ATOM   1369  HE2 PHE A  88       9.669  -4.534  66.833  1.00 98.93           H  
ATOM   1370  HZ  PHE A  88       8.022  -2.876  66.036  1.00 98.93           H  
ATOM   1371  N   SER A  89       5.786  -7.917  64.346  1.00 98.96           N  
ATOM   1372  CA  SER A  89       4.414  -7.451  64.150  1.00 98.96           C  
ATOM   1373  C   SER A  89       4.099  -6.280  65.070  1.00 98.96           C  
ATOM   1374  O   SER A  89       4.735  -6.101  66.110  1.00 98.96           O  
ATOM   1375  CB  SER A  89       3.407  -8.583  64.359  1.00 98.96           C  
ATOM   1376  OG  SER A  89       3.445  -9.037  65.696  1.00 98.96           O  
ATOM   1377  H   SER A  89       6.154  -7.887  65.286  1.00 98.96           H  
ATOM   1378  HA  SER A  89       4.313  -7.089  63.127  1.00 98.96           H  
ATOM   1379  HB2 SER A  89       3.636  -9.408  63.683  1.00 98.96           H  
ATOM   1380  HB3 SER A  89       2.406  -8.214  64.134  1.00 98.96           H  
ATOM   1381  HG  SER A  89       2.538  -9.145  65.989  1.00 98.96           H  
ATOM   1382  N   GLY A  90       3.113  -5.466  64.705  1.00 98.92           N  
ATOM   1383  CA  GLY A  90       2.773  -4.294  65.497  1.00 98.92           C  
ATOM   1384  C   GLY A  90       1.493  -3.591  65.082  1.00 98.92           C  
ATOM   1385  O   GLY A  90       0.954  -3.791  63.998  1.00 98.92           O  
ATOM   1386  H   GLY A  90       2.599  -5.653  63.854  1.00 98.92           H  
ATOM   1387  HA2 GLY A  90       3.591  -3.575  65.453  1.00 98.92           H  
ATOM   1388  HA3 GLY A  90       2.657  -4.603  66.536  1.00 98.92           H  
ATOM   1389  N   VAL A  91       1.019  -2.731  65.968  1.00 98.94           N  
ATOM   1390  CA  VAL A  91      -0.075  -1.801  65.709  1.00 98.94           C  
ATOM   1391  C   VAL A  91       0.374  -0.395  66.063  1.00 98.94           C  
ATOM   1392  O   VAL A  91       1.048  -0.188  67.072  1.00 98.94           O  
ATOM   1393  CB  VAL A  91      -1.373  -2.187  66.435  1.00 98.94           C  
ATOM   1394  CG1 VAL A  91      -1.989  -3.438  65.805  1.00 98.94           C  
ATOM   1395  CG2 VAL A  91      -1.186  -2.434  67.938  1.00 98.94           C  
ATOM   1396  H   VAL A  91       1.536  -2.610  66.827  1.00 98.94           H  
ATOM   1397  HA  VAL A  91      -0.293  -1.810  64.641  1.00 98.94           H  
ATOM   1398  HB  VAL A  91      -2.086  -1.372  66.308  1.00 98.94           H  
ATOM   1399 HG11 VAL A  91      -2.082  -3.305  64.728  1.00 98.94           H  
ATOM   1400 HG12 VAL A  91      -1.366  -4.309  66.008  1.00 98.94           H  
ATOM   1401 HG13 VAL A  91      -2.983  -3.595  66.226  1.00 98.94           H  
ATOM   1402 HG21 VAL A  91      -0.499  -3.264  68.110  1.00 98.94           H  
ATOM   1403 HG22 VAL A  91      -0.790  -1.540  68.421  1.00 98.94           H  
ATOM   1404 HG23 VAL A  91      -2.145  -2.685  68.392  1.00 98.94           H  
ATOM   1405  N   ILE A  92       0.014   0.565  65.219  1.00 98.90           N  
ATOM   1406  CA  ILE A  92       0.393   1.971  65.357  1.00 98.90           C  
ATOM   1407  C   ILE A  92      -0.873   2.813  65.430  1.00 98.90           C  
ATOM   1408  O   ILE A  92      -1.733   2.712  64.558  1.00 98.90           O  
ATOM   1409  CB  ILE A  92       1.304   2.396  64.184  1.00 98.90           C  
ATOM   1410  CG1 ILE A  92       2.639   1.626  64.236  1.00 98.90           C  
ATOM   1411  CG2 ILE A  92       1.564   3.912  64.217  1.00 98.90           C  
ATOM   1412  CD1 ILE A  92       3.563   1.823  63.029  1.00 98.90           C  
ATOM   1413  H   ILE A  92      -0.482   0.293  64.383  1.00 98.90           H  
ATOM   1414  HA  ILE A  92       0.948   2.116  66.284  1.00 98.90           H  
ATOM   1415  HB  ILE A  92       0.802   2.152  63.248  1.00 98.90           H  
ATOM   1416 HG12 ILE A  92       2.446   0.556  64.311  1.00 98.90           H  
ATOM   1417 HG13 ILE A  92       3.174   1.949  65.129  1.00 98.90           H  
ATOM   1418 HG21 ILE A  92       2.013   4.197  65.169  1.00 98.90           H  
ATOM   1419 HG22 ILE A  92       2.228   4.195  63.401  1.00 98.90           H  
ATOM   1420 HG23 ILE A  92       0.631   4.460  64.073  1.00 98.90           H  
ATOM   1421 HD11 ILE A  92       4.404   1.135  63.106  1.00 98.90           H  
ATOM   1422 HD12 ILE A  92       3.952   2.841  63.000  1.00 98.90           H  
ATOM   1423 HD13 ILE A  92       3.016   1.610  62.111  1.00 98.90           H  
ATOM   1424  N   ASN A  93      -0.969   3.690  66.423  1.00 98.80           N  
ATOM   1425  CA  ASN A  93      -2.102   4.601  66.593  1.00 98.80           C  
ATOM   1426  C   ASN A  93      -3.481   3.906  66.568  1.00 98.80           C  
ATOM   1427  O   ASN A  93      -4.435   4.427  65.990  1.00 98.80           O  
ATOM   1428  CB  ASN A  93      -1.986   5.766  65.588  1.00 98.80           C  
ATOM   1429  CG  ASN A  93      -0.895   6.728  65.984  1.00 98.80           C  
ATOM   1430  ND2 ASN A  93       0.069   6.963  65.137  1.00 98.80           N  
ATOM   1431  OD1 ASN A  93      -0.917   7.308  67.056  1.00 98.80           O  
ATOM   1432  H   ASN A  93      -0.247   3.686  67.130  1.00 98.80           H  
ATOM   1433  HA  ASN A  93      -2.004   5.007  67.600  1.00 98.80           H  
ATOM   1434  HB2 ASN A  93      -1.814   5.384  64.582  1.00 98.80           H  
ATOM   1435  HB3 ASN A  93      -2.913   6.339  65.566  1.00 98.80           H  
ATOM   1436 HD21 ASN A  93       0.066   6.575  64.204  1.00 98.80           H  
ATOM   1437 HD22 ASN A  93       0.824   7.533  65.492  1.00 98.80           H  
ATOM   1438  N   ILE A  94      -3.585   2.722  67.172  1.00 98.81           N  
ATOM   1439  CA  ILE A  94      -4.862   2.022  67.335  1.00 98.81           C  
ATOM   1440  C   ILE A  94      -5.677   2.677  68.458  1.00 98.81           C  
ATOM   1441  O   ILE A  94      -5.141   3.042  69.505  1.00 98.81           O  
ATOM   1442  CB  ILE A  94      -4.634   0.508  67.521  1.00 98.81           C  
ATOM   1443  CG1 ILE A  94      -5.969  -0.257  67.451  1.00 98.81           C  
ATOM   1444  CG2 ILE A  94      -3.860   0.174  68.808  1.00 98.81           C  
ATOM   1445  CD1 ILE A  94      -5.797  -1.777  67.394  1.00 98.81           C  
ATOM   1446  H   ILE A  94      -2.789   2.392  67.700  1.00 98.81           H  
ATOM   1447  HA  ILE A  94      -5.424   2.147  66.410  1.00 98.81           H  
ATOM   1448  HB  ILE A  94      -4.028   0.181  66.676  1.00 98.81           H  
ATOM   1449 HG12 ILE A  94      -6.585  -0.008  68.315  1.00 98.81           H  
ATOM   1450 HG13 ILE A  94      -6.504   0.049  66.552  1.00 98.81           H  
ATOM   1451 HG21 ILE A  94      -3.051  -0.522  68.580  1.00 98.81           H  
ATOM   1452 HG22 ILE A  94      -4.517  -0.261  69.561  1.00 98.81           H  
ATOM   1453 HG23 ILE A  94      -3.422   1.073  69.242  1.00 98.81           H  
ATOM   1454 HD11 ILE A  94      -5.215  -2.054  66.514  1.00 98.81           H  
ATOM   1455 HD12 ILE A  94      -5.292  -2.144  68.286  1.00 98.81           H  
ATOM   1456 HD13 ILE A  94      -6.786  -2.231  67.329  1.00 98.81           H  
ATOM   1457  N   GLU A  95      -6.975   2.847  68.233  1.00 98.62           N  
ATOM   1458  CA  GLU A  95      -7.922   3.440  69.183  1.00 98.62           C  
ATOM   1459  C   GLU A  95      -8.807   2.339  69.795  1.00 98.62           C  
ATOM   1460  O   GLU A  95      -8.978   1.263  69.219  1.00 98.62           O  
ATOM   1461  CB  GLU A  95      -8.740   4.570  68.496  1.00 98.62           C  
ATOM   1462  CG  GLU A  95      -7.878   5.811  68.167  1.00 98.62           C  
ATOM   1463  CD  GLU A  95      -8.571   7.000  67.435  1.00 98.62           C  
ATOM   1464  OE1 GLU A  95      -7.980   7.529  66.456  1.00 98.62           O  
ATOM   1465  OE2 GLU A  95      -9.636   7.521  67.857  1.00 98.62           O1-
ATOM   1466  H   GLU A  95      -7.362   2.473  67.379  1.00 98.62           H  
ATOM   1467  HA  GLU A  95      -7.376   3.897  70.008  1.00 98.62           H  
ATOM   1468  HB2 GLU A  95      -9.189   4.188  67.580  1.00 98.62           H  
ATOM   1469  HB3 GLU A  95      -9.541   4.882  69.166  1.00 98.62           H  
ATOM   1470  HG2 GLU A  95      -7.027   5.489  67.566  1.00 98.62           H  
ATOM   1471  HG3 GLU A  95      -7.482   6.183  69.112  1.00 98.62           H  
ATOM   1472  N   ASP A  96      -9.386   2.624  70.962  1.00 97.88           N  
ATOM   1473  CA  ASP A  96     -10.502   1.870  71.549  1.00 97.88           C  
ATOM   1474  C   ASP A  96     -10.275   0.366  71.817  1.00 97.88           C  
ATOM   1475  O   ASP A  96     -11.215  -0.438  71.805  1.00 97.88           O  
ATOM   1476  CB  ASP A  96     -11.785   2.139  70.756  1.00 97.88           C  
ATOM   1477  CG  ASP A  96     -12.099   3.628  70.603  1.00 97.88           C  
ATOM   1478  OD1 ASP A  96     -11.864   4.381  71.576  1.00 97.88           O  
ATOM   1479  OD2 ASP A  96     -12.626   3.993  69.528  1.00 97.88           O1-
ATOM   1480  H   ASP A  96      -9.264   3.559  71.323  1.00 97.88           H  
ATOM   1481  HA  ASP A  96     -10.662   2.318  72.530  1.00 97.88           H  
ATOM   1482  HB2 ASP A  96     -11.706   1.678  69.771  1.00 97.88           H  
ATOM   1483  HB3 ASP A  96     -12.616   1.668  71.283  1.00 97.88           H  
ATOM   1484  N   VAL A  97      -9.031  -0.029  72.101  1.00 98.32           N  
ATOM   1485  CA  VAL A  97      -8.670  -1.395  72.505  1.00 98.32           C  
ATOM   1486  C   VAL A  97      -8.010  -1.410  73.879  1.00 98.32           C  
ATOM   1487  O   VAL A  97      -7.241  -0.519  74.225  1.00 98.32           O  
ATOM   1488  CB  VAL A  97      -7.786  -2.105  71.463  1.00 98.32           C  
ATOM   1489  CG1 VAL A  97      -8.527  -2.295  70.135  1.00 98.32           C  
ATOM   1490  CG2 VAL A  97      -6.453  -1.397  71.209  1.00 98.32           C  
ATOM   1491  H   VAL A  97      -8.309   0.676  72.090  1.00 98.32           H  
ATOM   1492  HA  VAL A  97      -9.586  -1.981  72.590  1.00 98.32           H  
ATOM   1493  HB  VAL A  97      -7.562  -3.100  71.848  1.00 98.32           H  
ATOM   1494 HG11 VAL A  97      -7.922  -2.892  69.454  1.00 98.32           H  
ATOM   1495 HG12 VAL A  97      -8.723  -1.327  69.674  1.00 98.32           H  
ATOM   1496 HG13 VAL A  97      -9.479  -2.797  70.307  1.00 98.32           H  
ATOM   1497 HG21 VAL A  97      -5.881  -1.313  72.132  1.00 98.32           H  
ATOM   1498 HG22 VAL A  97      -6.628  -0.401  70.802  1.00 98.32           H  
ATOM   1499 HG23 VAL A  97      -5.865  -1.980  70.499  1.00 98.32           H  
ATOM   1500  N   LYS A  98      -8.278  -2.462  74.661  1.00 98.46           N  
ATOM   1501  CA  LYS A  98      -7.688  -2.627  75.999  1.00 98.46           C  
ATOM   1502  C   LYS A  98      -6.200  -2.957  75.945  1.00 98.46           C  
ATOM   1503  O   LYS A  98      -5.401  -2.330  76.627  1.00 98.46           O  
ATOM   1504  CB  LYS A  98      -8.470  -3.686  76.791  1.00 98.46           C  
ATOM   1505  CG  LYS A  98      -8.054  -3.677  78.269  1.00 98.46           C  
ATOM   1506  CD  LYS A  98      -8.896  -4.661  79.084  1.00 98.46           C  
ATOM   1507  CE  LYS A  98      -8.604  -4.463  80.575  1.00 98.46           C  
ATOM   1508  NZ  LYS A  98      -7.838  -5.589  81.148  1.00 98.46           N1+
ATOM   1509  H   LYS A  98      -8.980  -3.116  74.346  1.00 98.46           H  
ATOM   1510  HA  LYS A  98      -7.743  -1.676  76.529  1.00 98.46           H  
ATOM   1511  HB2 LYS A  98      -8.291  -4.675  76.369  1.00 98.46           H  
ATOM   1512  HB3 LYS A  98      -9.534  -3.467  76.724  1.00 98.46           H  
ATOM   1513  HG2 LYS A  98      -8.194  -2.673  78.669  1.00 98.46           H  
ATOM   1514  HG3 LYS A  98      -7.001  -3.940  78.368  1.00 98.46           H  
ATOM   1515  HD2 LYS A  98      -8.662  -5.678  78.770  1.00 98.46           H  
ATOM   1516  HD3 LYS A  98      -9.952  -4.460  78.905  1.00 98.46           H  
ATOM   1517  HE2 LYS A  98      -8.027  -3.547  80.697  1.00 98.46           H  
ATOM   1518  HE3 LYS A  98      -9.543  -4.328  81.112  1.00 98.46           H  
ATOM   1519  HZ1 LYS A  98      -7.651  -5.471  82.133  1.00 98.46           H  
ATOM   1520  HZ2 LYS A  98      -6.903  -5.575  80.768  1.00 98.46           H  
ATOM   1521  HZ3 LYS A  98      -8.215  -6.506  80.951  1.00 98.46           H  
ATOM   1522  N   ASN A  99      -5.857  -3.953  75.129  1.00 98.83           N  
ATOM   1523  CA  ASN A  99      -4.519  -4.526  75.074  1.00 98.83           C  
ATOM   1524  C   ASN A  99      -4.004  -4.542  73.628  1.00 98.83           C  
ATOM   1525  O   ASN A  99      -4.239  -5.527  72.914  1.00 98.83           O  
ATOM   1526  CB  ASN A  99      -4.533  -5.924  75.716  1.00 98.83           C  
ATOM   1527  CG  ASN A  99      -5.004  -5.891  77.156  1.00 98.83           C  
ATOM   1528  ND2 ASN A  99      -4.245  -5.272  78.026  1.00 98.83           N  
ATOM   1529  OD1 ASN A  99      -6.060  -6.426  77.476  1.00 98.83           O  
ATOM   1530  H   ASN A  99      -6.586  -4.387  74.581  1.00 98.83           H  
ATOM   1531  HA  ASN A  99      -3.847  -3.910  75.672  1.00 98.83           H  
ATOM   1532  HB2 ASN A  99      -3.521  -6.327  75.695  1.00 98.83           H  
ATOM   1533  HB3 ASN A  99      -5.182  -6.592  75.149  1.00 98.83           H  
ATOM   1534 HD21 ASN A  99      -4.554  -5.177  78.982  1.00 98.83           H  
ATOM   1535 HD22 ASN A  99      -3.380  -4.846  77.725  1.00 98.83           H  
ATOM   1536  N   PRO A 100      -3.366  -3.457  73.150  1.00 98.91           N  
ATOM   1537  CA  PRO A 100      -2.841  -3.392  71.789  1.00 98.91           C  
ATOM   1538  C   PRO A 100      -1.778  -4.467  71.517  1.00 98.91           C  
ATOM   1539  O   PRO A 100      -1.723  -4.964  70.390  1.00 98.91           O  
ATOM   1540  CB  PRO A 100      -2.304  -1.968  71.616  1.00 98.91           C  
ATOM   1541  CG  PRO A 100      -1.988  -1.538  73.042  1.00 98.91           C  
ATOM   1542  CD  PRO A 100      -3.078  -2.219  73.861  1.00 98.91           C  
ATOM   1543  HA  PRO A 100      -3.655  -3.545  71.079  1.00 98.91           H  
ATOM   1544  HB2 PRO A 100      -3.093  -1.329  71.218  1.00 98.91           H  
ATOM   1545  HB3 PRO A 100      -1.422  -1.927  70.976  1.00 98.91           H  
ATOM   1546  HG2 PRO A 100      -2.014  -0.457  73.171  1.00 98.91           H  
ATOM   1547  HG3 PRO A 100      -0.998  -1.914  73.307  1.00 98.91           H  
ATOM   1548  HD2 PRO A 100      -3.974  -1.599  73.878  1.00 98.91           H  
ATOM   1549  HD3 PRO A 100      -2.722  -2.383  74.878  1.00 98.91           H  
ATOM   1550  N   ILE A 101      -1.013  -4.923  72.522  1.00 98.96           N  
ATOM   1551  CA  ILE A 101      -0.059  -6.028  72.328  1.00 98.96           C  
ATOM   1552  C   ILE A 101      -0.733  -7.329  71.875  1.00 98.96           C  
ATOM   1553  O   ILE A 101      -0.173  -8.057  71.060  1.00 98.96           O  
ATOM   1554  CB  ILE A 101       0.802  -6.256  73.591  1.00 98.96           C  
ATOM   1555  CG1 ILE A 101       2.034  -7.146  73.317  1.00 98.96           C  
ATOM   1556  CG2 ILE A 101      -0.006  -6.906  74.729  1.00 98.96           C  
ATOM   1557  CD1 ILE A 101       3.009  -6.588  72.276  1.00 98.96           C  
ATOM   1558  H   ILE A 101      -1.019  -4.452  73.414  1.00 98.96           H  
ATOM   1559  HA  ILE A 101       0.598  -5.714  71.517  1.00 98.96           H  
ATOM   1560  HB  ILE A 101       1.165  -5.287  73.931  1.00 98.96           H  
ATOM   1561 HG12 ILE A 101       1.709  -8.134  72.987  1.00 98.96           H  
ATOM   1562 HG13 ILE A 101       2.583  -7.276  74.249  1.00 98.96           H  
ATOM   1563 HG21 ILE A 101      -0.966  -6.404  74.847  1.00 98.96           H  
ATOM   1564 HG22 ILE A 101       0.546  -6.816  75.664  1.00 98.96           H  
ATOM   1565 HG23 ILE A 101      -0.185  -7.963  74.533  1.00 98.96           H  
ATOM   1566 HD11 ILE A 101       3.390  -5.619  72.600  1.00 98.96           H  
ATOM   1567 HD12 ILE A 101       3.840  -7.284  72.159  1.00 98.96           H  
ATOM   1568 HD13 ILE A 101       2.534  -6.489  71.299  1.00 98.96           H  
ATOM   1569  N   CYS A 102      -1.965  -7.606  72.315  1.00 98.89           N  
ATOM   1570  CA  CYS A 102      -2.712  -8.782  71.859  1.00 98.89           C  
ATOM   1571  C   CYS A 102      -3.179  -8.649  70.401  1.00 98.89           C  
ATOM   1572  O   CYS A 102      -3.397  -9.655  69.730  1.00 98.89           O  
ATOM   1573  CB  CYS A 102      -3.916  -9.014  72.778  1.00 98.89           C  
ATOM   1574  SG  CYS A 102      -3.374  -9.439  74.454  1.00 98.89           S  
ATOM   1575  H   CYS A 102      -2.393  -6.973  72.975  1.00 98.89           H  
ATOM   1576  HA  CYS A 102      -2.065  -9.658  71.903  1.00 98.89           H  
ATOM   1577  HB2 CYS A 102      -4.488  -9.851  72.378  1.00 98.89           H  
ATOM   1578  HB3 CYS A 102      -4.539  -8.121  72.806  1.00 98.89           H  
ATOM   1579  HG  CYS A 102      -2.458 -10.333  74.074  1.00 98.89           H  
ATOM   1580  N   VAL A 103      -3.352  -7.422  69.895  1.00 98.91           N  
ATOM   1581  CA  VAL A 103      -3.630  -7.199  68.467  1.00 98.91           C  
ATOM   1582  C   VAL A 103      -2.352  -7.429  67.655  1.00 98.91           C  
ATOM   1583  O   VAL A 103      -2.387  -8.132  66.645  1.00 98.91           O  
ATOM   1584  CB  VAL A 103      -4.212  -5.797  68.194  1.00 98.91           C  
ATOM   1585  CG1 VAL A 103      -4.712  -5.712  66.746  1.00 98.91           C  
ATOM   1586  CG2 VAL A 103      -5.402  -5.463  69.106  1.00 98.91           C  
ATOM   1587  H   VAL A 103      -3.108  -6.626  70.466  1.00 98.91           H  
ATOM   1588  HA  VAL A 103      -4.363  -7.934  68.137  1.00 98.91           H  
ATOM   1589  HB  VAL A 103      -3.440  -5.043  68.344  1.00 98.91           H  
ATOM   1590 HG11 VAL A 103      -5.490  -6.455  66.574  1.00 98.91           H  
ATOM   1591 HG12 VAL A 103      -3.893  -5.889  66.048  1.00 98.91           H  
ATOM   1592 HG13 VAL A 103      -5.114  -4.718  66.548  1.00 98.91           H  
ATOM   1593 HG21 VAL A 103      -6.196  -6.194  68.956  1.00 98.91           H  
ATOM   1594 HG22 VAL A 103      -5.092  -5.460  70.151  1.00 98.91           H  
ATOM   1595 HG23 VAL A 103      -5.784  -4.471  68.862  1.00 98.91           H  
ATOM   1596  N   ALA A 104      -1.212  -6.915  68.134  1.00 98.95           N  
ATOM   1597  CA  ALA A 104       0.098  -7.161  67.532  1.00 98.95           C  
ATOM   1598  C   ALA A 104       0.463  -8.658  67.517  1.00 98.95           C  
ATOM   1599  O   ALA A 104       0.963  -9.151  66.508  1.00 98.95           O  
ATOM   1600  CB  ALA A 104       1.149  -6.333  68.279  1.00 98.95           C  
ATOM   1601  H   ALA A 104      -1.253  -6.344  68.966  1.00 98.95           H  
ATOM   1602  HA  ALA A 104       0.074  -6.824  66.495  1.00 98.95           H  
ATOM   1603  HB1 ALA A 104       2.128  -6.492  67.825  1.00 98.95           H  
ATOM   1604  HB2 ALA A 104       0.898  -5.274  68.225  1.00 98.95           H  
ATOM   1605  HB3 ALA A 104       1.196  -6.639  69.324  1.00 98.95           H  
ATOM   1606  N   GLU A 105       0.167  -9.401  68.584  1.00 98.90           N  
ATOM   1607  CA  GLU A 105       0.347 -10.857  68.645  1.00 98.90           C  
ATOM   1608  C   GLU A 105      -0.414 -11.561  67.516  1.00 98.90           C  
ATOM   1609  O   GLU A 105       0.170 -12.357  66.788  1.00 98.90           O  
ATOM   1610  CB  GLU A 105      -0.127 -11.367  70.015  1.00 98.90           C  
ATOM   1611  CG  GLU A 105      -0.005 -12.894  70.167  1.00 98.90           C  
ATOM   1612  CD  GLU A 105      -0.634 -13.395  71.474  1.00 98.90           C  
ATOM   1613  OE1 GLU A 105      -0.016 -14.267  72.121  1.00 98.90           O  
ATOM   1614  OE2 GLU A 105      -1.735 -12.904  71.831  1.00 98.90           O1-
ATOM   1615  H   GLU A 105      -0.146  -8.931  69.422  1.00 98.90           H  
ATOM   1616  HA  GLU A 105       1.403 -11.100  68.533  1.00 98.90           H  
ATOM   1617  HB2 GLU A 105       0.460 -10.885  70.796  1.00 98.90           H  
ATOM   1618  HB3 GLU A 105      -1.170 -11.075  70.142  1.00 98.90           H  
ATOM   1619  HG2 GLU A 105      -0.520 -13.389  69.342  1.00 98.90           H  
ATOM   1620  HG3 GLU A 105       1.049 -13.166  70.120  1.00 98.90           H  
ATOM   1621  N   LYS A 106      -1.694 -11.230  67.297  1.00 98.78           N  
ATOM   1622  CA  LYS A 106      -2.486 -11.849  66.220  1.00 98.78           C  
ATOM   1623  C   LYS A 106      -1.902 -11.598  64.836  1.00 98.78           C  
ATOM   1624  O   LYS A 106      -1.945 -12.492  63.991  1.00 98.78           O  
ATOM   1625  CB  LYS A 106      -3.929 -11.351  66.260  1.00 98.78           C  
ATOM   1626  CG  LYS A 106      -4.677 -12.001  67.420  1.00 98.78           C  
ATOM   1627  CD  LYS A 106      -6.131 -11.551  67.389  1.00 98.78           C  
ATOM   1628  CE  LYS A 106      -6.849 -12.188  68.573  1.00 98.78           C  
ATOM   1629  NZ  LYS A 106      -8.147 -11.533  68.802  1.00 98.78           N1+
ATOM   1630  H   LYS A 106      -2.128 -10.562  67.919  1.00 98.78           H  
ATOM   1631  HA  LYS A 106      -2.470 -12.930  66.351  1.00 98.78           H  
ATOM   1632  HB2 LYS A 106      -4.425 -11.626  65.329  1.00 98.78           H  
ATOM   1633  HB3 LYS A 106      -3.950 -10.265  66.357  1.00 98.78           H  
ATOM   1634  HG2 LYS A 106      -4.220 -11.713  68.368  1.00 98.78           H  
ATOM   1635  HG3 LYS A 106      -4.633 -13.085  67.321  1.00 98.78           H  
ATOM   1636  HD2 LYS A 106      -6.589 -11.877  66.455  1.00 98.78           H  
ATOM   1637  HD3 LYS A 106      -6.164 -10.465  67.459  1.00 98.78           H  
ATOM   1638  HE2 LYS A 106      -6.217 -12.066  69.452  1.00 98.78           H  
ATOM   1639  HE3 LYS A 106      -6.971 -13.255  68.382  1.00 98.78           H  
ATOM   1640  HZ1 LYS A 106      -7.985 -10.548  68.961  1.00 98.78           H  
ATOM   1641  HZ2 LYS A 106      -8.626 -11.914  69.607  1.00 98.78           H  
ATOM   1642  HZ3 LYS A 106      -8.762 -11.602  68.004  1.00 98.78           H  
ATOM   1643  N   LEU A 107      -1.331 -10.416  64.609  1.00 98.88           N  
ATOM   1644  CA  LEU A 107      -0.696 -10.065  63.340  1.00 98.88           C  
ATOM   1645  C   LEU A 107       0.527 -10.939  63.015  1.00 98.88           C  
ATOM   1646  O   LEU A 107       0.887 -11.039  61.846  1.00 98.88           O  
ATOM   1647  CB  LEU A 107      -0.344  -8.568  63.337  1.00 98.88           C  
ATOM   1648  CG  LEU A 107      -1.560  -7.640  63.184  1.00 98.88           C  
ATOM   1649  CD1 LEU A 107      -1.168  -6.198  63.497  1.00 98.88           C  
ATOM   1650  CD2 LEU A 107      -2.119  -7.666  61.763  1.00 98.88           C  
ATOM   1651  H   LEU A 107      -1.334  -9.737  65.357  1.00 98.88           H  
ATOM   1652  HA  LEU A 107      -1.407 -10.253  62.536  1.00 98.88           H  
ATOM   1653  HB2 LEU A 107       0.175  -8.322  64.263  1.00 98.88           H  
ATOM   1654  HB3 LEU A 107       0.337  -8.370  62.509  1.00 98.88           H  
ATOM   1655  HG  LEU A 107      -2.340  -7.943  63.884  1.00 98.88           H  
ATOM   1656 HD11 LEU A 107      -0.788  -6.130  64.516  1.00 98.88           H  
ATOM   1657 HD12 LEU A 107      -2.040  -5.552  63.401  1.00 98.88           H  
ATOM   1658 HD13 LEU A 107      -0.395  -5.862  62.806  1.00 98.88           H  
ATOM   1659 HD21 LEU A 107      -3.018  -7.052  61.718  1.00 98.88           H  
ATOM   1660 HD22 LEU A 107      -2.393  -8.679  61.468  1.00 98.88           H  
ATOM   1661 HD23 LEU A 107      -1.383  -7.283  61.058  1.00 98.88           H  
ATOM   1662  N   GLN A 108       1.119 -11.657  63.980  1.00 98.73           N  
ATOM   1663  CA  GLN A 108       2.183 -12.635  63.706  1.00 98.73           C  
ATOM   1664  C   GLN A 108       1.770 -13.711  62.697  1.00 98.73           C  
ATOM   1665  O   GLN A 108       2.629 -14.230  61.990  1.00 98.73           O  
ATOM   1666  CB  GLN A 108       2.603 -13.354  64.996  1.00 98.73           C  
ATOM   1667  CG  GLN A 108       3.439 -12.466  65.924  1.00 98.73           C  
ATOM   1668  CD  GLN A 108       4.848 -12.242  65.384  1.00 98.73           C  
ATOM   1669  NE2 GLN A 108       5.440 -11.084  65.554  1.00 98.73           N  
ATOM   1670  OE1 GLN A 108       5.436 -13.118  64.778  1.00 98.73           O  
ATOM   1671  H   GLN A 108       0.776 -11.583  64.928  1.00 98.73           H  
ATOM   1672  HA  GLN A 108       3.046 -12.115  63.288  1.00 98.73           H  
ATOM   1673  HB2 GLN A 108       3.188 -14.239  64.744  1.00 98.73           H  
ATOM   1674  HB3 GLN A 108       1.718 -13.719  65.516  1.00 98.73           H  
ATOM   1675  HG2 GLN A 108       3.531 -12.973  66.885  1.00 98.73           H  
ATOM   1676  HG3 GLN A 108       2.928 -11.518  66.091  1.00 98.73           H  
ATOM   1677 HE21 GLN A 108       4.945 -10.294  65.940  1.00 98.73           H  
ATOM   1678 HE22 GLN A 108       6.425 -11.047  65.331  1.00 98.73           H  
ATOM   1679  N   ALA A 109       0.481 -14.043  62.598  1.00 98.02           N  
ATOM   1680  CA  ALA A 109      -0.025 -15.082  61.701  1.00 98.02           C  
ATOM   1681  C   ALA A 109      -0.384 -14.584  60.286  1.00 98.02           C  
ATOM   1682  O   ALA A 109      -0.810 -15.387  59.461  1.00 98.02           O  
ATOM   1683  CB  ALA A 109      -1.213 -15.758  62.394  1.00 98.02           C  
ATOM   1684  H   ALA A 109      -0.184 -13.571  63.195  1.00 98.02           H  
ATOM   1685  HA  ALA A 109       0.749 -15.838  61.570  1.00 98.02           H  
ATOM   1686  HB1 ALA A 109      -2.016 -15.035  62.539  1.00 98.02           H  
ATOM   1687  HB2 ALA A 109      -0.903 -16.155  63.360  1.00 98.02           H  
ATOM   1688  HB3 ALA A 109      -1.582 -16.576  61.774  1.00 98.02           H  
ATOM   1689  N   TYR A 110      -0.230 -13.287  60.001  1.00 97.65           N  
ATOM   1690  CA  TYR A 110      -0.631 -12.669  58.734  1.00 97.65           C  
ATOM   1691  C   TYR A 110       0.580 -12.288  57.872  1.00 97.65           C  
ATOM   1692  O   TYR A 110       1.706 -12.183  58.367  1.00 97.65           O  
ATOM   1693  CB  TYR A 110      -1.540 -11.462  59.025  1.00 97.65           C  
ATOM   1694  CG  TYR A 110      -2.922 -11.836  59.542  1.00 97.65           C  
ATOM   1695  CD1 TYR A 110      -4.031 -11.811  58.675  1.00 97.65           C  
ATOM   1696  CD2 TYR A 110      -3.102 -12.211  60.887  1.00 97.65           C  
ATOM   1697  CE1 TYR A 110      -5.312 -12.150  59.154  1.00 97.65           C  
ATOM   1698  CE2 TYR A 110      -4.381 -12.545  61.374  1.00 97.65           C  
ATOM   1699  CZ  TYR A 110      -5.494 -12.504  60.507  1.00 97.65           C  
ATOM   1700  OH  TYR A 110      -6.750 -12.758  60.965  1.00 97.65           O  
ATOM   1701  H   TYR A 110       0.171 -12.676  60.697  1.00 97.65           H  
ATOM   1702  HA  TYR A 110      -1.216 -13.380  58.151  1.00 97.65           H  
ATOM   1703  HB2 TYR A 110      -1.663 -10.884  58.110  1.00 97.65           H  
ATOM   1704  HB3 TYR A 110      -1.051 -10.807  59.746  1.00 97.65           H  
ATOM   1705  HD1 TYR A 110      -3.903 -11.522  57.642  1.00 97.65           H  
ATOM   1706  HD2 TYR A 110      -2.250 -12.237  61.549  1.00 97.65           H  
ATOM   1707  HE1 TYR A 110      -6.168 -12.114  58.497  1.00 97.65           H  
ATOM   1708  HE2 TYR A 110      -4.507 -12.822  62.411  1.00 97.65           H  
ATOM   1709  HH  TYR A 110      -6.821 -12.766  61.922  1.00 97.65           H  
ATOM   1710  N   ASP A 111       0.348 -12.069  56.576  1.00 95.32           N  
ATOM   1711  CA  ASP A 111       1.371 -11.542  55.662  1.00 95.32           C  
ATOM   1712  C   ASP A 111       1.599 -10.043  55.877  1.00 95.32           C  
ATOM   1713  O   ASP A 111       2.731  -9.587  55.806  1.00 95.32           O  
ATOM   1714  CB  ASP A 111       0.973 -11.796  54.202  1.00 95.32           C  
ATOM   1715  CG  ASP A 111       0.982 -13.277  53.815  1.00 95.32           C  
ATOM   1716  OD1 ASP A 111       1.723 -14.053  54.460  1.00 95.32           O  
ATOM   1717  OD2 ASP A 111       0.231 -13.606  52.872  1.00 95.32           O1-
ATOM   1718  H   ASP A 111      -0.559 -12.291  56.191  1.00 95.32           H  
ATOM   1719  HA  ASP A 111       2.319 -12.045  55.849  1.00 95.32           H  
ATOM   1720  HB2 ASP A 111       1.676 -11.274  53.553  1.00 95.32           H  
ATOM   1721  HB3 ASP A 111      -0.018 -11.377  54.026  1.00 95.32           H  
ATOM   1722  N   ASP A 112       0.540  -9.282  56.171  1.00 97.84           N  
ATOM   1723  CA  ASP A 112       0.612  -7.877  56.583  1.00 97.84           C  
ATOM   1724  C   ASP A 112       0.705  -7.806  58.106  1.00 97.84           C  
ATOM   1725  O   ASP A 112      -0.286  -8.004  58.808  1.00 97.84           O  
ATOM   1726  CB  ASP A 112      -0.626  -7.118  56.079  1.00 97.84           C  
ATOM   1727  CG  ASP A 112      -0.641  -6.974  54.565  1.00 97.84           C  
ATOM   1728  OD1 ASP A 112       0.450  -6.890  53.974  1.00 97.84           O  
ATOM   1729  OD2 ASP A 112      -1.732  -6.933  53.966  1.00 97.84           O1-
ATOM   1730  H   ASP A 112      -0.363  -9.733  56.229  1.00 97.84           H  
ATOM   1731  HA  ASP A 112       1.500  -7.408  56.160  1.00 97.84           H  
ATOM   1732  HB2 ASP A 112      -0.643  -6.123  56.524  1.00 97.84           H  
ATOM   1733  HB3 ASP A 112      -1.522  -7.653  56.393  1.00 97.84           H  
ATOM   1734  N   ARG A 113       1.912  -7.566  58.627  1.00 98.75           N  
ATOM   1735  CA  ARG A 113       2.198  -7.753  60.062  1.00 98.75           C  
ATOM   1736  C   ARG A 113       2.197  -6.481  60.898  1.00 98.75           C  
ATOM   1737  O   ARG A 113       2.164  -6.567  62.127  1.00 98.75           O  
ATOM   1738  CB  ARG A 113       3.516  -8.507  60.235  1.00 98.75           C  
ATOM   1739  CG  ARG A 113       3.420  -9.945  59.727  1.00 98.75           C  
ATOM   1740  CD  ARG A 113       4.671 -10.726  60.126  1.00 98.75           C  
ATOM   1741  NE  ARG A 113       5.696 -10.736  59.060  1.00 98.75           N  
ATOM   1742  CZ  ARG A 113       6.973 -10.409  59.179  1.00 98.75           C  
ATOM   1743  NH1 ARG A 113       7.456  -9.794  60.207  1.00 98.75           N1+
ATOM   1744  NH2 ARG A 113       7.856 -10.681  58.266  1.00 98.75           N  
ATOM   1745  H   ARG A 113       2.676  -7.448  57.977  1.00 98.75           H  
ATOM   1746  HA  ARG A 113       1.412  -8.374  60.493  1.00 98.75           H  
ATOM   1747  HB2 ARG A 113       4.321  -7.981  59.720  1.00 98.75           H  
ATOM   1748  HB3 ARG A 113       3.746  -8.541  61.300  1.00 98.75           H  
ATOM   1749  HG2 ARG A 113       3.287  -9.964  58.645  1.00 98.75           H  
ATOM   1750  HG3 ARG A 113       2.555 -10.423  60.187  1.00 98.75           H  
ATOM   1751  HD2 ARG A 113       5.070 -10.337  61.063  1.00 98.75           H  
ATOM   1752  HD3 ARG A 113       4.368 -11.752  60.334  1.00 98.75           H  
ATOM   1753  HE  ARG A 113       5.396 -11.056  58.150  1.00 98.75           H  
ATOM   1754 HH11 ARG A 113       6.824  -9.351  60.859  1.00 98.75           H  
ATOM   1755 HH12 ARG A 113       8.423  -9.508  60.138  1.00 98.75           H  
ATOM   1756 HH21 ARG A 113       8.777 -10.273  58.331  1.00 98.75           H  
ATOM   1757 HH22 ARG A 113       7.612 -11.108  57.383  1.00 98.75           H  
ATOM   1758  N   VAL A 114       2.248  -5.310  60.269  1.00 98.92           N  
ATOM   1759  CA  VAL A 114       2.167  -4.020  60.965  1.00 98.92           C  
ATOM   1760  C   VAL A 114       1.037  -3.203  60.362  1.00 98.92           C  
ATOM   1761  O   VAL A 114       1.049  -2.933  59.164  1.00 98.92           O  
ATOM   1762  CB  VAL A 114       3.500  -3.249  60.962  1.00 98.92           C  
ATOM   1763  CG1 VAL A 114       3.411  -2.018  61.878  1.00 98.92           C  
ATOM   1764  CG2 VAL A 114       4.670  -4.108  61.467  1.00 98.92           C  
ATOM   1765  H   VAL A 114       2.255  -5.312  59.260  1.00 98.92           H  
ATOM   1766  HA  VAL A 114       1.921  -4.212  62.009  1.00 98.92           H  
ATOM   1767  HB  VAL A 114       3.726  -2.922  59.947  1.00 98.92           H  
ATOM   1768 HG11 VAL A 114       2.611  -1.352  61.553  1.00 98.92           H  
ATOM   1769 HG12 VAL A 114       3.221  -2.325  62.906  1.00 98.92           H  
ATOM   1770 HG13 VAL A 114       4.350  -1.465  61.843  1.00 98.92           H  
ATOM   1771 HG21 VAL A 114       5.580  -3.508  61.483  1.00 98.92           H  
ATOM   1772 HG22 VAL A 114       4.464  -4.475  62.471  1.00 98.92           H  
ATOM   1773 HG23 VAL A 114       4.834  -4.951  60.796  1.00 98.92           H  
ATOM   1774  N   LEU A 115       0.064  -2.803  61.181  1.00 98.91           N  
ATOM   1775  CA  LEU A 115      -1.087  -2.000  60.754  1.00 98.91           C  
ATOM   1776  C   LEU A 115      -1.148  -0.680  61.524  1.00 98.91           C  
ATOM   1777  O   LEU A 115      -0.705  -0.590  62.668  1.00 98.91           O  
ATOM   1778  CB  LEU A 115      -2.398  -2.789  60.924  1.00 98.91           C  
ATOM   1779  CG  LEU A 115      -2.496  -4.124  60.162  1.00 98.91           C  
ATOM   1780  CD1 LEU A 115      -3.882  -4.717  60.400  1.00 98.91           C  
ATOM   1781  CD2 LEU A 115      -2.299  -3.986  58.654  1.00 98.91           C  
ATOM   1782  H   LEU A 115       0.141  -3.044  62.159  1.00 98.91           H  
ATOM   1783  HA  LEU A 115      -0.984  -1.746  59.699  1.00 98.91           H  
ATOM   1784  HB2 LEU A 115      -3.220  -2.153  60.597  1.00 98.91           H  
ATOM   1785  HB3 LEU A 115      -2.538  -2.993  61.986  1.00 98.91           H  
ATOM   1786  HG  LEU A 115      -1.751  -4.818  60.552  1.00 98.91           H  
ATOM   1787 HD11 LEU A 115      -3.950  -5.694  59.923  1.00 98.91           H  
ATOM   1788 HD12 LEU A 115      -4.650  -4.063  59.985  1.00 98.91           H  
ATOM   1789 HD13 LEU A 115      -4.053  -4.841  61.469  1.00 98.91           H  
ATOM   1790 HD21 LEU A 115      -2.939  -3.201  58.249  1.00 98.91           H  
ATOM   1791 HD22 LEU A 115      -2.536  -4.934  58.172  1.00 98.91           H  
ATOM   1792 HD23 LEU A 115      -1.250  -3.777  58.444  1.00 98.91           H  
ATOM   1793  N   SER A 116      -1.739   0.345  60.914  1.00 98.83           N  
ATOM   1794  CA  SER A 116      -1.861   1.676  61.511  1.00 98.83           C  
ATOM   1795  C   SER A 116      -3.279   2.243  61.462  1.00 98.83           C  
ATOM   1796  O   SER A 116      -4.051   1.974  60.536  1.00 98.83           O  
ATOM   1797  CB  SER A 116      -0.854   2.651  60.894  1.00 98.83           C  
ATOM   1798  OG  SER A 116      -1.084   2.821  59.508  1.00 98.83           O  
ATOM   1799  H   SER A 116      -2.077   0.213  59.972  1.00 98.83           H  
ATOM   1800  HA  SER A 116      -1.598   1.588  62.566  1.00 98.83           H  
ATOM   1801  HB2 SER A 116      -0.931   3.617  61.394  1.00 98.83           H  
ATOM   1802  HB3 SER A 116       0.152   2.265  61.047  1.00 98.83           H  
ATOM   1803  HG  SER A 116      -1.178   1.949  59.118  1.00 98.83           H  
ATOM   1804  N   GLY A 117      -3.607   3.060  62.464  1.00 98.20           N  
ATOM   1805  CA  GLY A 117      -4.831   3.851  62.537  1.00 98.20           C  
ATOM   1806  C   GLY A 117      -6.094   3.014  62.347  1.00 98.20           C  
ATOM   1807  O   GLY A 117      -6.242   1.938  62.926  1.00 98.20           O  
ATOM   1808  H   GLY A 117      -2.965   3.128  63.241  1.00 98.20           H  
ATOM   1809  HA2 GLY A 117      -4.891   4.335  63.512  1.00 98.20           H  
ATOM   1810  HA3 GLY A 117      -4.791   4.628  61.774  1.00 98.20           H  
ATOM   1811  N   LYS A 118      -7.000   3.495  61.486  1.00 97.56           N  
ATOM   1812  CA  LYS A 118      -8.286   2.832  61.219  1.00 97.56           C  
ATOM   1813  C   LYS A 118      -8.122   1.378  60.766  1.00 97.56           C  
ATOM   1814  O   LYS A 118      -8.901   0.539  61.192  1.00 97.56           O  
ATOM   1815  CB  LYS A 118      -9.089   3.639  60.186  1.00 97.56           C  
ATOM   1816  CG  LYS A 118     -10.539   3.136  60.123  1.00 97.56           C  
ATOM   1817  CD  LYS A 118     -11.325   3.755  58.964  1.00 97.56           C  
ATOM   1818  CE  LYS A 118     -12.783   3.274  58.943  1.00 97.56           C  
ATOM   1819  NZ  LYS A 118     -12.904   1.793  58.927  1.00 97.56           N1+
ATOM   1820  H   LYS A 118      -6.799   4.374  61.031  1.00 97.56           H  
ATOM   1821  HA  LYS A 118      -8.844   2.794  62.155  1.00 97.56           H  
ATOM   1822  HB2 LYS A 118      -9.097   4.692  60.471  1.00 97.56           H  
ATOM   1823  HB3 LYS A 118      -8.621   3.541  59.207  1.00 97.56           H  
ATOM   1824  HG2 LYS A 118     -10.538   2.054  59.989  1.00 97.56           H  
ATOM   1825  HG3 LYS A 118     -11.038   3.367  61.066  1.00 97.56           H  
ATOM   1826  HD2 LYS A 118     -10.844   3.476  58.026  1.00 97.56           H  
ATOM   1827  HD3 LYS A 118     -11.308   4.841  59.055  1.00 97.56           H  
ATOM   1828  HE2 LYS A 118     -13.295   3.664  59.822  1.00 97.56           H  
ATOM   1829  HE3 LYS A 118     -13.264   3.688  58.056  1.00 97.56           H  
ATOM   1830  HZ1 LYS A 118     -13.821   1.433  58.698  1.00 97.56           H  
ATOM   1831  HZ2 LYS A 118     -12.659   1.358  59.804  1.00 97.56           H  
ATOM   1832  HZ3 LYS A 118     -12.221   1.312  58.360  1.00 97.56           H  
ATOM   1833  N   GLY A 119      -7.100   1.078  59.964  1.00 98.12           N  
ATOM   1834  CA  GLY A 119      -6.813  -0.286  59.522  1.00 98.12           C  
ATOM   1835  C   GLY A 119      -6.525  -1.241  60.678  1.00 98.12           C  
ATOM   1836  O   GLY A 119      -7.050  -2.351  60.724  1.00 98.12           O  
ATOM   1837  H   GLY A 119      -6.429   1.799  59.740  1.00 98.12           H  
ATOM   1838  HA2 GLY A 119      -7.633  -0.680  58.922  1.00 98.12           H  
ATOM   1839  HA3 GLY A 119      -5.902  -0.238  58.925  1.00 98.12           H  
ATOM   1840  N   ALA A 120      -5.754  -0.774  61.664  1.00 98.71           N  
ATOM   1841  CA  ALA A 120      -5.497  -1.528  62.887  1.00 98.71           C  
ATOM   1842  C   ALA A 120      -6.769  -1.693  63.740  1.00 98.71           C  
ATOM   1843  O   ALA A 120      -7.007  -2.777  64.275  1.00 98.71           O  
ATOM   1844  CB  ALA A 120      -4.371  -0.833  63.663  1.00 98.71           C  
ATOM   1845  H   ALA A 120      -5.405   0.171  61.601  1.00 98.71           H  
ATOM   1846  HA  ALA A 120      -5.159  -2.526  62.612  1.00 98.71           H  
ATOM   1847  HB1 ALA A 120      -3.502  -0.700  63.018  1.00 98.71           H  
ATOM   1848  HB2 ALA A 120      -4.081  -1.451  64.513  1.00 98.71           H  
ATOM   1849  HB3 ALA A 120      -4.701   0.139  64.028  1.00 98.71           H  
ATOM   1850  N   CYS A 121      -7.605  -0.652  63.844  1.00 98.54           N  
ATOM   1851  CA  CYS A 121      -8.881  -0.723  64.563  1.00 98.54           C  
ATOM   1852  C   CYS A 121      -9.856  -1.718  63.915  1.00 98.54           C  
ATOM   1853  O   CYS A 121     -10.423  -2.561  64.610  1.00 98.54           O  
ATOM   1854  CB  CYS A 121      -9.543   0.661  64.632  1.00 98.54           C  
ATOM   1855  SG  CYS A 121      -8.490   1.868  65.482  1.00 98.54           S  
ATOM   1856  H   CYS A 121      -7.331   0.231  63.435  1.00 98.54           H  
ATOM   1857  HA  CYS A 121      -8.696  -1.069  65.580  1.00 98.54           H  
ATOM   1858  HB2 CYS A 121     -10.478   0.563  65.185  1.00 98.54           H  
ATOM   1859  HB3 CYS A 121      -9.771   1.013  63.626  1.00 98.54           H  
ATOM   1860  HG  CYS A 121      -9.466   2.673  65.914  1.00 98.54           H  
ATOM   1861  N   ASP A 122     -10.033  -1.639  62.593  1.00 98.44           N  
ATOM   1862  CA  ASP A 122     -10.912  -2.531  61.831  1.00 98.44           C  
ATOM   1863  C   ASP A 122     -10.452  -3.988  61.996  1.00 98.44           C  
ATOM   1864  O   ASP A 122     -11.243  -4.843  62.394  1.00 98.44           O  
ATOM   1865  CB  ASP A 122     -10.929  -2.138  60.341  1.00 98.44           C  
ATOM   1866  CG  ASP A 122     -11.565  -0.780  60.002  1.00 98.44           C  
ATOM   1867  OD1 ASP A 122     -12.353  -0.189  60.783  1.00 98.44           O  
ATOM   1868  OD2 ASP A 122     -11.318  -0.263  58.885  1.00 98.44           O1-
ATOM   1869  H   ASP A 122      -9.541  -0.919  62.083  1.00 98.44           H  
ATOM   1870  HA  ASP A 122     -11.927  -2.458  62.220  1.00 98.44           H  
ATOM   1871  HB2 ASP A 122     -11.479  -2.903  59.794  1.00 98.44           H  
ATOM   1872  HB3 ASP A 122      -9.905  -2.145  59.967  1.00 98.44           H  
ATOM   1873  N   PHE A 123      -9.147  -4.248  61.829  1.00 98.62           N  
ATOM   1874  CA  PHE A 123      -8.560  -5.569  62.057  1.00 98.62           C  
ATOM   1875  C   PHE A 123      -8.824  -6.086  63.477  1.00 98.62           C  
ATOM   1876  O   PHE A 123      -9.169  -7.256  63.659  1.00 98.62           O  
ATOM   1877  CB  PHE A 123      -7.051  -5.506  61.791  1.00 98.62           C  
ATOM   1878  CG  PHE A 123      -6.335  -6.817  62.055  1.00 98.62           C  
ATOM   1879  CD1 PHE A 123      -5.819  -7.102  63.334  1.00 98.62           C  
ATOM   1880  CD2 PHE A 123      -6.199  -7.761  61.022  1.00 98.62           C  
ATOM   1881  CE1 PHE A 123      -5.184  -8.332  63.585  1.00 98.62           C  
ATOM   1882  CE2 PHE A 123      -5.546  -8.982  61.266  1.00 98.62           C  
ATOM   1883  CZ  PHE A 123      -5.046  -9.270  62.548  1.00 98.62           C  
ATOM   1884  H   PHE A 123      -8.546  -3.511  61.490  1.00 98.62           H  
ATOM   1885  HA  PHE A 123      -9.011  -6.274  61.359  1.00 98.62           H  
ATOM   1886  HB2 PHE A 123      -6.607  -4.732  62.416  1.00 98.62           H  
ATOM   1887  HB3 PHE A 123      -6.892  -5.219  60.751  1.00 98.62           H  
ATOM   1888  HD1 PHE A 123      -5.908  -6.370  64.124  1.00 98.62           H  
ATOM   1889  HD2 PHE A 123      -6.586  -7.545  60.036  1.00 98.62           H  
ATOM   1890  HE1 PHE A 123      -4.771  -8.538  64.561  1.00 98.62           H  
ATOM   1891  HE2 PHE A 123      -5.411  -9.687  60.460  1.00 98.62           H  
ATOM   1892  HZ  PHE A 123      -4.527 -10.200  62.729  1.00 98.62           H  
ATOM   1893  N   ALA A 124      -8.681  -5.235  64.499  1.00 98.63           N  
ATOM   1894  CA  ALA A 124      -8.928  -5.625  65.883  1.00 98.63           C  
ATOM   1895  C   ALA A 124     -10.396  -6.021  66.109  1.00 98.63           C  
ATOM   1896  O   ALA A 124     -10.654  -7.060  66.725  1.00 98.63           O  
ATOM   1897  CB  ALA A 124      -8.480  -4.489  66.806  1.00 98.63           C  
ATOM   1898  H   ALA A 124      -8.385  -4.290  64.304  1.00 98.63           H  
ATOM   1899  HA  ALA A 124      -8.316  -6.499  66.103  1.00 98.63           H  
ATOM   1900  HB1 ALA A 124      -7.436  -4.255  66.596  1.00 98.63           H  
ATOM   1901  HB2 ALA A 124      -9.086  -3.598  66.639  1.00 98.63           H  
ATOM   1902  HB3 ALA A 124      -8.565  -4.794  67.849  1.00 98.63           H  
ATOM   1903  N   ILE A 125     -11.347  -5.247  65.574  1.00 97.68           N  
ATOM   1904  CA  ILE A 125     -12.785  -5.545  65.645  1.00 97.68           C  
ATOM   1905  C   ILE A 125     -13.092  -6.872  64.942  1.00 97.68           C  
ATOM   1906  O   ILE A 125     -13.729  -7.749  65.530  1.00 97.68           O  
ATOM   1907  CB  ILE A 125     -13.606  -4.378  65.044  1.00 97.68           C  
ATOM   1908  CG1 ILE A 125     -13.482  -3.120  65.934  1.00 97.68           C  
ATOM   1909  CG2 ILE A 125     -15.093  -4.761  64.885  1.00 97.68           C  
ATOM   1910  CD1 ILE A 125     -13.979  -1.834  65.257  1.00 97.68           C  
ATOM   1911  H   ILE A 125     -11.054  -4.431  65.055  1.00 97.68           H  
ATOM   1912  HA  ILE A 125     -13.067  -5.663  66.691  1.00 97.68           H  
ATOM   1913  HB  ILE A 125     -13.209  -4.148  64.056  1.00 97.68           H  
ATOM   1914 HG12 ILE A 125     -12.438  -2.959  66.201  1.00 97.68           H  
ATOM   1915 HG13 ILE A 125     -14.035  -3.272  66.861  1.00 97.68           H  
ATOM   1916 HG21 ILE A 125     -15.508  -5.057  65.848  1.00 97.68           H  
ATOM   1917 HG22 ILE A 125     -15.200  -5.581  64.175  1.00 97.68           H  
ATOM   1918 HG23 ILE A 125     -15.661  -3.920  64.485  1.00 97.68           H  
ATOM   1919 HD11 ILE A 125     -13.471  -1.699  64.303  1.00 97.68           H  
ATOM   1920 HD12 ILE A 125     -15.057  -1.870  65.098  1.00 97.68           H  
ATOM   1921 HD13 ILE A 125     -13.753  -0.982  65.899  1.00 97.68           H  
ATOM   1922  N   GLU A 126     -12.602  -7.050  63.714  1.00 97.28           N  
ATOM   1923  CA  GLU A 126     -12.799  -8.267  62.913  1.00 97.28           C  
ATOM   1924  C   GLU A 126     -12.207  -9.510  63.589  1.00 97.28           C  
ATOM   1925  O   GLU A 126     -12.789 -10.592  63.536  1.00 97.28           O  
ATOM   1926  CB  GLU A 126     -12.163  -8.067  61.532  1.00 97.28           C  
ATOM   1927  CG  GLU A 126     -12.977  -7.089  60.668  1.00 97.28           C  
ATOM   1928  CD  GLU A 126     -12.287  -6.732  59.342  1.00 97.28           C  
ATOM   1929  OE1 GLU A 126     -12.877  -5.901  58.613  1.00 97.28           O  
ATOM   1930  OE2 GLU A 126     -11.221  -7.318  59.043  1.00 97.28           O1-
ATOM   1931  H   GLU A 126     -12.095  -6.291  63.284  1.00 97.28           H  
ATOM   1932  HA  GLU A 126     -13.865  -8.450  62.782  1.00 97.28           H  
ATOM   1933  HB2 GLU A 126     -12.121  -9.027  61.019  1.00 97.28           H  
ATOM   1934  HB3 GLU A 126     -11.146  -7.697  61.661  1.00 97.28           H  
ATOM   1935  HG2 GLU A 126     -13.944  -7.545  60.457  1.00 97.28           H  
ATOM   1936  HG3 GLU A 126     -13.167  -6.173  61.227  1.00 97.28           H  
ATOM   1937  N   ASN A 127     -11.098  -9.344  64.313  1.00 97.12           N  
ATOM   1938  CA  ASN A 127     -10.462 -10.403  65.091  1.00 97.12           C  
ATOM   1939  C   ASN A 127     -11.001 -10.510  66.533  1.00 97.12           C  
ATOM   1940  O   ASN A 127     -10.383 -11.163  67.377  1.00 97.12           O  
ATOM   1941  CB  ASN A 127      -8.935 -10.262  64.999  1.00 97.12           C  
ATOM   1942  CG  ASN A 127      -8.406 -10.720  63.651  1.00 97.12           C  
ATOM   1943  ND2 ASN A 127      -8.367  -9.852  62.673  1.00 97.12           N  
ATOM   1944  OD1 ASN A 127      -8.025 -11.869  63.490  1.00 97.12           O  
ATOM   1945  H   ASN A 127     -10.653  -8.438  64.275  1.00 97.12           H  
ATOM   1946  HA  ASN A 127     -10.717 -11.354  64.625  1.00 97.12           H  
ATOM   1947  HB2 ASN A 127      -8.468 -10.901  65.748  1.00 97.12           H  
ATOM   1948  HB3 ASN A 127      -8.630  -9.233  65.192  1.00 97.12           H  
ATOM   1949 HD21 ASN A 127      -7.976 -10.140  61.788  1.00 97.12           H  
ATOM   1950 HD22 ASN A 127      -8.652  -8.896  62.830  1.00 97.12           H  
ATOM   1951  N   GLY A 128     -12.149  -9.904  66.847  1.00 95.30           N  
ATOM   1952  CA  GLY A 128     -12.884 -10.130  68.096  1.00 95.30           C  
ATOM   1953  C   GLY A 128     -12.405  -9.332  69.313  1.00 95.30           C  
ATOM   1954  O   GLY A 128     -12.799  -9.653  70.439  1.00 95.30           O  
ATOM   1955  H   GLY A 128     -12.585  -9.328  66.142  1.00 95.30           H  
ATOM   1956  HA2 GLY A 128     -12.846 -11.191  68.348  1.00 95.30           H  
ATOM   1957  HA3 GLY A 128     -13.924  -9.859  67.919  1.00 95.30           H  
ATOM   1958  N   HIS A 129     -11.580  -8.299  69.128  1.00 95.10           N  
ATOM   1959  CA  HIS A 129     -11.305  -7.336  70.193  1.00 95.10           C  
ATOM   1960  C   HIS A 129     -12.530  -6.447  70.400  1.00 95.10           C  
ATOM   1961  O   HIS A 129     -13.119  -5.921  69.458  1.00 95.10           O  
ATOM   1962  CB  HIS A 129     -10.046  -6.510  69.919  1.00 95.10           C  
ATOM   1963  CG  HIS A 129      -8.799  -7.352  69.911  1.00 95.10           C  
ATOM   1964  CD2 HIS A 129      -8.372  -8.159  68.893  1.00 95.10           C  
ATOM   1965  ND1 HIS A 129      -7.910  -7.501  70.952  1.00 95.10           N  
ATOM   1966  CE1 HIS A 129      -6.968  -8.378  70.570  1.00 95.10           C  
ATOM   1967  NE2 HIS A 129      -7.231  -8.836  69.338  1.00 95.10           N  
ATOM   1968  H   HIS A 129     -11.348  -8.029  68.182  1.00 95.10           H  
ATOM   1969  HA  HIS A 129     -11.129  -7.889  71.116  1.00 95.10           H  
ATOM   1970  HB2 HIS A 129      -9.944  -5.751  70.696  1.00 95.10           H  
ATOM   1971  HB3 HIS A 129     -10.151  -5.986  68.969  1.00 95.10           H  
ATOM   1972  HD1 HIS A 129      -7.874  -6.937  71.790  1.00 95.10           H  
ATOM   1973  HD2 HIS A 129      -8.851  -8.279  67.933  1.00 95.10           H  
ATOM   1974  HE1 HIS A 129      -6.098  -8.652  71.150  1.00 95.10           H  
ATOM   1975  N   LYS A 130     -12.941  -6.310  71.658  1.00 94.94           N  
ATOM   1976  CA  LYS A 130     -14.097  -5.494  72.027  1.00 94.94           C  
ATOM   1977  C   LYS A 130     -13.663  -4.051  72.220  1.00 94.94           C  
ATOM   1978  O   LYS A 130     -12.574  -3.817  72.741  1.00 94.94           O  
ATOM   1979  CB  LYS A 130     -14.761  -6.040  73.295  1.00 94.94           C  
ATOM   1980  CG  LYS A 130     -15.272  -7.472  73.093  1.00 94.94           C  
ATOM   1981  CD  LYS A 130     -15.951  -7.976  74.367  1.00 94.94           C  
ATOM   1982  CE  LYS A 130     -16.383  -9.428  74.160  1.00 94.94           C  
ATOM   1983  NZ  LYS A 130     -17.006  -9.979  75.386  1.00 94.94           N1+
ATOM   1984  H   LYS A 130     -12.362  -6.689  72.393  1.00 94.94           H  
ATOM   1985  HA  LYS A 130     -14.818  -5.513  71.210  1.00 94.94           H  
ATOM   1986  HB2 LYS A 130     -15.598  -5.394  73.560  1.00 94.94           H  
ATOM   1987  HB3 LYS A 130     -14.039  -6.019  74.113  1.00 94.94           H  
ATOM   1988  HG2 LYS A 130     -14.439  -8.132  72.854  1.00 94.94           H  
ATOM   1989  HG3 LYS A 130     -15.985  -7.489  72.269  1.00 94.94           H  
ATOM   1990  HD2 LYS A 130     -16.818  -7.352  74.584  1.00 94.94           H  
ATOM   1991  HD3 LYS A 130     -15.245  -7.914  75.195  1.00 94.94           H  
ATOM   1992  HE2 LYS A 130     -15.505 -10.011  73.886  1.00 94.94           H  
ATOM   1993  HE3 LYS A 130     -17.079  -9.468  73.322  1.00 94.94           H  
ATOM   1994  HZ1 LYS A 130     -17.267 -10.943  75.241  1.00 94.94           H  
ATOM   1995  HZ2 LYS A 130     -17.828  -9.444  75.629  1.00 94.94           H  
ATOM   1996  HZ3 LYS A 130     -16.352  -9.934  76.154  1.00 94.94           H  
ATOM   1997  N   TYR A 131     -14.566  -3.131  71.891  1.00 96.49           N  
ATOM   1998  CA  TYR A 131     -14.426  -1.725  72.245  1.00 96.49           C  
ATOM   1999  C   TYR A 131     -14.091  -1.583  73.732  1.00 96.49           C  
ATOM   2000  O   TYR A 131     -14.768  -2.159  74.593  1.00 96.49           O  
ATOM   2001  CB  TYR A 131     -15.724  -0.975  71.923  1.00 96.49           C  
ATOM   2002  CG  TYR A 131     -15.688   0.486  72.328  1.00 96.49           C  
ATOM   2003  CD1 TYR A 131     -16.046   0.869  73.638  1.00 96.49           C  
ATOM   2004  CD2 TYR A 131     -15.248   1.456  71.410  1.00 96.49           C  
ATOM   2005  CE1 TYR A 131     -15.945   2.218  74.033  1.00 96.49           C  
ATOM   2006  CE2 TYR A 131     -15.167   2.807  71.795  1.00 96.49           C  
ATOM   2007  CZ  TYR A 131     -15.504   3.190  73.107  1.00 96.49           C  
ATOM   2008  OH  TYR A 131     -15.431   4.495  73.473  1.00 96.49           O  
ATOM   2009  H   TYR A 131     -15.411  -3.422  71.419  1.00 96.49           H  
ATOM   2010  HA  TYR A 131     -13.617  -1.289  71.659  1.00 96.49           H  
ATOM   2011  HB2 TYR A 131     -15.912  -1.040  70.851  1.00 96.49           H  
ATOM   2012  HB3 TYR A 131     -16.555  -1.459  72.435  1.00 96.49           H  
ATOM   2013  HD1 TYR A 131     -16.366   0.123  74.350  1.00 96.49           H  
ATOM   2014  HD2 TYR A 131     -14.934   1.176  70.415  1.00 96.49           H  
ATOM   2015  HE1 TYR A 131     -16.200   2.511  75.039  1.00 96.49           H  
ATOM   2016  HE2 TYR A 131     -14.803   3.555  71.107  1.00 96.49           H  
ATOM   2017  HH  TYR A 131     -15.529   4.625  74.419  1.00 96.49           H  
ATOM   2018  N   TYR A 132     -13.064  -0.796  74.020  1.00 98.15           N  
ATOM   2019  CA  TYR A 132     -12.643  -0.454  75.365  1.00 98.15           C  
ATOM   2020  C   TYR A 132     -12.041   0.944  75.355  1.00 98.15           C  
ATOM   2021  O   TYR A 132     -11.131   1.203  74.580  1.00 98.15           O  
ATOM   2022  CB  TYR A 132     -11.611  -1.482  75.829  1.00 98.15           C  
ATOM   2023  CG  TYR A 132     -11.093  -1.211  77.222  1.00 98.15           C  
ATOM   2024  CD1 TYR A 132      -9.899  -0.491  77.405  1.00 98.15           C  
ATOM   2025  CD2 TYR A 132     -11.825  -1.665  78.336  1.00 98.15           C  
ATOM   2026  CE1 TYR A 132      -9.412  -0.268  78.705  1.00 98.15           C  
ATOM   2027  CE2 TYR A 132     -11.365  -1.396  79.638  1.00 98.15           C  
ATOM   2028  CZ  TYR A 132     -10.153  -0.696  79.822  1.00 98.15           C  
ATOM   2029  OH  TYR A 132      -9.691  -0.445  81.072  1.00 98.15           O  
ATOM   2030  H   TYR A 132     -12.515  -0.425  73.259  1.00 98.15           H  
ATOM   2031  HA  TYR A 132     -13.497  -0.471  76.041  1.00 98.15           H  
ATOM   2032  HB2 TYR A 132     -10.774  -1.481  75.129  1.00 98.15           H  
ATOM   2033  HB3 TYR A 132     -12.058  -2.475  75.805  1.00 98.15           H  
ATOM   2034  HD1 TYR A 132      -9.350  -0.112  76.556  1.00 98.15           H  
ATOM   2035  HD2 TYR A 132     -12.753  -2.197  78.187  1.00 98.15           H  
ATOM   2036  HE1 TYR A 132      -8.470   0.233  78.872  1.00 98.15           H  
ATOM   2037  HE2 TYR A 132     -11.933  -1.715  80.500  1.00 98.15           H  
ATOM   2038  HH  TYR A 132     -10.319  -0.606  81.779  1.00 98.15           H  
ATOM   2039  N   ASN A 133     -12.514   1.831  76.230  1.00 97.80           N  
ATOM   2040  CA  ASN A 133     -11.889   3.138  76.393  1.00 97.80           C  
ATOM   2041  C   ASN A 133     -10.728   3.024  77.405  1.00 97.80           C  
ATOM   2042  O   ASN A 133     -11.010   2.754  78.574  1.00 97.80           O  
ATOM   2043  CB  ASN A 133     -12.945   4.175  76.818  1.00 97.80           C  
ATOM   2044  CG  ASN A 133     -12.349   5.574  76.901  1.00 97.80           C  
ATOM   2045  ND2 ASN A 133     -13.123   6.572  77.251  1.00 97.80           N  
ATOM   2046  OD1 ASN A 133     -11.178   5.794  76.657  1.00 97.80           O  
ATOM   2047  H   ASN A 133     -13.184   1.535  76.924  1.00 97.80           H  
ATOM   2048  HA  ASN A 133     -11.507   3.466  75.426  1.00 97.80           H  
ATOM   2049  HB2 ASN A 133     -13.350   3.912  77.796  1.00 97.80           H  
ATOM   2050  HB3 ASN A 133     -13.748   4.192  76.080  1.00 97.80           H  
ATOM   2051 HD21 ASN A 133     -14.084   6.432  77.528  1.00 97.80           H  
ATOM   2052 HD22 ASN A 133     -12.654   7.465  77.311  1.00 97.80           H  
ATOM   2053  N   PRO A 134      -9.461   3.231  76.994  1.00 97.70           N  
ATOM   2054  CA  PRO A 134      -8.296   3.166  77.884  1.00 97.70           C  
ATOM   2055  C   PRO A 134      -8.134   4.376  78.816  1.00 97.70           C  
ATOM   2056  O   PRO A 134      -7.201   4.420  79.621  1.00 97.70           O  
ATOM   2057  CB  PRO A 134      -7.100   3.033  76.939  1.00 97.70           C  
ATOM   2058  CG  PRO A 134      -7.549   3.787  75.691  1.00 97.70           C  
ATOM   2059  CD  PRO A 134      -9.033   3.476  75.620  1.00 97.70           C  
ATOM   2060  HA  PRO A 134      -8.358   2.283  78.518  1.00 97.70           H  
ATOM   2061  HB2 PRO A 134      -6.931   1.983  76.698  1.00 97.70           H  
ATOM   2062  HB3 PRO A 134      -6.201   3.489  77.353  1.00 97.70           H  
ATOM   2063  HG2 PRO A 134      -7.019   3.456  74.798  1.00 97.70           H  
ATOM   2064  HG3 PRO A 134      -7.421   4.858  75.845  1.00 97.70           H  
ATOM   2065  HD2 PRO A 134      -9.174   2.574  75.023  1.00 97.70           H  
ATOM   2066  HD3 PRO A 134      -9.562   4.317  75.170  1.00 97.70           H  
ATOM   2067  N   GLU A 135      -8.994   5.383  78.695  1.00 97.16           N  
ATOM   2068  CA  GLU A 135      -8.914   6.604  79.482  1.00 97.16           C  
ATOM   2069  C   GLU A 135      -9.231   6.382  80.961  1.00 97.16           C  
ATOM   2070  O   GLU A 135     -10.258   5.807  81.322  1.00 97.16           O  
ATOM   2071  CB  GLU A 135      -9.871   7.631  78.884  1.00 97.16           C  
ATOM   2072  CG  GLU A 135      -9.765   9.014  79.530  1.00 97.16           C  
ATOM   2073  CD  GLU A 135     -10.783   9.951  78.888  1.00 97.16           C  
ATOM   2074  OE1 GLU A 135     -11.353  10.815  79.585  1.00 97.16           O  
ATOM   2075  OE2 GLU A 135     -10.980   9.871  77.658  1.00 97.16           O1-
ATOM   2076  H   GLU A 135      -9.729   5.319  78.005  1.00 97.16           H  
ATOM   2077  HA  GLU A 135      -7.899   6.994  79.405  1.00 97.16           H  
ATOM   2078  HB2 GLU A 135      -9.648   7.724  77.821  1.00 97.16           H  
ATOM   2079  HB3 GLU A 135     -10.893   7.271  78.995  1.00 97.16           H  
ATOM   2080  HG2 GLU A 135      -9.968   8.942  80.599  1.00 97.16           H  
ATOM   2081  HG3 GLU A 135      -8.758   9.407  79.390  1.00 97.16           H  
ATOM   2082  N   ILE A 136      -8.381   6.953  81.816  1.00 95.61           N  
ATOM   2083  CA  ILE A 136      -8.620   7.061  83.256  1.00 95.61           C  
ATOM   2084  C   ILE A 136      -8.803   8.534  83.656  1.00 95.61           C  
ATOM   2085  O   ILE A 136      -8.194   9.418  83.037  1.00 95.61           O  
ATOM   2086  CB  ILE A 136      -7.521   6.353  84.076  1.00 95.61           C  
ATOM   2087  CG1 ILE A 136      -6.170   7.094  83.979  1.00 95.61           C  
ATOM   2088  CG2 ILE A 136      -7.427   4.878  83.655  1.00 95.61           C  
ATOM   2089  CD1 ILE A 136      -5.049   6.457  84.806  1.00 95.61           C  
ATOM   2090  H   ILE A 136      -7.570   7.422  81.440  1.00 95.61           H  
ATOM   2091  HA  ILE A 136      -9.549   6.534  83.471  1.00 95.61           H  
ATOM   2092  HB  ILE A 136      -7.826   6.367  85.122  1.00 95.61           H  
ATOM   2093 HG12 ILE A 136      -5.863   7.158  82.935  1.00 95.61           H  
ATOM   2094 HG13 ILE A 136      -6.296   8.109  84.355  1.00 95.61           H  
ATOM   2095 HG21 ILE A 136      -8.413   4.416  83.677  1.00 95.61           H  
ATOM   2096 HG22 ILE A 136      -6.793   4.328  84.350  1.00 95.61           H  
ATOM   2097 HG23 ILE A 136      -7.016   4.784  82.649  1.00 95.61           H  
ATOM   2098 HD11 ILE A 136      -5.368   6.349  85.842  1.00 95.61           H  
ATOM   2099 HD12 ILE A 136      -4.160   7.089  84.777  1.00 95.61           H  
ATOM   2100 HD13 ILE A 136      -4.787   5.477  84.406  1.00 95.61           H  
ATOM   2101  N   PRO A 137      -9.568   8.831  84.727  1.00 94.99           N  
ATOM   2102  CA  PRO A 137      -9.842  10.208  85.149  1.00 94.99           C  
ATOM   2103  C   PRO A 137      -8.587  11.053  85.395  1.00 94.99           C  
ATOM   2104  O   PRO A 137      -8.564  12.236  85.056  1.00 94.99           O  
ATOM   2105  CB  PRO A 137     -10.669  10.076  86.432  1.00 94.99           C  
ATOM   2106  CG  PRO A 137     -11.381   8.737  86.261  1.00 94.99           C  
ATOM   2107  CD  PRO A 137     -10.343   7.892  85.531  1.00 94.99           C  
ATOM   2108  HA  PRO A 137     -10.444  10.692  84.380  1.00 94.99           H  
ATOM   2109  HB2 PRO A 137     -10.015  10.024  87.302  1.00 94.99           H  
ATOM   2110  HB3 PRO A 137     -11.376  10.899  86.538  1.00 94.99           H  
ATOM   2111  HG2 PRO A 137     -11.660   8.297  87.218  1.00 94.99           H  
ATOM   2112  HG3 PRO A 137     -12.258   8.867  85.626  1.00 94.99           H  
ATOM   2113  HD2 PRO A 137     -10.856   7.149  84.918  1.00 94.99           H  
ATOM   2114  HD3 PRO A 137      -9.690   7.400  86.252  1.00 94.99           H  
ATOM   2115  N   GLN A 138      -7.528  10.447  85.947  1.00 90.29           N  
ATOM   2116  CA  GLN A 138      -6.262  11.134  86.204  1.00 90.29           C  
ATOM   2117  C   GLN A 138      -5.648  11.696  84.913  1.00 90.29           C  
ATOM   2118  O   GLN A 138      -5.340  12.884  84.854  1.00 90.29           O  
ATOM   2119  CB  GLN A 138      -5.305  10.171  86.925  1.00 90.29           C  
ATOM   2120  CG  GLN A 138      -3.947  10.840  87.181  1.00 90.29           C  
ATOM   2121  CD  GLN A 138      -2.929   9.946  87.868  1.00 90.29           C  
ATOM   2122  NE2 GLN A 138      -1.684  10.365  87.880  1.00 90.29           N  
ATOM   2123  OE1 GLN A 138      -3.227   8.888  88.395  1.00 90.29           O  
ATOM   2124  H   GLN A 138      -7.603   9.472  86.196  1.00 90.29           H  
ATOM   2125  HA  GLN A 138      -6.454  11.981  86.863  1.00 90.29           H  
ATOM   2126  HB2 GLN A 138      -5.744   9.874  87.877  1.00 90.29           H  
ATOM   2127  HB3 GLN A 138      -5.152   9.281  86.315  1.00 90.29           H  
ATOM   2128  HG2 GLN A 138      -4.085  11.738  87.783  1.00 90.29           H  
ATOM   2129  HG3 GLN A 138      -3.509  11.129  86.225  1.00 90.29           H  
ATOM   2130 HE21 GLN A 138      -1.440  11.202  87.369  1.00 90.29           H  
ATOM   2131 HE22 GLN A 138      -1.004   9.758  88.312  1.00 90.29           H  
ATOM   2132  N   ARG A 139      -5.526  10.876  83.860  1.00 90.89           N  
ATOM   2133  CA  ARG A 139      -4.925  11.290  82.580  1.00 90.89           C  
ATOM   2134  C   ARG A 139      -5.730  12.387  81.901  1.00 90.89           C  
ATOM   2135  O   ARG A 139      -5.152  13.341  81.385  1.00 90.89           O  
ATOM   2136  CB  ARG A 139      -4.777  10.084  81.640  1.00 90.89           C  
ATOM   2137  CG  ARG A 139      -3.759   9.049  82.128  1.00 90.89           C  
ATOM   2138  CD  ARG A 139      -2.325   9.581  82.117  1.00 90.89           C  
ATOM   2139  NE  ARG A 139      -1.392   8.515  82.489  1.00 90.89           N  
ATOM   2140  CZ  ARG A 139      -0.089   8.591  82.592  1.00 90.89           C  
ATOM   2141  NH1 ARG A 139       0.534   9.719  82.421  1.00 90.89           N1+
ATOM   2142  NH2 ARG A 139       0.598   7.514  82.843  1.00 90.89           N  
ATOM   2143  H   ARG A 139      -5.866   9.929  83.950  1.00 90.89           H  
ATOM   2144  HA  ARG A 139      -3.945  11.728  82.769  1.00 90.89           H  
ATOM   2145  HB2 ARG A 139      -5.746   9.596  81.527  1.00 90.89           H  
ATOM   2146  HB3 ARG A 139      -4.467  10.433  80.654  1.00 90.89           H  
ATOM   2147  HG2 ARG A 139      -3.819   8.183  81.470  1.00 90.89           H  
ATOM   2148  HG3 ARG A 139      -4.008   8.735  83.140  1.00 90.89           H  
ATOM   2149  HD2 ARG A 139      -2.240  10.397  82.834  1.00 90.89           H  
ATOM   2150  HD3 ARG A 139      -2.089   9.947  81.117  1.00 90.89           H  
ATOM   2151  HE  ARG A 139      -1.757   7.574  82.452  1.00 90.89           H  
ATOM   2152 HH11 ARG A 139      -0.041  10.507  82.163  1.00 90.89           H  
ATOM   2153 HH12 ARG A 139       1.542   9.751  82.368  1.00 90.89           H  
ATOM   2154 HH21 ARG A 139       0.094   6.642  82.908  1.00 90.89           H  
ATOM   2155 HH22 ARG A 139       1.598   7.539  82.981  1.00 90.89           H  
ATOM   2156  N   ARG A 140      -7.063  12.294  81.953  1.00 93.85           N  
ATOM   2157  CA  ARG A 140      -7.953  13.341  81.432  1.00 93.85           C  
ATOM   2158  C   ARG A 140      -7.740  14.668  82.154  1.00 93.85           C  
ATOM   2159  O   ARG A 140      -7.603  15.693  81.492  1.00 93.85           O  
ATOM   2160  CB  ARG A 140      -9.412  12.870  81.513  1.00 93.85           C  
ATOM   2161  CG  ARG A 140     -10.431  13.886  80.962  1.00 93.85           C  
ATOM   2162  CD  ARG A 140     -10.200  14.300  79.501  1.00 93.85           C  
ATOM   2163  NE  ARG A 140     -10.357  13.168  78.564  1.00 93.85           N  
ATOM   2164  CZ  ARG A 140      -9.973  13.114  77.303  1.00 93.85           C  
ATOM   2165  NH1 ARG A 140      -9.298  14.063  76.730  1.00 93.85           N1+
ATOM   2166  NH2 ARG A 140     -10.231  12.119  76.520  1.00 93.85           N  
ATOM   2167  H   ARG A 140      -7.465  11.470  82.377  1.00 93.85           H  
ATOM   2168  HA  ARG A 140      -7.696  13.516  80.387  1.00 93.85           H  
ATOM   2169  HB2 ARG A 140      -9.503  11.936  80.960  1.00 93.85           H  
ATOM   2170  HB3 ARG A 140      -9.666  12.662  82.553  1.00 93.85           H  
ATOM   2171  HG2 ARG A 140     -10.414  14.782  81.582  1.00 93.85           H  
ATOM   2172  HG3 ARG A 140     -11.428  13.453  81.045  1.00 93.85           H  
ATOM   2173  HD2 ARG A 140      -9.209  14.744  79.406  1.00 93.85           H  
ATOM   2174  HD3 ARG A 140     -10.932  15.069  79.254  1.00 93.85           H  
ATOM   2175  HE  ARG A 140     -10.839  12.352  78.913  1.00 93.85           H  
ATOM   2176 HH11 ARG A 140      -8.989  14.853  77.279  1.00 93.85           H  
ATOM   2177 HH12 ARG A 140      -9.013  13.915  75.772  1.00 93.85           H  
ATOM   2178 HH21 ARG A 140     -10.668  11.293  76.903  1.00 93.85           H  
ATOM   2179 HH22 ARG A 140      -9.881  12.104  75.574  1.00 93.85           H  
ATOM   2180  N   HIS A 141      -7.650  14.646  83.482  1.00 91.59           N  
ATOM   2181  CA  HIS A 141      -7.385  15.848  84.266  1.00 91.59           C  
ATOM   2182  C   HIS A 141      -6.036  16.485  83.905  1.00 91.59           C  
ATOM   2183  O   HIS A 141      -5.950  17.692  83.690  1.00 91.59           O  
ATOM   2184  CB  HIS A 141      -7.436  15.495  85.756  1.00 91.59           C  
ATOM   2185  CG  HIS A 141      -7.220  16.700  86.629  1.00 91.59           C  
ATOM   2186  CD2 HIS A 141      -6.128  16.974  87.408  1.00 91.59           C  
ATOM   2187  ND1 HIS A 141      -8.073  17.772  86.725  1.00 91.59           N  
ATOM   2188  CE1 HIS A 141      -7.517  18.666  87.559  1.00 91.59           C  
ATOM   2189  NE2 HIS A 141      -6.333  18.223  88.006  1.00 91.59           N  
ATOM   2190  H   HIS A 141      -7.779  13.768  83.964  1.00 91.59           H  
ATOM   2191  HA  HIS A 141      -8.163  16.582  84.052  1.00 91.59           H  
ATOM   2192  HB2 HIS A 141      -8.410  15.066  85.989  1.00 91.59           H  
ATOM   2193  HB3 HIS A 141      -6.673  14.750  85.989  1.00 91.59           H  
ATOM   2194  HD1 HIS A 141      -8.929  17.889  86.201  1.00 91.59           H  
ATOM   2195  HD2 HIS A 141      -5.258  16.343  87.528  1.00 91.59           H  
ATOM   2196  HE1 HIS A 141      -7.945  19.624  87.815  1.00 91.59           H  
ATOM   2197  N   GLU A 142      -4.987  15.675  83.788  1.00 88.01           N  
ATOM   2198  CA  GLU A 142      -3.643  16.141  83.431  1.00 88.01           C  
ATOM   2199  C   GLU A 142      -3.607  16.753  82.023  1.00 88.01           C  
ATOM   2200  O   GLU A 142      -2.990  17.802  81.815  1.00 88.01           O  
ATOM   2201  CB  GLU A 142      -2.678  14.958  83.556  1.00 88.01           C  
ATOM   2202  CG  GLU A 142      -2.560  14.468  85.017  1.00 88.01           C  
ATOM   2203  CD  GLU A 142      -1.982  13.051  85.138  1.00 88.01           C  
ATOM   2204  OE1 GLU A 142      -1.275  12.777  86.133  1.00 88.01           O  
ATOM   2205  OE2 GLU A 142      -2.040  12.272  84.165  1.00 88.01           O1-
ATOM   2206  H   GLU A 142      -5.109  14.694  83.994  1.00 88.01           H  
ATOM   2207  HA  GLU A 142      -3.337  16.922  84.127  1.00 88.01           H  
ATOM   2208  HB2 GLU A 142      -1.692  15.261  83.202  1.00 88.01           H  
ATOM   2209  HB3 GLU A 142      -3.045  14.157  82.913  1.00 88.01           H  
ATOM   2210  HG2 GLU A 142      -1.928  15.172  85.557  1.00 88.01           H  
ATOM   2211  HG3 GLU A 142      -3.529  14.485  85.516  1.00 88.01           H  
ATOM   2212  N   TYR A 143      -4.347  16.156  81.082  1.00 91.07           N  
ATOM   2213  CA  TYR A 143      -4.561  16.704  79.746  1.00 91.07           C  
ATOM   2214  C   TYR A 143      -5.287  18.065  79.782  1.00 91.07           C  
ATOM   2215  O   TYR A 143      -4.853  19.039  79.167  1.00 91.07           O  
ATOM   2216  CB  TYR A 143      -5.315  15.681  78.891  1.00 91.07           C  
ATOM   2217  CG  TYR A 143      -5.720  16.217  77.535  1.00 91.07           C  
ATOM   2218  CD1 TYR A 143      -7.007  16.758  77.348  1.00 91.07           C  
ATOM   2219  CD2 TYR A 143      -4.785  16.233  76.484  1.00 91.07           C  
ATOM   2220  CE1 TYR A 143      -7.361  17.320  76.106  1.00 91.07           C  
ATOM   2221  CE2 TYR A 143      -5.132  16.801  75.246  1.00 91.07           C  
ATOM   2222  CZ  TYR A 143      -6.414  17.352  75.058  1.00 91.07           C  
ATOM   2223  OH  TYR A 143      -6.733  17.911  73.864  1.00 91.07           O  
ATOM   2224  H   TYR A 143      -4.793  15.279  81.312  1.00 91.07           H  
ATOM   2225  HA  TYR A 143      -3.583  16.843  79.285  1.00 91.07           H  
ATOM   2226  HB2 TYR A 143      -4.672  14.812  78.751  1.00 91.07           H  
ATOM   2227  HB3 TYR A 143      -6.210  15.347  79.416  1.00 91.07           H  
ATOM   2228  HD1 TYR A 143      -7.703  16.782  78.174  1.00 91.07           H  
ATOM   2229  HD2 TYR A 143      -3.794  15.826  76.624  1.00 91.07           H  
ATOM   2230  HE1 TYR A 143      -8.339  17.756  75.965  1.00 91.07           H  
ATOM   2231  HE2 TYR A 143      -4.419  16.819  74.436  1.00 91.07           H  
ATOM   2232  HH  TYR A 143      -7.644  18.209  73.811  1.00 91.07           H  
ATOM   2233  N   GLU A 144      -6.381  18.174  80.535  1.00 91.95           N  
ATOM   2234  CA  GLU A 144      -7.166  19.413  80.639  1.00 91.95           C  
ATOM   2235  C   GLU A 144      -6.384  20.561  81.284  1.00 91.95           C  
ATOM   2236  O   GLU A 144      -6.499  21.712  80.858  1.00 91.95           O  
ATOM   2237  CB  GLU A 144      -8.424  19.148  81.469  1.00 91.95           C  
ATOM   2238  CG  GLU A 144      -9.467  18.331  80.699  1.00 91.95           C  
ATOM   2239  CD  GLU A 144     -10.653  17.912  81.580  1.00 91.95           C  
ATOM   2240  OE1 GLU A 144     -11.614  17.367  80.992  1.00 91.95           O  
ATOM   2241  OE2 GLU A 144     -10.611  18.143  82.813  1.00 91.95           O1-
ATOM   2242  H   GLU A 144      -6.706  17.357  81.031  1.00 91.95           H  
ATOM   2243  HA  GLU A 144      -7.459  19.743  79.643  1.00 91.95           H  
ATOM   2244  HB2 GLU A 144      -8.136  18.627  82.381  1.00 91.95           H  
ATOM   2245  HB3 GLU A 144      -8.875  20.101  81.744  1.00 91.95           H  
ATOM   2246  HG2 GLU A 144      -9.830  18.937  79.868  1.00 91.95           H  
ATOM   2247  HG3 GLU A 144      -9.006  17.440  80.273  1.00 91.95           H  
ATOM   2248  N   GLN A 145      -5.556  20.255  82.284  1.00 87.12           N  
ATOM   2249  CA  GLN A 145      -4.692  21.232  82.945  1.00 87.12           C  
ATOM   2250  C   GLN A 145      -3.467  21.615  82.107  1.00 87.12           C  
ATOM   2251  O   GLN A 145      -2.670  22.448  82.542  1.00 87.12           O  
ATOM   2252  CB  GLN A 145      -4.286  20.708  84.332  1.00 87.12           C  
ATOM   2253  CG  GLN A 145      -5.445  20.576  85.324  1.00 87.12           C  
ATOM   2254  CD  GLN A 145      -6.233  21.868  85.483  1.00 87.12           C  
ATOM   2255  NE2 GLN A 145      -7.506  21.863  85.155  1.00 87.12           N  
ATOM   2256  OE1 GLN A 145      -5.731  22.908  85.875  1.00 87.12           O  
ATOM   2257  H   GLN A 145      -5.525  19.295  82.599  1.00 87.12           H  
ATOM   2258  HA  GLN A 145      -5.254  22.158  83.077  1.00 87.12           H  
ATOM   2259  HB2 GLN A 145      -3.825  19.728  84.215  1.00 87.12           H  
ATOM   2260  HB3 GLN A 145      -3.561  21.394  84.770  1.00 87.12           H  
ATOM   2261  HG2 GLN A 145      -5.047  20.288  86.298  1.00 87.12           H  
ATOM   2262  HG3 GLN A 145      -6.120  19.785  84.998  1.00 87.12           H  
ATOM   2263 HE21 GLN A 145      -7.910  21.033  84.741  1.00 87.12           H  
ATOM   2264 HE22 GLN A 145      -7.983  22.751  85.200  1.00 87.12           H  
TER    2265      GLN A 145 
ATOM   2266  N   THR A 155       7.203   4.508  77.841  1.00 93.60           N  
ATOM   2267  CA  THR A 155       6.832   3.268  77.153  1.00 93.60           C  
ATOM   2268  C   THR A 155       7.058   2.114  78.129  1.00 93.60           C  
ATOM   2269  O   THR A 155       7.939   2.223  78.982  1.00 93.60           O  
ATOM   2270  CB  THR A 155       7.680   3.157  75.879  1.00 93.60           C  
ATOM   2271  CG2 THR A 155       7.594   1.835  75.142  1.00 93.60           C  
ATOM   2272  OG1 THR A 155       7.254   4.147  74.969  1.00 93.60           O  
ATOM   2273  H   THR A 155       8.187   4.638  78.025  1.00 93.60           H  
ATOM   2274  HA  THR A 155       5.780   3.281  76.873  1.00 93.60           H  
ATOM   2275  HB  THR A 155       8.727   3.329  76.126  1.00 93.60           H  
ATOM   2276  HG1 THR A 155       7.646   3.926  74.119  1.00 93.60           H  
ATOM   2277 HG21 THR A 155       8.293   1.860  74.306  1.00 93.60           H  
ATOM   2278 HG22 THR A 155       6.586   1.654  74.770  1.00 93.60           H  
ATOM   2279 HG23 THR A 155       7.895   1.019  75.799  1.00 93.60           H  
ATOM   2280  N   VAL A 156       6.289   1.029  78.020  1.00 98.33           N  
ATOM   2281  CA  VAL A 156       6.521  -0.221  78.765  1.00 98.33           C  
ATOM   2282  C   VAL A 156       7.072  -1.296  77.839  1.00 98.33           C  
ATOM   2283  O   VAL A 156       6.800  -1.286  76.637  1.00 98.33           O  
ATOM   2284  CB  VAL A 156       5.264  -0.736  79.491  1.00 98.33           C  
ATOM   2285  CG1 VAL A 156       4.589   0.356  80.316  1.00 98.33           C  
ATOM   2286  CG2 VAL A 156       4.217  -1.361  78.561  1.00 98.33           C  
ATOM   2287  H   VAL A 156       5.609   0.994  77.275  1.00 98.33           H  
ATOM   2288  HA  VAL A 156       7.275  -0.041  79.531  1.00 98.33           H  
ATOM   2289  HB  VAL A 156       5.585  -1.508  80.191  1.00 98.33           H  
ATOM   2290 HG11 VAL A 156       3.813  -0.101  80.930  1.00 98.33           H  
ATOM   2291 HG12 VAL A 156       4.133   1.099  79.662  1.00 98.33           H  
ATOM   2292 HG13 VAL A 156       5.321   0.843  80.961  1.00 98.33           H  
ATOM   2293 HG21 VAL A 156       3.317  -1.616  79.120  1.00 98.33           H  
ATOM   2294 HG22 VAL A 156       3.956  -0.658  77.770  1.00 98.33           H  
ATOM   2295 HG23 VAL A 156       4.608  -2.275  78.111  1.00 98.33           H  
ATOM   2296  N   GLY A 157       7.810  -2.257  78.381  1.00 98.92           N  
ATOM   2297  CA  GLY A 157       8.356  -3.332  77.566  1.00 98.92           C  
ATOM   2298  C   GLY A 157       8.849  -4.522  78.364  1.00 98.92           C  
ATOM   2299  O   GLY A 157       8.991  -4.463  79.584  1.00 98.92           O  
ATOM   2300  H   GLY A 157       8.045  -2.213  79.363  1.00 98.92           H  
ATOM   2301  HA2 GLY A 157       7.580  -3.687  76.890  1.00 98.92           H  
ATOM   2302  HA3 GLY A 157       9.181  -2.952  76.964  1.00 98.92           H  
ATOM   2303  N   CYS A 158       9.080  -5.620  77.653  1.00 98.98           N  
ATOM   2304  CA  CYS A 158       9.520  -6.894  78.201  1.00 98.98           C  
ATOM   2305  C   CYS A 158      10.465  -7.592  77.223  1.00 98.98           C  
ATOM   2306  O   CYS A 158      10.189  -7.647  76.024  1.00 98.98           O  
ATOM   2307  CB  CYS A 158       8.284  -7.762  78.469  1.00 98.98           C  
ATOM   2308  SG  CYS A 158       8.745  -9.298  79.319  1.00 98.98           S  
ATOM   2309  H   CYS A 158       8.930  -5.571  76.656  1.00 98.98           H  
ATOM   2310  HA  CYS A 158      10.046  -6.719  79.139  1.00 98.98           H  
ATOM   2311  HB2 CYS A 158       7.578  -7.208  79.090  1.00 98.98           H  
ATOM   2312  HB3 CYS A 158       7.805  -8.002  77.520  1.00 98.98           H  
ATOM   2313  HG  CYS A 158       9.768  -9.646  78.534  1.00 98.98           H  
ATOM   2314  N   VAL A 159      11.527  -8.199  77.748  1.00 98.99           N  
ATOM   2315  CA  VAL A 159      12.393  -9.137  77.022  1.00 98.99           C  
ATOM   2316  C   VAL A 159      12.451 -10.438  77.813  1.00 98.99           C  
ATOM   2317  O   VAL A 159      12.598 -10.410  79.037  1.00 98.99           O  
ATOM   2318  CB  VAL A 159      13.801  -8.558  76.790  1.00 98.99           C  
ATOM   2319  CG1 VAL A 159      14.663  -9.520  75.962  1.00 98.99           C  
ATOM   2320  CG2 VAL A 159      13.757  -7.217  76.045  1.00 98.99           C  
ATOM   2321  H   VAL A 159      11.684  -8.098  78.740  1.00 98.99           H  
ATOM   2322  HA  VAL A 159      11.955  -9.348  76.047  1.00 98.99           H  
ATOM   2323  HB  VAL A 159      14.286  -8.398  77.753  1.00 98.99           H  
ATOM   2324 HG11 VAL A 159      14.213  -9.676  74.982  1.00 98.99           H  
ATOM   2325 HG12 VAL A 159      14.765 -10.479  76.470  1.00 98.99           H  
ATOM   2326 HG13 VAL A 159      15.662  -9.099  75.847  1.00 98.99           H  
ATOM   2327 HG21 VAL A 159      13.277  -7.342  75.075  1.00 98.99           H  
ATOM   2328 HG22 VAL A 159      13.194  -6.482  76.621  1.00 98.99           H  
ATOM   2329 HG23 VAL A 159      14.768  -6.839  75.903  1.00 98.99           H  
ATOM   2330  N   ALA A 160      12.331 -11.578  77.135  1.00 98.98           N  
ATOM   2331  CA  ALA A 160      12.385 -12.894  77.768  1.00 98.98           C  
ATOM   2332  C   ALA A 160      13.310 -13.855  77.014  1.00 98.98           C  
ATOM   2333  O   ALA A 160      13.364 -13.830  75.786  1.00 98.98           O  
ATOM   2334  CB  ALA A 160      10.966 -13.460  77.901  1.00 98.98           C  
ATOM   2335  H   ALA A 160      12.224 -11.537  76.131  1.00 98.98           H  
ATOM   2336  HA  ALA A 160      12.787 -12.784  78.775  1.00 98.98           H  
ATOM   2337  HB1 ALA A 160      10.545 -13.642  76.912  1.00 98.98           H  
ATOM   2338  HB2 ALA A 160      10.331 -12.756  78.440  1.00 98.98           H  
ATOM   2339  HB3 ALA A 160      10.996 -14.402  78.450  1.00 98.98           H  
ATOM   2340  N   LEU A 161      13.988 -14.722  77.767  1.00 98.96           N  
ATOM   2341  CA  LEU A 161      14.753 -15.881  77.303  1.00 98.96           C  
ATOM   2342  C   LEU A 161      14.110 -17.147  77.876  1.00 98.96           C  
ATOM   2343  O   LEU A 161      14.115 -17.336  79.097  1.00 98.96           O  
ATOM   2344  CB  LEU A 161      16.213 -15.735  77.767  1.00 98.96           C  
ATOM   2345  CG  LEU A 161      17.117 -16.949  77.470  1.00 98.96           C  
ATOM   2346  CD1 LEU A 161      17.385 -17.104  75.978  1.00 98.96           C  
ATOM   2347  CD2 LEU A 161      18.454 -16.773  78.190  1.00 98.96           C  
ATOM   2348  H   LEU A 161      13.876 -14.626  78.766  1.00 98.96           H  
ATOM   2349  HA  LEU A 161      14.730 -15.922  76.215  1.00 98.96           H  
ATOM   2350  HB2 LEU A 161      16.641 -14.853  77.290  1.00 98.96           H  
ATOM   2351  HB3 LEU A 161      16.209 -15.568  78.844  1.00 98.96           H  
ATOM   2352  HG  LEU A 161      16.659 -17.863  77.849  1.00 98.96           H  
ATOM   2353 HD11 LEU A 161      16.461 -17.349  75.454  1.00 98.96           H  
ATOM   2354 HD12 LEU A 161      18.111 -17.900  75.810  1.00 98.96           H  
ATOM   2355 HD13 LEU A 161      17.795 -16.176  75.581  1.00 98.96           H  
ATOM   2356 HD21 LEU A 161      18.929 -15.852  77.853  1.00 98.96           H  
ATOM   2357 HD22 LEU A 161      18.297 -16.722  79.267  1.00 98.96           H  
ATOM   2358 HD23 LEU A 161      19.115 -17.608  77.955  1.00 98.96           H  
ATOM   2359  N   ASP A 162      13.579 -18.019  77.023  1.00 98.81           N  
ATOM   2360  CA  ASP A 162      12.880 -19.235  77.455  1.00 98.81           C  
ATOM   2361  C   ASP A 162      13.820 -20.410  77.793  1.00 98.81           C  
ATOM   2362  O   ASP A 162      15.049 -20.300  77.773  1.00 98.81           O  
ATOM   2363  CB  ASP A 162      11.754 -19.591  76.464  1.00 98.81           C  
ATOM   2364  CG  ASP A 162      12.197 -20.114  75.092  1.00 98.81           C  
ATOM   2365  OD1 ASP A 162      13.340 -20.603  74.968  1.00 98.81           O  
ATOM   2366  OD2 ASP A 162      11.363 -20.116  74.158  1.00 98.81           O1-
ATOM   2367  H   ASP A 162      13.669 -17.836  76.034  1.00 98.81           H  
ATOM   2368  HA  ASP A 162      12.370 -19.004  78.390  1.00 98.81           H  
ATOM   2369  HB2 ASP A 162      11.117 -20.347  76.922  1.00 98.81           H  
ATOM   2370  HB3 ASP A 162      11.140 -18.700  76.330  1.00 98.81           H  
ATOM   2371  N   VAL A 163      13.241 -21.555  78.174  1.00 97.79           N  
ATOM   2372  CA  VAL A 163      13.987 -22.796  78.479  1.00 97.79           C  
ATOM   2373  C   VAL A 163      14.700 -23.400  77.268  1.00 97.79           C  
ATOM   2374  O   VAL A 163      15.599 -24.220  77.438  1.00 97.79           O  
ATOM   2375  CB  VAL A 163      13.070 -23.890  79.065  1.00 97.79           C  
ATOM   2376  CG1 VAL A 163      12.536 -23.513  80.437  1.00 97.79           C  
ATOM   2377  CG2 VAL A 163      11.865 -24.219  78.177  1.00 97.79           C  
ATOM   2378  H   VAL A 163      12.232 -21.593  78.188  1.00 97.79           H  
ATOM   2379  HA  VAL A 163      14.761 -22.569  79.211  1.00 97.79           H  
ATOM   2380  HB  VAL A 163      13.654 -24.802  79.190  1.00 97.79           H  
ATOM   2381 HG11 VAL A 163      11.886 -22.642  80.350  1.00 97.79           H  
ATOM   2382 HG12 VAL A 163      11.948 -24.335  80.844  1.00 97.79           H  
ATOM   2383 HG13 VAL A 163      13.368 -23.321  81.115  1.00 97.79           H  
ATOM   2384 HG21 VAL A 163      11.283 -25.024  78.624  1.00 97.79           H  
ATOM   2385 HG22 VAL A 163      11.215 -23.352  78.056  1.00 97.79           H  
ATOM   2386 HG23 VAL A 163      12.203 -24.552  77.195  1.00 97.79           H  
ATOM   2387  N   HIS A 164      14.291 -23.033  76.057  1.00 98.03           N  
ATOM   2388  CA  HIS A 164      14.826 -23.554  74.804  1.00 98.03           C  
ATOM   2389  C   HIS A 164      15.914 -22.650  74.211  1.00 98.03           C  
ATOM   2390  O   HIS A 164      16.473 -22.991  73.171  1.00 98.03           O  
ATOM   2391  CB  HIS A 164      13.662 -23.769  73.829  1.00 98.03           C  
ATOM   2392  CG  HIS A 164      12.614 -24.729  74.325  1.00 98.03           C  
ATOM   2393  CD2 HIS A 164      11.281 -24.466  74.505  1.00 98.03           C  
ATOM   2394  ND1 HIS A 164      12.828 -26.034  74.703  1.00 98.03           N  
ATOM   2395  CE1 HIS A 164      11.653 -26.550  75.095  1.00 98.03           C  
ATOM   2396  NE2 HIS A 164      10.679 -25.638  74.980  1.00 98.03           N  
ATOM   2397  H   HIS A 164      13.638 -22.265  75.975  1.00 98.03           H  
ATOM   2398  HA  HIS A 164      15.297 -24.519  74.990  1.00 98.03           H  
ATOM   2399  HB2 HIS A 164      13.183 -22.806  73.651  1.00 98.03           H  
ATOM   2400  HB3 HIS A 164      14.051 -24.141  72.882  1.00 98.03           H  
ATOM   2401  HD1 HIS A 164      13.726 -26.496  74.741  1.00 98.03           H  
ATOM   2402  HD2 HIS A 164      10.787 -23.523  74.324  1.00 98.03           H  
ATOM   2403  HE1 HIS A 164      11.505 -27.553  75.468  1.00 98.03           H  
ATOM   2404  N   GLY A 165      16.229 -21.528  74.868  1.00 98.42           N  
ATOM   2405  CA  GLY A 165      17.223 -20.560  74.408  1.00 98.42           C  
ATOM   2406  C   GLY A 165      16.684 -19.550  73.393  1.00 98.42           C  
ATOM   2407  O   GLY A 165      17.478 -18.826  72.792  1.00 98.42           O  
ATOM   2408  H   GLY A 165      15.667 -21.274  75.668  1.00 98.42           H  
ATOM   2409  HA2 GLY A 165      17.593 -20.008  75.271  1.00 98.42           H  
ATOM   2410  HA3 GLY A 165      18.062 -21.084  73.950  1.00 98.42           H  
ATOM   2411  N   ASN A 166      15.361 -19.482  73.192  1.00 98.86           N  
ATOM   2412  CA  ASN A 166      14.763 -18.487  72.305  1.00 98.86           C  
ATOM   2413  C   ASN A 166      14.526 -17.179  73.047  1.00 98.86           C  
ATOM   2414  O   ASN A 166      14.191 -17.167  74.235  1.00 98.86           O  
ATOM   2415  CB  ASN A 166      13.445 -18.960  71.685  1.00 98.86           C  
ATOM   2416  CG  ASN A 166      13.508 -20.354  71.116  1.00 98.86           C  
ATOM   2417  ND2 ASN A 166      12.734 -21.252  71.675  1.00 98.86           N  
ATOM   2418  OD1 ASN A 166      14.218 -20.663  70.174  1.00 98.86           O  
ATOM   2419  H   ASN A 166      14.746 -20.022  73.784  1.00 98.86           H  
ATOM   2420  HA  ASN A 166      15.458 -18.296  71.487  1.00 98.86           H  
ATOM   2421  HB2 ASN A 166      13.160 -18.275  70.886  1.00 98.86           H  
ATOM   2422  HB3 ASN A 166      12.663 -18.909  72.442  1.00 98.86           H  
ATOM   2423 HD21 ASN A 166      12.265 -20.959  72.521  1.00 98.86           H  
ATOM   2424 HD22 ASN A 166      13.010 -22.212  71.526  1.00 98.86           H  
ATOM   2425  N   LEU A 167      14.635 -16.086  72.302  1.00 98.96           N  
ATOM   2426  CA  LEU A 167      14.415 -14.731  72.781  1.00 98.96           C  
ATOM   2427  C   LEU A 167      13.187 -14.121  72.116  1.00 98.96           C  
ATOM   2428  O   LEU A 167      12.909 -14.383  70.948  1.00 98.96           O  
ATOM   2429  CB  LEU A 167      15.663 -13.899  72.482  1.00 98.96           C  
ATOM   2430  CG  LEU A 167      16.851 -14.263  73.388  1.00 98.96           C  
ATOM   2431  CD1 LEU A 167      18.136 -13.968  72.632  1.00 98.96           C  
ATOM   2432  CD2 LEU A 167      16.826 -13.451  74.683  1.00 98.96           C  
ATOM   2433  H   LEU A 167      14.848 -16.188  71.320  1.00 98.96           H  
ATOM   2434  HA  LEU A 167      14.252 -14.748  73.859  1.00 98.96           H  
ATOM   2435  HB2 LEU A 167      15.438 -12.839  72.595  1.00 98.96           H  
ATOM   2436  HB3 LEU A 167      15.929 -14.064  71.438  1.00 98.96           H  
ATOM   2437  HG  LEU A 167      16.841 -15.325  73.631  1.00 98.96           H  
ATOM   2438 HD11 LEU A 167      18.033 -13.007  72.128  1.00 98.96           H  
ATOM   2439 HD12 LEU A 167      18.983 -13.940  73.317  1.00 98.96           H  
ATOM   2440 HD13 LEU A 167      18.298 -14.738  71.878  1.00 98.96           H  
ATOM   2441 HD21 LEU A 167      16.867 -12.385  74.460  1.00 98.96           H  
ATOM   2442 HD22 LEU A 167      17.684 -13.718  75.301  1.00 98.96           H  
ATOM   2443 HD23 LEU A 167      15.910 -13.667  75.234  1.00 98.96           H  
ATOM   2444  N   ALA A 168      12.494 -13.254  72.842  1.00 98.98           N  
ATOM   2445  CA  ALA A 168      11.478 -12.376  72.282  1.00 98.98           C  
ATOM   2446  C   ALA A 168      11.480 -11.033  73.010  1.00 98.98           C  
ATOM   2447  O   ALA A 168      11.930 -10.940  74.157  1.00 98.98           O  
ATOM   2448  CB  ALA A 168      10.109 -13.055  72.360  1.00 98.98           C  
ATOM   2449  H   ALA A 168      12.762 -13.107  73.805  1.00 98.98           H  
ATOM   2450  HA  ALA A 168      11.708 -12.186  71.233  1.00 98.98           H  
ATOM   2451  HB1 ALA A 168      10.147 -14.026  71.865  1.00 98.98           H  
ATOM   2452  HB2 ALA A 168       9.830 -13.181  73.406  1.00 98.98           H  
ATOM   2453  HB3 ALA A 168       9.364 -12.436  71.862  1.00 98.98           H  
ATOM   2454  N   ALA A 169      10.961 -10.008  72.340  1.00 98.99           N  
ATOM   2455  CA  ALA A 169      10.791  -8.675  72.900  1.00 98.99           C  
ATOM   2456  C   ALA A 169       9.418  -8.105  72.524  1.00 98.99           C  
ATOM   2457  O   ALA A 169       8.975  -8.221  71.376  1.00 98.99           O  
ATOM   2458  CB  ALA A 169      11.946  -7.780  72.435  1.00 98.99           C  
ATOM   2459  H   ALA A 169      10.612 -10.171  71.407  1.00 98.99           H  
ATOM   2460  HA  ALA A 169      10.840  -8.740  73.987  1.00 98.99           H  
ATOM   2461  HB1 ALA A 169      12.900  -8.221  72.721  1.00 98.99           H  
ATOM   2462  HB2 ALA A 169      11.862  -6.799  72.904  1.00 98.99           H  
ATOM   2463  HB3 ALA A 169      11.915  -7.657  71.353  1.00 98.99           H  
ATOM   2464  N   ALA A 170       8.748  -7.482  73.488  1.00 98.98           N  
ATOM   2465  CA  ALA A 170       7.506  -6.753  73.274  1.00 98.98           C  
ATOM   2466  C   ALA A 170       7.587  -5.367  73.909  1.00 98.98           C  
ATOM   2467  O   ALA A 170       8.170  -5.198  74.980  1.00 98.98           O  
ATOM   2468  CB  ALA A 170       6.323  -7.557  73.814  1.00 98.98           C  
ATOM   2469  H   ALA A 170       9.188  -7.391  74.392  1.00 98.98           H  
ATOM   2470  HA  ALA A 170       7.360  -6.612  72.203  1.00 98.98           H  
ATOM   2471  HB1 ALA A 170       6.473  -7.780  74.871  1.00 98.98           H  
ATOM   2472  HB2 ALA A 170       6.214  -8.483  73.249  1.00 98.98           H  
ATOM   2473  HB3 ALA A 170       5.411  -6.967  73.719  1.00 98.98           H  
ATOM   2474  N   THR A 171       6.973  -4.384  73.258  1.00 98.96           N  
ATOM   2475  CA  THR A 171       6.968  -2.984  73.698  1.00 98.96           C  
ATOM   2476  C   THR A 171       5.593  -2.371  73.427  1.00 98.96           C  
ATOM   2477  O   THR A 171       5.004  -2.654  72.386  1.00 98.96           O  
ATOM   2478  CB  THR A 171       8.086  -2.215  72.979  1.00 98.96           C  
ATOM   2479  CG2 THR A 171       8.212  -0.777  73.446  1.00 98.96           C  
ATOM   2480  OG1 THR A 171       9.342  -2.793  73.267  1.00 98.96           O  
ATOM   2481  H   THR A 171       6.485  -4.612  72.403  1.00 98.96           H  
ATOM   2482  HA  THR A 171       7.159  -2.932  74.771  1.00 98.96           H  
ATOM   2483  HB  THR A 171       7.910  -2.234  71.903  1.00 98.96           H  
ATOM   2484  HG1 THR A 171       9.394  -3.650  72.840  1.00 98.96           H  
ATOM   2485 HG21 THR A 171       7.274  -0.244  73.284  1.00 98.96           H  
ATOM   2486 HG22 THR A 171       8.467  -0.769  74.506  1.00 98.96           H  
ATOM   2487 HG23 THR A 171       9.007  -0.281  72.889  1.00 98.96           H  
ATOM   2488  N   SER A 172       5.067  -1.557  74.345  1.00 98.90           N  
ATOM   2489  CA  SER A 172       3.748  -0.911  74.235  1.00 98.90           C  
ATOM   2490  C   SER A 172       3.765   0.501  74.824  1.00 98.90           C  
ATOM   2491  O   SER A 172       4.489   0.776  75.782  1.00 98.90           O  
ATOM   2492  CB  SER A 172       2.677  -1.779  74.904  1.00 98.90           C  
ATOM   2493  OG  SER A 172       1.380  -1.277  74.662  1.00 98.90           O  
ATOM   2494  H   SER A 172       5.613  -1.347  75.169  1.00 98.90           H  
ATOM   2495  HA  SER A 172       3.487  -0.824  73.180  1.00 98.90           H  
ATOM   2496  HB2 SER A 172       2.735  -2.785  74.489  1.00 98.90           H  
ATOM   2497  HB3 SER A 172       2.857  -1.829  75.978  1.00 98.90           H  
ATOM   2498  HG  SER A 172       0.773  -2.010  74.789  1.00 98.90           H  
ATOM   2499  N   THR A 173       3.005   1.426  74.240  1.00 98.20           N  
ATOM   2500  CA  THR A 173       3.007   2.840  74.633  1.00 98.20           C  
ATOM   2501  C   THR A 173       1.682   3.539  74.347  1.00 98.20           C  
ATOM   2502  O   THR A 173       0.999   3.245  73.361  1.00 98.20           O  
ATOM   2503  CB  THR A 173       4.164   3.586  73.947  1.00 98.20           C  
ATOM   2504  CG2 THR A 173       3.987   3.796  72.443  1.00 98.20           C  
ATOM   2505  OG1 THR A 173       4.364   4.854  74.527  1.00 98.20           O  
ATOM   2506  H   THR A 173       2.424   1.146  73.462  1.00 98.20           H  
ATOM   2507  HA  THR A 173       3.181   2.894  75.708  1.00 98.20           H  
ATOM   2508  HB  THR A 173       5.074   3.005  74.094  1.00 98.20           H  
ATOM   2509  HG1 THR A 173       5.263   4.847  74.864  1.00 98.20           H  
ATOM   2510 HG21 THR A 173       4.883   4.266  72.039  1.00 98.20           H  
ATOM   2511 HG22 THR A 173       3.132   4.440  72.241  1.00 98.20           H  
ATOM   2512 HG23 THR A 173       3.839   2.831  71.957  1.00 98.20           H  
ATOM   2513  N   GLY A 174       1.360   4.512  75.194  1.00 96.21           N  
ATOM   2514  CA  GLY A 174       0.338   5.531  74.962  1.00 96.21           C  
ATOM   2515  C   GLY A 174       0.859   6.808  74.295  1.00 96.21           C  
ATOM   2516  O   GLY A 174       0.092   7.749  74.122  1.00 96.21           O  
ATOM   2517  H   GLY A 174       1.922   4.605  76.029  1.00 96.21           H  
ATOM   2518  HA2 GLY A 174      -0.465   5.123  74.347  1.00 96.21           H  
ATOM   2519  HA3 GLY A 174      -0.072   5.817  75.931  1.00 96.21           H  
ATOM   2520  N   GLY A 175       2.150   6.869  73.948  1.00 93.97           N  
ATOM   2521  CA  GLY A 175       2.770   8.070  73.386  1.00 93.97           C  
ATOM   2522  C   GLY A 175       3.228   9.071  74.455  1.00 93.97           C  
ATOM   2523  O   GLY A 175       3.306   8.731  75.631  1.00 93.97           O  
ATOM   2524  H   GLY A 175       2.746   6.086  74.175  1.00 93.97           H  
ATOM   2525  HA2 GLY A 175       2.047   8.552  72.728  1.00 93.97           H  
ATOM   2526  HA3 GLY A 175       3.635   7.783  72.789  1.00 93.97           H  
ATOM   2527  N   LYS A 176       3.605  10.295  74.070  1.00 91.09           N  
ATOM   2528  CA  LYS A 176       4.237  11.259  75.006  1.00 91.09           C  
ATOM   2529  C   LYS A 176       3.253  12.209  75.695  1.00 91.09           C  
ATOM   2530  O   LYS A 176       3.604  12.822  76.702  1.00 91.09           O  
ATOM   2531  CB  LYS A 176       5.425  11.982  74.353  1.00 91.09           C  
ATOM   2532  CG  LYS A 176       5.043  12.904  73.189  1.00 91.09           C  
ATOM   2533  CD  LYS A 176       6.299  13.592  72.638  1.00 91.09           C  
ATOM   2534  CE  LYS A 176       5.927  14.516  71.482  1.00 91.09           C  
ATOM   2535  NZ  LYS A 176       7.120  15.027  70.766  1.00 91.09           N1+
ATOM   2536  H   LYS A 176       3.299  10.598  73.158  1.00 91.09           H  
ATOM   2537  HA  LYS A 176       4.663  10.692  75.834  1.00 91.09           H  
ATOM   2538  HB2 LYS A 176       6.132  11.233  73.996  1.00 91.09           H  
ATOM   2539  HB3 LYS A 176       5.926  12.574  75.119  1.00 91.09           H  
ATOM   2540  HG2 LYS A 176       4.580  12.311  72.400  1.00 91.09           H  
ATOM   2541  HG3 LYS A 176       4.337  13.661  73.532  1.00 91.09           H  
ATOM   2542  HD2 LYS A 176       6.992  12.831  72.282  1.00 91.09           H  
ATOM   2543  HD3 LYS A 176       6.777  14.173  73.426  1.00 91.09           H  
ATOM   2544  HE2 LYS A 176       5.330  13.945  70.771  1.00 91.09           H  
ATOM   2545  HE3 LYS A 176       5.306  15.338  71.839  1.00 91.09           H  
ATOM   2546  HZ1 LYS A 176       7.795  14.295  70.594  1.00 91.09           H  
ATOM   2547  HZ2 LYS A 176       7.544  15.836  71.200  1.00 91.09           H  
ATOM   2548  HZ3 LYS A 176       6.800  15.256  69.837  1.00 91.09           H  
ATOM   2549  N   GLY A 177       2.018  12.281  75.210  1.00 91.25           N  
ATOM   2550  CA  GLY A 177       1.038  13.279  75.610  1.00 91.25           C  
ATOM   2551  C   GLY A 177       1.213  14.573  74.817  1.00 91.25           C  
ATOM   2552  O   GLY A 177       2.325  15.075  74.662  1.00 91.25           O  
ATOM   2553  H   GLY A 177       1.827  11.818  74.333  1.00 91.25           H  
ATOM   2554  HA2 GLY A 177       0.042  12.882  75.414  1.00 91.25           H  
ATOM   2555  HA3 GLY A 177       1.125  13.504  76.673  1.00 91.25           H  
ATOM   2556  N   PHE A 178       0.095  15.129  74.347  1.00 93.06           N  
ATOM   2557  CA  PHE A 178       0.037  16.347  73.526  1.00 93.06           C  
ATOM   2558  C   PHE A 178       0.840  16.318  72.217  1.00 93.06           C  
ATOM   2559  O   PHE A 178       1.010  17.366  71.597  1.00 93.06           O  
ATOM   2560  CB  PHE A 178       0.399  17.584  74.359  1.00 93.06           C  
ATOM   2561  CG  PHE A 178      -0.472  17.800  75.567  1.00 93.06           C  
ATOM   2562  CD1 PHE A 178      -1.698  18.474  75.427  1.00 93.06           C  
ATOM   2563  CD2 PHE A 178      -0.039  17.354  76.828  1.00 93.06           C  
ATOM   2564  CE1 PHE A 178      -2.480  18.733  76.562  1.00 93.06           C  
ATOM   2565  CE2 PHE A 178      -0.820  17.611  77.962  1.00 93.06           C  
ATOM   2566  CZ  PHE A 178      -2.025  18.312  77.822  1.00 93.06           C  
ATOM   2567  H   PHE A 178      -0.768  14.630  74.507  1.00 93.06           H  
ATOM   2568  HA  PHE A 178      -1.002  16.462  73.219  1.00 93.06           H  
ATOM   2569  HB2 PHE A 178       1.441  17.524  74.668  1.00 93.06           H  
ATOM   2570  HB3 PHE A 178       0.310  18.472  73.733  1.00 93.06           H  
ATOM   2571  HD1 PHE A 178      -2.033  18.795  74.451  1.00 93.06           H  
ATOM   2572  HD2 PHE A 178       0.900  16.828  76.923  1.00 93.06           H  
ATOM   2573  HE1 PHE A 178      -3.431  19.239  76.474  1.00 93.06           H  
ATOM   2574  HE2 PHE A 178      -0.489  17.285  78.937  1.00 93.06           H  
ATOM   2575  HZ  PHE A 178      -2.601  18.526  78.711  1.00 93.06           H  
ATOM   2576  N   GLU A 179       1.304  15.155  71.768  1.00 94.35           N  
ATOM   2577  CA  GLU A 179       1.871  15.009  70.430  1.00 94.35           C  
ATOM   2578  C   GLU A 179       0.834  15.321  69.348  1.00 94.35           C  
ATOM   2579  O   GLU A 179      -0.384  15.223  69.568  1.00 94.35           O  
ATOM   2580  CB  GLU A 179       2.474  13.611  70.216  1.00 94.35           C  
ATOM   2581  CG  GLU A 179       1.478  12.446  70.303  1.00 94.35           C  
ATOM   2582  CD  GLU A 179       1.418  11.853  71.705  1.00 94.35           C  
ATOM   2583  OE1 GLU A 179       1.846  10.693  71.859  1.00 94.35           O  
ATOM   2584  OE2 GLU A 179       0.994  12.548  72.647  1.00 94.35           O1-
ATOM   2585  H   GLU A 179       1.148  14.317  72.311  1.00 94.35           H  
ATOM   2586  HA  GLU A 179       2.676  15.734  70.316  1.00 94.35           H  
ATOM   2587  HB2 GLU A 179       2.923  13.587  69.222  1.00 94.35           H  
ATOM   2588  HB3 GLU A 179       3.279  13.455  70.932  1.00 94.35           H  
ATOM   2589  HG2 GLU A 179       0.485  12.747  69.975  1.00 94.35           H  
ATOM   2590  HG3 GLU A 179       1.816  11.658  69.630  1.00 94.35           H  
ATOM   2591  N   ILE A 180       1.336  15.651  68.158  1.00 97.26           N  
ATOM   2592  CA  ILE A 180       0.532  15.783  66.947  1.00 97.26           C  
ATOM   2593  C   ILE A 180      -0.283  14.491  66.752  1.00 97.26           C  
ATOM   2594  O   ILE A 180       0.272  13.389  66.868  1.00 97.26           O  
ATOM   2595  CB  ILE A 180       1.418  16.095  65.719  1.00 97.26           C  
ATOM   2596  CG1 ILE A 180       2.146  17.448  65.898  1.00 97.26           C  
ATOM   2597  CG2 ILE A 180       0.579  16.123  64.424  1.00 97.26           C  
ATOM   2598  CD1 ILE A 180       3.085  17.823  64.742  1.00 97.26           C  
ATOM   2599  H   ILE A 180       2.341  15.726  68.078  1.00 97.26           H  
ATOM   2600  HA  ILE A 180      -0.136  16.630  67.103  1.00 97.26           H  
ATOM   2601  HB  ILE A 180       2.166  15.307  65.630  1.00 97.26           H  
ATOM   2602 HG12 ILE A 180       2.745  17.421  66.808  1.00 97.26           H  
ATOM   2603 HG13 ILE A 180       1.408  18.242  66.017  1.00 97.26           H  
ATOM   2604 HG21 ILE A 180      -0.174  16.910  64.477  1.00 97.26           H  
ATOM   2605 HG22 ILE A 180       0.096  15.163  64.251  1.00 97.26           H  
ATOM   2606 HG23 ILE A 180       1.219  16.309  63.561  1.00 97.26           H  
ATOM   2607 HD11 ILE A 180       3.693  16.966  64.454  1.00 97.26           H  
ATOM   2608 HD12 ILE A 180       2.509  18.159  63.881  1.00 97.26           H  
ATOM   2609 HD13 ILE A 180       3.740  18.636  65.057  1.00 97.26           H  
ATOM   2610  N   PRO A 181      -1.589  14.587  66.431  1.00 98.12           N  
ATOM   2611  CA  PRO A 181      -2.425  13.416  66.232  1.00 98.12           C  
ATOM   2612  C   PRO A 181      -1.817  12.471  65.199  1.00 98.12           C  
ATOM   2613  O   PRO A 181      -1.392  12.898  64.129  1.00 98.12           O  
ATOM   2614  CB  PRO A 181      -3.796  13.946  65.803  1.00 98.12           C  
ATOM   2615  CG  PRO A 181      -3.834  15.320  66.464  1.00 98.12           C  
ATOM   2616  CD  PRO A 181      -2.396  15.788  66.288  1.00 98.12           C  
ATOM   2617  HA  PRO A 181      -2.523  12.915  67.196  1.00 98.12           H  
ATOM   2618  HB2 PRO A 181      -4.609  13.307  66.150  1.00 98.12           H  
ATOM   2619  HB3 PRO A 181      -3.837  14.064  64.720  1.00 98.12           H  
ATOM   2620  HG2 PRO A 181      -4.541  15.989  65.974  1.00 98.12           H  
ATOM   2621  HG3 PRO A 181      -4.057  15.216  67.526  1.00 98.12           H  
ATOM   2622  HD2 PRO A 181      -2.152  16.542  67.037  1.00 98.12           H  
ATOM   2623  HD3 PRO A 181      -2.264  16.197  65.286  1.00 98.12           H  
ATOM   2624  N   GLY A 182      -1.772  11.176  65.506  1.00 98.57           N  
ATOM   2625  CA  GLY A 182      -1.216  10.173  64.594  1.00 98.57           C  
ATOM   2626  C   GLY A 182       0.314  10.121  64.533  1.00 98.57           C  
ATOM   2627  O   GLY A 182       0.849   9.442  63.651  1.00 98.57           O  
ATOM   2628  H   GLY A 182      -2.063  10.900  66.433  1.00 98.57           H  
ATOM   2629  HA2 GLY A 182      -1.585  10.360  63.585  1.00 98.57           H  
ATOM   2630  HA3 GLY A 182      -1.572   9.192  64.907  1.00 98.57           H  
ATOM   2631  N   ARG A 183       1.033  10.787  65.447  1.00 98.63           N  
ATOM   2632  CA  ARG A 183       2.486  10.631  65.607  1.00 98.63           C  
ATOM   2633  C   ARG A 183       2.881   9.172  65.846  1.00 98.63           C  
ATOM   2634  O   ARG A 183       2.165   8.420  66.503  1.00 98.63           O  
ATOM   2635  CB  ARG A 183       2.971  11.598  66.700  1.00 98.63           C  
ATOM   2636  CG  ARG A 183       4.454  11.477  67.083  1.00 98.63           C  
ATOM   2637  CD  ARG A 183       4.682  10.491  68.231  1.00 98.63           C  
ATOM   2638  NE  ARG A 183       6.110  10.366  68.533  1.00 98.63           N  
ATOM   2639  CZ  ARG A 183       6.643   9.770  69.571  1.00 98.63           C  
ATOM   2640  NH1 ARG A 183       5.909   9.213  70.494  1.00 98.63           N1+
ATOM   2641  NH2 ARG A 183       7.926   9.755  69.726  1.00 98.63           N  
ATOM   2642  H   ARG A 183       0.554  11.414  66.077  1.00 98.63           H  
ATOM   2643  HA  ARG A 183       2.959  10.922  64.669  1.00 98.63           H  
ATOM   2644  HB2 ARG A 183       2.353  11.466  67.588  1.00 98.63           H  
ATOM   2645  HB3 ARG A 183       2.808  12.612  66.338  1.00 98.63           H  
ATOM   2646  HG2 ARG A 183       5.049  11.197  66.212  1.00 98.63           H  
ATOM   2647  HG3 ARG A 183       4.799  12.454  67.420  1.00 98.63           H  
ATOM   2648  HD2 ARG A 183       4.284   9.509  67.974  1.00 98.63           H  
ATOM   2649  HD3 ARG A 183       4.152  10.863  69.108  1.00 98.63           H  
ATOM   2650  HE  ARG A 183       6.764  10.868  67.949  1.00 98.63           H  
ATOM   2651 HH11 ARG A 183       4.907   9.294  70.404  1.00 98.63           H  
ATOM   2652 HH12 ARG A 183       6.331   8.796  71.312  1.00 98.63           H  
ATOM   2653 HH21 ARG A 183       8.412  10.459  69.190  1.00 98.63           H  
ATOM   2654 HH22 ARG A 183       8.349   9.465  70.597  1.00 98.63           H  
ATOM   2655  N   VAL A 184       4.024   8.768  65.301  1.00 98.74           N  
ATOM   2656  CA  VAL A 184       4.572   7.410  65.382  1.00 98.74           C  
ATOM   2657  C   VAL A 184       5.914   7.447  66.107  1.00 98.74           C  
ATOM   2658  O   VAL A 184       6.795   8.222  65.748  1.00 98.74           O  
ATOM   2659  CB  VAL A 184       4.716   6.788  63.981  1.00 98.74           C  
ATOM   2660  CG1 VAL A 184       5.161   5.323  64.059  1.00 98.74           C  
ATOM   2661  CG2 VAL A 184       3.388   6.862  63.216  1.00 98.74           C  
ATOM   2662  H   VAL A 184       4.555   9.448  64.776  1.00 98.74           H  
ATOM   2663  HA  VAL A 184       3.892   6.779  65.954  1.00 98.74           H  
ATOM   2664  HB  VAL A 184       5.466   7.343  63.417  1.00 98.74           H  
ATOM   2665 HG11 VAL A 184       6.150   5.255  64.513  1.00 98.74           H  
ATOM   2666 HG12 VAL A 184       4.455   4.740  64.651  1.00 98.74           H  
ATOM   2667 HG13 VAL A 184       5.231   4.905  63.055  1.00 98.74           H  
ATOM   2668 HG21 VAL A 184       3.191   7.893  62.921  1.00 98.74           H  
ATOM   2669 HG22 VAL A 184       2.574   6.509  63.848  1.00 98.74           H  
ATOM   2670 HG23 VAL A 184       3.441   6.249  62.316  1.00 98.74           H  
ATOM   2671  N   SER A 185       6.050   6.618  67.141  1.00 96.34           N  
ATOM   2672  CA  SER A 185       7.270   6.487  67.943  1.00 96.34           C  
ATOM   2673  C   SER A 185       8.111   5.278  67.527  1.00 96.34           C  
ATOM   2674  O   SER A 185       7.775   4.540  66.604  1.00 96.34           O  
ATOM   2675  CB  SER A 185       6.897   6.405  69.429  1.00 96.34           C  
ATOM   2676  OG  SER A 185       6.518   5.110  69.843  1.00 96.34           O  
ATOM   2677  H   SER A 185       5.304   5.968  67.343  1.00 96.34           H  
ATOM   2678  HA  SER A 185       7.887   7.375  67.805  1.00 96.34           H  
ATOM   2679  HB2 SER A 185       6.030   7.042  69.601  1.00 96.34           H  
ATOM   2680  HB3 SER A 185       7.739   6.739  70.036  1.00 96.34           H  
ATOM   2681  HG  SER A 185       6.827   4.964  70.741  1.00 96.34           H  
ATOM   2682  N   ASP A 186       9.179   5.035  68.277  1.00 98.24           N  
ATOM   2683  CA  ASP A 186      10.014   3.842  68.216  1.00 98.24           C  
ATOM   2684  C   ASP A 186       9.280   2.538  68.576  1.00 98.24           C  
ATOM   2685  O   ASP A 186       9.629   1.476  68.063  1.00 98.24           O  
ATOM   2686  CB  ASP A 186      11.164   4.063  69.211  1.00 98.24           C  
ATOM   2687  CG  ASP A 186      10.655   4.116  70.658  1.00 98.24           C  
ATOM   2688  OD1 ASP A 186       9.853   5.034  70.959  1.00 98.24           O  
ATOM   2689  OD2 ASP A 186      10.941   3.170  71.416  1.00 98.24           O1-
ATOM   2690  H   ASP A 186       9.349   5.623  69.081  1.00 98.24           H  
ATOM   2691  HA  ASP A 186      10.422   3.737  67.210  1.00 98.24           H  
ATOM   2692  HB2 ASP A 186      11.676   4.995  68.975  1.00 98.24           H  
ATOM   2693  HB3 ASP A 186      11.879   3.248  69.096  1.00 98.24           H  
ATOM   2694  N   SER A 187       8.260   2.605  69.433  1.00 98.40           N  
ATOM   2695  CA  SER A 187       7.738   1.458  70.193  1.00 98.40           C  
ATOM   2696  C   SER A 187       7.048   0.393  69.336  1.00 98.40           C  
ATOM   2697  O   SER A 187       7.004  -0.779  69.710  1.00 98.40           O  
ATOM   2698  CB  SER A 187       6.753   1.975  71.243  1.00 98.40           C  
ATOM   2699  OG  SER A 187       7.360   2.989  72.033  1.00 98.40           O  
ATOM   2700  H   SER A 187       8.010   3.527  69.761  1.00 98.40           H  
ATOM   2701  HA  SER A 187       8.568   0.975  70.707  1.00 98.40           H  
ATOM   2702  HB2 SER A 187       5.879   2.389  70.740  1.00 98.40           H  
ATOM   2703  HB3 SER A 187       6.425   1.154  71.880  1.00 98.40           H  
ATOM   2704  HG  SER A 187       8.314   2.922  71.948  1.00 98.40           H  
ATOM   2705  N   ALA A 188       6.521   0.784  68.176  1.00 98.55           N  
ATOM   2706  CA  ALA A 188       5.927  -0.119  67.191  1.00 98.55           C  
ATOM   2707  C   ALA A 188       6.805  -0.289  65.937  1.00 98.55           C  
ATOM   2708  O   ALA A 188       6.319  -0.600  64.852  1.00 98.55           O  
ATOM   2709  CB  ALA A 188       4.489   0.315  66.928  1.00 98.55           C  
ATOM   2710  H   ALA A 188       6.629   1.756  67.923  1.00 98.55           H  
ATOM   2711  HA  ALA A 188       5.864  -1.110  67.640  1.00 98.55           H  
ATOM   2712  HB1 ALA A 188       3.897   0.157  67.829  1.00 98.55           H  
ATOM   2713  HB2 ALA A 188       4.485   1.375  66.673  1.00 98.55           H  
ATOM   2714  HB3 ALA A 188       4.054  -0.276  66.122  1.00 98.55           H  
ATOM   2715  N   THR A 189       8.115  -0.088  66.095  1.00 98.89           N  
ATOM   2716  CA  THR A 189       9.131  -0.253  65.052  1.00 98.89           C  
ATOM   2717  C   THR A 189      10.308  -1.061  65.593  1.00 98.89           C  
ATOM   2718  O   THR A 189      10.473  -1.218  66.805  1.00 98.89           O  
ATOM   2719  CB  THR A 189       9.640   1.102  64.531  1.00 98.89           C  
ATOM   2720  CG2 THR A 189       8.536   2.108  64.207  1.00 98.89           C  
ATOM   2721  OG1 THR A 189      10.509   1.686  65.468  1.00 98.89           O  
ATOM   2722  H   THR A 189       8.457   0.139  67.018  1.00 98.89           H  
ATOM   2723  HA  THR A 189       8.704  -0.802  64.213  1.00 98.89           H  
ATOM   2724  HB  THR A 189      10.207   0.922  63.618  1.00 98.89           H  
ATOM   2725  HG1 THR A 189      10.081   1.652  66.326  1.00 98.89           H  
ATOM   2726 HG21 THR A 189       8.980   3.005  63.773  1.00 98.89           H  
ATOM   2727 HG22 THR A 189       7.840   1.673  63.491  1.00 98.89           H  
ATOM   2728 HG23 THR A 189       7.995   2.390  65.110  1.00 98.89           H  
ATOM   2729  N   THR A 190      11.187  -1.520  64.704  1.00 98.92           N  
ATOM   2730  CA  THR A 190      12.409  -2.213  65.129  1.00 98.92           C  
ATOM   2731  C   THR A 190      13.425  -1.291  65.809  1.00 98.92           C  
ATOM   2732  O   THR A 190      14.324  -1.775  66.487  1.00 98.92           O  
ATOM   2733  CB  THR A 190      13.038  -2.992  63.973  1.00 98.92           C  
ATOM   2734  CG2 THR A 190      12.087  -4.056  63.444  1.00 98.92           C  
ATOM   2735  OG1 THR A 190      13.354  -2.144  62.892  1.00 98.92           O  
ATOM   2736  H   THR A 190      11.046  -1.369  63.715  1.00 98.92           H  
ATOM   2737  HA  THR A 190      12.126  -2.949  65.881  1.00 98.92           H  
ATOM   2738  HB  THR A 190      13.935  -3.497  64.330  1.00 98.92           H  
ATOM   2739  HG1 THR A 190      13.288  -2.678  62.097  1.00 98.92           H  
ATOM   2740 HG21 THR A 190      12.650  -4.756  62.825  1.00 98.92           H  
ATOM   2741 HG22 THR A 190      11.662  -4.613  64.277  1.00 98.92           H  
ATOM   2742 HG23 THR A 190      11.277  -3.607  62.869  1.00 98.92           H  
ATOM   2743  N   ALA A 191      13.271   0.035  65.718  1.00 98.94           N  
ATOM   2744  CA  ALA A 191      14.136   0.977  66.425  1.00 98.94           C  
ATOM   2745  C   ALA A 191      14.010   0.873  67.953  1.00 98.94           C  
ATOM   2746  O   ALA A 191      15.017   0.999  68.648  1.00 98.94           O  
ATOM   2747  CB  ALA A 191      13.805   2.397  65.960  1.00 98.94           C  
ATOM   2748  H   ALA A 191      12.497   0.408  65.187  1.00 98.94           H  
ATOM   2749  HA  ALA A 191      15.174   0.763  66.167  1.00 98.94           H  
ATOM   2750  HB1 ALA A 191      13.996   2.501  64.892  1.00 98.94           H  
ATOM   2751  HB2 ALA A 191      14.431   3.097  66.514  1.00 98.94           H  
ATOM   2752  HB3 ALA A 191      12.764   2.639  66.176  1.00 98.94           H  
ATOM   2753  N   GLY A 192      12.797   0.632  68.465  1.00 98.90           N  
ATOM   2754  CA  GLY A 192      12.515   0.546  69.901  1.00 98.90           C  
ATOM   2755  C   GLY A 192      12.359  -0.877  70.437  1.00 98.90           C  
ATOM   2756  O   GLY A 192      12.522  -1.095  71.635  1.00 98.90           O  
ATOM   2757  H   GLY A 192      12.013   0.552  67.832  1.00 98.90           H  
ATOM   2758  HA2 GLY A 192      13.301   1.044  70.470  1.00 98.90           H  
ATOM   2759  HA3 GLY A 192      11.580   1.068  70.100  1.00 98.90           H  
ATOM   2760  N   ASN A 193      12.067  -1.855  69.575  1.00 98.97           N  
ATOM   2761  CA  ASN A 193      11.782  -3.231  69.979  1.00 98.97           C  
ATOM   2762  C   ASN A 193      12.353  -4.230  68.970  1.00 98.97           C  
ATOM   2763  O   ASN A 193      11.919  -4.262  67.820  1.00 98.97           O  
ATOM   2764  CB  ASN A 193      10.257  -3.373  70.081  1.00 98.97           C  
ATOM   2765  CG  ASN A 193       9.854  -4.715  70.658  1.00 98.97           C  
ATOM   2766  ND2 ASN A 193       9.102  -5.513  69.943  1.00 98.97           N  
ATOM   2767  OD1 ASN A 193      10.192  -5.051  71.780  1.00 98.97           O  
ATOM   2768  H   ASN A 193      11.912  -1.614  68.606  1.00 98.97           H  
ATOM   2769  HA  ASN A 193      12.222  -3.435  70.956  1.00 98.97           H  
ATOM   2770  HB2 ASN A 193       9.863  -2.586  70.724  1.00 98.97           H  
ATOM   2771  HB3 ASN A 193       9.814  -3.244  69.094  1.00 98.97           H  
ATOM   2772 HD21 ASN A 193       8.672  -5.155  69.102  1.00 98.97           H  
ATOM   2773 HD22 ASN A 193       8.867  -6.406  70.354  1.00 98.97           H  
ATOM   2774  N   TYR A 194      13.308  -5.066  69.375  1.00 98.98           N  
ATOM   2775  CA  TYR A 194      13.890  -6.044  68.457  1.00 98.98           C  
ATOM   2776  C   TYR A 194      14.443  -7.268  69.180  1.00 98.98           C  
ATOM   2777  O   TYR A 194      14.947  -7.172  70.294  1.00 98.98           O  
ATOM   2778  CB  TYR A 194      14.967  -5.363  67.600  1.00 98.98           C  
ATOM   2779  CG  TYR A 194      15.303  -6.116  66.327  1.00 98.98           C  
ATOM   2780  CD1 TYR A 194      16.576  -6.683  66.162  1.00 98.98           C  
ATOM   2781  CD2 TYR A 194      14.347  -6.231  65.299  1.00 98.98           C  
ATOM   2782  CE1 TYR A 194      16.906  -7.362  64.974  1.00 98.98           C  
ATOM   2783  CE2 TYR A 194      14.670  -6.907  64.105  1.00 98.98           C  
ATOM   2784  CZ  TYR A 194      15.952  -7.480  63.944  1.00 98.98           C  
ATOM   2785  OH  TYR A 194      16.283  -8.159  62.814  1.00 98.98           O  
ATOM   2786  H   TYR A 194      13.625  -5.040  70.333  1.00 98.98           H  
ATOM   2787  HA  TYR A 194      13.100  -6.391  67.792  1.00 98.98           H  
ATOM   2788  HB2 TYR A 194      14.612  -4.377  67.304  1.00 98.98           H  
ATOM   2789  HB3 TYR A 194      15.864  -5.215  68.201  1.00 98.98           H  
ATOM   2790  HD1 TYR A 194      17.303  -6.586  66.954  1.00 98.98           H  
ATOM   2791  HD2 TYR A 194      13.367  -5.798  65.428  1.00 98.98           H  
ATOM   2792  HE1 TYR A 194      17.884  -7.801  64.850  1.00 98.98           H  
ATOM   2793  HE2 TYR A 194      13.937  -6.997  63.316  1.00 98.98           H  
ATOM   2794  HH  TYR A 194      15.507  -8.295  62.265  1.00 98.98           H  
ATOM   2795  N   ALA A 195      14.371  -8.427  68.534  1.00 98.97           N  
ATOM   2796  CA  ALA A 195      14.931  -9.677  69.016  1.00 98.97           C  
ATOM   2797  C   ALA A 195      15.311 -10.574  67.838  1.00 98.97           C  
ATOM   2798  O   ALA A 195      14.637 -10.590  66.811  1.00 98.97           O  
ATOM   2799  CB  ALA A 195      13.938 -10.375  69.958  1.00 98.97           C  
ATOM   2800  H   ALA A 195      14.013  -8.435  67.589  1.00 98.97           H  
ATOM   2801  HA  ALA A 195      15.842  -9.442  69.566  1.00 98.97           H  
ATOM   2802  HB1 ALA A 195      14.382 -11.294  70.341  1.00 98.97           H  
ATOM   2803  HB2 ALA A 195      13.022 -10.621  69.421  1.00 98.97           H  
ATOM   2804  HB3 ALA A 195      13.698  -9.723  70.797  1.00 98.97           H  
ATOM   2805  N   ASN A 196      16.382 -11.339  68.000  1.00 98.87           N  
ATOM   2806  CA  ASN A 196      16.774 -12.418  67.100  1.00 98.87           C  
ATOM   2807  C   ASN A 196      17.272 -13.615  67.930  1.00 98.87           C  
ATOM   2808  O   ASN A 196      17.036 -13.687  69.135  1.00 98.87           O  
ATOM   2809  CB  ASN A 196      17.781 -11.869  66.068  1.00 98.87           C  
ATOM   2810  CG  ASN A 196      19.161 -11.542  66.614  1.00 98.87           C  
ATOM   2811  ND2 ASN A 196      20.037 -11.074  65.760  1.00 98.87           N  
ATOM   2812  OD1 ASN A 196      19.488 -11.750  67.771  1.00 98.87           O  
ATOM   2813  H   ASN A 196      16.888 -11.262  68.871  1.00 98.87           H  
ATOM   2814  HA  ASN A 196      15.901 -12.764  66.545  1.00 98.87           H  
ATOM   2815  HB2 ASN A 196      17.366 -10.966  65.621  1.00 98.87           H  
ATOM   2816  HB3 ASN A 196      17.897 -12.597  65.265  1.00 98.87           H  
ATOM   2817 HD21 ASN A 196      20.974 -10.892  66.091  1.00 98.87           H  
ATOM   2818 HD22 ASN A 196      19.793 -10.951  64.787  1.00 98.87           H  
ATOM   2819  N   ALA A 197      17.982 -14.555  67.304  1.00 98.48           N  
ATOM   2820  CA  ALA A 197      18.530 -15.722  67.994  1.00 98.48           C  
ATOM   2821  C   ALA A 197      19.621 -15.398  69.042  1.00 98.48           C  
ATOM   2822  O   ALA A 197      19.949 -16.258  69.853  1.00 98.48           O  
ATOM   2823  CB  ALA A 197      19.063 -16.680  66.923  1.00 98.48           C  
ATOM   2824  H   ALA A 197      18.092 -14.498  66.302  1.00 98.48           H  
ATOM   2825  HA  ALA A 197      17.718 -16.219  68.525  1.00 98.48           H  
ATOM   2826  HB1 ALA A 197      18.271 -16.925  66.216  1.00 98.48           H  
ATOM   2827  HB2 ALA A 197      19.406 -17.598  67.400  1.00 98.48           H  
ATOM   2828  HB3 ALA A 197      19.900 -16.222  66.395  1.00 98.48           H  
ATOM   2829  N   PHE A 198      20.200 -14.193  69.026  1.00 98.85           N  
ATOM   2830  CA  PHE A 198      21.356 -13.817  69.846  1.00 98.85           C  
ATOM   2831  C   PHE A 198      20.999 -12.876  70.997  1.00 98.85           C  
ATOM   2832  O   PHE A 198      21.535 -13.035  72.094  1.00 98.85           O  
ATOM   2833  CB  PHE A 198      22.428 -13.176  68.955  1.00 98.85           C  
ATOM   2834  CG  PHE A 198      22.908 -14.075  67.835  1.00 98.85           C  
ATOM   2835  CD1 PHE A 198      23.890 -15.049  68.088  1.00 98.85           C  
ATOM   2836  CD2 PHE A 198      22.360 -13.954  66.546  1.00 98.85           C  
ATOM   2837  CE1 PHE A 198      24.328 -15.892  67.053  1.00 98.85           C  
ATOM   2838  CE2 PHE A 198      22.793 -14.800  65.511  1.00 98.85           C  
ATOM   2839  CZ  PHE A 198      23.781 -15.767  65.763  1.00 98.85           C  
ATOM   2840  H   PHE A 198      19.848 -13.500  68.381  1.00 98.85           H  
ATOM   2841  HA  PHE A 198      21.791 -14.713  70.292  1.00 98.85           H  
ATOM   2842  HB2 PHE A 198      22.043 -12.249  68.530  1.00 98.85           H  
ATOM   2843  HB3 PHE A 198      23.285 -12.912  69.575  1.00 98.85           H  
ATOM   2844  HD1 PHE A 198      24.311 -15.146  69.078  1.00 98.85           H  
ATOM   2845  HD2 PHE A 198      21.610 -13.201  66.348  1.00 98.85           H  
ATOM   2846  HE1 PHE A 198      25.088 -16.634  67.248  1.00 98.85           H  
ATOM   2847  HE2 PHE A 198      22.380 -14.694  64.518  1.00 98.85           H  
ATOM   2848  HZ  PHE A 198      24.121 -16.410  64.966  1.00 98.85           H  
ATOM   2849  N   ALA A 199      20.110 -11.907  70.762  1.00 98.97           N  
ATOM   2850  CA  ALA A 199      19.680 -10.942  71.770  1.00 98.97           C  
ATOM   2851  C   ALA A 199      18.248 -10.449  71.538  1.00 98.97           C  
ATOM   2852  O   ALA A 199      17.761 -10.440  70.409  1.00 98.97           O  
ATOM   2853  CB  ALA A 199      20.666  -9.769  71.793  1.00 98.97           C  
ATOM   2854  H   ALA A 199      19.700 -11.835  69.842  1.00 98.97           H  
ATOM   2855  HA  ALA A 199      19.698 -11.427  72.747  1.00 98.97           H  
ATOM   2856  HB1 ALA A 199      20.392  -9.069  72.582  1.00 98.97           H  
ATOM   2857  HB2 ALA A 199      21.671 -10.145  71.986  1.00 98.97           H  
ATOM   2858  HB3 ALA A 199      20.658  -9.258  70.831  1.00 98.97           H  
ATOM   2859  N   GLY A 200      17.598 -10.011  72.615  1.00 98.98           N  
ATOM   2860  CA  GLY A 200      16.365  -9.230  72.603  1.00 98.98           C  
ATOM   2861  C   GLY A 200      16.563  -7.917  73.355  1.00 98.98           C  
ATOM   2862  O   GLY A 200      17.290  -7.881  74.348  1.00 98.98           O  
ATOM   2863  H   GLY A 200      18.073 -10.085  73.503  1.00 98.98           H  
ATOM   2864  HA2 GLY A 200      16.075  -9.001  71.579  1.00 98.98           H  
ATOM   2865  HA3 GLY A 200      15.560  -9.793  73.075  1.00 98.98           H  
ATOM   2866  N   VAL A 201      15.942  -6.846  72.868  1.00 98.98           N  
ATOM   2867  CA  VAL A 201      16.049  -5.487  73.402  1.00 98.98           C  
ATOM   2868  C   VAL A 201      14.704  -4.766  73.290  1.00 98.98           C  
ATOM   2869  O   VAL A 201      14.050  -4.815  72.247  1.00 98.98           O  
ATOM   2870  CB  VAL A 201      17.154  -4.691  72.674  1.00 98.98           C  
ATOM   2871  CG1 VAL A 201      17.212  -3.247  73.175  1.00 98.98           C  
ATOM   2872  CG2 VAL A 201      18.548  -5.290  72.915  1.00 98.98           C  
ATOM   2873  H   VAL A 201      15.394  -6.955  72.026  1.00 98.98           H  
ATOM   2874  HA  VAL A 201      16.318  -5.548  74.456  1.00 98.98           H  
ATOM   2875  HB  VAL A 201      16.957  -4.683  71.601  1.00 98.98           H  
ATOM   2876 HG11 VAL A 201      17.251  -3.267  74.264  1.00 98.98           H  
ATOM   2877 HG12 VAL A 201      18.099  -2.742  72.794  1.00 98.98           H  
ATOM   2878 HG13 VAL A 201      16.332  -2.690  72.853  1.00 98.98           H  
ATOM   2879 HG21 VAL A 201      18.599  -6.308  72.532  1.00 98.98           H  
ATOM   2880 HG22 VAL A 201      18.775  -5.293  73.981  1.00 98.98           H  
ATOM   2881 HG23 VAL A 201      19.293  -4.696  72.386  1.00 98.98           H  
ATOM   2882  N   SER A 202      14.326  -4.055  74.352  1.00 98.97           N  
ATOM   2883  CA  SER A 202      13.206  -3.108  74.377  1.00 98.97           C  
ATOM   2884  C   SER A 202      13.674  -1.769  74.948  1.00 98.97           C  
ATOM   2885  O   SER A 202      14.479  -1.736  75.882  1.00 98.97           O  
ATOM   2886  CB  SER A 202      12.042  -3.674  75.193  1.00 98.97           C  
ATOM   2887  OG  SER A 202      11.023  -2.707  75.348  1.00 98.97           O  
ATOM   2888  H   SER A 202      14.945  -4.043  75.150  1.00 98.97           H  
ATOM   2889  HA  SER A 202      12.848  -2.940  73.361  1.00 98.97           H  
ATOM   2890  HB2 SER A 202      11.639  -4.558  74.696  1.00 98.97           H  
ATOM   2891  HB3 SER A 202      12.407  -3.962  76.179  1.00 98.97           H  
ATOM   2892  HG  SER A 202      10.464  -2.713  74.568  1.00 98.97           H  
ATOM   2893  N   CYS A 203      13.177  -0.674  74.376  1.00 98.71           N  
ATOM   2894  CA  CYS A 203      13.567   0.688  74.726  1.00 98.71           C  
ATOM   2895  C   CYS A 203      12.399   1.493  75.313  1.00 98.71           C  
ATOM   2896  O   CYS A 203      11.223   1.160  75.158  1.00 98.71           O  
ATOM   2897  CB  CYS A 203      14.159   1.396  73.496  1.00 98.71           C  
ATOM   2898  SG  CYS A 203      15.503   0.427  72.755  1.00 98.71           S  
ATOM   2899  H   CYS A 203      12.537  -0.785  73.603  1.00 98.71           H  
ATOM   2900  HA  CYS A 203      14.345   0.644  75.487  1.00 98.71           H  
ATOM   2901  HB2 CYS A 203      13.370   1.554  72.760  1.00 98.71           H  
ATOM   2902  HB3 CYS A 203      14.550   2.368  73.797  1.00 98.71           H  
ATOM   2903  HG  CYS A 203      14.721  -0.602  72.418  1.00 98.71           H  
ATOM   2904  N   THR A 204      12.743   2.596  75.969  1.00 97.28           N  
ATOM   2905  CA  THR A 204      11.817   3.636  76.427  1.00 97.28           C  
ATOM   2906  C   THR A 204      12.522   4.986  76.423  1.00 97.28           C  
ATOM   2907  O   THR A 204      13.746   5.022  76.504  1.00 97.28           O  
ATOM   2908  CB  THR A 204      11.275   3.257  77.805  1.00 97.28           C  
ATOM   2909  CG2 THR A 204      12.267   3.303  78.964  1.00 97.28           C  
ATOM   2910  OG1 THR A 204      10.140   4.019  78.132  1.00 97.28           O  
ATOM   2911  H   THR A 204      13.727   2.760  76.125  1.00 97.28           H  
ATOM   2912  HA  THR A 204      10.981   3.689  75.730  1.00 97.28           H  
ATOM   2913  HB  THR A 204      10.937   2.225  77.714  1.00 97.28           H  
ATOM   2914  HG1 THR A 204       9.597   3.401  78.627  1.00 97.28           H  
ATOM   2915 HG21 THR A 204      13.198   2.813  78.679  1.00 97.28           H  
ATOM   2916 HG22 THR A 204      11.847   2.771  79.818  1.00 97.28           H  
ATOM   2917 HG23 THR A 204      12.467   4.334  79.251  1.00 97.28           H  
ATOM   2918  N   GLY A 205      11.799   6.102  76.294  1.00 94.69           N  
ATOM   2919  CA  GLY A 205      12.399   7.443  76.222  1.00 94.69           C  
ATOM   2920  C   GLY A 205      11.737   8.361  75.195  1.00 94.69           C  
ATOM   2921  O   GLY A 205      10.530   8.262  74.957  1.00 94.69           O  
ATOM   2922  H   GLY A 205      10.797   6.026  76.192  1.00 94.69           H  
ATOM   2923  HA2 GLY A 205      12.327   7.920  77.199  1.00 94.69           H  
ATOM   2924  HA3 GLY A 205      13.454   7.365  75.965  1.00 94.69           H  
ATOM   2925  N   VAL A 206      12.511   9.278  74.602  1.00 94.44           N  
ATOM   2926  CA  VAL A 206      12.033  10.125  73.498  1.00 94.44           C  
ATOM   2927  C   VAL A 206      12.018   9.268  72.238  1.00 94.44           C  
ATOM   2928  O   VAL A 206      13.065   8.916  71.693  1.00 94.44           O  
ATOM   2929  CB  VAL A 206      12.911  11.375  73.264  1.00 94.44           C  
ATOM   2930  CG1 VAL A 206      12.424  12.171  72.041  1.00 94.44           C  
ATOM   2931  CG2 VAL A 206      12.917  12.378  74.419  1.00 94.44           C  
ATOM   2932  H   VAL A 206      13.507   9.256  74.768  1.00 94.44           H  
ATOM   2933  HA  VAL A 206      11.020  10.464  73.714  1.00 94.44           H  
ATOM   2934  HB  VAL A 206      13.935  11.041  73.096  1.00 94.44           H  
ATOM   2935 HG11 VAL A 206      11.381  12.469  72.160  1.00 94.44           H  
ATOM   2936 HG12 VAL A 206      12.537  11.587  71.128  1.00 94.44           H  
ATOM   2937 HG13 VAL A 206      13.043  13.060  71.923  1.00 94.44           H  
ATOM   2938 HG21 VAL A 206      11.958  12.892  74.491  1.00 94.44           H  
ATOM   2939 HG22 VAL A 206      13.164  11.878  75.355  1.00 94.44           H  
ATOM   2940 HG23 VAL A 206      13.692  13.120  74.228  1.00 94.44           H  
ATOM   2941  N   GLY A 207      10.824   8.937  71.746  1.00 96.72           N  
ATOM   2942  CA  GLY A 207      10.710   8.038  70.596  1.00 96.72           C  
ATOM   2943  C   GLY A 207      11.433   8.540  69.342  1.00 96.72           C  
ATOM   2944  O   GLY A 207      12.028   7.737  68.631  1.00 96.72           O  
ATOM   2945  H   GLY A 207      10.019   9.118  72.329  1.00 96.72           H  
ATOM   2946  HA2 GLY A 207      11.165   7.086  70.869  1.00 96.72           H  
ATOM   2947  HA3 GLY A 207       9.662   7.859  70.355  1.00 96.72           H  
ATOM   2948  N   GLU A 208      11.469   9.849  69.086  1.00 97.30           N  
ATOM   2949  CA  GLU A 208      12.218  10.409  67.959  1.00 97.30           C  
ATOM   2950  C   GLU A 208      13.735  10.208  68.066  1.00 97.30           C  
ATOM   2951  O   GLU A 208      14.388   9.992  67.042  1.00 97.30           O  
ATOM   2952  CB  GLU A 208      11.908  11.903  67.820  1.00 97.30           C  
ATOM   2953  CG  GLU A 208      10.562  12.169  67.152  1.00 97.30           C  
ATOM   2954  CD  GLU A 208       9.371  12.012  68.100  1.00 97.30           C  
ATOM   2955  OE1 GLU A 208       8.265  11.750  67.584  1.00 97.30           O  
ATOM   2956  OE2 GLU A 208       9.532  11.922  69.342  1.00 97.30           O1-
ATOM   2957  H   GLU A 208      10.942  10.494  69.658  1.00 97.30           H  
ATOM   2958  HA  GLU A 208      11.909   9.903  67.045  1.00 97.30           H  
ATOM   2959  HB2 GLU A 208      11.992  12.416  68.778  1.00 97.30           H  
ATOM   2960  HB3 GLU A 208      12.653  12.335  67.151  1.00 97.30           H  
ATOM   2961  HG2 GLU A 208      10.451  11.485  66.311  1.00 97.30           H  
ATOM   2962  HG3 GLU A 208      10.591  13.168  66.716  1.00 97.30           H  
ATOM   2963  N   ASP A 209      14.300  10.233  69.272  1.00 97.13           N  
ATOM   2964  CA  ASP A 209      15.729  10.004  69.510  1.00 97.13           C  
ATOM   2965  C   ASP A 209      16.074   8.525  69.350  1.00 97.13           C  
ATOM   2966  O   ASP A 209      17.083   8.179  68.730  1.00 97.13           O  
ATOM   2967  CB  ASP A 209      16.111  10.463  70.921  1.00 97.13           C  
ATOM   2968  CG  ASP A 209      15.974  11.967  71.133  1.00 97.13           C  
ATOM   2969  OD1 ASP A 209      15.856  12.702  70.122  1.00 97.13           O  
ATOM   2970  OD2 ASP A 209      15.993  12.336  72.325  1.00 97.13           O1-
ATOM   2971  H   ASP A 209      13.718  10.382  70.083  1.00 97.13           H  
ATOM   2972  HA  ASP A 209      16.319  10.574  68.791  1.00 97.13           H  
ATOM   2973  HB2 ASP A 209      15.497   9.936  71.651  1.00 97.13           H  
ATOM   2974  HB3 ASP A 209      17.148  10.185  71.115  1.00 97.13           H  
ATOM   2975  N   ILE A 210      15.200   7.651  69.857  1.00 98.39           N  
ATOM   2976  CA  ILE A 210      15.330   6.197  69.732  1.00 98.39           C  
ATOM   2977  C   ILE A 210      15.191   5.768  68.268  1.00 98.39           C  
ATOM   2978  O   ILE A 210      15.980   4.947  67.807  1.00 98.39           O  
ATOM   2979  CB  ILE A 210      14.308   5.481  70.639  1.00 98.39           C  
ATOM   2980  CG1 ILE A 210      14.586   5.801  72.123  1.00 98.39           C  
ATOM   2981  CG2 ILE A 210      14.360   3.955  70.435  1.00 98.39           C  
ATOM   2982  CD1 ILE A 210      13.435   5.409  73.053  1.00 98.39           C  
ATOM   2983  H   ILE A 210      14.421   8.023  70.382  1.00 98.39           H  
ATOM   2984  HA  ILE A 210      16.329   5.917  70.062  1.00 98.39           H  
ATOM   2985  HB  ILE A 210      13.311   5.840  70.384  1.00 98.39           H  
ATOM   2986 HG12 ILE A 210      14.748   6.870  72.255  1.00 98.39           H  
ATOM   2987 HG13 ILE A 210      15.491   5.285  72.442  1.00 98.39           H  
ATOM   2988 HG21 ILE A 210      14.163   3.682  69.398  1.00 98.39           H  
ATOM   2989 HG22 ILE A 210      15.338   3.572  70.724  1.00 98.39           H  
ATOM   2990 HG23 ILE A 210      13.601   3.466  71.048  1.00 98.39           H  
ATOM   2991 HD11 ILE A 210      13.660   5.799  74.046  1.00 98.39           H  
ATOM   2992 HD12 ILE A 210      13.326   4.327  73.111  1.00 98.39           H  
ATOM   2993 HD13 ILE A 210      12.503   5.855  72.705  1.00 98.39           H  
ATOM   2994  N   VAL A 211      14.248   6.348  67.510  1.00 98.80           N  
ATOM   2995  CA  VAL A 211      14.123   6.143  66.054  1.00 98.80           C  
ATOM   2996  C   VAL A 211      15.386   6.620  65.349  1.00 98.80           C  
ATOM   2997  O   VAL A 211      15.981   5.867  64.590  1.00 98.80           O  
ATOM   2998  CB  VAL A 211      12.868   6.838  65.482  1.00 98.80           C  
ATOM   2999  CG1 VAL A 211      12.820   6.813  63.948  1.00 98.80           C  
ATOM   3000  CG2 VAL A 211      11.582   6.163  65.983  1.00 98.80           C  
ATOM   3001  H   VAL A 211      13.593   6.968  67.966  1.00 98.80           H  
ATOM   3002  HA  VAL A 211      14.031   5.078  65.845  1.00 98.80           H  
ATOM   3003  HB  VAL A 211      12.867   7.880  65.803  1.00 98.80           H  
ATOM   3004 HG11 VAL A 211      13.672   7.343  63.523  1.00 98.80           H  
ATOM   3005 HG12 VAL A 211      12.828   5.782  63.595  1.00 98.80           H  
ATOM   3006 HG13 VAL A 211      11.907   7.300  63.603  1.00 98.80           H  
ATOM   3007 HG21 VAL A 211      10.913   6.917  66.398  1.00 98.80           H  
ATOM   3008 HG22 VAL A 211      11.821   5.441  66.765  1.00 98.80           H  
ATOM   3009 HG23 VAL A 211      11.058   5.636  65.187  1.00 98.80           H  
ATOM   3010  N   SER A 212      15.844   7.835  65.649  1.00 98.57           N  
ATOM   3011  CA  SER A 212      17.043   8.418  65.035  1.00 98.57           C  
ATOM   3012  C   SER A 212      18.295   7.568  65.267  1.00 98.57           C  
ATOM   3013  O   SER A 212      19.079   7.358  64.344  1.00 98.57           O  
ATOM   3014  CB  SER A 212      17.265   9.814  65.606  1.00 98.57           C  
ATOM   3015  OG  SER A 212      16.160  10.634  65.253  1.00 98.57           O  
ATOM   3016  H   SER A 212      15.336   8.378  66.331  1.00 98.57           H  
ATOM   3017  HA  SER A 212      16.897   8.502  63.959  1.00 98.57           H  
ATOM   3018  HB2 SER A 212      17.344   9.763  66.691  1.00 98.57           H  
ATOM   3019  HB3 SER A 212      18.208  10.211  65.230  1.00 98.57           H  
ATOM   3020  HG  SER A 212      15.470  10.352  65.859  1.00 98.57           H  
ATOM   3021  N   GLY A 213      18.453   7.014  66.471  1.00 98.58           N  
ATOM   3022  CA  GLY A 213      19.540   6.095  66.810  1.00 98.58           C  
ATOM   3023  C   GLY A 213      19.293   4.641  66.395  1.00 98.58           C  
ATOM   3024  O   GLY A 213      20.234   3.856  66.392  1.00 98.58           O  
ATOM   3025  H   GLY A 213      17.804   7.266  67.201  1.00 98.58           H  
ATOM   3026  HA2 GLY A 213      20.463   6.439  66.345  1.00 98.58           H  
ATOM   3027  HA3 GLY A 213      19.676   6.112  67.890  1.00 98.58           H  
ATOM   3028  N   SER A 214      18.054   4.275  66.057  1.00 98.86           N  
ATOM   3029  CA  SER A 214      17.574   2.904  65.847  1.00 98.86           C  
ATOM   3030  C   SER A 214      18.086   1.907  66.901  1.00 98.86           C  
ATOM   3031  O   SER A 214      18.636   0.849  66.577  1.00 98.86           O  
ATOM   3032  CB  SER A 214      17.808   2.469  64.406  1.00 98.86           C  
ATOM   3033  OG  SER A 214      16.999   1.338  64.145  1.00 98.86           O  
ATOM   3034  H   SER A 214      17.343   4.992  66.074  1.00 98.86           H  
ATOM   3035  HA  SER A 214      16.494   2.950  65.980  1.00 98.86           H  
ATOM   3036  HB2 SER A 214      18.863   2.241  64.252  1.00 98.86           H  
ATOM   3037  HB3 SER A 214      17.516   3.276  63.734  1.00 98.86           H  
ATOM   3038  HG  SER A 214      17.356   0.621  64.673  1.00 98.86           H  
ATOM   3039  N   VAL A 215      17.925   2.288  68.171  1.00 98.93           N  
ATOM   3040  CA  VAL A 215      18.675   1.771  69.329  1.00 98.93           C  
ATOM   3041  C   VAL A 215      18.605   0.250  69.471  1.00 98.93           C  
ATOM   3042  O   VAL A 215      19.649  -0.400  69.530  1.00 98.93           O  
ATOM   3043  CB  VAL A 215      18.189   2.463  70.621  1.00 98.93           C  
ATOM   3044  CG1 VAL A 215      18.896   1.954  71.882  1.00 98.93           C  
ATOM   3045  CG2 VAL A 215      18.420   3.978  70.544  1.00 98.93           C  
ATOM   3046  H   VAL A 215      17.378   3.125  68.318  1.00 98.93           H  
ATOM   3047  HA  VAL A 215      19.725   2.027  69.191  1.00 98.93           H  
ATOM   3048  HB  VAL A 215      17.122   2.274  70.734  1.00 98.93           H  
ATOM   3049 HG11 VAL A 215      18.556   2.523  72.747  1.00 98.93           H  
ATOM   3050 HG12 VAL A 215      19.976   2.066  71.786  1.00 98.93           H  
ATOM   3051 HG13 VAL A 215      18.653   0.906  72.058  1.00 98.93           H  
ATOM   3052 HG21 VAL A 215      17.908   4.408  69.682  1.00 98.93           H  
ATOM   3053 HG22 VAL A 215      19.486   4.190  70.464  1.00 98.93           H  
ATOM   3054 HG23 VAL A 215      18.031   4.454  71.444  1.00 98.93           H  
ATOM   3055  N   ALA A 216      17.408  -0.342  69.482  1.00 98.97           N  
ATOM   3056  CA  ALA A 216      17.245  -1.773  69.739  1.00 98.97           C  
ATOM   3057  C   ALA A 216      17.968  -2.634  68.690  1.00 98.97           C  
ATOM   3058  O   ALA A 216      18.754  -3.518  69.038  1.00 98.97           O  
ATOM   3059  CB  ALA A 216      15.750  -2.106  69.820  1.00 98.97           C  
ATOM   3060  H   ALA A 216      16.580   0.230  69.387  1.00 98.97           H  
ATOM   3061  HA  ALA A 216      17.698  -1.997  70.705  1.00 98.97           H  
ATOM   3062  HB1 ALA A 216      15.621  -3.165  70.046  1.00 98.97           H  
ATOM   3063  HB2 ALA A 216      15.281  -1.523  70.611  1.00 98.97           H  
ATOM   3064  HB3 ALA A 216      15.259  -1.881  68.873  1.00 98.97           H  
ATOM   3065  N   VAL A 217      17.769  -2.338  67.401  1.00 98.92           N  
ATOM   3066  CA  VAL A 217      18.435  -3.061  66.304  1.00 98.92           C  
ATOM   3067  C   VAL A 217      19.943  -2.875  66.350  1.00 98.92           C  
ATOM   3068  O   VAL A 217      20.657  -3.858  66.156  1.00 98.92           O  
ATOM   3069  CB  VAL A 217      17.895  -2.633  64.931  1.00 98.92           C  
ATOM   3070  CG1 VAL A 217      18.738  -3.128  63.746  1.00 98.92           C  
ATOM   3071  CG2 VAL A 217      16.488  -3.192  64.742  1.00 98.92           C  
ATOM   3072  H   VAL A 217      17.104  -1.610  67.182  1.00 98.92           H  
ATOM   3073  HA  VAL A 217      18.244  -4.127  66.422  1.00 98.92           H  
ATOM   3074  HB  VAL A 217      17.853  -1.544  64.897  1.00 98.92           H  
ATOM   3075 HG11 VAL A 217      19.747  -2.719  63.785  1.00 98.92           H  
ATOM   3076 HG12 VAL A 217      18.294  -2.785  62.812  1.00 98.92           H  
ATOM   3077 HG13 VAL A 217      18.797  -4.217  63.745  1.00 98.92           H  
ATOM   3078 HG21 VAL A 217      15.923  -2.511  64.105  1.00 98.92           H  
ATOM   3079 HG22 VAL A 217      16.518  -4.186  64.296  1.00 98.92           H  
ATOM   3080 HG23 VAL A 217      15.983  -3.287  65.702  1.00 98.92           H  
ATOM   3081  N   LYS A 218      20.454  -1.668  66.624  1.00 98.94           N  
ATOM   3082  CA  LYS A 218      21.906  -1.454  66.732  1.00 98.94           C  
ATOM   3083  C   LYS A 218      22.528  -2.354  67.796  1.00 98.94           C  
ATOM   3084  O   LYS A 218      23.525  -3.023  67.519  1.00 98.94           O  
ATOM   3085  CB  LYS A 218      22.218   0.009  67.061  1.00 98.94           C  
ATOM   3086  CG  LYS A 218      22.146   0.931  65.841  1.00 98.94           C  
ATOM   3087  CD  LYS A 218      22.866   2.234  66.179  1.00 98.94           C  
ATOM   3088  CE  LYS A 218      22.873   3.241  65.032  1.00 98.94           C  
ATOM   3089  NZ  LYS A 218      23.431   4.516  65.540  1.00 98.94           N1+
ATOM   3090  H   LYS A 218      19.827  -0.894  66.794  1.00 98.94           H  
ATOM   3091  HA  LYS A 218      22.384  -1.714  65.788  1.00 98.94           H  
ATOM   3092  HB2 LYS A 218      23.231   0.050  67.461  1.00 98.94           H  
ATOM   3093  HB3 LYS A 218      21.538   0.374  67.830  1.00 98.94           H  
ATOM   3094  HG2 LYS A 218      22.658   0.458  65.002  1.00 98.94           H  
ATOM   3095  HG3 LYS A 218      21.108   1.124  65.570  1.00 98.94           H  
ATOM   3096  HD2 LYS A 218      23.899   2.015  66.449  1.00 98.94           H  
ATOM   3097  HD3 LYS A 218      22.375   2.681  67.043  1.00 98.94           H  
ATOM   3098  HE2 LYS A 218      21.850   3.393  64.685  1.00 98.94           H  
ATOM   3099  HE3 LYS A 218      23.472   2.846  64.213  1.00 98.94           H  
ATOM   3100  HZ1 LYS A 218      23.513   5.216  64.817  1.00 98.94           H  
ATOM   3101  HZ2 LYS A 218      24.320   4.361  65.994  1.00 98.94           H  
ATOM   3102  HZ3 LYS A 218      22.820   4.878  66.258  1.00 98.94           H  
ATOM   3103  N   ILE A 219      21.918  -2.428  68.979  1.00 98.97           N  
ATOM   3104  CA  ILE A 219      22.404  -3.264  70.086  1.00 98.97           C  
ATOM   3105  C   ILE A 219      22.372  -4.743  69.695  1.00 98.97           C  
ATOM   3106  O   ILE A 219      23.388  -5.428  69.806  1.00 98.97           O  
ATOM   3107  CB  ILE A 219      21.601  -2.986  71.374  1.00 98.97           C  
ATOM   3108  CG1 ILE A 219      21.855  -1.530  71.819  1.00 98.97           C  
ATOM   3109  CG2 ILE A 219      21.997  -3.963  72.500  1.00 98.97           C  
ATOM   3110  CD1 ILE A 219      20.962  -1.053  72.964  1.00 98.97           C  
ATOM   3111  H   ILE A 219      21.106  -1.846  69.130  1.00 98.97           H  
ATOM   3112  HA  ILE A 219      23.446  -3.007  70.277  1.00 98.97           H  
ATOM   3113  HB  ILE A 219      20.539  -3.107  71.159  1.00 98.97           H  
ATOM   3114 HG12 ILE A 219      21.679  -0.856  70.981  1.00 98.97           H  
ATOM   3115 HG13 ILE A 219      22.900  -1.421  72.109  1.00 98.97           H  
ATOM   3116 HG21 ILE A 219      23.053  -3.848  72.746  1.00 98.97           H  
ATOM   3117 HG22 ILE A 219      21.803  -4.996  72.212  1.00 98.97           H  
ATOM   3118 HG23 ILE A 219      21.410  -3.767  73.397  1.00 98.97           H  
ATOM   3119 HD11 ILE A 219      21.142   0.007  73.140  1.00 98.97           H  
ATOM   3120 HD12 ILE A 219      21.202  -1.602  73.875  1.00 98.97           H  
ATOM   3121 HD13 ILE A 219      19.914  -1.197  72.702  1.00 98.97           H  
ATOM   3122  N   VAL A 220      21.246  -5.237  69.174  1.00 98.97           N  
ATOM   3123  CA  VAL A 220      21.120  -6.645  68.760  1.00 98.97           C  
ATOM   3124  C   VAL A 220      22.098  -6.992  67.631  1.00 98.97           C  
ATOM   3125  O   VAL A 220      22.690  -8.071  67.645  1.00 98.97           O  
ATOM   3126  CB  VAL A 220      19.667  -6.958  68.359  1.00 98.97           C  
ATOM   3127  CG1 VAL A 220      19.509  -8.365  67.772  1.00 98.97           C  
ATOM   3128  CG2 VAL A 220      18.728  -6.865  69.569  1.00 98.97           C  
ATOM   3129  H   VAL A 220      20.440  -4.632  69.105  1.00 98.97           H  
ATOM   3130  HA  VAL A 220      21.378  -7.280  69.607  1.00 98.97           H  
ATOM   3131  HB  VAL A 220      19.355  -6.231  67.609  1.00 98.97           H  
ATOM   3132 HG11 VAL A 220      19.934  -9.104  68.452  1.00 98.97           H  
ATOM   3133 HG12 VAL A 220      20.009  -8.431  66.806  1.00 98.97           H  
ATOM   3134 HG13 VAL A 220      18.454  -8.599  67.627  1.00 98.97           H  
ATOM   3135 HG21 VAL A 220      17.698  -7.062  69.269  1.00 98.97           H  
ATOM   3136 HG22 VAL A 220      19.014  -7.596  70.325  1.00 98.97           H  
ATOM   3137 HG23 VAL A 220      18.768  -5.868  70.010  1.00 98.97           H  
ATOM   3138  N   THR A 221      22.333  -6.077  66.686  1.00 98.97           N  
ATOM   3139  CA  THR A 221      23.312  -6.252  65.595  1.00 98.97           C  
ATOM   3140  C   THR A 221      24.723  -6.383  66.147  1.00 98.97           C  
ATOM   3141  O   THR A 221      25.447  -7.306  65.789  1.00 98.97           O  
ATOM   3142  CB  THR A 221      23.275  -5.076  64.610  1.00 98.97           C  
ATOM   3143  CG2 THR A 221      24.178  -5.282  63.392  1.00 98.97           C  
ATOM   3144  OG1 THR A 221      21.965  -4.937  64.130  1.00 98.97           O  
ATOM   3145  H   THR A 221      21.817  -5.210  66.731  1.00 98.97           H  
ATOM   3146  HA  THR A 221      23.082  -7.165  65.047  1.00 98.97           H  
ATOM   3147  HB  THR A 221      23.564  -4.156  65.116  1.00 98.97           H  
ATOM   3148  HG1 THR A 221      21.447  -4.531  64.830  1.00 98.97           H  
ATOM   3149 HG21 THR A 221      23.921  -6.214  62.889  1.00 98.97           H  
ATOM   3150 HG22 THR A 221      24.047  -4.453  62.697  1.00 98.97           H  
ATOM   3151 HG23 THR A 221      25.225  -5.315  63.694  1.00 98.97           H  
ATOM   3152  N   ARG A 222      25.096  -5.512  67.086  1.00 98.96           N  
ATOM   3153  CA  ARG A 222      26.403  -5.541  67.749  1.00 98.96           C  
ATOM   3154  C   ARG A 222      26.634  -6.813  68.549  1.00 98.96           C  
ATOM   3155  O   ARG A 222      27.726  -7.371  68.480  1.00 98.96           O  
ATOM   3156  CB  ARG A 222      26.508  -4.307  68.642  1.00 98.96           C  
ATOM   3157  CG  ARG A 222      26.846  -3.109  67.770  1.00 98.96           C  
ATOM   3158  CD  ARG A 222      26.778  -1.803  68.548  1.00 98.96           C  
ATOM   3159  NE  ARG A 222      27.380  -0.782  67.700  1.00 98.96           N  
ATOM   3160  CZ  ARG A 222      27.245   0.516  67.752  1.00 98.96           C  
ATOM   3161  NH1 ARG A 222      26.498   1.165  68.598  1.00 98.96           N1+
ATOM   3162  NH2 ARG A 222      27.924   1.185  66.883  1.00 98.96           N  
ATOM   3163  H   ARG A 222      24.450  -4.779  67.340  1.00 98.96           H  
ATOM   3164  HA  ARG A 222      27.194  -5.517  66.998  1.00 98.96           H  
ATOM   3165  HB2 ARG A 222      25.564  -4.134  69.159  1.00 98.96           H  
ATOM   3166  HB3 ARG A 222      27.299  -4.443  69.379  1.00 98.96           H  
ATOM   3167  HG2 ARG A 222      26.169  -3.045  66.919  1.00 98.96           H  
ATOM   3168  HG3 ARG A 222      27.860  -3.257  67.397  1.00 98.96           H  
ATOM   3169  HD2 ARG A 222      27.345  -1.892  69.475  1.00 98.96           H  
ATOM   3170  HD3 ARG A 222      25.738  -1.564  68.771  1.00 98.96           H  
ATOM   3171  HE  ARG A 222      27.930  -1.132  66.928  1.00 98.96           H  
ATOM   3172 HH11 ARG A 222      26.400   2.158  68.445  1.00 98.96           H  
ATOM   3173 HH12 ARG A 222      25.848   0.681  69.201  1.00 98.96           H  
ATOM   3174 HH21 ARG A 222      28.497   0.711  66.201  1.00 98.96           H  
ATOM   3175 HH22 ARG A 222      27.852   2.192  66.858  1.00 98.96           H  
ATOM   3176  N   VAL A 223      25.617  -7.301  69.259  1.00 98.96           N  
ATOM   3177  CA  VAL A 223      25.701  -8.593  69.959  1.00 98.96           C  
ATOM   3178  C   VAL A 223      25.830  -9.751  68.968  1.00 98.96           C  
ATOM   3179  O   VAL A 223      26.680 -10.619  69.143  1.00 98.96           O  
ATOM   3180  CB  VAL A 223      24.514  -8.810  70.914  1.00 98.96           C  
ATOM   3181  CG1 VAL A 223      24.591 -10.200  71.557  1.00 98.96           C  
ATOM   3182  CG2 VAL A 223      24.521  -7.777  72.047  1.00 98.96           C  
ATOM   3183  H   VAL A 223      24.768  -6.757  69.320  1.00 98.96           H  
ATOM   3184  HA  VAL A 223      26.613  -8.599  70.555  1.00 98.96           H  
ATOM   3185  HB  VAL A 223      23.577  -8.726  70.364  1.00 98.96           H  
ATOM   3186 HG11 VAL A 223      25.584 -10.361  71.978  1.00 98.96           H  
ATOM   3187 HG12 VAL A 223      23.857 -10.290  72.358  1.00 98.96           H  
ATOM   3188 HG13 VAL A 223      24.386 -10.976  70.820  1.00 98.96           H  
ATOM   3189 HG21 VAL A 223      25.446  -7.861  72.617  1.00 98.96           H  
ATOM   3190 HG22 VAL A 223      24.445  -6.766  71.646  1.00 98.96           H  
ATOM   3191 HG23 VAL A 223      23.671  -7.948  72.709  1.00 98.96           H  
ATOM   3192  N   THR A 224      25.049  -9.731  67.885  1.00 98.88           N  
ATOM   3193  CA  THR A 224      25.143 -10.714  66.788  1.00 98.88           C  
ATOM   3194  C   THR A 224      26.547 -10.737  66.174  1.00 98.88           C  
ATOM   3195  O   THR A 224      27.064 -11.795  65.816  1.00 98.88           O  
ATOM   3196  CB  THR A 224      24.109 -10.395  65.695  1.00 98.88           C  
ATOM   3197  CG2 THR A 224      24.109 -11.408  64.552  1.00 98.88           C  
ATOM   3198  OG1 THR A 224      22.808 -10.368  66.249  1.00 98.88           O  
ATOM   3199  H   THR A 224      24.382  -8.975  67.799  1.00 98.88           H  
ATOM   3200  HA  THR A 224      24.939 -11.710  67.179  1.00 98.88           H  
ATOM   3201  HB  THR A 224      24.317  -9.414  65.269  1.00 98.88           H  
ATOM   3202  HG1 THR A 224      22.776  -9.601  66.825  1.00 98.88           H  
ATOM   3203 HG21 THR A 224      23.243 -11.245  63.911  1.00 98.88           H  
ATOM   3204 HG22 THR A 224      25.007 -11.283  63.948  1.00 98.88           H  
ATOM   3205 HG23 THR A 224      24.087 -12.422  64.952  1.00 98.88           H  
ATOM   3206  N   ASP A 225      27.194  -9.574  66.100  1.00 98.84           N  
ATOM   3207  CA  ASP A 225      28.544  -9.399  65.566  1.00 98.84           C  
ATOM   3208  C   ASP A 225      29.655  -9.598  66.621  1.00 98.84           C  
ATOM   3209  O   ASP A 225      30.833  -9.405  66.320  1.00 98.84           O  
ATOM   3210  CB  ASP A 225      28.610  -8.060  64.803  1.00 98.84           C  
ATOM   3211  CG  ASP A 225      27.756  -8.042  63.519  1.00 98.84           C  
ATOM   3212  OD1 ASP A 225      27.283  -9.107  63.056  1.00 98.84           O  
ATOM   3213  OD2 ASP A 225      27.673  -7.010  62.829  1.00 98.84           O1-
ATOM   3214  H   ASP A 225      26.682  -8.737  66.339  1.00 98.84           H  
ATOM   3215  HA  ASP A 225      28.715 -10.188  64.834  1.00 98.84           H  
ATOM   3216  HB2 ASP A 225      29.642  -7.871  64.513  1.00 98.84           H  
ATOM   3217  HB3 ASP A 225      28.294  -7.251  65.462  1.00 98.84           H  
ATOM   3218  N   GLY A 226      29.306 -10.057  67.831  1.00 98.54           N  
ATOM   3219  CA  GLY A 226      30.243 -10.560  68.841  1.00 98.54           C  
ATOM   3220  C   GLY A 226      30.540  -9.622  70.014  1.00 98.54           C  
ATOM   3221  O   GLY A 226      31.375  -9.960  70.855  1.00 98.54           O  
ATOM   3222  H   GLY A 226      28.321 -10.190  68.012  1.00 98.54           H  
ATOM   3223  HA2 GLY A 226      29.823 -11.474  69.258  1.00 98.54           H  
ATOM   3224  HA3 GLY A 226      31.192 -10.812  68.367  1.00 98.54           H  
ATOM   3225  N   MET A 227      29.886  -8.461  70.111  1.00 98.82           N  
ATOM   3226  CA  MET A 227      29.972  -7.630  71.317  1.00 98.82           C  
ATOM   3227  C   MET A 227      29.196  -8.264  72.479  1.00 98.82           C  
ATOM   3228  O   MET A 227      28.190  -8.941  72.283  1.00 98.82           O  
ATOM   3229  CB  MET A 227      29.475  -6.199  71.066  1.00 98.82           C  
ATOM   3230  CG  MET A 227      30.273  -5.469  69.980  1.00 98.82           C  
ATOM   3231  SD  MET A 227      30.030  -3.669  69.979  1.00 98.82           S  
ATOM   3232  CE  MET A 227      30.909  -3.260  68.451  1.00 98.82           C  
ATOM   3233  H   MET A 227      29.188  -8.241  69.415  1.00 98.82           H  
ATOM   3234  HA  MET A 227      31.019  -7.571  71.615  1.00 98.82           H  
ATOM   3235  HB2 MET A 227      29.566  -5.635  71.994  1.00 98.82           H  
ATOM   3236  HB3 MET A 227      28.421  -6.220  70.786  1.00 98.82           H  
ATOM   3237  HG2 MET A 227      31.334  -5.670  70.124  1.00 98.82           H  
ATOM   3238  HG3 MET A 227      29.979  -5.866  69.009  1.00 98.82           H  
ATOM   3239  HE1 MET A 227      31.911  -3.687  68.474  1.00 98.82           H  
ATOM   3240  HE2 MET A 227      30.969  -2.176  68.345  1.00 98.82           H  
ATOM   3241  HE3 MET A 227      30.364  -3.666  67.597  1.00 98.82           H  
ATOM   3242  N   THR A 228      29.619  -7.998  73.716  1.00 98.86           N  
ATOM   3243  CA  THR A 228      28.779  -8.289  74.889  1.00 98.86           C  
ATOM   3244  C   THR A 228      27.572  -7.353  74.918  1.00 98.86           C  
ATOM   3245  O   THR A 228      27.622  -6.256  74.353  1.00 98.86           O  
ATOM   3246  CB  THR A 228      29.555  -8.172  76.208  1.00 98.86           C  
ATOM   3247  CG2 THR A 228      30.786  -9.076  76.241  1.00 98.86           C  
ATOM   3248  OG1 THR A 228      30.001  -6.851  76.426  1.00 98.86           O  
ATOM   3249  H   THR A 228      30.422  -7.398  73.848  1.00 98.86           H  
ATOM   3250  HA  THR A 228      28.403  -9.309  74.808  1.00 98.86           H  
ATOM   3251  HB  THR A 228      28.895  -8.457  77.027  1.00 98.86           H  
ATOM   3252  HG1 THR A 228      30.523  -6.860  77.232  1.00 98.86           H  
ATOM   3253 HG21 THR A 228      31.235  -9.048  77.234  1.00 98.86           H  
ATOM   3254 HG22 THR A 228      30.489 -10.102  76.023  1.00 98.86           H  
ATOM   3255 HG23 THR A 228      31.521  -8.752  75.504  1.00 98.86           H  
ATOM   3256  N   LEU A 229      26.502  -7.740  75.618  1.00 98.92           N  
ATOM   3257  CA  LEU A 229      25.299  -6.906  75.710  1.00 98.92           C  
ATOM   3258  C   LEU A 229      25.588  -5.531  76.319  1.00 98.92           C  
ATOM   3259  O   LEU A 229      25.099  -4.521  75.819  1.00 98.92           O  
ATOM   3260  CB  LEU A 229      24.250  -7.646  76.544  1.00 98.92           C  
ATOM   3261  CG  LEU A 229      22.900  -6.911  76.628  1.00 98.92           C  
ATOM   3262  CD1 LEU A 229      22.247  -6.670  75.265  1.00 98.92           C  
ATOM   3263  CD2 LEU A 229      21.926  -7.702  77.497  1.00 98.92           C  
ATOM   3264  H   LEU A 229      26.494  -8.641  76.072  1.00 98.92           H  
ATOM   3265  HA  LEU A 229      24.917  -6.748  74.703  1.00 98.92           H  
ATOM   3266  HB2 LEU A 229      24.635  -7.791  77.554  1.00 98.92           H  
ATOM   3267  HB3 LEU A 229      24.104  -8.630  76.100  1.00 98.92           H  
ATOM   3268  HG  LEU A 229      23.064  -5.942  77.099  1.00 98.92           H  
ATOM   3269 HD11 LEU A 229      22.853  -5.986  74.671  1.00 98.92           H  
ATOM   3270 HD12 LEU A 229      21.272  -6.206  75.409  1.00 98.92           H  
ATOM   3271 HD13 LEU A 229      22.123  -7.613  74.734  1.00 98.92           H  
ATOM   3272 HD21 LEU A 229      21.516  -8.552  76.952  1.00 98.92           H  
ATOM   3273 HD22 LEU A 229      21.113  -7.036  77.789  1.00 98.92           H  
ATOM   3274 HD23 LEU A 229      22.421  -8.056  78.401  1.00 98.92           H  
ATOM   3275  N   MET A 230      26.423  -5.499  77.359  1.00 98.86           N  
ATOM   3276  CA  MET A 230      26.875  -4.262  77.992  1.00 98.86           C  
ATOM   3277  C   MET A 230      27.618  -3.380  76.985  1.00 98.86           C  
ATOM   3278  O   MET A 230      27.218  -2.244  76.764  1.00 98.86           O  
ATOM   3279  CB  MET A 230      27.738  -4.614  79.211  1.00 98.86           C  
ATOM   3280  CG  MET A 230      28.343  -3.393  79.914  1.00 98.86           C  
ATOM   3281  SD  MET A 230      29.488  -3.838  81.249  1.00 98.86           S  
ATOM   3282  CE  MET A 230      28.317  -4.280  82.559  1.00 98.86           C  
ATOM   3283  H   MET A 230      26.769  -6.381  77.710  1.00 98.86           H  
ATOM   3284  HA  MET A 230      26.007  -3.702  78.340  1.00 98.86           H  
ATOM   3285  HB2 MET A 230      28.555  -5.262  78.892  1.00 98.86           H  
ATOM   3286  HB3 MET A 230      27.125  -5.163  79.926  1.00 98.86           H  
ATOM   3287  HG2 MET A 230      28.902  -2.803  79.188  1.00 98.86           H  
ATOM   3288  HG3 MET A 230      27.548  -2.763  80.312  1.00 98.86           H  
ATOM   3289  HE1 MET A 230      27.802  -3.376  82.888  1.00 98.86           H  
ATOM   3290  HE2 MET A 230      27.591  -5.006  82.193  1.00 98.86           H  
ATOM   3291  HE3 MET A 230      28.857  -4.702  83.407  1.00 98.86           H  
ATOM   3292  N   ALA A 231      28.649  -3.902  76.310  1.00 98.90           N  
ATOM   3293  CA  ALA A 231      29.437  -3.108  75.365  1.00 98.90           C  
ATOM   3294  C   ALA A 231      28.597  -2.601  74.180  1.00 98.90           C  
ATOM   3295  O   ALA A 231      28.754  -1.456  73.758  1.00 98.90           O  
ATOM   3296  CB  ALA A 231      30.623  -3.952  74.886  1.00 98.90           C  
ATOM   3297  H   ALA A 231      28.885  -4.876  76.436  1.00 98.90           H  
ATOM   3298  HA  ALA A 231      29.821  -2.230  75.885  1.00 98.90           H  
ATOM   3299  HB1 ALA A 231      31.234  -4.249  75.740  1.00 98.90           H  
ATOM   3300  HB2 ALA A 231      30.262  -4.843  74.372  1.00 98.90           H  
ATOM   3301  HB3 ALA A 231      31.232  -3.365  74.200  1.00 98.90           H  
ATOM   3302  N   ALA A 232      27.683  -3.431  73.667  1.00 98.94           N  
ATOM   3303  CA  ALA A 232      26.761  -3.057  72.602  1.00 98.94           C  
ATOM   3304  C   ALA A 232      25.797  -1.941  73.034  1.00 98.94           C  
ATOM   3305  O   ALA A 232      25.582  -0.993  72.275  1.00 98.94           O  
ATOM   3306  CB  ALA A 232      25.989  -4.312  72.184  1.00 98.94           C  
ATOM   3307  H   ALA A 232      27.612  -4.363  74.047  1.00 98.94           H  
ATOM   3308  HA  ALA A 232      27.332  -2.693  71.749  1.00 98.94           H  
ATOM   3309  HB1 ALA A 232      25.260  -4.059  71.414  1.00 98.94           H  
ATOM   3310  HB2 ALA A 232      26.676  -5.066  71.798  1.00 98.94           H  
ATOM   3311  HB3 ALA A 232      25.457  -4.729  73.040  1.00 98.94           H  
ATOM   3312  N   THR A 233      25.238  -2.046  74.244  1.00 98.92           N  
ATOM   3313  CA  THR A 233      24.336  -1.042  74.829  1.00 98.92           C  
ATOM   3314  C   THR A 233      25.060   0.280  75.036  1.00 98.92           C  
ATOM   3315  O   THR A 233      24.657   1.279  74.446  1.00 98.92           O  
ATOM   3316  CB  THR A 233      23.723  -1.529  76.149  1.00 98.92           C  
ATOM   3317  CG2 THR A 233      22.718  -0.529  76.726  1.00 98.92           C  
ATOM   3318  OG1 THR A 233      23.058  -2.752  75.925  1.00 98.92           O  
ATOM   3319  H   THR A 233      25.451  -2.862  74.799  1.00 98.92           H  
ATOM   3320  HA  THR A 233      23.513  -0.851  74.141  1.00 98.92           H  
ATOM   3321  HB  THR A 233      24.514  -1.692  76.881  1.00 98.92           H  
ATOM   3322  HG1 THR A 233      23.737  -3.422  75.819  1.00 98.92           H  
ATOM   3323 HG21 THR A 233      22.229  -0.954  77.602  1.00 98.92           H  
ATOM   3324 HG22 THR A 233      23.237   0.378  77.037  1.00 98.92           H  
ATOM   3325 HG23 THR A 233      21.963  -0.269  75.983  1.00 98.92           H  
ATOM   3326  N   GLU A 234      26.169   0.280  75.777  1.00 98.76           N  
ATOM   3327  CA  GLU A 234      26.923   1.498  76.096  1.00 98.76           C  
ATOM   3328  C   GLU A 234      27.408   2.212  74.828  1.00 98.76           C  
ATOM   3329  O   GLU A 234      27.189   3.410  74.671  1.00 98.76           O  
ATOM   3330  CB  GLU A 234      28.111   1.156  77.011  1.00 98.76           C  
ATOM   3331  CG  GLU A 234      27.706   0.618  78.396  1.00 98.76           C  
ATOM   3332  CD  GLU A 234      26.757   1.551  79.157  1.00 98.76           C  
ATOM   3333  OE1 GLU A 234      25.763   1.036  79.729  1.00 98.76           O  
ATOM   3334  OE2 GLU A 234      27.020   2.768  79.154  1.00 98.76           O1-
ATOM   3335  H   GLU A 234      26.466  -0.582  76.215  1.00 98.76           H  
ATOM   3336  HA  GLU A 234      26.275   2.202  76.619  1.00 98.76           H  
ATOM   3337  HB2 GLU A 234      28.739   0.413  76.519  1.00 98.76           H  
ATOM   3338  HB3 GLU A 234      28.713   2.053  77.151  1.00 98.76           H  
ATOM   3339  HG2 GLU A 234      27.225  -0.355  78.289  1.00 98.76           H  
ATOM   3340  HG3 GLU A 234      28.610   0.466  78.986  1.00 98.76           H  
ATOM   3341  N   LYS A 235      27.958   1.472  73.852  1.00 98.85           N  
ATOM   3342  CA  LYS A 235      28.372   2.058  72.568  1.00 98.85           C  
ATOM   3343  C   LYS A 235      27.200   2.699  71.818  1.00 98.85           C  
ATOM   3344  O   LYS A 235      27.368   3.732  71.179  1.00 98.85           O  
ATOM   3345  CB  LYS A 235      29.058   0.985  71.707  1.00 98.85           C  
ATOM   3346  CG  LYS A 235      29.665   1.604  70.442  1.00 98.85           C  
ATOM   3347  CD  LYS A 235      30.379   0.571  69.566  1.00 98.85           C  
ATOM   3348  CE  LYS A 235      30.979   1.333  68.382  1.00 98.85           C  
ATOM   3349  NZ  LYS A 235      31.612   0.436  67.392  1.00 98.85           N1+
ATOM   3350  H   LYS A 235      28.097   0.485  74.015  1.00 98.85           H  
ATOM   3351  HA  LYS A 235      29.077   2.862  72.777  1.00 98.85           H  
ATOM   3352  HB2 LYS A 235      29.857   0.523  72.288  1.00 98.85           H  
ATOM   3353  HB3 LYS A 235      28.335   0.217  71.432  1.00 98.85           H  
ATOM   3354  HG2 LYS A 235      30.379   2.373  70.738  1.00 98.85           H  
ATOM   3355  HG3 LYS A 235      28.883   2.071  69.844  1.00 98.85           H  
ATOM   3356  HD2 LYS A 235      31.166   0.082  70.140  1.00 98.85           H  
ATOM   3357  HD3 LYS A 235      29.662  -0.173  69.219  1.00 98.85           H  
ATOM   3358  HE2 LYS A 235      31.708   2.047  68.765  1.00 98.85           H  
ATOM   3359  HE3 LYS A 235      30.188   1.906  67.897  1.00 98.85           H  
ATOM   3360  HZ1 LYS A 235      32.249  -0.229  67.806  1.00 98.85           H  
ATOM   3361  HZ2 LYS A 235      30.890  -0.045  66.876  1.00 98.85           H  
ATOM   3362  HZ3 LYS A 235      32.068   0.975  66.669  1.00 98.85           H  
ATOM   3363  N   THR A 236      26.021   2.082  71.862  1.00 98.89           N  
ATOM   3364  CA  THR A 236      24.836   2.595  71.162  1.00 98.89           C  
ATOM   3365  C   THR A 236      24.264   3.831  71.847  1.00 98.89           C  
ATOM   3366  O   THR A 236      23.902   4.779  71.159  1.00 98.89           O  
ATOM   3367  CB  THR A 236      23.767   1.506  71.018  1.00 98.89           C  
ATOM   3368  CG2 THR A 236      22.578   1.988  70.192  1.00 98.89           C  
ATOM   3369  OG1 THR A 236      24.331   0.386  70.358  1.00 98.89           O  
ATOM   3370  H   THR A 236      25.926   1.284  72.474  1.00 98.89           H  
ATOM   3371  HA  THR A 236      25.125   2.913  70.161  1.00 98.89           H  
ATOM   3372  HB  THR A 236      23.416   1.197  72.002  1.00 98.89           H  
ATOM   3373  HG1 THR A 236      24.706  -0.150  71.059  1.00 98.89           H  
ATOM   3374 HG21 THR A 236      22.928   2.377  69.236  1.00 98.89           H  
ATOM   3375 HG22 THR A 236      21.888   1.162  70.023  1.00 98.89           H  
ATOM   3376 HG23 THR A 236      22.046   2.777  70.723  1.00 98.89           H  
ATOM   3377  N   LEU A 237      24.220   3.858  73.181  1.00 98.55           N  
ATOM   3378  CA  LEU A 237      23.786   5.037  73.933  1.00 98.55           C  
ATOM   3379  C   LEU A 237      24.783   6.198  73.792  1.00 98.55           C  
ATOM   3380  O   LEU A 237      24.375   7.349  73.649  1.00 98.55           O  
ATOM   3381  CB  LEU A 237      23.564   4.652  75.408  1.00 98.55           C  
ATOM   3382  CG  LEU A 237      22.435   3.632  75.658  1.00 98.55           C  
ATOM   3383  CD1 LEU A 237      22.239   3.439  77.162  1.00 98.55           C  
ATOM   3384  CD2 LEU A 237      21.100   4.054  75.039  1.00 98.55           C  
ATOM   3385  H   LEU A 237      24.542   3.054  73.702  1.00 98.55           H  
ATOM   3386  HA  LEU A 237      22.845   5.400  73.519  1.00 98.55           H  
ATOM   3387  HB2 LEU A 237      24.493   4.252  75.813  1.00 98.55           H  
ATOM   3388  HB3 LEU A 237      23.331   5.562  75.960  1.00 98.55           H  
ATOM   3389  HG  LEU A 237      22.707   2.668  75.229  1.00 98.55           H  
ATOM   3390 HD11 LEU A 237      21.477   2.684  77.348  1.00 98.55           H  
ATOM   3391 HD12 LEU A 237      23.174   3.116  77.618  1.00 98.55           H  
ATOM   3392 HD13 LEU A 237      21.931   4.376  77.627  1.00 98.55           H  
ATOM   3393 HD21 LEU A 237      20.307   3.385  75.374  1.00 98.55           H  
ATOM   3394 HD22 LEU A 237      21.156   4.001  73.952  1.00 98.55           H  
ATOM   3395 HD23 LEU A 237      20.854   5.075  75.335  1.00 98.55           H  
ATOM   3396  N   ASP A 238      26.084   5.908  73.726  1.00 98.40           N  
ATOM   3397  CA  ASP A 238      27.122   6.910  73.465  1.00 98.40           C  
ATOM   3398  C   ASP A 238      26.944   7.620  72.114  1.00 98.40           C  
ATOM   3399  O   ASP A 238      27.203   8.819  72.006  1.00 98.40           O  
ATOM   3400  CB  ASP A 238      28.513   6.249  73.524  1.00 98.40           C  
ATOM   3401  CG  ASP A 238      29.085   6.100  74.936  1.00 98.40           C  
ATOM   3402  OD1 ASP A 238      28.517   6.699  75.876  1.00 98.40           O  
ATOM   3403  OD2 ASP A 238      30.215   5.581  75.055  1.00 98.40           O1-
ATOM   3404  H   ASP A 238      26.380   4.968  73.948  1.00 98.40           H  
ATOM   3405  HA  ASP A 238      27.057   7.683  74.229  1.00 98.40           H  
ATOM   3406  HB2 ASP A 238      28.483   5.274  73.036  1.00 98.40           H  
ATOM   3407  HB3 ASP A 238      29.211   6.870  72.963  1.00 98.40           H  
ATOM   3408  N   GLU A 239      26.452   6.915  71.092  1.00 98.31           N  
ATOM   3409  CA  GLU A 239      26.152   7.493  69.774  1.00 98.31           C  
ATOM   3410  C   GLU A 239      24.983   8.481  69.788  1.00 98.31           C  
ATOM   3411  O   GLU A 239      24.843   9.258  68.843  1.00 98.31           O  
ATOM   3412  CB  GLU A 239      25.857   6.380  68.763  1.00 98.31           C  
ATOM   3413  CG  GLU A 239      27.135   5.654  68.356  1.00 98.31           C  
ATOM   3414  CD  GLU A 239      26.871   4.427  67.483  1.00 98.31           C  
ATOM   3415  OE1 GLU A 239      27.879   3.810  67.085  1.00 98.31           O  
ATOM   3416  OE2 GLU A 239      25.706   4.044  67.197  1.00 98.31           O1-
ATOM   3417  H   GLU A 239      26.259   5.935  71.245  1.00 98.31           H  
ATOM   3418  HA  GLU A 239      27.021   8.054  69.429  1.00 98.31           H  
ATOM   3419  HB2 GLU A 239      25.145   5.674  69.192  1.00 98.31           H  
ATOM   3420  HB3 GLU A 239      25.413   6.807  67.865  1.00 98.31           H  
ATOM   3421  HG2 GLU A 239      27.687   5.344  69.242  1.00 98.31           H  
ATOM   3422  HG3 GLU A 239      27.766   6.353  67.806  1.00 98.31           H  
ATOM   3423  N   MET A 240      24.172   8.486  70.851  1.00 97.63           N  
ATOM   3424  CA  MET A 240      23.058   9.421  71.018  1.00 97.63           C  
ATOM   3425  C   MET A 240      23.492  10.764  71.623  1.00 97.63           C  
ATOM   3426  O   MET A 240      22.799  11.771  71.474  1.00 97.63           O  
ATOM   3427  CB  MET A 240      21.939   8.780  71.852  1.00 97.63           C  
ATOM   3428  CG  MET A 240      21.485   7.413  71.319  1.00 97.63           C  
ATOM   3429  SD  MET A 240      20.056   6.669  72.158  1.00 97.63           S  
ATOM   3430  CE  MET A 240      18.775   7.925  71.892  1.00 97.63           C  
ATOM   3431  H   MET A 240      24.346   7.823  71.592  1.00 97.63           H  
ATOM   3432  HA  MET A 240      22.652   9.636  70.029  1.00 97.63           H  
ATOM   3433  HB2 MET A 240      22.263   8.669  72.887  1.00 97.63           H  
ATOM   3434  HB3 MET A 240      21.086   9.459  71.836  1.00 97.63           H  
ATOM   3435  HG2 MET A 240      21.260   7.495  70.255  1.00 97.63           H  
ATOM   3436  HG3 MET A 240      22.317   6.717  71.421  1.00 97.63           H  
ATOM   3437  HE1 MET A 240      18.789   8.252  70.853  1.00 97.63           H  
ATOM   3438  HE2 MET A 240      17.793   7.507  72.117  1.00 97.63           H  
ATOM   3439  HE3 MET A 240      18.956   8.773  72.551  1.00 97.63           H  
ATOM   3440  N   LYS A 241      24.672  10.819  72.258  1.00 96.92           N  
ATOM   3441  CA  LYS A 241      25.204  12.025  72.919  1.00 96.92           C  
ATOM   3442  C   LYS A 241      25.300  13.266  72.019  1.00 96.92           C  
ATOM   3443  O   LYS A 241      25.004  14.349  72.519  1.00 96.92           O  
ATOM   3444  CB  LYS A 241      26.578  11.729  73.543  1.00 96.92           C  
ATOM   3445  CG  LYS A 241      26.466  10.789  74.747  1.00 96.92           C  
ATOM   3446  CD  LYS A 241      27.850  10.411  75.286  1.00 96.92           C  
ATOM   3447  CE  LYS A 241      27.653   9.648  76.598  1.00 96.92           C  
ATOM   3448  NZ  LYS A 241      28.893   8.991  77.069  1.00 96.92           N1+
ATOM   3449  H   LYS A 241      25.202   9.961  72.318  1.00 96.92           H  
ATOM   3450  HA  LYS A 241      24.515  12.302  73.717  1.00 96.92           H  
ATOM   3451  HB2 LYS A 241      27.242  11.295  72.797  1.00 96.92           H  
ATOM   3452  HB3 LYS A 241      27.017  12.667  73.884  1.00 96.92           H  
ATOM   3453  HG2 LYS A 241      25.896  11.291  75.529  1.00 96.92           H  
ATOM   3454  HG3 LYS A 241      25.940   9.879  74.462  1.00 96.92           H  
ATOM   3455  HD2 LYS A 241      28.353   9.777  74.555  1.00 96.92           H  
ATOM   3456  HD3 LYS A 241      28.442  11.309  75.465  1.00 96.92           H  
ATOM   3457  HE2 LYS A 241      27.268  10.335  77.352  1.00 96.92           H  
ATOM   3458  HE3 LYS A 241      26.898   8.879  76.437  1.00 96.92           H  
ATOM   3459  HZ1 LYS A 241      28.737   8.557  77.967  1.00 96.92           H  
ATOM   3460  HZ2 LYS A 241      29.703   9.593  77.063  1.00 96.92           H  
ATOM   3461  HZ3 LYS A 241      29.047   8.186  76.479  1.00 96.92           H  
ATOM   3462  N   PRO A 242      25.687  13.183  70.726  1.00 95.17           N  
ATOM   3463  CA  PRO A 242      25.791  14.366  69.866  1.00 95.17           C  
ATOM   3464  C   PRO A 242      24.491  15.162  69.702  1.00 95.17           C  
ATOM   3465  O   PRO A 242      24.556  16.336  69.341  1.00 95.17           O  
ATOM   3466  CB  PRO A 242      26.277  13.845  68.510  1.00 95.17           C  
ATOM   3467  CG  PRO A 242      27.037  12.573  68.870  1.00 95.17           C  
ATOM   3468  CD  PRO A 242      26.195  12.020  70.012  1.00 95.17           C  
ATOM   3469  HA  PRO A 242      26.547  15.030  70.286  1.00 95.17           H  
ATOM   3470  HB2 PRO A 242      25.425  13.586  67.880  1.00 95.17           H  
ATOM   3471  HB3 PRO A 242      26.916  14.570  68.006  1.00 95.17           H  
ATOM   3472  HG2 PRO A 242      27.089  11.877  68.033  1.00 95.17           H  
ATOM   3473  HG3 PRO A 242      28.034  12.824  69.233  1.00 95.17           H  
ATOM   3474  HD2 PRO A 242      26.797  11.365  70.642  1.00 95.17           H  
ATOM   3475  HD3 PRO A 242      25.345  11.476  69.599  1.00 95.17           H  
ATOM   3476  N   TYR A 243      23.335  14.542  69.948  1.00 94.61           N  
ATOM   3477  CA  TYR A 243      22.018  15.177  69.886  1.00 94.61           C  
ATOM   3478  C   TYR A 243      21.261  15.116  71.222  1.00 94.61           C  
ATOM   3479  O   TYR A 243      20.049  15.296  71.229  1.00 94.61           O  
ATOM   3480  CB  TYR A 243      21.227  14.593  68.706  1.00 94.61           C  
ATOM   3481  CG  TYR A 243      21.046  13.086  68.725  1.00 94.61           C  
ATOM   3482  CD1 TYR A 243      21.937  12.264  68.005  1.00 94.61           C  
ATOM   3483  CD2 TYR A 243      19.966  12.509  69.421  1.00 94.61           C  
ATOM   3484  CE1 TYR A 243      21.733  10.872  67.954  1.00 94.61           C  
ATOM   3485  CE2 TYR A 243      19.755  11.120  69.365  1.00 94.61           C  
ATOM   3486  CZ  TYR A 243      20.628  10.302  68.620  1.00 94.61           C  
ATOM   3487  OH  TYR A 243      20.386   8.970  68.526  1.00 94.61           O  
ATOM   3488  H   TYR A 243      23.345  13.578  70.250  1.00 94.61           H  
ATOM   3489  HA  TYR A 243      22.147  16.241  69.687  1.00 94.61           H  
ATOM   3490  HB2 TYR A 243      21.740  14.867  67.784  1.00 94.61           H  
ATOM   3491  HB3 TYR A 243      20.245  15.065  68.663  1.00 94.61           H  
ATOM   3492  HD1 TYR A 243      22.765  12.705  67.471  1.00 94.61           H  
ATOM   3493  HD2 TYR A 243      19.284  13.134  69.978  1.00 94.61           H  
ATOM   3494  HE1 TYR A 243      22.400  10.233  67.395  1.00 94.61           H  
ATOM   3495  HE2 TYR A 243      18.907  10.689  69.876  1.00 94.61           H  
ATOM   3496  HH  TYR A 243      19.552   8.739  68.942  1.00 94.61           H  
ATOM   3497  N   ASP A 244      21.973  14.883  72.332  1.00 95.04           N  
ATOM   3498  CA  ASP A 244      21.404  14.768  73.686  1.00 95.04           C  
ATOM   3499  C   ASP A 244      20.267  13.735  73.782  1.00 95.04           C  
ATOM   3500  O   ASP A 244      19.242  13.948  74.424  1.00 95.04           O  
ATOM   3501  CB  ASP A 244      21.036  16.163  74.221  1.00 95.04           C  
ATOM   3502  CG  ASP A 244      20.882  16.209  75.745  1.00 95.04           C  
ATOM   3503  OD1 ASP A 244      21.607  15.439  76.419  1.00 95.04           O  
ATOM   3504  OD2 ASP A 244      20.167  17.122  76.221  1.00 95.04           O1-
ATOM   3505  H   ASP A 244      22.976  14.792  72.252  1.00 95.04           H  
ATOM   3506  HA  ASP A 244      22.203  14.383  74.321  1.00 95.04           H  
ATOM   3507  HB2 ASP A 244      21.827  16.863  73.951  1.00 95.04           H  
ATOM   3508  HB3 ASP A 244      20.115  16.505  73.746  1.00 95.04           H  
ATOM   3509  N   GLY A 245      20.429  12.617  73.068  1.00 95.32           N  
ATOM   3510  CA  GLY A 245      19.350  11.657  72.905  1.00 95.32           C  
ATOM   3511  C   GLY A 245      18.956  10.972  74.210  1.00 95.32           C  
ATOM   3512  O   GLY A 245      19.803  10.523  74.987  1.00 95.32           O  
ATOM   3513  H   GLY A 245      21.274  12.502  72.528  1.00 95.32           H  
ATOM   3514  HA2 GLY A 245      19.626  10.902  72.168  1.00 95.32           H  
ATOM   3515  HA3 GLY A 245      18.486  12.196  72.519  1.00 95.32           H  
ATOM   3516  N   PHE A 246      17.648  10.835  74.407  1.00 94.20           N  
ATOM   3517  CA  PHE A 246      17.073  10.309  75.639  1.00 94.20           C  
ATOM   3518  C   PHE A 246      16.487   8.904  75.432  1.00 94.20           C  
ATOM   3519  O   PHE A 246      15.433   8.726  74.812  1.00 94.20           O  
ATOM   3520  CB  PHE A 246      16.048  11.329  76.125  1.00 94.20           C  
ATOM   3521  CG  PHE A 246      15.479  11.077  77.505  1.00 94.20           C  
ATOM   3522  CD1 PHE A 246      14.545  10.050  77.715  1.00 94.20           C  
ATOM   3523  CD2 PHE A 246      15.837  11.913  78.577  1.00 94.20           C  
ATOM   3524  CE1 PHE A 246      13.988   9.854  78.985  1.00 94.20           C  
ATOM   3525  CE2 PHE A 246      15.285  11.706  79.854  1.00 94.20           C  
ATOM   3526  CZ  PHE A 246      14.376  10.658  80.067  1.00 94.20           C  
ATOM   3527  H   PHE A 246      17.032  11.314  73.768  1.00 94.20           H  
ATOM   3528  HA  PHE A 246      17.847  10.252  76.403  1.00 94.20           H  
ATOM   3529  HB2 PHE A 246      16.513  12.315  76.121  1.00 94.20           H  
ATOM   3530  HB3 PHE A 246      15.236  11.358  75.397  1.00 94.20           H  
ATOM   3531  HD1 PHE A 246      14.229   9.429  76.889  1.00 94.20           H  
ATOM   3532  HD2 PHE A 246      16.542  12.716  78.423  1.00 94.20           H  
ATOM   3533  HE1 PHE A 246      13.226   9.102  79.123  1.00 94.20           H  
ATOM   3534  HE2 PHE A 246      15.577  12.346  80.673  1.00 94.20           H  
ATOM   3535  HZ  PHE A 246      13.962  10.487  81.049  1.00 94.20           H  
ATOM   3536  N   ALA A 247      17.157   7.898  75.992  1.00 96.29           N  
ATOM   3537  CA  ALA A 247      16.733   6.502  75.965  1.00 96.29           C  
ATOM   3538  C   ALA A 247      17.094   5.739  77.248  1.00 96.29           C  
ATOM   3539  O   ALA A 247      18.090   6.033  77.912  1.00 96.29           O  
ATOM   3540  CB  ALA A 247      17.349   5.816  74.742  1.00 96.29           C  
ATOM   3541  H   ALA A 247      18.025   8.128  76.453  1.00 96.29           H  
ATOM   3542  HA  ALA A 247      15.649   6.472  75.855  1.00 96.29           H  
ATOM   3543  HB1 ALA A 247      18.436   5.831  74.813  1.00 96.29           H  
ATOM   3544  HB2 ALA A 247      17.042   6.343  73.839  1.00 96.29           H  
ATOM   3545  HB3 ALA A 247      17.006   4.783  74.681  1.00 96.29           H  
ATOM   3546  N   GLY A 248      16.280   4.732  77.548  1.00 97.04           N  
ATOM   3547  CA  GLY A 248      16.503   3.657  78.504  1.00 97.04           C  
ATOM   3548  C   GLY A 248      16.291   2.325  77.794  1.00 97.04           C  
ATOM   3549  O   GLY A 248      15.473   2.229  76.875  1.00 97.04           O  
ATOM   3550  H   GLY A 248      15.461   4.624  76.965  1.00 97.04           H  
ATOM   3551  HA2 GLY A 248      17.521   3.700  78.890  1.00 97.04           H  
ATOM   3552  HA3 GLY A 248      15.804   3.733  79.336  1.00 97.04           H  
ATOM   3553  N   VAL A 249      17.067   1.318  78.172  1.00 98.45           N  
ATOM   3554  CA  VAL A 249      17.169   0.046  77.456  1.00 98.45           C  
ATOM   3555  C   VAL A 249      17.168  -1.104  78.447  1.00 98.45           C  
ATOM   3556  O   VAL A 249      17.895  -1.066  79.436  1.00 98.45           O  
ATOM   3557  CB  VAL A 249      18.453   0.011  76.603  1.00 98.45           C  
ATOM   3558  CG1 VAL A 249      18.575  -1.312  75.850  1.00 98.45           C  
ATOM   3559  CG2 VAL A 249      18.465   1.124  75.545  1.00 98.45           C  
ATOM   3560  H   VAL A 249      17.714   1.478  78.931  1.00 98.45           H  
ATOM   3561  HA  VAL A 249      16.311  -0.074  76.793  1.00 98.45           H  
ATOM   3562  HB  VAL A 249      19.324   0.129  77.247  1.00 98.45           H  
ATOM   3563 HG11 VAL A 249      19.472  -1.298  75.230  1.00 98.45           H  
ATOM   3564 HG12 VAL A 249      17.692  -1.428  75.222  1.00 98.45           H  
ATOM   3565 HG13 VAL A 249      18.665  -2.151  76.539  1.00 98.45           H  
ATOM   3566 HG21 VAL A 249      19.364   1.046  74.933  1.00 98.45           H  
ATOM   3567 HG22 VAL A 249      17.584   1.048  74.910  1.00 98.45           H  
ATOM   3568 HG23 VAL A 249      18.469   2.100  76.032  1.00 98.45           H  
ATOM   3569  N   ILE A 250      16.418  -2.158  78.134  1.00 98.93           N  
ATOM   3570  CA  ILE A 250      16.565  -3.481  78.749  1.00 98.93           C  
ATOM   3571  C   ILE A 250      16.915  -4.501  77.669  1.00 98.93           C  
ATOM   3572  O   ILE A 250      16.404  -4.424  76.548  1.00 98.93           O  
ATOM   3573  CB  ILE A 250      15.307  -3.897  79.540  1.00 98.93           C  
ATOM   3574  CG1 ILE A 250      14.099  -4.138  78.606  1.00 98.93           C  
ATOM   3575  CG2 ILE A 250      15.023  -2.876  80.656  1.00 98.93           C  
ATOM   3576  CD1 ILE A 250      12.789  -4.519  79.302  1.00 98.93           C  
ATOM   3577  H   ILE A 250      15.832  -2.093  77.315  1.00 98.93           H  
ATOM   3578  HA  ILE A 250      17.398  -3.458  79.452  1.00 98.93           H  
ATOM   3579  HB  ILE A 250      15.537  -4.847  80.024  1.00 98.93           H  
ATOM   3580 HG12 ILE A 250      14.336  -4.963  77.933  1.00 98.93           H  
ATOM   3581 HG13 ILE A 250      13.939  -3.254  77.989  1.00 98.93           H  
ATOM   3582 HG21 ILE A 250      14.260  -3.252  81.337  1.00 98.93           H  
ATOM   3583 HG22 ILE A 250      14.693  -1.930  80.229  1.00 98.93           H  
ATOM   3584 HG23 ILE A 250      15.930  -2.700  81.233  1.00 98.93           H  
ATOM   3585 HD11 ILE A 250      12.010  -4.673  78.555  1.00 98.93           H  
ATOM   3586 HD12 ILE A 250      12.925  -5.440  79.869  1.00 98.93           H  
ATOM   3587 HD13 ILE A 250      12.473  -3.734  79.989  1.00 98.93           H  
ATOM   3588  N   GLY A 251      17.748  -5.483  78.000  1.00 98.95           N  
ATOM   3589  CA  GLY A 251      18.093  -6.547  77.069  1.00 98.95           C  
ATOM   3590  C   GLY A 251      18.476  -7.856  77.739  1.00 98.95           C  
ATOM   3591  O   GLY A 251      18.902  -7.890  78.896  1.00 98.95           O  
ATOM   3592  H   GLY A 251      18.211  -5.460  78.897  1.00 98.95           H  
ATOM   3593  HA2 GLY A 251      18.913  -6.226  76.427  1.00 98.95           H  
ATOM   3594  HA3 GLY A 251      17.223  -6.742  76.441  1.00 98.95           H  
ATOM   3595  N   ILE A 252      18.326  -8.938  76.977  1.00 98.97           N  
ATOM   3596  CA  ILE A 252      18.776 -10.284  77.338  1.00 98.97           C  
ATOM   3597  C   ILE A 252      19.454 -10.915  76.123  1.00 98.97           C  
ATOM   3598  O   ILE A 252      18.990 -10.743  74.996  1.00 98.97           O  
ATOM   3599  CB  ILE A 252      17.628 -11.179  77.869  1.00 98.97           C  
ATOM   3600  CG1 ILE A 252      16.870 -10.500  79.031  1.00 98.97           C  
ATOM   3601  CG2 ILE A 252      18.173 -12.549  78.324  1.00 98.97           C  
ATOM   3602  CD1 ILE A 252      15.741 -11.345  79.635  1.00 98.97           C  
ATOM   3603  H   ILE A 252      17.993  -8.799  76.034  1.00 98.97           H  
ATOM   3604  HA  ILE A 252      19.516 -10.179  78.132  1.00 98.97           H  
ATOM   3605  HB  ILE A 252      16.921 -11.351  77.057  1.00 98.97           H  
ATOM   3606 HG12 ILE A 252      17.574 -10.238  79.822  1.00 98.97           H  
ATOM   3607 HG13 ILE A 252      16.417  -9.580  78.660  1.00 98.97           H  
ATOM   3608 HG21 ILE A 252      18.913 -12.416  79.113  1.00 98.97           H  
ATOM   3609 HG22 ILE A 252      18.627 -13.077  77.485  1.00 98.97           H  
ATOM   3610 HG23 ILE A 252      17.368 -13.188  78.686  1.00 98.97           H  
ATOM   3611 HD11 ILE A 252      15.078 -11.701  78.847  1.00 98.97           H  
ATOM   3612 HD12 ILE A 252      16.151 -12.192  80.186  1.00 98.97           H  
ATOM   3613 HD13 ILE A 252      15.172 -10.748  80.348  1.00 98.97           H  
ATOM   3614  N   THR A 253      20.522 -11.671  76.339  1.00 98.91           N  
ATOM   3615  CA  THR A 253      21.194 -12.466  75.301  1.00 98.91           C  
ATOM   3616  C   THR A 253      20.934 -13.958  75.458  1.00 98.91           C  
ATOM   3617  O   THR A 253      20.556 -14.435  76.528  1.00 98.91           O  
ATOM   3618  CB  THR A 253      22.697 -12.223  75.303  1.00 98.91           C  
ATOM   3619  CG2 THR A 253      23.033 -10.767  75.052  1.00 98.91           C  
ATOM   3620  OG1 THR A 253      23.182 -12.557  76.570  1.00 98.91           O  
ATOM   3621  H   THR A 253      20.882 -11.741  77.281  1.00 98.91           H  
ATOM   3622  HA  THR A 253      20.822 -12.175  74.318  1.00 98.91           H  
ATOM   3623  HB  THR A 253      23.175 -12.841  74.542  1.00 98.91           H  
ATOM   3624  HG1 THR A 253      23.916 -13.154  76.406  1.00 98.91           H  
ATOM   3625 HG21 THR A 253      22.673 -10.177  75.894  1.00 98.91           H  
ATOM   3626 HG22 THR A 253      24.113 -10.663  74.952  1.00 98.91           H  
ATOM   3627 HG23 THR A 253      22.538 -10.424  74.144  1.00 98.91           H  
ATOM   3628  N   THR A 254      21.172 -14.724  74.395  1.00 98.24           N  
ATOM   3629  CA  THR A 254      20.950 -16.180  74.388  1.00 98.24           C  
ATOM   3630  C   THR A 254      21.896 -16.927  75.338  1.00 98.24           C  
ATOM   3631  O   THR A 254      21.512 -17.932  75.933  1.00 98.24           O  
ATOM   3632  CB  THR A 254      21.024 -16.721  72.952  1.00 98.24           C  
ATOM   3633  CG2 THR A 254      22.437 -16.702  72.363  1.00 98.24           C  
ATOM   3634  OG1 THR A 254      20.551 -18.045  72.905  1.00 98.24           O  
ATOM   3635  H   THR A 254      21.454 -14.272  73.535  1.00 98.24           H  
ATOM   3636  HA  THR A 254      19.939 -16.369  74.746  1.00 98.24           H  
ATOM   3637  HB  THR A 254      20.379 -16.104  72.325  1.00 98.24           H  
ATOM   3638  HG1 THR A 254      19.620 -18.032  72.671  1.00 98.24           H  
ATOM   3639 HG21 THR A 254      22.857 -15.698  72.418  1.00 98.24           H  
ATOM   3640 HG22 THR A 254      23.081 -17.401  72.898  1.00 98.24           H  
ATOM   3641 HG23 THR A 254      22.384 -17.005  71.317  1.00 98.24           H  
ATOM   3642  N   ASP A 255      23.099 -16.391  75.584  1.00 97.10           N  
ATOM   3643  CA  ASP A 255      24.039 -16.892  76.600  1.00 97.10           C  
ATOM   3644  C   ASP A 255      23.667 -16.465  78.038  1.00 97.10           C  
ATOM   3645  O   ASP A 255      24.339 -16.845  78.995  1.00 97.10           O  
ATOM   3646  CB  ASP A 255      25.496 -16.533  76.230  1.00 97.10           C  
ATOM   3647  CG  ASP A 255      25.829 -15.044  76.351  1.00 97.10           C  
ATOM   3648  OD1 ASP A 255      24.917 -14.235  76.099  1.00 97.10           O  
ATOM   3649  OD2 ASP A 255      26.979 -14.681  76.681  1.00 97.10           O1-
ATOM   3650  H   ASP A 255      23.351 -15.523  75.135  1.00 97.10           H  
ATOM   3651  HA  ASP A 255      23.976 -17.980  76.591  1.00 97.10           H  
ATOM   3652  HB2 ASP A 255      26.165 -17.096  76.881  1.00 97.10           H  
ATOM   3653  HB3 ASP A 255      25.689 -16.855  75.206  1.00 97.10           H  
ATOM   3654  N   GLY A 256      22.564 -15.728  78.212  1.00 96.49           N  
ATOM   3655  CA  GLY A 256      21.961 -15.435  79.509  1.00 96.49           C  
ATOM   3656  C   GLY A 256      22.451 -14.156  80.187  1.00 96.49           C  
ATOM   3657  O   GLY A 256      22.192 -13.979  81.382  1.00 96.49           O  
ATOM   3658  H   GLY A 256      22.056 -15.438  77.389  1.00 96.49           H  
ATOM   3659  HA2 GLY A 256      22.137 -16.272  80.186  1.00 96.49           H  
ATOM   3660  HA3 GLY A 256      20.888 -15.332  79.352  1.00 96.49           H  
ATOM   3661  N   GLN A 257      23.126 -13.255  79.473  1.00 98.13           N  
ATOM   3662  CA  GLN A 257      23.409 -11.915  79.993  1.00 98.13           C  
ATOM   3663  C   GLN A 257      22.089 -11.147  80.096  1.00 98.13           C  
ATOM   3664  O   GLN A 257      21.266 -11.211  79.187  1.00 98.13           O  
ATOM   3665  CB  GLN A 257      24.429 -11.147  79.128  1.00 98.13           C  
ATOM   3666  CG  GLN A 257      25.703 -11.962  78.852  1.00 98.13           C  
ATOM   3667  CD  GLN A 257      26.684 -11.304  77.883  1.00 98.13           C  
ATOM   3668  NE2 GLN A 257      27.696 -12.030  77.473  1.00 98.13           N  
ATOM   3669  OE1 GLN A 257      26.592 -10.150  77.479  1.00 98.13           O  
ATOM   3670  H   GLN A 257      23.250 -13.409  78.483  1.00 98.13           H  
ATOM   3671  HA  GLN A 257      23.831 -12.016  80.993  1.00 98.13           H  
ATOM   3672  HB2 GLN A 257      23.968 -10.854  78.185  1.00 98.13           H  
ATOM   3673  HB3 GLN A 257      24.705 -10.229  79.647  1.00 98.13           H  
ATOM   3674  HG2 GLN A 257      25.435 -12.927  78.421  1.00 98.13           H  
ATOM   3675  HG3 GLN A 257      26.219 -12.151  79.793  1.00 98.13           H  
ATOM   3676 HE21 GLN A 257      27.549 -13.030  77.469  1.00 98.13           H  
ATOM   3677 HE22 GLN A 257      28.235 -11.643  76.711  1.00 98.13           H  
ATOM   3678  N   ILE A 258      21.888 -10.431  81.200  1.00 98.74           N  
ATOM   3679  CA  ILE A 258      20.841  -9.412  81.334  1.00 98.74           C  
ATOM   3680  C   ILE A 258      21.564  -8.093  81.528  1.00 98.74           C  
ATOM   3681  O   ILE A 258      22.549  -8.033  82.266  1.00 98.74           O  
ATOM   3682  CB  ILE A 258      19.874  -9.666  82.510  1.00 98.74           C  
ATOM   3683  CG1 ILE A 258      19.313 -11.097  82.471  1.00 98.74           C  
ATOM   3684  CG2 ILE A 258      18.738  -8.624  82.496  1.00 98.74           C  
ATOM   3685  CD1 ILE A 258      18.310 -11.385  83.596  1.00 98.74           C  
ATOM   3686  H   ILE A 258      22.628 -10.386  81.887  1.00 98.74           H  
ATOM   3687  HA  ILE A 258      20.259  -9.359  80.414  1.00 98.74           H  
ATOM   3688  HB  ILE A 258      20.424  -9.551  83.443  1.00 98.74           H  
ATOM   3689 HG12 ILE A 258      20.155 -11.778  82.599  1.00 98.74           H  
ATOM   3690 HG13 ILE A 258      18.842 -11.293  81.508  1.00 98.74           H  
ATOM   3691 HG21 ILE A 258      18.179  -8.680  81.562  1.00 98.74           H  
ATOM   3692 HG22 ILE A 258      19.141  -7.618  82.611  1.00 98.74           H  
ATOM   3693 HG23 ILE A 258      18.055  -8.777  83.332  1.00 98.74           H  
ATOM   3694 HD11 ILE A 258      18.693 -11.008  84.545  1.00 98.74           H  
ATOM   3695 HD12 ILE A 258      17.350 -10.920  83.378  1.00 98.74           H  
ATOM   3696 HD13 ILE A 258      18.156 -12.459  83.695  1.00 98.74           H  
ATOM   3697  N   TYR A 259      21.091  -7.050  80.865  1.00 98.69           N  
ATOM   3698  CA  TYR A 259      21.620  -5.714  81.062  1.00 98.69           C  
ATOM   3699  C   TYR A 259      20.510  -4.686  80.909  1.00 98.69           C  
ATOM   3700  O   TYR A 259      19.589  -4.862  80.107  1.00 98.69           O  
ATOM   3701  CB  TYR A 259      22.763  -5.462  80.073  1.00 98.69           C  
ATOM   3702  CG  TYR A 259      23.617  -4.264  80.414  1.00 98.69           C  
ATOM   3703  CD1 TYR A 259      23.636  -3.140  79.565  1.00 98.69           C  
ATOM   3704  CD2 TYR A 259      24.370  -4.265  81.602  1.00 98.69           C  
ATOM   3705  CE1 TYR A 259      24.421  -2.019  79.897  1.00 98.69           C  
ATOM   3706  CE2 TYR A 259      25.129  -3.132  81.949  1.00 98.69           C  
ATOM   3707  CZ  TYR A 259      25.162  -2.009  81.097  1.00 98.69           C  
ATOM   3708  OH  TYR A 259      25.937  -0.945  81.430  1.00 98.69           O  
ATOM   3709  H   TYR A 259      20.286  -7.162  80.267  1.00 98.69           H  
ATOM   3710  HA  TYR A 259      22.009  -5.633  82.077  1.00 98.69           H  
ATOM   3711  HB2 TYR A 259      23.416  -6.334  80.040  1.00 98.69           H  
ATOM   3712  HB3 TYR A 259      22.328  -5.322  79.083  1.00 98.69           H  
ATOM   3713  HD1 TYR A 259      23.040  -3.130  78.664  1.00 98.69           H  
ATOM   3714  HD2 TYR A 259      24.335  -5.117  82.266  1.00 98.69           H  
ATOM   3715  HE1 TYR A 259      24.447  -1.149  79.258  1.00 98.69           H  
ATOM   3716  HE2 TYR A 259      25.657  -3.091  82.890  1.00 98.69           H  
ATOM   3717  HH  TYR A 259      25.824  -0.205  80.829  1.00 98.69           H  
ATOM   3718  N   HIS A 260      20.617  -3.609  81.670  1.00 98.42           N  
ATOM   3719  CA  HIS A 260      19.803  -2.424  81.502  1.00 98.42           C  
ATOM   3720  C   HIS A 260      20.689  -1.194  81.680  1.00 98.42           C  
ATOM   3721  O   HIS A 260      21.670  -1.226  82.421  1.00 98.42           O  
ATOM   3722  CB  HIS A 260      18.615  -2.438  82.473  1.00 98.42           C  
ATOM   3723  CG  HIS A 260      19.038  -2.385  83.916  1.00 98.42           C  
ATOM   3724  CD2 HIS A 260      19.275  -3.457  84.733  1.00 98.42           C  
ATOM   3725  ND1 HIS A 260      19.425  -1.256  84.601  1.00 98.42           N  
ATOM   3726  CE1 HIS A 260      19.913  -1.643  85.788  1.00 98.42           C  
ATOM   3727  NE2 HIS A 260      19.850  -2.976  85.909  1.00 98.42           N  
ATOM   3728  H   HIS A 260      21.408  -3.512  82.290  1.00 98.42           H  
ATOM   3729  HA  HIS A 260      19.427  -2.420  80.479  1.00 98.42           H  
ATOM   3730  HB2 HIS A 260      17.979  -1.576  82.268  1.00 98.42           H  
ATOM   3731  HB3 HIS A 260      18.029  -3.340  82.302  1.00 98.42           H  
ATOM   3732  HD1 HIS A 260      19.450  -0.314  84.238  1.00 98.42           H  
ATOM   3733  HD2 HIS A 260      19.123  -4.496  84.483  1.00 98.42           H  
ATOM   3734  HE1 HIS A 260      20.334  -0.984  86.534  1.00 98.42           H  
ATOM   3735  N   SER A 261      20.348  -0.115  80.992  1.00 97.79           N  
ATOM   3736  CA  SER A 261      21.061   1.158  81.088  1.00 97.79           C  
ATOM   3737  C   SER A 261      20.124   2.286  80.673  1.00 97.79           C  
ATOM   3738  O   SER A 261      19.145   2.051  79.958  1.00 97.79           O  
ATOM   3739  CB  SER A 261      22.326   1.115  80.218  1.00 97.79           C  
ATOM   3740  OG  SER A 261      23.191   2.194  80.502  1.00 97.79           O  
ATOM   3741  H   SER A 261      19.520  -0.143  80.415  1.00 97.79           H  
ATOM   3742  HA  SER A 261      21.365   1.327  82.121  1.00 97.79           H  
ATOM   3743  HB2 SER A 261      22.864   0.191  80.431  1.00 97.79           H  
ATOM   3744  HB3 SER A 261      22.051   1.127  79.163  1.00 97.79           H  
ATOM   3745  HG  SER A 261      24.082   1.959  80.232  1.00 97.79           H  
ATOM   3746  N   ASP A 262      20.401   3.500  81.128  1.00 93.86           N  
ATOM   3747  CA  ASP A 262      19.690   4.697  80.711  1.00 93.86           C  
ATOM   3748  C   ASP A 262      20.638   5.888  80.556  1.00 93.86           C  
ATOM   3749  O   ASP A 262      21.680   6.002  81.196  1.00 93.86           O  
ATOM   3750  CB  ASP A 262      18.464   4.983  81.601  1.00 93.86           C  
ATOM   3751  CG  ASP A 262      18.718   5.114  83.111  1.00 93.86           C  
ATOM   3752  OD1 ASP A 262      19.600   5.905  83.504  1.00 93.86           O  
ATOM   3753  OD2 ASP A 262      17.950   4.486  83.881  1.00 93.86           O1-
ATOM   3754  H   ASP A 262      21.250   3.644  81.656  1.00 93.86           H  
ATOM   3755  HA  ASP A 262      19.305   4.511  79.709  1.00 93.86           H  
ATOM   3756  HB2 ASP A 262      18.009   5.907  81.245  1.00 93.86           H  
ATOM   3757  HB3 ASP A 262      17.738   4.186  81.437  1.00 93.86           H  
ATOM   3758  N   THR A 263      20.291   6.761  79.616  1.00 90.56           N  
ATOM   3759  CA  THR A 263      21.027   8.009  79.340  1.00 90.56           C  
ATOM   3760  C   THR A 263      20.743   9.084  80.383  1.00 90.56           C  
ATOM   3761  O   THR A 263      21.566   9.965  80.614  1.00 90.56           O  
ATOM   3762  CB  THR A 263      20.654   8.568  77.962  1.00 90.56           C  
ATOM   3763  CG2 THR A 263      21.131   7.658  76.833  1.00 90.56           C  
ATOM   3764  OG1 THR A 263      19.248   8.666  77.861  1.00 90.56           O  
ATOM   3765  H   THR A 263      19.462   6.547  79.079  1.00 90.56           H  
ATOM   3766  HA  THR A 263      22.098   7.812  79.363  1.00 90.56           H  
ATOM   3767  HB  THR A 263      21.098   9.555  77.831  1.00 90.56           H  
ATOM   3768  HG1 THR A 263      18.909   7.775  77.980  1.00 90.56           H  
ATOM   3769 HG21 THR A 263      20.686   6.668  76.932  1.00 90.56           H  
ATOM   3770 HG22 THR A 263      20.846   8.091  75.874  1.00 90.56           H  
ATOM   3771 HG23 THR A 263      22.217   7.573  76.870  1.00 90.56           H  
ATOM   3772  N   HIS A 264      19.566   9.008  81.000  1.00 82.15           N  
ATOM   3773  CA  HIS A 264      19.054   9.960  81.964  1.00 82.15           C  
ATOM   3774  C   HIS A 264      18.304   9.186  83.042  1.00 82.15           C  
ATOM   3775  O   HIS A 264      17.304   8.545  82.723  1.00 82.15           O  
ATOM   3776  CB  HIS A 264      18.087  10.913  81.264  1.00 82.15           C  
ATOM   3777  CG  HIS A 264      18.757  11.867  80.319  1.00 82.15           C  
ATOM   3778  CD2 HIS A 264      19.126  13.150  80.610  1.00 82.15           C  
ATOM   3779  ND1 HIS A 264      19.099  11.629  79.005  1.00 82.15           N  
ATOM   3780  CE1 HIS A 264      19.655  12.752  78.514  1.00 82.15           C  
ATOM   3781  NE2 HIS A 264      19.690  13.701  79.464  1.00 82.15           N  
ATOM   3782  H   HIS A 264      18.983   8.206  80.806  1.00 82.15           H  
ATOM   3783  HA  HIS A 264      19.879  10.537  82.385  1.00 82.15           H  
ATOM   3784  HB2 HIS A 264      17.359  10.321  80.711  1.00 82.15           H  
ATOM   3785  HB3 HIS A 264      17.555  11.490  82.020  1.00 82.15           H  
ATOM   3786  HD1 HIS A 264      18.999  10.758  78.502  1.00 82.15           H  
ATOM   3787  HD2 HIS A 264      18.996  13.649  81.557  1.00 82.15           H  
ATOM   3788  HE1 HIS A 264      20.022  12.886  77.507  1.00 82.15           H  
ATOM   3789  N   PRO A 265      18.714   9.259  84.312  1.00 71.10           N  
ATOM   3790  CA  PRO A 265      17.990   8.566  85.364  1.00 71.10           C  
ATOM   3791  C   PRO A 265      16.558   9.135  85.504  1.00 71.10           C  
ATOM   3792  O   PRO A 265      16.328  10.326  85.290  1.00 71.10           O  
ATOM   3793  CB  PRO A 265      18.870   8.735  86.602  1.00 71.10           C  
ATOM   3794  CG  PRO A 265      19.653  10.020  86.341  1.00 71.10           C  
ATOM   3795  CD  PRO A 265      19.854   9.994  84.832  1.00 71.10           C  
ATOM   3796  HA  PRO A 265      17.939   7.509  85.104  1.00 71.10           H  
ATOM   3797  HB2 PRO A 265      19.561   7.895  86.670  1.00 71.10           H  
ATOM   3798  HB3 PRO A 265      18.285   8.819  87.518  1.00 71.10           H  
ATOM   3799  HG2 PRO A 265      20.601  10.033  86.878  1.00 71.10           H  
ATOM   3800  HG3 PRO A 265      19.041  10.879  86.615  1.00 71.10           H  
ATOM   3801  HD2 PRO A 265      20.770   9.458  84.586  1.00 71.10           H  
ATOM   3802  HD3 PRO A 265      19.887  11.014  84.450  1.00 71.10           H  
ATOM   3803  N   TYR A 266      15.532   8.354  85.855  1.00 81.39           N  
ATOM   3804  CA  TYR A 266      15.552   6.981  86.375  1.00 81.39           C  
ATOM   3805  C   TYR A 266      14.564   6.095  85.602  1.00 81.39           C  
ATOM   3806  O   TYR A 266      13.348   6.212  85.806  1.00 81.39           O  
ATOM   3807  CB  TYR A 266      15.168   7.027  87.867  1.00 81.39           C  
ATOM   3808  CG  TYR A 266      16.103   7.852  88.729  1.00 81.39           C  
ATOM   3809  CD1 TYR A 266      17.170   7.227  89.404  1.00 81.39           C  
ATOM   3810  CD2 TYR A 266      15.934   9.247  88.815  1.00 81.39           C  
ATOM   3811  CE1 TYR A 266      18.067   7.997  90.171  1.00 81.39           C  
ATOM   3812  CE2 TYR A 266      16.834  10.018  89.575  1.00 81.39           C  
ATOM   3813  CZ  TYR A 266      17.889   9.392  90.272  1.00 81.39           C  
ATOM   3814  OH  TYR A 266      18.686  10.126  91.090  1.00 81.39           O  
ATOM   3815  H   TYR A 266      14.640   8.828  85.877  1.00 81.39           H  
ATOM   3816  HA  TYR A 266      16.545   6.537  86.291  1.00 81.39           H  
ATOM   3817  HB2 TYR A 266      15.144   6.006  88.250  1.00 81.39           H  
ATOM   3818  HB3 TYR A 266      14.162   7.435  87.970  1.00 81.39           H  
ATOM   3819  HD1 TYR A 266      17.304   6.158  89.333  1.00 81.39           H  
ATOM   3820  HD2 TYR A 266      15.125   9.729  88.286  1.00 81.39           H  
ATOM   3821  HE1 TYR A 266      18.873   7.527  90.714  1.00 81.39           H  
ATOM   3822  HE2 TYR A 266      16.711  11.088  89.649  1.00 81.39           H  
ATOM   3823  HH  TYR A 266      18.143  10.810  91.489  1.00 81.39           H  
ATOM   3824  N   MET A 267      15.053   5.208  84.726  1.00 92.39           N  
ATOM   3825  CA  MET A 267      14.190   4.188  84.128  1.00 92.39           C  
ATOM   3826  C   MET A 267      13.710   3.234  85.226  1.00 92.39           C  
ATOM   3827  O   MET A 267      14.507   2.725  86.014  1.00 92.39           O  
ATOM   3828  CB  MET A 267      14.921   3.431  83.011  1.00 92.39           C  
ATOM   3829  CG  MET A 267      14.000   2.412  82.321  1.00 92.39           C  
ATOM   3830  SD  MET A 267      14.756   1.458  80.976  1.00 92.39           S  
ATOM   3831  CE  MET A 267      16.076   0.611  81.884  1.00 92.39           C  
ATOM   3832  H   MET A 267      16.049   5.127  84.580  1.00 92.39           H  
ATOM   3833  HA  MET A 267      13.325   4.683  83.685  1.00 92.39           H  
ATOM   3834  HB2 MET A 267      15.779   2.915  83.442  1.00 92.39           H  
ATOM   3835  HB3 MET A 267      15.280   4.141  82.266  1.00 92.39           H  
ATOM   3836  HG2 MET A 267      13.632   1.701  83.061  1.00 92.39           H  
ATOM   3837  HG3 MET A 267      13.142   2.947  81.914  1.00 92.39           H  
ATOM   3838  HE1 MET A 267      16.548  -0.117  81.226  1.00 92.39           H  
ATOM   3839  HE2 MET A 267      16.828   1.333  82.205  1.00 92.39           H  
ATOM   3840  HE3 MET A 267      15.662   0.095  82.751  1.00 92.39           H  
ATOM   3841  N   VAL A 268      12.407   2.961  85.279  1.00 94.13           N  
ATOM   3842  CA  VAL A 268      11.853   1.968  86.206  1.00 94.13           C  
ATOM   3843  C   VAL A 268      11.845   0.598  85.540  1.00 94.13           C  
ATOM   3844  O   VAL A 268      11.345   0.442  84.427  1.00 94.13           O  
ATOM   3845  CB  VAL A 268      10.484   2.371  86.779  1.00 94.13           C  
ATOM   3846  CG1 VAL A 268      10.552   3.753  87.439  1.00 94.13           C  
ATOM   3847  CG2 VAL A 268       9.335   2.396  85.771  1.00 94.13           C  
ATOM   3848  H   VAL A 268      11.801   3.371  84.582  1.00 94.13           H  
ATOM   3849  HA  VAL A 268      12.521   1.900  87.065  1.00 94.13           H  
ATOM   3850  HB  VAL A 268      10.223   1.642  87.548  1.00 94.13           H  
ATOM   3851 HG11 VAL A 268       9.674   3.912  88.067  1.00 94.13           H  
ATOM   3852 HG12 VAL A 268      10.615   4.533  86.680  1.00 94.13           H  
ATOM   3853 HG13 VAL A 268      11.445   3.816  88.060  1.00 94.13           H  
ATOM   3854 HG21 VAL A 268       8.405   2.664  86.272  1.00 94.13           H  
ATOM   3855 HG22 VAL A 268       9.205   1.410  85.326  1.00 94.13           H  
ATOM   3856 HG23 VAL A 268       9.543   3.122  84.984  1.00 94.13           H  
ATOM   3857  N   TRP A 269      12.400  -0.403  86.215  1.00 97.70           N  
ATOM   3858  CA  TRP A 269      12.555  -1.753  85.680  1.00 97.70           C  
ATOM   3859  C   TRP A 269      12.499  -2.808  86.783  1.00 97.70           C  
ATOM   3860  O   TRP A 269      12.656  -2.508  87.969  1.00 97.70           O  
ATOM   3861  CB  TRP A 269      13.865  -1.840  84.878  1.00 97.70           C  
ATOM   3862  CG  TRP A 269      15.094  -1.517  85.666  1.00 97.70           C  
ATOM   3863  CD1 TRP A 269      15.681  -0.302  85.738  1.00 97.70           C  
ATOM   3864  CD2 TRP A 269      15.865  -2.390  86.545  1.00 97.70           C  
ATOM   3865  CE2 TRP A 269      16.878  -1.605  87.174  1.00 97.70           C  
ATOM   3866  CE3 TRP A 269      15.803  -3.759  86.886  1.00 97.70           C  
ATOM   3867  NE1 TRP A 269      16.734  -0.347  86.627  1.00 97.70           N  
ATOM   3868  CZ2 TRP A 269      17.762  -2.140  88.116  1.00 97.70           C  
ATOM   3869  CZ3 TRP A 269      16.701  -4.311  87.819  1.00 97.70           C  
ATOM   3870  CH2 TRP A 269      17.681  -3.506  88.425  1.00 97.70           C  
ATOM   3871  H   TRP A 269      12.835  -0.214  87.107  1.00 97.70           H  
ATOM   3872  HA  TRP A 269      11.724  -1.962  85.004  1.00 97.70           H  
ATOM   3873  HB2 TRP A 269      13.803  -1.159  84.030  1.00 97.70           H  
ATOM   3874  HB3 TRP A 269      13.977  -2.846  84.473  1.00 97.70           H  
ATOM   3875  HD1 TRP A 269      15.352   0.581  85.211  1.00 97.70           H  
ATOM   3876  HE1 TRP A 269      17.308   0.455  86.840  1.00 97.70           H  
ATOM   3877  HE3 TRP A 269      15.072  -4.394  86.408  1.00 97.70           H  
ATOM   3878  HZ2 TRP A 269      18.532  -1.531  88.566  1.00 97.70           H  
ATOM   3879  HZ3 TRP A 269      16.657  -5.361  88.068  1.00 97.70           H  
ATOM   3880  HH2 TRP A 269      18.392  -3.940  89.112  1.00 97.70           H  
ATOM   3881  N   ALA A 270      12.260  -4.050  86.376  1.00 98.81           N  
ATOM   3882  CA  ALA A 270      12.420  -5.223  87.223  1.00 98.81           C  
ATOM   3883  C   ALA A 270      12.875  -6.417  86.382  1.00 98.81           C  
ATOM   3884  O   ALA A 270      12.494  -6.542  85.218  1.00 98.81           O  
ATOM   3885  CB  ALA A 270      11.112  -5.519  87.960  1.00 98.81           C  
ATOM   3886  H   ALA A 270      12.137  -4.211  85.387  1.00 98.81           H  
ATOM   3887  HA  ALA A 270      13.198  -5.018  87.958  1.00 98.81           H  
ATOM   3888  HB1 ALA A 270      11.253  -6.386  88.605  1.00 98.81           H  
ATOM   3889  HB2 ALA A 270      10.312  -5.720  87.247  1.00 98.81           H  
ATOM   3890  HB3 ALA A 270      10.848  -4.663  88.584  1.00 98.81           H  
ATOM   3891  N   LEU A 271      13.668  -7.304  86.969  1.00 98.86           N  
ATOM   3892  CA  LEU A 271      14.107  -8.547  86.340  1.00 98.86           C  
ATOM   3893  C   LEU A 271      13.842  -9.740  87.249  1.00 98.86           C  
ATOM   3894  O   LEU A 271      13.719  -9.602  88.467  1.00 98.86           O  
ATOM   3895  CB  LEU A 271      15.568  -8.426  85.860  1.00 98.86           C  
ATOM   3896  CG  LEU A 271      16.627  -8.275  86.969  1.00 98.86           C  
ATOM   3897  CD1 LEU A 271      17.054  -9.612  87.581  1.00 98.86           C  
ATOM   3898  CD2 LEU A 271      17.882  -7.614  86.397  1.00 98.86           C  
ATOM   3899  H   LEU A 271      13.908  -7.161  87.939  1.00 98.86           H  
ATOM   3900  HA  LEU A 271      13.499  -8.715  85.452  1.00 98.86           H  
ATOM   3901  HB2 LEU A 271      15.619  -7.546  85.218  1.00 98.86           H  
ATOM   3902  HB3 LEU A 271      15.817  -9.288  85.242  1.00 98.86           H  
ATOM   3903  HG  LEU A 271      16.225  -7.627  87.748  1.00 98.86           H  
ATOM   3904 HD11 LEU A 271      17.379 -10.308  86.808  1.00 98.86           H  
ATOM   3905 HD12 LEU A 271      17.884  -9.443  88.268  1.00 98.86           H  
ATOM   3906 HD13 LEU A 271      16.251 -10.058  88.167  1.00 98.86           H  
ATOM   3907 HD21 LEU A 271      18.341  -8.252  85.642  1.00 98.86           H  
ATOM   3908 HD22 LEU A 271      18.597  -7.446  87.204  1.00 98.86           H  
ATOM   3909 HD23 LEU A 271      17.634  -6.643  85.969  1.00 98.86           H  
ATOM   3910  N   HIS A 272      13.750 -10.915  86.638  1.00 98.69           N  
ATOM   3911  CA  HIS A 272      13.695 -12.183  87.344  1.00 98.69           C  
ATOM   3912  C   HIS A 272      14.500 -13.243  86.579  1.00 98.69           C  
ATOM   3913  O   HIS A 272      14.188 -13.583  85.433  1.00 98.69           O  
ATOM   3914  CB  HIS A 272      12.230 -12.583  87.573  1.00 98.69           C  
ATOM   3915  CG  HIS A 272      12.016 -13.724  88.538  1.00 98.69           C  
ATOM   3916  CD2 HIS A 272      10.917 -13.910  89.331  1.00 98.69           C  
ATOM   3917  ND1 HIS A 272      12.892 -14.739  88.839  1.00 98.69           N  
ATOM   3918  CE1 HIS A 272      12.353 -15.488  89.814  1.00 98.69           C  
ATOM   3919  NE2 HIS A 272      11.132 -15.033  90.136  1.00 98.69           N  
ATOM   3920  H   HIS A 272      13.833 -10.934  85.631  1.00 98.69           H  
ATOM   3921  HA  HIS A 272      14.155 -12.039  88.321  1.00 98.69           H  
ATOM   3922  HB2 HIS A 272      11.771 -12.835  86.618  1.00 98.69           H  
ATOM   3923  HB3 HIS A 272      11.704 -11.719  87.979  1.00 98.69           H  
ATOM   3924  HD1 HIS A 272      13.809 -14.861  88.435  1.00 98.69           H  
ATOM   3925  HD2 HIS A 272      10.057 -13.259  89.363  1.00 98.69           H  
ATOM   3926  HE1 HIS A 272      12.833 -16.333  90.285  1.00 98.69           H  
ATOM   3927  N   ASP A 273      15.526 -13.799  87.219  1.00 97.47           N  
ATOM   3928  CA  ASP A 273      16.381 -14.856  86.649  1.00 97.47           C  
ATOM   3929  C   ASP A 273      16.596 -16.065  87.574  1.00 97.47           C  
ATOM   3930  O   ASP A 273      17.371 -16.974  87.281  1.00 97.47           O  
ATOM   3931  CB  ASP A 273      17.688 -14.247  86.143  1.00 97.47           C  
ATOM   3932  CG  ASP A 273      18.677 -13.793  87.208  1.00 97.47           C  
ATOM   3933  OD1 ASP A 273      18.285 -13.734  88.394  1.00 97.47           O  
ATOM   3934  OD2 ASP A 273      19.828 -13.560  86.756  1.00 97.47           O1-
ATOM   3935  H   ASP A 273      15.835 -13.379  88.085  1.00 97.47           H  
ATOM   3936  HA  ASP A 273      15.875 -15.267  85.775  1.00 97.47           H  
ATOM   3937  HB2 ASP A 273      17.442 -13.398  85.503  1.00 97.47           H  
ATOM   3938  HB3 ASP A 273      18.194 -14.999  85.538  1.00 97.47           H  
ATOM   3939  N   GLY A 274      15.842 -16.085  88.667  1.00 94.74           N  
ATOM   3940  CA  GLY A 274      15.882 -17.060  89.751  1.00 94.74           C  
ATOM   3941  C   GLY A 274      15.644 -16.315  91.057  1.00 94.74           C  
ATOM   3942  O   GLY A 274      14.823 -16.737  91.868  1.00 94.74           O  
ATOM   3943  H   GLY A 274      15.427 -15.194  88.902  1.00 94.74           H  
ATOM   3944  HA2 GLY A 274      15.109 -17.816  89.613  1.00 94.74           H  
ATOM   3945  HA3 GLY A 274      16.865 -17.530  89.793  1.00 94.74           H  
ATOM   3946  N   ASP A 275      16.244 -15.129  91.132  1.00 96.58           N  
ATOM   3947  CA  ASP A 275      15.962 -14.078  92.095  1.00 96.58           C  
ATOM   3948  C   ASP A 275      15.280 -12.892  91.392  1.00 96.58           C  
ATOM   3949  O   ASP A 275      15.288 -12.803  90.161  1.00 96.58           O  
ATOM   3950  CB  ASP A 275      17.277 -13.694  92.786  1.00 96.58           C  
ATOM   3951  CG  ASP A 275      17.859 -14.882  93.564  1.00 96.58           C  
ATOM   3952  OD1 ASP A 275      17.124 -15.419  94.426  1.00 96.58           O  
ATOM   3953  OD2 ASP A 275      19.030 -15.249  93.318  1.00 96.58           O1-
ATOM   3954  H   ASP A 275      16.922 -14.889  90.422  1.00 96.58           H  
ATOM   3955  HA  ASP A 275      15.281 -14.455  92.857  1.00 96.58           H  
ATOM   3956  HB2 ASP A 275      17.089 -12.878  93.483  1.00 96.58           H  
ATOM   3957  HB3 ASP A 275      17.993 -13.348  92.040  1.00 96.58           H  
ATOM   3958  N   ILE A 276      14.646 -12.013  92.173  1.00 98.03           N  
ATOM   3959  CA  ILE A 276      13.983 -10.799  91.679  1.00 98.03           C  
ATOM   3960  C   ILE A 276      14.818  -9.584  92.068  1.00 98.03           C  
ATOM   3961  O   ILE A 276      15.180  -9.429  93.236  1.00 98.03           O  
ATOM   3962  CB  ILE A 276      12.530 -10.669  92.202  1.00 98.03           C  
ATOM   3963  CG1 ILE A 276      11.667 -11.843  91.701  1.00 98.03           C  
ATOM   3964  CG2 ILE A 276      11.903  -9.337  91.739  1.00 98.03           C  
ATOM   3965  CD1 ILE A 276      10.269 -11.932  92.332  1.00 98.03           C  
ATOM   3966  H   ILE A 276      14.760 -12.103  93.173  1.00 98.03           H  
ATOM   3967  HA  ILE A 276      13.939 -10.837  90.590  1.00 98.03           H  
ATOM   3968  HB  ILE A 276      12.549 -10.687  93.291  1.00 98.03           H  
ATOM   3969 HG12 ILE A 276      11.560 -11.742  90.621  1.00 98.03           H  
ATOM   3970 HG13 ILE A 276      12.175 -12.785  91.910  1.00 98.03           H  
ATOM   3971 HG21 ILE A 276      12.425  -8.494  92.193  1.00 98.03           H  
ATOM   3972 HG22 ILE A 276      10.855  -9.272  92.030  1.00 98.03           H  
ATOM   3973 HG23 ILE A 276      11.973  -9.251  90.654  1.00 98.03           H  
ATOM   3974 HD11 ILE A 276       9.795 -12.863  92.022  1.00 98.03           H  
ATOM   3975 HD12 ILE A 276      10.351 -11.922  93.419  1.00 98.03           H  
ATOM   3976 HD13 ILE A 276       9.642 -11.103  92.003  1.00 98.03           H  
ATOM   3977  N   GLU A 277      15.028  -8.685  91.114  1.00 98.29           N  
ATOM   3978  CA  GLU A 277      15.596  -7.359  91.346  1.00 98.29           C  
ATOM   3979  C   GLU A 277      14.678  -6.294  90.735  1.00 98.29           C  
ATOM   3980  O   GLU A 277      14.056  -6.509  89.693  1.00 98.29           O  
ATOM   3981  CB  GLU A 277      17.035  -7.307  90.815  1.00 98.29           C  
ATOM   3982  CG  GLU A 277      17.771  -6.025  91.228  1.00 98.29           C  
ATOM   3983  CD  GLU A 277      19.225  -5.968  90.727  1.00 98.29           C  
ATOM   3984  OE1 GLU A 277      19.873  -4.932  90.999  1.00 98.29           O  
ATOM   3985  OE2 GLU A 277      19.687  -6.945  90.095  1.00 98.29           O1-
ATOM   3986  H   GLU A 277      14.681  -8.881  90.186  1.00 98.29           H  
ATOM   3987  HA  GLU A 277      15.645  -7.177  92.420  1.00 98.29           H  
ATOM   3988  HB2 GLU A 277      17.579  -8.163  91.213  1.00 98.29           H  
ATOM   3989  HB3 GLU A 277      17.022  -7.378  89.727  1.00 98.29           H  
ATOM   3990  HG2 GLU A 277      17.230  -5.164  90.838  1.00 98.29           H  
ATOM   3991  HG3 GLU A 277      17.765  -5.959  92.316  1.00 98.29           H  
ATOM   3992  N   VAL A 278      14.554  -5.155  91.412  1.00 97.44           N  
ATOM   3993  CA  VAL A 278      13.716  -4.019  91.012  1.00 97.44           C  
ATOM   3994  C   VAL A 278      14.549  -2.752  91.166  1.00 97.44           C  
ATOM   3995  O   VAL A 278      15.383  -2.676  92.067  1.00 97.44           O  
ATOM   3996  CB  VAL A 278      12.430  -3.936  91.864  1.00 97.44           C  
ATOM   3997  CG1 VAL A 278      11.478  -2.831  91.387  1.00 97.44           C  
ATOM   3998  CG2 VAL A 278      11.632  -5.248  91.851  1.00 97.44           C  
ATOM   3999  H   VAL A 278      15.179  -4.988  92.188  1.00 97.44           H  
ATOM   4000  HA  VAL A 278      13.437  -4.117  89.963  1.00 97.44           H  
ATOM   4001  HB  VAL A 278      12.704  -3.726  92.898  1.00 97.44           H  
ATOM   4002 HG11 VAL A 278      11.940  -1.856  91.538  1.00 97.44           H  
ATOM   4003 HG12 VAL A 278      10.557  -2.860  91.969  1.00 97.44           H  
ATOM   4004 HG13 VAL A 278      11.242  -2.967  90.331  1.00 97.44           H  
ATOM   4005 HG21 VAL A 278      11.380  -5.523  90.827  1.00 97.44           H  
ATOM   4006 HG22 VAL A 278      10.718  -5.119  92.431  1.00 97.44           H  
ATOM   4007 HG23 VAL A 278      12.222  -6.047  92.301  1.00 97.44           H  
ATOM   4008  N   PHE A 279      14.315  -1.758  90.310  1.00 92.95           N  
ATOM   4009  CA  PHE A 279      14.969  -0.453  90.410  1.00 92.95           C  
ATOM   4010  C   PHE A 279      14.858   0.157  91.826  1.00 92.95           C  
ATOM   4011  O   PHE A 279      13.844  -0.015  92.511  1.00 92.95           O  
ATOM   4012  CB  PHE A 279      14.388   0.491  89.348  1.00 92.95           C  
ATOM   4013  CG  PHE A 279      13.074   1.144  89.745  1.00 92.95           C  
ATOM   4014  CD1 PHE A 279      11.864   0.427  89.700  1.00 92.95           C  
ATOM   4015  CD2 PHE A 279      13.077   2.468  90.222  1.00 92.95           C  
ATOM   4016  CE1 PHE A 279      10.666   1.032  90.125  1.00 92.95           C  
ATOM   4017  CE2 PHE A 279      11.879   3.076  90.632  1.00 92.95           C  
ATOM   4018  CZ  PHE A 279      10.671   2.360  90.581  1.00 92.95           C  
ATOM   4019  H   PHE A 279      13.676  -1.924  89.547  1.00 92.95           H  
ATOM   4020  HA  PHE A 279      16.025  -0.607  90.188  1.00 92.95           H  
ATOM   4021  HB2 PHE A 279      14.255  -0.052  88.411  1.00 92.95           H  
ATOM   4022  HB3 PHE A 279      15.120   1.275  89.155  1.00 92.95           H  
ATOM   4023  HD1 PHE A 279      11.852  -0.600  89.364  1.00 92.95           H  
ATOM   4024  HD2 PHE A 279      14.004   3.019  90.281  1.00 92.95           H  
ATOM   4025  HE1 PHE A 279       9.743   0.473  90.118  1.00 92.95           H  
ATOM   4026  HE2 PHE A 279      11.894   4.101  90.972  1.00 92.95           H  
ATOM   4027  HZ  PHE A 279       9.753   2.823  90.909  1.00 92.95           H  
ATOM   4028  N   ASN A 280      15.887   0.901  92.248  1.00 85.45           N  
ATOM   4029  CA  ASN A 280      16.034   1.417  93.620  1.00 85.45           C  
ATOM   4030  C   ASN A 280      15.612   2.867  93.816  1.00 85.45           C  
ATOM   4031  O   ASN A 280      15.685   3.682  92.870  1.00 85.45           O  
ATOM   4032  CB  ASN A 280      17.474   1.176  94.110  1.00 85.45           C  
ATOM   4033  CG  ASN A 280      17.734  -0.273  94.481  1.00 85.45           C  
ATOM   4034  ND2 ASN A 280      18.870  -0.811  94.108  1.00 85.45           N  
ATOM   4035  OD1 ASN A 280      16.951  -0.926  95.146  1.00 85.45           O  
ATOM   4036  OXT ASN A 280      15.221   3.191  94.961  1.00 85.45           O1-
ATOM   4037  H   ASN A 280      16.635   1.089  91.597  1.00 85.45           H  
ATOM   4038  HA  ASN A 280      15.371   0.852  94.275  1.00 85.45           H  
ATOM   4039  HB2 ASN A 280      18.183   1.512  93.354  1.00 85.45           H  
ATOM   4040  HB3 ASN A 280      17.641   1.760  95.016  1.00 85.45           H  
ATOM   4041 HD21 ASN A 280      18.913  -1.812  94.226  1.00 85.45           H  
ATOM   4042 HD22 ASN A 280      19.467  -0.329  93.451  1.00 85.45           H  
TER    4043      ASN A 280 
ATOM   4044  N   MET B   1      31.364  13.538  45.586  1.00 96.77           N  
ATOM   4045  CA  MET B   1      29.898  13.523  45.445  1.00 96.77           C  
ATOM   4046  C   MET B   1      29.491  12.269  44.719  1.00 96.77           C  
ATOM   4047  O   MET B   1      30.135  11.952  43.722  1.00 96.77           O  
ATOM   4048  CB  MET B   1      29.363  14.656  44.589  1.00 96.77           C  
ATOM   4049  CG  MET B   1      29.745  16.052  45.049  1.00 96.77           C  
ATOM   4050  SD  MET B   1      29.074  17.347  43.976  1.00 96.77           S  
ATOM   4051  CE  MET B   1      29.042  16.540  42.354  1.00 96.77           C  
ATOM   4052  H   MET B   1      31.663  14.409  45.999  1.00 96.77           H  
ATOM   4053  HA  MET B   1      29.440  13.561  46.434  1.00 96.77           H  
ATOM   4054  HB2 MET B   1      29.763  14.497  43.587  1.00 96.77           H  
ATOM   4055  HB3 MET B   1      28.276  14.588  44.547  1.00 96.77           H  
ATOM   4056  HG2 MET B   1      29.376  16.211  46.062  1.00 96.77           H  
ATOM   4057  HG3 MET B   1      30.831  16.141  45.047  1.00 96.77           H  
ATOM   4058  HE1 MET B   1      28.276  15.765  42.333  1.00 96.77           H  
ATOM   4059  HE2 MET B   1      30.019  16.116  42.124  1.00 96.77           H  
ATOM   4060  HE3 MET B   1      28.808  17.263  41.573  1.00 96.77           H  
ATOM   4061  H2  MET B   1      31.779  13.417  44.673  1.00 96.77           H  
ATOM   4062  H3  MET B   1      31.652  12.774  46.179  1.00 96.77           H  
ATOM   4063  N   LYS B   2      28.468  11.576  45.200  1.00 98.66           N  
ATOM   4064  CA  LYS B   2      27.968  10.333  44.610  1.00 98.66           C  
ATOM   4065  C   LYS B   2      26.470  10.245  44.859  1.00 98.66           C  
ATOM   4066  O   LYS B   2      26.017  10.694  45.908  1.00 98.66           O  
ATOM   4067  CB  LYS B   2      28.703   9.131  45.234  1.00 98.66           C  
ATOM   4068  CG  LYS B   2      30.208   9.152  44.917  1.00 98.66           C  
ATOM   4069  CD  LYS B   2      30.963   7.910  45.383  1.00 98.66           C  
ATOM   4070  CE  LYS B   2      32.298   7.777  44.633  1.00 98.66           C  
ATOM   4071  NZ  LYS B   2      32.522   6.396  44.140  1.00 98.66           N1+
ATOM   4072  H   LYS B   2      27.962  11.936  45.997  1.00 98.66           H  
ATOM   4073  HA  LYS B   2      28.124  10.330  43.532  1.00 98.66           H  
ATOM   4074  HB2 LYS B   2      28.566   9.132  46.315  1.00 98.66           H  
ATOM   4075  HB3 LYS B   2      28.260   8.219  44.836  1.00 98.66           H  
ATOM   4076  HG2 LYS B   2      30.316   9.260  43.837  1.00 98.66           H  
ATOM   4077  HG3 LYS B   2      30.680  10.007  45.401  1.00 98.66           H  
ATOM   4078  HD2 LYS B   2      30.345   7.029  45.209  1.00 98.66           H  
ATOM   4079  HD3 LYS B   2      31.142   7.973  46.456  1.00 98.66           H  
ATOM   4080  HE2 LYS B   2      32.297   8.455  43.779  1.00 98.66           H  
ATOM   4081  HE3 LYS B   2      33.106   8.069  45.304  1.00 98.66           H  
ATOM   4082  HZ1 LYS B   2      32.471   5.744  44.911  1.00 98.66           H  
ATOM   4083  HZ2 LYS B   2      31.849   6.150  43.428  1.00 98.66           H  
ATOM   4084  HZ3 LYS B   2      33.418   6.304  43.684  1.00 98.66           H  
ATOM   4085  N   ILE B   3      25.722   9.680  43.924  1.00 98.95           N  
ATOM   4086  CA  ILE B   3      24.290   9.425  44.087  1.00 98.95           C  
ATOM   4087  C   ILE B   3      23.948   8.061  43.496  1.00 98.95           C  
ATOM   4088  O   ILE B   3      24.496   7.675  42.465  1.00 98.95           O  
ATOM   4089  CB  ILE B   3      23.456  10.580  43.490  1.00 98.95           C  
ATOM   4090  CG1 ILE B   3      21.973  10.473  43.897  1.00 98.95           C  
ATOM   4091  CG2 ILE B   3      23.613  10.678  41.966  1.00 98.95           C  
ATOM   4092  CD1 ILE B   3      21.135  11.662  43.412  1.00 98.95           C  
ATOM   4093  H   ILE B   3      26.149   9.376  43.061  1.00 98.95           H  
ATOM   4094  HA  ILE B   3      24.069   9.378  45.154  1.00 98.95           H  
ATOM   4095  HB  ILE B   3      23.840  11.508  43.916  1.00 98.95           H  
ATOM   4096 HG12 ILE B   3      21.915  10.438  44.985  1.00 98.95           H  
ATOM   4097 HG13 ILE B   3      21.536   9.558  43.499  1.00 98.95           H  
ATOM   4098 HG21 ILE B   3      24.670  10.677  41.700  1.00 98.95           H  
ATOM   4099 HG22 ILE B   3      23.132   9.824  41.486  1.00 98.95           H  
ATOM   4100 HG23 ILE B   3      23.165  11.597  41.589  1.00 98.95           H  
ATOM   4101 HD11 ILE B   3      20.162  11.651  43.904  1.00 98.95           H  
ATOM   4102 HD12 ILE B   3      20.975  11.592  42.336  1.00 98.95           H  
ATOM   4103 HD13 ILE B   3      21.640  12.598  43.646  1.00 98.95           H  
ATOM   4104  N   ILE B   4      23.050   7.337  44.150  1.00 98.98           N  
ATOM   4105  CA  ILE B   4      22.469   6.094  43.650  1.00 98.98           C  
ATOM   4106  C   ILE B   4      20.973   6.099  43.943  1.00 98.98           C  
ATOM   4107  O   ILE B   4      20.547   6.572  44.997  1.00 98.98           O  
ATOM   4108  CB  ILE B   4      23.208   4.854  44.206  1.00 98.98           C  
ATOM   4109  CG1 ILE B   4      22.669   3.563  43.553  1.00 98.98           C  
ATOM   4110  CG2 ILE B   4      23.141   4.762  45.741  1.00 98.98           C  
ATOM   4111  CD1 ILE B   4      23.566   2.335  43.748  1.00 98.98           C  
ATOM   4112  H   ILE B   4      22.670   7.702  45.012  1.00 98.98           H  
ATOM   4113  HA  ILE B   4      22.577   6.079  42.565  1.00 98.98           H  
ATOM   4114  HB  ILE B   4      24.256   4.958  43.924  1.00 98.98           H  
ATOM   4115 HG12 ILE B   4      22.567   3.720  42.480  1.00 98.98           H  
ATOM   4116 HG13 ILE B   4      21.678   3.340  43.947  1.00 98.98           H  
ATOM   4117 HG21 ILE B   4      22.134   4.509  46.073  1.00 98.98           H  
ATOM   4118 HG22 ILE B   4      23.398   5.722  46.191  1.00 98.98           H  
ATOM   4119 HG23 ILE B   4      23.839   4.009  46.107  1.00 98.98           H  
ATOM   4120 HD11 ILE B   4      23.105   1.480  43.254  1.00 98.98           H  
ATOM   4121 HD12 ILE B   4      23.698   2.106  44.806  1.00 98.98           H  
ATOM   4122 HD13 ILE B   4      24.539   2.515  43.291  1.00 98.98           H  
ATOM   4123  N   ILE B   5      20.186   5.588  43.003  1.00 98.95           N  
ATOM   4124  CA  ILE B   5      18.732   5.468  43.096  1.00 98.95           C  
ATOM   4125  C   ILE B   5      18.276   4.055  42.750  1.00 98.95           C  
ATOM   4126  O   ILE B   5      18.917   3.373  41.951  1.00 98.95           O  
ATOM   4127  CB  ILE B   5      18.011   6.505  42.209  1.00 98.95           C  
ATOM   4128  CG1 ILE B   5      18.337   6.362  40.705  1.00 98.95           C  
ATOM   4129  CG2 ILE B   5      18.323   7.920  42.702  1.00 98.95           C  
ATOM   4130  CD1 ILE B   5      17.520   7.297  39.808  1.00 98.95           C  
ATOM   4131  H   ILE B   5      20.618   5.228  42.164  1.00 98.95           H  
ATOM   4132  HA  ILE B   5      18.445   5.648  44.132  1.00 98.95           H  
ATOM   4133  HB  ILE B   5      16.940   6.345  42.335  1.00 98.95           H  
ATOM   4134 HG12 ILE B   5      18.131   5.341  40.386  1.00 98.95           H  
ATOM   4135 HG13 ILE B   5      19.394   6.567  40.537  1.00 98.95           H  
ATOM   4136 HG21 ILE B   5      18.128   7.974  43.773  1.00 98.95           H  
ATOM   4137 HG22 ILE B   5      17.666   8.624  42.189  1.00 98.95           H  
ATOM   4138 HG23 ILE B   5      19.363   8.179  42.507  1.00 98.95           H  
ATOM   4139 HD11 ILE B   5      16.462   7.225  40.057  1.00 98.95           H  
ATOM   4140 HD12 ILE B   5      17.860   8.326  39.930  1.00 98.95           H  
ATOM   4141 HD13 ILE B   5      17.658   7.004  38.767  1.00 98.95           H  
ATOM   4142  N   HIS B   6      17.137   3.641  43.301  1.00 98.45           N  
ATOM   4143  CA  HIS B   6      16.427   2.426  42.897  1.00 98.45           C  
ATOM   4144  C   HIS B   6      14.956   2.722  42.597  1.00 98.45           C  
ATOM   4145  O   HIS B   6      14.391   3.711  43.070  1.00 98.45           O  
ATOM   4146  CB  HIS B   6      16.609   1.296  43.925  1.00 98.45           C  
ATOM   4147  CG  HIS B   6      15.832   1.494  45.200  1.00 98.45           C  
ATOM   4148  CD2 HIS B   6      16.344   1.787  46.426  1.00 98.45           C  
ATOM   4149  ND1 HIS B   6      14.449   1.384  45.314  1.00 98.45           N  
ATOM   4150  CE1 HIS B   6      14.168   1.647  46.599  1.00 98.45           C  
ATOM   4151  NE2 HIS B   6      15.285   1.897  47.290  1.00 98.45           N  
ATOM   4152  H   HIS B   6      16.659   4.269  43.931  1.00 98.45           H  
ATOM   4153  HA  HIS B   6      16.864   2.068  41.965  1.00 98.45           H  
ATOM   4154  HB2 HIS B   6      16.275   0.361  43.475  1.00 98.45           H  
ATOM   4155  HB3 HIS B   6      17.668   1.184  44.155  1.00 98.45           H  
ATOM   4156  HD2 HIS B   6      17.391   1.862  46.683  1.00 98.45           H  
ATOM   4157  HE1 HIS B   6      13.176   1.644  47.025  1.00 98.45           H  
ATOM   4158  HE2 HIS B   6      15.334   2.127  48.272  1.00 98.45           H  
ATOM   4159  N   GLY B   7      14.351   1.861  41.780  1.00 95.13           N  
ATOM   4160  CA  GLY B   7      12.955   1.945  41.345  1.00 95.13           C  
ATOM   4161  C   GLY B   7      12.179   0.645  41.564  1.00 95.13           C  
ATOM   4162  O   GLY B   7      11.281   0.322  40.779  1.00 95.13           O  
ATOM   4163  H   GLY B   7      14.906   1.089  41.439  1.00 95.13           H  
ATOM   4164  HA2 GLY B   7      12.449   2.733  41.903  1.00 95.13           H  
ATOM   4165  HA3 GLY B   7      12.923   2.202  40.286  1.00 95.13           H  
ATOM   4166  N   GLY B   8      12.549  -0.120  42.591  1.00 91.76           N  
ATOM   4167  CA  GLY B   8      11.920  -1.394  42.917  1.00 91.76           C  
ATOM   4168  C   GLY B   8      12.428  -2.574  42.102  1.00 91.76           C  
ATOM   4169  O   GLY B   8      13.509  -2.530  41.516  1.00 91.76           O  
ATOM   4170  H   GLY B   8      13.241   0.242  43.232  1.00 91.76           H  
ATOM   4171  HA2 GLY B   8      10.851  -1.296  42.729  1.00 91.76           H  
ATOM   4172  HA3 GLY B   8      12.078  -1.615  43.972  1.00 91.76           H  
ATOM   4173  N   PHE B   9      11.623  -3.633  42.041  1.00 86.50           N  
ATOM   4174  CA  PHE B   9      11.910  -4.812  41.234  1.00 86.50           C  
ATOM   4175  C   PHE B   9      11.168  -4.800  39.899  1.00 86.50           C  
ATOM   4176  O   PHE B   9      10.211  -4.052  39.658  1.00 86.50           O  
ATOM   4177  CB  PHE B   9      11.638  -6.077  42.052  1.00 86.50           C  
ATOM   4178  CG  PHE B   9      12.674  -6.262  43.132  1.00 86.50           C  
ATOM   4179  CD1 PHE B   9      13.847  -6.977  42.842  1.00 86.50           C  
ATOM   4180  CD2 PHE B   9      12.511  -5.662  44.396  1.00 86.50           C  
ATOM   4181  CE1 PHE B   9      14.844  -7.104  43.816  1.00 86.50           C  
ATOM   4182  CE2 PHE B   9      13.487  -5.861  45.389  1.00 86.50           C  
ATOM   4183  CZ  PHE B   9      14.648  -6.591  45.099  1.00 86.50           C  
ATOM   4184  H   PHE B   9      10.763  -3.641  42.572  1.00 86.50           H  
ATOM   4185  HA  PHE B   9      12.973  -4.826  40.988  1.00 86.50           H  
ATOM   4186  HB2 PHE B   9      10.641  -6.035  42.490  1.00 86.50           H  
ATOM   4187  HB3 PHE B   9      11.671  -6.948  41.398  1.00 86.50           H  
ATOM   4188  HD1 PHE B   9      14.004  -7.414  41.867  1.00 86.50           H  
ATOM   4189  HD2 PHE B   9      11.625  -5.085  44.615  1.00 86.50           H  
ATOM   4190  HE1 PHE B   9      15.777  -7.591  43.575  1.00 86.50           H  
ATOM   4191  HE2 PHE B   9      13.352  -5.454  46.381  1.00 86.50           H  
ATOM   4192  HZ  PHE B   9      15.413  -6.751  45.844  1.00 86.50           H  
ATOM   4193  N   PHE B  10      11.642  -5.645  38.995  1.00 75.52           N  
ATOM   4194  CA  PHE B  10      11.022  -5.892  37.707  1.00 75.52           C  
ATOM   4195  C   PHE B  10      10.979  -7.392  37.411  1.00 75.52           C  
ATOM   4196  O   PHE B  10      11.921  -8.119  37.720  1.00 75.52           O  
ATOM   4197  CB  PHE B  10      11.808  -5.106  36.660  1.00 75.52           C  
ATOM   4198  CG  PHE B  10      11.441  -5.451  35.242  1.00 75.52           C  
ATOM   4199  CD1 PHE B  10      12.240  -6.365  34.534  1.00 75.52           C  
ATOM   4200  CD2 PHE B  10      10.318  -4.860  34.633  1.00 75.52           C  
ATOM   4201  CE1 PHE B  10      11.970  -6.630  33.188  1.00 75.52           C  
ATOM   4202  CE2 PHE B  10      10.053  -5.120  33.281  1.00 75.52           C  
ATOM   4203  CZ  PHE B  10      10.903  -5.974  32.561  1.00 75.52           C  
ATOM   4204  H   PHE B  10      12.482  -6.161  39.211  1.00 75.52           H  
ATOM   4205  HA  PHE B  10       9.994  -5.532  37.716  1.00 75.52           H  
ATOM   4206  HB2 PHE B  10      12.871  -5.301  36.797  1.00 75.52           H  
ATOM   4207  HB3 PHE B  10      11.651  -4.039  36.821  1.00 75.52           H  
ATOM   4208  HD1 PHE B  10      13.080  -6.845  35.017  1.00 75.52           H  
ATOM   4209  HD2 PHE B  10       9.686  -4.181  35.184  1.00 75.52           H  
ATOM   4210  HE1 PHE B  10      12.604  -7.306  32.632  1.00 75.52           H  
ATOM   4211  HE2 PHE B  10       9.226  -4.636  32.785  1.00 75.52           H  
ATOM   4212  HZ  PHE B  10      10.774  -6.099  31.496  1.00 75.52           H  
ATOM   4213  N   SER B  11       9.883  -7.853  36.796  1.00 63.96           N  
ATOM   4214  CA  SER B  11       9.770  -9.231  36.325  1.00 63.96           C  
ATOM   4215  C   SER B  11      10.316  -9.371  34.911  1.00 63.96           C  
ATOM   4216  O   SER B  11       9.862  -8.696  33.983  1.00 63.96           O  
ATOM   4217  CB  SER B  11       8.332  -9.757  36.404  1.00 63.96           C  
ATOM   4218  OG  SER B  11       7.447  -9.238  35.431  1.00 63.96           O  
ATOM   4219  H   SER B  11       9.163  -7.205  36.512  1.00 63.96           H  
ATOM   4220  HA  SER B  11      10.368  -9.866  36.980  1.00 63.96           H  
ATOM   4221  HB2 SER B  11       8.359 -10.840  36.292  1.00 63.96           H  
ATOM   4222  HB3 SER B  11       7.918  -9.506  37.381  1.00 63.96           H  
ATOM   4223  HG  SER B  11       6.573  -9.598  35.597  1.00 63.96           H  
ATOM   4224  N   GLU B  12      11.237 -10.309  34.709  1.00 53.98           N  
ATOM   4225  CA  GLU B  12      11.566 -10.767  33.362  1.00 53.98           C  
ATOM   4226  C   GLU B  12      10.389 -11.569  32.799  1.00 53.98           C  
ATOM   4227  O   GLU B  12      10.280 -12.781  32.968  1.00 53.98           O  
ATOM   4228  CB  GLU B  12      12.867 -11.578  33.342  1.00 53.98           C  
ATOM   4229  CG  GLU B  12      14.091 -10.659  33.326  1.00 53.98           C  
ATOM   4230  CD  GLU B  12      15.389 -11.434  33.057  1.00 53.98           C  
ATOM   4231  OE1 GLU B  12      16.338 -10.787  32.565  1.00 53.98           O  
ATOM   4232  OE2 GLU B  12      15.431 -12.661  33.324  1.00 53.98           O1-
ATOM   4233  H   GLU B  12      11.635 -10.806  35.494  1.00 53.98           H  
ATOM   4234  HA  GLU B  12      11.707  -9.903  32.713  1.00 53.98           H  
ATOM   4235  HB2 GLU B  12      12.903 -12.250  34.199  1.00 53.98           H  
ATOM   4236  HB3 GLU B  12      12.885 -12.171  32.428  1.00 53.98           H  
ATOM   4237  HG2 GLU B  12      14.153 -10.123  34.273  1.00 53.98           H  
ATOM   4238  HG3 GLU B  12      13.956  -9.919  32.537  1.00 53.98           H  
ATOM   4239  N   SER B  13       9.479 -10.883  32.112  1.00 51.41           N  
ATOM   4240  CA  SER B  13       8.612 -11.521  31.125  1.00 51.41           C  
ATOM   4241  C   SER B  13       9.024 -11.066  29.723  1.00 51.41           C  
ATOM   4242  O   SER B  13       9.513  -9.954  29.532  1.00 51.41           O  
ATOM   4243  CB  SER B  13       7.123 -11.351  31.462  1.00 51.41           C  
ATOM   4244  OG  SER B  13       6.676 -10.015  31.404  1.00 51.41           O  
ATOM   4245  H   SER B  13       9.583  -9.879  32.076  1.00 51.41           H  
ATOM   4246  HA  SER B  13       8.791 -12.596  31.152  1.00 51.41           H  
ATOM   4247  HB2 SER B  13       6.538 -11.938  30.755  1.00 51.41           H  
ATOM   4248  HB3 SER B  13       6.938 -11.745  32.462  1.00 51.41           H  
ATOM   4249  HG  SER B  13       6.904  -9.574  32.226  1.00 51.41           H  
ATOM   4250  N   LEU B  14       8.873 -11.937  28.721  1.00 47.72           N  
ATOM   4251  CA  LEU B  14       9.273 -11.651  27.330  1.00 47.72           C  
ATOM   4252  C   LEU B  14       8.614 -10.381  26.773  1.00 47.72           C  
ATOM   4253  O   LEU B  14       9.231  -9.629  26.028  1.00 47.72           O  
ATOM   4254  CB  LEU B  14       8.874 -12.850  26.453  1.00 47.72           C  
ATOM   4255  CG  LEU B  14       9.908 -13.986  26.465  1.00 47.72           C  
ATOM   4256  CD1 LEU B  14       9.242 -15.294  26.040  1.00 47.72           C  
ATOM   4257  CD2 LEU B  14      11.054 -13.692  25.496  1.00 47.72           C  
ATOM   4258  H   LEU B  14       8.521 -12.857  28.940  1.00 47.72           H  
ATOM   4259  HA  LEU B  14      10.351 -11.493  27.286  1.00 47.72           H  
ATOM   4260  HB2 LEU B  14       8.746 -12.518  25.423  1.00 47.72           H  
ATOM   4261  HB3 LEU B  14       7.907 -13.222  26.789  1.00 47.72           H  
ATOM   4262  HG  LEU B  14      10.304 -14.114  27.473  1.00 47.72           H  
ATOM   4263 HD11 LEU B  14       8.820 -15.191  25.039  1.00 47.72           H  
ATOM   4264 HD12 LEU B  14       8.451 -15.551  26.744  1.00 47.72           H  
ATOM   4265 HD13 LEU B  14       9.982 -16.095  26.041  1.00 47.72           H  
ATOM   4266 HD21 LEU B  14      10.678 -13.593  24.478  1.00 47.72           H  
ATOM   4267 HD22 LEU B  14      11.552 -12.764  25.781  1.00 47.72           H  
ATOM   4268 HD23 LEU B  14      11.785 -14.499  25.536  1.00 47.72           H  
ATOM   4269  N   THR B  15       7.366 -10.133  27.161  1.00 52.15           N  
ATOM   4270  CA  THR B  15       6.572  -8.955  26.786  1.00 52.15           C  
ATOM   4271  C   THR B  15       7.100  -7.638  27.359  1.00 52.15           C  
ATOM   4272  O   THR B  15       6.553  -6.585  27.061  1.00 52.15           O  
ATOM   4273  CB  THR B  15       5.106  -9.164  27.225  1.00 52.15           C  
ATOM   4274  CG2 THR B  15       4.336  -9.927  26.147  1.00 52.15           C  
ATOM   4275  OG1 THR B  15       5.023  -9.955  28.400  1.00 52.15           O  
ATOM   4276  H   THR B  15       6.922 -10.773  27.805  1.00 52.15           H  
ATOM   4277  HA  THR B  15       6.602  -8.840  25.702  1.00 52.15           H  
ATOM   4278  HB  THR B  15       4.611  -8.207  27.389  1.00 52.15           H  
ATOM   4279  HG1 THR B  15       5.115  -9.381  29.165  1.00 52.15           H  
ATOM   4280 HG21 THR B  15       3.310 -10.081  26.481  1.00 52.15           H  
ATOM   4281 HG22 THR B  15       4.325  -9.346  25.226  1.00 52.15           H  
ATOM   4282 HG23 THR B  15       4.806 -10.894  25.966  1.00 52.15           H  
ATOM   4283  N   ASN B  16       8.147  -7.673  28.185  1.00 68.91           N  
ATOM   4284  CA  ASN B  16       8.449  -6.618  29.148  1.00 68.91           C  
ATOM   4285  C   ASN B  16       9.703  -5.802  28.782  1.00 68.91           C  
ATOM   4286  O   ASN B  16      10.120  -4.918  29.525  1.00 68.91           O  
ATOM   4287  CB  ASN B  16       8.486  -7.317  30.522  1.00 68.91           C  
ATOM   4288  CG  ASN B  16       7.672  -6.671  31.620  1.00 68.91           C  
ATOM   4289  ND2 ASN B  16       7.703  -7.224  32.811  1.00 68.91           N  
ATOM   4290  OD1 ASN B  16       6.936  -5.722  31.423  1.00 68.91           O  
ATOM   4291  H   ASN B  16       8.595  -8.564  28.346  1.00 68.91           H  
ATOM   4292  HA  ASN B  16       7.623  -5.906  29.141  1.00 68.91           H  
ATOM   4293  HB2 ASN B  16       8.004  -8.289  30.416  1.00 68.91           H  
ATOM   4294  HB3 ASN B  16       9.504  -7.540  30.838  1.00 68.91           H  
ATOM   4295 HD21 ASN B  16       8.453  -7.844  33.081  1.00 68.91           H  
ATOM   4296 HD22 ASN B  16       7.125  -6.795  33.519  1.00 68.91           H  
ATOM   4297  N   GLN B  17      10.312  -6.063  27.622  1.00 78.94           N  
ATOM   4298  CA  GLN B  17      11.547  -5.395  27.202  1.00 78.94           C  
ATOM   4299  C   GLN B  17      11.358  -3.891  26.947  1.00 78.94           C  
ATOM   4300  O   GLN B  17      12.241  -3.101  27.271  1.00 78.94           O  
ATOM   4301  CB  GLN B  17      12.101  -6.142  25.983  1.00 78.94           C  
ATOM   4302  CG  GLN B  17      13.588  -5.846  25.743  1.00 78.94           C  
ATOM   4303  CD  GLN B  17      14.256  -6.885  24.843  1.00 78.94           C  
ATOM   4304  NE2 GLN B  17      15.551  -6.790  24.642  1.00 78.94           N  
ATOM   4305  OE1 GLN B  17      13.655  -7.808  24.316  1.00 78.94           O  
ATOM   4306  H   GLN B  17       9.939  -6.801  27.043  1.00 78.94           H  
ATOM   4307  HA  GLN B  17      12.264  -5.493  28.017  1.00 78.94           H  
ATOM   4308  HB2 GLN B  17      11.523  -5.896  25.092  1.00 78.94           H  
ATOM   4309  HB3 GLN B  17      11.997  -7.209  26.175  1.00 78.94           H  
ATOM   4310  HG2 GLN B  17      14.115  -5.848  26.697  1.00 78.94           H  
ATOM   4311  HG3 GLN B  17      13.697  -4.859  25.295  1.00 78.94           H  
ATOM   4312 HE21 GLN B  17      15.962  -7.513  24.069  1.00 78.94           H  
ATOM   4313 HE22 GLN B  17      16.083  -6.045  25.069  1.00 78.94           H  
ATOM   4314  N   GLU B  18      10.188  -3.480  26.453  1.00 84.62           N  
ATOM   4315  CA  GLU B  18       9.827  -2.060  26.329  1.00 84.62           C  
ATOM   4316  C   GLU B  18       9.731  -1.382  27.701  1.00 84.62           C  
ATOM   4317  O   GLU B  18      10.256  -0.288  27.890  1.00 84.62           O  
ATOM   4318  CB  GLU B  18       8.488  -1.925  25.590  1.00 84.62           C  
ATOM   4319  CG  GLU B  18       8.582  -2.364  24.119  1.00 84.62           C  
ATOM   4320  CD  GLU B  18       7.255  -2.224  23.352  1.00 84.62           C  
ATOM   4321  OE1 GLU B  18       7.285  -2.461  22.121  1.00 84.62           O  
ATOM   4322  OE2 GLU B  18       6.221  -1.912  23.983  1.00 84.62           O1-
ATOM   4323  H   GLU B  18       9.502  -4.168  26.180  1.00 84.62           H  
ATOM   4324  HA  GLU B  18      10.593  -1.531  25.761  1.00 84.62           H  
ATOM   4325  HB2 GLU B  18       8.180  -0.880  25.621  1.00 84.62           H  
ATOM   4326  HB3 GLU B  18       7.738  -2.527  26.104  1.00 84.62           H  
ATOM   4327  HG2 GLU B  18       9.347  -1.763  23.627  1.00 84.62           H  
ATOM   4328  HG3 GLU B  18       8.898  -3.405  24.080  1.00 84.62           H  
ATOM   4329  N   VAL B  19       9.136  -2.059  28.689  1.00 83.67           N  
ATOM   4330  CA  VAL B  19       9.038  -1.554  30.068  1.00 83.67           C  
ATOM   4331  C   VAL B  19      10.421  -1.450  30.707  1.00 83.67           C  
ATOM   4332  O   VAL B  19      10.704  -0.480  31.410  1.00 83.67           O  
ATOM   4333  CB  VAL B  19       8.117  -2.451  30.919  1.00 83.67           C  
ATOM   4334  CG1 VAL B  19       8.008  -1.955  32.369  1.00 83.67           C  
ATOM   4335  CG2 VAL B  19       6.703  -2.505  30.328  1.00 83.67           C  
ATOM   4336  H   VAL B  19       8.747  -2.967  28.479  1.00 83.67           H  
ATOM   4337  HA  VAL B  19       8.614  -0.551  30.044  1.00 83.67           H  
ATOM   4338  HB  VAL B  19       8.519  -3.464  30.935  1.00 83.67           H  
ATOM   4339 HG11 VAL B  19       7.299  -2.579  32.913  1.00 83.67           H  
ATOM   4340 HG12 VAL B  19       8.976  -2.021  32.866  1.00 83.67           H  
ATOM   4341 HG13 VAL B  19       7.663  -0.922  32.382  1.00 83.67           H  
ATOM   4342 HG21 VAL B  19       6.062  -3.123  30.956  1.00 83.67           H  
ATOM   4343 HG22 VAL B  19       6.722  -2.951  29.333  1.00 83.67           H  
ATOM   4344 HG23 VAL B  19       6.284  -1.501  30.263  1.00 83.67           H  
ATOM   4345  N   LYS B  20      11.302  -2.420  30.439  1.00 88.24           N  
ATOM   4346  CA  LYS B  20      12.696  -2.388  30.888  1.00 88.24           C  
ATOM   4347  C   LYS B  20      13.424  -1.161  30.341  1.00 88.24           C  
ATOM   4348  O   LYS B  20      13.985  -0.407  31.131  1.00 88.24           O  
ATOM   4349  CB  LYS B  20      13.390  -3.699  30.499  1.00 88.24           C  
ATOM   4350  CG  LYS B  20      14.840  -3.728  30.991  1.00 88.24           C  
ATOM   4351  CD  LYS B  20      15.481  -5.094  30.725  1.00 88.24           C  
ATOM   4352  CE  LYS B  20      16.901  -5.073  31.282  1.00 88.24           C  
ATOM   4353  NZ  LYS B  20      17.555  -6.401  31.253  1.00 88.24           N1+
ATOM   4354  H   LYS B  20      10.983  -3.203  29.888  1.00 88.24           H  
ATOM   4355  HA  LYS B  20      12.711  -2.295  31.974  1.00 88.24           H  
ATOM   4356  HB2 LYS B  20      12.844  -4.530  30.945  1.00 88.24           H  
ATOM   4357  HB3 LYS B  20      13.383  -3.820  29.416  1.00 88.24           H  
ATOM   4358  HG2 LYS B  20      14.850  -3.529  32.062  1.00 88.24           H  
ATOM   4359  HG3 LYS B  20      15.422  -2.959  30.481  1.00 88.24           H  
ATOM   4360  HD2 LYS B  20      15.503  -5.292  29.654  1.00 88.24           H  
ATOM   4361  HD3 LYS B  20      14.901  -5.867  31.231  1.00 88.24           H  
ATOM   4362  HE2 LYS B  20      16.881  -4.723  32.314  1.00 88.24           H  
ATOM   4363  HE3 LYS B  20      17.507  -4.360  30.724  1.00 88.24           H  
ATOM   4364  HZ1 LYS B  20      17.087  -7.105  31.806  1.00 88.24           H  
ATOM   4365  HZ2 LYS B  20      18.453  -6.257  31.691  1.00 88.24           H  
ATOM   4366  HZ3 LYS B  20      17.781  -6.705  30.317  1.00 88.24           H  
ATOM   4367  N   LEU B  21      13.358  -0.933  29.027  1.00 92.39           N  
ATOM   4368  CA  LEU B  21      13.973   0.232  28.382  1.00 92.39           C  
ATOM   4369  C   LEU B  21      13.401   1.545  28.929  1.00 92.39           C  
ATOM   4370  O   LEU B  21      14.163   2.432  29.303  1.00 92.39           O  
ATOM   4371  CB  LEU B  21      13.773   0.147  26.860  1.00 92.39           C  
ATOM   4372  CG  LEU B  21      14.632  -0.922  26.161  1.00 92.39           C  
ATOM   4373  CD1 LEU B  21      14.172  -1.082  24.711  1.00 92.39           C  
ATOM   4374  CD2 LEU B  21      16.115  -0.552  26.127  1.00 92.39           C  
ATOM   4375  H   LEU B  21      12.860  -1.595  28.450  1.00 92.39           H  
ATOM   4376  HA  LEU B  21      15.040   0.242  28.606  1.00 92.39           H  
ATOM   4377  HB2 LEU B  21      14.014   1.116  26.422  1.00 92.39           H  
ATOM   4378  HB3 LEU B  21      12.721  -0.051  26.658  1.00 92.39           H  
ATOM   4379  HG  LEU B  21      14.522  -1.882  26.668  1.00 92.39           H  
ATOM   4380 HD11 LEU B  21      14.773  -1.843  24.213  1.00 92.39           H  
ATOM   4381 HD12 LEU B  21      13.127  -1.391  24.696  1.00 92.39           H  
ATOM   4382 HD13 LEU B  21      14.272  -0.133  24.185  1.00 92.39           H  
ATOM   4383 HD21 LEU B  21      16.249   0.410  25.632  1.00 92.39           H  
ATOM   4384 HD22 LEU B  21      16.683  -1.318  25.600  1.00 92.39           H  
ATOM   4385 HD23 LEU B  21      16.505  -0.475  27.141  1.00 92.39           H  
ATOM   4386  N   ALA B  22      12.078   1.644  29.077  1.00 92.56           N  
ATOM   4387  CA  ALA B  22      11.435   2.829  29.641  1.00 92.56           C  
ATOM   4388  C   ALA B  22      11.911   3.122  31.075  1.00 92.56           C  
ATOM   4389  O   ALA B  22      12.186   4.272  31.419  1.00 92.56           O  
ATOM   4390  CB  ALA B  22       9.917   2.628  29.582  1.00 92.56           C  
ATOM   4391  H   ALA B  22      11.490   0.905  28.719  1.00 92.56           H  
ATOM   4392  HA  ALA B  22      11.697   3.691  29.027  1.00 92.56           H  
ATOM   4393  HB1 ALA B  22       9.624   1.774  30.194  1.00 92.56           H  
ATOM   4394  HB2 ALA B  22       9.608   2.454  28.552  1.00 92.56           H  
ATOM   4395  HB3 ALA B  22       9.416   3.524  29.952  1.00 92.56           H  
ATOM   4396  N   LYS B  23      12.064   2.088  31.915  1.00 92.39           N  
ATOM   4397  CA  LYS B  23      12.633   2.232  33.264  1.00 92.39           C  
ATOM   4398  C   LYS B  23      14.111   2.632  33.229  1.00 92.39           C  
ATOM   4399  O   LYS B  23      14.509   3.469  34.033  1.00 92.39           O  
ATOM   4400  CB  LYS B  23      12.440   0.946  34.081  1.00 92.39           C  
ATOM   4401  CG  LYS B  23      11.000   0.767  34.592  1.00 92.39           C  
ATOM   4402  CD  LYS B  23      10.931  -0.452  35.525  1.00 92.39           C  
ATOM   4403  CE  LYS B  23       9.560  -0.590  36.198  1.00 92.39           C  
ATOM   4404  NZ  LYS B  23       9.620  -1.517  37.364  1.00 92.39           N1+
ATOM   4405  H   LYS B  23      11.808   1.168  31.585  1.00 92.39           H  
ATOM   4406  HA  LYS B  23      12.122   3.051  33.772  1.00 92.39           H  
ATOM   4407  HB2 LYS B  23      13.103   0.993  34.945  1.00 92.39           H  
ATOM   4408  HB3 LYS B  23      12.728   0.081  33.482  1.00 92.39           H  
ATOM   4409  HG2 LYS B  23      10.710   1.658  35.151  1.00 92.39           H  
ATOM   4410  HG3 LYS B  23      10.313   0.635  33.758  1.00 92.39           H  
ATOM   4411  HD2 LYS B  23      11.157  -1.356  34.958  1.00 92.39           H  
ATOM   4412  HD3 LYS B  23      11.689  -0.328  36.298  1.00 92.39           H  
ATOM   4413  HE2 LYS B  23       8.838  -0.938  35.459  1.00 92.39           H  
ATOM   4414  HE3 LYS B  23       9.238   0.395  36.535  1.00 92.39           H  
ATOM   4415  HZ1 LYS B  23       9.975  -2.429  37.113  1.00 92.39           H  
ATOM   4416  HZ2 LYS B  23       8.712  -1.629  37.792  1.00 92.39           H  
ATOM   4417  HZ3 LYS B  23      10.232  -1.152  38.079  1.00 92.39           H  
ATOM   4418  N   GLN B  24      14.913   2.072  32.321  1.00 95.28           N  
ATOM   4419  CA  GLN B  24      16.325   2.446  32.157  1.00 95.28           C  
ATOM   4420  C   GLN B  24      16.467   3.922  31.775  1.00 95.28           C  
ATOM   4421  O   GLN B  24      17.227   4.648  32.411  1.00 95.28           O  
ATOM   4422  CB  GLN B  24      17.008   1.562  31.098  1.00 95.28           C  
ATOM   4423  CG  GLN B  24      17.279   0.141  31.609  1.00 95.28           C  
ATOM   4424  CD  GLN B  24      17.812  -0.803  30.538  1.00 95.28           C  
ATOM   4425  NE2 GLN B  24      18.691  -1.713  30.885  1.00 95.28           N  
ATOM   4426  OE1 GLN B  24      17.416  -0.777  29.385  1.00 95.28           O  
ATOM   4427  H   GLN B  24      14.523   1.387  31.690  1.00 95.28           H  
ATOM   4428  HA  GLN B  24      16.842   2.314  33.107  1.00 95.28           H  
ATOM   4429  HB2 GLN B  24      17.964   2.007  30.826  1.00 95.28           H  
ATOM   4430  HB3 GLN B  24      16.387   1.520  30.203  1.00 95.28           H  
ATOM   4431  HG2 GLN B  24      17.996   0.191  32.428  1.00 95.28           H  
ATOM   4432  HG3 GLN B  24      16.354  -0.292  31.990  1.00 95.28           H  
ATOM   4433 HE21 GLN B  24      19.087  -2.302  30.166  1.00 95.28           H  
ATOM   4434 HE22 GLN B  24      19.116  -1.680  31.801  1.00 95.28           H  
ATOM   4435  N   GLU B  25      15.701   4.384  30.786  1.00 97.25           N  
ATOM   4436  CA  GLU B  25      15.699   5.782  30.345  1.00 97.25           C  
ATOM   4437  C   GLU B  25      15.233   6.729  31.458  1.00 97.25           C  
ATOM   4438  O   GLU B  25      15.879   7.747  31.716  1.00 97.25           O  
ATOM   4439  CB  GLU B  25      14.795   5.934  29.113  1.00 97.25           C  
ATOM   4440  CG  GLU B  25      15.400   5.291  27.854  1.00 97.25           C  
ATOM   4441  CD  GLU B  25      14.485   5.388  26.620  1.00 97.25           C  
ATOM   4442  OE1 GLU B  25      14.916   4.902  25.549  1.00 97.25           O  
ATOM   4443  OE2 GLU B  25      13.378   5.966  26.729  1.00 97.25           O1-
ATOM   4444  H   GLU B  25      15.117   3.733  30.281  1.00 97.25           H  
ATOM   4445  HA  GLU B  25      16.712   6.079  30.072  1.00 97.25           H  
ATOM   4446  HB2 GLU B  25      14.650   6.997  28.919  1.00 97.25           H  
ATOM   4447  HB3 GLU B  25      13.824   5.485  29.327  1.00 97.25           H  
ATOM   4448  HG2 GLU B  25      16.344   5.790  27.636  1.00 97.25           H  
ATOM   4449  HG3 GLU B  25      15.621   4.242  28.050  1.00 97.25           H  
ATOM   4450  N   ALA B  26      14.156   6.371  32.166  1.00 97.11           N  
ATOM   4451  CA  ALA B  26      13.652   7.159  33.286  1.00 97.11           C  
ATOM   4452  C   ALA B  26      14.690   7.277  34.415  1.00 97.11           C  
ATOM   4453  O   ALA B  26      14.975   8.385  34.868  1.00 97.11           O  
ATOM   4454  CB  ALA B  26      12.337   6.545  33.779  1.00 97.11           C  
ATOM   4455  H   ALA B  26      13.642   5.548  31.886  1.00 97.11           H  
ATOM   4456  HA  ALA B  26      13.445   8.167  32.930  1.00 97.11           H  
ATOM   4457  HB1 ALA B  26      11.938   7.140  34.600  1.00 97.11           H  
ATOM   4458  HB2 ALA B  26      12.503   5.524  34.123  1.00 97.11           H  
ATOM   4459  HB3 ALA B  26      11.612   6.534  32.965  1.00 97.11           H  
ATOM   4460  N   LEU B  27      15.298   6.163  34.842  1.00 98.28           N  
ATOM   4461  CA  LEU B  27      16.320   6.178  35.892  1.00 98.28           C  
ATOM   4462  C   LEU B  27      17.584   6.926  35.456  1.00 98.28           C  
ATOM   4463  O   LEU B  27      18.132   7.684  36.253  1.00 98.28           O  
ATOM   4464  CB  LEU B  27      16.675   4.747  36.322  1.00 98.28           C  
ATOM   4465  CG  LEU B  27      15.575   4.003  37.093  1.00 98.28           C  
ATOM   4466  CD1 LEU B  27      16.026   2.573  37.366  1.00 98.28           C  
ATOM   4467  CD2 LEU B  27      15.245   4.648  38.442  1.00 98.28           C  
ATOM   4468  H   LEU B  27      15.052   5.282  34.416  1.00 98.28           H  
ATOM   4469  HA  LEU B  27      15.931   6.722  36.753  1.00 98.28           H  
ATOM   4470  HB2 LEU B  27      17.548   4.795  36.972  1.00 98.28           H  
ATOM   4471  HB3 LEU B  27      16.946   4.172  35.437  1.00 98.28           H  
ATOM   4472  HG  LEU B  27      14.670   3.962  36.489  1.00 98.28           H  
ATOM   4473 HD11 LEU B  27      15.218   2.023  37.847  1.00 98.28           H  
ATOM   4474 HD12 LEU B  27      16.283   2.087  36.424  1.00 98.28           H  
ATOM   4475 HD13 LEU B  27      16.902   2.578  38.015  1.00 98.28           H  
ATOM   4476 HD21 LEU B  27      14.506   4.045  38.970  1.00 98.28           H  
ATOM   4477 HD22 LEU B  27      16.143   4.726  39.052  1.00 98.28           H  
ATOM   4478 HD23 LEU B  27      14.818   5.640  38.287  1.00 98.28           H  
ATOM   4479  N   ASN B  28      18.017   6.774  34.200  1.00 98.48           N  
ATOM   4480  CA  ASN B  28      19.151   7.517  33.648  1.00 98.48           C  
ATOM   4481  C   ASN B  28      18.918   9.036  33.729  1.00 98.48           C  
ATOM   4482  O   ASN B  28      19.748   9.773  34.266  1.00 98.48           O  
ATOM   4483  CB  ASN B  28      19.376   7.071  32.195  1.00 98.48           C  
ATOM   4484  CG  ASN B  28      20.650   7.659  31.623  1.00 98.48           C  
ATOM   4485  ND2 ASN B  28      21.718   6.898  31.580  1.00 98.48           N  
ATOM   4486  OD1 ASN B  28      20.711   8.806  31.222  1.00 98.48           O  
ATOM   4487  H   ASN B  28      17.531   6.127  33.595  1.00 98.48           H  
ATOM   4488  HA  ASN B  28      20.042   7.285  34.231  1.00 98.48           H  
ATOM   4489  HB2 ASN B  28      19.428   5.984  32.141  1.00 98.48           H  
ATOM   4490  HB3 ASN B  28      18.542   7.391  31.569  1.00 98.48           H  
ATOM   4491 HD21 ASN B  28      22.564   7.333  31.238  1.00 98.48           H  
ATOM   4492 HD22 ASN B  28      21.694   5.957  31.947  1.00 98.48           H  
ATOM   4493  N   GLY B  29      17.752   9.502  33.269  1.00 98.78           N  
ATOM   4494  CA  GLY B  29      17.399  10.919  33.324  1.00 98.78           C  
ATOM   4495  C   GLY B  29      17.283  11.443  34.758  1.00 98.78           C  
ATOM   4496  O   GLY B  29      17.807  12.511  35.078  1.00 98.78           O  
ATOM   4497  H   GLY B  29      17.108   8.854  32.837  1.00 98.78           H  
ATOM   4498  HA2 GLY B  29      18.159  11.501  32.801  1.00 98.78           H  
ATOM   4499  HA3 GLY B  29      16.439  11.061  32.827  1.00 98.78           H  
ATOM   4500  N   ILE B  30      16.639  10.681  35.647  1.00 98.91           N  
ATOM   4501  CA  ILE B  30      16.438  11.080  37.046  1.00 98.91           C  
ATOM   4502  C   ILE B  30      17.765  11.134  37.807  1.00 98.91           C  
ATOM   4503  O   ILE B  30      18.008  12.113  38.516  1.00 98.91           O  
ATOM   4504  CB  ILE B  30      15.403  10.159  37.728  1.00 98.91           C  
ATOM   4505  CG1 ILE B  30      13.998  10.433  37.140  1.00 98.91           C  
ATOM   4506  CG2 ILE B  30      15.385  10.385  39.250  1.00 98.91           C  
ATOM   4507  CD1 ILE B  30      12.928   9.422  37.568  1.00 98.91           C  
ATOM   4508  H   ILE B  30      16.235   9.811  35.331  1.00 98.91           H  
ATOM   4509  HA  ILE B  30      16.038  12.094  37.059  1.00 98.91           H  
ATOM   4510  HB  ILE B  30      15.677   9.121  37.539  1.00 98.91           H  
ATOM   4511 HG12 ILE B  30      14.046  10.415  36.051  1.00 98.91           H  
ATOM   4512 HG13 ILE B  30      13.674  11.433  37.427  1.00 98.91           H  
ATOM   4513 HG21 ILE B  30      14.627   9.750  39.709  1.00 98.91           H  
ATOM   4514 HG22 ILE B  30      15.171  11.428  39.479  1.00 98.91           H  
ATOM   4515 HG23 ILE B  30      16.340  10.108  39.697  1.00 98.91           H  
ATOM   4516 HD11 ILE B  30      13.282   8.406  37.391  1.00 98.91           H  
ATOM   4517 HD12 ILE B  30      12.022   9.588  36.985  1.00 98.91           H  
ATOM   4518 HD13 ILE B  30      12.683   9.555  38.621  1.00 98.91           H  
ATOM   4519  N   VAL B  31      18.648  10.140  37.651  1.00 98.93           N  
ATOM   4520  CA  VAL B  31      19.942  10.135  38.352  1.00 98.93           C  
ATOM   4521  C   VAL B  31      20.835  11.282  37.879  1.00 98.93           C  
ATOM   4522  O   VAL B  31      21.520  11.903  38.691  1.00 98.93           O  
ATOM   4523  CB  VAL B  31      20.646   8.765  38.263  1.00 98.93           C  
ATOM   4524  CG1 VAL B  31      21.375   8.491  36.943  1.00 98.93           C  
ATOM   4525  CG2 VAL B  31      21.655   8.622  39.401  1.00 98.93           C  
ATOM   4526  H   VAL B  31      18.414   9.358  37.055  1.00 98.93           H  
ATOM   4527  HA  VAL B  31      19.732  10.320  39.406  1.00 98.93           H  
ATOM   4528  HB  VAL B  31      19.899   7.984  38.402  1.00 98.93           H  
ATOM   4529 HG11 VAL B  31      21.863   7.517  36.989  1.00 98.93           H  
ATOM   4530 HG12 VAL B  31      20.653   8.472  36.127  1.00 98.93           H  
ATOM   4531 HG13 VAL B  31      22.143   9.239  36.747  1.00 98.93           H  
ATOM   4532 HG21 VAL B  31      22.090   7.623  39.376  1.00 98.93           H  
ATOM   4533 HG22 VAL B  31      22.447   9.364  39.299  1.00 98.93           H  
ATOM   4534 HG23 VAL B  31      21.154   8.751  40.360  1.00 98.93           H  
ATOM   4535  N   GLN B  32      20.772  11.639  36.590  1.00 98.83           N  
ATOM   4536  CA  GLN B  32      21.497  12.786  36.049  1.00 98.83           C  
ATOM   4537  C   GLN B  32      20.983  14.113  36.622  1.00 98.83           C  
ATOM   4538  O   GLN B  32      21.779  14.963  37.026  1.00 98.83           O  
ATOM   4539  CB  GLN B  32      21.420  12.754  34.517  1.00 98.83           C  
ATOM   4540  CG  GLN B  32      22.369  13.791  33.903  1.00 98.83           C  
ATOM   4541  CD  GLN B  32      22.436  13.703  32.384  1.00 98.83           C  
ATOM   4542  NE2 GLN B  32      23.580  13.969  31.796  1.00 98.83           N  
ATOM   4543  OE1 GLN B  32      21.472  13.446  31.688  1.00 98.83           O  
ATOM   4544  H   GLN B  32      20.225  11.074  35.956  1.00 98.83           H  
ATOM   4545  HA  GLN B  32      22.542  12.697  36.344  1.00 98.83           H  
ATOM   4546  HB2 GLN B  32      21.718  11.765  34.169  1.00 98.83           H  
ATOM   4547  HB3 GLN B  32      20.398  12.945  34.189  1.00 98.83           H  
ATOM   4548  HG2 GLN B  32      22.045  14.796  34.172  1.00 98.83           H  
ATOM   4549  HG3 GLN B  32      23.368  13.634  34.309  1.00 98.83           H  
ATOM   4550 HE21 GLN B  32      24.417  14.070  32.354  1.00 98.83           H  
ATOM   4551 HE22 GLN B  32      23.595  13.800  30.802  1.00 98.83           H  
ATOM   4552  N   LEU B  33      19.661  14.292  36.712  1.00 98.90           N  
ATOM   4553  CA  LEU B  33      19.066  15.462  37.365  1.00 98.90           C  
ATOM   4554  C   LEU B  33      19.451  15.536  38.850  1.00 98.90           C  
ATOM   4555  O   LEU B  33      19.817  16.610  39.327  1.00 98.90           O  
ATOM   4556  CB  LEU B  33      17.537  15.434  37.196  1.00 98.90           C  
ATOM   4557  CG  LEU B  33      17.041  15.723  35.769  1.00 98.90           C  
ATOM   4558  CD1 LEU B  33      15.533  15.478  35.702  1.00 98.90           C  
ATOM   4559  CD2 LEU B  33      17.306  17.174  35.350  1.00 98.90           C  
ATOM   4560  H   LEU B  33      19.053  13.567  36.357  1.00 98.90           H  
ATOM   4561  HA  LEU B  33      19.465  16.364  36.902  1.00 98.90           H  
ATOM   4562  HB2 LEU B  33      17.099  16.174  37.866  1.00 98.90           H  
ATOM   4563  HB3 LEU B  33      17.173  14.455  37.506  1.00 98.90           H  
ATOM   4564  HG  LEU B  33      17.536  15.065  35.057  1.00 98.90           H  
ATOM   4565 HD11 LEU B  33      15.169  15.680  34.695  1.00 98.90           H  
ATOM   4566 HD12 LEU B  33      15.013  16.114  36.419  1.00 98.90           H  
ATOM   4567 HD13 LEU B  33      15.331  14.433  35.933  1.00 98.90           H  
ATOM   4568 HD21 LEU B  33      16.855  17.857  36.071  1.00 98.90           H  
ATOM   4569 HD22 LEU B  33      18.379  17.356  35.295  1.00 98.90           H  
ATOM   4570 HD23 LEU B  33      16.877  17.349  34.363  1.00 98.90           H  
ATOM   4571  N   GLY B  34      19.424  14.404  39.558  1.00 98.92           N  
ATOM   4572  CA  GLY B  34      19.849  14.305  40.954  1.00 98.92           C  
ATOM   4573  C   GLY B  34      21.320  14.683  41.150  1.00 98.92           C  
ATOM   4574  O   GLY B  34      21.632  15.508  42.006  1.00 98.92           O  
ATOM   4575  H   GLY B  34      19.084  13.566  39.107  1.00 98.92           H  
ATOM   4576  HA2 GLY B  34      19.234  14.961  41.573  1.00 98.92           H  
ATOM   4577  HA3 GLY B  34      19.708  13.280  41.293  1.00 98.92           H  
ATOM   4578  N   TYR B  35      22.228  14.171  40.315  1.00 98.88           N  
ATOM   4579  CA  TYR B  35      23.653  14.511  40.385  1.00 98.88           C  
ATOM   4580  C   TYR B  35      23.930  15.990  40.076  1.00 98.88           C  
ATOM   4581  O   TYR B  35      24.739  16.632  40.746  1.00 98.88           O  
ATOM   4582  CB  TYR B  35      24.441  13.622  39.420  1.00 98.88           C  
ATOM   4583  CG  TYR B  35      25.944  13.767  39.576  1.00 98.88           C  
ATOM   4584  CD1 TYR B  35      26.664  14.654  38.752  1.00 98.88           C  
ATOM   4585  CD2 TYR B  35      26.620  13.005  40.547  1.00 98.88           C  
ATOM   4586  CE1 TYR B  35      28.060  14.778  38.902  1.00 98.88           C  
ATOM   4587  CE2 TYR B  35      28.016  13.100  40.681  1.00 98.88           C  
ATOM   4588  CZ  TYR B  35      28.738  13.988  39.855  1.00 98.88           C  
ATOM   4589  OH  TYR B  35      30.090  14.063  39.966  1.00 98.88           O  
ATOM   4590  H   TYR B  35      21.931  13.481  39.641  1.00 98.88           H  
ATOM   4591  HA  TYR B  35      24.007  14.315  41.396  1.00 98.88           H  
ATOM   4592  HB2 TYR B  35      24.158  13.855  38.394  1.00 98.88           H  
ATOM   4593  HB3 TYR B  35      24.169  12.582  39.602  1.00 98.88           H  
ATOM   4594  HD1 TYR B  35      26.147  15.206  37.981  1.00 98.88           H  
ATOM   4595  HD2 TYR B  35      26.070  12.310  41.165  1.00 98.88           H  
ATOM   4596  HE1 TYR B  35      28.629  15.427  38.254  1.00 98.88           H  
ATOM   4597  HE2 TYR B  35      28.532  12.477  41.396  1.00 98.88           H  
ATOM   4598  HH  TYR B  35      30.446  13.308  40.442  1.00 98.88           H  
ATOM   4599  N   ASN B  36      23.230  16.564  39.093  1.00 98.79           N  
ATOM   4600  CA  ASN B  36      23.326  17.994  38.794  1.00 98.79           C  
ATOM   4601  C   ASN B  36      22.829  18.853  39.965  1.00 98.79           C  
ATOM   4602  O   ASN B  36      23.408  19.896  40.252  1.00 98.79           O  
ATOM   4603  CB  ASN B  36      22.527  18.293  37.518  1.00 98.79           C  
ATOM   4604  CG  ASN B  36      23.179  17.751  36.259  1.00 98.79           C  
ATOM   4605  ND2 ASN B  36      22.418  17.602  35.201  1.00 98.79           N  
ATOM   4606  OD1 ASN B  36      24.371  17.500  36.184  1.00 98.79           O  
ATOM   4607  H   ASN B  36      22.616  15.986  38.539  1.00 98.79           H  
ATOM   4608  HA  ASN B  36      24.371  18.259  38.630  1.00 98.79           H  
ATOM   4609  HB2 ASN B  36      22.441  19.374  37.398  1.00 98.79           H  
ATOM   4610  HB3 ASN B  36      21.524  17.878  37.613  1.00 98.79           H  
ATOM   4611 HD21 ASN B  36      21.417  17.695  35.288  1.00 98.79           H  
ATOM   4612 HD22 ASN B  36      22.866  17.172  34.405  1.00 98.79           H  
ATOM   4613  N   HIS B  37      21.781  18.414  40.666  1.00 98.86           N  
ATOM   4614  CA  HIS B  37      21.312  19.081  41.878  1.00 98.86           C  
ATOM   4615  C   HIS B  37      22.356  18.991  43.007  1.00 98.86           C  
ATOM   4616  O   HIS B  37      22.678  20.009  43.623  1.00 98.86           O  
ATOM   4617  CB  HIS B  37      19.957  18.485  42.274  1.00 98.86           C  
ATOM   4618  CG  HIS B  37      19.233  19.299  43.309  1.00 98.86           C  
ATOM   4619  CD2 HIS B  37      19.219  19.079  44.658  1.00 98.86           C  
ATOM   4620  ND1 HIS B  37      18.465  20.414  43.069  1.00 98.86           N  
ATOM   4621  CE1 HIS B  37      17.995  20.852  44.249  1.00 98.86           C  
ATOM   4622  NE2 HIS B  37      18.404  20.052  45.241  1.00 98.86           N  
ATOM   4623  H   HIS B  37      21.317  17.565  40.375  1.00 98.86           H  
ATOM   4624  HA  HIS B  37      21.166  20.137  41.656  1.00 98.86           H  
ATOM   4625  HB2 HIS B  37      19.321  18.427  41.392  1.00 98.86           H  
ATOM   4626  HB3 HIS B  37      20.092  17.472  42.654  1.00 98.86           H  
ATOM   4627  HD1 HIS B  37      18.291  20.832  42.166  1.00 98.86           H  
ATOM   4628  HD2 HIS B  37      19.766  18.309  45.181  1.00 98.86           H  
ATOM   4629  HE1 HIS B  37      17.388  21.734  44.398  1.00 98.86           H  
ATOM   4630  N   LEU B  38      22.963  17.814  43.196  1.00 98.78           N  
ATOM   4631  CA  LEU B  38      23.991  17.534  44.209  1.00 98.78           C  
ATOM   4632  C   LEU B  38      25.241  18.419  44.097  1.00 98.78           C  
ATOM   4633  O   LEU B  38      25.902  18.675  45.098  1.00 98.78           O  
ATOM   4634  CB  LEU B  38      24.388  16.053  44.072  1.00 98.78           C  
ATOM   4635  CG  LEU B  38      25.283  15.491  45.191  1.00 98.78           C  
ATOM   4636  CD1 LEU B  38      24.682  15.627  46.590  1.00 98.78           C  
ATOM   4637  CD2 LEU B  38      25.513  14.005  44.910  1.00 98.78           C  
ATOM   4638  H   LEU B  38      22.622  17.027  42.663  1.00 98.78           H  
ATOM   4639  HA  LEU B  38      23.554  17.706  45.191  1.00 98.78           H  
ATOM   4640  HB2 LEU B  38      23.481  15.452  44.009  1.00 98.78           H  
ATOM   4641  HB3 LEU B  38      24.922  15.925  43.131  1.00 98.78           H  
ATOM   4642  HG  LEU B  38      26.252  15.991  45.173  1.00 98.78           H  
ATOM   4643 HD11 LEU B  38      25.279  15.074  47.316  1.00 98.78           H  
ATOM   4644 HD12 LEU B  38      23.669  15.224  46.605  1.00 98.78           H  
ATOM   4645 HD13 LEU B  38      24.653  16.676  46.883  1.00 98.78           H  
ATOM   4646 HD21 LEU B  38      25.947  13.873  43.920  1.00 98.78           H  
ATOM   4647 HD22 LEU B  38      24.562  13.474  44.957  1.00 98.78           H  
ATOM   4648 HD23 LEU B  38      26.182  13.584  45.661  1.00 98.78           H  
ATOM   4649  N   GLN B  39      25.561  18.924  42.900  1.00 98.32           N  
ATOM   4650  CA  GLN B  39      26.675  19.864  42.689  1.00 98.32           C  
ATOM   4651  C   GLN B  39      26.540  21.161  43.495  1.00 98.32           C  
ATOM   4652  O   GLN B  39      27.540  21.845  43.737  1.00 98.32           O  
ATOM   4653  CB  GLN B  39      26.786  20.211  41.194  1.00 98.32           C  
ATOM   4654  CG  GLN B  39      27.425  19.063  40.414  1.00 98.32           C  
ATOM   4655  CD  GLN B  39      27.435  19.252  38.908  1.00 98.32           C  
ATOM   4656  NE2 GLN B  39      27.305  18.181  38.155  1.00 98.32           N  
ATOM   4657  OE1 GLN B  39      27.616  20.338  38.384  1.00 98.32           O  
ATOM   4658  H   GLN B  39      24.999  18.648  42.107  1.00 98.32           H  
ATOM   4659  HA  GLN B  39      27.604  19.398  43.014  1.00 98.32           H  
ATOM   4660  HB2 GLN B  39      25.801  20.445  40.791  1.00 98.32           H  
ATOM   4661  HB3 GLN B  39      27.415  21.092  41.073  1.00 98.32           H  
ATOM   4662  HG2 GLN B  39      28.471  19.019  40.715  1.00 98.32           H  
ATOM   4663  HG3 GLN B  39      26.921  18.126  40.655  1.00 98.32           H  
ATOM   4664 HE21 GLN B  39      27.085  17.291  38.580  1.00 98.32           H  
ATOM   4665 HE22 GLN B  39      27.205  18.335  37.162  1.00 98.32           H  
ATOM   4666  N   HIS B  40      25.316  21.524  43.881  1.00 98.42           N  
ATOM   4667  CA  HIS B  40      25.005  22.820  44.483  1.00 98.42           C  
ATOM   4668  C   HIS B  40      24.134  22.728  45.742  1.00 98.42           C  
ATOM   4669  O   HIS B  40      23.761  23.768  46.280  1.00 98.42           O  
ATOM   4670  CB  HIS B  40      24.364  23.708  43.405  1.00 98.42           C  
ATOM   4671  CG  HIS B  40      25.218  23.885  42.172  1.00 98.42           C  
ATOM   4672  CD2 HIS B  40      24.821  23.733  40.871  1.00 98.42           C  
ATOM   4673  ND1 HIS B  40      26.567  24.158  42.152  1.00 98.42           N  
ATOM   4674  CE1 HIS B  40      26.966  24.182  40.871  1.00 98.42           C  
ATOM   4675  NE2 HIS B  40      25.931  23.954  40.051  1.00 98.42           N  
ATOM   4676  H   HIS B  40      24.548  20.908  43.657  1.00 98.42           H  
ATOM   4677  HA  HIS B  40      25.929  23.298  44.807  1.00 98.42           H  
ATOM   4678  HB2 HIS B  40      23.408  23.271  43.112  1.00 98.42           H  
ATOM   4679  HB3 HIS B  40      24.166  24.694  43.826  1.00 98.42           H  
ATOM   4680  HD1 HIS B  40      27.182  24.059  42.946  1.00 98.42           H  
ATOM   4681  HD2 HIS B  40      23.826  23.472  40.538  1.00 98.42           H  
ATOM   4682  HE1 HIS B  40      27.990  24.285  40.543  1.00 98.42           H  
ATOM   4683  N   HIS B  41      23.822  21.519  46.213  1.00 98.86           N  
ATOM   4684  CA  HIS B  41      22.922  21.278  47.343  1.00 98.86           C  
ATOM   4685  C   HIS B  41      23.484  20.195  48.268  1.00 98.86           C  
ATOM   4686  O   HIS B  41      24.394  19.444  47.909  1.00 98.86           O  
ATOM   4687  CB  HIS B  41      21.522  20.903  46.832  1.00 98.86           C  
ATOM   4688  CG  HIS B  41      20.893  21.967  45.969  1.00 98.86           C  
ATOM   4689  CD2 HIS B  41      19.977  22.916  46.339  1.00 98.86           C  
ATOM   4690  ND1 HIS B  41      21.147  22.150  44.635  1.00 98.86           N  
ATOM   4691  CE1 HIS B  41      20.423  23.192  44.207  1.00 98.86           C  
ATOM   4692  NE2 HIS B  41      19.676  23.691  45.203  1.00 98.86           N  
ATOM   4693  H   HIS B  41      24.227  20.703  45.778  1.00 98.86           H  
ATOM   4694  HA  HIS B  41      22.823  22.187  47.936  1.00 98.86           H  
ATOM   4695  HB2 HIS B  41      20.865  20.729  47.684  1.00 98.86           H  
ATOM   4696  HB3 HIS B  41      21.585  19.976  46.264  1.00 98.86           H  
ATOM   4697  HD1 HIS B  41      21.740  21.541  44.089  1.00 98.86           H  
ATOM   4698  HD2 HIS B  41      19.565  23.040  47.330  1.00 98.86           H  
ATOM   4699  HE1 HIS B  41      20.419  23.565  43.193  1.00 98.86           H  
ATOM   4700  N   THR B  42      22.945  20.118  49.478  1.00 98.89           N  
ATOM   4701  CA  THR B  42      23.300  19.083  50.454  1.00 98.89           C  
ATOM   4702  C   THR B  42      22.793  17.705  50.027  1.00 98.89           C  
ATOM   4703  O   THR B  42      21.910  17.571  49.170  1.00 98.89           O  
ATOM   4704  CB  THR B  42      22.753  19.422  51.846  1.00 98.89           C  
ATOM   4705  CG2 THR B  42      23.272  20.756  52.380  1.00 98.89           C  
ATOM   4706  OG1 THR B  42      21.348  19.476  51.823  1.00 98.89           O  
ATOM   4707  H   THR B  42      22.171  20.731  49.694  1.00 98.89           H  
ATOM   4708  HA  THR B  42      24.386  19.022  50.524  1.00 98.89           H  
ATOM   4709  HB  THR B  42      23.056  18.636  52.538  1.00 98.89           H  
ATOM   4710  HG1 THR B  42      21.105  20.257  51.319  1.00 98.89           H  
ATOM   4711 HG21 THR B  42      22.889  20.910  53.389  1.00 98.89           H  
ATOM   4712 HG22 THR B  42      22.933  21.577  51.748  1.00 98.89           H  
ATOM   4713 HG23 THR B  42      24.362  20.741  52.404  1.00 98.89           H  
ATOM   4714  N   ALA B  43      23.318  16.653  50.661  1.00 98.95           N  
ATOM   4715  CA  ALA B  43      22.828  15.294  50.436  1.00 98.95           C  
ATOM   4716  C   ALA B  43      21.325  15.176  50.755  1.00 98.95           C  
ATOM   4717  O   ALA B  43      20.586  14.590  49.968  1.00 98.95           O  
ATOM   4718  CB  ALA B  43      23.663  14.321  51.271  1.00 98.95           C  
ATOM   4719  H   ALA B  43      24.088  16.793  51.298  1.00 98.95           H  
ATOM   4720  HA  ALA B  43      22.960  15.045  49.383  1.00 98.95           H  
ATOM   4721  HB1 ALA B  43      23.300  13.306  51.110  1.00 98.95           H  
ATOM   4722  HB2 ALA B  43      23.587  14.560  52.332  1.00 98.95           H  
ATOM   4723  HB3 ALA B  43      24.708  14.366  50.965  1.00 98.95           H  
ATOM   4724  N   ALA B  44      20.867  15.780  51.859  1.00 98.96           N  
ATOM   4725  CA  ALA B  44      19.468  15.742  52.294  1.00 98.96           C  
ATOM   4726  C   ALA B  44      18.517  16.394  51.273  1.00 98.96           C  
ATOM   4727  O   ALA B  44      17.546  15.767  50.854  1.00 98.96           O  
ATOM   4728  CB  ALA B  44      19.370  16.397  53.677  1.00 98.96           C  
ATOM   4729  H   ALA B  44      21.523  16.276  52.445  1.00 98.96           H  
ATOM   4730  HA  ALA B  44      19.160  14.703  52.400  1.00 98.96           H  
ATOM   4731  HB1 ALA B  44      18.343  16.340  54.036  1.00 98.96           H  
ATOM   4732  HB2 ALA B  44      20.016  15.874  54.385  1.00 98.96           H  
ATOM   4733  HB3 ALA B  44      19.670  17.443  53.624  1.00 98.96           H  
ATOM   4734  N   GLU B  45      18.835  17.602  50.801  1.00 98.94           N  
ATOM   4735  CA  GLU B  45      18.059  18.282  49.749  1.00 98.94           C  
ATOM   4736  C   GLU B  45      18.035  17.456  48.452  1.00 98.94           C  
ATOM   4737  O   GLU B  45      17.000  17.323  47.795  1.00 98.94           O  
ATOM   4738  CB  GLU B  45      18.693  19.652  49.465  1.00 98.94           C  
ATOM   4739  CG  GLU B  45      18.509  20.658  50.615  1.00 98.94           C  
ATOM   4740  CD  GLU B  45      19.463  21.854  50.495  1.00 98.94           C  
ATOM   4741  OE1 GLU B  45      19.022  23.004  50.710  1.00 98.94           O  
ATOM   4742  OE2 GLU B  45      20.672  21.603  50.249  1.00 98.94           O1-
ATOM   4743  H   GLU B  45      19.638  18.083  51.183  1.00 98.94           H  
ATOM   4744  HA  GLU B  45      17.028  18.422  50.074  1.00 98.94           H  
ATOM   4745  HB2 GLU B  45      18.251  20.077  48.564  1.00 98.94           H  
ATOM   4746  HB3 GLU B  45      19.753  19.487  49.277  1.00 98.94           H  
ATOM   4747  HG2 GLU B  45      17.473  20.999  50.616  1.00 98.94           H  
ATOM   4748  HG3 GLU B  45      18.698  20.165  51.568  1.00 98.94           H  
ATOM   4749  N   THR B  46      19.166  16.837  48.106  1.00 98.98           N  
ATOM   4750  CA  THR B  46      19.303  16.038  46.883  1.00 98.98           C  
ATOM   4751  C   THR B  46      18.460  14.771  46.909  1.00 98.98           C  
ATOM   4752  O   THR B  46      17.804  14.463  45.909  1.00 98.98           O  
ATOM   4753  CB  THR B  46      20.768  15.679  46.626  1.00 98.98           C  
ATOM   4754  CG2 THR B  46      20.941  14.888  45.328  1.00 98.98           C  
ATOM   4755  OG1 THR B  46      21.525  16.860  46.506  1.00 98.98           O  
ATOM   4756  H   THR B  46      19.978  16.981  48.689  1.00 98.98           H  
ATOM   4757  HA  THR B  46      18.942  16.628  46.042  1.00 98.98           H  
ATOM   4758  HB  THR B  46      21.155  15.085  47.455  1.00 98.98           H  
ATOM   4759  HG1 THR B  46      21.656  17.214  47.389  1.00 98.98           H  
ATOM   4760 HG21 THR B  46      20.348  13.974  45.339  1.00 98.98           H  
ATOM   4761 HG22 THR B  46      20.651  15.503  44.475  1.00 98.98           H  
ATOM   4762 HG23 THR B  46      21.983  14.582  45.231  1.00 98.98           H  
ATOM   4763  N   VAL B  47      18.452  14.017  48.013  1.00 98.98           N  
ATOM   4764  CA  VAL B  47      17.652  12.786  48.082  1.00 98.98           C  
ATOM   4765  C   VAL B  47      16.156  13.094  48.045  1.00 98.98           C  
ATOM   4766  O   VAL B  47      15.425  12.392  47.347  1.00 98.98           O  
ATOM   4767  CB  VAL B  47      18.016  11.874  49.267  1.00 98.98           C  
ATOM   4768  CG1 VAL B  47      19.460  11.381  49.181  1.00 98.98           C  
ATOM   4769  CG2 VAL B  47      17.806  12.516  50.639  1.00 98.98           C  
ATOM   4770  H   VAL B  47      19.005  14.296  48.811  1.00 98.98           H  
ATOM   4771  HA  VAL B  47      17.858  12.206  47.182  1.00 98.98           H  
ATOM   4772  HB  VAL B  47      17.380  10.991  49.205  1.00 98.98           H  
ATOM   4773 HG11 VAL B  47      19.665  10.975  48.190  1.00 98.98           H  
ATOM   4774 HG12 VAL B  47      19.604  10.583  49.911  1.00 98.98           H  
ATOM   4775 HG13 VAL B  47      20.159  12.190  49.390  1.00 98.98           H  
ATOM   4776 HG21 VAL B  47      18.001  11.781  51.419  1.00 98.98           H  
ATOM   4777 HG22 VAL B  47      16.780  12.868  50.744  1.00 98.98           H  
ATOM   4778 HG23 VAL B  47      18.490  13.356  50.766  1.00 98.98           H  
ATOM   4779  N   VAL B  48      15.707  14.188  48.674  1.00 98.98           N  
ATOM   4780  CA  VAL B  48      14.312  14.656  48.577  1.00 98.98           C  
ATOM   4781  C   VAL B  48      13.976  15.053  47.144  1.00 98.98           C  
ATOM   4782  O   VAL B  48      12.978  14.584  46.596  1.00 98.98           O  
ATOM   4783  CB  VAL B  48      14.040  15.842  49.524  1.00 98.98           C  
ATOM   4784  CG1 VAL B  48      12.623  16.397  49.326  1.00 98.98           C  
ATOM   4785  CG2 VAL B  48      14.168  15.412  50.987  1.00 98.98           C  
ATOM   4786  H   VAL B  48      16.356  14.731  49.225  1.00 98.98           H  
ATOM   4787  HA  VAL B  48      13.647  13.838  48.852  1.00 98.98           H  
ATOM   4788  HB  VAL B  48      14.759  16.636  49.327  1.00 98.98           H  
ATOM   4789 HG11 VAL B  48      12.516  16.849  48.339  1.00 98.98           H  
ATOM   4790 HG12 VAL B  48      11.882  15.609  49.457  1.00 98.98           H  
ATOM   4791 HG13 VAL B  48      12.437  17.180  50.060  1.00 98.98           H  
ATOM   4792 HG21 VAL B  48      13.410  14.668  51.234  1.00 98.98           H  
ATOM   4793 HG22 VAL B  48      15.157  14.996  51.177  1.00 98.98           H  
ATOM   4794 HG23 VAL B  48      14.043  16.287  51.624  1.00 98.98           H  
ATOM   4795  N   TYR B  49      14.816  15.879  46.508  1.00 98.97           N  
ATOM   4796  CA  TYR B  49      14.625  16.297  45.119  1.00 98.97           C  
ATOM   4797  C   TYR B  49      14.516  15.095  44.174  1.00 98.97           C  
ATOM   4798  O   TYR B  49      13.619  15.046  43.334  1.00 98.97           O  
ATOM   4799  CB  TYR B  49      15.787  17.208  44.694  1.00 98.97           C  
ATOM   4800  CG  TYR B  49      15.769  17.561  43.218  1.00 98.97           C  
ATOM   4801  CD1 TYR B  49      16.619  16.892  42.318  1.00 98.97           C  
ATOM   4802  CD2 TYR B  49      14.876  18.538  42.746  1.00 98.97           C  
ATOM   4803  CE1 TYR B  49      16.572  17.197  40.946  1.00 98.97           C  
ATOM   4804  CE2 TYR B  49      14.808  18.835  41.367  1.00 98.97           C  
ATOM   4805  CZ  TYR B  49      15.658  18.156  40.466  1.00 98.97           C  
ATOM   4806  OH  TYR B  49      15.605  18.436  39.136  1.00 98.97           O  
ATOM   4807  H   TYR B  49      15.600  16.257  47.019  1.00 98.97           H  
ATOM   4808  HA  TYR B  49      13.694  16.857  45.045  1.00 98.97           H  
ATOM   4809  HB2 TYR B  49      16.733  16.717  44.923  1.00 98.97           H  
ATOM   4810  HB3 TYR B  49      15.753  18.126  45.280  1.00 98.97           H  
ATOM   4811  HD1 TYR B  49      17.307  16.141  42.678  1.00 98.97           H  
ATOM   4812  HD2 TYR B  49      14.274  19.068  43.469  1.00 98.97           H  
ATOM   4813  HE1 TYR B  49      17.227  16.688  40.255  1.00 98.97           H  
ATOM   4814  HE2 TYR B  49      14.141  19.601  40.998  1.00 98.97           H  
ATOM   4815  HH  TYR B  49      14.932  19.084  38.918  1.00 98.97           H  
ATOM   4816  N   THR B  50      15.401  14.113  44.338  1.00 98.98           N  
ATOM   4817  CA  THR B  50      15.491  12.953  43.446  1.00 98.98           C  
ATOM   4818  C   THR B  50      14.343  11.969  43.672  1.00 98.98           C  
ATOM   4819  O   THR B  50      13.740  11.509  42.706  1.00 98.98           O  
ATOM   4820  CB  THR B  50      16.846  12.256  43.608  1.00 98.98           C  
ATOM   4821  CG2 THR B  50      17.085  11.236  42.504  1.00 98.98           C  
ATOM   4822  OG1 THR B  50      17.897  13.190  43.518  1.00 98.98           O  
ATOM   4823  H   THR B  50      16.094  14.222  45.064  1.00 98.98           H  
ATOM   4824  HA  THR B  50      15.420  13.302  42.416  1.00 98.98           H  
ATOM   4825  HB  THR B  50      16.889  11.762  44.579  1.00 98.98           H  
ATOM   4826  HG1 THR B  50      17.920  13.682  44.343  1.00 98.98           H  
ATOM   4827 HG21 THR B  50      17.026  11.722  41.531  1.00 98.98           H  
ATOM   4828 HG22 THR B  50      18.083  10.812  42.624  1.00 98.98           H  
ATOM   4829 HG23 THR B  50      16.341  10.441  42.559  1.00 98.98           H  
ATOM   4830  N   VAL B  51      13.968  11.693  44.928  1.00 98.97           N  
ATOM   4831  CA  VAL B  51      12.784  10.867  45.230  1.00 98.97           C  
ATOM   4832  C   VAL B  51      11.507  11.544  44.751  1.00 98.97           C  
ATOM   4833  O   VAL B  51      10.645  10.865  44.208  1.00 98.97           O  
ATOM   4834  CB  VAL B  51      12.712  10.492  46.721  1.00 98.97           C  
ATOM   4835  CG1 VAL B  51      11.379   9.847  47.123  1.00 98.97           C  
ATOM   4836  CG2 VAL B  51      13.809   9.468  47.036  1.00 98.97           C  
ATOM   4837  H   VAL B  51      14.478  12.094  45.702  1.00 98.97           H  
ATOM   4838  HA  VAL B  51      12.855   9.939  44.664  1.00 98.97           H  
ATOM   4839  HB  VAL B  51      12.862  11.384  47.327  1.00 98.97           H  
ATOM   4840 HG11 VAL B  51      11.178   8.978  46.496  1.00 98.97           H  
ATOM   4841 HG12 VAL B  51      10.557  10.555  47.016  1.00 98.97           H  
ATOM   4842 HG13 VAL B  51      11.419   9.537  48.167  1.00 98.97           H  
ATOM   4843 HG21 VAL B  51      14.791   9.909  46.858  1.00 98.97           H  
ATOM   4844 HG22 VAL B  51      13.694   8.583  46.410  1.00 98.97           H  
ATOM   4845 HG23 VAL B  51      13.747   9.165  48.081  1.00 98.97           H  
ATOM   4846  N   ARG B  52      11.404  12.876  44.825  1.00 98.93           N  
ATOM   4847  CA  ARG B  52      10.270  13.606  44.243  1.00 98.93           C  
ATOM   4848  C   ARG B  52      10.148  13.381  42.731  1.00 98.93           C  
ATOM   4849  O   ARG B  52       9.040  13.249  42.227  1.00 98.93           O  
ATOM   4850  CB  ARG B  52      10.416  15.092  44.576  1.00 98.93           C  
ATOM   4851  CG  ARG B  52       9.167  15.881  44.174  1.00 98.93           C  
ATOM   4852  CD  ARG B  52       9.354  17.379  44.393  1.00 98.93           C  
ATOM   4853  NE  ARG B  52      10.366  17.934  43.480  1.00 98.93           N  
ATOM   4854  CZ  ARG B  52      10.890  19.139  43.555  1.00 98.93           C  
ATOM   4855  NH1 ARG B  52      10.522  19.991  44.471  1.00 98.93           N1+
ATOM   4856  NH2 ARG B  52      11.810  19.505  42.712  1.00 98.93           N  
ATOM   4857  H   ARG B  52      12.117  13.391  45.320  1.00 98.93           H  
ATOM   4858  HA  ARG B  52       9.350  13.229  44.691  1.00 98.93           H  
ATOM   4859  HB2 ARG B  52      10.561  15.206  45.651  1.00 98.93           H  
ATOM   4860  HB3 ARG B  52      11.289  15.494  44.061  1.00 98.93           H  
ATOM   4861  HG2 ARG B  52       8.348  15.544  44.809  1.00 98.93           H  
ATOM   4862  HG3 ARG B  52       8.904  15.709  43.130  1.00 98.93           H  
ATOM   4863  HD2 ARG B  52       8.395  17.870  44.223  1.00 98.93           H  
ATOM   4864  HD3 ARG B  52       9.658  17.538  45.427  1.00 98.93           H  
ATOM   4865  HE  ARG B  52      10.699  17.311  42.758  1.00 98.93           H  
ATOM   4866 HH11 ARG B  52       9.884  19.652  45.177  1.00 98.93           H  
ATOM   4867 HH12 ARG B  52      11.035  20.848  44.623  1.00 98.93           H  
ATOM   4868 HH21 ARG B  52      12.241  20.415  42.799  1.00 98.93           H  
ATOM   4869 HH22 ARG B  52      12.186  18.808  42.085  1.00 98.93           H  
ATOM   4870  N   LEU B  53      11.267  13.325  42.001  1.00 98.92           N  
ATOM   4871  CA  LEU B  53      11.250  12.998  40.568  1.00 98.92           C  
ATOM   4872  C   LEU B  53      10.792  11.553  40.313  1.00 98.92           C  
ATOM   4873  O   LEU B  53      10.074  11.314  39.346  1.00 98.92           O  
ATOM   4874  CB  LEU B  53      12.637  13.218  39.943  1.00 98.92           C  
ATOM   4875  CG  LEU B  53      13.155  14.664  39.914  1.00 98.92           C  
ATOM   4876  CD1 LEU B  53      14.573  14.663  39.341  1.00 98.92           C  
ATOM   4877  CD2 LEU B  53      12.284  15.585  39.059  1.00 98.92           C  
ATOM   4878  H   LEU B  53      12.153  13.429  42.474  1.00 98.92           H  
ATOM   4879  HA  LEU B  53      10.526  13.639  40.066  1.00 98.92           H  
ATOM   4880  HB2 LEU B  53      13.360  12.600  40.475  1.00 98.92           H  
ATOM   4881  HB3 LEU B  53      12.598  12.855  38.916  1.00 98.92           H  
ATOM   4882  HG  LEU B  53      13.189  15.073  40.923  1.00 98.92           H  
ATOM   4883 HD11 LEU B  53      15.235  14.104  40.001  1.00 98.92           H  
ATOM   4884 HD12 LEU B  53      14.943  15.685  39.256  1.00 98.92           H  
ATOM   4885 HD13 LEU B  53      14.579  14.197  38.355  1.00 98.92           H  
ATOM   4886 HD21 LEU B  53      11.287  15.660  39.492  1.00 98.92           H  
ATOM   4887 HD22 LEU B  53      12.205  15.184  38.048  1.00 98.92           H  
ATOM   4888 HD23 LEU B  53      12.730  16.580  39.020  1.00 98.92           H  
ATOM   4889  N   LEU B  54      11.178  10.608  41.178  1.00 98.77           N  
ATOM   4890  CA  LEU B  54      10.706   9.218  41.117  1.00 98.77           C  
ATOM   4891  C   LEU B  54       9.202   9.123  41.418  1.00 98.77           C  
ATOM   4892  O   LEU B  54       8.496   8.415  40.713  1.00 98.77           O  
ATOM   4893  CB  LEU B  54      11.532   8.332  42.076  1.00 98.77           C  
ATOM   4894  CG  LEU B  54      13.001   8.158  41.653  1.00 98.77           C  
ATOM   4895  CD1 LEU B  54      13.906   7.664  42.784  1.00 98.77           C  
ATOM   4896  CD2 LEU B  54      13.128   7.161  40.498  1.00 98.77           C  
ATOM   4897  H   LEU B  54      11.787  10.875  41.939  1.00 98.77           H  
ATOM   4898  HA  LEU B  54      10.833   8.851  40.099  1.00 98.77           H  
ATOM   4899  HB2 LEU B  54      11.496   8.760  43.078  1.00 98.77           H  
ATOM   4900  HB3 LEU B  54      11.071   7.345  42.125  1.00 98.77           H  
ATOM   4901  HG  LEU B  54      13.384   9.128  41.338  1.00 98.77           H  
ATOM   4902 HD11 LEU B  54      13.703   6.619  43.020  1.00 98.77           H  
ATOM   4903 HD12 LEU B  54      14.946   7.741  42.466  1.00 98.77           H  
ATOM   4904 HD13 LEU B  54      13.774   8.274  43.677  1.00 98.77           H  
ATOM   4905 HD21 LEU B  54      12.493   7.455  39.663  1.00 98.77           H  
ATOM   4906 HD22 LEU B  54      12.826   6.166  40.828  1.00 98.77           H  
ATOM   4907 HD23 LEU B  54      14.163   7.123  40.159  1.00 98.77           H  
ATOM   4908  N   GLU B  55       8.709   9.878  42.403  1.00 98.67           N  
ATOM   4909  CA  GLU B  55       7.282   9.983  42.751  1.00 98.67           C  
ATOM   4910  C   GLU B  55       6.425  10.650  41.666  1.00 98.67           C  
ATOM   4911  O   GLU B  55       5.218  10.428  41.582  1.00 98.67           O  
ATOM   4912  CB  GLU B  55       7.134  10.827  44.022  1.00 98.67           C  
ATOM   4913  CG  GLU B  55       7.564  10.126  45.314  1.00 98.67           C  
ATOM   4914  CD  GLU B  55       7.489  11.072  46.518  1.00 98.67           C  
ATOM   4915  OE1 GLU B  55       7.544  10.567  47.663  1.00 98.67           O  
ATOM   4916  OE2 GLU B  55       7.323  12.300  46.336  1.00 98.67           O1-
ATOM   4917  H   GLU B  55       9.366  10.395  42.970  1.00 98.67           H  
ATOM   4918  HA  GLU B  55       6.880   8.983  42.920  1.00 98.67           H  
ATOM   4919  HB2 GLU B  55       7.719  11.738  43.895  1.00 98.67           H  
ATOM   4920  HB3 GLU B  55       6.091  11.120  44.139  1.00 98.67           H  
ATOM   4921  HG2 GLU B  55       8.579   9.739  45.219  1.00 98.67           H  
ATOM   4922  HG3 GLU B  55       6.896   9.281  45.484  1.00 98.67           H  
ATOM   4923  N   ASP B  56       7.029  11.511  40.851  1.00 98.60           N  
ATOM   4924  CA  ASP B  56       6.364  12.159  39.721  1.00 98.60           C  
ATOM   4925  C   ASP B  56       6.337  11.264  38.464  1.00 98.60           C  
ATOM   4926  O   ASP B  56       5.655  11.598  37.493  1.00 98.60           O  
ATOM   4927  CB  ASP B  56       7.046  13.514  39.447  1.00 98.60           C  
ATOM   4928  CG  ASP B  56       6.618  14.657  40.383  1.00 98.60           C  
ATOM   4929  OD1 ASP B  56       5.690  14.508  41.211  1.00 98.60           O  
ATOM   4930  OD2 ASP B  56       7.037  15.816  40.151  1.00 98.60           O1-
ATOM   4931  H   ASP B  56       7.998  11.732  41.032  1.00 98.60           H  
ATOM   4932  HA  ASP B  56       5.322  12.345  39.979  1.00 98.60           H  
ATOM   4933  HB2 ASP B  56       6.793  13.828  38.434  1.00 98.60           H  
ATOM   4934  HB3 ASP B  56       8.128  13.398  39.488  1.00 98.60           H  
ATOM   4935  N   CYS B  57       7.067  10.144  38.454  1.00 96.79           N  
ATOM   4936  CA  CYS B  57       7.181   9.249  37.308  1.00 96.79           C  
ATOM   4937  C   CYS B  57       6.263   8.024  37.456  1.00 96.79           C  
ATOM   4938  O   CYS B  57       6.546   7.098  38.212  1.00 96.79           O  
ATOM   4939  CB  CYS B  57       8.659   8.884  37.133  1.00 96.79           C
[truncated: 254,778 more chars]
