# Supplementary material for: The effects of nature‐inspired amino acid substitutions on structural and biochemical properties of the E. coli L‐asparaginase EcAIII
Source: Protein Sci. 2023 Jun 1;32(6):e4647. doi: 10.1002/pro.4647 (PMC10204187; doi:10.1002/pro.4647)
Supplement: Supplementary file 6 — DATA S3. Supporting Information. [file PRO-32-e4647-s004.zip › predicted_structures_of_orthologs_PDB_files/K/NZ_FORU01000015.1_18.pdb]

ATOM      1  N   MET A   1      11.548  26.548  -3.587  1.00 96.67           N  
ATOM      2  H   MET A   1      11.315  27.528  -3.518  1.00 96.67           H  
ATOM      3  H2  MET A   1      12.538  26.429  -3.744  1.00 96.67           H  
ATOM      4  H3  MET A   1      11.046  26.149  -4.368  1.00 96.67           H  
ATOM      5  CA  MET A   1      11.144  25.866  -2.343  1.00 96.67           C  
ATOM      6  HA  MET A   1      11.329  24.799  -2.463  1.00 96.67           H  
ATOM      7  C   MET A   1       9.666  26.095  -2.121  1.00 96.67           C  
ATOM      8  CB  MET A   1      11.916  26.357  -1.114  1.00 96.67           C  
ATOM      9  HB2 MET A   1      11.801  27.437  -1.022  1.00 96.67           H  
ATOM     10  HB3 MET A   1      11.505  25.885  -0.222  1.00 96.67           H  
ATOM     11  O   MET A   1       9.240  27.235  -2.259  1.00 96.67           O  
ATOM     12  CG  MET A   1      13.399  25.998  -1.211  1.00 96.67           C  
ATOM     13  HG2 MET A   1      13.474  24.918  -1.339  1.00 96.67           H  
ATOM     14  HG3 MET A   1      13.835  26.479  -2.086  1.00 96.67           H  
ATOM     15  SD  MET A   1      14.390  26.445   0.234  1.00 96.67           S  
ATOM     16  CE  MET A   1      14.166  28.243   0.298  1.00 96.67           C  
ATOM     17  HE1 MET A   1      13.138  28.479   0.575  1.00 96.67           H  
ATOM     18  HE2 MET A   1      14.837  28.661   1.048  1.00 96.67           H  
ATOM     19  HE3 MET A   1      14.399  28.682  -0.672  1.00 96.67           H  
ATOM     20  N   LYS A   2       8.899  25.048  -1.825  1.00 98.09           N  
ATOM     21  H   LYS A   2       9.337  24.143  -1.727  1.00 98.09           H  
ATOM     22  CA  LYS A   2       7.453  25.105  -1.559  1.00 98.09           C  
ATOM     23  HA  LYS A   2       7.174  26.075  -1.147  1.00 98.09           H  
ATOM     24  C   LYS A   2       7.109  24.036  -0.520  1.00 98.09           C  
ATOM     25  CB  LYS A   2       6.662  24.842  -2.860  1.00 98.09           C  
ATOM     26  HB2 LYS A   2       6.960  23.867  -3.244  1.00 98.09           H  
ATOM     27  HB3 LYS A   2       5.603  24.770  -2.614  1.00 98.09           H  
ATOM     28  O   LYS A   2       7.751  22.986  -0.515  1.00 98.09           O  
ATOM     29  CG  LYS A   2       6.822  25.853  -4.015  1.00 98.09           C  
ATOM     30  HG2 LYS A   2       7.869  25.905  -4.314  1.00 98.09           H  
ATOM     31  HG3 LYS A   2       6.262  25.461  -4.864  1.00 98.09           H  
ATOM     32  CD  LYS A   2       6.306  27.271  -3.716  1.00 98.09           C  
ATOM     33  HD2 LYS A   2       6.924  27.697  -2.925  1.00 98.09           H  
ATOM     34  HD3 LYS A   2       5.274  27.212  -3.370  1.00 98.09           H  
ATOM     35  CE  LYS A   2       6.351  28.175  -4.965  1.00 98.09           C  
ATOM     36  HE2 LYS A   2       5.712  27.719  -5.721  1.00 98.09           H  
ATOM     37  HE3 LYS A   2       7.369  28.181  -5.356  1.00 98.09           H  
ATOM     38  NZ  LYS A   2       5.900  29.581  -4.720  1.00 98.09           N  
ATOM     39  HZ1 LYS A   2       6.501  30.080  -4.079  1.00 98.09           H  
ATOM     40  HZ2 LYS A   2       4.994  29.646  -4.279  1.00 98.09           H  
ATOM     41  HZ3 LYS A   2       5.834  30.125  -5.568  1.00 98.09           H  
ATOM     42  N   ILE A   3       6.122  24.279   0.337  1.00 98.89           N  
ATOM     43  H   ILE A   3       5.656  25.175   0.329  1.00 98.89           H  
ATOM     44  CA  ILE A   3       5.621  23.277   1.286  1.00 98.89           C  
ATOM     45  HA  ILE A   3       5.808  22.288   0.867  1.00 98.89           H  
ATOM     46  C   ILE A   3       4.107  23.411   1.447  1.00 98.89           C  
ATOM     47  CB  ILE A   3       6.384  23.358   2.631  1.00 98.89           C  
ATOM     48  HB  ILE A   3       7.448  23.292   2.404  1.00 98.89           H  
ATOM     49  O   ILE A   3       3.574  24.521   1.510  1.00 98.89           O  
ATOM     50  CG1 ILE A   3       6.034  22.181   3.565  1.00 98.89           C  
ATOM     51 HG12 ILE A   3       6.102  21.250   3.002  1.00 98.89           H  
ATOM     52 HG13 ILE A   3       5.009  22.278   3.923  1.00 98.89           H  
ATOM     53  CG2 ILE A   3       6.136  24.687   3.353  1.00 98.89           C  
ATOM     54 HG21 ILE A   3       5.086  24.762   3.634  1.00 98.89           H  
ATOM     55 HG22 ILE A   3       6.753  24.756   4.249  1.00 98.89           H  
ATOM     56 HG23 ILE A   3       6.373  25.524   2.696  1.00 98.89           H  
ATOM     57  CD1 ILE A   3       6.973  22.078   4.777  1.00 98.89           C  
ATOM     58 HD11 ILE A   3       8.012  22.096   4.449  1.00 98.89           H  
ATOM     59 HD12 ILE A   3       6.787  21.143   5.305  1.00 98.89           H  
ATOM     60 HD13 ILE A   3       6.791  22.900   5.470  1.00 98.89           H  
ATOM     61  N   ILE A   4       3.422  22.277   1.526  1.00 98.93           N  
ATOM     62  H   ILE A   4       3.918  21.403   1.427  1.00 98.93           H  
ATOM     63  CA  ILE A   4       2.002  22.182   1.862  1.00 98.93           C  
ATOM     64  HA  ILE A   4       1.712  23.100   2.373  1.00 98.93           H  
ATOM     65  C   ILE A   4       1.804  21.044   2.859  1.00 98.93           C  
ATOM     66  CB  ILE A   4       1.123  22.063   0.593  1.00 98.93           C  
ATOM     67  HB  ILE A   4       1.312  22.952  -0.008  1.00 98.93           H  
ATOM     68  O   ILE A   4       2.467  20.011   2.771  1.00 98.93           O  
ATOM     69  CG1 ILE A   4      -0.375  22.064   0.974  1.00 98.93           C  
ATOM     70 HG12 ILE A   4      -0.557  22.851   1.706  1.00 98.93           H  
ATOM     71 HG13 ILE A   4      -0.627  21.113   1.442  1.00 98.93           H  
ATOM     72  CG2 ILE A   4       1.484  20.836  -0.266  1.00 98.93           C  
ATOM     73 HG21 ILE A   4       2.551  20.833  -0.492  1.00 98.93           H  
ATOM     74 HG22 ILE A   4       0.942  20.856  -1.211  1.00 98.93           H  
ATOM     75 HG23 ILE A   4       1.252  19.907   0.254  1.00 98.93           H  
ATOM     76  CD1 ILE A   4      -1.343  22.301  -0.192  1.00 98.93           C  
ATOM     77 HD11 ILE A   4      -1.190  21.576  -0.991  1.00 98.93           H  
ATOM     78 HD12 ILE A   4      -1.210  23.309  -0.586  1.00 98.93           H  
ATOM     79 HD13 ILE A   4      -2.367  22.209   0.170  1.00 98.93           H  
ATOM     80  N   ILE A   5       0.905  21.251   3.816  1.00 98.91           N  
ATOM     81  H   ILE A   5       0.408  22.130   3.821  1.00 98.91           H  
ATOM     82  CA  ILE A   5       0.522  20.272   4.832  1.00 98.91           C  
ATOM     83  HA  ILE A   5       0.908  19.300   4.527  1.00 98.91           H  
ATOM     84  C   ILE A   5      -0.995  20.137   4.913  1.00 98.91           C  
ATOM     85  CB  ILE A   5       1.114  20.618   6.215  1.00 98.91           C  
ATOM     86  HB  ILE A   5       0.781  19.847   6.911  1.00 98.91           H  
ATOM     87  O   ILE A   5      -1.719  21.090   4.617  1.00 98.91           O  
ATOM     88  CG1 ILE A   5       0.634  21.985   6.751  1.00 98.91           C  
ATOM     89 HG12 ILE A   5       1.023  22.781   6.117  1.00 98.91           H  
ATOM     90 HG13 ILE A   5      -0.455  22.028   6.715  1.00 98.91           H  
ATOM     91  CG2 ILE A   5       2.645  20.564   6.167  1.00 98.91           C  
ATOM     92 HG21 ILE A   5       3.043  20.625   7.180  1.00 98.91           H  
ATOM     93 HG22 ILE A   5       3.044  21.379   5.562  1.00 98.91           H  
ATOM     94 HG23 ILE A   5       2.952  19.613   5.732  1.00 98.91           H  
ATOM     95  CD1 ILE A   5       1.061  22.259   8.197  1.00 98.91           C  
ATOM     96 HD11 ILE A   5       0.557  23.156   8.555  1.00 98.91           H  
ATOM     97 HD12 ILE A   5       2.138  22.416   8.250  1.00 98.91           H  
ATOM     98 HD13 ILE A   5       0.782  21.418   8.831  1.00 98.91           H  
ATOM     99  N   HIS A   6      -1.468  18.982   5.375  1.00 98.03           N  
ATOM    100  H   HIS A   6      -0.806  18.257   5.614  1.00 98.03           H  
ATOM    101  CA  HIS A   6      -2.874  18.745   5.709  1.00 98.03           C  
ATOM    102  HA  HIS A   6      -3.381  19.709   5.755  1.00 98.03           H  
ATOM    103  C   HIS A   6      -3.029  18.114   7.098  1.00 98.03           C  
ATOM    104  CB  HIS A   6      -3.573  17.933   4.608  1.00 98.03           C  
ATOM    105  HB2 HIS A   6      -4.651  18.009   4.750  1.00 98.03           H  
ATOM    106  HB3 HIS A   6      -3.342  18.366   3.634  1.00 98.03           H  
ATOM    107  O   HIS A   6      -2.066  17.602   7.674  1.00 98.03           O  
ATOM    108  CG  HIS A   6      -3.217  16.471   4.608  1.00 98.03           C  
ATOM    109  CD2 HIS A   6      -2.429  15.825   3.705  1.00 98.03           C  
ATOM    110  HD2 HIS A   6      -1.963  16.254   2.830  1.00 98.03           H  
ATOM    111  ND1 HIS A   6      -3.692  15.542   5.527  1.00 98.03           N  
ATOM    112  CE1 HIS A   6      -3.178  14.361   5.150  1.00 98.03           C  
ATOM    113  HE1 HIS A   6      -3.384  13.418   5.633  1.00 98.03           H  
ATOM    114  NE2 HIS A   6      -2.409  14.502   4.065  1.00 98.03           N  
ATOM    115  HE2 HIS A   6      -1.930  13.754   3.583  1.00 98.03           H  
ATOM    116  N   GLY A   7      -4.241  18.199   7.648  1.00 93.76           N  
ATOM    117  H   GLY A   7      -4.960  18.651   7.102  1.00 93.76           H  
ATOM    118  CA  GLY A   7      -4.587  17.724   8.988  1.00 93.76           C  
ATOM    119  HA2 GLY A   7      -4.440  18.528   9.708  1.00 93.76           H  
ATOM    120  HA3 GLY A   7      -3.925  16.896   9.242  1.00 93.76           H  
ATOM    121  C   GLY A   7      -6.020  17.205   9.096  1.00 93.76           C  
ATOM    122  O   GLY A   7      -6.735  17.550  10.044  1.00 93.76           O  
ATOM    123  N   GLY A   8      -6.450  16.410   8.117  1.00 89.10           N  
ATOM    124  H   GLY A   8      -5.777  16.113   7.424  1.00 89.10           H  
ATOM    125  CA  GLY A   8      -7.780  15.812   8.070  1.00 89.10           C  
ATOM    126  HA2 GLY A   8      -8.054  15.488   9.075  1.00 89.10           H  
ATOM    127  HA3 GLY A   8      -7.761  14.934   7.424  1.00 89.10           H  
ATOM    128  C   GLY A   8      -8.857  16.756   7.550  1.00 89.10           C  
ATOM    129  O   GLY A   8      -8.606  17.601   6.694  1.00 89.10           O  
ATOM    130  N   PHE A   9     -10.068  16.622   8.089  1.00 85.93           N  
ATOM    131  H   PHE A   9     -10.205  15.909   8.791  1.00 85.93           H  
ATOM    132  CA  PHE A   9     -11.231  17.402   7.668  1.00 85.93           C  
ATOM    133  HA  PHE A   9     -10.941  18.081   6.866  1.00 85.93           H  
ATOM    134  C   PHE A   9     -11.795  18.282   8.780  1.00 85.93           C  
ATOM    135  CB  PHE A   9     -12.299  16.475   7.085  1.00 85.93           C  
ATOM    136  HB2 PHE A   9     -13.223  17.034   6.938  1.00 85.93           H  
ATOM    137  HB3 PHE A   9     -12.510  15.666   7.785  1.00 85.93           H  
ATOM    138  O   PHE A   9     -11.581  18.067   9.982  1.00 85.93           O  
ATOM    139  CG  PHE A   9     -11.879  15.907   5.752  1.00 85.93           C  
ATOM    140  CD1 PHE A   9     -12.154  16.608   4.572  1.00 85.93           C  
ATOM    141  HD1 PHE A   9     -12.676  17.552   4.620  1.00 85.93           H  
ATOM    142  CD2 PHE A   9     -11.171  14.703   5.697  1.00 85.93           C  
ATOM    143  HD2 PHE A   9     -10.951  14.187   6.619  1.00 85.93           H  
ATOM    144  CE1 PHE A   9     -11.778  16.078   3.330  1.00 85.93           C  
ATOM    145  HE1 PHE A   9     -12.052  16.595   2.422  1.00 85.93           H  
ATOM    146  CE2 PHE A   9     -10.752  14.188   4.464  1.00 85.93           C  
ATOM    147  HE2 PHE A   9     -10.193  13.265   4.419  1.00 85.93           H  
ATOM    148  CZ  PHE A   9     -11.080  14.864   3.281  1.00 85.93           C  
ATOM    149  HZ  PHE A   9     -10.808  14.444   2.324  1.00 85.93           H  
ATOM    150  N   PHE A  10     -12.541  19.292   8.354  1.00 77.61           N  
ATOM    151  H   PHE A  10     -12.622  19.438   7.358  1.00 77.61           H  
ATOM    152  CA  PHE A  10     -13.320  20.177   9.202  1.00 77.61           C  
ATOM    153  HA  PHE A  10     -13.359  19.785  10.219  1.00 77.61           H  
ATOM    154  C   PHE A  10     -14.748  20.245   8.670  1.00 77.61           C  
ATOM    155  CB  PHE A  10     -12.651  21.556   9.235  1.00 77.61           C  
ATOM    156  HB2 PHE A  10     -12.401  21.856   8.217  1.00 77.61           H  
ATOM    157  HB3 PHE A  10     -11.723  21.480   9.801  1.00 77.61           H  
ATOM    158  O   PHE A  10     -14.964  20.410   7.476  1.00 77.61           O  
ATOM    159  CG  PHE A  10     -13.507  22.635   9.859  1.00 77.61           C  
ATOM    160  CD1 PHE A  10     -14.338  23.424   9.044  1.00 77.61           C  
ATOM    161  HD1 PHE A  10     -14.340  23.279   7.974  1.00 77.61           H  
ATOM    162  CD2 PHE A  10     -13.511  22.822  11.252  1.00 77.61           C  
ATOM    163  HD2 PHE A  10     -12.888  22.209  11.885  1.00 77.61           H  
ATOM    164  CE1 PHE A  10     -15.193  24.373   9.623  1.00 77.61           C  
ATOM    165  HE1 PHE A  10     -15.836  24.963   8.987  1.00 77.61           H  
ATOM    166  CE2 PHE A  10     -14.375  23.769  11.830  1.00 77.61           C  
ATOM    167  HE2 PHE A  10     -14.407  23.902  12.902  1.00 77.61           H  
ATOM    168  CZ  PHE A  10     -15.232  24.529  11.019  1.00 77.61           C  
ATOM    169  HZ  PHE A  10     -15.920  25.228  11.471  1.00 77.61           H  
ATOM    170  N   SER A  11     -15.729  20.162   9.565  1.00 71.70           N  
ATOM    171  H   SER A  11     -15.491  20.104  10.544  1.00 71.70           H  
ATOM    172  CA  SER A  11     -17.132  20.383   9.222  1.00 71.70           C  
ATOM    173  HA  SER A  11     -17.212  20.842   8.237  1.00 71.70           H  
ATOM    174  C   SER A  11     -17.750  21.328  10.236  1.00 71.70           C  
ATOM    175  CB  SER A  11     -17.881  19.054   9.181  1.00 71.70           C  
ATOM    176  HB2 SER A  11     -17.697  18.523  10.115  1.00 71.70           H  
ATOM    177  HB3 SER A  11     -17.508  18.456   8.349  1.00 71.70           H  
ATOM    178  O   SER A  11     -17.667  21.085  11.439  1.00 71.70           O  
ATOM    179  OG  SER A  11     -19.272  19.276   9.034  1.00 71.70           O  
ATOM    180  HG  SER A  11     -19.623  18.596   8.453  1.00 71.70           H  
ATOM    181  N   GLU A  12     -18.409  22.386   9.767  1.00 64.96           N  
ATOM    182  H   GLU A  12     -18.437  22.547   8.771  1.00 64.96           H  
ATOM    183  CA  GLU A  12     -19.079  23.353  10.648  1.00 64.96           C  
ATOM    184  HA  GLU A  12     -18.348  23.769  11.341  1.00 64.96           H  
ATOM    185  C   GLU A  12     -20.176  22.709  11.512  1.00 64.96           C  
ATOM    186  CB  GLU A  12     -19.672  24.503   9.817  1.00 64.96           C  
ATOM    187  HB2 GLU A  12     -20.356  24.101   9.068  1.00 64.96           H  
ATOM    188  HB3 GLU A  12     -20.232  25.152  10.490  1.00 64.96           H  
ATOM    189  O   GLU A  12     -20.480  23.213  12.590  1.00 64.96           O  
ATOM    190  CG  GLU A  12     -18.581  25.339   9.131  1.00 64.96           C  
ATOM    191  HG2 GLU A  12     -18.116  24.745   8.344  1.00 64.96           H  
ATOM    192  HG3 GLU A  12     -17.826  25.572   9.881  1.00 64.96           H  
ATOM    193  CD  GLU A  12     -19.079  26.667   8.539  1.00 64.96           C  
ATOM    194  OE1 GLU A  12     -18.206  27.549   8.333  1.00 64.96           O  
ATOM    195  OE2 GLU A  12     -20.305  26.832   8.363  1.00 64.96           O  
ATOM    196  N   TYR A  13     -20.732  21.568  11.084  1.00 60.30           N  
ATOM    197  H   TYR A  13     -20.430  21.194  10.196  1.00 60.30           H  
ATOM    198  CA  TYR A  13     -21.708  20.802  11.866  1.00 60.30           C  
ATOM    199  HA  TYR A  13     -22.467  21.481  12.254  1.00 60.30           H  
ATOM    200  C   TYR A  13     -21.088  20.091  13.073  1.00 60.30           C  
ATOM    201  CB  TYR A  13     -22.390  19.767  10.962  1.00 60.30           C  
ATOM    202  HB2 TYR A  13     -21.640  19.228  10.383  1.00 60.30           H  
ATOM    203  HB3 TYR A  13     -22.893  19.032  11.590  1.00 60.30           H  
ATOM    204  O   TYR A  13     -21.759  19.902  14.085  1.00 60.30           O  
ATOM    205  CG  TYR A  13     -23.426  20.363  10.036  1.00 60.30           C  
ATOM    206  CD1 TYR A  13     -24.728  20.589  10.521  1.00 60.30           C  
ATOM    207  HD1 TYR A  13     -24.975  20.334  11.541  1.00 60.30           H  
ATOM    208  CD2 TYR A  13     -23.098  20.697   8.708  1.00 60.30           C  
ATOM    209  HD2 TYR A  13     -22.099  20.526   8.336  1.00 60.30           H  
ATOM    210  CE1 TYR A  13     -25.707  21.147   9.678  1.00 60.30           C  
ATOM    211  HE1 TYR A  13     -26.710  21.324  10.038  1.00 60.30           H  
ATOM    212  CE2 TYR A  13     -24.075  21.256   7.862  1.00 60.30           C  
ATOM    213  HE2 TYR A  13     -23.823  21.511   6.843  1.00 60.30           H  
ATOM    214  OH  TYR A  13     -26.330  22.016   7.537  1.00 60.30           O  
ATOM    215  HH  TYR A  13     -25.980  22.182   6.658  1.00 60.30           H  
ATOM    216  CZ  TYR A  13     -25.382  21.480   8.348  1.00 60.30           C  
ATOM    217  N   PHE A  14     -19.820  19.687  12.967  1.00 60.05           N  
ATOM    218  H   PHE A  14     -19.314  19.935  12.129  1.00 60.05           H  
ATOM    219  CA  PHE A  14     -19.129  18.896  13.991  1.00 60.05           C  
ATOM    220  HA  PHE A  14     -19.853  18.498  14.702  1.00 60.05           H  
ATOM    221  C   PHE A  14     -18.124  19.708  14.804  1.00 60.05           C  
ATOM    222  CB  PHE A  14     -18.428  17.715  13.316  1.00 60.05           C  
ATOM    223  HB2 PHE A  14     -17.764  17.239  14.038  1.00 60.05           H  
ATOM    224  HB3 PHE A  14     -17.806  18.088  12.502  1.00 60.05           H  
ATOM    225  O   PHE A  14     -17.740  19.298  15.897  1.00 60.05           O  
ATOM    226  CG  PHE A  14     -19.381  16.659  12.798  1.00 60.05           C  
ATOM    227  CD1 PHE A  14     -19.912  15.705  13.684  1.00 60.05           C  
ATOM    228  HD1 PHE A  14     -19.636  15.723  14.728  1.00 60.05           H  
ATOM    229  CD2 PHE A  14     -19.749  16.626  11.441  1.00 60.05           C  
ATOM    230  HD2 PHE A  14     -19.363  17.367  10.757  1.00 60.05           H  
ATOM    231  CE1 PHE A  14     -20.796  14.718  13.212  1.00 60.05           C  
ATOM    232  HE1 PHE A  14     -21.192  13.979  13.892  1.00 60.05           H  
ATOM    233  CE2 PHE A  14     -20.627  15.638  10.965  1.00 60.05           C  
ATOM    234  HE2 PHE A  14     -20.902  15.611   9.921  1.00 60.05           H  
ATOM    235  CZ  PHE A  14     -21.149  14.682  11.852  1.00 60.05           C  
ATOM    236  HZ  PHE A  14     -21.819  13.917  11.487  1.00 60.05           H  
ATOM    237  N   THR A  15     -17.675  20.843  14.276  1.00 65.09           N  
ATOM    238  H   THR A  15     -18.057  21.142  13.390  1.00 65.09           H  
ATOM    239  CA  THR A  15     -16.596  21.637  14.856  1.00 65.09           C  
ATOM    240  HA  THR A  15     -16.485  21.365  15.906  1.00 65.09           H  
ATOM    241  C   THR A  15     -16.944  23.112  14.827  1.00 65.09           C  
ATOM    242  CB  THR A  15     -15.245  21.375  14.171  1.00 65.09           C  
ATOM    243  HB  THR A  15     -14.594  22.235  14.326  1.00 65.09           H  
ATOM    244  O   THR A  15     -17.352  23.662  13.806  1.00 65.09           O  
ATOM    245  CG2 THR A  15     -14.546  20.152  14.754  1.00 65.09           C  
ATOM    246 HG21 THR A  15     -15.165  19.265  14.615  1.00 65.09           H  
ATOM    247 HG22 THR A  15     -14.371  20.301  15.820  1.00 65.09           H  
ATOM    248 HG23 THR A  15     -13.589  20.004  14.255  1.00 65.09           H  
ATOM    249  OG1 THR A  15     -15.351  21.101  12.793  1.00 65.09           O  
ATOM    250  HG1 THR A  15     -16.216  21.390  12.493  1.00 65.09           H  
ATOM    251  N   ASP A  16     -16.769  23.761  15.972  1.00 70.99           N  
ATOM    252  H   ASP A  16     -16.337  23.292  16.755  1.00 70.99           H  
ATOM    253  CA  ASP A  16     -17.100  25.164  16.141  1.00 70.99           C  
ATOM    254  HA  ASP A  16     -18.061  25.330  15.654  1.00 70.99           H  
ATOM    255  C   ASP A  16     -16.084  26.094  15.457  1.00 70.99           C  
ATOM    256  CB  ASP A  16     -17.298  25.466  17.637  1.00 70.99           C  
ATOM    257  HB2 ASP A  16     -18.022  24.761  18.046  1.00 70.99           H  
ATOM    258  HB3 ASP A  16     -17.734  26.462  17.723  1.00 70.99           H  
ATOM    259  O   ASP A  16     -14.968  25.718  15.076  1.00 70.99           O  
ATOM    260  CG  ASP A  16     -16.025  25.418  18.492  1.00 70.99           C  
ATOM    261  OD1 ASP A  16     -14.988  24.890  18.032  1.00 70.99           O  
ATOM    262  OD2 ASP A  16     -16.077  25.993  19.595  1.00 70.99           O  
ATOM    263  N   LYS A  17     -16.465  27.369  15.314  1.00 77.96           N  
ATOM    264  H   LYS A  17     -17.398  27.618  15.609  1.00 77.96           H  
ATOM    265  CA  LYS A  17     -15.576  28.397  14.750  1.00 77.96           C  
ATOM    266  HA  LYS A  17     -15.270  28.081  13.753  1.00 77.96           H  
ATOM    267  C   LYS A  17     -14.279  28.544  15.549  1.00 77.96           C  
ATOM    268  CB  LYS A  17     -16.296  29.750  14.656  1.00 77.96           C  
ATOM    269  HB2 LYS A  17     -16.819  29.959  15.590  1.00 77.96           H  
ATOM    270  HB3 LYS A  17     -15.550  30.530  14.499  1.00 77.96           H  
ATOM    271  O   LYS A  17     -13.250  28.866  14.959  1.00 77.96           O  
ATOM    272  CG  LYS A  17     -17.278  29.789  13.479  1.00 77.96           C  
ATOM    273  HG2 LYS A  17     -16.741  29.546  12.562  1.00 77.96           H  
ATOM    274  HG3 LYS A  17     -18.061  29.047  13.633  1.00 77.96           H  
ATOM    275  CD  LYS A  17     -17.915  31.177  13.331  1.00 77.96           C  
ATOM    276  HD2 LYS A  17     -18.497  31.403  14.224  1.00 77.96           H  
ATOM    277  HD3 LYS A  17     -17.131  31.924  13.206  1.00 77.96           H  
ATOM    278  CE  LYS A  17     -18.824  31.169  12.096  1.00 77.96           C  
ATOM    279  HE2 LYS A  17     -19.565  30.378  12.215  1.00 77.96           H  
ATOM    280  HE3 LYS A  17     -18.225  30.909  11.223  1.00 77.96           H  
ATOM    281  NZ  LYS A  17     -19.500  32.472  11.883  1.00 77.96           N  
ATOM    282  HZ1 LYS A  17     -18.820  33.204  11.735  1.00 77.96           H  
ATOM    283  HZ2 LYS A  17     -20.080  32.409  11.059  1.00 77.96           H  
ATOM    284  HZ3 LYS A  17     -20.089  32.700  12.671  1.00 77.96           H  
ATOM    285  N   ALA A  18     -14.311  28.301  16.860  1.00 81.78           N  
ATOM    286  H   ALA A  18     -15.160  27.946  17.276  1.00 81.78           H  
ATOM    287  CA  ALA A  18     -13.112  28.346  17.689  1.00 81.78           C  
ATOM    288  HA  ALA A  18     -12.612  29.300  17.523  1.00 81.78           H  
ATOM    289  C   ALA A  18     -12.121  27.238  17.291  1.00 81.78           C  
ATOM    290  CB  ALA A  18     -13.515  28.275  19.164  1.00 81.78           C  
ATOM    291  HB1 ALA A  18     -13.942  27.298  19.390  1.00 81.78           H  
ATOM    292  HB2 ALA A  18     -12.633  28.413  19.789  1.00 81.78           H  
ATOM    293  HB3 ALA A  18     -14.244  29.051  19.397  1.00 81.78           H  
ATOM    294  O   ALA A  18     -10.948  27.541  17.059  1.00 81.78           O  
ATOM    295  N   SER A  19     -12.594  26.003  17.090  1.00 82.05           N  
ATOM    296  H   SER A  19     -13.545  25.790  17.356  1.00 82.05           H  
ATOM    297  CA  SER A  19     -11.789  24.891  16.568  1.00 82.05           C  
ATOM    298  HA  SER A  19     -10.958  24.701  17.247  1.00 82.05           H  
ATOM    299  C   SER A  19     -11.202  25.187  15.193  1.00 82.05           C  
ATOM    300  CB  SER A  19     -12.622  23.611  16.459  1.00 82.05           C  
ATOM    301  HB2 SER A  19     -12.134  22.918  15.773  1.00 82.05           H  
ATOM    302  HB3 SER A  19     -13.619  23.831  16.078  1.00 82.05           H  
ATOM    303  O   SER A  19     -10.030  24.888  14.961  1.00 82.05           O  
ATOM    304  OG  SER A  19     -12.715  22.996  17.717  1.00 82.05           O  
ATOM    305  HG  SER A  19     -13.376  23.489  18.209  1.00 82.05           H  
ATOM    306  N   ARG A  20     -11.966  25.817  14.286  1.00 86.85           N  
ATOM    307  H   ARG A  20     -12.935  25.985  14.517  1.00 86.85           H  
ATOM    308  CA  ARG A  20     -11.442  26.224  12.969  1.00 86.85           C  
ATOM    309  HA  ARG A  20     -11.092  25.334  12.446  1.00 86.85           H  
ATOM    310  C   ARG A  20     -10.236  27.146  13.114  1.00 86.85           C  
ATOM    311  CB  ARG A  20     -12.536  26.889  12.118  1.00 86.85           C  
ATOM    312  HB2 ARG A  20     -12.878  27.807  12.595  1.00 86.85           H  
ATOM    313  HB3 ARG A  20     -13.387  26.212  12.038  1.00 86.85           H  
ATOM    314  O   ARG A  20      -9.171  26.856  12.574  1.00 86.85           O  
ATOM    315  CG  ARG A  20     -12.013  27.219  10.711  1.00 86.85           C  
ATOM    316  HG2 ARG A  20     -11.582  26.320  10.269  1.00 86.85           H  
ATOM    317  HG3 ARG A  20     -11.239  27.984  10.777  1.00 86.85           H  
ATOM    318  CD  ARG A  20     -13.129  27.732   9.800  1.00 86.85           C  
ATOM    319  HD2 ARG A  20     -13.880  26.948   9.699  1.00 86.85           H  
ATOM    320  HD3 ARG A  20     -13.591  28.606  10.260  1.00 86.85           H  
ATOM    321  NE  ARG A  20     -12.616  28.099   8.466  1.00 86.85           N  
ATOM    322  HE  ARG A  20     -11.617  28.112   8.322  1.00 86.85           H  
ATOM    323  NH1 ARG A  20     -14.654  28.339   7.415  1.00 86.85           N  
ATOM    324 HH11 ARG A  20     -15.170  28.444   6.554  1.00 86.85           H  
ATOM    325 HH12 ARG A  20     -15.155  28.002   8.225  1.00 86.85           H  
ATOM    326  NH2 ARG A  20     -12.777  28.658   6.264  1.00 86.85           N  
ATOM    327 HH21 ARG A  20     -13.320  28.756   5.418  1.00 86.85           H  
ATOM    328 HH22 ARG A  20     -11.817  28.407   6.075  1.00 86.85           H  
ATOM    329  CZ  ARG A  20     -13.344  28.362   7.394  1.00 86.85           C  
ATOM    330  N   VAL A  21     -10.388  28.229  13.876  1.00 90.55           N  
ATOM    331  H   VAL A  21     -11.289  28.380  14.307  1.00 90.55           H  
ATOM    332  CA  VAL A  21      -9.319  29.219  14.087  1.00 90.55           C  
ATOM    333  HA  VAL A  21      -8.984  29.586  13.117  1.00 90.55           H  
ATOM    334  C   VAL A  21      -8.109  28.583  14.773  1.00 90.55           C  
ATOM    335  CB  VAL A  21      -9.851  30.414  14.901  1.00 90.55           C  
ATOM    336  HB  VAL A  21     -10.318  30.050  15.816  1.00 90.55           H  
ATOM    337  O   VAL A  21      -6.966  28.880  14.420  1.00 90.55           O  
ATOM    338  CG1 VAL A  21      -8.745  31.407  15.286  1.00 90.55           C  
ATOM    339 HG11 VAL A  21      -8.210  31.729  14.392  1.00 90.55           H  
ATOM    340 HG12 VAL A  21      -8.046  30.943  15.981  1.00 90.55           H  
ATOM    341 HG13 VAL A  21      -9.184  32.276  15.776  1.00 90.55           H  
ATOM    342  CG2 VAL A  21     -10.897  31.191  14.090  1.00 90.55           C  
ATOM    343 HG21 VAL A  21     -11.722  30.539  13.803  1.00 90.55           H  
ATOM    344 HG22 VAL A  21     -10.442  31.592  13.184  1.00 90.55           H  
ATOM    345 HG23 VAL A  21     -11.298  32.010  14.688  1.00 90.55           H  
ATOM    346  N   GLN A  22      -8.342  27.678  15.724  1.00 90.04           N  
ATOM    347  H   GLN A  22      -9.295  27.488  15.997  1.00 90.04           H  
ATOM    348  CA  GLN A  22      -7.274  26.962  16.410  1.00 90.04           C  
ATOM    349  HA  GLN A  22      -6.578  27.699  16.811  1.00 90.04           H  
ATOM    350  C   GLN A  22      -6.482  26.065  15.449  1.00 90.04           C  
ATOM    351  CB  GLN A  22      -7.874  26.188  17.587  1.00 90.04           C  
ATOM    352  HB2 GLN A  22      -8.482  26.871  18.180  1.00 90.04           H  
ATOM    353  HB3 GLN A  22      -8.512  25.385  17.217  1.00 90.04           H  
ATOM    354  O   GLN A  22      -5.253  26.166  15.417  1.00 90.04           O  
ATOM    355  CG  GLN A  22      -6.781  25.601  18.487  1.00 90.04           C  
ATOM    356  HG2 GLN A  22      -6.206  24.869  17.918  1.00 90.04           H  
ATOM    357  HG3 GLN A  22      -6.106  26.395  18.805  1.00 90.04           H  
ATOM    358  CD  GLN A  22      -7.343  24.924  19.732  1.00 90.04           C  
ATOM    359  NE2 GLN A  22      -6.507  24.361  20.575  1.00 90.04           N  
ATOM    360 HE21 GLN A  22      -6.948  23.863  21.335  1.00 90.04           H  
ATOM    361 HE22 GLN A  22      -5.536  24.226  20.334  1.00 90.04           H  
ATOM    362  OE1 GLN A  22      -8.530  24.913  19.996  1.00 90.04           O  
ATOM    363  N   LYS A  23      -7.162  25.270  14.609  1.00 89.91           N  
ATOM    364  H   LYS A  23      -8.168  25.234  14.694  1.00 89.91           H  
ATOM    365  CA  LYS A  23      -6.518  24.445  13.572  1.00 89.91           C  
ATOM    366  HA  LYS A  23      -5.770  23.806  14.041  1.00 89.91           H  
ATOM    367  C   LYS A  23      -5.761  25.301  12.553  1.00 89.91           C  
ATOM    368  CB  LYS A  23      -7.552  23.546  12.868  1.00 89.91           C  
ATOM    369  HB2 LYS A  23      -7.100  23.170  11.950  1.00 89.91           H  
ATOM    370  HB3 LYS A  23      -8.428  24.134  12.595  1.00 89.91           H  
ATOM    371  O   LYS A  23      -4.602  25.013  12.267  1.00 89.91           O  
ATOM    372  CG  LYS A  23      -7.988  22.332  13.712  1.00 89.91           C  
ATOM    373  HG2 LYS A  23      -7.100  21.792  14.042  1.00 89.91           H  
ATOM    374  HG3 LYS A  23      -8.542  22.666  14.589  1.00 89.91           H  
ATOM    375  CD  LYS A  23      -8.863  21.382  12.874  1.00 89.91           C  
ATOM    376  HD2 LYS A  23      -8.307  21.112  11.976  1.00 89.91           H  
ATOM    377  HD3 LYS A  23      -9.777  21.895  12.576  1.00 89.91           H  
ATOM    378  CE  LYS A  23      -9.216  20.087  13.622  1.00 89.91           C  
ATOM    379  HE2 LYS A  23      -9.924  20.318  14.417  1.00 89.91           H  
ATOM    380  HE3 LYS A  23      -8.310  19.700  14.089  1.00 89.91           H  
ATOM    381  NZ  LYS A  23      -9.774  19.051  12.704  1.00 89.91           N  
ATOM    382  HZ1 LYS A  23     -10.602  19.357  12.215  1.00 89.91           H  
ATOM    383  HZ2 LYS A  23      -9.998  18.205  13.208  1.00 89.91           H  
ATOM    384  HZ3 LYS A  23      -9.095  18.788  12.004  1.00 89.91           H  
ATOM    385  N   GLN A  24      -6.352  26.395  12.067  1.00 94.27           N  
ATOM    386  H   GLN A  24      -7.314  26.569  12.322  1.00 94.27           H  
ATOM    387  CA  GLN A  24      -5.687  27.328  11.143  1.00 94.27           C  
ATOM    388  HA  GLN A  24      -5.414  26.803  10.228  1.00 94.27           H  
ATOM    389  C   GLN A  24      -4.402  27.912  11.748  1.00 94.27           C  
ATOM    390  CB  GLN A  24      -6.633  28.485  10.790  1.00 94.27           C  
ATOM    391  HB2 GLN A  24      -7.049  28.887  11.713  1.00 94.27           H  
ATOM    392  HB3 GLN A  24      -6.059  29.276  10.307  1.00 94.27           H  
ATOM    393  O   GLN A  24      -3.372  27.994  11.076  1.00 94.27           O  
ATOM    394  CG  GLN A  24      -7.776  28.096   9.840  1.00 94.27           C  
ATOM    395  HG2 GLN A  24      -7.365  27.822   8.868  1.00 94.27           H  
ATOM    396  HG3 GLN A  24      -8.316  27.234  10.231  1.00 94.27           H  
ATOM    397  CD  GLN A  24      -8.775  29.233   9.649  1.00 94.27           C  
ATOM    398  NE2 GLN A  24      -9.572  29.219   8.612  1.00 94.27           N  
ATOM    399 HE21 GLN A  24     -10.057  30.082   8.412  1.00 94.27           H  
ATOM    400 HE22 GLN A  24      -9.318  28.635   7.828  1.00 94.27           H  
ATOM    401  OE1 GLN A  24      -8.864  30.166  10.437  1.00 94.27           O  
ATOM    402  N   LYS A  25      -4.434  28.310  13.026  1.00 96.08           N  
ATOM    403  H   LYS A  25      -5.310  28.242  13.523  1.00 96.08           H  
ATOM    404  CA  LYS A  25      -3.258  28.848  13.722  1.00 96.08           C  
ATOM    405  HA  LYS A  25      -2.822  29.634  13.106  1.00 96.08           H  
ATOM    406  C   LYS A  25      -2.173  27.786  13.909  1.00 96.08           C  
ATOM    407  CB  LYS A  25      -3.707  29.453  15.059  1.00 96.08           C  
ATOM    408  HB2 LYS A  25      -4.483  30.194  14.866  1.00 96.08           H  
ATOM    409  HB3 LYS A  25      -4.129  28.669  15.688  1.00 96.08           H  
ATOM    410  O   LYS A  25      -0.996  28.087  13.687  1.00 96.08           O  
ATOM    411  CG  LYS A  25      -2.540  30.129  15.792  1.00 96.08           C  
ATOM    412  HG2 LYS A  25      -2.125  30.916  15.162  1.00 96.08           H  
ATOM    413  HG3 LYS A  25      -1.762  29.395  16.002  1.00 96.08           H  
ATOM    414  CD  LYS A  25      -3.011  30.729  17.119  1.00 96.08           C  
ATOM    415  HD2 LYS A  25      -3.448  29.938  17.729  1.00 96.08           H  
ATOM    416  HD3 LYS A  25      -3.767  31.489  16.922  1.00 96.08           H  
ATOM    417  CE  LYS A  25      -1.816  31.349  17.850  1.00 96.08           C  
ATOM    418  HE2 LYS A  25      -1.054  30.580  17.975  1.00 96.08           H  
ATOM    419  HE3 LYS A  25      -1.395  32.136  17.225  1.00 96.08           H  
ATOM    420  NZ  LYS A  25      -2.214  31.893  19.172  1.00 96.08           N  
ATOM    421  HZ1 LYS A  25      -1.416  32.292  19.645  1.00 96.08           H  
ATOM    422  HZ2 LYS A  25      -2.919  32.608  19.063  1.00 96.08           H  
ATOM    423  HZ3 LYS A  25      -2.593  31.158  19.752  1.00 96.08           H  
ATOM    424  N   ALA A  26      -2.558  26.573  14.307  1.00 95.98           N  
ATOM    425  H   ALA A  26      -3.537  26.405  14.488  1.00 95.98           H  
ATOM    426  CA  ALA A  26      -1.639  25.449  14.459  1.00 95.98           C  
ATOM    427  HA  ALA A  26      -0.863  25.716  15.177  1.00 95.98           H  
ATOM    428  C   ALA A  26      -0.947  25.132  13.126  1.00 95.98           C  
ATOM    429  CB  ALA A  26      -2.406  24.247  15.020  1.00 95.98           C  
ATOM    430  HB1 ALA A  26      -3.204  23.944  14.342  1.00 95.98           H  
ATOM    431  HB2 ALA A  26      -2.836  24.493  15.991  1.00 95.98           H  
ATOM    432  HB3 ALA A  26      -1.724  23.407  15.153  1.00 95.98           H  
ATOM    433  O   ALA A  26       0.281  25.176  13.049  1.00 95.98           O  
ATOM    434  N   LEU A  27      -1.720  24.966  12.049  1.00 97.54           N  
ATOM    435  H   LEU A  27      -2.722  24.944  12.172  1.00 97.54           H  
ATOM    436  CA  LEU A  27      -1.185  24.707  10.714  1.00 97.54           C  
ATOM    437  HA  LEU A  27      -0.580  23.801  10.745  1.00 97.54           H  
ATOM    438  C   LEU A  27      -0.273  25.825  10.208  1.00 97.54           C  
ATOM    439  CB  LEU A  27      -2.328  24.518   9.719  1.00 97.54           C  
ATOM    440  HB2 LEU A  27      -1.876  24.550   8.728  1.00 97.54           H  
ATOM    441  HB3 LEU A  27      -3.019  25.357   9.802  1.00 97.54           H  
ATOM    442  O   LEU A  27       0.832  25.533   9.764  1.00 97.54           O  
ATOM    443  CG  LEU A  27      -3.116  23.205   9.801  1.00 97.54           C  
ATOM    444  HG  LEU A  27      -3.617  23.117  10.765  1.00 97.54           H  
ATOM    445  CD1 LEU A  27      -4.158  23.290   8.692  1.00 97.54           C  
ATOM    446 HD11 LEU A  27      -3.768  23.829   7.828  1.00 97.54           H  
ATOM    447 HD12 LEU A  27      -4.416  22.294   8.331  1.00 97.54           H  
ATOM    448 HD13 LEU A  27      -5.039  23.817   9.058  1.00 97.54           H  
ATOM    449  CD2 LEU A  27      -2.253  21.964   9.580  1.00 97.54           C  
ATOM    450 HD21 LEU A  27      -1.777  22.008   8.601  1.00 97.54           H  
ATOM    451 HD22 LEU A  27      -1.498  21.871  10.361  1.00 97.54           H  
ATOM    452 HD23 LEU A  27      -2.877  21.071   9.620  1.00 97.54           H  
ATOM    453  N   LYS A  28      -0.667  27.101  10.328  1.00 97.86           N  
ATOM    454  H   LYS A  28      -1.607  27.281  10.652  1.00 97.86           H  
ATOM    455  CA  LYS A  28       0.199  28.235   9.948  1.00 97.86           C  
ATOM    456  HA  LYS A  28       0.445  28.155   8.889  1.00 97.86           H  
ATOM    457  C   LYS A  28       1.531  28.217  10.695  1.00 97.86           C  
ATOM    458  CB  LYS A  28      -0.516  29.571  10.189  1.00 97.86           C  
ATOM    459  HB2 LYS A  28      -1.060  29.543  11.133  1.00 97.86           H  
ATOM    460  HB3 LYS A  28       0.226  30.367  10.240  1.00 97.86           H  
ATOM    461  O   LYS A  28       2.576  28.498  10.114  1.00 97.86           O  
ATOM    462  CG  LYS A  28      -1.467  29.883   9.030  1.00 97.86           C  
ATOM    463  HG2 LYS A  28      -2.210  29.091   8.937  1.00 97.86           H  
ATOM    464  HG3 LYS A  28      -0.887  29.922   8.109  1.00 97.86           H  
ATOM    465  CD  LYS A  28      -2.178  31.226   9.228  1.00 97.86           C  
ATOM    466  HD2 LYS A  28      -2.867  31.146  10.069  1.00 97.86           H  
ATOM    467  HD3 LYS A  28      -1.447  32.014   9.411  1.00 97.86           H  
ATOM    468  CE  LYS A  28      -2.939  31.516   7.933  1.00 97.86           C  
ATOM    469  HE2 LYS A  28      -3.508  30.620   7.682  1.00 97.86           H  
ATOM    470  HE3 LYS A  28      -2.218  31.658   7.128  1.00 97.86           H  
ATOM    471  NZ  LYS A  28      -3.841  32.690   8.025  1.00 97.86           N  
ATOM    472  HZ1 LYS A  28      -4.536  32.553   8.745  1.00 97.86           H  
ATOM    473  HZ2 LYS A  28      -3.317  33.538   8.191  1.00 97.86           H  
ATOM    474  HZ3 LYS A  28      -4.331  32.790   7.147  1.00 97.86           H  
ATOM    475  N   THR A  29       1.503  27.864  11.977  1.00 98.41           N  
ATOM    476  H   THR A  29       0.613  27.598  12.376  1.00 98.41           H  
ATOM    477  CA  THR A  29       2.719  27.755  12.790  1.00 98.41           C  
ATOM    478  HA  THR A  29       3.298  28.672  12.681  1.00 98.41           H  
ATOM    479  C   THR A  29       3.598  26.599  12.317  1.00 98.41           C  
ATOM    480  CB  THR A  29       2.365  27.579  14.273  1.00 98.41           C  
ATOM    481  HB  THR A  29       1.825  26.643  14.416  1.00 98.41           H  
ATOM    482  O   THR A  29       4.810  26.764  12.183  1.00 98.41           O  
ATOM    483  CG2 THR A  29       3.604  27.565  15.169  1.00 98.41           C  
ATOM    484 HG21 THR A  29       4.194  28.465  14.996  1.00 98.41           H  
ATOM    485 HG22 THR A  29       3.291  27.530  16.213  1.00 98.41           H  
ATOM    486 HG23 THR A  29       4.205  26.682  14.953  1.00 98.41           H  
ATOM    487  OG1 THR A  29       1.543  28.644  14.702  1.00 98.41           O  
ATOM    488  HG1 THR A  29       0.682  28.496  14.304  1.00 98.41           H  
ATOM    489  N   ILE A  30       3.004  25.433  12.058  1.00 98.83           N  
ATOM    490  H   ILE A  30       2.005  25.359  12.181  1.00 98.83           H  
ATOM    491  CA  ILE A  30       3.726  24.221  11.663  1.00 98.83           C  
ATOM    492  HA  ILE A  30       4.585  24.091  12.321  1.00 98.83           H  
ATOM    493  C   ILE A  30       4.291  24.349  10.246  1.00 98.83           C  
ATOM    494  CB  ILE A  30       2.816  22.986  11.839  1.00 98.83           C  
ATOM    495  HB  ILE A  30       1.865  23.174  11.341  1.00 98.83           H  
ATOM    496  O   ILE A  30       5.479  24.102  10.054  1.00 98.83           O  
ATOM    497  CG1 ILE A  30       2.560  22.746  13.347  1.00 98.83           C  
ATOM    498 HG12 ILE A  30       3.489  22.447  13.831  1.00 98.83           H  
ATOM    499 HG13 ILE A  30       2.231  23.673  13.818  1.00 98.83           H  
ATOM    500  CG2 ILE A  30       3.463  21.748  11.200  1.00 98.83           C  
ATOM    501 HG21 ILE A  30       4.462  21.585  11.603  1.00 98.83           H  
ATOM    502 HG22 ILE A  30       3.527  21.855  10.117  1.00 98.83           H  
ATOM    503 HG23 ILE A  30       2.854  20.865  11.394  1.00 98.83           H  
ATOM    504  CD1 ILE A  30       1.489  21.690  13.642  1.00 98.83           C  
ATOM    505 HD11 ILE A  30       1.247  21.707  14.705  1.00 98.83           H  
ATOM    506 HD12 ILE A  30       0.585  21.903  13.071  1.00 98.83           H  
ATOM    507 HD13 ILE A  30       1.862  20.696  13.396  1.00 98.83           H  
ATOM    508  N   VAL A  31       3.497  24.810   9.275  1.00 98.84           N  
ATOM    509  H   VAL A  31       2.526  24.989   9.488  1.00 98.84           H  
ATOM    510  CA  VAL A  31       3.944  24.978   7.882  1.00 98.84           C  
ATOM    511  HA  VAL A  31       4.347  24.021   7.550  1.00 98.84           H  
ATOM    512  C   VAL A  31       5.077  25.999   7.780  1.00 98.84           C  
ATOM    513  CB  VAL A  31       2.761  25.330   6.954  1.00 98.84           C  
ATOM    514  HB  VAL A  31       1.915  24.696   7.220  1.00 98.84           H  
ATOM    515  O   VAL A  31       6.031  25.789   7.034  1.00 98.84           O  
ATOM    516  CG1 VAL A  31       2.298  26.785   7.049  1.00 98.84           C  
ATOM    517 HG11 VAL A  31       2.129  27.043   8.094  1.00 98.84           H  
ATOM    518 HG12 VAL A  31       1.367  26.905   6.494  1.00 98.84           H  
ATOM    519 HG13 VAL A  31       3.046  27.449   6.618  1.00 98.84           H  
ATOM    520  CG2 VAL A  31       3.106  25.055   5.495  1.00 98.84           C  
ATOM    521 HG21 VAL A  31       3.890  25.738   5.166  1.00 98.84           H  
ATOM    522 HG22 VAL A  31       2.222  25.206   4.876  1.00 98.84           H  
ATOM    523 HG23 VAL A  31       3.437  24.024   5.375  1.00 98.84           H  
ATOM    524  N   LYS A  32       5.038  27.066   8.594  1.00 98.63           N  
ATOM    525  H   LYS A  32       4.217  27.202   9.166  1.00 98.63           H  
ATOM    526  CA  LYS A  32       6.122  28.051   8.659  1.00 98.63           C  
ATOM    527  HA  LYS A  32       6.348  28.349   7.635  1.00 98.63           H  
ATOM    528  C   LYS A  32       7.405  27.444   9.222  1.00 98.63           C  
ATOM    529  CB  LYS A  32       5.668  29.285   9.453  1.00 98.63           C  
ATOM    530  HB2 LYS A  32       4.758  29.674   8.995  1.00 98.63           H  
ATOM    531  HB3 LYS A  32       5.421  28.986  10.472  1.00 98.63           H  
ATOM    532  O   LYS A  32       8.456  27.606   8.613  1.00 98.63           O  
ATOM    533  CG  LYS A  32       6.707  30.417   9.514  1.00 98.63           C  
ATOM    534  HG2 LYS A  32       7.543  30.097  10.136  1.00 98.63           H  
ATOM    535  HG3 LYS A  32       6.243  31.279   9.993  1.00 98.63           H  
ATOM    536  CD  LYS A  32       7.247  30.841   8.139  1.00 98.63           C  
ATOM    537  HD2 LYS A  32       7.806  30.010   7.708  1.00 98.63           H  
ATOM    538  HD3 LYS A  32       6.430  31.105   7.468  1.00 98.63           H  
ATOM    539  CE  LYS A  32       8.202  32.024   8.293  1.00 98.63           C  
ATOM    540  HE2 LYS A  32       7.631  32.937   8.462  1.00 98.63           H  
ATOM    541  HE3 LYS A  32       8.833  31.831   9.161  1.00 98.63           H  
ATOM    542  NZ  LYS A  32       9.079  32.152   7.109  1.00 98.63           N  
ATOM    543  HZ1 LYS A  32       9.712  32.933   7.206  1.00 98.63           H  
ATOM    544  HZ2 LYS A  32       8.552  32.243   6.252  1.00 98.63           H  
ATOM    545  HZ3 LYS A  32       9.671  31.334   7.091  1.00 98.63           H  
ATOM    546  N   LYS A  33       7.323  26.690  10.327  1.00 98.82           N  
ATOM    547  H   LYS A  33       6.415  26.576  10.756  1.00 98.82           H  
ATOM    548  CA  LYS A  33       8.478  25.956  10.877  1.00 98.82           C  
ATOM    549  HA  LYS A  33       9.282  26.660  11.094  1.00 98.82           H  
ATOM    550  C   LYS A  33       9.055  24.961   9.869  1.00 98.82           C  
ATOM    551  CB  LYS A  33       8.084  25.209  12.156  1.00 98.82           C  
ATOM    552  HB2 LYS A  33       7.160  24.657  11.985  1.00 98.82           H  
ATOM    553  HB3 LYS A  33       8.867  24.488  12.393  1.00 98.82           H  
ATOM    554  O   LYS A  33      10.272  24.881   9.740  1.00 98.82           O  
ATOM    555  CG  LYS A  33       7.919  26.144  13.359  1.00 98.82           C  
ATOM    556  HG2 LYS A  33       8.880  26.602  13.592  1.00 98.82           H  
ATOM    557  HG3 LYS A  33       7.197  26.929  13.135  1.00 98.82           H  
ATOM    558  CD  LYS A  33       7.436  25.321  14.555  1.00 98.82           C  
ATOM    559  HD2 LYS A  33       8.152  24.522  14.748  1.00 98.82           H  
ATOM    560  HD3 LYS A  33       6.469  24.882  14.312  1.00 98.82           H  
ATOM    561  CE  LYS A  33       7.302  26.206  15.794  1.00 98.82           C  
ATOM    562  HE2 LYS A  33       8.268  26.666  15.997  1.00 98.82           H  
ATOM    563  HE3 LYS A  33       6.587  27.000  15.574  1.00 98.82           H  
ATOM    564  NZ  LYS A  33       6.850  25.403  16.956  1.00 98.82           N  
ATOM    565  HZ1 LYS A  33       7.511  24.662  17.141  1.00 98.82           H  
ATOM    566  HZ2 LYS A  33       6.756  25.980  17.779  1.00 98.82           H  
ATOM    567  HZ3 LYS A  33       5.958  24.975  16.752  1.00 98.82           H  
ATOM    568  N   GLY A  34       8.195  24.239   9.151  1.00 98.89           N  
ATOM    569  H   GLY A  34       7.209  24.320   9.355  1.00 98.89           H  
ATOM    570  CA  GLY A  34       8.600  23.324   8.085  1.00 98.89           C  
ATOM    571  HA2 GLY A  34       7.713  22.851   7.665  1.00 98.89           H  
ATOM    572  HA3 GLY A  34       9.248  22.547   8.490  1.00 98.89           H  
ATOM    573  C   GLY A  34       9.342  24.046   6.960  1.00 98.89           C  
ATOM    574  O   GLY A  34      10.431  23.631   6.579  1.00 98.89           O  
ATOM    575  N   PHE A  35       8.820  25.179   6.483  1.00 98.79           N  
ATOM    576  H   PHE A  35       7.910  25.475   6.805  1.00 98.79           H  
ATOM    577  CA  PHE A  35       9.500  25.981   5.463  1.00 98.79           C  
ATOM    578  HA  PHE A  35       9.710  25.347   4.602  1.00 98.79           H  
ATOM    579  C   PHE A  35      10.833  26.558   5.950  1.00 98.79           C  
ATOM    580  CB  PHE A  35       8.593  27.124   5.018  1.00 98.79           C  
ATOM    581  HB2 PHE A  35       8.452  27.815   5.849  1.00 98.79           H  
ATOM    582  HB3 PHE A  35       7.614  26.724   4.756  1.00 98.79           H  
ATOM    583  O   PHE A  35      11.824  26.525   5.226  1.00 98.79           O  
ATOM    584  CG  PHE A  35       9.146  27.883   3.826  1.00 98.79           C  
ATOM    585  CD1 PHE A  35      10.019  28.971   4.019  1.00 98.79           C  
ATOM    586  HD1 PHE A  35      10.307  29.263   5.018  1.00 98.79           H  
ATOM    587  CD2 PHE A  35       8.805  27.486   2.520  1.00 98.79           C  
ATOM    588  HD2 PHE A  35       8.139  26.651   2.359  1.00 98.79           H  
ATOM    589  CE1 PHE A  35      10.543  29.656   2.910  1.00 98.79           C  
ATOM    590  HE1 PHE A  35      11.215  30.489   3.057  1.00 98.79           H  
ATOM    591  CE2 PHE A  35       9.323  28.174   1.412  1.00 98.79           C  
ATOM    592  HE2 PHE A  35       9.034  27.888   0.412  1.00 98.79           H  
ATOM    593  CZ  PHE A  35      10.194  29.258   1.607  1.00 98.79           C  
ATOM    594  HZ  PHE A  35      10.573  29.801   0.753  1.00 98.79           H  
ATOM    595  N   ASP A  36      10.882  27.078   7.176  1.00 98.63           N  
ATOM    596  H   ASP A  36      10.033  27.140   7.719  1.00 98.63           H  
ATOM    597  CA  ASP A  36      12.117  27.626   7.737  1.00 98.63           C  
ATOM    598  HA  ASP A  36      12.509  28.377   7.051  1.00 98.63           H  
ATOM    599  C   ASP A  36      13.184  26.522   7.862  1.00 98.63           C  
ATOM    600  CB  ASP A  36      11.826  28.318   9.079  1.00 98.63           C  
ATOM    601  HB2 ASP A  36      11.347  27.604   9.750  1.00 98.63           H  
ATOM    602  HB3 ASP A  36      12.776  28.609   9.527  1.00 98.63           H  
ATOM    603  O   ASP A  36      14.349  26.753   7.540  1.00 98.63           O  
ATOM    604  CG  ASP A  36      10.947  29.580   8.968  1.00 98.63           C  
ATOM    605  OD1 ASP A  36      10.810  30.168   7.863  1.00 98.63           O  
ATOM    606  OD2 ASP A  36      10.403  30.008  10.012  1.00 98.63           O  
ATOM    607  N   PHE A  37      12.788  25.296   8.219  1.00 98.83           N  
ATOM    608  H   PHE A  37      11.820  25.162   8.476  1.00 98.83           H  
ATOM    609  CA  PHE A  37      13.664  24.123   8.204  1.00 98.83           C  
ATOM    610  HA  PHE A  37      14.556  24.356   8.785  1.00 98.83           H  
ATOM    611  C   PHE A  37      14.131  23.762   6.779  1.00 98.83           C  
ATOM    612  CB  PHE A  37      12.933  22.967   8.899  1.00 98.83           C  
ATOM    613  HB2 PHE A  37      12.083  22.654   8.294  1.00 98.83           H  
ATOM    614  HB3 PHE A  37      12.539  23.326   9.850  1.00 98.83           H  
ATOM    615  O   PHE A  37      15.330  23.557   6.567  1.00 98.83           O  
ATOM    616  CG  PHE A  37      13.801  21.763   9.184  1.00 98.83           C  
ATOM    617  CD1 PHE A  37      13.861  20.706   8.261  1.00 98.83           C  
ATOM    618  HD1 PHE A  37      13.312  20.766   7.333  1.00 98.83           H  
ATOM    619  CD2 PHE A  37      14.542  21.693  10.379  1.00 98.83           C  
ATOM    620  HD2 PHE A  37      14.496  22.504  11.091  1.00 98.83           H  
ATOM    621  CE1 PHE A  37      14.645  19.575   8.539  1.00 98.83           C  
ATOM    622  HE1 PHE A  37      14.690  18.767   7.823  1.00 98.83           H  
ATOM    623  CE2 PHE A  37      15.340  20.568  10.648  1.00 98.83           C  
ATOM    624  HE2 PHE A  37      15.926  20.516  11.554  1.00 98.83           H  
ATOM    625  CZ  PHE A  37      15.389  19.507   9.728  1.00 98.83           C  
ATOM    626  HZ  PHE A  37      16.014  18.647   9.922  1.00 98.83           H  
ATOM    627  N   LEU A  38      13.225  23.792   5.793  1.00 98.61           N  
ATOM    628  H   LEU A  38      12.263  23.950   6.055  1.00 98.61           H  
ATOM    629  CA  LEU A  38      13.489  23.505   4.372  1.00 98.61           C  
ATOM    630  HA  LEU A  38      13.810  22.467   4.287  1.00 98.61           H  
ATOM    631  C   LEU A  38      14.585  24.382   3.757  1.00 98.61           C  
ATOM    632  CB  LEU A  38      12.180  23.709   3.586  1.00 98.61           C  
ATOM    633  HB2 LEU A  38      11.937  24.771   3.590  1.00 98.61           H  
ATOM    634  HB3 LEU A  38      11.372  23.194   4.106  1.00 98.61           H  
ATOM    635  O   LEU A  38      15.274  23.955   2.834  1.00 98.61           O  
ATOM    636  CG  LEU A  38      12.192  23.271   2.110  1.00 98.61           C  
ATOM    637  HG  LEU A  38      12.906  23.876   1.551  1.00 98.61           H  
ATOM    638  CD1 LEU A  38      12.538  21.797   1.914  1.00 98.61           C  
ATOM    639 HD11 LEU A  38      12.384  21.508   0.874  1.00 98.61           H  
ATOM    640 HD12 LEU A  38      13.580  21.618   2.179  1.00 98.61           H  
ATOM    641 HD13 LEU A  38      11.897  21.171   2.534  1.00 98.61           H  
ATOM    642  CD2 LEU A  38      10.803  23.529   1.522  1.00 98.61           C  
ATOM    643 HD21 LEU A  38      10.790  23.253   0.467  1.00 98.61           H  
ATOM    644 HD22 LEU A  38      10.061  22.931   2.050  1.00 98.61           H  
ATOM    645 HD23 LEU A  38      10.546  24.584   1.623  1.00 98.61           H  
ATOM    646  N   THR A  39      14.786  25.602   4.264  1.00 98.00           N  
ATOM    647  H   THR A  39      14.153  25.922   4.982  1.00 98.00           H  
ATOM    648  CA  THR A  39      15.830  26.507   3.747  1.00 98.00           C  
ATOM    649  HA  THR A  39      15.616  26.706   2.697  1.00 98.00           H  
ATOM    650  C   THR A  39      17.238  25.892   3.795  1.00 98.00           C  
ATOM    651  CB  THR A  39      15.830  27.855   4.486  1.00 98.00           C  
ATOM    652  HB  THR A  39      16.597  28.480   4.027  1.00 98.00           H  
ATOM    653  O   THR A  39      18.076  26.154   2.920  1.00 98.00           O  
ATOM    654  CG2 THR A  39      14.502  28.602   4.384  1.00 98.00           C  
ATOM    655 HG21 THR A  39      13.739  28.098   4.978  1.00 98.00           H  
ATOM    656 HG22 THR A  39      14.628  29.615   4.765  1.00 98.00           H  
ATOM    657 HG23 THR A  39      14.174  28.647   3.346  1.00 98.00           H  
ATOM    658  OG1 THR A  39      16.148  27.708   5.851  1.00 98.00           O  
ATOM    659  HG1 THR A  39      15.388  27.371   6.331  1.00 98.00           H  
ATOM    660  N   ASN A  40      17.490  25.021   4.778  1.00 98.06           N  
ATOM    661  H   ASN A  40      16.733  24.797   5.407  1.00 98.06           H  
ATOM    662  CA  ASN A  40      18.807  24.443   5.050  1.00 98.06           C  
ATOM    663  HA  ASN A  40      19.497  24.744   4.262  1.00 98.06           H  
ATOM    664  C   ASN A  40      18.847  22.907   5.042  1.00 98.06           C  
ATOM    665  CB  ASN A  40      19.341  25.041   6.360  1.00 98.06           C  
ATOM    666  HB2 ASN A  40      18.640  24.838   7.169  1.00 98.06           H  
ATOM    667  HB3 ASN A  40      20.293  24.575   6.614  1.00 98.06           H  
ATOM    668  O   ASN A  40      19.927  22.355   5.227  1.00 98.06           O  
ATOM    669  CG  ASN A  40      19.582  26.533   6.230  1.00 98.06           C  
ATOM    670  ND2 ASN A  40      18.930  27.338   7.032  1.00 98.06           N  
ATOM    671 HD21 ASN A  40      19.004  28.321   6.812  1.00 98.06           H  
ATOM    672 HD22 ASN A  40      18.149  26.984   7.565  1.00 98.06           H  
ATOM    673  OD1 ASN A  40      20.336  26.994   5.388  1.00 98.06           O  
ATOM    674  N   HIS A  41      17.726  22.232   4.781  1.00 98.82           N  
ATOM    675  H   HIS A  41      16.885  22.741   4.549  1.00 98.82           H  
ATOM    676  CA  HIS A  41      17.621  20.769   4.807  1.00 98.82           C  
ATOM    677  HA  HIS A  41      18.614  20.327   4.889  1.00 98.82           H  
ATOM    678  C   HIS A  41      17.000  20.229   3.515  1.00 98.82           C  
ATOM    679  CB  HIS A  41      16.825  20.329   6.042  1.00 98.82           C  
ATOM    680  HB2 HIS A  41      16.760  19.241   6.057  1.00 98.82           H  
ATOM    681  HB3 HIS A  41      15.812  20.727   5.976  1.00 98.82           H  
ATOM    682  O   HIS A  41      16.433  20.981   2.719  1.00 98.82           O  
ATOM    683  CG  HIS A  41      17.452  20.782   7.336  1.00 98.82           C  
ATOM    684  CD2 HIS A  41      18.309  20.077   8.138  1.00 98.82           C  
ATOM    685  HD2 HIS A  41      18.669  19.076   7.952  1.00 98.82           H  
ATOM    686  ND1 HIS A  41      17.254  22.004   7.926  1.00 98.82           N  
ATOM    687  HD1 HIS A  41      16.601  22.697   7.588  1.00 98.82           H  
ATOM    688  CE1 HIS A  41      17.969  22.043   9.058  1.00 98.82           C  
ATOM    689  HE1 HIS A  41      17.984  22.868   9.754  1.00 98.82           H  
ATOM    690  NE2 HIS A  41      18.633  20.891   9.236  1.00 98.82           N  
ATOM    691  N   SER A  42      17.131  18.924   3.288  1.00 98.84           N  
ATOM    692  H   SER A  42      17.574  18.351   3.992  1.00 98.84           H  
ATOM    693  CA  SER A  42      16.515  18.249   2.142  1.00 98.84           C  
ATOM    694  HA  SER A  42      16.753  18.805   1.235  1.00 98.84           H  
ATOM    695  C   SER A  42      14.990  18.182   2.259  1.00 98.84           C  
ATOM    696  CB  SER A  42      17.089  16.837   1.993  1.00 98.84           C  
ATOM    697  HB2 SER A  42      16.684  16.373   1.094  1.00 98.84           H  
ATOM    698  HB3 SER A  42      18.174  16.888   1.903  1.00 98.84           H  
ATOM    699  O   SER A  42      14.415  18.338   3.346  1.00 98.84           O  
ATOM    700  OG  SER A  42      16.745  16.054   3.116  1.00 98.84           O  
ATOM    701  HG  SER A  42      17.309  16.337   3.840  1.00 98.84           H  
ATOM    702  N   ALA A  43      14.322  17.891   1.140  1.00 98.91           N  
ATOM    703  H   ALA A  43      14.813  17.884   0.258  1.00 98.91           H  
ATOM    704  CA  ALA A  43      12.884  17.642   1.140  1.00 98.91           C  
ATOM    705  HA  ALA A  43      12.391  18.555   1.475  1.00 98.91           H  
ATOM    706  C   ALA A  43      12.491  16.509   2.115  1.00 98.91           C  
ATOM    707  CB  ALA A  43      12.441  17.347  -0.299  1.00 98.91           C  
ATOM    708  HB1 ALA A  43      11.357  17.241  -0.338  1.00 98.91           H  
ATOM    709  HB2 ALA A  43      12.905  16.430  -0.662  1.00 98.91           H  
ATOM    710  HB3 ALA A  43      12.724  18.168  -0.958  1.00 98.91           H  
ATOM    711  O   ALA A  43      11.579  16.676   2.924  1.00 98.91           O  
ATOM    712  N   VAL A  44      13.229  15.392   2.108  1.00 98.95           N  
ATOM    713  H   VAL A  44      13.987  15.333   1.443  1.00 98.95           H  
ATOM    714  CA  VAL A  44      12.957  14.208   2.948  1.00 98.95           C  
ATOM    715  HA  VAL A  44      11.940  13.865   2.759  1.00 98.95           H  
ATOM    716  C   VAL A  44      13.069  14.524   4.438  1.00 98.95           C  
ATOM    717  CB  VAL A  44      13.912  13.058   2.586  1.00 98.95           C  
ATOM    718  HB  VAL A  44      14.941  13.395   2.713  1.00 98.95           H  
ATOM    719  O   VAL A  44      12.174  14.195   5.217  1.00 98.95           O  
ATOM    720  CG1 VAL A  44      13.696  11.810   3.453  1.00 98.95           C  
ATOM    721 HG11 VAL A  44      12.675  11.447   3.336  1.00 98.95           H  
ATOM    722 HG12 VAL A  44      13.889  12.026   4.504  1.00 98.95           H  
ATOM    723 HG13 VAL A  44      14.386  11.028   3.137  1.00 98.95           H  
ATOM    724  CG2 VAL A  44      13.711  12.640   1.130  1.00 98.95           C  
ATOM    725 HG21 VAL A  44      13.912  13.464   0.446  1.00 98.95           H  
ATOM    726 HG22 VAL A  44      14.422  11.845   0.905  1.00 98.95           H  
ATOM    727 HG23 VAL A  44      12.695  12.275   0.978  1.00 98.95           H  
ATOM    728  N   GLU A  45      14.139  15.205   4.853  1.00 98.93           N  
ATOM    729  H   GLU A  45      14.853  15.457   4.185  1.00 98.93           H  
ATOM    730  CA  GLU A  45      14.294  15.631   6.249  1.00 98.93           C  
ATOM    731  HA  GLU A  45      14.241  14.764   6.908  1.00 98.93           H  
ATOM    732  C   GLU A  45      13.174  16.586   6.669  1.00 98.93           C  
ATOM    733  CB  GLU A  45      15.646  16.326   6.435  1.00 98.93           C  
ATOM    734  HB2 GLU A  45      15.687  16.766   7.432  1.00 98.93           H  
ATOM    735  HB3 GLU A  45      15.712  17.130   5.703  1.00 98.93           H  
ATOM    736  O   GLU A  45      12.660  16.502   7.785  1.00 98.93           O  
ATOM    737  CG  GLU A  45      16.843  15.377   6.296  1.00 98.93           C  
ATOM    738  HG2 GLU A  45      16.889  14.738   7.178  1.00 98.93           H  
ATOM    739  HG3 GLU A  45      16.715  14.732   5.427  1.00 98.93           H  
ATOM    740  CD  GLU A  45      18.137  16.182   6.137  1.00 98.93           C  
ATOM    741  OE1 GLU A  45      19.049  15.996   6.969  1.00 98.93           O  
ATOM    742  OE2 GLU A  45      18.186  16.992   5.174  1.00 98.93           O  
ATOM    743  N   THR A  46      12.762  17.470   5.759  1.00 98.97           N  
ATOM    744  H   THR A  46      13.216  17.469   4.857  1.00 98.97           H  
ATOM    745  CA  THR A  46      11.725  18.467   6.024  1.00 98.97           C  
ATOM    746  HA  THR A  46      11.967  18.979   6.956  1.00 98.97           H  
ATOM    747  C   THR A  46      10.348  17.843   6.198  1.00 98.97           C  
ATOM    748  CB  THR A  46      11.676  19.510   4.908  1.00 98.97           C  
ATOM    749  HB  THR A  46      11.440  19.028   3.960  1.00 98.97           H  
ATOM    750  O   THR A  46       9.631  18.236   7.122  1.00 98.97           O  
ATOM    751  CG2 THR A  46      10.628  20.588   5.191  1.00 98.97           C  
ATOM    752 HG21 THR A  46       9.634  20.156   5.308  1.00 98.97           H  
ATOM    753 HG22 THR A  46      10.570  21.268   4.341  1.00 98.97           H  
ATOM    754 HG23 THR A  46      10.898  21.137   6.093  1.00 98.97           H  
ATOM    755  OG1 THR A  46      12.929  20.143   4.806  1.00 98.97           O  
ATOM    756  HG1 THR A  46      13.513  19.556   4.321  1.00 98.97           H  
ATOM    757  N   VAL A  47       9.944  16.892   5.350  1.00 98.97           N  
ATOM    758  H   VAL A  47      10.550  16.609   4.592  1.00 98.97           H  
ATOM    759  CA  VAL A  47       8.626  16.252   5.496  1.00 98.97           C  
ATOM    760  HA  VAL A  47       7.885  17.042   5.617  1.00 98.97           H  
ATOM    761  C   VAL A  47       8.558  15.414   6.772  1.00 98.97           C  
ATOM    762  CB  VAL A  47       8.188  15.442   4.262  1.00 98.97           C  
ATOM    763  HB  VAL A  47       7.196  15.042   4.471  1.00 98.97           H  
ATOM    764  O   VAL A  47       7.557  15.501   7.481  1.00 98.97           O  
ATOM    765  CG1 VAL A  47       8.046  16.328   3.028  1.00 98.97           C  
ATOM    766 HG11 VAL A  47       7.488  15.787   2.264  1.00 98.97           H  
ATOM    767 HG12 VAL A  47       7.499  17.240   3.268  1.00 98.97           H  
ATOM    768 HG13 VAL A  47       9.029  16.584   2.633  1.00 98.97           H  
ATOM    769  CG2 VAL A  47       9.115  14.275   3.921  1.00 98.97           C  
ATOM    770 HG21 VAL A  47      10.112  14.647   3.688  1.00 98.97           H  
ATOM    771 HG22 VAL A  47       9.168  13.575   4.755  1.00 98.97           H  
ATOM    772 HG23 VAL A  47       8.728  13.740   3.053  1.00 98.97           H  
ATOM    773  N   ALA A  48       9.639  14.711   7.135  1.00 98.97           N  
ATOM    774  H   ALA A  48      10.430  14.676   6.508  1.00 98.97           H  
ATOM    775  CA  ALA A  48       9.727  13.981   8.401  1.00 98.97           C  
ATOM    776  HA  ALA A  48       8.904  13.268   8.451  1.00 98.97           H  
ATOM    777  C   ALA A  48       9.608  14.928   9.606  1.00 98.97           C  
ATOM    778  CB  ALA A  48      11.049  13.205   8.443  1.00 98.97           C  
ATOM    779  HB1 ALA A  48      11.135  12.550   7.575  1.00 98.97           H  
ATOM    780  HB2 ALA A  48      11.086  12.595   9.345  1.00 98.97           H  
ATOM    781  HB3 ALA A  48      11.895  13.892   8.441  1.00 98.97           H  
ATOM    782  O   ALA A  48       8.769  14.723  10.484  1.00 98.97           O  
ATOM    783  N   TYR A  49      10.396  16.010   9.620  1.00 98.96           N  
ATOM    784  H   TYR A  49      11.091  16.109   8.893  1.00 98.96           H  
ATOM    785  CA  TYR A  49      10.335  17.040  10.658  1.00 98.96           C  
ATOM    786  HA  TYR A  49      10.569  16.587  11.621  1.00 98.96           H  
ATOM    787  C   TYR A  49       8.937  17.651  10.769  1.00 98.96           C  
ATOM    788  CB  TYR A  49      11.370  18.134  10.356  1.00 98.96           C  
ATOM    789  HB2 TYR A  49      12.369  17.707  10.441  1.00 98.96           H  
ATOM    790  HB3 TYR A  49      11.243  18.469   9.327  1.00 98.96           H  
ATOM    791  O   TYR A  49       8.364  17.702  11.856  1.00 98.96           O  
ATOM    792  CG  TYR A  49      11.267  19.335  11.278  1.00 98.96           C  
ATOM    793  CD1 TYR A  49      10.837  20.583  10.781  1.00 98.96           C  
ATOM    794  HD1 TYR A  49      10.610  20.696   9.731  1.00 98.96           H  
ATOM    795  CD2 TYR A  49      11.567  19.189  12.644  1.00 98.96           C  
ATOM    796  HD2 TYR A  49      11.885  18.228  13.020  1.00 98.96           H  
ATOM    797  CE1 TYR A  49      10.715  21.685  11.649  1.00 98.96           C  
ATOM    798  HE1 TYR A  49      10.405  22.646  11.268  1.00 98.96           H  
ATOM    799  CE2 TYR A  49      11.448  20.287  13.516  1.00 98.96           C  
ATOM    800  HE2 TYR A  49      11.680  20.160  14.563  1.00 98.96           H  
ATOM    801  OH  TYR A  49      10.910  22.591  13.871  1.00 98.96           O  
ATOM    802  HH  TYR A  49      11.264  22.343  14.728  1.00 98.96           H  
ATOM    803  CZ  TYR A  49      11.023  21.537  13.018  1.00 98.96           C  
ATOM    804  N   THR A  50       8.355  18.074   9.650  1.00 98.97           N  
ATOM    805  H   THR A  50       8.867  17.978   8.785  1.00 98.97           H  
ATOM    806  CA  THR A  50       7.058  18.758   9.638  1.00 98.97           C  
ATOM    807  HA  THR A  50       7.104  19.589  10.342  1.00 98.97           H  
ATOM    808  C   THR A  50       5.930  17.834  10.094  1.00 98.97           C  
ATOM    809  CB  THR A  50       6.753  19.335   8.252  1.00 98.97           C  
ATOM    810  HB  THR A  50       6.590  18.526   7.540  1.00 98.97           H  
ATOM    811  O   THR A  50       5.108  18.245  10.913  1.00 98.97           O  
ATOM    812  CG2 THR A  50       5.532  20.246   8.283  1.00 98.97           C  
ATOM    813 HG21 THR A  50       4.646  19.675   8.559  1.00 98.97           H  
ATOM    814 HG22 THR A  50       5.384  20.680   7.294  1.00 98.97           H  
ATOM    815 HG23 THR A  50       5.687  21.049   9.004  1.00 98.97           H  
ATOM    816  OG1 THR A  50       7.829  20.130   7.808  1.00 98.97           O  
ATOM    817  HG1 THR A  50       8.533  19.531   7.549  1.00 98.97           H  
ATOM    818  N   VAL A  51       5.909  16.575   9.644  1.00 98.97           N  
ATOM    819  H   VAL A  51       6.611  16.263   8.989  1.00 98.97           H  
ATOM    820  CA  VAL A  51       4.915  15.596  10.111  1.00 98.97           C  
ATOM    821  HA  VAL A  51       3.929  16.058  10.051  1.00 98.97           H  
ATOM    822  C   VAL A  51       5.128  15.255  11.582  1.00 98.97           C  
ATOM    823  CB  VAL A  51       4.882  14.345   9.218  1.00 98.97           C  
ATOM    824  HB  VAL A  51       5.900  13.977   9.085  1.00 98.97           H  
ATOM    825  O   VAL A  51       4.143  15.169  12.302  1.00 98.97           O  
ATOM    826  CG1 VAL A  51       4.015  13.217   9.791  1.00 98.97           C  
ATOM    827 HG11 VAL A  51       4.436  12.836  10.722  1.00 98.97           H  
ATOM    828 HG12 VAL A  51       3.008  13.584   9.990  1.00 98.97           H  
ATOM    829 HG13 VAL A  51       3.965  12.390   9.083  1.00 98.97           H  
ATOM    830  CG2 VAL A  51       4.291  14.713   7.851  1.00 98.97           C  
ATOM    831 HG21 VAL A  51       3.300  15.149   7.971  1.00 98.97           H  
ATOM    832 HG22 VAL A  51       4.942  15.426   7.344  1.00 98.97           H  
ATOM    833 HG23 VAL A  51       4.199  13.821   7.231  1.00 98.97           H  
ATOM    834  N   SER A  52       6.365  15.187  12.086  1.00 98.96           N  
ATOM    835  H   SER A  52       7.153  15.176  11.454  1.00 98.96           H  
ATOM    836  CA  SER A  52       6.599  14.989  13.528  1.00 98.96           C  
ATOM    837  HA  SER A  52       6.091  14.071  13.824  1.00 98.96           H  
ATOM    838  C   SER A  52       6.034  16.126  14.390  1.00 98.96           C  
ATOM    839  CB  SER A  52       8.085  14.795  13.841  1.00 98.96           C  
ATOM    840  HB2 SER A  52       8.164  14.349  14.833  1.00 98.96           H  
ATOM    841  HB3 SER A  52       8.521  14.098  13.125  1.00 98.96           H  
ATOM    842  O   SER A  52       5.636  15.904  15.531  1.00 98.96           O  
ATOM    843  OG  SER A  52       8.810  16.016  13.845  1.00 98.96           O  
ATOM    844  HG  SER A  52       8.594  16.519  13.057  1.00 98.96           H  
ATOM    845  N   LEU A  53       5.950  17.350  13.848  1.00 98.92           N  
ATOM    846  H   LEU A  53       6.271  17.473  12.898  1.00 98.92           H  
ATOM    847  CA  LEU A  53       5.285  18.463  14.528  1.00 98.92           C  
ATOM    848  HA  LEU A  53       5.605  18.476  15.570  1.00 98.92           H  
ATOM    849  C   LEU A  53       3.762  18.284  14.543  1.00 98.92           C  
ATOM    850  CB  LEU A  53       5.638  19.809  13.873  1.00 98.92           C  
ATOM    851  HB2 LEU A  53       5.044  20.577  14.369  1.00 98.92           H  
ATOM    852  HB3 LEU A  53       5.318  19.780  12.831  1.00 98.92           H  
ATOM    853  O   LEU A  53       3.140  18.628  15.544  1.00 98.92           O  
ATOM    854  CG  LEU A  53       7.112  20.241  13.916  1.00 98.92           C  
ATOM    855  HG  LEU A  53       7.738  19.524  13.386  1.00 98.92           H  
ATOM    856  CD1 LEU A  53       7.234  21.601  13.223  1.00 98.92           C  
ATOM    857 HD11 LEU A  53       6.581  22.332  13.700  1.00 98.92           H  
ATOM    858 HD12 LEU A  53       6.949  21.493  12.176  1.00 98.92           H  
ATOM    859 HD13 LEU A  53       8.269  21.942  13.256  1.00 98.92           H  
ATOM    860  CD2 LEU A  53       7.634  20.379  15.348  1.00 98.92           C  
ATOM    861 HD21 LEU A  53       6.980  21.033  15.924  1.00 98.92           H  
ATOM    862 HD22 LEU A  53       7.665  19.391  15.808  1.00 98.92           H  
ATOM    863 HD23 LEU A  53       8.650  20.773  15.325  1.00 98.92           H  
ATOM    864  N   LEU A  54       3.181  17.746  13.465  1.00 98.67           N  
ATOM    865  H   LEU A  54       3.771  17.463  12.696  1.00 98.67           H  
ATOM    866  CA  LEU A  54       1.758  17.389  13.407  1.00 98.67           C  
ATOM    867  HA  LEU A  54       1.169  18.237  13.756  1.00 98.67           H  
ATOM    868  C   LEU A  54       1.449  16.232  14.366  1.00 98.67           C  
ATOM    869  CB  LEU A  54       1.345  17.047  11.957  1.00 98.67           C  
ATOM    870  HB2 LEU A  54       0.328  16.653  11.970  1.00 98.67           H  
ATOM    871  HB3 LEU A  54       1.995  16.259  11.579  1.00 98.67           H  
ATOM    872  O   LEU A  54       0.484  16.318  15.111  1.00 98.67           O  
ATOM    873  CG  LEU A  54       1.390  18.245  10.994  1.00 98.67           C  
ATOM    874  HG  LEU A  54       2.323  18.782  11.158  1.00 98.67           H  
ATOM    875  CD1 LEU A  54       1.365  17.836   9.520  1.00 98.67           C  
ATOM    876 HD11 LEU A  54       2.036  16.996   9.341  1.00 98.67           H  
ATOM    877 HD12 LEU A  54       0.356  17.564   9.208  1.00 98.67           H  
ATOM    878 HD13 LEU A  54       1.689  18.677   8.907  1.00 98.67           H  
ATOM    879  CD2 LEU A  54       0.207  19.189  11.232  1.00 98.67           C  
ATOM    880 HD21 LEU A  54       0.298  20.063  10.587  1.00 98.67           H  
ATOM    881 HD22 LEU A  54      -0.728  18.675  11.008  1.00 98.67           H  
ATOM    882 HD23 LEU A  54       0.178  19.512  12.272  1.00 98.67           H  
ATOM    883  N   GLU A  55       2.314  15.215  14.421  1.00 98.70           N  
ATOM    884  H   GLU A  55       3.057  15.193  13.736  1.00 98.70           H  
ATOM    885  CA  GLU A  55       2.230  14.088  15.362  1.00 98.70           C  
ATOM    886  HA  GLU A  55       1.262  13.602  15.239  1.00 98.70           H  
ATOM    887  C   GLU A  55       2.358  14.511  16.832  1.00 98.70           C  
ATOM    888  CB  GLU A  55       3.352  13.080  15.067  1.00 98.70           C  
ATOM    889  HB2 GLU A  55       4.294  13.624  15.007  1.00 98.70           H  
ATOM    890  HB3 GLU A  55       3.432  12.379  15.897  1.00 98.70           H  
ATOM    891  O   GLU A  55       1.934  13.801  17.742  1.00 98.70           O  
ATOM    892  CG  GLU A  55       3.137  12.261  13.787  1.00 98.70           C  
ATOM    893  HG2 GLU A  55       3.004  12.927  12.934  1.00 98.70           H  
ATOM    894  HG3 GLU A  55       2.222  11.681  13.906  1.00 98.70           H  
ATOM    895  CD  GLU A  55       4.305  11.304  13.508  1.00 98.70           C  
ATOM    896  OE1 GLU A  55       4.095  10.314  12.769  1.00 98.70           O  
ATOM    897  OE2 GLU A  55       5.422  11.527  14.027  1.00 98.70           O  
ATOM    898  N   LYS A  56       2.991  15.656  17.093  1.00 98.47           N  
ATOM    899  H   LYS A  56       3.364  16.171  16.308  1.00 98.47           H  
ATOM    900  CA  LYS A  56       3.149  16.192  18.446  1.00 98.47           C  
ATOM    901  HA  LYS A  56       3.263  15.356  19.136  1.00 98.47           H  
ATOM    902  C   LYS A  56       1.934  16.987  18.921  1.00 98.47           C  
ATOM    903  CB  LYS A  56       4.414  17.053  18.480  1.00 98.47           C  
ATOM    904  HB2 LYS A  56       5.226  16.512  17.993  1.00 98.47           H  
ATOM    905  HB3 LYS A  56       4.249  17.981  17.934  1.00 98.47           H  
ATOM    906  O   LYS A  56       1.776  17.185  20.126  1.00 98.47           O  
ATOM    907  CG  LYS A  56       4.813  17.364  19.923  1.00 98.47           C  
ATOM    908  HG2 LYS A  56       4.139  18.110  20.345  1.00 98.47           H  
ATOM    909  HG3 LYS A  56       4.754  16.450  20.515  1.00 98.47           H  
ATOM    910  CD  LYS A  56       6.239  17.893  19.981  1.00 98.47           C  
ATOM    911  HD2 LYS A  56       6.319  18.831  19.431  1.00 98.47           H  
ATOM    912  HD3 LYS A  56       6.899  17.147  19.538  1.00 98.47           H  
ATOM    913  CE  LYS A  56       6.585  18.092  21.453  1.00 98.47           C  
ATOM    914  HE2 LYS A  56       6.155  17.258  22.009  1.00 98.47           H  
ATOM    915  HE3 LYS A  56       6.131  19.014  21.816  1.00 98.47           H  
ATOM    916  NZ  LYS A  56       8.049  18.078  21.638  1.00 98.47           N  
ATOM    917  HZ1 LYS A  56       8.501  18.787  21.079  1.00 98.47           H  
ATOM    918  HZ2 LYS A  56       8.284  18.164  22.617  1.00 98.47           H  
ATOM    919  HZ3 LYS A  56       8.379  17.171  21.341  1.00 98.47           H  
ATOM    920  N   ASP A  57       1.136  17.517  18.000  1.00 96.62           N  
ATOM    921  H   ASP A  57       1.233  17.217  17.040  1.00 96.62           H  
ATOM    922  CA  ASP A  57       0.028  18.408  18.325  1.00 96.62           C  
ATOM    923  HA  ASP A  57       0.272  18.912  19.260  1.00 96.62           H  
ATOM    924  C   ASP A  57      -1.269  17.595  18.501  1.00 96.62           C  
ATOM    925  CB  ASP A  57      -0.067  19.530  17.281  1.00 96.62           C  
ATOM    926  HB2 ASP A  57      -0.278  19.105  16.299  1.00 96.62           H  
ATOM    927  HB3 ASP A  57       0.910  20.010  17.215  1.00 96.62           H  
ATOM    928  O   ASP A  57      -1.798  17.067  17.521  1.00 96.62           O  
ATOM    929  CG  ASP A  57      -1.104  20.613  17.623  1.00 96.62           C  
ATOM    930  OD1 ASP A  57      -2.035  20.347  18.419  1.00 96.62           O  
ATOM    931  OD2 ASP A  57      -0.930  21.752  17.127  1.00 96.62           O  
ATOM    932  N   PRO A  58      -1.827  17.523  19.729  1.00 94.26           N  
ATOM    933  CA  PRO A  58      -2.979  16.676  20.048  1.00 94.26           C  
ATOM    934  HA  PRO A  58      -2.759  15.645  19.770  1.00 94.26           H  
ATOM    935  C   PRO A  58      -4.275  17.073  19.327  1.00 94.26           C  
ATOM    936  CB  PRO A  58      -3.129  16.773  21.570  1.00 94.26           C  
ATOM    937  HB2 PRO A  58      -4.161  16.655  21.899  1.00 94.26           H  
ATOM    938  HB3 PRO A  58      -2.491  16.026  22.043  1.00 94.26           H  
ATOM    939  O   PRO A  58      -5.290  16.390  19.471  1.00 94.26           O  
ATOM    940  CG  PRO A  58      -2.587  18.164  21.886  1.00 94.26           C  
ATOM    941  HG2 PRO A  58      -3.342  18.917  21.656  1.00 94.26           H  
ATOM    942  HG3 PRO A  58      -2.255  18.246  22.920  1.00 94.26           H  
ATOM    943  CD  PRO A  58      -1.426  18.282  20.907  1.00 94.26           C  
ATOM    944  HD2 PRO A  58      -1.254  19.332  20.672  1.00 94.26           H  
ATOM    945  HD3 PRO A  58      -0.531  17.833  21.336  1.00 94.26           H  
ATOM    946  N   LEU A  59      -4.273  18.182  18.581  1.00 90.80           N  
ATOM    947  H   LEU A  59      -3.411  18.704  18.511  1.00 90.80           H  
ATOM    948  CA  LEU A  59      -5.375  18.574  17.704  1.00 90.80           C  
ATOM    949  HA  LEU A  59      -6.315  18.483  18.247  1.00 90.80           H  
ATOM    950  C   LEU A  59      -5.508  17.687  16.463  1.00 90.80           C  
ATOM    951  CB  LEU A  59      -5.153  20.025  17.255  1.00 90.80           C  
ATOM    952  HB2 LEU A  59      -4.168  20.095  16.793  1.00 90.80           H  
ATOM    953  HB3 LEU A  59      -5.891  20.276  16.492  1.00 90.80           H  
ATOM    954  O   LEU A  59      -6.568  17.705  15.826  1.00 90.80           O  
ATOM    955  CG  LEU A  59      -5.256  21.053  18.389  1.00 90.80           C  
ATOM    956  HG  LEU A  59      -4.574  20.799  19.200  1.00 90.80           H  
ATOM    957  CD1 LEU A  59      -4.872  22.426  17.840  1.00 90.80           C  
ATOM    958 HD11 LEU A  59      -4.857  23.150  18.655  1.00 90.80           H  
ATOM    959 HD12 LEU A  59      -5.565  22.728  17.054  1.00 90.80           H  
ATOM    960 HD13 LEU A  59      -3.864  22.364  17.429  1.00 90.80           H  
ATOM    961  CD2 LEU A  59      -6.680  21.127  18.949  1.00 90.80           C  
ATOM    962 HD21 LEU A  59      -6.951  20.176  19.407  1.00 90.80           H  
ATOM    963 HD22 LEU A  59      -6.734  21.890  19.726  1.00 90.80           H  
ATOM    964 HD23 LEU A  59      -7.389  21.362  18.156  1.00 90.80           H  
ATOM    965  N   PHE A  60      -4.456  16.955  16.096  1.00 93.98           N  
ATOM    966  H   PHE A  60      -3.626  16.957  16.672  1.00 93.98           H  
ATOM    967  CA  PHE A  60      -4.435  16.122  14.904  1.00 93.98           C  
ATOM    968  HA  PHE A  60      -5.355  16.288  14.343  1.00 93.98           H  
ATOM    969  C   PHE A  60      -4.398  14.633  15.248  1.00 93.98           C  
ATOM    970  CB  PHE A  60      -3.286  16.534  13.986  1.00 93.98           C  
ATOM    971  HB2 PHE A  60      -3.389  15.953  13.070  1.00 93.98           H  
ATOM    972  HB3 PHE A  60      -2.340  16.265  14.456  1.00 93.98           H  
ATOM    973  O   PHE A  60      -3.966  14.210  16.314  1.00 93.98           O  
ATOM    974  CG  PHE A  60      -3.273  18.004  13.608  1.00 93.98           C  
ATOM    975  CD1 PHE A  60      -4.217  18.527  12.704  1.00 93.98           C  
ATOM    976  HD1 PHE A  60      -4.951  17.874  12.254  1.00 93.98           H  
ATOM    977  CD2 PHE A  60      -2.314  18.853  14.179  1.00 93.98           C  
ATOM    978  HD2 PHE A  60      -1.597  18.432  14.868  1.00 93.98           H  
ATOM    979  CE1 PHE A  60      -4.198  19.897  12.379  1.00 93.98           C  
ATOM    980  HE1 PHE A  60      -4.913  20.291  11.671  1.00 93.98           H  
ATOM    981  CE2 PHE A  60      -2.299  20.224  13.870  1.00 93.98           C  
ATOM    982  HE2 PHE A  60      -1.569  20.867  14.339  1.00 93.98           H  
ATOM    983  CZ  PHE A  60      -3.242  20.746  12.967  1.00 93.98           C  
ATOM    984  HZ  PHE A  60      -3.228  21.799  12.726  1.00 93.98           H  
ATOM    985  N   ASN A  61      -4.897  13.821  14.320  1.00 94.63           N  
ATOM    986  H   ASN A  61      -5.174  14.215  13.433  1.00 94.63           H  
ATOM    987  CA  ASN A  61      -5.009  12.378  14.488  1.00 94.63           C  
ATOM    988  HA  ASN A  61      -5.083  12.140  15.550  1.00 94.63           H  
ATOM    989  C   ASN A  61      -3.765  11.650  13.958  1.00 94.63           C  
ATOM    990  CB  ASN A  61      -6.301  11.928  13.807  1.00 94.63           C  
ATOM    991  HB2 ASN A  61      -6.236  12.182  12.749  1.00 94.63           H  
ATOM    992  HB3 ASN A  61      -7.156  12.437  14.251  1.00 94.63           H  
ATOM    993  O   ASN A  61      -3.834  10.928  12.964  1.00 94.63           O  
ATOM    994  CG  ASN A  61      -6.508  10.436  13.944  1.00 94.63           C  
ATOM    995  ND2 ASN A  61      -7.204   9.843  13.016  1.00 94.63           N  
ATOM    996 HD21 ASN A  61      -7.195  10.251  12.092  1.00 94.63           H  
ATOM    997 HD22 ASN A  61      -7.348   8.845  13.073  1.00 94.63           H  
ATOM    998  OD1 ASN A  61      -6.092   9.814  14.902  1.00 94.63           O  
ATOM    999  N   ALA A  62      -2.622  11.888  14.590  1.00 97.91           N  
ATOM   1000  H   ALA A  62      -2.621  12.537  15.364  1.00 97.91           H  
ATOM   1001  CA  ALA A  62      -1.370  11.182  14.341  1.00 97.91           C  
ATOM   1002  HA  ALA A  62      -1.567  10.118  14.210  1.00 97.91           H  
ATOM   1003  C   ALA A  62      -0.453  11.377  15.550  1.00 97.91           C  
ATOM   1004  CB  ALA A  62      -0.720  11.747  13.076  1.00 97.91           C  
ATOM   1005  HB1 ALA A  62      -0.498  12.806  13.214  1.00 97.91           H  
ATOM   1006  HB2 ALA A  62       0.203  11.208  12.867  1.00 97.91           H  
ATOM   1007  HB3 ALA A  62      -1.395  11.624  12.229  1.00 97.91           H  
ATOM   1008  O   ALA A  62      -0.492  12.439  16.163  1.00 97.91           O  
ATOM   1009  N   GLY A  63       0.363  10.383  15.910  1.00 98.28           N  
ATOM   1010  H   GLY A  63       0.336   9.509  15.403  1.00 98.28           H  
ATOM   1011  CA  GLY A  63       1.162  10.469  17.134  1.00 98.28           C  
ATOM   1012  HA2 GLY A  63       1.880  11.283  17.039  1.00 98.28           H  
ATOM   1013  HA3 GLY A  63       1.724   9.548  17.292  1.00 98.28           H  
ATOM   1014  C   GLY A  63       0.275  10.727  18.357  1.00 98.28           C  
ATOM   1015  O   GLY A  63      -0.707  10.015  18.586  1.00 98.28           O  
ATOM   1016  N   THR A  64       0.587  11.770  19.120  1.00 98.14           N  
ATOM   1017  H   THR A  64       1.240  12.432  18.725  1.00 98.14           H  
ATOM   1018  CA  THR A  64      -0.188  12.189  20.294  1.00 98.14           C  
ATOM   1019  HA  THR A  64      -0.256  11.346  20.981  1.00 98.14           H  
ATOM   1020  C   THR A  64      -1.600  12.623  19.896  1.00 98.14           C  
ATOM   1021  CB  THR A  64       0.510  13.344  21.024  1.00 98.14           C  
ATOM   1022  HB  THR A  64       0.555  14.220  20.376  1.00 98.14           H  
ATOM   1023  O   THR A  64      -1.767  13.572  19.144  1.00 98.14           O  
ATOM   1024  CG2 THR A  64      -0.193  13.711  22.331  1.00 98.14           C  
ATOM   1025 HG21 THR A  64      -0.266  12.831  22.970  1.00 98.14           H  
ATOM   1026 HG22 THR A  64      -1.191  14.096  22.121  1.00 98.14           H  
ATOM   1027 HG23 THR A  64       0.382  14.484  22.841  1.00 98.14           H  
ATOM   1028  OG1 THR A  64       1.821  12.964  21.380  1.00 98.14           O  
ATOM   1029  HG1 THR A  64       2.295  12.804  20.561  1.00 98.14           H  
ATOM   1030  N   GLY A  65      -2.628  11.979  20.454  1.00 95.31           N  
ATOM   1031  H   GLY A  65      -2.419  11.218  21.084  1.00 95.31           H  
ATOM   1032  CA  GLY A  65      -4.036  12.264  20.129  1.00 95.31           C  
ATOM   1033  HA2 GLY A  65      -4.135  13.293  19.783  1.00 95.31           H  
ATOM   1034  HA3 GLY A  65      -4.631  12.149  21.035  1.00 95.31           H  
ATOM   1035  C   GLY A  65      -4.650  11.354  19.059  1.00 95.31           C  
ATOM   1036  O   GLY A  65      -5.823  11.543  18.709  1.00 95.31           O  
ATOM   1037  N   SER A  66      -3.894  10.350  18.597  1.00 96.94           N  
ATOM   1038  H   SER A  66      -2.930  10.311  18.895  1.00 96.94           H  
ATOM   1039  CA  SER A  66      -4.352   9.311  17.667  1.00 96.94           C  
ATOM   1040  HA  SER A  66      -4.546   9.782  16.704  1.00 96.94           H  
ATOM   1041  C   SER A  66      -5.625   8.601  18.133  1.00 96.94           C  
ATOM   1042  CB  SER A  66      -3.264   8.257  17.461  1.00 96.94           C  
ATOM   1043  HB2 SER A  66      -2.890   7.925  18.430  1.00 96.94           H  
ATOM   1044  HB3 SER A  66      -3.675   7.399  16.930  1.00 96.94           H  
ATOM   1045  O   SER A  66      -5.821   8.370  19.328  1.00 96.94           O  
ATOM   1046  OG  SER A  66      -2.207   8.811  16.708  1.00 96.94           O  
ATOM   1047  HG  SER A  66      -1.609   9.227  17.333  1.00 96.94           H  
ATOM   1048  N   GLN A  67      -6.484   8.239  17.180  1.00 95.49           N  
ATOM   1049  H   GLN A  67      -6.262   8.474  16.224  1.00 95.49           H  
ATOM   1050  CA  GLN A  67      -7.683   7.445  17.430  1.00 95.49           C  
ATOM   1051  HA  GLN A  67      -8.300   7.982  18.151  1.00 95.49           H  
ATOM   1052  C   GLN A  67      -7.354   6.082  18.049  1.00 95.49           C  
ATOM   1053  CB  GLN A  67      -8.497   7.232  16.146  1.00 95.49           C  
ATOM   1054  HB2 GLN A  67      -9.309   6.541  16.371  1.00 95.49           H  
ATOM   1055  HB3 GLN A  67      -7.862   6.758  15.397  1.00 95.49           H  
ATOM   1056  O   GLN A  67      -6.244   5.564  17.952  1.00 95.49           O  
ATOM   1057  CG  GLN A  67      -9.117   8.482  15.525  1.00 95.49           C  
ATOM   1058  HG2 GLN A  67      -9.510   8.221  14.542  1.00 95.49           H  
ATOM   1059  HG3 GLN A  67      -8.345   9.240  15.391  1.00 95.49           H  
ATOM   1060  CD  GLN A  67     -10.228   9.133  16.317  1.00 95.49           C  
ATOM   1061  NE2 GLN A  67     -10.752  10.218  15.787  1.00 95.49           N  
ATOM   1062 HE21 GLN A  67     -10.411  10.531  14.890  1.00 95.49           H  
ATOM   1063 HE22 GLN A  67     -11.330  10.772  16.402  1.00 95.49           H  
ATOM   1064  OE1 GLN A  67     -10.611   8.760  17.418  1.00 95.49           O  
ATOM   1065  N   ILE A  68      -8.365   5.512  18.701  1.00 96.64           N  
ATOM   1066  H   ILE A  68      -9.271   5.957  18.659  1.00 96.64           H  
ATOM   1067  CA  ILE A  68      -8.277   4.240  19.414  1.00 96.64           C  
ATOM   1068  HA  ILE A  68      -7.238   3.911  19.441  1.00 96.64           H  
ATOM   1069  C   ILE A  68      -9.086   3.192  18.641  1.00 96.64           C  
ATOM   1070  CB  ILE A  68      -8.758   4.414  20.873  1.00 96.64           C  
ATOM   1071  HB  ILE A  68      -9.839   4.553  20.862  1.00 96.64           H  
ATOM   1072  O   ILE A  68     -10.251   3.439  18.310  1.00 96.64           O  
ATOM   1073  CG1 ILE A  68      -8.140   5.663  21.550  1.00 96.64           C  
ATOM   1074 HG12 ILE A  68      -8.571   6.549  21.083  1.00 96.64           H  
ATOM   1075 HG13 ILE A  68      -7.065   5.682  21.366  1.00 96.64           H  
ATOM   1076  CG2 ILE A  68      -8.447   3.138  21.659  1.00 96.64           C  
ATOM   1077 HG21 ILE A  68      -8.862   2.271  21.146  1.00 96.64           H  
ATOM   1078 HG22 ILE A  68      -7.367   3.018  21.751  1.00 96.64           H  
ATOM   1079 HG23 ILE A  68      -8.899   3.188  22.649  1.00 96.64           H  
ATOM   1080  CD1 ILE A  68      -8.357   5.797  23.061  1.00 96.64           C  
ATOM   1081 HD11 ILE A  68      -9.410   5.659  23.307  1.00 96.64           H  
ATOM   1082 HD12 ILE A  68      -7.757   5.055  23.587  1.00 96.64           H  
ATOM   1083 HD13 ILE A  68      -8.039   6.788  23.386  1.00 96.64           H  
ATOM   1084  N   GLN A  69      -8.485   2.032  18.365  1.00 96.83           N  
ATOM   1085  H   GLN A  69      -7.548   1.873  18.707  1.00 96.83           H  
ATOM   1086  CA  GLN A  69      -9.153   0.911  17.696  1.00 96.83           C  
ATOM   1087  HA  GLN A  69      -9.689   1.297  16.829  1.00 96.83           H  
ATOM   1088  C   GLN A  69     -10.189   0.256  18.622  1.00 96.83           C  
ATOM   1089  CB  GLN A  69      -8.118  -0.112  17.185  1.00 96.83           C  
ATOM   1090  HB2 GLN A  69      -7.576  -0.548  18.025  1.00 96.83           H  
ATOM   1091  HB3 GLN A  69      -8.642  -0.909  16.658  1.00 96.83           H  
ATOM   1092  O   GLN A  69     -10.245   0.531  19.821  1.00 96.83           O  
ATOM   1093  CG  GLN A  69      -7.121   0.543  16.218  1.00 96.83           C  
ATOM   1094  HG2 GLN A  69      -6.410   1.149  16.779  1.00 96.83           H  
ATOM   1095  HG3 GLN A  69      -7.671   1.215  15.560  1.00 96.83           H  
ATOM   1096  CD  GLN A  69      -6.331  -0.436  15.356  1.00 96.83           C  
ATOM   1097  NE2 GLN A  69      -5.929  -0.012  14.179  1.00 96.83           N  
ATOM   1098 HE21 GLN A  69      -6.213   0.907  13.872  1.00 96.83           H  
ATOM   1099 HE22 GLN A  69      -5.302  -0.577  13.623  1.00 96.83           H  
ATOM   1100  OE1 GLN A  69      -6.024  -1.559  15.734  1.00 96.83           O  
ATOM   1101  N   SER A  70     -11.039  -0.618  18.080  1.00 96.48           N  
ATOM   1102  H   SER A  70     -10.941  -0.831  17.098  1.00 96.48           H  
ATOM   1103  CA  SER A  70     -12.164  -1.223  18.821  1.00 96.48           C  
ATOM   1104  HA  SER A  70     -12.772  -0.414  19.225  1.00 96.48           H  
ATOM   1105  C   SER A  70     -11.782  -2.108  20.018  1.00 96.48           C  
ATOM   1106  CB  SER A  70     -13.045  -2.037  17.873  1.00 96.48           C  
ATOM   1107  HB2 SER A  70     -13.823  -2.544  18.444  1.00 96.48           H  
ATOM   1108  HB3 SER A  70     -13.526  -1.366  17.161  1.00 96.48           H  
ATOM   1109  O   SER A  70     -12.641  -2.416  20.845  1.00 96.48           O  
ATOM   1110  OG  SER A  70     -12.282  -2.992  17.170  1.00 96.48           O  
ATOM   1111  HG  SER A  70     -11.848  -2.522  16.453  1.00 96.48           H  
ATOM   1112  N   ASP A  71     -10.519  -2.517  20.136  1.00 97.77           N  
ATOM   1113  H   ASP A  71      -9.843  -2.202  19.455  1.00 97.77           H  
ATOM   1114  CA  ASP A  71      -9.973  -3.226  21.299  1.00 97.77           C  
ATOM   1115  HA  ASP A  71     -10.781  -3.784  21.773  1.00 97.77           H  
ATOM   1116  C   ASP A  71      -9.414  -2.285  22.381  1.00 97.77           C  
ATOM   1117  CB  ASP A  71      -8.927  -4.252  20.838  1.00 97.77           C  
ATOM   1118  HB2 ASP A  71      -9.405  -4.949  20.150  1.00 97.77           H  
ATOM   1119  HB3 ASP A  71      -8.594  -4.827  21.702  1.00 97.77           H  
ATOM   1120  O   ASP A  71      -8.958  -2.743  23.428  1.00 97.77           O  
ATOM   1121  CG  ASP A  71      -7.702  -3.638  20.152  1.00 97.77           C  
ATOM   1122  OD1 ASP A  71      -7.677  -2.411  19.911  1.00 97.77           O  
ATOM   1123  OD2 ASP A  71      -6.792  -4.414  19.789  1.00 97.77           O  
ATOM   1124  N   GLY A  72      -9.490  -0.970  22.172  1.00 97.82           N  
ATOM   1125  H   GLY A  72      -9.856  -0.650  21.287  1.00 97.82           H  
ATOM   1126  CA  GLY A  72      -9.031   0.037  23.121  1.00 97.82           C  
ATOM   1127  HA2 GLY A  72      -9.611   0.946  22.958  1.00 97.82           H  
ATOM   1128  HA3 GLY A  72      -9.213  -0.315  24.137  1.00 97.82           H  
ATOM   1129  C   GLY A  72      -7.550   0.393  23.002  1.00 97.82           C  
ATOM   1130  O   GLY A  72      -7.069   1.146  23.856  1.00 97.82           O  
ATOM   1131  N   ILE A  73      -6.860  -0.104  21.971  1.00 98.47           N  
ATOM   1132  H   ILE A  73      -7.337  -0.710  21.319  1.00 98.47           H  
ATOM   1133  CA  ILE A  73      -5.431   0.114  21.721  1.00 98.47           C  
ATOM   1134  HA  ILE A  73      -4.977   0.526  22.623  1.00 98.47           H  
ATOM   1135  C   ILE A  73      -5.242   1.146  20.601  1.00 98.47           C  
ATOM   1136  CB  ILE A  73      -4.726  -1.236  21.434  1.00 98.47           C  
ATOM   1137  HB  ILE A  73      -5.188  -1.686  20.555  1.00 98.47           H  
ATOM   1138  O   ILE A  73      -5.981   1.173  19.616  1.00 98.47           O  
ATOM   1139  CG1 ILE A  73      -4.916  -2.193  22.639  1.00 98.47           C  
ATOM   1140 HG12 ILE A  73      -5.981  -2.331  22.828  1.00 98.47           H  
ATOM   1141 HG13 ILE A  73      -4.473  -1.742  23.527  1.00 98.47           H  
ATOM   1142  CG2 ILE A  73      -3.230  -1.031  21.130  1.00 98.47           C  
ATOM   1143 HG21 ILE A  73      -3.088  -0.402  20.252  1.00 98.47           H  
ATOM   1144 HG22 ILE A  73      -2.712  -0.595  21.984  1.00 98.47           H  
ATOM   1145 HG23 ILE A  73      -2.756  -1.983  20.891  1.00 98.47           H  
ATOM   1146  CD1 ILE A  73      -4.325  -3.595  22.457  1.00 98.47           C  
ATOM   1147 HD11 ILE A  73      -4.725  -4.050  21.551  1.00 98.47           H  
ATOM   1148 HD12 ILE A  73      -4.602  -4.214  23.311  1.00 98.47           H  
ATOM   1149 HD13 ILE A  73      -3.237  -3.553  22.401  1.00 98.47           H  
ATOM   1150  N   ILE A  74      -4.244   2.019  20.756  1.00 98.53           N  
ATOM   1151  H   ILE A  74      -3.633   1.905  21.552  1.00 98.53           H  
ATOM   1152  CA  ILE A  74      -3.817   2.950  19.705  1.00 98.53           C  
ATOM   1153  HA  ILE A  74      -4.663   3.185  19.059  1.00 98.53           H  
ATOM   1154  C   ILE A  74      -2.746   2.266  18.862  1.00 98.53           C  
ATOM   1155  CB  ILE A  74      -3.302   4.280  20.297  1.00 98.53           C  
ATOM   1156  HB  ILE A  74      -2.519   4.066  21.025  1.00 98.53           H  
ATOM   1157  O   ILE A  74      -1.671   1.949  19.371  1.00 98.53           O  
ATOM   1158  CG1 ILE A  74      -4.455   5.016  21.009  1.00 98.53           C  
ATOM   1159 HG12 ILE A  74      -5.209   5.277  20.266  1.00 98.53           H  
ATOM   1160 HG13 ILE A  74      -4.913   4.350  21.740  1.00 98.53           H  
ATOM   1161  CG2 ILE A  74      -2.707   5.159  19.180  1.00 98.53           C  
ATOM   1162 HG21 ILE A  74      -1.831   4.682  18.741  1.00 98.53           H  
ATOM   1163 HG22 ILE A  74      -2.379   6.119  19.579  1.00 98.53           H  
ATOM   1164 HG23 ILE A  74      -3.454   5.331  18.405  1.00 98.53           H  
ATOM   1165  CD1 ILE A  74      -4.044   6.290  21.753  1.00 98.53           C  
ATOM   1166 HD11 ILE A  74      -3.217   6.069  22.428  1.00 98.53           H  
ATOM   1167 HD12 ILE A  74      -3.751   7.072  21.052  1.00 98.53           H  
ATOM   1168 HD13 ILE A  74      -4.891   6.653  22.336  1.00 98.53           H  
ATOM   1169  N   ARG A  75      -3.015   2.112  17.564  1.00 98.72           N  
ATOM   1170  H   ARG A  75      -3.912   2.426  17.223  1.00 98.72           H  
ATOM   1171  CA  ARG A  75      -2.052   1.625  16.573  1.00 98.72           C  
ATOM   1172  HA  ARG A  75      -1.075   1.501  17.042  1.00 98.72           H  
ATOM   1173  C   ARG A  75      -1.919   2.664  15.470  1.00 98.72           C  
ATOM   1174  CB  ARG A  75      -2.481   0.259  16.019  1.00 98.72           C  
ATOM   1175  HB2 ARG A  75      -1.682  -0.103  15.371  1.00 98.72           H  
ATOM   1176  HB3 ARG A  75      -3.387   0.367  15.423  1.00 98.72           H  
ATOM   1177  O   ARG A  75      -2.911   3.067  14.871  1.00 98.72           O  
ATOM   1178  CG  ARG A  75      -2.718  -0.793  17.108  1.00 98.72           C  
ATOM   1179  HG2 ARG A  75      -3.650  -0.575  17.630  1.00 98.72           H  
ATOM   1180  HG3 ARG A  75      -1.900  -0.766  17.828  1.00 98.72           H  
ATOM   1181  CD  ARG A  75      -2.783  -2.194  16.497  1.00 98.72           C  
ATOM   1182  HD2 ARG A  75      -3.586  -2.249  15.762  1.00 98.72           H  
ATOM   1183  HD3 ARG A  75      -1.836  -2.391  15.993  1.00 98.72           H  
ATOM   1184  NE  ARG A  75      -2.952  -3.228  17.524  1.00 98.72           N  
ATOM   1185  HE  ARG A  75      -2.102  -3.578  17.943  1.00 98.72           H  
ATOM   1186  NH1 ARG A  75      -5.189  -2.937  18.010  1.00 98.72           N  
ATOM   1187 HH11 ARG A  75      -5.296  -2.215  17.312  1.00 98.72           H  
ATOM   1188 HH12 ARG A  75      -5.950  -3.190  18.623  1.00 98.72           H  
ATOM   1189  NH2 ARG A  75      -4.093  -4.586  18.944  1.00 98.72           N  
ATOM   1190 HH21 ARG A  75      -3.395  -5.303  18.810  1.00 98.72           H  
ATOM   1191 HH22 ARG A  75      -4.978  -4.790  19.387  1.00 98.72           H  
ATOM   1192  CZ  ARG A  75      -4.059  -3.566  18.153  1.00 98.72           C  
ATOM   1193  N   MET A  76      -0.701   3.128  15.222  1.00 98.88           N  
ATOM   1194  H   MET A  76       0.078   2.726  15.723  1.00 98.88           H  
ATOM   1195  CA  MET A  76      -0.434   4.228  14.293  1.00 98.88           C  
ATOM   1196  HA  MET A  76      -1.371   4.709  14.010  1.00 98.88           H  
ATOM   1197  C   MET A  76       0.217   3.712  13.017  1.00 98.88           C  
ATOM   1198  CB  MET A  76       0.441   5.285  14.972  1.00 98.88           C  
ATOM   1199  HB2 MET A  76       0.704   6.057  14.249  1.00 98.88           H  
ATOM   1200  HB3 MET A  76       1.358   4.807  15.318  1.00 98.88           H  
ATOM   1201  O   MET A  76       0.896   2.688  13.021  1.00 98.88           O  
ATOM   1202  CG  MET A  76      -0.285   5.948  16.147  1.00 98.88           C  
ATOM   1203  HG2 MET A  76      -1.074   6.584  15.746  1.00 98.88           H  
ATOM   1204  HG3 MET A  76      -0.756   5.184  16.765  1.00 98.88           H  
ATOM   1205  SD  MET A  76       0.780   6.944  17.220  1.00 98.88           S  
ATOM   1206  CE  MET A  76       1.772   5.625  17.969  1.00 98.88           C  
ATOM   1207  HE1 MET A  76       1.118   4.824  18.312  1.00 98.88           H  
ATOM   1208  HE2 MET A  76       2.477   5.224  17.241  1.00 98.88           H  
ATOM   1209  HE3 MET A  76       2.318   6.027  18.823  1.00 98.88           H  
ATOM   1210  N   SER A  77       0.042   4.432  11.916  1.00 98.91           N  
ATOM   1211  H   SER A  77      -0.507   5.278  11.971  1.00 98.91           H  
ATOM   1212  CA  SER A  77       0.728   4.129  10.658  1.00 98.91           C  
ATOM   1213  HA  SER A  77       1.568   3.464  10.860  1.00 98.91           H  
ATOM   1214  C   SER A  77       1.289   5.398  10.040  1.00 98.91           C  
ATOM   1215  CB  SER A  77      -0.202   3.419   9.672  1.00 98.91           C  
ATOM   1216  HB2 SER A  77       0.348   3.204   8.756  1.00 98.91           H  
ATOM   1217  HB3 SER A  77      -1.047   4.065   9.432  1.00 98.91           H  
ATOM   1218  O   SER A  77       0.650   6.447  10.087  1.00 98.91           O  
ATOM   1219  OG  SER A  77      -0.677   2.199  10.216  1.00 98.91           O  
ATOM   1220  HG  SER A  77      -1.345   2.406  10.874  1.00 98.91           H  
ATOM   1221  N   ALA A  78       2.468   5.304   9.438  1.00 98.96           N  
ATOM   1222  H   ALA A  78       2.921   4.403   9.391  1.00 98.96           H  
ATOM   1223  CA  ALA A  78       3.103   6.418   8.752  1.00 98.96           C  
ATOM   1224  HA  ALA A  78       2.324   7.068   8.353  1.00 98.96           H  
ATOM   1225  C   ALA A  78       3.940   5.923   7.576  1.00 98.96           C  
ATOM   1226  CB  ALA A  78       3.954   7.214   9.750  1.00 98.96           C  
ATOM   1227  HB1 ALA A  78       4.389   8.081   9.254  1.00 98.96           H  
ATOM   1228  HB2 ALA A  78       3.322   7.564  10.566  1.00 98.96           H  
ATOM   1229  HB3 ALA A  78       4.751   6.588  10.151  1.00 98.96           H  
ATOM   1230  O   ALA A  78       4.473   4.814   7.612  1.00 98.96           O  
ATOM   1231  N   ALA A  79       4.095   6.755   6.554  1.00 98.97           N  
ATOM   1232  H   ALA A  79       3.636   7.654   6.587  1.00 98.97           H  
ATOM   1233  CA  ALA A  79       5.066   6.529   5.497  1.00 98.97           C  
ATOM   1234  HA  ALA A  79       5.876   5.922   5.899  1.00 98.97           H  
ATOM   1235  C   ALA A  79       5.696   7.830   5.027  1.00 98.97           C  
ATOM   1236  CB  ALA A  79       4.445   5.764   4.329  1.00 98.97           C  
ATOM   1237  HB1 ALA A  79       5.160   5.724   3.507  1.00 98.97           H  
ATOM   1238  HB2 ALA A  79       3.534   6.257   3.989  1.00 98.97           H  
ATOM   1239  HB3 ALA A  79       4.248   4.738   4.639  1.00 98.97           H  
ATOM   1240  O   ALA A  79       5.130   8.916   5.155  1.00 98.97           O  
ATOM   1241  N   ILE A  80       6.883   7.682   4.463  1.00 98.98           N  
ATOM   1242  H   ILE A  80       7.247   6.743   4.381  1.00 98.98           H  
ATOM   1243  CA  ILE A  80       7.684   8.738   3.871  1.00 98.98           C  
ATOM   1244  HA  ILE A  80       7.041   9.598   3.680  1.00 98.98           H  
ATOM   1245  C   ILE A  80       8.226   8.246   2.537  1.00 98.98           C  
ATOM   1246  CB  ILE A  80       8.795   9.167   4.845  1.00 98.98           C  
ATOM   1247  HB  ILE A  80       8.309   9.470   5.773  1.00 98.98           H  
ATOM   1248  O   ILE A  80       8.567   7.070   2.396  1.00 98.98           O  
ATOM   1249  CG1 ILE A  80       9.557  10.390   4.298  1.00 98.98           C  
ATOM   1250 HG12 ILE A  80      10.174  10.100   3.447  1.00 98.98           H  
ATOM   1251 HG13 ILE A  80       8.837  11.136   3.961  1.00 98.98           H  
ATOM   1252  CG2 ILE A  80       9.752   8.010   5.182  1.00 98.98           C  
ATOM   1253 HG21 ILE A  80      10.409   8.309   5.998  1.00 98.98           H  
ATOM   1254 HG22 ILE A  80      10.350   7.737   4.313  1.00 98.98           H  
ATOM   1255 HG23 ILE A  80       9.199   7.130   5.510  1.00 98.98           H  
ATOM   1256  CD1 ILE A  80      10.447  11.048   5.351  1.00 98.98           C  
ATOM   1257 HD11 ILE A  80      10.885  11.955   4.934  1.00 98.98           H  
ATOM   1258 HD12 ILE A  80      11.255  10.379   5.647  1.00 98.98           H  
ATOM   1259 HD13 ILE A  80       9.842  11.306   6.221  1.00 98.98           H  
ATOM   1260  N   MET A  81       8.311   9.140   1.560  1.00 98.98           N  
ATOM   1261  H   MET A  81       7.979  10.080   1.722  1.00 98.98           H  
ATOM   1262  CA  MET A  81       8.889   8.824   0.265  1.00 98.98           C  
ATOM   1263  HA  MET A  81       9.508   7.934   0.385  1.00 98.98           H  
ATOM   1264  C   MET A  81       9.805   9.940  -0.227  1.00 98.98           C  
ATOM   1265  CB  MET A  81       7.775   8.468  -0.723  1.00 98.98           C  
ATOM   1266  HB2 MET A  81       7.125   7.722  -0.267  1.00 98.98           H  
ATOM   1267  HB3 MET A  81       7.180   9.350  -0.962  1.00 98.98           H  
ATOM   1268  O   MET A  81       9.416  11.109  -0.290  1.00 98.98           O  
ATOM   1269  CG  MET A  81       8.346   7.881  -2.010  1.00 98.98           C  
ATOM   1270  HG2 MET A  81       9.087   7.125  -1.750  1.00 98.98           H  
ATOM   1271  HG3 MET A  81       8.841   8.666  -2.582  1.00 98.98           H  
ATOM   1272  SD  MET A  81       7.103   7.089  -3.050  1.00 98.98           S  
ATOM   1273  CE  MET A  81       8.240   6.337  -4.243  1.00 98.98           C  
ATOM   1274  HE1 MET A  81       8.798   5.532  -3.765  1.00 98.98           H  
ATOM   1275  HE2 MET A  81       7.684   5.940  -5.092  1.00 98.98           H  
ATOM   1276  HE3 MET A  81       8.940   7.089  -4.606  1.00 98.98           H  
ATOM   1277  N   ASP A  82      11.023   9.545  -0.589  1.00 98.89           N  
ATOM   1278  H   ASP A  82      11.240   8.562  -0.506  1.00 98.89           H  
ATOM   1279  CA  ASP A  82      11.976  10.365  -1.329  1.00 98.89           C  
ATOM   1280  HA  ASP A  82      11.885  11.408  -1.026  1.00 98.89           H  
ATOM   1281  C   ASP A  82      11.659  10.254  -2.822  1.00 98.89           C  
ATOM   1282  CB  ASP A  82      13.404   9.887  -1.012  1.00 98.89           C  
ATOM   1283  HB2 ASP A  82      13.535   9.871   0.070  1.00 98.89           H  
ATOM   1284  HB3 ASP A  82      13.533   8.866  -1.370  1.00 98.89           H  
ATOM   1285  O   ASP A  82      11.843   9.190  -3.421  1.00 98.89           O  
ATOM   1286  CG  ASP A  82      14.489  10.773  -1.638  1.00 98.89           C  
ATOM   1287  OD1 ASP A  82      14.231  11.386  -2.697  1.00 98.89           O  
ATOM   1288  OD2 ASP A  82      15.603  10.808  -1.078  1.00 98.89           O  
ATOM   1289  N   GLY A  83      11.174  11.341  -3.424  1.00 98.85           N  
ATOM   1290  H   GLY A  83      11.077  12.202  -2.904  1.00 98.85           H  
ATOM   1291  CA  GLY A  83      10.842  11.371  -4.843  1.00 98.85           C  
ATOM   1292  HA2 GLY A  83      10.264  10.479  -5.084  1.00 98.85           H  
ATOM   1293  HA3 GLY A  83      10.230  12.250  -5.046  1.00 98.85           H  
ATOM   1294  C   GLY A  83      12.064  11.417  -5.763  1.00 98.85           C  
ATOM   1295  O   GLY A  83      11.950  11.027  -6.922  1.00 98.85           O  
ATOM   1296  N   GLN A  84      13.230  11.846  -5.270  1.00 98.41           N  
ATOM   1297  H   GLN A  84      13.304  12.008  -4.276  1.00 98.41           H  
ATOM   1298  CA  GLN A  84      14.471  11.881  -6.047  1.00 98.41           C  
ATOM   1299  HA  GLN A  84      14.233  12.183  -7.067  1.00 98.41           H  
ATOM   1300  C   GLN A  84      15.128  10.503  -6.122  1.00 98.41           C  
ATOM   1301  CB  GLN A  84      15.432  12.918  -5.440  1.00 98.41           C  
ATOM   1302  HB2 GLN A  84      14.952  13.897  -5.458  1.00 98.41           H  
ATOM   1303  HB3 GLN A  84      15.645  12.664  -4.402  1.00 98.41           H  
ATOM   1304  O   GLN A  84      15.558  10.082  -7.194  1.00 98.41           O  
ATOM   1305  CG  GLN A  84      16.767  12.998  -6.197  1.00 98.41           C  
ATOM   1306  HG2 GLN A  84      17.284  12.040  -6.134  1.00 98.41           H  
ATOM   1307  HG3 GLN A  84      17.407  13.735  -5.711  1.00 98.41           H  
ATOM   1308  CD  GLN A  84      16.594  13.393  -7.661  1.00 98.41           C  
ATOM   1309  NE2 GLN A  84      17.387  12.847  -8.556  1.00 98.41           N  
ATOM   1310 HE21 GLN A  84      17.176  13.082  -9.515  1.00 98.41           H  
ATOM   1311 HE22 GLN A  84      18.001  12.091  -8.290  1.00 98.41           H  
ATOM   1312  OE1 GLN A  84      15.732  14.169  -8.040  1.00 98.41           O  
ATOM   1313  N   LEU A  85      15.223   9.808  -4.987  1.00 97.99           N  
ATOM   1314  H   LEU A  85      14.889  10.246  -4.140  1.00 97.99           H  
ATOM   1315  CA  LEU A  85      15.781   8.453  -4.926  1.00 97.99           C  
ATOM   1316  HA  LEU A  85      16.537   8.347  -5.705  1.00 97.99           H  
ATOM   1317  C   LEU A  85      14.754   7.362  -5.232  1.00 97.99           C  
ATOM   1318  CB  LEU A  85      16.444   8.218  -3.559  1.00 97.99           C  
ATOM   1319  HB2 LEU A  85      16.756   7.175  -3.505  1.00 97.99           H  
ATOM   1320  HB3 LEU A  85      15.702   8.383  -2.778  1.00 97.99           H  
ATOM   1321  O   LEU A  85      15.138   6.198  -5.298  1.00 97.99           O  
ATOM   1322  CG  LEU A  85      17.672   9.099  -3.278  1.00 97.99           C  
ATOM   1323  HG  LEU A  85      17.382  10.150  -3.253  1.00 97.99           H  
ATOM   1324  CD1 LEU A  85      18.256   8.710  -1.919  1.00 97.99           C  
ATOM   1325 HD11 LEU A  85      18.582   7.670  -1.921  1.00 97.99           H  
ATOM   1326 HD12 LEU A  85      17.495   8.859  -1.153  1.00 97.99           H  
ATOM   1327 HD13 LEU A  85      19.095   9.364  -1.683  1.00 97.99           H  
ATOM   1328  CD2 LEU A  85      18.775   8.914  -4.327  1.00 97.99           C  
ATOM   1329 HD21 LEU A  85      18.443   9.321  -5.283  1.00 97.99           H  
ATOM   1330 HD22 LEU A  85      19.667   9.461  -4.022  1.00 97.99           H  
ATOM   1331 HD23 LEU A  85      19.012   7.857  -4.446  1.00 97.99           H  
ATOM   1332  N   LEU A  86      13.480   7.735  -5.379  1.00 98.55           N  
ATOM   1333  H   LEU A  86      13.267   8.714  -5.256  1.00 98.55           H  
ATOM   1334  CA  LEU A  86      12.346   6.833  -5.559  1.00 98.55           C  
ATOM   1335  HA  LEU A  86      11.450   7.432  -5.395  1.00 98.55           H  
ATOM   1336  C   LEU A  86      12.329   5.730  -4.488  1.00 98.55           C  
ATOM   1337  CB  LEU A  86      12.327   6.321  -7.011  1.00 98.55           C  
ATOM   1338  HB2 LEU A  86      13.090   5.549  -7.114  1.00 98.55           H  
ATOM   1339  HB3 LEU A  86      12.586   7.132  -7.691  1.00 98.55           H  
ATOM   1340  O   LEU A  86      12.347   4.542  -4.793  1.00 98.55           O  
ATOM   1341  CG  LEU A  86      10.960   5.749  -7.424  1.00 98.55           C  
ATOM   1342  HG  LEU A  86      10.571   5.104  -6.636  1.00 98.55           H  
ATOM   1343  CD1 LEU A  86       9.940   6.858  -7.691  1.00 98.55           C  
ATOM   1344 HD11 LEU A  86      10.295   7.501  -8.496  1.00 98.55           H  
ATOM   1345 HD12 LEU A  86       9.781   7.458  -6.795  1.00 98.55           H  
ATOM   1346 HD13 LEU A  86       8.986   6.412  -7.972  1.00 98.55           H  
ATOM   1347  CD2 LEU A  86      11.107   4.922  -8.697  1.00 98.55           C  
ATOM   1348 HD21 LEU A  86      10.135   4.531  -8.997  1.00 98.55           H  
ATOM   1349 HD22 LEU A  86      11.524   5.530  -9.500  1.00 98.55           H  
ATOM   1350 HD23 LEU A  86      11.769   4.081  -8.491  1.00 98.55           H  
ATOM   1351  N   LYS A  87      12.338   6.128  -3.211  1.00 98.54           N  
ATOM   1352  H   LYS A  87      12.306   7.123  -3.039  1.00 98.54           H  
ATOM   1353  CA  LYS A  87      12.354   5.198  -2.069  1.00 98.54           C  
ATOM   1354  HA  LYS A  87      12.161   4.186  -2.427  1.00 98.54           H  
ATOM   1355  C   LYS A  87      11.260   5.534  -1.078  1.00 98.54           C  
ATOM   1356  CB  LYS A  87      13.722   5.199  -1.376  1.00 98.54           C  
ATOM   1357  HB2 LYS A  87      13.637   4.687  -0.418  1.00 98.54           H  
ATOM   1358  HB3 LYS A  87      14.033   6.228  -1.194  1.00 98.54           H  
ATOM   1359  O   LYS A  87      11.273   6.615  -0.493  1.00 98.54           O  
ATOM   1360  CG  LYS A  87      14.773   4.476  -2.223  1.00 98.54           C  
ATOM   1361  HG2 LYS A  87      14.489   3.430  -2.340  1.00 98.54           H  
ATOM   1362  HG3 LYS A  87      14.820   4.935  -3.210  1.00 98.54           H  
ATOM   1363  CD  LYS A  87      16.154   4.563  -1.573  1.00 98.54           C  
ATOM   1364  HD2 LYS A  87      16.146   4.032  -0.621  1.00 98.54           H  
ATOM   1365  HD3 LYS A  87      16.403   5.610  -1.403  1.00 98.54           H  
ATOM   1366  CE  LYS A  87      17.173   3.940  -2.529  1.00 98.54           C  
ATOM   1367  HE2 LYS A  87      17.118   4.473  -3.478  1.00 98.54           H  
ATOM   1368  HE3 LYS A  87      16.891   2.906  -2.725  1.00 98.54           H  
ATOM   1369  NZ  LYS A  87      18.546   4.013  -1.974  1.00 98.54           N  
ATOM   1370  HZ1 LYS A  87      19.199   3.610  -2.630  1.00 98.54           H  
ATOM   1371  HZ2 LYS A  87      18.606   3.516  -1.097  1.00 98.54           H  
ATOM   1372  HZ3 LYS A  87      18.798   4.978  -1.815  1.00 98.54           H  
ATOM   1373  N   MET A  88      10.358   4.586  -0.863  1.00 98.85           N  
ATOM   1374  H   MET A  88      10.407   3.746  -1.420  1.00 98.85           H  
ATOM   1375  CA  MET A  88       9.330   4.642   0.166  1.00 98.85           C  
ATOM   1376  HA  MET A  88       9.207   5.676   0.490  1.00 98.85           H  
ATOM   1377  C   MET A  88       9.730   3.798   1.375  1.00 98.85           C  
ATOM   1378  CB  MET A  88       8.000   4.174  -0.429  1.00 98.85           C  
ATOM   1379  HB2 MET A  88       7.807   4.725  -1.349  1.00 98.85           H  
ATOM   1380  HB3 MET A  88       8.058   3.112  -0.667  1.00 98.85           H  
ATOM   1381  O   MET A  88      10.301   2.721   1.223  1.00 98.85           O  
ATOM   1382  CG  MET A  88       6.838   4.418   0.533  1.00 98.85           C  
ATOM   1383  HG2 MET A  88       6.848   5.470   0.819  1.00 98.85           H  
ATOM   1384  HG3 MET A  88       6.960   3.812   1.431  1.00 98.85           H  
ATOM   1385  SD  MET A  88       5.233   4.037  -0.203  1.00 98.85           S  
ATOM   1386  CE  MET A  88       4.195   5.010   0.906  1.00 98.85           C  
ATOM   1387  HE1 MET A  88       4.618   6.007   1.031  1.00 98.85           H  
ATOM   1388  HE2 MET A  88       3.200   5.106   0.473  1.00 98.85           H  
ATOM   1389  HE3 MET A  88       4.121   4.505   1.870  1.00 98.85           H  
ATOM   1390  N   ALA A  89       9.402   4.277   2.569  1.00 98.95           N  
ATOM   1391  H   ALA A  89       8.961   5.184   2.619  1.00 98.95           H  
ATOM   1392  CA  ALA A  89       9.512   3.533   3.815  1.00 98.95           C  
ATOM   1393  HA  ALA A  89       9.480   2.464   3.605  1.00 98.95           H  
ATOM   1394  C   ALA A  89       8.329   3.854   4.730  1.00 98.95           C  
ATOM   1395  CB  ALA A  89      10.846   3.881   4.479  1.00 98.95           C  
ATOM   1396  HB1 ALA A  89      10.895   4.955   4.655  1.00 98.95           H  
ATOM   1397  HB2 ALA A  89      11.673   3.570   3.841  1.00 98.95           H  
ATOM   1398  HB3 ALA A  89      10.927   3.365   5.436  1.00 98.95           H  
ATOM   1399  O   ALA A  89       7.697   4.906   4.591  1.00 98.95           O  
ATOM   1400  N   GLY A  90       8.029   2.972   5.678  1.00 98.91           N  
ATOM   1401  H   GLY A  90       8.586   2.134   5.765  1.00 98.91           H  
ATOM   1402  CA  GLY A  90       6.861   3.144   6.529  1.00 98.91           C  
ATOM   1403  HA2 GLY A  90       5.962   2.952   5.943  1.00 98.91           H  
ATOM   1404  HA3 GLY A  90       6.820   4.180   6.866  1.00 98.91           H  
ATOM   1405  C   GLY A  90       6.820   2.263   7.764  1.00 98.91           C  
ATOM   1406  O   GLY A  90       7.587   1.322   7.940  1.00 98.91           O  
ATOM   1407  N   VAL A  91       5.868   2.574   8.628  1.00 98.96           N  
ATOM   1408  H   VAL A  91       5.261   3.346   8.394  1.00 98.96           H  
ATOM   1409  CA  VAL A  91       5.475   1.742   9.761  1.00 98.96           C  
ATOM   1410  HA  VAL A  91       5.925   0.758   9.634  1.00 98.96           H  
ATOM   1411  C   VAL A  91       3.967   1.564   9.736  1.00 98.96           C  
ATOM   1412  CB  VAL A  91       5.971   2.291  11.107  1.00 98.96           C  
ATOM   1413  HB  VAL A  91       5.546   1.674  11.899  1.00 98.96           H  
ATOM   1414  O   VAL A  91       3.234   2.498   9.405  1.00 98.96           O  
ATOM   1415  CG1 VAL A  91       7.494   2.181  11.212  1.00 98.96           C  
ATOM   1416 HG11 VAL A  91       7.971   2.839  10.486  1.00 98.96           H  
ATOM   1417 HG12 VAL A  91       7.807   2.465  12.217  1.00 98.96           H  
ATOM   1418 HG13 VAL A  91       7.803   1.153  11.021  1.00 98.96           H  
ATOM   1419  CG2 VAL A  91       5.564   3.749  11.361  1.00 98.96           C  
ATOM   1420 HG21 VAL A  91       4.478   3.832  11.403  1.00 98.96           H  
ATOM   1421 HG22 VAL A  91       5.980   4.086  12.310  1.00 98.96           H  
ATOM   1422 HG23 VAL A  91       5.945   4.396  10.571  1.00 98.96           H  
ATOM   1423  N   VAL A  92       3.499   0.365  10.062  1.00 98.92           N  
ATOM   1424  H   VAL A  92       4.164  -0.368  10.261  1.00 98.92           H  
ATOM   1425  CA  VAL A  92       2.077   0.011  10.016  1.00 98.92           C  
ATOM   1426  HA  VAL A  92       1.482   0.904   9.824  1.00 98.92           H  
ATOM   1427  C   VAL A  92       1.643  -0.561  11.348  1.00 98.92           C  
ATOM   1428  CB  VAL A  92       1.794  -0.999   8.894  1.00 98.92           C  
ATOM   1429  HB  VAL A  92       2.302  -1.939   9.110  1.00 98.92           H  
ATOM   1430  O   VAL A  92       2.273  -1.487  11.843  1.00 98.92           O  
ATOM   1431  CG1 VAL A  92       0.295  -1.272   8.783  1.00 98.92           C  
ATOM   1432 HG11 VAL A  92      -0.062  -1.784   9.677  1.00 98.92           H  
ATOM   1433 HG12 VAL A  92      -0.253  -0.338   8.660  1.00 98.92           H  
ATOM   1434 HG13 VAL A  92       0.111  -1.918   7.925  1.00 98.92           H  
ATOM   1435  CG2 VAL A  92       2.292  -0.469   7.548  1.00 98.92           C  
ATOM   1436 HG21 VAL A  92       1.995   0.576   7.456  1.00 98.92           H  
ATOM   1437 HG22 VAL A  92       3.380  -0.521   7.516  1.00 98.92           H  
ATOM   1438 HG23 VAL A  92       1.895  -1.059   6.722  1.00 98.92           H  
ATOM   1439  N   ASN A  93       0.554  -0.058  11.919  1.00 98.89           N  
ATOM   1440  H   ASN A  93       0.086   0.716  11.469  1.00 98.89           H  
ATOM   1441  CA  ASN A  93       0.071  -0.497  13.231  1.00 98.89           C  
ATOM   1442  HA  ASN A  93      -0.644   0.255  13.565  1.00 98.89           H  
ATOM   1443  C   ASN A  93       1.174  -0.524  14.307  1.00 98.89           C  
ATOM   1444  CB  ASN A  93      -0.665  -1.843  13.086  1.00 98.89           C  
ATOM   1445  HB2 ASN A  93      -0.025  -2.564  12.579  1.00 98.89           H  
ATOM   1446  HB3 ASN A  93      -0.893  -2.251  14.070  1.00 98.89           H  
ATOM   1447  O   ASN A  93       1.234  -1.440  15.122  1.00 98.89           O  
ATOM   1448  CG  ASN A  93      -1.977  -1.702  12.358  1.00 98.89           C  
ATOM   1449  ND2 ASN A  93      -2.291  -2.629  11.488  1.00 98.89           N  
ATOM   1450 HD21 ASN A  93      -1.717  -3.453  11.381  1.00 98.89           H  
ATOM   1451 HD22 ASN A  93      -3.180  -2.529  11.019  1.00 98.89           H  
ATOM   1452  OD1 ASN A  93      -2.737  -0.776  12.575  1.00 98.89           O  
ATOM   1453  N   ILE A  94       2.075   0.460  14.283  1.00 98.92           N  
ATOM   1454  H   ILE A  94       1.915   1.228  13.646  1.00 98.92           H  
ATOM   1455  CA  ILE A  94       3.098   0.602  15.311  1.00 98.92           C  
ATOM   1456  HA  ILE A  94       3.466  -0.400  15.533  1.00 98.92           H  
ATOM   1457  C   ILE A  94       2.461   1.150  16.585  1.00 98.92           C  
ATOM   1458  CB  ILE A  94       4.301   1.433  14.822  1.00 98.92           C  
ATOM   1459  HB  ILE A  94       4.595   1.027  13.855  1.00 98.92           H  
ATOM   1460  O   ILE A  94       1.636   2.068  16.554  1.00 98.92           O  
ATOM   1461  CG1 ILE A  94       5.485   1.237  15.788  1.00 98.92           C  
ATOM   1462 HG12 ILE A  94       5.610   0.168  15.963  1.00 98.92           H  
ATOM   1463 HG13 ILE A  94       5.276   1.721  16.742  1.00 98.92           H  
ATOM   1464  CG2 ILE A  94       3.973   2.928  14.640  1.00 98.92           C  
ATOM   1465 HG21 ILE A  94       3.708   3.383  15.594  1.00 98.92           H  
ATOM   1466 HG22 ILE A  94       3.139   3.044  13.948  1.00 98.92           H  
ATOM   1467 HG23 ILE A  94       4.826   3.460  14.221  1.00 98.92           H  
ATOM   1468  CD1 ILE A  94       6.815   1.762  15.247  1.00 98.92           C  
ATOM   1469 HD11 ILE A  94       7.599   1.534  15.969  1.00 98.92           H  
ATOM   1470 HD12 ILE A  94       6.768   2.840  15.097  1.00 98.92           H  
ATOM   1471 HD13 ILE A  94       7.050   1.271  14.303  1.00 98.92           H  
ATOM   1472  N   GLU A  95       2.875   0.596  17.711  1.00 98.87           N  
ATOM   1473  H   GLU A  95       3.489  -0.203  17.647  1.00 98.87           H  
ATOM   1474  CA  GLU A  95       2.361   0.951  19.026  1.00 98.87           C  
ATOM   1475  HA  GLU A  95       1.510   1.624  18.915  1.00 98.87           H  
ATOM   1476  C   GLU A  95       3.413   1.676  19.863  1.00 98.87           C  
ATOM   1477  CB  GLU A  95       1.844  -0.299  19.745  1.00 98.87           C  
ATOM   1478  HB2 GLU A  95       1.510  -0.003  20.740  1.00 98.87           H  
ATOM   1479  HB3 GLU A  95       2.649  -1.028  19.844  1.00 98.87           H  
ATOM   1480  O   GLU A  95       4.623   1.471  19.716  1.00 98.87           O  
ATOM   1481  CG  GLU A  95       0.660  -0.922  18.994  1.00 98.87           C  
ATOM   1482  HG2 GLU A  95       0.988  -1.245  18.006  1.00 98.87           H  
ATOM   1483  HG3 GLU A  95      -0.093  -0.145  18.862  1.00 98.87           H  
ATOM   1484  CD  GLU A  95       0.031  -2.113  19.728  1.00 98.87           C  
ATOM   1485  OE1 GLU A  95      -0.582  -2.957  19.033  1.00 98.87           O  
ATOM   1486  OE2 GLU A  95       0.134  -2.161  20.975  1.00 98.87           O  
ATOM   1487  N   GLU A  96       2.922   2.497  20.788  1.00 98.79           N  
ATOM   1488  H   GLU A  96       1.915   2.533  20.866  1.00 98.79           H  
ATOM   1489  CA  GLU A  96       3.694   3.085  21.881  1.00 98.79           C  
ATOM   1490  HA  GLU A  96       3.020   3.791  22.366  1.00 98.79           H  
ATOM   1491  C   GLU A  96       4.953   3.876  21.461  1.00 98.79           C  
ATOM   1492  CB  GLU A  96       4.038   2.020  22.921  1.00 98.79           C  
ATOM   1493  HB2 GLU A  96       4.741   1.323  22.463  1.00 98.79           H  
ATOM   1494  HB3 GLU A  96       4.529   2.525  23.752  1.00 98.79           H  
ATOM   1495  O   GLU A  96       6.041   3.722  22.035  1.00 98.79           O  
ATOM   1496  CG  GLU A  96       2.877   1.206  23.492  1.00 98.79           C  
ATOM   1497  HG2 GLU A  96       2.451   0.564  22.721  1.00 98.79           H  
ATOM   1498  HG3 GLU A  96       2.109   1.887  23.860  1.00 98.79           H  
ATOM   1499  CD  GLU A  96       3.429   0.349  24.633  1.00 98.79           C  
ATOM   1500  OE1 GLU A  96       2.895   0.460  25.759  1.00 98.79           O  
ATOM   1501  OE2 GLU A  96       4.527  -0.238  24.463  1.00 98.79           O  
ATOM   1502  N   VAL A  97       4.840   4.728  20.445  1.00 98.86           N  
ATOM   1503  H   VAL A  97       3.938   4.823  20.002  1.00 98.86           H  
ATOM   1504  CA  VAL A  97       5.922   5.609  19.977  1.00 98.86           C  
ATOM   1505  HA  VAL A  97       6.716   5.627  20.723  1.00 98.86           H  
ATOM   1506  C   VAL A  97       5.419   7.045  19.849  1.00 98.86           C  
ATOM   1507  CB  VAL A  97       6.538   5.105  18.656  1.00 98.86           C  
ATOM   1508  HB  VAL A  97       7.254   5.852  18.313  1.00 98.86           H  
ATOM   1509  O   VAL A  97       4.264   7.270  19.511  1.00 98.86           O  
ATOM   1510  CG1 VAL A  97       7.308   3.795  18.875  1.00 98.86           C  
ATOM   1511 HG11 VAL A  97       8.143   3.976  19.551  1.00 98.86           H  
ATOM   1512 HG12 VAL A  97       7.694   3.424  17.926  1.00 98.86           H  
ATOM   1513 HG13 VAL A  97       6.650   3.031  19.289  1.00 98.86           H  
ATOM   1514  CG2 VAL A  97       5.503   4.902  17.546  1.00 98.86           C  
ATOM   1515 HG21 VAL A  97       6.001   4.629  16.615  1.00 98.86           H  
ATOM   1516 HG22 VAL A  97       4.808   4.106  17.815  1.00 98.86           H  
ATOM   1517 HG23 VAL A  97       4.947   5.825  17.383  1.00 98.86           H  
ATOM   1518  N   GLU A  98       6.279   8.029  20.121  1.00 98.68           N  
ATOM   1519  H   GLU A  98       7.197   7.801  20.475  1.00 98.68           H  
ATOM   1520  CA  GLU A  98       5.901   9.452  20.028  1.00 98.68           C  
ATOM   1521  HA  GLU A  98       4.921   9.599  20.484  1.00 98.68           H  
ATOM   1522  C   GLU A  98       5.777   9.912  18.570  1.00 98.68           C  
ATOM   1523  CB  GLU A  98       6.931  10.299  20.802  1.00 98.68           C  
ATOM   1524  HB2 GLU A  98       7.878  10.277  20.263  1.00 98.68           H  
ATOM   1525  HB3 GLU A  98       7.090   9.843  21.779  1.00 98.68           H  
ATOM   1526  O   GLU A  98       4.847  10.635  18.222  1.00 98.68           O  
ATOM   1527  CG  GLU A  98       6.498  11.763  21.015  1.00 98.68           C  
ATOM   1528  HG2 GLU A  98       6.335  12.229  20.043  1.00 98.68           H  
ATOM   1529  HG3 GLU A  98       5.543  11.767  21.542  1.00 98.68           H  
ATOM   1530  CD  GLU A  98       7.517  12.608  21.816  1.00 98.68           C  
ATOM   1531  OE1 GLU A  98       7.216  13.793  22.118  1.00 98.68           O  
ATOM   1532  OE2 GLU A  98       8.609  12.083  22.151  1.00 98.68           O  
ATOM   1533  N   HIS A  99       6.701   9.456  17.717  1.00 98.88           N  
ATOM   1534  H   HIS A  99       7.410   8.832  18.077  1.00 98.88           H  
ATOM   1535  CA  HIS A  99       6.822   9.908  16.334  1.00 98.88           C  
ATOM   1536  HA  HIS A  99       5.917  10.450  16.059  1.00 98.88           H  
ATOM   1537  C   HIS A  99       6.975   8.741  15.345  1.00 98.88           C  
ATOM   1538  CB  HIS A  99       7.998  10.889  16.225  1.00 98.88           C  
ATOM   1539  HB2 HIS A  99       8.077  11.195  15.182  1.00 98.88           H  
ATOM   1540  HB3 HIS A  99       8.920  10.386  16.516  1.00 98.88           H  
ATOM   1541  O   HIS A  99       8.107   8.410  14.964  1.00 98.88           O  
ATOM   1542  CG  HIS A  99       7.830  12.133  17.050  1.00 98.88           C  
ATOM   1543  CD2 HIS A  99       8.697  12.647  17.976  1.00 98.88           C  
ATOM   1544  HD2 HIS A  99       9.649  12.224  18.259  1.00 98.88           H  
ATOM   1545  ND1 HIS A  99       6.738  12.959  17.010  1.00 98.88           N  
ATOM   1546  HD1 HIS A  99       5.898  12.795  16.474  1.00 98.88           H  
ATOM   1547  CE1 HIS A  99       6.933  13.940  17.901  1.00 98.88           C  
ATOM   1548  HE1 HIS A  99       6.204  14.703  18.129  1.00 98.88           H  
ATOM   1549  NE2 HIS A  99       8.133  13.818  18.496  1.00 98.88           N  
ATOM   1550  N   PRO A 100       5.868   8.100  14.919  1.00 98.93           N  
ATOM   1551  CA  PRO A 100       5.882   7.087  13.864  1.00 98.93           C  
ATOM   1552  HA  PRO A 100       6.317   6.169  14.260  1.00 98.93           H  
ATOM   1553  C   PRO A 100       6.666   7.515  12.615  1.00 98.93           C  
ATOM   1554  CB  PRO A 100       4.408   6.836  13.529  1.00 98.93           C  
ATOM   1555  HB2 PRO A 100       4.230   5.810  13.208  1.00 98.93           H  
ATOM   1556  HB3 PRO A 100       4.072   7.536  12.764  1.00 98.93           H  
ATOM   1557  O   PRO A 100       7.448   6.720  12.083  1.00 98.93           O  
ATOM   1558  CG  PRO A 100       3.680   7.156  14.830  1.00 98.93           C  
ATOM   1559  HG2 PRO A 100       3.699   6.283  15.481  1.00 98.93           H  
ATOM   1560  HG3 PRO A 100       2.655   7.478  14.647  1.00 98.93           H  
ATOM   1561  CD  PRO A 100       4.515   8.281  15.436  1.00 98.93           C  
ATOM   1562  HD2 PRO A 100       4.489   8.215  16.524  1.00 98.93           H  
ATOM   1563  HD3 PRO A 100       4.117   9.246  15.119  1.00 98.93           H  
ATOM   1564  N   ILE A 101       6.541   8.775  12.176  1.00 98.97           N  
ATOM   1565  H   ILE A 101       5.852   9.377  12.603  1.00 98.97           H  
ATOM   1566  CA  ILE A 101       7.205   9.236  10.949  1.00 98.97           C  
ATOM   1567  HA  ILE A 101       6.938   8.507  10.184  1.00 98.97           H  
ATOM   1568  C   ILE A 101       8.733   9.234  11.042  1.00 98.97           C  
ATOM   1569  CB  ILE A 101       6.683  10.624  10.520  1.00 98.97           C  
ATOM   1570  HB  ILE A 101       5.600  10.636  10.639  1.00 98.97           H  
ATOM   1571  O   ILE A 101       9.412   8.987  10.047  1.00 98.97           O  
ATOM   1572  CG1 ILE A 101       6.998  10.923   9.039  1.00 98.97           C  
ATOM   1573 HG12 ILE A 101       6.670  11.936   8.804  1.00 98.97           H  
ATOM   1574 HG13 ILE A 101       8.074  10.884   8.868  1.00 98.97           H  
ATOM   1575  CG2 ILE A 101       7.284  11.757  11.372  1.00 98.97           C  
ATOM   1576 HG21 ILE A 101       8.323  11.943  11.100  1.00 98.97           H  
ATOM   1577 HG22 ILE A 101       7.235  11.506  12.432  1.00 98.97           H  
ATOM   1578 HG23 ILE A 101       6.715  12.672  11.206  1.00 98.97           H  
ATOM   1579  CD1 ILE A 101       6.307   9.975   8.052  1.00 98.97           C  
ATOM   1580 HD11 ILE A 101       6.615   8.940   8.200  1.00 98.97           H  
ATOM   1581 HD12 ILE A 101       5.225  10.057   8.152  1.00 98.97           H  
ATOM   1582 HD13 ILE A 101       6.593  10.245   7.035  1.00 98.97           H  
ATOM   1583  N   LEU A 102       9.299   9.466  12.229  1.00 98.95           N  
ATOM   1584  H   LEU A 102       8.696   9.603  13.027  1.00 98.95           H  
ATOM   1585  CA  LEU A 102      10.754   9.452  12.409  1.00 98.95           C  
ATOM   1586  HA  LEU A 102      11.218   9.991  11.583  1.00 98.95           H  
ATOM   1587  C   LEU A 102      11.314   8.026  12.349  1.00 98.95           C  
ATOM   1588  CB  LEU A 102      11.131  10.150  13.725  1.00 98.95           C  
ATOM   1589  HB2 LEU A 102      10.646   9.625  14.548  1.00 98.95           H  
ATOM   1590  HB3 LEU A 102      12.209  10.059  13.856  1.00 98.95           H  
ATOM   1591  O   LEU A 102      12.464   7.829  11.960  1.00 98.95           O  
ATOM   1592  CG  LEU A 102      10.759  11.643  13.800  1.00 98.95           C  
ATOM   1593  HG  LEU A 102       9.674  11.750  13.775  1.00 98.95           H  
ATOM   1594  CD1 LEU A 102      11.280  12.221  15.117  1.00 98.95           C  
ATOM   1595 HD11 LEU A 102      12.370  12.203  15.130  1.00 98.95           H  
ATOM   1596 HD12 LEU A 102      10.932  13.249  15.222  1.00 98.95           H  
ATOM   1597 HD13 LEU A 102      10.895  11.639  15.955  1.00 98.95           H  
ATOM   1598  CD2 LEU A 102      11.340  12.472  12.653  1.00 98.95           C  
ATOM   1599 HD21 LEU A 102      10.871  12.180  11.714  1.00 98.95           H  
ATOM   1600 HD22 LEU A 102      12.417  12.322  12.578  1.00 98.95           H  
ATOM   1601 HD23 LEU A 102      11.126  13.528  12.816  1.00 98.95           H  
ATOM   1602  N   ILE A 103      10.500   7.025  12.686  1.00 98.95           N  
ATOM   1603  H   ILE A 103       9.558   7.252  12.971  1.00 98.95           H  
ATOM   1604  CA  ILE A 103      10.858   5.611  12.532  1.00 98.95           C  
ATOM   1605  HA  ILE A 103      11.894   5.475  12.844  1.00 98.95           H  
ATOM   1606  C   ILE A 103      10.773   5.224  11.051  1.00 98.95           C  
ATOM   1607  CB  ILE A 103       9.972   4.728  13.434  1.00 98.95           C  
ATOM   1608  HB  ILE A 103       8.933   4.854  13.130  1.00 98.95           H  
ATOM   1609  O   ILE A 103      11.711   4.620  10.532  1.00 98.95           O  
ATOM   1610  CG1 ILE A 103      10.120   5.145  14.918  1.00 98.95           C  
ATOM   1611 HG12 ILE A 103      11.026   4.701  15.331  1.00 98.95           H  
ATOM   1612 HG13 ILE A 103      10.210   6.226  15.018  1.00 98.95           H  
ATOM   1613  CG2 ILE A 103      10.355   3.244  13.274  1.00 98.95           C  
ATOM   1614 HG21 ILE A 103      11.395   3.088  13.558  1.00 98.95           H  
ATOM   1615 HG22 ILE A 103       9.713   2.620  13.896  1.00 98.95           H  
ATOM   1616 HG23 ILE A 103      10.224   2.923  12.240  1.00 98.95           H  
ATOM   1617  CD1 ILE A 103       8.928   4.737  15.776  1.00 98.95           C  
ATOM   1618 HD11 ILE A 103       8.021   5.205  15.392  1.00 98.95           H  
ATOM   1619 HD12 ILE A 103       9.097   5.074  16.798  1.00 98.95           H  
ATOM   1620 HD13 ILE A 103       8.814   3.653  15.768  1.00 98.95           H  
ATOM   1621  N   ALA A 104       9.721   5.656  10.345  1.00 98.96           N  
ATOM   1622  H   ALA A 104       8.972   6.129  10.832  1.00 98.96           H  
ATOM   1623  CA  ALA A 104       9.612   5.497   8.893  1.00 98.96           C  
ATOM   1624  HA  ALA A 104       9.624   4.434   8.652  1.00 98.96           H  
ATOM   1625  C   ALA A 104      10.795   6.149   8.151  1.00 98.96           C  
ATOM   1626  CB  ALA A 104       8.270   6.077   8.431  1.00 98.96           C  
ATOM   1627  HB1 ALA A 104       7.449   5.568   8.937  1.00 98.96           H  
ATOM   1628  HB2 ALA A 104       8.222   7.144   8.649  1.00 98.96           H  
ATOM   1629  HB3 ALA A 104       8.165   5.937   7.355  1.00 98.96           H  
ATOM   1630  O   ALA A 104      11.378   5.537   7.261  1.00 98.96           O  
ATOM   1631  N   GLN A 105      11.222   7.348   8.566  1.00 98.94           N  
ATOM   1632  H   GLN A 105      10.666   7.842   9.249  1.00 98.94           H  
ATOM   1633  CA  GLN A 105      12.409   8.008   8.017  1.00 98.94           C  
ATOM   1634  HA  GLN A 105      12.276   8.147   6.944  1.00 98.94           H  
ATOM   1635  C   GLN A 105      13.670   7.158   8.195  1.00 98.94           C  
ATOM   1636  CB  GLN A 105      12.582   9.386   8.671  1.00 98.94           C  
ATOM   1637  HB2 GLN A 105      12.821   9.249   9.726  1.00 98.94           H  
ATOM   1638  HB3 GLN A 105      11.649   9.944   8.596  1.00 98.94           H  
ATOM   1639  O   GLN A 105      14.452   7.035   7.257  1.00 98.94           O  
ATOM   1640  CG  GLN A 105      13.696  10.200   7.991  1.00 98.94           C  
ATOM   1641  HG2 GLN A 105      14.613   9.614   7.926  1.00 98.94           H  
ATOM   1642  HG3 GLN A 105      13.381  10.445   6.976  1.00 98.94           H  
ATOM   1643  CD  GLN A 105      14.041  11.486   8.732  1.00 98.94           C  
ATOM   1644  NE2 GLN A 105      14.595  12.461   8.049  1.00 98.94           N  
ATOM   1645 HE21 GLN A 105      14.844  13.289   8.571  1.00 98.94           H  
ATOM   1646 HE22 GLN A 105      14.773  12.357   7.060  1.00 98.94           H  
ATOM   1647  OE1 GLN A 105      13.870  11.631   9.932  1.00 98.94           O  
ATOM   1648  N   LYS A 106      13.871   6.542   9.368  1.00 98.83           N  
ATOM   1649  H   LYS A 106      13.182   6.657  10.098  1.00 98.83           H  
ATOM   1650  CA  LYS A 106      15.029   5.665   9.597  1.00 98.83           C  
ATOM   1651  HA  LYS A 106      15.927   6.192   9.275  1.00 98.83           H  
ATOM   1652  C   LYS A 106      15.022   4.434   8.703  1.00 98.83           C  
ATOM   1653  CB  LYS A 106      15.125   5.257  11.079  1.00 98.83           C  
ATOM   1654  HB2 LYS A 106      15.833   4.434  11.173  1.00 98.83           H  
ATOM   1655  HB3 LYS A 106      14.155   4.895  11.419  1.00 98.83           H  
ATOM   1656  O   LYS A 106      16.091   4.015   8.277  1.00 98.83           O  
ATOM   1657  CG  LYS A 106      15.585   6.395  12.000  1.00 98.83           C  
ATOM   1658  HG2 LYS A 106      14.911   7.246  11.900  1.00 98.83           H  
ATOM   1659  HG3 LYS A 106      15.555   6.046  13.032  1.00 98.83           H  
ATOM   1660  CD  LYS A 106      17.010   6.848  11.665  1.00 98.83           C  
ATOM   1661  HD2 LYS A 106      17.695   6.005  11.764  1.00 98.83           H  
ATOM   1662  HD3 LYS A 106      17.045   7.209  10.637  1.00 98.83           H  
ATOM   1663  CE  LYS A 106      17.454   7.992  12.571  1.00 98.83           C  
ATOM   1664  HE2 LYS A 106      16.663   8.743  12.586  1.00 98.83           H  
ATOM   1665  HE3 LYS A 106      17.593   7.615  13.584  1.00 98.83           H  
ATOM   1666  NZ  LYS A 106      18.704   8.584  12.036  1.00 98.83           N  
ATOM   1667  HZ1 LYS A 106      19.433   7.886  11.982  1.00 98.83           H  
ATOM   1668  HZ2 LYS A 106      19.013   9.365  12.596  1.00 98.83           H  
ATOM   1669  HZ3 LYS A 106      18.545   8.909  11.094  1.00 98.83           H  
ATOM   1670  N   LEU A 107      13.852   3.887   8.391  1.00 98.88           N  
ATOM   1671  H   LEU A 107      13.013   4.296   8.777  1.00 98.88           H  
ATOM   1672  CA  LEU A 107      13.716   2.713   7.530  1.00 98.88           C  
ATOM   1673  HA  LEU A 107      14.397   1.940   7.886  1.00 98.88           H  
ATOM   1674  C   LEU A 107      14.117   2.968   6.062  1.00 98.88           C  
ATOM   1675  CB  LEU A 107      12.286   2.172   7.657  1.00 98.88           C  
ATOM   1676  HB2 LEU A 107      11.581   2.995   7.546  1.00 98.88           H  
ATOM   1677  HB3 LEU A 107      12.118   1.468   6.843  1.00 98.88           H  
ATOM   1678  O   LEU A 107      14.411   2.013   5.344  1.00 98.88           O  
ATOM   1679  CG  LEU A 107      12.000   1.443   8.980  1.00 98.88           C  
ATOM   1680  HG  LEU A 107      12.369   2.030   9.820  1.00 98.88           H  
ATOM   1681  CD1 LEU A 107      10.499   1.239   9.156  1.00 98.88           C  
ATOM   1682 HD11 LEU A 107      10.297   0.712  10.088  1.00 98.88           H  
ATOM   1683 HD12 LEU A 107       9.996   2.206   9.180  1.00 98.88           H  
ATOM   1684 HD13 LEU A 107      10.108   0.657   8.321  1.00 98.88           H  
ATOM   1685  CD2 LEU A 107      12.657   0.064   9.008  1.00 98.88           C  
ATOM   1686 HD21 LEU A 107      12.319  -0.526   8.156  1.00 98.88           H  
ATOM   1687 HD22 LEU A 107      12.379  -0.462   9.921  1.00 98.88           H  
ATOM   1688 HD23 LEU A 107      13.743   0.149   8.966  1.00 98.88           H  
ATOM   1689  N   LEU A 108      14.241   4.228   5.616  1.00 98.68           N  
ATOM   1690  H   LEU A 108      13.991   4.989   6.231  1.00 98.68           H  
ATOM   1691  CA  LEU A 108      14.788   4.547   4.287  1.00 98.68           C  
ATOM   1692  HA  LEU A 108      14.171   4.056   3.535  1.00 98.68           H  
ATOM   1693  C   LEU A 108      16.221   4.024   4.091  1.00 98.68           C  
ATOM   1694  CB  LEU A 108      14.768   6.068   4.045  1.00 98.68           C  
ATOM   1695  HB2 LEU A 108      15.366   6.289   3.162  1.00 98.68           H  
ATOM   1696  HB3 LEU A 108      15.257   6.558   4.887  1.00 98.68           H  
ATOM   1697  O   LEU A 108      16.586   3.688   2.960  1.00 98.68           O  
ATOM   1698  CG  LEU A 108      13.370   6.674   3.833  1.00 98.68           C  
ATOM   1699  HG  LEU A 108      12.710   6.369   4.645  1.00 98.68           H  
ATOM   1700  CD1 LEU A 108      13.468   8.199   3.843  1.00 98.68           C  
ATOM   1701 HD11 LEU A 108      14.134   8.533   3.046  1.00 98.68           H  
ATOM   1702 HD12 LEU A 108      13.862   8.532   4.803  1.00 98.68           H  
ATOM   1703 HD13 LEU A 108      12.482   8.637   3.691  1.00 98.68           H  
ATOM   1704  CD2 LEU A 108      12.766   6.255   2.487  1.00 98.68           C  
ATOM   1705 HD21 LEU A 108      11.779   6.705   2.375  1.00 98.68           H  
ATOM   1706 HD22 LEU A 108      13.398   6.593   1.666  1.00 98.68           H  
ATOM   1707 HD23 LEU A 108      12.648   5.173   2.434  1.00 98.68           H  
ATOM   1708  N   ASP A 109      16.992   3.888   5.172  1.00 97.87           N  
ATOM   1709  H   ASP A 109      16.624   4.203   6.058  1.00 97.87           H  
ATOM   1710  CA  ASP A 109      18.382   3.414   5.155  1.00 97.87           C  
ATOM   1711  HA  ASP A 109      18.835   3.696   4.204  1.00 97.87           H  
ATOM   1712  C   ASP A 109      18.515   1.881   5.269  1.00 97.87           C  
ATOM   1713  CB  ASP A 109      19.175   4.124   6.266  1.00 97.87           C  
ATOM   1714  HB2 ASP A 109      20.192   3.731   6.284  1.00 97.87           H  
ATOM   1715  HB3 ASP A 109      18.715   3.898   7.228  1.00 97.87           H  
ATOM   1716  O   ASP A 109      19.626   1.353   5.242  1.00 97.87           O  
ATOM   1717  CG  ASP A 109      19.269   5.643   6.083  1.00 97.87           C  
ATOM   1718  OD1 ASP A 109      19.389   6.088   4.918  1.00 97.87           O  
ATOM   1719  OD2 ASP A 109      19.263   6.345   7.124  1.00 97.87           O  
ATOM   1720  N   TYR A 110      17.401   1.150   5.384  1.00 97.99           N  
ATOM   1721  H   TYR A 110      16.510   1.625   5.363  1.00 97.99           H  
ATOM   1722  CA  TYR A 110      17.380  -0.311   5.531  1.00 97.99           C  
ATOM   1723  HA  TYR A 110      18.389  -0.664   5.744  1.00 97.99           H  
ATOM   1724  C   TYR A 110      16.933  -0.999   4.240  1.00 97.99           C  
ATOM   1725  CB  TYR A 110      16.502  -0.708   6.729  1.00 97.99           C  
ATOM   1726  HB2 TYR A 110      16.343  -1.786   6.713  1.00 97.99           H  
ATOM   1727  HB3 TYR A 110      15.522  -0.239   6.635  1.00 97.99           H  
ATOM   1728  O   TYR A 110      16.284  -0.386   3.393  1.00 97.99           O  
ATOM   1729  CG  TYR A 110      17.119  -0.332   8.064  1.00 97.99           C  
ATOM   1730  CD1 TYR A 110      17.801  -1.291   8.836  1.00 97.99           C  
ATOM   1731  HD1 TYR A 110      17.842  -2.318   8.504  1.00 97.99           H  
ATOM   1732  CD2 TYR A 110      17.068   1.002   8.498  1.00 97.99           C  
ATOM   1733  HD2 TYR A 110      16.576   1.735   7.876  1.00 97.99           H  
ATOM   1734  CE1 TYR A 110      18.445  -0.905  10.029  1.00 97.99           C  
ATOM   1735  HE1 TYR A 110      18.989  -1.630  10.617  1.00 97.99           H  
ATOM   1736  CE2 TYR A 110      17.704   1.398   9.687  1.00 97.99           C  
ATOM   1737  HE2 TYR A 110      17.682   2.437   9.979  1.00 97.99           H  
ATOM   1738  OH  TYR A 110      19.070   0.823  11.567  1.00 97.99           O  
ATOM   1739  HH  TYR A 110      18.990   1.772  11.692  1.00 97.99           H  
ATOM   1740  CZ  TYR A 110      18.407   0.441  10.447  1.00 97.99           C  
ATOM   1741  N   GLU A 111      17.276  -2.278   4.068  1.00 95.97           N  
ATOM   1742  H   GLU A 111      17.841  -2.740   4.766  1.00 95.97           H  
ATOM   1743  CA  GLU A 111      16.734  -3.085   2.964  1.00 95.97           C  
ATOM   1744  HA  GLU A 111      16.909  -2.576   2.016  1.00 95.97           H  
ATOM   1745  C   GLU A 111      15.217  -3.255   3.093  1.00 95.97           C  
ATOM   1746  CB  GLU A 111      17.387  -4.477   2.927  1.00 95.97           C  
ATOM   1747  HB2 GLU A 111      16.586  -5.210   2.825  1.00 95.97           H  
ATOM   1748  HB3 GLU A 111      17.906  -4.686   3.862  1.00 95.97           H  
ATOM   1749  O   GLU A 111      14.486  -3.006   2.141  1.00 95.97           O  
ATOM   1750  CG  GLU A 111      18.353  -4.642   1.746  1.00 95.97           C  
ATOM   1751  HG2 GLU A 111      19.279  -4.116   1.977  1.00 95.97           H  
ATOM   1752  HG3 GLU A 111      17.913  -4.181   0.862  1.00 95.97           H  
ATOM   1753  CD  GLU A 111      18.646  -6.117   1.416  1.00 95.97           C  
ATOM   1754  OE1 GLU A 111      19.548  -6.335   0.581  1.00 95.97           O  
ATOM   1755  OE2 GLU A 111      17.955  -7.012   1.969  1.00 95.97           O  
ATOM   1756  N   ASP A 112      14.754  -3.638   4.283  1.00 97.81           N  
ATOM   1757  H   ASP A 112      15.416  -3.820   5.024  1.00 97.81           H  
ATOM   1758  CA  ASP A 112      13.338  -3.819   4.591  1.00 97.81           C  
ATOM   1759  HA  ASP A 112      12.813  -4.178   3.705  1.00 97.81           H  
ATOM   1760  C   ASP A 112      12.737  -2.482   5.013  1.00 97.81           C  
ATOM   1761  CB  ASP A 112      13.191  -4.865   5.698  1.00 97.81           C  
ATOM   1762  HB2 ASP A 112      12.139  -4.967   5.964  1.00 97.81           H  
ATOM   1763  HB3 ASP A 112      13.724  -4.524   6.585  1.00 97.81           H  
ATOM   1764  O   ASP A 112      12.949  -2.019   6.135  1.00 97.81           O  
ATOM   1765  CG  ASP A 112      13.748  -6.219   5.277  1.00 97.81           C  
ATOM   1766  OD1 ASP A 112      13.592  -6.609   4.101  1.00 97.81           O  
ATOM   1767  OD2 ASP A 112      14.361  -6.875   6.143  1.00 97.81           O  
ATOM   1768  N   LYS A 113      12.024  -1.832   4.092  1.00 98.50           N  
ATOM   1769  H   LYS A 113      11.937  -2.260   3.182  1.00 98.50           H  
ATOM   1770  CA  LYS A 113      11.649  -0.418   4.257  1.00 98.50           C  
ATOM   1771  HA  LYS A 113      12.402   0.065   4.880  1.00 98.50           H  
ATOM   1772  C   LYS A 113      10.334  -0.174   4.981  1.00 98.50           C  
ATOM   1773  CB  LYS A 113      11.646   0.290   2.904  1.00 98.50           C  
ATOM   1774  HB2 LYS A 113      11.334   1.320   3.077  1.00 98.50           H  
ATOM   1775  HB3 LYS A 113      10.939  -0.181   2.220  1.00 98.50           H  
ATOM   1776  O   LYS A 113      10.130   0.919   5.504  1.00 98.50           O  
ATOM   1777  CG  LYS A 113      13.047   0.305   2.297  1.00 98.50           C  
ATOM   1778  HG2 LYS A 113      13.772   0.441   3.100  1.00 98.50           H  
ATOM   1779  HG3 LYS A 113      13.240  -0.646   1.802  1.00 98.50           H  
ATOM   1780  CD  LYS A 113      13.199   1.457   1.299  1.00 98.50           C  
ATOM   1781  HD2 LYS A 113      12.429   1.362   0.533  1.00 98.50           H  
ATOM   1782  HD3 LYS A 113      13.068   2.411   1.810  1.00 98.50           H  
ATOM   1783  CE  LYS A 113      14.566   1.409   0.620  1.00 98.50           C  
ATOM   1784  HE2 LYS A 113      14.636   0.460   0.088  1.00 98.50           H  
ATOM   1785  HE3 LYS A 113      14.627   2.218  -0.108  1.00 98.50           H  
ATOM   1786  NZ  LYS A 113      15.666   1.505   1.605  1.00 98.50           N  
ATOM   1787  HZ1 LYS A 113      15.540   0.815   2.332  1.00 98.50           H  
ATOM   1788  HZ2 LYS A 113      15.709   2.397   2.077  1.00 98.50           H  
ATOM   1789  HZ3 LYS A 113      16.572   1.297   1.209  1.00 98.50           H  
ATOM   1790  N   THR A 114       9.448  -1.160   5.028  1.00 98.89           N  
ATOM   1791  H   THR A 114       9.669  -2.034   4.574  1.00 98.89           H  
ATOM   1792  CA  THR A 114       8.178  -1.035   5.747  1.00 98.89           C  
ATOM   1793  HA  THR A 114       8.203  -0.119   6.337  1.00 98.89           H  
ATOM   1794  C   THR A 114       8.021  -2.192   6.707  1.00 98.89           C  
ATOM   1795  CB  THR A 114       6.985  -0.912   4.793  1.00 98.89           C  
ATOM   1796  HB  THR A 114       6.909  -1.812   4.183  1.00 98.89           H  
ATOM   1797  O   THR A 114       8.089  -3.342   6.287  1.00 98.89           O  
ATOM   1798  CG2 THR A 114       5.664  -0.678   5.528  1.00 98.89           C  
ATOM   1799 HG21 THR A 114       4.850  -0.621   4.806  1.00 98.89           H  
ATOM   1800 HG22 THR A 114       5.461  -1.497   6.218  1.00 98.89           H  
ATOM   1801 HG23 THR A 114       5.709   0.256   6.089  1.00 98.89           H  
ATOM   1802  OG1 THR A 114       7.168   0.207   3.955  1.00 98.89           O  
ATOM   1803  HG1 THR A 114       6.521   0.149   3.248  1.00 98.89           H  
ATOM   1804  N   LEU A 115       7.793  -1.896   7.986  1.00 98.93           N  
ATOM   1805  H   LEU A 115       7.719  -0.921   8.240  1.00 98.93           H  
ATOM   1806  CA  LEU A 115       7.555  -2.892   9.035  1.00 98.93           C  
ATOM   1807  HA  LEU A 115       7.564  -3.893   8.603  1.00 98.93           H  
ATOM   1808  C   LEU A 115       6.177  -2.668   9.658  1.00 98.93           C  
ATOM   1809  CB  LEU A 115       8.657  -2.823  10.108  1.00 98.93           C  
ATOM   1810  HB2 LEU A 115       8.476  -3.620  10.830  1.00 98.93           H  
ATOM   1811  HB3 LEU A 115       8.559  -1.872  10.633  1.00 98.93           H  
ATOM   1812  O   LEU A 115       5.710  -1.530   9.725  1.00 98.93           O  
ATOM   1813  CG  LEU A 115      10.107  -2.943   9.603  1.00 98.93           C  
ATOM   1814  HG  LEU A 115      10.336  -2.096   8.956  1.00 98.93           H  
ATOM   1815  CD1 LEU A 115      11.049  -2.895  10.803  1.00 98.93           C  
ATOM   1816 HD11 LEU A 115      12.082  -2.896  10.456  1.00 98.93           H  
ATOM   1817 HD12 LEU A 115      10.880  -3.762  11.443  1.00 98.93           H  
ATOM   1818 HD13 LEU A 115      10.870  -1.982  11.370  1.00 98.93           H  
ATOM   1819  CD2 LEU A 115      10.390  -4.235   8.840  1.00 98.93           C  
ATOM   1820 HD21 LEU A 115      11.456  -4.299   8.623  1.00 98.93           H  
ATOM   1821 HD22 LEU A 115      10.078  -5.102   9.421  1.00 98.93           H  
ATOM   1822 HD23 LEU A 115       9.868  -4.213   7.884  1.00 98.93           H  
ATOM   1823  N   GLY A 116       5.533  -3.719  10.157  1.00 98.86           N  
ATOM   1824  H   GLY A 116       5.934  -4.641  10.063  1.00 98.86           H  
ATOM   1825  CA  GLY A 116       4.256  -3.583  10.852  1.00 98.86           C  
ATOM   1826  HA2 GLY A 116       4.131  -2.531  11.107  1.00 98.86           H  
ATOM   1827  HA3 GLY A 116       3.433  -3.878  10.200  1.00 98.86           H  
ATOM   1828  C   GLY A 116       4.132  -4.353  12.156  1.00 98.86           C  
ATOM   1829  O   GLY A 116       4.909  -5.262  12.431  1.00 98.86           O  
ATOM   1830  N   GLY A 117       3.126  -3.964  12.939  1.00 98.52           N  
ATOM   1831  H   GLY A 117       2.624  -3.129  12.673  1.00 98.52           H  
ATOM   1832  CA  GLY A 117       2.731  -4.611  14.185  1.00 98.52           C  
ATOM   1833  HA2 GLY A 117       1.790  -4.185  14.533  1.00 98.52           H  
ATOM   1834  HA3 GLY A 117       2.575  -5.673  13.995  1.00 98.52           H  
ATOM   1835  C   GLY A 117       3.755  -4.467  15.310  1.00 98.52           C  
ATOM   1836  O   GLY A 117       4.566  -3.533  15.348  1.00 98.52           O  
ATOM   1837  N   LEU A 118       3.728  -5.429  16.231  1.00 98.24           N  
ATOM   1838  H   LEU A 118       3.088  -6.199  16.102  1.00 98.24           H  
ATOM   1839  CA  LEU A 118       4.625  -5.465  17.387  1.00 98.24           C  
ATOM   1840  HA  LEU A 118       4.527  -4.529  17.937  1.00 98.24           H  
ATOM   1841  C   LEU A 118       6.094  -5.581  16.973  1.00 98.24           C  
ATOM   1842  CB  LEU A 118       4.233  -6.641  18.297  1.00 98.24           C  
ATOM   1843  HB2 LEU A 118       4.276  -7.561  17.714  1.00 98.24           H  
ATOM   1844  HB3 LEU A 118       4.971  -6.719  19.095  1.00 98.24           H  
ATOM   1845  O   LEU A 118       6.972  -5.060  17.663  1.00 98.24           O  
ATOM   1846  CG  LEU A 118       2.838  -6.520  18.937  1.00 98.24           C  
ATOM   1847  HG  LEU A 118       2.079  -6.475  18.156  1.00 98.24           H  
ATOM   1848  CD1 LEU A 118       2.576  -7.759  19.795  1.00 98.24           C  
ATOM   1849 HD11 LEU A 118       1.569  -7.701  20.208  1.00 98.24           H  
ATOM   1850 HD12 LEU A 118       3.301  -7.817  20.607  1.00 98.24           H  
ATOM   1851 HD13 LEU A 118       2.646  -8.652  19.174  1.00 98.24           H  
ATOM   1852  CD2 LEU A 118       2.714  -5.281  19.828  1.00 98.24           C  
ATOM   1853 HD21 LEU A 118       1.740  -5.278  20.317  1.00 98.24           H  
ATOM   1854 HD22 LEU A 118       2.760  -4.375  19.223  1.00 98.24           H  
ATOM   1855 HD23 LEU A 118       3.499  -5.265  20.584  1.00 98.24           H  
ATOM   1856  N   GLU A 119       6.379  -6.200  15.832  1.00 98.63           N  
ATOM   1857  H   GLU A 119       5.636  -6.678  15.343  1.00 98.63           H  
ATOM   1858  CA  GLU A 119       7.718  -6.291  15.263  1.00 98.63           C  
ATOM   1859  HA  GLU A 119       8.392  -6.717  16.006  1.00 98.63           H  
ATOM   1860  C   GLU A 119       8.262  -4.908  14.876  1.00 98.63           C  
ATOM   1861  CB  GLU A 119       7.706  -7.210  14.039  1.00 98.63           C  
ATOM   1862  HB2 GLU A 119       8.709  -7.151  13.616  1.00 98.63           H  
ATOM   1863  HB3 GLU A 119       7.002  -6.832  13.299  1.00 98.63           H  
ATOM   1864  O   GLU A 119       9.428  -4.609  15.154  1.00 98.63           O  
ATOM   1865  CG  GLU A 119       7.430  -8.698  14.320  1.00 98.63           C  
ATOM   1866  HG2 GLU A 119       8.144  -9.039  15.069  1.00 98.63           H  
ATOM   1867  HG3 GLU A 119       7.628  -9.254  13.404  1.00 98.63           H  
ATOM   1868  CD  GLU A 119       6.002  -9.039  14.774  1.00 98.63           C  
ATOM   1869  OE1 GLU A 119       5.864 -10.110  15.407  1.00 98.63           O  
ATOM   1870  OE2 GLU A 119       5.073  -8.241  14.509  1.00 98.63           O  
ATOM   1871  N   ALA A 120       7.419  -4.021  14.331  1.00 98.88           N  
ATOM   1872  H   ALA A 120       6.468  -4.311  14.156  1.00 98.88           H  
ATOM   1873  CA  ALA A 120       7.791  -2.629  14.074  1.00 98.88           C  
ATOM   1874  HA  ALA A 120       8.709  -2.624  13.485  1.00 98.88           H  
ATOM   1875  C   ALA A 120       8.066  -1.865  15.378  1.00 98.88           C  
ATOM   1876  CB  ALA A 120       6.695  -1.942  13.255  1.00 98.88           C  
ATOM   1877  HB1 ALA A 120       6.504  -2.526  12.355  1.00 98.88           H  
ATOM   1878  HB2 ALA A 120       5.774  -1.863  13.832  1.00 98.88           H  
ATOM   1879  HB3 ALA A 120       7.021  -0.943  12.966  1.00 98.88           H  
ATOM   1880  O   ALA A 120       9.056  -1.132  15.469  1.00 98.88           O  
ATOM   1881  N   THR A 121       7.250  -2.073  16.418  1.00 98.87           N  
ATOM   1882  H   THR A 121       6.424  -2.637  16.278  1.00 98.87           H  
ATOM   1883  CA  THR A 121       7.498  -1.489  17.746  1.00 98.87           C  
ATOM   1884  HA  THR A 121       7.588  -0.409  17.634  1.00 98.87           H  
ATOM   1885  C   THR A 121       8.815  -1.998  18.331  1.00 98.87           C  
ATOM   1886  CB  THR A 121       6.330  -1.759  18.709  1.00 98.87           C  
ATOM   1887  HB  THR A 121       6.132  -2.829  18.774  1.00 98.87           H  
ATOM   1888  O   THR A 121       9.638  -1.201  18.786  1.00 98.87           O  
ATOM   1889  CG2 THR A 121       6.568  -1.195  20.110  1.00 98.87           C  
ATOM   1890 HG21 THR A 121       5.659  -1.297  20.702  1.00 98.87           H  
ATOM   1891 HG22 THR A 121       7.361  -1.754  20.607  1.00 98.87           H  
ATOM   1892 HG23 THR A 121       6.843  -0.142  20.048  1.00 98.87           H  
ATOM   1893  OG1 THR A 121       5.188  -1.098  18.237  1.00 98.87           O  
ATOM   1894  HG1 THR A 121       4.995  -0.390  18.857  1.00 98.87           H  
ATOM   1895  N   ALA A 122       9.081  -3.304  18.271  1.00 98.74           N  
ATOM   1896  H   ALA A 122       8.376  -3.918  17.888  1.00 98.74           H  
ATOM   1897  CA  ALA A 122      10.331  -3.899  18.739  1.00 98.74           C  
ATOM   1898  HA  ALA A 122      10.468  -3.638  19.788  1.00 98.74           H  
ATOM   1899  C   ALA A 122      11.550  -3.371  17.961  1.00 98.74           C  
ATOM   1900  CB  ALA A 122      10.212  -5.423  18.630  1.00 98.74           C  
ATOM   1901  HB1 ALA A 122      11.115  -5.895  19.019  1.00 98.74           H  
ATOM   1902  HB2 ALA A 122       9.354  -5.768  19.206  1.00 98.74           H  
ATOM   1903  HB3 ALA A 122      10.075  -5.715  17.589  1.00 98.74           H  
ATOM   1904  O   ALA A 122      12.601  -3.100  18.554  1.00 98.74           O  
ATOM   1905  N   PHE A 123      11.412  -3.166  16.651  1.00 98.59           N  
ATOM   1906  H   PHE A 123      10.557  -3.461  16.201  1.00 98.59           H  
ATOM   1907  CA  PHE A 123      12.442  -2.542  15.826  1.00 98.59           C  
ATOM   1908  HA  PHE A 123      13.375  -3.088  15.962  1.00 98.59           H  
ATOM   1909  C   PHE A 123      12.699  -1.087  16.241  1.00 98.59           C  
ATOM   1910  CB  PHE A 123      12.045  -2.653  14.354  1.00 98.59           C  
ATOM   1911  HB2 PHE A 123      11.130  -2.088  14.173  1.00 98.59           H  
ATOM   1912  HB3 PHE A 123      11.837  -3.696  14.118  1.00 98.59           H  
ATOM   1913  O   PHE A 123      13.851  -0.699  16.444  1.00 98.59           O  
ATOM   1914  CG  PHE A 123      13.128  -2.157  13.424  1.00 98.59           C  
ATOM   1915  CD1 PHE A 123      13.095  -0.836  12.943  1.00 98.59           C  
ATOM   1916  HD1 PHE A 123      12.286  -0.176  13.219  1.00 98.59           H  
ATOM   1917  CD2 PHE A 123      14.160  -3.026  13.024  1.00 98.59           C  
ATOM   1918  HD2 PHE A 123      14.165  -4.052  13.362  1.00 98.59           H  
ATOM   1919  CE1 PHE A 123      14.082  -0.396  12.048  1.00 98.59           C  
ATOM   1920  HE1 PHE A 123      14.010   0.588  11.609  1.00 98.59           H  
ATOM   1921  CE2 PHE A 123      15.159  -2.575  12.144  1.00 98.59           C  
ATOM   1922  HE2 PHE A 123      15.928  -3.250  11.800  1.00 98.59           H  
ATOM   1923  CZ  PHE A 123      15.116  -1.260  11.654  1.00 98.59           C  
ATOM   1924  HZ  PHE A 123      15.847  -0.926  10.932  1.00 98.59           H  
ATOM   1925  N   ALA A 124      11.649  -0.299  16.484  1.00 98.83           N  
ATOM   1926  H   ALA A 124      10.723  -0.649  16.282  1.00 98.83           H  
ATOM   1927  CA  ALA A 124      11.784   1.065  16.993  1.00 98.83           C  
ATOM   1928  HA  ALA A 124      12.370   1.642  16.278  1.00 98.83           H  
ATOM   1929  C   ALA A 124      12.520   1.106  18.345  1.00 98.83           C  
ATOM   1930  CB  ALA A 124      10.392   1.692  17.086  1.00 98.83           C  
ATOM   1931  HB1 ALA A 124       9.781   1.174  17.825  1.00 98.83           H  
ATOM   1932  HB2 ALA A 124      10.478   2.741  17.366  1.00 98.83           H  
ATOM   1933  HB3 ALA A 124       9.906   1.620  16.113  1.00 98.83           H  
ATOM   1934  O   ALA A 124      13.399   1.950  18.545  1.00 98.83           O  
ATOM   1935  N   ARG A 125      12.243   0.153  19.248  1.00 98.78           N  
ATOM   1936  H   ARG A 125      11.493  -0.488  19.033  1.00 98.78           H  
ATOM   1937  CA  ARG A 125      12.994   0.004  20.510  1.00 98.78           C  
ATOM   1938  HA  ARG A 125      12.967   0.955  21.042  1.00 98.78           H  
ATOM   1939  C   ARG A 125      14.475  -0.280  20.259  1.00 98.78           C  
ATOM   1940  CB  ARG A 125      12.392  -1.099  21.400  1.00 98.78           C  
ATOM   1941  HB2 ARG A 125      12.417  -2.046  20.861  1.00 98.78           H  
ATOM   1942  HB3 ARG A 125      13.015  -1.212  22.287  1.00 98.78           H  
ATOM   1943  O   ARG A 125      15.314   0.354  20.895  1.00 98.78           O  
ATOM   1944  CG  ARG A 125      10.951  -0.850  21.855  1.00 98.78           C  
ATOM   1945  HG2 ARG A 125      10.317  -0.670  20.987  1.00 98.78           H  
ATOM   1946  HG3 ARG A 125      10.585  -1.746  22.356  1.00 98.78           H  
ATOM   1947  CD  ARG A 125      10.796   0.338  22.803  1.00 98.78           C  
ATOM   1948  HD2 ARG A 125      11.298   0.114  23.745  1.00 98.78           H  
ATOM   1949  HD3 ARG A 125      11.263   1.220  22.364  1.00 98.78           H  
ATOM   1950  NE  ARG A 125       9.367   0.578  23.047  1.00 98.78           N  
ATOM   1951  HE  ARG A 125       8.880  -0.086  23.632  1.00 98.78           H  
ATOM   1952  NH1 ARG A 125       9.040   2.391  21.653  1.00 98.78           N  
ATOM   1953 HH11 ARG A 125       8.372   3.060  21.297  1.00 98.78           H  
ATOM   1954 HH12 ARG A 125      10.033   2.528  21.532  1.00 98.78           H  
ATOM   1955  NH2 ARG A 125       7.307   1.372  22.598  1.00 98.78           N  
ATOM   1956 HH21 ARG A 125       6.849   0.631  23.109  1.00 98.78           H  
ATOM   1957 HH22 ARG A 125       6.707   2.054  22.157  1.00 98.78           H  
ATOM   1958  CZ  ARG A 125       8.589   1.441  22.423  1.00 98.78           C  
ATOM   1959  N   LYS A 126      14.812  -1.170  19.314  1.00 98.09           N  
ATOM   1960  H   LYS A 126      14.063  -1.644  18.831  1.00 98.09           H  
ATOM   1961  CA  LYS A 126      16.210  -1.443  18.914  1.00 98.09           C  
ATOM   1962  HA  LYS A 126      16.784  -1.723  19.798  1.00 98.09           H  
ATOM   1963  C   LYS A 126      16.920  -0.209  18.350  1.00 98.09           C  
ATOM   1964  CB  LYS A 126      16.278  -2.587  17.889  1.00 98.09           C  
ATOM   1965  HB2 LYS A 126      15.451  -2.507  17.183  1.00 98.09           H  
ATOM   1966  HB3 LYS A 126      17.204  -2.492  17.323  1.00 98.09           H  
ATOM   1967  O   LYS A 126      18.109  -0.044  18.602  1.00 98.09           O  
ATOM   1968  CG  LYS A 126      16.270  -3.977  18.536  1.00 98.09           C  
ATOM   1969  HG2 LYS A 126      17.126  -4.070  19.205  1.00 98.09           H  
ATOM   1970  HG3 LYS A 126      15.351  -4.111  19.107  1.00 98.09           H  
ATOM   1971  CD  LYS A 126      16.357  -5.050  17.441  1.00 98.09           C  
ATOM   1972  HD2 LYS A 126      17.239  -4.868  16.826  1.00 98.09           H  
ATOM   1973  HD3 LYS A 126      15.470  -4.973  16.812  1.00 98.09           H  
ATOM   1974  CE  LYS A 126      16.438  -6.458  18.040  1.00 98.09           C  
ATOM   1975  HE2 LYS A 126      15.603  -6.585  18.729  1.00 98.09           H  
ATOM   1976  HE3 LYS A 126      17.363  -6.545  18.610  1.00 98.09           H  
ATOM   1977  NZ  LYS A 126      16.378  -7.497  16.979  1.00 98.09           N  
ATOM   1978  HZ1 LYS A 126      17.133  -7.389  16.317  1.00 98.09           H  
ATOM   1979  HZ2 LYS A 126      16.418  -8.427  17.373  1.00 98.09           H  
ATOM   1980  HZ3 LYS A 126      15.511  -7.424  16.467  1.00 98.09           H  
ATOM   1981  N   LEU A 127      16.205   0.669  17.646  1.00 97.68           N  
ATOM   1982  H   LEU A 127      15.255   0.420  17.410  1.00 97.68           H  
ATOM   1983  CA  LEU A 127      16.732   1.953  17.165  1.00 97.68           C  
ATOM   1984  HA  LEU A 127      17.743   1.797  16.787  1.00 97.68           H  
ATOM   1985  C   LEU A 127      16.875   3.024  18.263  1.00 97.68           C  
ATOM   1986  CB  LEU A 127      15.847   2.473  16.020  1.00 97.68           C  
ATOM   1987  HB2 LEU A 127      16.166   3.490  15.789  1.00 97.68           H  
ATOM   1988  HB3 LEU A 127      14.816   2.516  16.372  1.00 97.68           H  
ATOM   1989  O   LEU A 127      17.391   4.108  17.996  1.00 97.68           O  
ATOM   1990  CG  LEU A 127      15.855   1.666  14.715  1.00 97.68           C  
ATOM   1991  HG  LEU A 127      15.367   0.703  14.866  1.00 97.68           H  
ATOM   1992  CD1 LEU A 127      15.076   2.467  13.669  1.00 97.68           C  
ATOM   1993 HD11 LEU A 127      14.017   2.474  13.926  1.00 97.68           H  
ATOM   1994 HD12 LEU A 127      15.447   3.490  13.615  1.00 97.68           H  
ATOM   1995 HD13 LEU A 127      15.201   2.015  12.685  1.00 97.68           H  
ATOM   1996  CD2 LEU A 127      17.259   1.417  14.174  1.00 97.68           C  
ATOM   1997 HD21 LEU A 127      17.166   0.871  13.235  1.00 97.68           H  
ATOM   1998 HD22 LEU A 127      17.780   2.360  14.011  1.00 97.68           H  
ATOM   1999 HD23 LEU A 127      17.825   0.786  14.859  1.00 97.68           H  
ATOM   2000  N   GLY A 128      16.430   2.745  19.491  1.00 98.06           N  
ATOM   2001  H   GLY A 128      16.026   1.835  19.659  1.00 98.06           H  
ATOM   2002  CA  GLY A 128      16.526   3.663  20.627  1.00 98.06           C  
ATOM   2003  HA2 GLY A 128      17.413   4.288  20.518  1.00 98.06           H  
ATOM   2004  HA3 GLY A 128      16.639   3.068  21.533  1.00 98.06           H  
ATOM   2005  C   GLY A 128      15.316   4.581  20.819  1.00 98.06           C  
ATOM   2006  O   GLY A 128      15.362   5.462  21.681  1.00 98.06           O  
ATOM   2007  N   PHE A 129      14.220   4.383  20.078  1.00 98.65           N  
ATOM   2008  H   PHE A 129      14.202   3.618  19.419  1.00 98.65           H  
ATOM   2009  CA  PHE A 129      12.972   5.108  20.331  1.00 98.65           C  
ATOM   2010  HA  PHE A 129      13.211   6.161  20.474  1.00 98.65           H  
ATOM   2011  C   PHE A 129      12.314   4.586  21.608  1.00 98.65           C  
ATOM   2012  CB  PHE A 129      12.006   5.024  19.146  1.00 98.65           C  
ATOM   2013  HB2 PHE A 129      11.048   5.445  19.450  1.00 98.65           H  
ATOM   2014  HB3 PHE A 129      11.827   3.978  18.895  1.00 98.65           H  
ATOM   2015  O   PHE A 129      11.984   3.403  21.734  1.00 98.65           O  
ATOM   2016  CG  PHE A 129      12.479   5.768  17.916  1.00 98.65           C  
ATOM   2017  CD1 PHE A 129      12.106   7.110  17.709  1.00 98.65           C  
ATOM   2018  HD1 PHE A 129      11.479   7.619  18.426  1.00 98.65           H  
ATOM   2019  CD2 PHE A 129      13.281   5.115  16.966  1.00 98.65           C  
ATOM   2020  HD2 PHE A 129      13.556   4.082  17.122  1.00 98.65           H  
ATOM   2021  CE1 PHE A 129      12.524   7.785  16.548  1.00 98.65           C  
ATOM   2022  HE1 PHE A 129      12.215   8.806  16.378  1.00 98.65           H  
ATOM   2023  CE2 PHE A 129      13.698   5.787  15.804  1.00 98.65           C  
ATOM   2024  HE2 PHE A 129      14.292   5.270  15.065  1.00 98.65           H  
ATOM   2025  CZ  PHE A 129      13.313   7.122  15.591  1.00 98.65           C  
ATOM   2026  HZ  PHE A 129      13.603   7.630  14.684  1.00 98.65           H  
ATOM   2027  N   LYS A 130      12.112   5.486  22.569  1.00 98.24           N  
ATOM   2028  H   LYS A 130      12.358   6.446  22.374  1.00 98.24           H  
ATOM   2029  CA  LYS A 130      11.533   5.157  23.873  1.00 98.24           C  
ATOM   2030  HA  LYS A 130      12.056   4.286  24.269  1.00 98.24           H  
ATOM   2031  C   LYS A 130      10.061   4.774  23.743  1.00 98.24           C  
ATOM   2032  CB  LYS A 130      11.707   6.331  24.844  1.00 98.24           C  
ATOM   2033  HB2 LYS A 130      11.228   6.081  25.791  1.00 98.24           H  
ATOM   2034  HB3 LYS A 130      11.213   7.212  24.435  1.00 98.24           H  
ATOM   2035  O   LYS A 130       9.371   5.228  22.833  1.00 98.24           O  
ATOM   2036  CG  LYS A 130      13.189   6.638  25.099  1.00 98.24           C  
ATOM   2037  HG2 LYS A 130      13.680   5.749  25.495  1.00 98.24           H  
ATOM   2038  HG3 LYS A 130      13.673   6.925  24.166  1.00 98.24           H  
ATOM   2039  CD  LYS A 130      13.326   7.785  26.101  1.00 98.24           C  
ATOM   2040  HD2 LYS A 130      12.800   8.658  25.714  1.00 98.24           H  
ATOM   2041  HD3 LYS A 130      12.879   7.489  27.049  1.00 98.24           H  
ATOM   2042  CE  LYS A 130      14.807   8.116  26.298  1.00 98.24           C  
ATOM   2043  HE2 LYS A 130      15.237   8.358  25.326  1.00 98.24           H  
ATOM   2044  HE3 LYS A 130      15.316   7.230  26.676  1.00 98.24           H  
ATOM   2045  NZ  LYS A 130      14.974   9.254  27.232  1.00 98.24           N  
ATOM   2046  HZ1 LYS A 130      14.579   9.028  28.133  1.00 98.24           H  
ATOM   2047  HZ2 LYS A 130      15.953   9.478  27.345  1.00 98.24           H  
ATOM   2048  HZ3 LYS A 130      14.496  10.067  26.870  1.00 98.24           H  
ATOM   2049  N   GLN A 131       9.596   3.962  24.687  1.00 98.57           N  
ATOM   2050  H   GLN A 131      10.218   3.649  25.418  1.00 98.57           H  
ATOM   2051  CA  GLN A 131       8.168   3.743  24.879  1.00 98.57           C  
ATOM   2052  HA  GLN A 131       7.731   3.409  23.938  1.00 98.57           H  
ATOM   2053  C   GLN A 131       7.497   5.064  25.241  1.00 98.57           C  
ATOM   2054  CB  GLN A 131       7.953   2.664  25.945  1.00 98.57           C  
ATOM   2055  HB2 GLN A 131       8.573   1.802  25.696  1.00 98.57           H  
ATOM   2056  HB3 GLN A 131       8.282   3.053  26.909  1.00 98.57           H  
ATOM   2057  O   GLN A 131       7.984   5.801  26.101  1.00 98.57           O  
ATOM   2058  CG  GLN A 131       6.494   2.185  26.063  1.00 98.57           C  
ATOM   2059  HG2 GLN A 131       5.840   3.024  26.301  1.00 98.57           H  
ATOM   2060  HG3 GLN A 131       6.178   1.753  25.114  1.00 98.57           H  
ATOM   2061  CD  GLN A 131       6.326   1.124  27.149  1.00 98.57           C  
ATOM   2062  NE2 GLN A 131       5.143   0.612  27.380  1.00 98.57           N  
ATOM   2063 HE21 GLN A 131       4.395   0.695  26.707  1.00 98.57           H  
ATOM   2064 HE22 GLN A 131       5.090  -0.162  28.027  1.00 98.57           H  
ATOM   2065  OE1 GLN A 131       7.272   0.752  27.832  1.00 98.57           O  
ATOM   2066  N   PHE A 132       6.400   5.357  24.559  1.00 98.73           N  
ATOM   2067  H   PHE A 132       6.095   4.731  23.828  1.00 98.73           H  
ATOM   2068  CA  PHE A 132       5.625   6.570  24.742  1.00 98.73           C  
ATOM   2069  HA  PHE A 132       5.771   6.968  25.746  1.00 98.73           H  
ATOM   2070  C   PHE A 132       4.152   6.240  24.546  1.00 98.73           C  
ATOM   2071  CB  PHE A 132       6.092   7.606  23.718  1.00 98.73           C  
ATOM   2072  HB2 PHE A 132       7.151   7.812  23.873  1.00 98.73           H  
ATOM   2073  HB3 PHE A 132       5.980   7.187  22.718  1.00 98.73           H  
ATOM   2074  O   PHE A 132       3.807   5.607  23.558  1.00 98.73           O  
ATOM   2075  CG  PHE A 132       5.322   8.903  23.800  1.00 98.73           C  
ATOM   2076  CD1 PHE A 132       4.201   9.116  22.978  1.00 98.73           C  
ATOM   2077  HD1 PHE A 132       3.880   8.357  22.279  1.00 98.73           H  
ATOM   2078  CD2 PHE A 132       5.729   9.898  24.707  1.00 98.73           C  
ATOM   2079  HD2 PHE A 132       6.598   9.742  25.330  1.00 98.73           H  
ATOM   2080  CE1 PHE A 132       3.511  10.338  23.042  1.00 98.73           C  
ATOM   2081  HE1 PHE A 132       2.683  10.533  22.377  1.00 98.73           H  
ATOM   2082  CE2 PHE A 132       5.021  11.110  24.786  1.00 98.73           C  
ATOM   2083  HE2 PHE A 132       5.344  11.887  25.463  1.00 98.73           H  
ATOM   2084  CZ  PHE A 132       3.913  11.329  23.951  1.00 98.73           C  
ATOM   2085  HZ  PHE A 132       3.381  12.269  23.980  1.00 98.73           H  
ATOM   2086  N   ASN A 133       3.285   6.664  25.462  1.00 98.50           N  
ATOM   2087  H   ASN A 133       3.601   7.265  26.209  1.00 98.50           H  
ATOM   2088  CA  ASN A 133       1.848   6.495  25.282  1.00 98.50           C  
ATOM   2089  HA  ASN A 133       1.672   5.588  24.703  1.00 98.50           H  
ATOM   2090  C   ASN A 133       1.279   7.713  24.524  1.00 98.50           C  
ATOM   2091  CB  ASN A 133       1.174   6.265  26.646  1.00 98.50           C  
ATOM   2092  HB2 ASN A 133       1.281   7.154  27.267  1.00 98.50           H  
ATOM   2093  HB3 ASN A 133       1.642   5.416  27.144  1.00 98.50           H  
ATOM   2094  O   ASN A 133       1.277   8.804  25.097  1.00 98.50           O  
ATOM   2095  CG  ASN A 133      -0.307   5.963  26.484  1.00 98.50           C  
ATOM   2096  ND2 ASN A 133      -1.013   5.690  27.554  1.00 98.50           N  
ATOM   2097 HD21 ASN A 133      -1.986   5.482  27.384  1.00 98.50           H  
ATOM   2098 HD22 ASN A 133      -0.592   5.656  28.472  1.00 98.50           H  
ATOM   2099  OD1 ASN A 133      -0.851   5.962  25.396  1.00 98.50           O  
ATOM   2100  N   PRO A 134       0.794   7.555  23.276  1.00 98.42           N  
ATOM   2101  CA  PRO A 134       0.211   8.647  22.491  1.00 98.42           C  
ATOM   2102  HA  PRO A 134       0.851   9.528  22.533  1.00 98.42           H  
ATOM   2103  C   PRO A 134      -1.189   9.077  22.954  1.00 98.42           C  
ATOM   2104  CB  PRO A 134       0.173   8.110  21.059  1.00 98.42           C  
ATOM   2105  HB2 PRO A 134       1.124   8.299  20.561  1.00 98.42           H  
ATOM   2106  HB3 PRO A 134      -0.658   8.528  20.491  1.00 98.42           H  
ATOM   2107  O   PRO A 134      -1.749  10.044  22.430  1.00 98.42           O  
ATOM   2108  CG  PRO A 134      -0.026   6.612  21.252  1.00 98.42           C  
ATOM   2109  HG2 PRO A 134       0.316   6.035  20.393  1.00 98.42           H  
ATOM   2110  HG3 PRO A 134      -1.076   6.406  21.461  1.00 98.42           H  
ATOM   2111  CD  PRO A 134       0.794   6.320  22.497  1.00 98.42           C  
ATOM   2112  HD2 PRO A 134       0.343   5.492  23.044  1.00 98.42           H  
ATOM   2113  HD3 PRO A 134       1.813   6.075  22.198  1.00 98.42           H  
ATOM   2114  N   GLU A 135      -1.790   8.361  23.900  1.00 98.06           N  
ATOM   2115  H   GLU A 135      -1.311   7.567  24.300  1.00 98.06           H  
ATOM   2116  CA  GLU A 135      -3.142   8.630  24.365  1.00 98.06           C  
ATOM   2117  HA  GLU A 135      -3.796   8.663  23.494  1.00 98.06           H  
ATOM   2118  C   GLU A 135      -3.256   9.960  25.113  1.00 98.06           C  
ATOM   2119  CB  GLU A 135      -3.600   7.478  25.252  1.00 98.06           C  
ATOM   2120  HB2 GLU A 135      -3.458   6.547  24.702  1.00 98.06           H  
ATOM   2121  HB3 GLU A 135      -2.988   7.447  26.153  1.00 98.06           H  
ATOM   2122  O   GLU A 135      -2.516  10.253  26.054  1.00 98.06           O  
ATOM   2123  CG  GLU A 135      -5.068   7.608  25.660  1.00 98.06           C  
ATOM   2124  HG2 GLU A 135      -5.689   7.724  24.771  1.00 98.06           H  
ATOM   2125  HG3 GLU A 135      -5.199   8.484  26.295  1.00 98.06           H  
ATOM   2126  CD  GLU A 135      -5.483   6.355  26.417  1.00 98.06           C  
ATOM   2127  OE1 GLU A 135      -6.028   6.449  27.538  1.00 98.06           O  
ATOM   2128  OE2 GLU A 135      -5.296   5.258  25.863  1.00 98.06           O  
ATOM   2129  N   THR A 136      -4.268  10.745  24.745  1.00 96.88           N  
ATOM   2130  H   THR A 136      -4.867  10.437  23.992  1.00 96.88           H  
ATOM   2131  CA  THR A 136      -4.688  11.919  25.509  1.00 96.88           C  
ATOM   2132  HA  THR A 136      -3.905  12.168  26.226  1.00 96.88           H  
ATOM   2133  C   THR A 136      -5.954  11.607  26.295  1.00 96.88           C  
ATOM   2134  CB  THR A 136      -4.889  13.155  24.623  1.00 96.88           C  
ATOM   2135  HB  THR A 136      -5.067  14.014  25.269  1.00 96.88           H  
ATOM   2136  O   THR A 136      -6.796  10.813  25.870  1.00 96.88           O  
ATOM   2137  CG2 THR A 136      -3.673  13.465  23.754  1.00 96.88           C  
ATOM   2138 HG21 THR A 136      -3.464  12.637  23.076  1.00 96.88           H  
ATOM   2139 HG22 THR A 136      -3.854  14.368  23.171  1.00 96.88           H  
ATOM   2140 HG23 THR A 136      -2.800  13.620  24.388  1.00 96.88           H  
ATOM   2141  OG1 THR A 136      -6.010  13.007  23.784  1.00 96.88           O  
ATOM   2142  HG1 THR A 136      -5.811  13.463  22.963  1.00 96.88           H  
ATOM   2143  N   LYS A 137      -6.140  12.298  27.426  1.00 96.31           N  
ATOM   2144  H   LYS A 137      -5.384  12.882  27.754  1.00 96.31           H  
ATOM   2145  CA  LYS A 137      -7.345  12.155  28.253  1.00 96.31           C  
ATOM   2146  HA  LYS A 137      -7.384  11.133  28.630  1.00 96.31           H  
ATOM   2147  C   LYS A 137      -8.631  12.364  27.443  1.00 96.31           C  
ATOM   2148  CB  LYS A 137      -7.265  13.132  29.434  1.00 96.31           C  
ATOM   2149  HB2 LYS A 137      -6.297  13.032  29.925  1.00 96.31           H  
ATOM   2150  HB3 LYS A 137      -7.373  14.154  29.070  1.00 96.31           H  
ATOM   2151  O   LYS A 137      -9.557  11.570  27.547  1.00 96.31           O  
ATOM   2152  CG  LYS A 137      -8.365  12.820  30.451  1.00 96.31           C  
ATOM   2153  HG2 LYS A 137      -9.330  12.765  29.947  1.00 96.31           H  
ATOM   2154  HG3 LYS A 137      -8.159  11.853  30.911  1.00 96.31           H  
ATOM   2155  CD  LYS A 137      -8.461  13.895  31.531  1.00 96.31           C  
ATOM   2156  HD2 LYS A 137      -7.509  14.007  32.049  1.00 96.31           H  
ATOM   2157  HD3 LYS A 137      -8.743  14.835  31.056  1.00 96.31           H  
ATOM   2158  CE  LYS A 137      -9.547  13.438  32.506  1.00 96.31           C  
ATOM   2159  HE2 LYS A 137     -10.220  12.770  31.969  1.00 96.31           H  
ATOM   2160  HE3 LYS A 137      -9.095  12.864  33.316  1.00 96.31           H  
ATOM   2161  NZ  LYS A 137     -10.347  14.569  33.008  1.00 96.31           N  
ATOM   2162  HZ1 LYS A 137      -9.774  15.283  33.435  1.00 96.31           H  
ATOM   2163  HZ2 LYS A 137     -10.857  14.928  32.213  1.00 96.31           H  
ATOM   2164  HZ3 LYS A 137     -11.053  14.224  33.642  1.00 96.31           H  
ATOM   2165  N   GLN A 138      -8.660  13.400  26.601  1.00 92.05           N  
ATOM   2166  H   GLN A 138      -7.839  13.985  26.531  1.00 92.05           H  
ATOM   2167  CA  GLN A 138      -9.803  13.698  25.738  1.00 92.05           C  
ATOM   2168  HA  GLN A 138     -10.683  13.877  26.356  1.00 92.05           H  
ATOM   2169  C   GLN A 138     -10.124  12.526  24.805  1.00 92.05           C  
ATOM   2170  CB  GLN A 138      -9.492  14.965  24.927  1.00 92.05           C  
ATOM   2171  HB2 GLN A 138      -9.341  15.798  25.613  1.00 92.05           H  
ATOM   2172  HB3 GLN A 138      -8.578  14.815  24.353  1.00 92.05           H  
ATOM   2173  O   GLN A 138     -11.284  12.149  24.658  1.00 92.05           O  
ATOM   2174  CG  GLN A 138     -10.634  15.311  23.959  1.00 92.05           C  
ATOM   2175  HG2 GLN A 138     -11.552  15.487  24.520  1.00 92.05           H  
ATOM   2176  HG3 GLN A 138     -10.806  14.473  23.283  1.00 92.05           H  
ATOM   2177  CD  GLN A 138     -10.353  16.527  23.091  1.00 92.05           C  
ATOM   2178  NE2 GLN A 138     -11.086  16.673  22.013  1.00 92.05           N  
ATOM   2179 HE21 GLN A 138     -10.857  17.436  21.392  1.00 92.05           H  
ATOM   2180 HE22 GLN A 138     -11.710  15.925  21.745  1.00 92.05           H  
ATOM   2181  OE1 GLN A 138      -9.489  17.350  23.365  1.00 92.05           O  
ATOM   2182  N   ARG A 139      -9.104  11.934  24.180  1.00 92.84           N  
ATOM   2183  H   ARG A 139      -8.161  12.248  24.357  1.00 92.84           H  
ATOM   2184  CA  ARG A 139      -9.311  10.873  23.199  1.00 92.84           C  
ATOM   2185  HA  ARG A 139     -10.108  11.203  22.532  1.00 92.84           H  
ATOM   2186  C   ARG A 139      -9.807   9.577  23.847  1.00 92.84           C  
ATOM   2187  CB  ARG A 139      -8.015  10.718  22.396  1.00 92.84           C  
ATOM   2188  HB2 ARG A 139      -7.222  10.360  23.053  1.00 92.84           H  
ATOM   2189  HB3 ARG A 139      -7.722  11.696  22.015  1.00 92.84           H  
ATOM   2190  O   ARG A 139     -10.681   8.917  23.288  1.00 92.84           O  
ATOM   2191  CG  ARG A 139      -8.130   9.772  21.205  1.00 92.84           C  
ATOM   2192  HG2 ARG A 139      -8.279   8.761  21.585  1.00 92.84           H  
ATOM   2193  HG3 ARG A 139      -7.175   9.798  20.679  1.00 92.84           H  
ATOM   2194  CD  ARG A 139      -9.250  10.086  20.208  1.00 92.84           C  
ATOM   2195  HD2 ARG A 139      -9.388   9.198  19.591  1.00 92.84           H  
ATOM   2196  HD3 ARG A 139     -10.193  10.261  20.726  1.00 92.84           H  
ATOM   2197  NE  ARG A 139      -8.915  11.216  19.324  1.00 92.84           N  
ATOM   2198  HE  ARG A 139      -7.944  11.490  19.264  1.00 92.84           H  
ATOM   2199  NH1 ARG A 139     -10.974  11.356  18.354  1.00 92.84           N  
ATOM   2200 HH11 ARG A 139     -11.583  11.838  19.000  1.00 92.84           H  
ATOM   2201 HH12 ARG A 139     -11.044  10.359  18.502  1.00 92.84           H  
ATOM   2202  NH2 ARG A 139      -9.427  12.818  17.783  1.00 92.84           N  
ATOM   2203 HH21 ARG A 139      -8.489  13.184  17.858  1.00 92.84           H  
ATOM   2204 HH22 ARG A 139     -10.147  13.261  17.232  1.00 92.84           H  
ATOM   2205  CZ  ARG A 139      -9.764  11.791  18.501  1.00 92.84           C  
ATOM   2206  N   ARG A 140      -9.337   9.266  25.060  1.00 95.80           N  
ATOM   2207  H   ARG A 140      -8.592   9.834  25.437  1.00 95.80           H  
ATOM   2208  CA  ARG A 140      -9.880   8.170  25.876  1.00 95.80           C  
ATOM   2209  HA  ARG A 140      -9.866   7.263  25.272  1.00 95.80           H  
ATOM   2210  C   ARG A 140     -11.339   8.411  26.264  1.00 95.80           C  
ATOM   2211  CB  ARG A 140      -8.979   7.955  27.101  1.00 95.80           C  
ATOM   2212  HB2 ARG A 140      -8.953   8.870  27.694  1.00 95.80           H  
ATOM   2213  HB3 ARG A 140      -7.967   7.769  26.743  1.00 95.80           H  
ATOM   2214  O   ARG A 140     -12.159   7.517  26.088  1.00 95.80           O  
ATOM   2215  CG  ARG A 140      -9.409   6.798  28.024  1.00 95.80           C  
ATOM   2216  HG2 ARG A 140      -8.677   6.705  28.827  1.00 95.80           H  
ATOM   2217  HG3 ARG A 140     -10.362   7.055  28.484  1.00 95.80           H  
ATOM   2218  CD  ARG A 140      -9.563   5.428  27.342  1.00 95.80           C  
ATOM   2219  HD2 ARG A 140      -9.992   4.746  28.076  1.00 95.80           H  
ATOM   2220  HD3 ARG A 140     -10.273   5.514  26.519  1.00 95.80           H  
ATOM   2221  NE  ARG A 140      -8.282   4.862  26.864  1.00 95.80           N  
ATOM   2222  HE  ARG A 140      -7.431   5.319  27.159  1.00 95.80           H  
ATOM   2223  NH1 ARG A 140      -9.141   3.105  25.653  1.00 95.80           N  
ATOM   2224 HH11 ARG A 140      -8.942   2.310  25.063  1.00 95.80           H  
ATOM   2225 HH12 ARG A 140     -10.074   3.457  25.813  1.00 95.80           H  
ATOM   2226  NH2 ARG A 140      -6.975   3.263  25.845  1.00 95.80           N  
ATOM   2227 HH21 ARG A 140      -6.176   3.861  25.996  1.00 95.80           H  
ATOM   2228 HH22 ARG A 140      -6.879   2.495  25.195  1.00 95.80           H  
ATOM   2229  CZ  ARG A 140      -8.131   3.764  26.138  1.00 95.80           C  
ATOM   2230  N   GLU A 141     -11.682   9.623  26.701  1.00 93.83           N  
ATOM   2231  H   GLU A 141     -10.951  10.303  26.855  1.00 93.83           H  
ATOM   2232  CA  GLU A 141     -13.069   9.999  27.011  1.00 93.83           C  
ATOM   2233  HA  GLU A 141     -13.463   9.312  27.761  1.00 93.83           H  
ATOM   2234  C   GLU A 141     -13.982   9.891  25.771  1.00 93.83           C  
ATOM   2235  CB  GLU A 141     -13.119  11.435  27.581  1.00 93.83           C  
ATOM   2236  HB2 GLU A 141     -14.158  11.765  27.582  1.00 93.83           H  
ATOM   2237  HB3 GLU A 141     -12.562  12.095  26.916  1.00 93.83           H  
ATOM   2238  O   GLU A 141     -15.119   9.432  25.870  1.00 93.83           O  
ATOM   2239  CG  GLU A 141     -12.575  11.588  29.020  1.00 93.83           C  
ATOM   2240  HG2 GLU A 141     -13.234  11.040  29.693  1.00 93.83           H  
ATOM   2241  HG3 GLU A 141     -11.589  11.128  29.084  1.00 93.83           H  
ATOM   2242  CD  GLU A 141     -12.474  13.057  29.504  1.00 93.83           C  
ATOM   2243  OE1 GLU A 141     -11.922  13.304  30.614  1.00 93.83           O  
ATOM   2244  OE2 GLU A 141     -12.945  13.968  28.785  1.00 93.83           O  
ATOM   2245  N   GLU A 142     -13.516  10.288  24.583  1.00 90.62           N  
ATOM   2246  H   GLU A 142     -12.602  10.716  24.549  1.00 90.62           H  
ATOM   2247  CA  GLU A 142     -14.267  10.134  23.327  1.00 90.62           C  
ATOM   2248  HA  GLU A 142     -15.253  10.584  23.443  1.00 90.62           H  
ATOM   2249  C   GLU A 142     -14.503   8.660  22.970  1.00 90.62           C  
ATOM   2250  CB  GLU A 142     -13.533  10.854  22.186  1.00 90.62           C  
ATOM   2251  HB2 GLU A 142     -12.481  10.570  22.207  1.00 90.62           H  
ATOM   2252  HB3 GLU A 142     -13.957  10.536  21.233  1.00 90.62           H  
ATOM   2253  O   GLU A 142     -15.626   8.295  22.607  1.00 90.62           O  
ATOM   2254  CG  GLU A 142     -13.665  12.385  22.285  1.00 90.62           C  
ATOM   2255  HG2 GLU A 142     -14.701  12.655  22.078  1.00 90.62           H  
ATOM   2256  HG3 GLU A 142     -13.444  12.709  23.302  1.00 90.62           H  
ATOM   2257  CD  GLU A 142     -12.749  13.140  21.310  1.00 90.62           C  
ATOM   2258  OE1 GLU A 142     -12.686  14.388  21.408  1.00 90.62           O  
ATOM   2259  OE2 GLU A 142     -12.130  12.491  20.440  1.00 90.62           O  
ATOM   2260  N   TYR A 143     -13.481   7.818  23.142  1.00 93.31           N  
ATOM   2261  H   TYR A 143     -12.590   8.197  23.429  1.00 93.31           H  
ATOM   2262  CA  TYR A 143     -13.572   6.375  22.931  1.00 93.31           C  
ATOM   2263  HA  TYR A 143     -13.888   6.199  21.903  1.00 93.31           H  
ATOM   2264  C   TYR A 143     -14.593   5.717  23.873  1.00 93.31           C  
ATOM   2265  CB  TYR A 143     -12.184   5.748  23.088  1.00 93.31           C  
ATOM   2266  HB2 TYR A 143     -11.767   6.015  24.059  1.00 93.31           H  
ATOM   2267  HB3 TYR A 143     -11.528   6.163  22.322  1.00 93.31           H  
ATOM   2268  O   TYR A 143     -15.504   5.018  23.428  1.00 93.31           O  
ATOM   2269  CG  TYR A 143     -12.194   4.240  22.959  1.00 93.31           C  
ATOM   2270  CD1 TYR A 143     -12.216   3.427  24.111  1.00 93.31           C  
ATOM   2271  HD1 TYR A 143     -12.232   3.886  25.089  1.00 93.31           H  
ATOM   2272  CD2 TYR A 143     -12.234   3.654  21.681  1.00 93.31           C  
ATOM   2273  HD2 TYR A 143     -12.232   4.269  20.793  1.00 93.31           H  
ATOM   2274  CE1 TYR A 143     -12.262   2.025  23.983  1.00 93.31           C  
ATOM   2275  HE1 TYR A 143     -12.296   1.397  24.861  1.00 93.31           H  
ATOM   2276  CE2 TYR A 143     -12.290   2.258  21.551  1.00 93.31           C  
ATOM   2277  HE2 TYR A 143     -12.311   1.803  20.572  1.00 93.31           H  
ATOM   2278  OH  TYR A 143     -12.388   0.096  22.550  1.00 93.31           O  
ATOM   2279  HH  TYR A 143     -12.284  -0.397  23.366  1.00 93.31           H  
ATOM   2280  CZ  TYR A 143     -12.307   1.441  22.697  1.00 93.31           C  
ATOM   2281  N   GLU A 144     -14.493   5.993  25.175  1.00 94.39           N  
ATOM   2282  H   GLU A 144     -13.734   6.584  25.481  1.00 94.39           H  
ATOM   2283  CA  GLU A 144     -15.390   5.440  26.199  1.00 94.39           C  
ATOM   2284  HA  GLU A 144     -15.363   4.351  26.159  1.00 94.39           H  
ATOM   2285  C   GLU A 144     -16.849   5.864  25.987  1.00 94.39           C  
ATOM   2286  CB  GLU A 144     -14.916   5.899  27.583  1.00 94.39           C  
ATOM   2287  HB2 GLU A 144     -14.765   6.978  27.563  1.00 94.39           H  
ATOM   2288  HB3 GLU A 144     -15.691   5.671  28.316  1.00 94.39           H  
ATOM   2289  O   GLU A 144     -17.770   5.063  26.159  1.00 94.39           O  
ATOM   2290  CG  GLU A 144     -13.622   5.191  28.011  1.00 94.39           C  
ATOM   2291  HG2 GLU A 144     -13.833   4.126  28.107  1.00 94.39           H  
ATOM   2292  HG3 GLU A 144     -12.865   5.301  27.235  1.00 94.39           H  
ATOM   2293  CD  GLU A 144     -13.055   5.716  29.339  1.00 94.39           C  
ATOM   2294  OE1 GLU A 144     -12.058   5.113  29.794  1.00 94.39           O  
ATOM   2295  OE2 GLU A 144     -13.602   6.699  29.890  1.00 94.39           O  
ATOM   2296  N   ASN A 145     -17.065   7.102  25.537  1.00 92.00           N  
ATOM   2297  H   ASN A 145     -16.264   7.707  25.426  1.00 92.00           H  
ATOM   2298  CA  ASN A 145     -18.395   7.627  25.227  1.00 92.00           C  
ATOM   2299  HA  ASN A 145     -19.100   7.216  25.950  1.00 92.00           H  
ATOM   2300  C   ASN A 145     -18.920   7.204  23.846  1.00 92.00           C  
ATOM   2301  CB  ASN A 145     -18.377   9.152  25.394  1.00 92.00           C  
ATOM   2302  HB2 ASN A 145     -17.552   9.572  24.819  1.00 92.00           H  
ATOM   2303  HB3 ASN A 145     -19.310   9.570  25.015  1.00 92.00           H  
ATOM   2304  O   ASN A 145     -20.003   7.646  23.457  1.00 92.00           O  
ATOM   2305  CG  ASN A 145     -18.275   9.559  26.850  1.00 92.00           C  
ATOM   2306  ND2 ASN A 145     -17.343  10.410  27.192  1.00 92.00           N  
ATOM   2307 HD21 ASN A 145     -17.243  10.521  28.191  1.00 92.00           H  
ATOM   2308 HD22 ASN A 145     -16.513  10.398  26.617  1.00 92.00           H  
ATOM   2309  OD1 ASN A 145     -19.054   9.155  27.691  1.00 92.00           O  
ATOM   2310  N   LYS A 146     -18.175   6.379  23.094  1.00 84.12           N  
ATOM   2311  H   LYS A 146     -17.296   6.061  23.477  1.00 84.12           H  
ATOM   2312  CA  LYS A 146     -18.515   5.957  21.724  1.00 84.12           C  
ATOM   2313  HA  LYS A 146     -17.637   5.470  21.300  1.00 84.12           H  
ATOM   2314  C   LYS A 146     -18.811   7.142  20.804  1.00 84.12           C  
ATOM   2315  CB  LYS A 146     -19.647   4.923  21.733  1.00 84.12           C  
ATOM   2316  HB2 LYS A 146     -20.557   5.380  22.121  1.00 84.12           H  
ATOM   2317  HB3 LYS A 146     -19.834   4.601  20.709  1.00 84.12           H  
ATOM   2318  O   LYS A 146     -19.686   7.071  19.938  1.00 84.12           O  
ATOM   2319  CG  LYS A 146     -19.290   3.694  22.572  1.00 84.12           C  
ATOM   2320  HG2 LYS A 146     -19.135   3.981  23.613  1.00 84.12           H  
ATOM   2321  HG3 LYS A 146     -18.376   3.244  22.184  1.00 84.12           H  
ATOM   2322  CD  LYS A 146     -20.432   2.683  22.500  1.00 84.12           C  
ATOM   2323  HD2 LYS A 146     -21.341   3.138  22.894  1.00 84.12           H  
ATOM   2324  HD3 LYS A 146     -20.588   2.393  21.461  1.00 84.12           H  
ATOM   2325  CE  LYS A 146     -20.052   1.463  23.334  1.00 84.12           C  
ATOM   2326  HE2 LYS A 146     -19.107   1.071  22.957  1.00 84.12           H  
ATOM   2327  HE3 LYS A 146     -19.888   1.783  24.363  1.00 84.12           H  
ATOM   2328  NZ  LYS A 146     -21.106   0.425  23.265  1.00 84.12           N  
ATOM   2329  HZ1 LYS A 146     -20.831  -0.380  23.810  1.00 84.12           H  
ATOM   2330  HZ2 LYS A 146     -21.237   0.138  22.306  1.00 84.12           H  
ATOM   2331  HZ3 LYS A 146     -21.976   0.791  23.624  1.00 84.12           H  
ATOM   2332  N   LYS A 147     -18.114   8.262  21.019  1.00 75.22           N  
ATOM   2333  H   LYS A 147     -17.350   8.225  21.680  1.00 75.22           H  
ATOM   2334  CA  LYS A 147     -18.268   9.440  20.171  1.00 75.22           C  
ATOM   2335  HA  LYS A 147     -19.331   9.634  20.023  1.00 75.22           H  
ATOM   2336  C   LYS A 147     -17.663   9.130  18.814  1.00 75.22           C  
ATOM   2337  CB  LYS A 147     -17.622  10.680  20.792  1.00 75.22           C  
ATOM   2338  HB2 LYS A 147     -17.474  11.418  20.004  1.00 75.22           H  
ATOM   2339  HB3 LYS A 147     -16.645  10.424  21.203  1.00 75.22           H  
ATOM   2340  O   LYS A 147     -16.455   8.957  18.688  1.00 75.22           O  
ATOM   2341  CG  LYS A 147     -18.514  11.300  21.874  1.00 75.22           C  
ATOM   2342  HG2 LYS A 147     -18.620  10.606  22.707  1.00 75.22           H  
ATOM   2343  HG3 LYS A 147     -19.497  11.515  21.456  1.00 75.22           H  
ATOM   2344  CD  LYS A 147     -17.874  12.602  22.358  1.00 75.22           C  
ATOM   2345  HD2 LYS A 147     -17.712  13.262  21.506  1.00 75.22           H  
ATOM   2346  HD3 LYS A 147     -16.910  12.367  22.810  1.00 75.22           H  
ATOM   2347  CE  LYS A 147     -18.757  13.306  23.388  1.00 75.22           C  
ATOM   2348  HE2 LYS A 147     -18.935  12.622  24.217  1.00 75.22           H  
ATOM   2349  HE3 LYS A 147     -19.716  13.540  22.926  1.00 75.22           H  
ATOM   2350  NZ  LYS A 147     -18.092  14.541  23.871  1.00 75.22           N  
ATOM   2351  HZ1 LYS A 147     -17.908  15.168  23.101  1.00 75.22           H  
ATOM   2352  HZ2 LYS A 147     -18.659  15.013  24.561  1.00 75.22           H  
ATOM   2353  HZ3 LYS A 147     -17.204  14.310  24.292  1.00 75.22           H  
ATOM   2354  N   LEU A 148     -18.522   9.096  17.804  1.00 64.90           N  
ATOM   2355  H   LEU A 148     -19.509   9.180  18.003  1.00 64.90           H  
ATOM   2356  CA  LEU A 148     -18.093   9.030  16.417  1.00 64.90           C  
ATOM   2357  HA  LEU A 148     -17.378   8.216  16.298  1.00 64.90           H  
ATOM   2358  C   LEU A 148     -17.385  10.342  16.075  1.00 64.90           C  
ATOM   2359  CB  LEU A 148     -19.312   8.766  15.519  1.00 64.90           C  
ATOM   2360  HB2 LEU A 148     -19.033   8.931  14.479  1.00 64.90           H  
ATOM   2361  HB3 LEU A 148     -20.087   9.490  15.770  1.00 64.90           H  
ATOM   2362  O   LEU A 148     -17.962  11.424  16.197  1.00 64.90           O  
ATOM   2363  CG  LEU A 148     -19.868   7.336  15.670  1.00 64.90           C  
ATOM   2364  HG  LEU A 148     -19.881   7.050  16.722  1.00 64.90           H  
ATOM   2365  CD1 LEU A 148     -21.304   7.275  15.152  1.00 64.90           C  
ATOM   2366 HD11 LEU A 148     -21.933   7.953  15.729  1.00 64.90           H  
ATOM   2367 HD12 LEU A 148     -21.688   6.261  15.259  1.00 64.90           H  
ATOM   2368 HD13 LEU A 148     -21.332   7.560  14.101  1.00 64.90           H  
ATOM   2369  CD2 LEU A 148     -19.028   6.325  14.888  1.00 64.90           C  
ATOM   2370 HD21 LEU A 148     -18.003   6.317  15.257  1.00 64.90           H  
ATOM   2371 HD22 LEU A 148     -19.027   6.576  13.827  1.00 64.90           H  
ATOM   2372 HD23 LEU A 148     -19.442   5.324  15.015  1.00 64.90           H  
ATOM   2373  N   SER A 149     -16.122  10.243  15.681  1.00 60.74           N  
ATOM   2374  H   SER A 149     -15.700   9.328  15.607  1.00 60.74           H  
ATOM   2375  CA  SER A 149     -15.405  11.341  15.050  1.00 60.74           C  
ATOM   2376  HA  SER A 149     -15.689  12.280  15.527  1.00 60.74           H  
ATOM   2377  C   SER A 149     -15.788  11.420  13.569  1.00 60.74           C  
ATOM   2378  CB  SER A 149     -13.898  11.138  15.249  1.00 60.74           C  
ATOM   2379  HB2 SER A 149     -13.353  11.983  14.828  1.00 60.74           H  
ATOM   2380  HB3 SER A 149     -13.683  11.068  16.315  1.00 60.74           H  
ATOM   2381  O   SER A 149     -16.383  10.497  13.006  1.00 60.74           O  
ATOM   2382  OG  SER A 149     -13.494   9.950  14.605  1.00 60.74           O  
ATOM   2383  HG  SER A 149     -12.630   9.659  14.906  1.00 60.74           H  
ATOM   2384  N   LEU A 150     -15.416  12.519  12.906  1.00 56.91           N  
ATOM   2385  H   LEU A 150     -14.949  13.254  13.417  1.00 56.91           H  
ATOM   2386  CA  LEU A 150     -15.214  12.469  11.459  1.00 56.91           C  
ATOM   2387  HA  LEU A 150     -16.123  12.137  10.959  1.00 56.91           H  
ATOM   2388  C   LEU A 150     -14.112  11.425  11.225  1.00 56.91           C  
ATOM   2389  CB  LEU A 150     -14.822  13.870  10.946  1.00 56.91           C  
ATOM   2390  HB2 LEU A 150     -14.137  14.324  11.661  1.00 56.91           H  
ATOM   2391  HB3 LEU A 150     -14.272  13.765  10.011  1.00 56.91           H  
ATOM   2392  O   LEU A 150     -12.955  11.689  11.554  1.00 56.91           O  
ATOM   2393  CG  LEU A 150     -16.037  14.791  10.709  1.00 56.91           C  
ATOM   2394  HG  LEU A 150     -16.886  14.446  11.299  1.00 56.91           H  
ATOM   2395  CD1 LEU A 150     -15.719  16.224  11.135  1.00 56.91           C  
ATOM   2396 HD11 LEU A 150     -16.588  16.854  10.944  1.00 56.91           H  
ATOM   2397 HD12 LEU A 150     -15.496  16.248  12.201  1.00 56.91           H  
ATOM   2398 HD13 LEU A 150     -14.865  16.600  10.572  1.00 56.91           H  
ATOM   2399  CD2 LEU A 150     -16.429  14.813   9.230  1.00 56.91           C  
ATOM   2400 HD21 LEU A 150     -16.652  13.800   8.897  1.00 56.91           H  
ATOM   2401 HD22 LEU A 150     -15.615  15.214   8.626  1.00 56.91           H  
ATOM   2402 HD23 LEU A 150     -17.320  15.426   9.092  1.00 56.91           H  
ATOM   2403  N   GLN A 151     -14.495  10.241  10.737  1.00 57.60           N  
ATOM   2404  H   GLN A 151     -15.489  10.126  10.602  1.00 57.60           H  
ATOM   2405  CA  GLN A 151     -13.696   9.013  10.555  1.00 57.60           C  
ATOM   2406  HA  GLN A 151     -13.292   8.712  11.521  1.00 57.60           H  
ATOM   2407  C   GLN A 151     -12.496   9.162   9.582  1.00 57.60           C  
ATOM   2408  CB  GLN A 151     -14.651   7.906  10.052  1.00 57.60           C  
ATOM   2409  HB2 GLN A 151     -14.071   7.015   9.812  1.00 57.60           H  
ATOM   2410  HB3 GLN A 151     -15.123   8.244   9.129  1.00 57.60           H  
ATOM   2411  O   GLN A 151     -12.085   8.208   8.932  1.00 57.60           O  
ATOM   2412  CG  GLN A 151     -15.747   7.473  11.039  1.00 57.60           C  
ATOM   2413  HG2 GLN A 151     -16.381   8.327  11.280  1.00 57.60           H  
ATOM   2414  HG3 GLN A 151     -15.286   7.112  11.958  1.00 57.60           H  
ATOM   2415  CD  GLN A 151     -16.623   6.361  10.460  1.00 57.60           C  
ATOM   2416  NE2 GLN A 151     -17.787   6.111  11.016  1.00 57.60           N  
ATOM   2417 HE21 GLN A 151     -18.281   5.332  10.604  1.00 57.60           H  
ATOM   2418 HE22 GLN A 151     -18.088   6.607  11.843  1.00 57.60           H  
ATOM   2419  OE1 GLN A 151     -16.293   5.695   9.497  1.00 57.60           O  
ATOM   2420  N   THR A 152     -11.972  10.374   9.395  1.00 58.66           N  
ATOM   2421  H   THR A 152     -12.324  11.110   9.991  1.00 58.66           H  
ATOM   2422  CA  THR A 152     -11.302  10.807   8.163  1.00 58.66           C  
ATOM   2423  HA  THR A 152     -10.929   9.931   7.631  1.00 58.66           H  
ATOM   2424  C   THR A 152     -10.083  11.701   8.405  1.00 58.66           C  
ATOM   2425  CB  THR A 152     -12.315  11.512   7.245  1.00 58.66           C  
ATOM   2426  HB  THR A 152     -11.788  11.858   6.356  1.00 58.66           H  
ATOM   2427  O   THR A 152      -9.718  12.504   7.552  1.00 58.66           O  
ATOM   2428  CG2 THR A 152     -13.443  10.578   6.800  1.00 58.66           C  
ATOM   2429 HG21 THR A 152     -14.104  11.082   6.094  1.00 58.66           H  
ATOM   2430 HG22 THR A 152     -14.047  10.264   7.651  1.00 58.66           H  
ATOM   2431 HG23 THR A 152     -13.019   9.696   6.321  1.00 58.66           H  
ATOM   2432  OG1 THR A 152     -12.926  12.614   7.890  1.00 58.66           O  
ATOM   2433  HG1 THR A 152     -13.498  13.018   7.233  1.00 58.66           H  
ATOM   2434  N   SER A 153      -9.436  11.614   9.571  1.00 79.08           N  
ATOM   2435  H   SER A 153      -9.703  10.884  10.215  1.00 79.08           H  
ATOM   2436  CA  SER A 153      -8.300  12.492   9.888  1.00 79.08           C  
ATOM   2437  HA  SER A 153      -8.273  13.321   9.181  1.00 79.08           H  
ATOM   2438  C   SER A 153      -6.954  11.782   9.753  1.00 79.08           C  
ATOM   2439  CB  SER A 153      -8.483  13.135  11.262  1.00 79.08           C  
ATOM   2440  HB2 SER A 153      -7.605  13.736  11.499  1.00 79.08           H  
ATOM   2441  HB3 SER A 153      -8.603  12.358  12.018  1.00 79.08           H  
ATOM   2442  O   SER A 153      -6.602  10.961  10.588  1.00 79.08           O  
ATOM   2443  OG  SER A 153      -9.626  13.972  11.248  1.00 79.08           O  
ATOM   2444  HG  SER A 153     -10.374  13.433  10.981  1.00 79.08           H  
ATOM   2445  N   THR A 154      -6.187  12.153   8.738  1.00 94.21           N  
ATOM   2446  H   THR A 154      -6.584  12.760   8.035  1.00 94.21           H  
ATOM   2447  CA  THR A 154      -4.767  11.829   8.554  1.00 94.21           C  
ATOM   2448  HA  THR A 154      -4.387  11.262   9.404  1.00 94.21           H  
ATOM   2449  C   THR A 154      -3.998  13.151   8.481  1.00 94.21           C  
ATOM   2450  CB  THR A 154      -4.619  10.968   7.287  1.00 94.21           C  
ATOM   2451  HB  THR A 154      -5.170  11.438   6.473  1.00 94.21           H  
ATOM   2452  O   THR A 154      -4.590  14.190   8.188  1.00 94.21           O  
ATOM   2453  CG2 THR A 154      -3.203  10.710   6.806  1.00 94.21           C  
ATOM   2454 HG21 THR A 154      -2.706  11.648   6.558  1.00 94.21           H  
ATOM   2455 HG22 THR A 154      -2.623  10.183   7.563  1.00 94.21           H  
ATOM   2456 HG23 THR A 154      -3.247  10.108   5.898  1.00 94.21           H  
ATOM   2457  OG1 THR A 154      -5.157   9.686   7.531  1.00 94.21           O  
ATOM   2458  HG1 THR A 154      -5.157   9.226   6.688  1.00 94.21           H  
ATOM   2459  N   VAL A 155      -2.699  13.149   8.775  1.00 98.54           N  
ATOM   2460  H   VAL A 155      -2.251  12.275   9.011  1.00 98.54           H  
ATOM   2461  CA  VAL A 155      -1.830  14.317   8.568  1.00 98.54           C  
ATOM   2462  HA  VAL A 155      -2.433  15.152   8.211  1.00 98.54           H  
ATOM   2463  C   VAL A 155      -0.811  14.024   7.483  1.00 98.54           C  
ATOM   2464  CB  VAL A 155      -1.138  14.790   9.857  1.00 98.54           C  
ATOM   2465  HB  VAL A 155      -0.684  15.758   9.648  1.00 98.54           H  
ATOM   2466  O   VAL A 155      -0.384  12.880   7.321  1.00 98.54           O  
ATOM   2467  CG1 VAL A 155      -2.132  14.995  10.998  1.00 98.54           C  
ATOM   2468 HG11 VAL A 155      -2.924  15.675  10.684  1.00 98.54           H  
ATOM   2469 HG12 VAL A 155      -2.566  14.042  11.300  1.00 98.54           H  
ATOM   2470 HG13 VAL A 155      -1.605  15.424  11.851  1.00 98.54           H  
ATOM   2471  CG2 VAL A 155      -0.025  13.863  10.352  1.00 98.54           C  
ATOM   2472 HG21 VAL A 155       0.770  13.801   9.609  1.00 98.54           H  
ATOM   2473 HG22 VAL A 155       0.400  14.241  11.282  1.00 98.54           H  
ATOM   2474 HG23 VAL A 155      -0.426  12.864  10.528  1.00 98.54           H  
ATOM   2475  N   GLY A 156      -0.371  15.051   6.767  1.00 98.88           N  
ATOM   2476  H   GLY A 156      -0.777  15.965   6.906  1.00 98.88           H  
ATOM   2477  CA  GLY A 156       0.635  14.869   5.731  1.00 98.88           C  
ATOM   2478  HA2 GLY A 156       1.390  14.175   6.100  1.00 98.88           H  
ATOM   2479  HA3 GLY A 156       0.177  14.433   4.844  1.00 98.88           H  
ATOM   2480  C   GLY A 156       1.344  16.147   5.334  1.00 98.88           C  
ATOM   2481  O   GLY A 156       0.932  17.250   5.692  1.00 98.88           O  
ATOM   2482  N   CYS A 157       2.445  15.980   4.612  1.00 98.97           N  
ATOM   2483  H   CYS A 157       2.708  15.033   4.379  1.00 98.97           H  
ATOM   2484  CA  CYS A 157       3.302  17.050   4.130  1.00 98.97           C  
ATOM   2485  HA  CYS A 157       2.718  17.964   4.024  1.00 98.97           H  
ATOM   2486  C   CYS A 157       3.884  16.675   2.769  1.00 98.97           C  
ATOM   2487  CB  CYS A 157       4.418  17.278   5.158  1.00 98.97           C  
ATOM   2488  HB2 CYS A 157       5.025  16.376   5.227  1.00 98.97           H  
ATOM   2489  HB3 CYS A 157       3.971  17.484   6.131  1.00 98.97           H  
ATOM   2490  O   CYS A 157       4.404  15.572   2.612  1.00 98.97           O  
ATOM   2491  SG  CYS A 157       5.462  18.676   4.655  1.00 98.97           S  
ATOM   2492  HG  CYS A 157       6.286  18.664   5.707  1.00 98.97           H  
ATOM   2493  N   VAL A 158       3.849  17.607   1.819  1.00 98.98           N  
ATOM   2494  H   VAL A 158       3.420  18.492   2.048  1.00 98.98           H  
ATOM   2495  CA  VAL A 158       4.609  17.541   0.565  1.00 98.98           C  
ATOM   2496  HA  VAL A 158       5.251  16.660   0.574  1.00 98.98           H  
ATOM   2497  C   VAL A 158       5.486  18.784   0.501  1.00 98.98           C  
ATOM   2498  CB  VAL A 158       3.697  17.461  -0.676  1.00 98.98           C  
ATOM   2499  HB  VAL A 158       3.135  18.391  -0.761  1.00 98.98           H  
ATOM   2500  O   VAL A 158       5.015  19.894   0.768  1.00 98.98           O  
ATOM   2501  CG1 VAL A 158       4.528  17.267  -1.953  1.00 98.98           C  
ATOM   2502 HG11 VAL A 158       3.866  17.224  -2.818  1.00 98.98           H  
ATOM   2503 HG12 VAL A 158       5.212  18.103  -2.099  1.00 98.98           H  
ATOM   2504 HG13 VAL A 158       5.103  16.343  -1.894  1.00 98.98           H  
ATOM   2505  CG2 VAL A 158       2.692  16.305  -0.619  1.00 98.98           C  
ATOM   2506 HG21 VAL A 158       1.988  16.392  -1.447  1.00 98.98           H  
ATOM   2507 HG22 VAL A 158       3.218  15.355  -0.714  1.00 98.98           H  
ATOM   2508 HG23 VAL A 158       2.132  16.320   0.316  1.00 98.98           H  
ATOM   2509  N   CYS A 159       6.754  18.633   0.131  1.00 98.71           N  
ATOM   2510  H   CYS A 159       7.107  17.711  -0.082  1.00 98.71           H  
ATOM   2511  CA  CYS A 159       7.615  19.784  -0.114  1.00 98.71           C  
ATOM   2512  HA  CYS A 159       6.975  20.638  -0.337  1.00 98.71           H  
ATOM   2513  C   CYS A 159       8.498  19.602  -1.349  1.00 98.71           C  
ATOM   2514  CB  CYS A 159       8.384  20.157   1.160  1.00 98.71           C  
ATOM   2515  HB2 CYS A 159       7.699  20.143   2.007  1.00 98.71           H  
ATOM   2516  HB3 CYS A 159       8.795  21.161   1.051  1.00 98.71           H  
ATOM   2517  O   CYS A 159       8.795  18.485  -1.767  1.00 98.71           O  
ATOM   2518  SG  CYS A 159       9.732  19.002   1.471  1.00 98.71           S  
ATOM   2519  HG  CYS A 159      10.092  19.470   2.669  1.00 98.71           H  
ATOM   2520  N   LEU A 160       8.896  20.737  -1.921  1.00 98.76           N  
ATOM   2521  H   LEU A 160       8.581  21.592  -1.485  1.00 98.76           H  
ATOM   2522  CA  LEU A 160       9.875  20.866  -2.994  1.00 98.76           C  
ATOM   2523  HA  LEU A 160      10.225  19.879  -3.297  1.00 98.76           H  
ATOM   2524  C   LEU A 160      11.048  21.678  -2.445  1.00 98.76           C  
ATOM   2525  CB  LEU A 160       9.202  21.554  -4.196  1.00 98.76           C  
ATOM   2526  HB2 LEU A 160       8.773  22.494  -3.850  1.00 98.76           H  
ATOM   2527  HB3 LEU A 160       8.389  20.920  -4.548  1.00 98.76           H  
ATOM   2528  O   LEU A 160      10.856  22.841  -2.069  1.00 98.76           O  
ATOM   2529  CG  LEU A 160      10.144  21.853  -5.379  1.00 98.76           C  
ATOM   2530  HG  LEU A 160      11.054  22.336  -5.023  1.00 98.76           H  
ATOM   2531  CD1 LEU A 160      10.505  20.589  -6.149  1.00 98.76           C  
ATOM   2532 HD11 LEU A 160      11.144  20.834  -6.997  1.00 98.76           H  
ATOM   2533 HD12 LEU A 160       9.600  20.123  -6.540  1.00 98.76           H  
ATOM   2534 HD13 LEU A 160      11.026  19.884  -5.502  1.00 98.76           H  
ATOM   2535  CD2 LEU A 160       9.459  22.805  -6.359  1.00 98.76           C  
ATOM   2536 HD21 LEU A 160       9.150  23.718  -5.851  1.00 98.76           H  
ATOM   2537 HD22 LEU A 160       8.587  22.310  -6.786  1.00 98.76           H  
ATOM   2538 HD23 LEU A 160      10.145  23.052  -7.169  1.00 98.76           H  
ATOM   2539  N   ASP A 161      12.242  21.096  -2.388  1.00 98.65           N  
ATOM   2540  H   ASP A 161      12.337  20.155  -2.742  1.00 98.65           H  
ATOM   2541  CA  ASP A 161      13.423  21.768  -1.840  1.00 98.65           C  
ATOM   2542  HA  ASP A 161      13.078  22.419  -1.037  1.00 98.65           H  
ATOM   2543  C   ASP A 161      14.110  22.712  -2.847  1.00 98.65           C  
ATOM   2544  CB  ASP A 161      14.361  20.757  -1.151  1.00 98.65           C  
ATOM   2545  HB2 ASP A 161      15.062  21.313  -0.529  1.00 98.65           H  
ATOM   2546  HB3 ASP A 161      13.767  20.141  -0.475  1.00 98.65           H  
ATOM   2547  O   ASP A 161      13.587  23.035  -3.918  1.00 98.65           O  
ATOM   2548  CG  ASP A 161      15.177  19.846  -2.071  1.00 98.65           C  
ATOM   2549  OD1 ASP A 161      15.332  20.193  -3.265  1.00 98.65           O  
ATOM   2550  OD2 ASP A 161      15.742  18.868  -1.532  1.00 98.65           O  
ATOM   2551  N   LYS A 162      15.266  23.259  -2.461  1.00 97.42           N  
ATOM   2552  H   LYS A 162      15.647  22.958  -1.575  1.00 97.42           H  
ATOM   2553  CA  LYS A 162      16.049  24.185  -3.296  1.00 97.42           C  
ATOM   2554  HA  LYS A 162      15.364  24.895  -3.760  1.00 97.42           H  
ATOM   2555  C   LYS A 162      16.768  23.512  -4.468  1.00 97.42           C  
ATOM   2556  CB  LYS A 162      17.030  24.973  -2.419  1.00 97.42           C  
ATOM   2557  HB2 LYS A 162      16.460  25.498  -1.652  1.00 97.42           H  
ATOM   2558  HB3 LYS A 162      17.533  25.719  -3.034  1.00 97.42           H  
ATOM   2559  O   LYS A 162      17.163  24.213  -5.392  1.00 97.42           O  
ATOM   2560  CG  LYS A 162      18.090  24.086  -1.744  1.00 97.42           C  
ATOM   2561  HG2 LYS A 162      18.747  23.650  -2.497  1.00 97.42           H  
ATOM   2562  HG3 LYS A 162      17.602  23.284  -1.190  1.00 97.42           H  
ATOM   2563  CD  LYS A 162      18.920  24.921  -0.768  1.00 97.42           C  
ATOM   2564  HD2 LYS A 162      19.493  25.668  -1.317  1.00 97.42           H  
ATOM   2565  HD3 LYS A 162      18.241  25.426  -0.080  1.00 97.42           H  
ATOM   2566  CE  LYS A 162      19.862  24.023   0.036  1.00 97.42           C  
ATOM   2567  HE2 LYS A 162      19.288  23.172   0.402  1.00 97.42           H  
ATOM   2568  HE3 LYS A 162      20.647  23.645  -0.619  1.00 97.42           H  
ATOM   2569  NZ  LYS A 162      20.428  24.766   1.189  1.00 97.42           N  
ATOM   2570  HZ1 LYS A 162      19.679  25.150   1.748  1.00 97.42           H  
ATOM   2571  HZ2 LYS A 162      21.008  25.535   0.884  1.00 97.42           H  
ATOM   2572  HZ3 LYS A 162      20.964  24.151   1.785  1.00 97.42           H  
ATOM   2573  N   ASN A 163      16.928  22.191  -4.429  1.00 98.23           N  
ATOM   2574  H   ASN A 163      16.458  21.664  -3.707  1.00 98.23           H  
ATOM   2575  CA  ASN A 163      17.559  21.402  -5.484  1.00 98.23           C  
ATOM   2576  HA  ASN A 163      18.242  22.033  -6.052  1.00 98.23           H  
ATOM   2577  C   ASN A 163      16.529  20.852  -6.484  1.00 98.23           C  
ATOM   2578  CB  ASN A 163      18.377  20.278  -4.833  1.00 98.23           C  
ATOM   2579  HB2 ASN A 163      17.697  19.608  -4.305  1.00 98.23           H  
ATOM   2580  HB3 ASN A 163      18.869  19.693  -5.610  1.00 98.23           H  
ATOM   2581  O   ASN A 163      16.910  20.220  -7.463  1.00 98.23           O  
ATOM   2582  CG  ASN A 163      19.441  20.785  -3.879  1.00 98.23           C  
ATOM   2583  ND2 ASN A 163      19.599  20.127  -2.754  1.00 98.23           N  
ATOM   2584 HD21 ASN A 163      20.356  20.408  -2.148  1.00 98.23           H  
ATOM   2585 HD22 ASN A 163      18.976  19.359  -2.551  1.00 98.23           H  
ATOM   2586  OD1 ASN A 163      20.129  21.771  -4.098  1.00 98.23           O  
ATOM   2587  N   GLY A 164      15.237  21.107  -6.257  1.00 98.40           N  
ATOM   2588  H   GLY A 164      14.986  21.546  -5.383  1.00 98.40           H  
ATOM   2589  CA  GLY A 164      14.155  20.603  -7.098  1.00 98.40           C  
ATOM   2590  HA2 GLY A 164      13.302  21.274  -7.002  1.00 98.40           H  
ATOM   2591  HA3 GLY A 164      14.471  20.591  -8.141  1.00 98.40           H  
ATOM   2592  C   GLY A 164      13.701  19.192  -6.725  1.00 98.40           C  
ATOM   2593  O   GLY A 164      12.977  18.573  -7.500  1.00 98.40           O  
ATOM   2594  N   HIS A 165      14.101  18.676  -5.560  1.00 98.86           N  
ATOM   2595  H   HIS A 165      14.665  19.227  -4.929  1.00 98.86           H  
ATOM   2596  CA  HIS A 165      13.653  17.366  -5.099  1.00 98.86           C  
ATOM   2597  HA  HIS A 165      13.522  16.714  -5.963  1.00 98.86           H  
ATOM   2598  C   HIS A 165      12.313  17.481  -4.379  1.00 98.86           C  
ATOM   2599  CB  HIS A 165      14.695  16.716  -4.191  1.00 98.86           C  
ATOM   2600  HB2 HIS A 165      14.767  17.296  -3.271  1.00 98.86           H  
ATOM   2601  HB3 HIS A 165      14.347  15.719  -3.920  1.00 98.86           H  
ATOM   2602  O   HIS A 165      12.101  18.398  -3.579  1.00 98.86           O  
ATOM   2603  CG  HIS A 165      16.073  16.586  -4.785  1.00 98.86           C  
ATOM   2604  CD2 HIS A 165      16.436  16.571  -6.108  1.00 98.86           C  
ATOM   2605  HD2 HIS A 165      15.773  16.657  -6.956  1.00 98.86           H  
ATOM   2606  ND1 HIS A 165      17.219  16.422  -4.049  1.00 98.86           N  
ATOM   2607  HD1 HIS A 165      17.255  16.387  -3.040  1.00 98.86           H  
ATOM   2608  CE1 HIS A 165      18.249  16.305  -4.900  1.00 98.86           C  
ATOM   2609  HE1 HIS A 165      19.279  16.151  -4.612  1.00 98.86           H  
ATOM   2610  NE2 HIS A 165      17.825  16.399  -6.167  1.00 98.86           N  
ATOM   2611  N   ILE A 166      11.428  16.525  -4.651  1.00 98.95           N  
ATOM   2612  H   ILE A 166      11.695  15.788  -5.287  1.00 98.95           H  
ATOM   2613  CA  ILE A 166      10.120  16.414  -4.014  1.00 98.95           C  
ATOM   2614  HA  ILE A 166       9.914  17.340  -3.478  1.00 98.95           H  
ATOM   2615  C   ILE A 166      10.165  15.275  -3.001  1.00 98.95           C  
ATOM   2616  CB  ILE A 166       8.995  16.222  -5.053  1.00 98.95           C  
ATOM   2617  HB  ILE A 166       9.176  15.293  -5.594  1.00 98.95           H  
ATOM   2618  O   ILE A 166      10.692  14.202  -3.290  1.00 98.95           O  
ATOM   2619  CG1 ILE A 166       8.974  17.390  -6.063  1.00 98.95           C  
ATOM   2620 HG12 ILE A 166       9.976  17.557  -6.457  1.00 98.95           H  
ATOM   2621 HG13 ILE A 166       8.647  18.297  -5.556  1.00 98.95           H  
ATOM   2622  CG2 ILE A 166       7.634  16.125  -4.341  1.00 98.95           C  
ATOM   2623 HG21 ILE A 166       6.827  16.097  -5.073  1.00 98.95           H  
ATOM   2624 HG22 ILE A 166       7.483  16.987  -3.691  1.00 98.95           H  
ATOM   2625 HG23 ILE A 166       7.577  15.210  -3.751  1.00 98.95           H  
ATOM   2626  CD1 ILE A 166       8.071  17.134  -7.272  1.00 98.95           C  
ATOM   2627 HD11 ILE A 166       8.288  16.157  -7.702  1.00 98.95           H  
ATOM   2628 HD12 ILE A 166       7.021  17.192  -6.988  1.00 98.95           H  
ATOM   2629 HD13 ILE A 166       8.270  17.899  -8.023  1.00 98.95           H  
ATOM   2630  N   ALA A 167       9.583  15.491  -1.828  1.00 98.98           N  
ATOM   2631  H   ALA A 167       9.165  16.394  -1.658  1.00 98.98           H  
ATOM   2632  CA  ALA A 167       9.333  14.431  -0.862  1.00 98.98           C  
ATOM   2633  HA  ALA A 167       9.401  13.464  -1.361  1.00 98.98           H  
ATOM   2634  C   ALA A 167       7.920  14.549  -0.300  1.00 98.98           C  
ATOM   2635  CB  ALA A 167      10.392  14.468   0.241  1.00 98.98           C  
ATOM   2636  HB1 ALA A 167      10.290  15.391   0.813  1.00 98.98           H  
ATOM   2637  HB2 ALA A 167      10.257  13.617   0.909  1.00 98.98           H  
ATOM   2638  HB3 ALA A 167      11.387  14.410  -0.202  1.00 98.98           H  
ATOM   2639  O   ALA A 167       7.308  15.623  -0.323  1.00 98.98           O  
ATOM   2640  N   VAL A 168       7.421  13.436   0.225  1.00 98.98           N  
ATOM   2641  H   VAL A 168       7.989  12.601   0.210  1.00 98.98           H  
ATOM   2642  CA  VAL A 168       6.116  13.362   0.876  1.00 98.98           C  
ATOM   2643  HA  VAL A 168       5.831  14.372   1.170  1.00 98.98           H  
ATOM   2644  C   VAL A 168       6.189  12.523   2.143  1.00 98.98           C  
ATOM   2645  CB  VAL A 168       5.041  12.856  -0.100  1.00 98.98           C  
ATOM   2646  HB  VAL A 168       5.044  13.509  -0.972  1.00 98.98           H  
ATOM   2647  O   VAL A 168       6.947  11.558   2.212  1.00 98.98           O  
ATOM   2648  CG1 VAL A 168       5.285  11.424  -0.575  1.00 98.98           C  
ATOM   2649 HG11 VAL A 168       5.262  10.730   0.265  1.00 98.98           H  
ATOM   2650 HG12 VAL A 168       6.261  11.362  -1.055  1.00 98.98           H  
ATOM   2651 HG13 VAL A 168       4.512  11.144  -1.291  1.00 98.98           H  
ATOM   2652  CG2 VAL A 168       3.652  12.925   0.525  1.00 98.98           C  
ATOM   2653 HG21 VAL A 168       3.527  12.172   1.303  1.00 98.98           H  
ATOM   2654 HG22 VAL A 168       2.908  12.754  -0.252  1.00 98.98           H  
ATOM   2655 HG23 VAL A 168       3.484  13.911   0.959  1.00 98.98           H  
ATOM   2656  N   ALA A 169       5.393  12.884   3.141  1.00 98.98           N  
ATOM   2657  H   ALA A 169       4.819  13.706   3.016  1.00 98.98           H  
ATOM   2658  CA  ALA A 169       5.162  12.090   4.336  1.00 98.98           C  
ATOM   2659  HA  ALA A 169       5.413  11.051   4.127  1.00 98.98           H  
ATOM   2660  C   ALA A 169       3.688  12.148   4.740  1.00 98.98           C  
ATOM   2661  CB  ALA A 169       6.060  12.603   5.463  1.00 98.98           C  
ATOM   2662  HB1 ALA A 169       5.777  12.125   6.401  1.00 98.98           H  
ATOM   2663  HB2 ALA A 169       7.104  12.385   5.239  1.00 98.98           H  
ATOM   2664  HB3 ALA A 169       5.918  13.677   5.588  1.00 98.98           H  
ATOM   2665  O   ALA A 169       3.052  13.195   4.610  1.00 98.98           O  
ATOM   2666  N   THR A 170       3.180  11.050   5.288  1.00 98.96           N  
ATOM   2667  H   THR A 170       3.773  10.235   5.356  1.00 98.96           H  
ATOM   2668  CA  THR A 170       1.807  10.921   5.786  1.00 98.96           C  
ATOM   2669  HA  THR A 170       1.392  11.910   5.985  1.00 98.96           H  
ATOM   2670  C   THR A 170       1.821  10.108   7.077  1.00 98.96           C  
ATOM   2671  CB  THR A 170       0.922  10.224   4.747  1.00 98.96           C  
ATOM   2672  HB  THR A 170       1.250   9.187   4.682  1.00 98.96           H  
ATOM   2673  O   THR A 170       2.565   9.132   7.176  1.00 98.96           O  
ATOM   2674  CG2 THR A 170      -0.556  10.240   5.090  1.00 98.96           C  
ATOM   2675 HG21 THR A 170      -1.120   9.739   4.304  1.00 98.96           H  
ATOM   2676 HG22 THR A 170      -0.897  11.273   5.167  1.00 98.96           H  
ATOM   2677 HG23 THR A 170      -0.726   9.715   6.030  1.00 98.96           H  
ATOM   2678  OG1 THR A 170       1.024  10.829   3.475  1.00 98.96           O  
ATOM   2679  HG1 THR A 170       1.030  10.079   2.876  1.00 98.96           H  
ATOM   2680  N   SER A 171       1.016  10.486   8.070  1.00 98.92           N  
ATOM   2681  H   SER A 171       0.407  11.277   7.916  1.00 98.92           H  
ATOM   2682  CA  SER A 171       0.896   9.785   9.355  1.00 98.92           C  
ATOM   2683  HA  SER A 171       1.184   8.743   9.219  1.00 98.92           H  
ATOM   2684  C   SER A 171      -0.549   9.802   9.851  1.00 98.92           C  
ATOM   2685  CB  SER A 171       1.853  10.395  10.385  1.00 98.92           C  
ATOM   2686  HB2 SER A 171       1.548  11.415  10.621  1.00 98.92           H  
ATOM   2687  HB3 SER A 171       2.857  10.416   9.961  1.00 98.92           H  
ATOM   2688  O   SER A 171      -1.295  10.746   9.587  1.00 98.92           O  
ATOM   2689  OG  SER A 171       1.884   9.621  11.564  1.00 98.92           O  
ATOM   2690  HG  SER A 171       2.694   9.840  12.032  1.00 98.92           H  
ATOM   2691  N   THR A 172      -0.983   8.741  10.527  1.00 98.61           N  
ATOM   2692  H   THR A 172      -0.333   7.990  10.714  1.00 98.61           H  
ATOM   2693  CA  THR A 172      -2.369   8.588  10.979  1.00 98.61           C  
ATOM   2694  HA  THR A 172      -2.756   9.577  11.226  1.00 98.61           H  
ATOM   2695  C   THR A 172      -2.491   7.722  12.229  1.00 98.61           C  
ATOM   2696  CB  THR A 172      -3.250   8.029   9.849  1.00 98.61           C  
ATOM   2697  HB  THR A 172      -3.096   8.644   8.962  1.00 98.61           H  
ATOM   2698  O   THR A 172      -1.739   6.762  12.420  1.00 98.61           O  
ATOM   2699  CG2 THR A 172      -2.954   6.577   9.466  1.00 98.61           C  
ATOM   2700 HG21 THR A 172      -3.607   6.274   8.647  1.00 98.61           H  
ATOM   2701 HG22 THR A 172      -1.914   6.479   9.156  1.00 98.61           H  
ATOM   2702 HG23 THR A 172      -3.140   5.915  10.312  1.00 98.61           H  
ATOM   2703  OG1 THR A 172      -4.612   8.108  10.192  1.00 98.61           O  
ATOM   2704  HG1 THR A 172      -5.035   8.685   9.552  1.00 98.61           H  
ATOM   2705  N   GLY A 173      -3.491   8.044  13.047  1.00 97.40           N  
ATOM   2706  H   GLY A 173      -3.986   8.903  12.855  1.00 97.40           H  
ATOM   2707  CA  GLY A 173      -4.016   7.193  14.112  1.00 97.40           C  
ATOM   2708  HA2 GLY A 173      -3.224   6.557  14.507  1.00 97.40           H  
ATOM   2709  HA3 GLY A 173      -4.375   7.836  14.915  1.00 97.40           H  
ATOM   2710  C   GLY A 173      -5.183   6.293  13.690  1.00 97.40           C  
ATOM   2711  O   GLY A 173      -5.767   5.650  14.551  1.00 97.40           O  
ATOM   2712  N   GLY A 174      -5.564   6.269  12.406  1.00 95.07           N  
ATOM   2713  H   GLY A 174      -5.091   6.874  11.751  1.00 95.07           H  
ATOM   2714  CA  GLY A 174      -6.698   5.474  11.916  1.00 95.07           C  
ATOM   2715  HA2 GLY A 174      -6.544   5.244  10.861  1.00 95.07           H  
ATOM   2716  HA3 GLY A 174      -6.736   4.531  12.461  1.00 95.07           H  
ATOM   2717  C   GLY A 174      -8.052   6.175  12.066  1.00 95.07           C  
ATOM   2718  O   GLY A 174      -8.114   7.371  12.355  1.00 95.07           O  
ATOM   2719  N   LYS A 175      -9.162   5.465  11.824  1.00 93.14           N  
ATOM   2720  H   LYS A 175      -9.073   4.463  11.740  1.00 93.14           H  
ATOM   2721  CA  LYS A 175     -10.508   6.081  11.792  1.00 93.14           C  
ATOM   2722  HA  LYS A 175     -10.389   7.123  11.497  1.00 93.14           H  
ATOM   2723  C   LYS A 175     -11.198   6.154  13.159  1.00 93.14           C  
ATOM   2724  CB  LYS A 175     -11.393   5.445  10.705  1.00 93.14           C  
ATOM   2725  HB2 LYS A 175     -12.331   5.999  10.685  1.00 93.14           H  
ATOM   2726  HB3 LYS A 175     -10.906   5.574   9.738  1.00 93.14           H  
ATOM   2727  O   LYS A 175     -12.102   6.970  13.338  1.00 93.14           O  
ATOM   2728  CG  LYS A 175     -11.724   3.959  10.898  1.00 93.14           C  
ATOM   2729  HG2 LYS A 175     -12.146   3.806  11.892  1.00 93.14           H  
ATOM   2730  HG3 LYS A 175     -10.805   3.379  10.807  1.00 93.14           H  
ATOM   2731  CD  LYS A 175     -12.740   3.475   9.845  1.00 93.14           C  
ATOM   2732  HD2 LYS A 175     -13.645   4.078   9.906  1.00 93.14           H  
ATOM   2733  HD3 LYS A 175     -12.307   3.581   8.850  1.00 93.14           H  
ATOM   2734  CE  LYS A 175     -13.094   2.004  10.093  1.00 93.14           C  
ATOM   2735  HE2 LYS A 175     -12.166   1.431  10.083  1.00 93.14           H  
ATOM   2736  HE3 LYS A 175     -13.534   1.891  11.083  1.00 93.14           H  
ATOM   2737  NZ  LYS A 175     -14.001   1.420   9.067  1.00 93.14           N  
ATOM   2738  HZ1 LYS A 175     -13.796   1.762   8.139  1.00 93.14           H  
ATOM   2739  HZ2 LYS A 175     -13.800   0.431   9.045  1.00 93.14           H  
ATOM   2740  HZ3 LYS A 175     -14.986   1.531   9.264  1.00 93.14           H  
ATOM   2741  N   GLY A 176     -10.727   5.381  14.131  1.00 93.80           N  
ATOM   2742  H   GLY A 176     -10.049   4.677  13.878  1.00 93.80           H  
ATOM   2743  CA  GLY A 176     -11.381   5.155  15.413  1.00 93.80           C  
ATOM   2744  HA2 GLY A 176     -10.620   4.873  16.140  1.00 93.80           H  
ATOM   2745  HA3 GLY A 176     -11.888   6.057  15.755  1.00 93.80           H  
ATOM   2746  C   GLY A 176     -12.391   4.016  15.331  1.00 93.80           C  
ATOM   2747  O   GLY A 176     -13.210   3.957  14.414  1.00 93.80           O  
ATOM   2748  N   PHE A 177     -12.357   3.136  16.333  1.00 95.33           N  
ATOM   2749  H   PHE A 177     -11.635   3.259  17.028  1.00 95.33           H  
ATOM   2750  CA  PHE A 177     -13.213   1.948  16.449  1.00 95.33           C  
ATOM   2751  HA  PHE A 177     -12.872   1.412  17.335  1.00 95.33           H  
ATOM   2752  C   PHE A 177     -13.108   0.937  15.299  1.00 95.33           C  
ATOM   2753  CB  PHE A 177     -14.674   2.346  16.696  1.00 95.33           C  
ATOM   2754  HB2 PHE A 177     -15.080   2.807  15.796  1.00 95.33           H  
ATOM   2755  HB3 PHE A 177     -15.258   1.443  16.877  1.00 95.33           H  
ATOM   2756  O   PHE A 177     -13.934   0.028  15.217  1.00 95.33           O  
ATOM   2757  CG  PHE A 177     -14.887   3.271  17.867  1.00 95.33           C  
ATOM   2758  CD1 PHE A 177     -15.000   2.738  19.164  1.00 95.33           C  
ATOM   2759  HD1 PHE A 177     -14.897   1.675  19.324  1.00 95.33           H  
ATOM   2760  CD2 PHE A 177     -14.988   4.658  17.659  1.00 95.33           C  
ATOM   2761  HD2 PHE A 177     -14.886   5.062  16.662  1.00 95.33           H  
ATOM   2762  CE1 PHE A 177     -15.243   3.593  20.251  1.00 95.33           C  
ATOM   2763  HE1 PHE A 177     -15.314   3.197  21.253  1.00 95.33           H  
ATOM   2764  CE2 PHE A 177     -15.223   5.513  18.746  1.00 95.33           C  
ATOM   2765  HE2 PHE A 177     -15.296   6.580  18.590  1.00 95.33           H  
ATOM   2766  CZ  PHE A 177     -15.362   4.977  20.036  1.00 95.33           C  
ATOM   2767  HZ  PHE A 177     -15.555   5.641  20.866  1.00 95.33           H  
ATOM   2768  N   GLU A 178     -12.102   1.041  14.437  1.00 96.12           N  
ATOM   2769  H   GLU A 178     -11.469   1.825  14.500  1.00 96.12           H  
ATOM   2770  CA  GLU A 178     -11.827   0.026  13.430  1.00 96.12           C  
ATOM   2771  HA  GLU A 178     -12.734  -0.119  12.843  1.00 96.12           H  
ATOM   2772  C   GLU A 178     -11.494  -1.330  14.067  1.00 96.12           C  
ATOM   2773  CB  GLU A 178     -10.730   0.481  12.450  1.00 96.12           C  
ATOM   2774  HB2 GLU A 178     -11.048   1.398  11.953  1.00 96.12           H  
ATOM   2775  HB3 GLU A 178     -10.643  -0.281  11.676  1.00 96.12           H  
ATOM   2776  O   GLU A 178     -11.115  -1.449  15.243  1.00 96.12           O  
ATOM   2777  CG  GLU A 178      -9.332   0.688  13.056  1.00 96.12           C  
ATOM   2778  HG2 GLU A 178      -8.605   0.505  12.265  1.00 96.12           H  
ATOM   2779  HG3 GLU A 178      -9.145  -0.034  13.851  1.00 96.12           H  
ATOM   2780  CD  GLU A 178      -9.067   2.105  13.557  1.00 96.12           C  
ATOM   2781  OE1 GLU A 178      -7.918   2.562  13.396  1.00 96.12           O  
ATOM   2782  OE2 GLU A 178      -9.997   2.761  14.065  1.00 96.12           O  
ATOM   2783  N   THR A 179     -11.642  -2.372  13.261  1.00 98.23           N  
ATOM   2784  H   THR A 179     -11.999  -2.193  12.334  1.00 98.23           H  
ATOM   2785  CA  THR A 179     -11.194  -3.726  13.560  1.00 98.23           C  
ATOM   2786  HA  THR A 179     -11.785  -4.095  14.398  1.00 98.23           H  
ATOM   2787  C   THR A 179      -9.704  -3.689  13.906  1.00 98.23           C  
ATOM   2788  CB  THR A 179     -11.438  -4.657  12.366  1.00 98.23           C  
ATOM   2789  HB  THR A 179     -10.852  -4.319  11.511  1.00 98.23           H  
ATOM   2790  O   THR A 179      -8.936  -3.036  13.190  1.00 98.23           O  
ATOM   2791  CG2 THR A 179     -11.095  -6.114  12.681  1.00 98.23           C  
ATOM   2792 HG21 THR A 179     -10.023  -6.220  12.843  1.00 98.23           H  
ATOM   2793 HG22 THR A 179     -11.641  -6.441  13.566  1.00 98.23           H  
ATOM   2794 HG23 THR A 179     -11.379  -6.737  11.833  1.00 98.23           H  
ATOM   2795  OG1 THR A 179     -12.806  -4.624  12.025  1.00 98.23           O  
ATOM   2796  HG1 THR A 179     -12.950  -3.773  11.606  1.00 98.23           H  
ATOM   2797  N   PRO A 180      -9.270  -4.371  14.983  1.00 98.59           N  
ATOM   2798  CA  PRO A 180      -7.877  -4.345  15.393  1.00 98.59           C  
ATOM   2799  HA  PRO A 180      -7.644  -3.332  15.719  1.00 98.59           H  
ATOM   2800  C   PRO A 180      -6.949  -4.751  14.250  1.00 98.59           C  
ATOM   2801  CB  PRO A 180      -7.778  -5.281  16.597  1.00 98.59           C  
ATOM   2802  HB2 PRO A 180      -7.602  -6.306  16.271  1.00 98.59           H  
ATOM   2803  HB3 PRO A 180      -7.002  -4.961  17.293  1.00 98.59           H  
ATOM   2804  O   PRO A 180      -7.243  -5.682  13.497  1.00 98.59           O  
ATOM   2805  CG  PRO A 180      -9.174  -5.180  17.200  1.00 98.59           C  
ATOM   2806  HG2 PRO A 180      -9.282  -4.239  17.739  1.00 98.59           H  
ATOM   2807  HG3 PRO A 180      -9.407  -6.032  17.838  1.00 98.59           H  
ATOM   2808  CD  PRO A 180     -10.034  -5.156  15.941  1.00 98.59           C  
ATOM   2809  HD2 PRO A 180     -11.012  -4.728  16.164  1.00 98.59           H  
ATOM   2810  HD3 PRO A 180     -10.151  -6.170  15.558  1.00 98.59           H  
ATOM   2811  N   GLY A 181      -5.847  -4.022  14.103  1.00 98.77           N  
ATOM   2812  H   GLY A 181      -5.702  -3.247  14.735  1.00 98.77           H  
ATOM   2813  CA  GLY A 181      -4.859  -4.277  13.059  1.00 98.77           C  
ATOM   2814  HA2 GLY A 181      -4.635  -5.343  13.024  1.00 98.77           H  
ATOM   2815  HA3 GLY A 181      -3.941  -3.751  13.322  1.00 98.77           H  
ATOM   2816  C   GLY A 181      -5.280  -3.837  11.654  1.00 98.77           C  
ATOM   2817  O   GLY A 181      -4.595  -4.195  10.697  1.00 98.77           O  
ATOM   2818  N   ARG A 182      -6.358  -3.064  11.477  1.00 98.67           N  
ATOM   2819  H   ARG A 182      -6.943  -2.857  12.275  1.00 98.67           H  
ATOM   2820  CA  ARG A 182      -6.747  -2.528  10.160  1.00 98.67           C  
ATOM   2821  HA  ARG A 182      -6.874  -3.383   9.497  1.00 98.67           H  
ATOM   2822  C   ARG A 182      -5.644  -1.665   9.537  1.00 98.67           C  
ATOM   2823  CB  ARG A 182      -8.109  -1.829  10.281  1.00 98.67           C  
ATOM   2824  HB2 ARG A 182      -8.052  -1.110  11.098  1.00 98.67           H  
ATOM   2825  HB3 ARG A 182      -8.836  -2.588  10.572  1.00 98.67           H  
ATOM   2826  O   ARG A 182      -5.009  -0.862  10.211  1.00 98.67           O  
ATOM   2827  CG  ARG A 182      -8.659  -1.133   9.023  1.00 98.67           C  
ATOM   2828  HG2 ARG A 182      -9.745  -1.103   9.109  1.00 98.67           H  
ATOM   2829  HG3 ARG A 182      -8.400  -1.699   8.128  1.00 98.67           H  
ATOM   2830  CD  ARG A 182      -8.200   0.319   8.893  1.00 98.67           C  
ATOM   2831  HD2 ARG A 182      -7.126   0.344   8.705  1.00 98.67           H  
ATOM   2832  HD3 ARG A 182      -8.402   0.830   9.834  1.00 98.67           H  
ATOM   2833  NE  ARG A 182      -8.903   1.024   7.805  1.00 98.67           N  
ATOM   2834  HE  ARG A 182      -9.535   0.515   7.204  1.00 98.67           H  
ATOM   2835  NH1 ARG A 182      -7.794   3.005   8.066  1.00 98.67           N  
ATOM   2836 HH11 ARG A 182      -7.277   2.571   8.817  1.00 98.67           H  
ATOM   2837 HH12 ARG A 182      -7.362   3.748   7.537  1.00 98.67           H  
ATOM   2838  NH2 ARG A 182      -9.333   2.816   6.478  1.00 98.67           N  
ATOM   2839 HH21 ARG A 182      -9.245   3.802   6.279  1.00 98.67           H  
ATOM   2840 HH22 ARG A 182     -10.048   2.274   6.014  1.00 98.67           H  
ATOM   2841  CZ  ARG A 182      -8.694   2.275   7.465  1.00 98.67           C  
ATOM   2842  N   ILE A 183      -5.435  -1.823   8.231  1.00 98.69           N  
ATOM   2843  H   ILE A 183      -6.014  -2.499   7.755  1.00 98.69           H  
ATOM   2844  CA  ILE A 183      -4.424  -1.125   7.422  1.00 98.69           C  
ATOM   2845  HA  ILE A 183      -3.924  -0.376   8.037  1.00 98.69           H  
ATOM   2846  C   ILE A 183      -5.128  -0.415   6.265  1.00 98.69           C  
ATOM   2847  CB  ILE A 183      -3.357  -2.109   6.883  1.00 98.69           C  
ATOM   2848  HB  ILE A 183      -3.847  -2.797   6.194  1.00 98.69           H  
ATOM   2849  O   ILE A 183      -6.012  -0.996   5.639  1.00 98.69           O  
ATOM   2850  CG1 ILE A 183      -2.731  -2.942   8.023  1.00 98.69           C  
ATOM   2851 HG12 ILE A 183      -2.207  -2.273   8.705  1.00 98.69           H  
ATOM   2852 HG13 ILE A 183      -3.524  -3.435   8.584  1.00 98.69           H  
ATOM   2853  CG2 ILE A 183      -2.272  -1.334   6.103  1.00 98.69           C  
ATOM   2854 HG21 ILE A 183      -1.514  -2.010   5.707  1.00 98.69           H  
ATOM   2855 HG22 ILE A 183      -1.797  -0.594   6.747  1.00 98.69           H  
ATOM   2856 HG23 ILE A 183      -2.704  -0.827   5.240  1.00 98.69           H  
ATOM   2857  CD1 ILE A 183      -1.793  -4.064   7.568  1.00 98.69           C  
ATOM   2858 HD11 ILE A 183      -1.327  -4.512   8.446  1.00 98.69           H  
ATOM   2859 HD12 ILE A 183      -2.371  -4.820   7.038  1.00 98.69           H  
ATOM   2860 HD13 ILE A 183      -0.994  -3.696   6.925  1.00 98.69           H  
ATOM   2861  N   SER A 184      -4.721   0.818   5.952  1.00 96.43           N  
ATOM   2862  H   SER A 184      -3.959   1.231   6.470  1.00 96.43           H  
ATOM   2863  CA  SER A 184      -5.237   1.556   4.793  1.00 96.43           C  
ATOM   2864  HA  SER A 184      -5.694   0.845   4.105  1.00 96.43           H  
ATOM   2865  C   SER A 184      -4.152   2.249   3.977  1.00 96.43           C  
ATOM   2866  CB  SER A 184      -6.357   2.505   5.220  1.00 96.43           C  
ATOM   2867  HB2 SER A 184      -7.038   1.885   5.802  1.00 96.43           H  
ATOM   2868  HB3 SER A 184      -6.897   2.829   4.330  1.00 96.43           H  
ATOM   2869  O   SER A 184      -3.039   1.756   3.842  1.00 96.43           O  
ATOM   2870  OG  SER A 184      -5.936   3.651   5.967  1.00 96.43           O  
ATOM   2871  HG  SER A 184      -5.826   4.398   5.373  1.00 96.43           H  
ATOM   2872  N   ASP A 185      -4.507   3.379   3.386  1.00 98.20           N  
ATOM   2873  H   ASP A 185      -5.409   3.767   3.622  1.00 98.20           H  
ATOM   2874  CA  ASP A 185      -3.777   4.165   2.418  1.00 98.20           C  
ATOM   2875  HA  ASP A 185      -3.527   3.527   1.572  1.00 98.20           H  
ATOM   2876  C   ASP A 185      -2.482   4.796   2.938  1.00 98.20           C  
ATOM   2877  CB  ASP A 185      -4.742   5.251   1.930  1.00 98.20           C  
ATOM   2878  HB2 ASP A 185      -4.238   5.816   1.146  1.00 98.20           H  
ATOM   2879  HB3 ASP A 185      -5.623   4.785   1.489  1.00 98.20           H  
ATOM   2880  O   ASP A 185      -1.490   4.750   2.211  1.00 98.20           O  
ATOM   2881  CG  ASP A 185      -5.191   6.201   3.050  1.00 98.20           C  
ATOM   2882  OD1 ASP A 185      -5.745   5.693   4.063  1.00 98.20           O  
ATOM   2883  OD2 ASP A 185      -4.916   7.407   2.907  1.00 98.20           O  
ATOM   2884  N   SER A 186      -2.459   5.354   4.156  1.00 98.50           N  
ATOM   2885  H   SER A 186      -3.342   5.430   4.642  1.00 98.50           H  
ATOM   2886  CA  SER A 186      -1.381   6.246   4.620  1.00 98.50           C  
ATOM   2887  HA  SER A 186      -1.403   7.154   4.017  1.00 98.50           H  
ATOM   2888  C   SER A 186       0.021   5.647   4.511  1.00 98.50           C  
ATOM   2889  CB  SER A 186      -1.603   6.639   6.084  1.00 98.50           C  
ATOM   2890  HB2 SER A 186      -0.786   7.281   6.414  1.00 98.50           H  
ATOM   2891  HB3 SER A 186      -1.620   5.743   6.704  1.00 98.50           H  
ATOM   2892  O   SER A 186       0.966   6.356   4.169  1.00 98.50           O  
ATOM   2893  OG  SER A 186      -2.822   7.333   6.225  1.00 98.50           O  
ATOM   2894  HG  SER A 186      -2.951   7.582   7.143  1.00 98.50           H  
ATOM   2895  N   SER A 187       0.167   4.349   4.784  1.00 98.24           N  
ATOM   2896  H   SER A 187      -0.655   3.803   5.002  1.00 98.24           H  
ATOM   2897  CA  SER A 187       1.444   3.629   4.738  1.00 98.24           C  
ATOM   2898  HA  SER A 187       2.239   4.357   4.899  1.00 98.24           H  
ATOM   2899  C   SER A 187       1.731   2.950   3.392  1.00 98.24           C  
ATOM   2900  CB  SER A 187       1.527   2.635   5.893  1.00 98.24           C  
ATOM   2901  HB2 SER A 187       2.435   2.040   5.798  1.00 98.24           H  
ATOM   2902  HB3 SER A 187       1.569   3.182   6.835  1.00 98.24           H  
ATOM   2903  O   SER A 187       2.639   2.125   3.289  1.00 98.24           O  
ATOM   2904  OG  SER A 187       0.384   1.799   5.885  1.00 98.24           O  
ATOM   2905  HG  SER A 187       0.580   1.004   6.386  1.00 98.24           H  
ATOM   2906  N   THR A 188       0.964   3.280   2.352  1.00 98.81           N  
ATOM   2907  H   THR A 188       0.268   3.999   2.484  1.00 98.81           H  
ATOM   2908  CA  THR A 188       1.040   2.666   1.021  1.00 98.81           C  
ATOM   2909  HA  THR A 188       1.954   2.075   0.948  1.00 98.81           H  
ATOM   2910  C   THR A 188       1.087   3.729  -0.073  1.00 98.81           C  
ATOM   2911  CB  THR A 188      -0.154   1.731   0.752  1.00 98.81           C  
ATOM   2912  HB  THR A 188       0.071   1.144  -0.138  1.00 98.81           H  
ATOM   2913  O   THR A 188       0.737   4.891   0.142  1.00 98.81           O  
ATOM   2914  CG2 THR A 188      -0.465   0.755   1.885  1.00 98.81           C  
ATOM   2915 HG21 THR A 188       0.411   0.139   2.088  1.00 98.81           H  
ATOM   2916 HG22 THR A 188      -1.296   0.112   1.597  1.00 98.81           H  
ATOM   2917 HG23 THR A 188      -0.737   1.293   2.794  1.00 98.81           H  
ATOM   2918  OG1 THR A 188      -1.310   2.488   0.483  1.00 98.81           O  
ATOM   2919  HG1 THR A 188      -1.424   3.085   1.226  1.00 98.81           H  
ATOM   2920  N   VAL A 189       1.429   3.311  -1.292  1.00 98.94           N  
ATOM   2921  H   VAL A 189       1.761   2.364  -1.408  1.00 98.94           H  
ATOM   2922  CA  VAL A 189       1.428   4.191  -2.473  1.00 98.94           C  
ATOM   2923  HA  VAL A 189       2.033   5.066  -2.236  1.00 98.94           H  
ATOM   2924  C   VAL A 189       0.040   4.719  -2.858  1.00 98.94           C  
ATOM   2925  CB  VAL A 189       2.087   3.510  -3.680  1.00 98.94           C  
ATOM   2926  HB  VAL A 189       2.181   4.245  -4.480  1.00 98.94           H  
ATOM   2927  O   VAL A 189      -0.070   5.573  -3.734  1.00 98.94           O  
ATOM   2928  CG1 VAL A 189       3.487   3.008  -3.345  1.00 98.94           C  
ATOM   2929 HG11 VAL A 189       3.961   2.700  -4.277  1.00 98.94           H  
ATOM   2930 HG12 VAL A 189       4.079   3.809  -2.902  1.00 98.94           H  
ATOM   2931 HG13 VAL A 189       3.452   2.161  -2.661  1.00 98.94           H  
ATOM   2932  CG2 VAL A 189       1.269   2.329  -4.212  1.00 98.94           C  
ATOM   2933 HG21 VAL A 189       0.321   2.708  -4.594  1.00 98.94           H  
ATOM   2934 HG22 VAL A 189       1.800   1.858  -5.039  1.00 98.94           H  
ATOM   2935 HG23 VAL A 189       1.091   1.591  -3.430  1.00 98.94           H  
ATOM   2936  N   ALA A 190      -1.035   4.225  -2.233  1.00 98.94           N  
ATOM   2937  H   ALA A 190      -0.908   3.546  -1.497  1.00 98.94           H  
ATOM   2938  CA  ALA A 190      -2.375   4.757  -2.452  1.00 98.94           C  
ATOM   2939  HA  ALA A 190      -2.527   4.903  -3.521  1.00 98.94           H  
ATOM   2940  C   ALA A 190      -2.580   6.115  -1.766  1.00 98.94           C  
ATOM   2941  CB  ALA A 190      -3.406   3.745  -1.956  1.00 98.94           C  
ATOM   2942  HB1 ALA A 190      -4.397   4.131  -2.193  1.00 98.94           H  
ATOM   2943  HB2 ALA A 190      -3.328   3.618  -0.877  1.00 98.94           H  
ATOM   2944  HB3 ALA A 190      -3.267   2.782  -2.447  1.00 98.94           H  
ATOM   2945  O   ALA A 190      -3.220   6.988  -2.350  1.00 98.94           O  
ATOM   2946  N   GLY A 191      -2.037   6.297  -0.557  1.00 98.85           N  
ATOM   2947  H   GLY A 191      -1.519   5.540  -0.135  1.00 98.85           H  
ATOM   2948  CA  GLY A 191      -2.181   7.531   0.223  1.00 98.85           C  
ATOM   2949  HA2 GLY A 191      -2.405   7.271   1.258  1.00 98.85           H  
ATOM   2950  HA3 GLY A 191      -3.017   8.115  -0.162  1.00 98.85           H  
ATOM   2951  C   GLY A 191      -0.937   8.419   0.233  1.00 98.85           C  
ATOM   2952  O   GLY A 191      -1.042   9.612   0.518  1.00 98.85           O  
ATOM   2953  N   THR A 192       0.229   7.858  -0.098  1.00 98.97           N  
ATOM   2954  H   THR A 192       0.246   6.861  -0.259  1.00 98.97           H  
ATOM   2955  CA  THR A 192       1.527   8.534   0.017  1.00 98.97           C  
ATOM   2956  HA  THR A 192       1.394   9.616   0.013  1.00 98.97           H  
ATOM   2957  C   THR A 192       2.420   8.137  -1.145  1.00 98.97           C  
ATOM   2958  CB  THR A 192       2.209   8.120   1.329  1.00 98.97           C  
ATOM   2959  HB  THR A 192       2.419   7.051   1.319  1.00 98.97           H  
ATOM   2960  O   THR A 192       2.916   7.014  -1.183  1.00 98.97           O  
ATOM   2961  CG2 THR A 192       3.495   8.895   1.610  1.00 98.97           C  
ATOM   2962 HG21 THR A 192       4.245   8.659   0.854  1.00 98.97           H  
ATOM   2963 HG22 THR A 192       3.886   8.610   2.587  1.00 98.97           H  
ATOM   2964 HG23 THR A 192       3.288   9.965   1.608  1.00 98.97           H  
ATOM   2965  OG1 THR A 192       1.344   8.378   2.399  1.00 98.97           O  
ATOM   2966  HG1 THR A 192       1.281   7.580   2.928  1.00 98.97           H  
ATOM   2967  N   TYR A 193       2.651   9.038  -2.097  1.00 98.97           N  
ATOM   2968  H   TYR A 193       2.216   9.949  -2.052  1.00 98.97           H  
ATOM   2969  CA  TYR A 193       3.524   8.717  -3.225  1.00 98.97           C  
ATOM   2970  HA  TYR A 193       4.309   8.051  -2.868  1.00 98.97           H  
ATOM   2971  C   TYR A 193       4.212   9.955  -3.791  1.00 98.97           C  
ATOM   2972  CB  TYR A 193       2.712   7.970  -4.293  1.00 98.97           C  
ATOM   2973  HB2 TYR A 193       2.062   8.678  -4.808  1.00 98.97           H  
ATOM   2974  HB3 TYR A 193       2.070   7.234  -3.809  1.00 98.97           H  
ATOM   2975  O   TYR A 193       3.590  11.009  -3.930  1.00 98.97           O  
ATOM   2976  CG  TYR A 193       3.566   7.224  -5.293  1.00 98.97           C  
ATOM   2977  CD1 TYR A 193       3.529   7.580  -6.647  1.00 98.97           C  
ATOM   2978  HD1 TYR A 193       2.868   8.381  -6.946  1.00 98.97           H  
ATOM   2979  CD2 TYR A 193       4.394   6.170  -4.873  1.00 98.97           C  
ATOM   2980  HD2 TYR A 193       4.420   5.886  -3.831  1.00 98.97           H  
ATOM   2981  CE1 TYR A 193       4.334   6.915  -7.589  1.00 98.97           C  
ATOM   2982  HE1 TYR A 193       4.322   7.201  -8.631  1.00 98.97           H  
ATOM   2983  CE2 TYR A 193       5.206   5.498  -5.804  1.00 98.97           C  
ATOM   2984  HE2 TYR A 193       5.843   4.689  -5.475  1.00 98.97           H  
ATOM   2985  OH  TYR A 193       6.045   5.299  -8.044  1.00 98.97           O  
ATOM   2986  HH  TYR A 193       6.714   4.804  -7.565  1.00 98.97           H  
ATOM   2987  CZ  TYR A 193       5.198   5.887  -7.161  1.00 98.97           C  
ATOM   2988  N   ALA A 194       5.498   9.833  -4.114  1.00 98.96           N  
ATOM   2989  H   ALA A 194       5.955   8.940  -3.997  1.00 98.96           H  
ATOM   2990  CA  ALA A 194       6.258  10.880  -4.779  1.00 98.96           C  
ATOM   2991  HA  ALA A 194       5.562  11.455  -5.391  1.00 98.96           H  
ATOM   2992  C   ALA A 194       7.312  10.304  -5.721  1.00 98.96           C  
ATOM   2993  CB  ALA A 194       6.903  11.818  -3.749  1.00 98.96           C  
ATOM   2994  HB1 ALA A 194       7.473  12.591  -4.264  1.00 98.96           H  
ATOM   2995  HB2 ALA A 194       6.128  12.301  -3.153  1.00 98.96           H  
ATOM   2996  HB3 ALA A 194       7.576  11.256  -3.101  1.00 98.96           H  
ATOM   2997  O   ALA A 194       7.892   9.250  -5.476  1.00 98.96           O  
ATOM   2998  N   ASN A 195       7.595  11.046  -6.781  1.00 98.89           N  
ATOM   2999  H   ASN A 195       7.073  11.901  -6.907  1.00 98.89           H  
ATOM   3000  CA  ASN A 195       8.740  10.842  -7.656  1.00 98.89           C  
ATOM   3001  HA  ASN A 195       9.519  10.304  -7.116  1.00 98.89           H  
ATOM   3002  C   ASN A 195       9.323  12.212  -8.055  1.00 98.89           C  
ATOM   3003  CB  ASN A 195       8.306   9.949  -8.835  1.00 98.89           C  
ATOM   3004  HB2 ASN A 195       7.848   9.045  -8.435  1.00 98.89           H  
ATOM   3005  HB3 ASN A 195       9.191   9.644  -9.395  1.00 98.89           H  
ATOM   3006  O   ASN A 195       8.962  13.245  -7.490  1.00 98.89           O  
ATOM   3007  CG  ASN A 195       7.334  10.592  -9.806  1.00 98.89           C  
ATOM   3008  ND2 ASN A 195       6.872   9.826 -10.763  1.00 98.89           N  
ATOM   3009 HD21 ASN A 195       7.131   8.850 -10.802  1.00 98.89           H  
ATOM   3010 HD22 ASN A 195       6.260  10.239 -11.453  1.00 98.89           H  
ATOM   3011  OD1 ASN A 195       7.033  11.774  -9.765  1.00 98.89           O  
ATOM   3012  N   THR A 196      10.200  12.249  -9.056  1.00 98.69           N  
ATOM   3013  H   THR A 196      10.541  11.379  -9.440  1.00 98.69           H  
ATOM   3014  CA  THR A 196      10.821  13.489  -9.549  1.00 98.69           C  
ATOM   3015  HA  THR A 196      11.246  14.028  -8.702  1.00 98.69           H  
ATOM   3016  C   THR A 196       9.846  14.449 -10.245  1.00 98.69           C  
ATOM   3017  CB  THR A 196      11.959  13.156 -10.523  1.00 98.69           C  
ATOM   3018  HB  THR A 196      12.371  14.079 -10.933  1.00 98.69           H  
ATOM   3019  O   THR A 196      10.240  15.554 -10.609  1.00 98.69           O  
ATOM   3020  CG2 THR A 196      13.092  12.387  -9.849  1.00 98.69           C  
ATOM   3021 HG21 THR A 196      13.479  12.973  -9.016  1.00 98.69           H  
ATOM   3022 HG22 THR A 196      12.744  11.421  -9.483  1.00 98.69           H  
ATOM   3023 HG23 THR A 196      13.897  12.223 -10.566  1.00 98.69           H  
ATOM   3024  OG1 THR A 196      11.470  12.355 -11.580  1.00 98.69           O  
ATOM   3025  HG1 THR A 196      10.961  12.912 -12.174  1.00 98.69           H  
ATOM   3026  N   TYR A 197       8.600  14.039 -10.498  1.00 98.84           N  
ATOM   3027  H   TYR A 197       8.317  13.135 -10.146  1.00 98.84           H  
ATOM   3028  CA  TYR A 197       7.591  14.828 -11.210  1.00 98.84           C  
ATOM   3029  HA  TYR A 197       8.075  15.661 -11.719  1.00 98.84           H  
ATOM   3030  C   TYR A 197       6.546  15.427 -10.276  1.00 98.84           C  
ATOM   3031  CB  TYR A 197       6.897  13.977 -12.281  1.00 98.84           C  
ATOM   3032  HB2 TYR A 197       6.104  14.571 -12.735  1.00 98.84           H  
ATOM   3033  HB3 TYR A 197       6.416  13.114 -11.820  1.00 98.84           H  
ATOM   3034  O   TYR A 197       6.092  16.545 -10.527  1.00 98.84           O  
ATOM   3035  CG  TYR A 197       7.823  13.502 -13.377  1.00 98.84           C  
ATOM   3036  CD1 TYR A 197       7.932  14.242 -14.570  1.00 98.84           C  
ATOM   3037  HD1 TYR A 197       7.297  15.104 -14.714  1.00 98.84           H  
ATOM   3038  CD2 TYR A 197       8.559  12.314 -13.210  1.00 98.84           C  
ATOM   3039  HD2 TYR A 197       8.451  11.736 -12.304  1.00 98.84           H  
ATOM   3040  CE1 TYR A 197       8.795  13.798 -15.590  1.00 98.84           C  
ATOM   3041  HE1 TYR A 197       8.840  14.291 -16.550  1.00 98.84           H  
ATOM   3042  CE2 TYR A 197       9.428  11.872 -14.223  1.00 98.84           C  
ATOM   3043  HE2 TYR A 197       9.992  10.960 -14.092  1.00 98.84           H  
ATOM   3044  OH  TYR A 197      10.378  12.210 -16.406  1.00 98.84           O  
ATOM   3045  HH  TYR A 197      10.787  11.364 -16.208  1.00 98.84           H  
ATOM   3046  CZ  TYR A 197       9.547  12.617 -15.414  1.00 98.84           C  
ATOM   3047  N   CYS A 198       6.137  14.691  -9.242  1.00 98.90           N  
ATOM   3048  H   CYS A 198       6.544  13.778  -9.099  1.00 98.90           H  
ATOM   3049  CA  CYS A 198       5.077  15.100  -8.331  1.00 98.90           C  
ATOM   3050  HA  CYS A 198       5.193  16.161  -8.114  1.00 98.90           H  
ATOM   3051  C   CYS A 198       5.149  14.331  -7.007  1.00 98.90           C  
ATOM   3052  CB  CYS A 198       3.736  14.867  -9.043  1.00 98.90           C  
ATOM   3053  HB2 CYS A 198       3.780  15.317 -10.034  1.00 98.90           H  
ATOM   3054  HB3 CYS A 198       3.561  13.797  -9.155  1.00 98.90           H  
ATOM   3055  O   CYS A 198       5.599  13.187  -6.979  1.00 98.90           O  
ATOM   3056  SG  CYS A 198       2.364  15.623  -8.133  1.00 98.90           S  
ATOM   3057  HG  CYS A 198       2.943  16.804  -7.897  1.00 98.90           H  
ATOM   3058  N   GLY A 199       4.668  14.945  -5.926  1.00 98.96           N  
ATOM   3059  H   GLY A 199       4.327  15.890  -6.035  1.00 98.96           H  
ATOM   3060  CA  GLY A 199       4.425  14.300  -4.637  1.00 98.96           C  
ATOM   3061  HA2 GLY A 199       4.563  13.222  -4.727  1.00 98.96           H  
ATOM   3062  HA3 GLY A 199       5.118  14.680  -3.887  1.00 98.96           H  
ATOM   3063  C   GLY A 199       3.004  14.563  -4.166  1.00 98.96           C  
ATOM   3064  O   GLY A 199       2.506  15.674  -4.344  1.00 98.96           O  
ATOM   3065  N   ILE A 200       2.360  13.547  -3.591  1.00 98.98           N  
ATOM   3066  H   ILE A 200       2.837  12.659  -3.529  1.00 98.98           H  
ATOM   3067  CA  ILE A 200       0.944  13.553  -3.214  1.00 98.98           C  
ATOM   3068  HA  ILE A 200       0.607  14.585  -3.124  1.00 98.98           H  
ATOM   3069  C   ILE A 200       0.745  12.869  -1.856  1.00 98.98           C  
ATOM   3070  CB  ILE A 200       0.105  12.849  -4.308  1.00 98.98           C  
ATOM   3071  HB  ILE A 200       0.471  11.827  -4.403  1.00 98.98           H  
ATOM   3072  O   ILE A 200       1.208  11.743  -1.654  1.00 98.98           O  
ATOM   3073  CG1 ILE A 200       0.206  13.489  -5.706  1.00 98.98           C  
ATOM   3074 HG12 ILE A 200       1.250  13.546  -6.011  1.00 98.98           H  
ATOM   3075 HG13 ILE A 200      -0.302  12.841  -6.421  1.00 98.98           H  
ATOM   3076  CG2 ILE A 200      -1.367  12.779  -3.888  1.00 98.98           C  
ATOM   3077 HG21 ILE A 200      -1.985  12.433  -4.716  1.00 98.98           H  
ATOM   3078 HG22 ILE A 200      -1.443  12.060  -3.073  1.00 98.98           H  
ATOM   3079 HG23 ILE A 200      -1.724  13.752  -3.550  1.00 98.98           H  
ATOM   3080  CD1 ILE A 200      -0.410  14.881  -5.805  1.00 98.98           C  
ATOM   3081 HD11 ILE A 200      -0.200  15.298  -6.790  1.00 98.98           H  
ATOM   3082 HD12 ILE A 200      -1.489  14.821  -5.667  1.00 98.98           H  
ATOM   3083 HD13 ILE A 200       0.019  15.526  -5.038  1.00 98.98           H  
ATOM   3084  N   SER A 201       0.015  13.533  -0.955  1.00 98.95           N  
ATOM   3085  H   SER A 201      -0.366  14.427  -1.232  1.00 98.95           H  
ATOM   3086  CA  SER A 201      -0.447  12.983   0.330  1.00 98.95           C  
ATOM   3087  HA  SER A 201      -0.200  11.922   0.378  1.00 98.95           H  
ATOM   3088  C   SER A 201      -1.961  13.133   0.459  1.00 98.95           C  
ATOM   3089  CB  SER A 201       0.241  13.677   1.507  1.00 98.95           C  
ATOM   3090  HB2 SER A 201       1.320  13.538   1.440  1.00 98.95           H  
ATOM   3091  HB3 SER A 201       0.024  14.744   1.469  1.00 98.95           H  
ATOM   3092  O   SER A 201      -2.506  14.181   0.101  1.00 98.95           O  
ATOM   3093  OG  SER A 201      -0.212  13.158   2.742  1.00 98.95           O  
ATOM   3094  HG  SER A 201       0.258  12.344   2.938  1.00 98.95           H  
ATOM   3095  N   LEU A 202      -2.625  12.093   0.965  1.00 98.55           N  
ATOM   3096  H   LEU A 202      -2.093  11.274   1.222  1.00 98.55           H  
ATOM   3097  CA  LEU A 202      -4.081  11.999   1.079  1.00 98.55           C  
ATOM   3098  HA  LEU A 202      -4.536  12.865   0.597  1.00 98.55           H  
ATOM   3099  C   LEU A 202      -4.555  11.993   2.541  1.00 98.55           C  
ATOM   3100  CB  LEU A 202      -4.578  10.725   0.361  1.00 98.55           C  
ATOM   3101  HB2 LEU A 202      -3.907   9.909   0.630  1.00 98.55           H  
ATOM   3102  HB3 LEU A 202      -5.552  10.460   0.774  1.00 98.55           H  
ATOM   3103  O   LEU A 202      -3.826  11.646   3.471  1.00 98.55           O  
ATOM   3104  CG  LEU A 202      -4.747  10.747  -1.169  1.00 98.55           C  
ATOM   3105  HG  LEU A 202      -4.798   9.712  -1.508  1.00 98.55           H  
ATOM   3106  CD1 LEU A 202      -6.049  11.422  -1.584  1.00 98.55           C  
ATOM   3107 HD11 LEU A 202      -6.109  12.416  -1.139  1.00 98.55           H  
ATOM   3108 HD12 LEU A 202      -6.885  10.825  -1.219  1.00 98.55           H  
ATOM   3109 HD13 LEU A 202      -6.116  11.487  -2.670  1.00 98.55           H  
ATOM   3110  CD2 LEU A 202      -3.602  11.405  -1.915  1.00 98.55           C  
ATOM   3111 HD21 LEU A 202      -2.668  10.970  -1.560  1.00 98.55           H  
ATOM   3112 HD22 LEU A 202      -3.603  12.480  -1.735  1.00 98.55           H  
ATOM   3113 HD23 LEU A 202      -3.710  11.215  -2.982  1.00 98.55           H  
ATOM   3114  N   THR A 203      -5.828  12.331   2.720  1.00 96.87           N  
ATOM   3115  H   THR A 203      -6.319  12.702   1.919  1.00 96.87           H  
ATOM   3116  CA  THR A 203      -6.637  12.074   3.915  1.00 96.87           C  
ATOM   3117  HA  THR A 203      -6.232  11.204   4.431  1.00 96.87           H  
ATOM   3118  C   THR A 203      -8.067  11.751   3.487  1.00 96.87           C  
ATOM   3119  CB  THR A 203      -6.590  13.272   4.876  1.00 96.87           C  
ATOM   3120  HB  THR A 203      -5.548  13.421   5.158  1.00 96.87           H  
ATOM   3121  O   THR A 203      -8.526  12.251   2.464  1.00 96.87           O  
ATOM   3122  CG2 THR A 203      -7.111  14.591   4.302  1.00 96.87           C  
ATOM   3123 HG21 THR A 203      -8.137  14.495   3.946  1.00 96.87           H  
ATOM   3124 HG22 THR A 203      -7.058  15.369   5.064  1.00 96.87           H  
ATOM   3125 HG23 THR A 203      -6.479  14.894   3.467  1.00 96.87           H  
ATOM   3126  OG1 THR A 203      -7.292  12.978   6.064  1.00 96.87           O  
ATOM   3127  HG1 THR A 203      -8.234  13.074   5.905  1.00 96.87           H  
ATOM   3128  N   GLY A 204      -8.809  10.935   4.236  1.00 94.67           N  
ATOM   3129  H   GLY A 204      -8.401  10.484   5.043  1.00 94.67           H  
ATOM   3130  CA  GLY A 204     -10.165  10.536   3.840  1.00 94.67           C  
ATOM   3131  HA2 GLY A 204     -10.898  11.270   4.174  1.00 94.67           H  
ATOM   3132  HA3 GLY A 204     -10.221  10.473   2.753  1.00 94.67           H  
ATOM   3133  C   GLY A 204     -10.577   9.179   4.378  1.00 94.67           C  
ATOM   3134  O   GLY A 204     -10.062   8.734   5.405  1.00 94.67           O  
ATOM   3135  N   ILE A 205     -11.508   8.531   3.679  1.00 95.04           N  
ATOM   3136  H   ILE A 205     -11.826   8.927   2.806  1.00 95.04           H  
ATOM   3137  CA  ILE A 205     -11.836   7.127   3.924  1.00 95.04           C  
ATOM   3138  HA  ILE A 205     -11.823   6.937   4.997  1.00 95.04           H  
ATOM   3139  C   ILE A 205     -10.742   6.289   3.268  1.00 95.04           C  
ATOM   3140  CB  ILE A 205     -13.246   6.776   3.405  1.00 95.04           C  
ATOM   3141  HB  ILE A 205     -13.311   7.071   2.358  1.00 95.04           H  
ATOM   3142  O   ILE A 205     -10.593   6.268   2.046  1.00 95.04           O  
ATOM   3143  CG1 ILE A 205     -14.308   7.557   4.213  1.00 95.04           C  
ATOM   3144 HG12 ILE A 205     -14.244   7.276   5.264  1.00 95.04           H  
ATOM   3145 HG13 ILE A 205     -14.100   8.624   4.142  1.00 95.04           H  
ATOM   3146  CG2 ILE A 205     -13.502   5.259   3.512  1.00 95.04           C  
ATOM   3147 HG21 ILE A 205     -13.480   4.933   4.552  1.00 95.04           H  
ATOM   3148 HG22 ILE A 205     -14.472   5.018   3.077  1.00 95.04           H  
ATOM   3149 HG23 ILE A 205     -12.766   4.695   2.938  1.00 95.04           H  
ATOM   3150  CD1 ILE A 205     -15.750   7.344   3.737  1.00 95.04           C  
ATOM   3151 HD11 ILE A 205     -15.816   7.473   2.657  1.00 95.04           H  
ATOM   3152 HD12 ILE A 205     -16.092   6.343   4.001  1.00 95.04           H  
ATOM   3153 HD13 ILE A 205     -16.402   8.070   4.223  1.00 95.04           H  
ATOM   3154  N   GLY A 206      -9.954   5.608   4.098  1.00 96.49           N  
ATOM   3155  H   GLY A 206     -10.091   5.745   5.089  1.00 96.49           H  
ATOM   3156  CA  GLY A 206      -8.772   4.894   3.624  1.00 96.49           C  
ATOM   3157  HA2 GLY A 206      -8.091   5.613   3.168  1.00 96.49           H  
ATOM   3158  HA3 GLY A 206      -8.269   4.435   4.475  1.00 96.49           H  
ATOM   3159  C   GLY A 206      -9.082   3.816   2.582  1.00 96.49           C  
ATOM   3160  O   GLY A 206      -8.329   3.672   1.624  1.00 96.49           O  
ATOM   3161  N   GLU A 207     -10.203   3.103   2.711  1.00 97.32           N  
ATOM   3162  H   GLU A 207     -10.770   3.205   3.541  1.00 97.32           H  
ATOM   3163  CA  GLU A 207     -10.642   2.117   1.720  1.00 97.32           C  
ATOM   3164  HA  GLU A 207      -9.843   1.392   1.565  1.00 97.32           H  
ATOM   3165  C   GLU A 207     -10.915   2.758   0.350  1.00 97.32           C  
ATOM   3166  CB  GLU A 207     -11.885   1.361   2.220  1.00 97.32           C  
ATOM   3167  HB2 GLU A 207     -12.644   2.070   2.551  1.00 97.32           H  
ATOM   3168  HB3 GLU A 207     -12.302   0.810   1.376  1.00 97.32           H  
ATOM   3169  O   GLU A 207     -10.488   2.202  -0.656  1.00 97.32           O  
ATOM   3170  CG  GLU A 207     -11.604   0.329   3.330  1.00 97.32           C  
ATOM   3171  HG2 GLU A 207     -10.836  -0.359   2.977  1.00 97.32           H  
ATOM   3172  HG3 GLU A 207     -12.517  -0.249   3.473  1.00 97.32           H  
ATOM   3173  CD  GLU A 207     -11.180   0.927   4.685  1.00 97.32           C  
ATOM   3174  OE1 GLU A 207     -10.413   0.280   5.438  1.00 97.32           O  
ATOM   3175  OE2 GLU A 207     -11.510   2.098   4.985  1.00 97.32           O  
ATOM   3176  N   ASP A 208     -11.537   3.938   0.282  1.00 97.12           N  
ATOM   3177  H   ASP A 208     -11.843   4.385   1.135  1.00 97.12           H  
ATOM   3178  CA  ASP A 208     -11.803   4.628  -0.991  1.00 97.12           C  
ATOM   3179  HA  ASP A 208     -12.324   3.947  -1.664  1.00 97.12           H  
ATOM   3180  C   ASP A 208     -10.508   5.078  -1.675  1.00 97.12           C  
ATOM   3181  CB  ASP A 208     -12.688   5.861  -0.767  1.00 97.12           C  
ATOM   3182  HB2 ASP A 208     -12.192   6.546  -0.079  1.00 97.12           H  
ATOM   3183  HB3 ASP A 208     -12.801   6.372  -1.723  1.00 97.12           H  
ATOM   3184  O   ASP A 208     -10.359   4.962  -2.898  1.00 97.12           O  
ATOM   3185  CG  ASP A 208     -14.088   5.549  -0.251  1.00 97.12           C  
ATOM   3186  OD1 ASP A 208     -14.546   4.399  -0.430  1.00 97.12           O  
ATOM   3187  OD2 ASP A 208     -14.691   6.504   0.287  1.00 97.12           O  
ATOM   3188  N   ILE A 209      -9.553   5.557  -0.872  1.00 98.26           N  
ATOM   3189  H   ILE A 209      -9.776   5.632   0.110  1.00 98.26           H  
ATOM   3190  CA  ILE A 209      -8.228   5.987  -1.326  1.00 98.26           C  
ATOM   3191  HA  ILE A 209      -8.358   6.684  -2.153  1.00 98.26           H  
ATOM   3192  C   ILE A 209      -7.429   4.789  -1.860  1.00 98.26           C  
ATOM   3193  CB  ILE A 209      -7.496   6.722  -0.180  1.00 98.26           C  
ATOM   3194  HB  ILE A 209      -7.472   6.071   0.694  1.00 98.26           H  
ATOM   3195  O   ILE A 209      -6.840   4.887  -2.942  1.00 98.26           O  
ATOM   3196  CG1 ILE A 209      -8.232   8.030   0.190  1.00 98.26           C  
ATOM   3197 HG12 ILE A 209      -9.307   7.853   0.247  1.00 98.26           H  
ATOM   3198 HG13 ILE A 209      -8.065   8.770  -0.593  1.00 98.26           H  
ATOM   3199  CG2 ILE A 209      -6.052   7.061  -0.588  1.00 98.26           C  
ATOM   3200 HG21 ILE A 209      -5.490   6.160  -0.832  1.00 98.26           H  
ATOM   3201 HG22 ILE A 209      -6.065   7.725  -1.453  1.00 98.26           H  
ATOM   3202 HG23 ILE A 209      -5.533   7.565   0.227  1.00 98.26           H  
ATOM   3203  CD1 ILE A 209      -7.809   8.618   1.539  1.00 98.26           C  
ATOM   3204 HD11 ILE A 209      -8.069   7.928   2.341  1.00 98.26           H  
ATOM   3205 HD12 ILE A 209      -8.340   9.558   1.691  1.00 98.26           H  
ATOM   3206 HD13 ILE A 209      -6.736   8.811   1.572  1.00 98.26           H  
ATOM   3207  N   VAL A 210      -7.441   3.655  -1.143  1.00 98.83           N  
ATOM   3208  H   VAL A 210      -7.944   3.664  -0.267  1.00 98.83           H  
ATOM   3209  CA  VAL A 210      -6.827   2.385  -1.574  1.00 98.83           C  
ATOM   3210  HA  VAL A 210      -5.776   2.554  -1.810  1.00 98.83           H  
ATOM   3211  C   VAL A 210      -7.475   1.886  -2.858  1.00 98.83           C  
ATOM   3212  CB  VAL A 210      -6.884   1.312  -0.466  1.00 98.83           C  
ATOM   3213  HB  VAL A 210      -7.895   1.260  -0.063  1.00 98.83           H  
ATOM   3214  O   VAL A 210      -6.775   1.662  -3.840  1.00 98.83           O  
ATOM   3215  CG1 VAL A 210      -6.488  -0.086  -0.963  1.00 98.83           C  
ATOM   3216 HG11 VAL A 210      -5.494  -0.062  -1.411  1.00 98.83           H  
ATOM   3217 HG12 VAL A 210      -6.489  -0.790  -0.131  1.00 98.83           H  
ATOM   3218 HG13 VAL A 210      -7.206  -0.447  -1.699  1.00 98.83           H  
ATOM   3219  CG2 VAL A 210      -5.911   1.656   0.669  1.00 98.83           C  
ATOM   3220 HG21 VAL A 210      -6.139   2.644   1.067  1.00 98.83           H  
ATOM   3221 HG22 VAL A 210      -6.012   0.929   1.475  1.00 98.83           H  
ATOM   3222 HG23 VAL A 210      -4.883   1.650   0.304  1.00 98.83           H  
ATOM   3223  N   ASN A 211      -8.800   1.780  -2.894  1.00 98.71           N  
ATOM   3224  H   ASN A 211      -9.323   1.995  -2.057  1.00 98.71           H  
ATOM   3225  CA  ASN A 211      -9.543   1.269  -4.046  1.00 98.71           C  
ATOM   3226  HA  ASN A 211      -9.243   0.239  -4.241  1.00 98.71           H  
ATOM   3227  C   ASN A 211      -9.274   2.062  -5.331  1.00 98.71           C  
ATOM   3228  CB  ASN A 211     -11.034   1.306  -3.692  1.00 98.71           C  
ATOM   3229  HB2 ASN A 211     -11.622   1.159  -4.598  1.00 98.71           H  
ATOM   3230  HB3 ASN A 211     -11.291   2.290  -3.300  1.00 98.71           H  
ATOM   3231  O   ASN A 211      -9.323   1.497  -6.419  1.00 98.71           O  
ATOM   3232  CG  ASN A 211     -11.438   0.247  -2.679  1.00 98.71           C  
ATOM   3233  ND2 ASN A 211     -12.554   0.433  -2.015  1.00 98.71           N  
ATOM   3234 HD21 ASN A 211     -13.067   1.292  -2.157  1.00 98.71           H  
ATOM   3235 HD22 ASN A 211     -12.699  -0.155  -1.207  1.00 98.71           H  
ATOM   3236  OD1 ASN A 211     -10.770  -0.754  -2.455  1.00 98.71           O  
ATOM   3237  N   ASN A 212      -8.956   3.353  -5.211  1.00 98.68           N  
ATOM   3238  H   ASN A 212      -8.987   3.759  -4.287  1.00 98.68           H  
ATOM   3239  CA  ASN A 212      -8.620   4.217  -6.338  1.00 98.68           C  
ATOM   3240  HA  ASN A 212      -9.000   3.760  -7.252  1.00 98.68           H  
ATOM   3241  C   ASN A 212      -7.114   4.404  -6.575  1.00 98.68           C  
ATOM   3242  CB  ASN A 212      -9.338   5.558  -6.148  1.00 98.68           C  
ATOM   3243  HB2 ASN A 212      -8.898   6.313  -6.799  1.00 98.68           H  
ATOM   3244  HB3 ASN A 212      -9.248   5.899  -5.117  1.00 98.68           H  
ATOM   3245  O   ASN A 212      -6.757   5.116  -7.518  1.00 98.68           O  
ATOM   3246  CG  ASN A 212     -10.792   5.446  -6.528  1.00 98.68           C  
ATOM   3247  ND2 ASN A 212     -11.662   5.217  -5.574  1.00 98.68           N  
ATOM   3248 HD21 ASN A 212     -11.347   5.137  -4.617  1.00 98.68           H  
ATOM   3249 HD22 ASN A 212     -12.633   5.122  -5.834  1.00 98.68           H  
ATOM   3250  OD1 ASN A 212     -11.122   5.533  -7.701  1.00 98.68           O  
ATOM   3251  N   ALA A 213      -6.245   3.819  -5.743  1.00 98.88           N  
ATOM   3252  H   ALA A 213      -6.618   3.209  -5.029  1.00 98.88           H  
ATOM   3253  CA  ALA A 213      -4.797   4.033  -5.752  1.00 98.88           C  
ATOM   3254  HA  ALA A 213      -4.428   3.717  -4.776  1.00 98.88           H  
ATOM   3255  C   ALA A 213      -4.418   5.522  -5.899  1.00 98.88           C  
ATOM   3256  CB  ALA A 213      -4.155   3.121  -6.806  1.00 98.88           C  
ATOM   3257  HB1 ALA A 213      -3.070   3.205  -6.743  1.00 98.88           H  
ATOM   3258  HB2 ALA A 213      -4.440   2.085  -6.622  1.00 98.88           H  
ATOM   3259  HB3 ALA A 213      -4.483   3.413  -7.804  1.00 98.88           H  
ATOM   3260  O   ALA A 213      -3.565   5.875  -6.714  1.00 98.88           O  
ATOM   3261  N   MET A 214      -5.104   6.403  -5.160  1.00 98.85           N  
ATOM   3262  H   MET A 214      -5.750   6.026  -4.481  1.00 98.85           H  
ATOM   3263  CA  MET A 214      -5.210   7.835  -5.488  1.00 98.85           C  
ATOM   3264  HA  MET A 214      -5.774   7.931  -6.416  1.00 98.85           H  
ATOM   3265  C   MET A 214      -3.865   8.532  -5.719  1.00 98.85           C  
ATOM   3266  CB  MET A 214      -5.966   8.576  -4.377  1.00 98.85           C  
ATOM   3267  HB2 MET A 214      -5.830   9.650  -4.504  1.00 98.85           H  
ATOM   3268  HB3 MET A 214      -5.528   8.301  -3.418  1.00 98.85           H  
ATOM   3269  O   MET A 214      -3.672   9.144  -6.770  1.00 98.85           O  
ATOM   3270  CG  MET A 214      -7.467   8.277  -4.368  1.00 98.85           C  
ATOM   3271  HG2 MET A 214      -7.607   7.197  -4.326  1.00 98.85           H  
ATOM   3272  HG3 MET A 214      -7.901   8.703  -3.463  1.00 98.85           H  
ATOM   3273  SD  MET A 214      -8.375   8.936  -5.799  1.00 98.85           S  
ATOM   3274  CE  MET A 214      -8.318  10.717  -5.452  1.00 98.85           C  
ATOM   3275  HE1 MET A 214      -8.947  11.246  -6.168  1.00 98.85           H  
ATOM   3276  HE2 MET A 214      -7.296  11.084  -5.536  1.00 98.85           H  
ATOM   3277  HE3 MET A 214      -8.688  10.910  -4.445  1.00 98.85           H  
ATOM   3278  N   ALA A 215      -2.927   8.437  -4.773  1.00 98.97           N  
ATOM   3279  H   ALA A 215      -3.133   7.922  -3.930  1.00 98.97           H  
ATOM   3280  CA  ALA A 215      -1.635   9.111  -4.878  1.00 98.97           C  
ATOM   3281  HA  ALA A 215      -1.818  10.168  -5.067  1.00 98.97           H  
ATOM   3282  C   ALA A 215      -0.817   8.578  -6.066  1.00 98.97           C  
ATOM   3283  CB  ALA A 215      -0.890   8.994  -3.542  1.00 98.97           C  
ATOM   3284  HB1 ALA A 215      -0.662   7.952  -3.318  1.00 98.97           H  
ATOM   3285  HB2 ALA A 215      -1.503   9.396  -2.736  1.00 98.97           H  
ATOM   3286  HB3 ALA A 215       0.042   9.558  -3.588  1.00 98.97           H  
ATOM   3287  O   ALA A 215      -0.400   9.360  -6.923  1.00 98.97           O  
ATOM   3288  N   ALA A 216      -0.664   7.254  -6.180  1.00 98.97           N  
ATOM   3289  H   ALA A 216      -0.963   6.669  -5.413  1.00 98.97           H  
ATOM   3290  CA  ALA A 216       0.002   6.612  -7.314  1.00 98.97           C  
ATOM   3291  HA  ALA A 216       1.044   6.931  -7.335  1.00 98.97           H  
ATOM   3292  C   ALA A 216      -0.622   6.995  -8.666  1.00 98.97           C  
ATOM   3293  CB  ALA A 216      -0.031   5.094  -7.112  1.00 98.97           C  
ATOM   3294  HB1 ALA A 216       0.415   4.605  -7.978  1.00 98.97           H  
ATOM   3295  HB2 ALA A 216       0.541   4.830  -6.222  1.00 98.97           H  
ATOM   3296  HB3 ALA A 216      -1.059   4.749  -6.998  1.00 98.97           H  
ATOM   3297  O   ALA A 216       0.105   7.290  -9.618  1.00 98.97           O  
ATOM   3298  N   LYS A 217      -1.956   7.043  -8.753  1.00 98.94           N  
ATOM   3299  H   LYS A 217      -2.487   6.770  -7.938  1.00 98.94           H  
ATOM   3300  CA  LYS A 217      -2.694   7.438  -9.959  1.00 98.94           C  
ATOM   3301  HA  LYS A 217      -2.372   6.813 -10.792  1.00 98.94           H  
ATOM   3302  C   LYS A 217      -2.404   8.890 -10.346  1.00 98.94           C  
ATOM   3303  CB  LYS A 217      -4.193   7.191  -9.721  1.00 98.94           C  
ATOM   3304  HB2 LYS A 217      -4.528   7.799  -8.880  1.00 98.94           H  
ATOM   3305  HB3 LYS A 217      -4.342   6.143  -9.464  1.00 98.94           H  
ATOM   3306  O   LYS A 217      -2.043   9.149 -11.494  1.00 98.94           O  
ATOM   3307  CG  LYS A 217      -5.044   7.529 -10.953  1.00 98.94           C  
ATOM   3308  HG2 LYS A 217      -4.822   8.543 -11.288  1.00 98.94           H  
ATOM   3309  HG3 LYS A 217      -4.811   6.837 -11.762  1.00 98.94           H  
ATOM   3310  CD  LYS A 217      -6.543   7.468 -10.655  1.00 98.94           C  
ATOM   3311  HD2 LYS A 217      -7.068   7.886 -11.513  1.00 98.94           H  
ATOM   3312  HD3 LYS A 217      -6.760   8.089  -9.786  1.00 98.94           H  
ATOM   3313  CE  LYS A 217      -7.079   6.053 -10.432  1.00 98.94           C  
ATOM   3314  HE2 LYS A 217      -6.920   5.476 -11.343  1.00 98.94           H  
ATOM   3315  HE3 LYS A 217      -6.522   5.581  -9.622  1.00 98.94           H  
ATOM   3316  NZ  LYS A 217      -8.528   6.117 -10.110  1.00 98.94           N  
ATOM   3317  HZ1 LYS A 217      -9.011   6.650 -10.819  1.00 98.94           H  
ATOM   3318  HZ2 LYS A 217      -8.960   5.207 -10.035  1.00 98.94           H  
ATOM   3319  HZ3 LYS A 217      -8.683   6.597  -9.235  1.00 98.94           H  
ATOM   3320  N   ILE A 218      -2.513   9.831  -9.404  1.00 98.96           N  
ATOM   3321  H   ILE A 218      -2.803   9.547  -8.479  1.00 98.96           H  
ATOM   3322  CA  ILE A 218      -2.269  11.260  -9.663  1.00 98.96           C  
ATOM   3323  HA  ILE A 218      -2.902  11.574 -10.493  1.00 98.96           H  
ATOM   3324  C   ILE A 218      -0.818  11.483 -10.103  1.00 98.96           C  
ATOM   3325  CB  ILE A 218      -2.641  12.123  -8.433  1.00 98.96           C  
ATOM   3326  HB  ILE A 218      -2.135  11.717  -7.557  1.00 98.96           H  
ATOM   3327  O   ILE A 218      -0.578  12.119 -11.128  1.00 98.96           O  
ATOM   3328  CG1 ILE A 218      -4.168  12.093  -8.193  1.00 98.96           C  
ATOM   3329 HG12 ILE A 218      -4.663  12.686  -8.963  1.00 98.96           H  
ATOM   3330 HG13 ILE A 218      -4.537  11.071  -8.278  1.00 98.96           H  
ATOM   3331  CG2 ILE A 218      -2.193  13.585  -8.636  1.00 98.96           C  
ATOM   3332 HG21 ILE A 218      -1.108  13.656  -8.713  1.00 98.96           H  
ATOM   3333 HG22 ILE A 218      -2.645  13.998  -9.537  1.00 98.96           H  
ATOM   3334 HG23 ILE A 218      -2.495  14.197  -7.786  1.00 98.96           H  
ATOM   3335  CD1 ILE A 218      -4.594  12.620  -6.816  1.00 98.96           C  
ATOM   3336 HD11 ILE A 218      -5.672  12.499  -6.707  1.00 98.96           H  
ATOM   3337 HD12 ILE A 218      -4.356  13.679  -6.712  1.00 98.96           H  
ATOM   3338 HD13 ILE A 218      -4.094  12.053  -6.031  1.00 98.96           H  
ATOM   3339  N   VAL A 219       0.156  10.909  -9.391  1.00 98.97           N  
ATOM   3340  H   VAL A 219      -0.089  10.395  -8.557  1.00 98.97           H  
ATOM   3341  CA  VAL A 219       1.577  11.036  -9.756  1.00 98.97           C  
ATOM   3342  HA  VAL A 219       1.823  12.094  -9.843  1.00 98.97           H  
ATOM   3343  C   VAL A 219       1.865  10.386 -11.110  1.00 98.97           C  
ATOM   3344  CB  VAL A 219       2.470  10.422  -8.673  1.00 98.97           C  
ATOM   3345  HB  VAL A 219       2.125   9.398  -8.532  1.00 98.97           H  
ATOM   3346  O   VAL A 219       2.617  10.957 -11.900  1.00 98.97           O  
ATOM   3347  CG1 VAL A 219       3.954  10.395  -9.058  1.00 98.97           C  
ATOM   3348 HG11 VAL A 219       4.117   9.728  -9.904  1.00 98.97           H  
ATOM   3349 HG12 VAL A 219       4.551  10.027  -8.223  1.00 98.97           H  
ATOM   3350 HG13 VAL A 219       4.294  11.398  -9.314  1.00 98.97           H  
ATOM   3351  CG2 VAL A 219       2.368  11.194  -7.351  1.00 98.97           C  
ATOM   3352 HG21 VAL A 219       2.686  12.227  -7.494  1.00 98.97           H  
ATOM   3353 HG22 VAL A 219       1.343  11.182  -6.980  1.00 98.97           H  
ATOM   3354 HG23 VAL A 219       3.006  10.736  -6.596  1.00 98.97           H  
ATOM   3355  N   THR A 220       1.253   9.239 -11.426  1.00 98.96           N  
ATOM   3356  H   THR A 220       0.676   8.791 -10.728  1.00 98.96           H  
ATOM   3357  CA  THR A 220       1.381   8.598 -12.748  1.00 98.96           C  
ATOM   3358  HA  THR A 220       2.436   8.413 -12.950  1.00 98.96           H  
ATOM   3359  C   THR A 220       0.862   9.515 -13.850  1.00 98.96           C  
ATOM   3360  CB  THR A 220       0.650   7.248 -12.808  1.00 98.96           C  
ATOM   3361  HB  THR A 220      -0.400   7.384 -12.549  1.00 98.96           H  
ATOM   3362  O   THR A 220       1.563   9.738 -14.834  1.00 98.96           O  
ATOM   3363  CG2 THR A 220       0.735   6.584 -14.184  1.00 98.96           C  
ATOM   3364 HG21 THR A 220       1.769   6.556 -14.528  1.00 98.96           H  
ATOM   3365 HG22 THR A 220       0.139   7.137 -14.910  1.00 98.96           H  
ATOM   3366 HG23 THR A 220       0.343   5.569 -14.127  1.00 98.96           H  
ATOM   3367  OG1 THR A 220       1.234   6.361 -11.884  1.00 98.96           O  
ATOM   3368  HG1 THR A 220       0.906   6.611 -11.017  1.00 98.96           H  
ATOM   3369  N   ARG A 221      -0.310  10.129 -13.661  1.00 98.93           N  
ATOM   3370  H   ARG A 221      -0.833   9.911 -12.825  1.00 98.93           H  
ATOM   3371  CA  ARG A 221      -0.881  11.095 -14.611  1.00 98.93           C  
ATOM   3372  HA  ARG A 221      -0.988  10.618 -15.586  1.00 98.93           H  
ATOM   3373  C   ARG A 221       0.033  12.292 -14.838  1.00 98.93           C  
ATOM   3374  CB  ARG A 221      -2.260  11.540 -14.109  1.00 98.93           C  
ATOM   3375  HB2 ARG A 221      -2.569  12.445 -14.633  1.00 98.93           H  
ATOM   3376  HB3 ARG A 221      -2.227  11.748 -13.040  1.00 98.93           H  
ATOM   3377  O   ARG A 221       0.265  12.661 -15.987  1.00 98.93           O  
ATOM   3378  CG  ARG A 221      -3.276  10.440 -14.394  1.00 98.93           C  
ATOM   3379  HG2 ARG A 221      -3.381  10.364 -15.477  1.00 98.93           H  
ATOM   3380  HG3 ARG A 221      -2.921   9.483 -14.014  1.00 98.93           H  
ATOM   3381  CD  ARG A 221      -4.641  10.734 -13.779  1.00 98.93           C  
ATOM   3382  HD2 ARG A 221      -4.953  11.746 -14.036  1.00 98.93           H  
ATOM   3383  HD3 ARG A 221      -4.580  10.632 -12.695  1.00 98.93           H  
ATOM   3384  NE  ARG A 221      -5.582   9.769 -14.341  1.00 98.93           N  
ATOM   3385  HE  ARG A 221      -5.238   9.230 -15.123  1.00 98.93           H  
ATOM   3386  NH1 ARG A 221      -7.415  10.004 -12.938  1.00 98.93           N  
ATOM   3387 HH11 ARG A 221      -6.912  10.563 -12.264  1.00 98.93           H  
ATOM   3388 HH12 ARG A 221      -8.309   9.597 -12.704  1.00 98.93           H  
ATOM   3389  NH2 ARG A 221      -7.445   8.613 -14.658  1.00 98.93           N  
ATOM   3390 HH21 ARG A 221      -7.032   8.219 -15.491  1.00 98.93           H  
ATOM   3391 HH22 ARG A 221      -8.392   8.362 -14.409  1.00 98.93           H  
ATOM   3392  CZ  ARG A 221      -6.802   9.481 -13.958  1.00 98.93           C  
ATOM   3393  N   VAL A 222       0.595  12.861 -13.770  1.00 98.94           N  
ATOM   3394  H   VAL A 222       0.325  12.532 -12.854  1.00 98.94           H  
ATOM   3395  CA  VAL A 222       1.543  13.983 -13.887  1.00 98.94           C  
ATOM   3396  HA  VAL A 222       1.085  14.728 -14.537  1.00 98.94           H  
ATOM   3397  C   VAL A 222       2.841  13.561 -14.581  1.00 98.94           C  
ATOM   3398  CB  VAL A 222       1.811  14.659 -12.528  1.00 98.94           C  
ATOM   3399  HB  VAL A 222       2.204  13.926 -11.823  1.00 98.94           H  
ATOM   3400  O   VAL A 222       3.346  14.272 -15.449  1.00 98.94           O  
ATOM   3401  CG1 VAL A 222       2.817  15.810 -12.669  1.00 98.94           C  
ATOM   3402 HG11 VAL A 222       3.809  15.420 -12.896  1.00 98.94           H  
ATOM   3403 HG12 VAL A 222       2.501  16.477 -13.471  1.00 98.94           H  
ATOM   3404 HG13 VAL A 222       2.874  16.383 -11.744  1.00 98.94           H  
ATOM   3405  CG2 VAL A 222       0.524  15.266 -11.955  1.00 98.94           C  
ATOM   3406 HG21 VAL A 222       0.733  15.753 -11.002  1.00 98.94           H  
ATOM   3407 HG22 VAL A 222       0.120  15.995 -12.657  1.00 98.94           H  
ATOM   3408 HG23 VAL A 222      -0.223  14.491 -11.783  1.00 98.94           H  
ATOM   3409  N   THR A 223       3.351  12.371 -14.260  1.00 98.84           N  
ATOM   3410  H   THR A 223       2.870  11.831 -13.555  1.00 98.84           H  
ATOM   3411  CA  THR A 223       4.530  11.773 -14.913  1.00 98.84           C  
ATOM   3412  HA  THR A 223       5.383  12.443 -14.803  1.00 98.84           H  
ATOM   3413  C   THR A 223       4.294  11.563 -16.409  1.00 98.84           C  
ATOM   3414  CB  THR A 223       4.882  10.429 -14.258  1.00 98.84           C  
ATOM   3415  HB  THR A 223       4.062   9.724 -14.395  1.00 98.84           H  
ATOM   3416  O   THR A 223       5.178  11.820 -17.224  1.00 98.84           O  
ATOM   3417  CG2 THR A 223       6.155   9.804 -14.822  1.00 98.84           C  
ATOM   3418 HG21 THR A 223       6.432   8.933 -14.227  1.00 98.84           H  
ATOM   3419 HG22 THR A 223       6.965  10.532 -14.803  1.00 98.84           H  
ATOM   3420 HG23 THR A 223       5.989   9.475 -15.848  1.00 98.84           H  
ATOM   3421  OG1 THR A 223       5.090  10.620 -12.874  1.00 98.84           O  
ATOM   3422  HG1 THR A 223       4.230  10.810 -12.493  1.00 98.84           H  
ATOM   3423  N   ASP A 224       3.077  11.166 -16.781  1.00 98.76           N  
ATOM   3424  H   ASP A 224       2.416  10.922 -16.058  1.00 98.76           H  
ATOM   3425  CA  ASP A 224       2.661  10.934 -18.163  1.00 98.76           C  
ATOM   3426  HA  ASP A 224       3.536  10.585 -18.712  1.00 98.76           H  
ATOM   3427  C   ASP A 224       2.239  12.221 -18.907  1.00 98.76           C  
ATOM   3428  CB  ASP A 224       1.620   9.794 -18.199  1.00 98.76           C  
ATOM   3429  HB2 ASP A 224       1.190   9.737 -19.199  1.00 98.76           H  
ATOM   3430  HB3 ASP A 224       0.813  10.012 -17.499  1.00 98.76           H  
ATOM   3431  O   ASP A 224       1.763  12.152 -20.040  1.00 98.76           O  
ATOM   3432  CG  ASP A 224       2.225   8.412 -17.886  1.00 98.76           C  
ATOM   3433  OD1 ASP A 224       3.458   8.231 -18.025  1.00 98.76           O  
ATOM   3434  OD2 ASP A 224       1.491   7.428 -17.672  1.00 98.76           O  
ATOM   3435  N   GLY A 225       2.486  13.400 -18.322  1.00 98.34           N  
ATOM   3436  H   GLY A 225       2.867  13.387 -17.387  1.00 98.34           H  
ATOM   3437  CA  GLY A 225       2.374  14.701 -18.992  1.00 98.34           C  
ATOM   3438  HA2 GLY A 225       2.441  14.567 -20.071  1.00 98.34           H  
ATOM   3439  HA3 GLY A 225       3.214  15.320 -18.674  1.00 98.34           H  
ATOM   3440  C   GLY A 225       1.094  15.479 -18.693  1.00 98.34           C  
ATOM   3441  O   GLY A 225       0.901  16.569 -19.235  1.00 98.34           O  
ATOM   3442  N   MET A 226       0.225  14.965 -17.825  1.00 98.55           N  
ATOM   3443  H   MET A 226       0.447  14.086 -17.379  1.00 98.55           H  
ATOM   3444  CA  MET A 226      -0.924  15.717 -17.335  1.00 98.55           C  
ATOM   3445  HA  MET A 226      -1.431  16.154 -18.196  1.00 98.55           H  
ATOM   3446  C   MET A 226      -0.448  16.848 -16.414  1.00 98.55           C  
ATOM   3447  CB  MET A 226      -1.886  14.753 -16.630  1.00 98.55           C  
ATOM   3448  HB2 MET A 226      -1.919  13.820 -17.192  1.00 98.55           H  
ATOM   3449  HB3 MET A 226      -1.533  14.544 -15.620  1.00 98.55           H  
ATOM   3450  O   MET A 226       0.405  16.639 -15.557  1.00 98.55           O  
ATOM   3451  CG  MET A 226      -3.295  15.321 -16.562  1.00 98.55           C  
ATOM   3452  HG2 MET A 226      -3.289  16.156 -15.860  1.00 98.55           H  
ATOM   3453  HG3 MET A 226      -3.541  15.701 -17.554  1.00 98.55           H  
ATOM   3454  SD  MET A 226      -4.581  14.146 -16.041  1.00 98.55           S  
ATOM   3455  CE  MET A 226      -4.662  13.010 -17.445  1.00 98.55           C  
ATOM   3456  HE1 MET A 226      -3.699  12.517 -17.585  1.00 98.55           H  
ATOM   3457  HE2 MET A 226      -5.416  12.248 -17.249  1.00 98.55           H  
ATOM   3458  HE3 MET A 226      -4.928  13.559 -18.348  1.00 98.55           H  
ATOM   3459  N   ASN A 227      -0.990  18.059 -16.551  1.00 98.10           N  
ATOM   3460  H   ASN A 227      -1.715  18.210 -17.239  1.00 98.10           H  
ATOM   3461  CA  ASN A 227      -0.721  19.081 -15.538  1.00 98.10           C  
ATOM   3462  HA  ASN A 227       0.356  19.106 -15.371  1.00 98.10           H  
ATOM   3463  C   ASN A 227      -1.363  18.674 -14.197  1.00 98.10           C  
ATOM   3464  CB  ASN A 227      -1.127  20.476 -16.041  1.00 98.10           C  
ATOM   3465  HB2 ASN A 227      -0.659  20.658 -17.008  1.00 98.10           H  
ATOM   3466  HB3 ASN A 227      -0.755  21.227 -15.344  1.00 98.10           H  
ATOM   3467  O   ASN A 227      -2.341  17.921 -14.176  1.00 98.10           O  
ATOM   3468  CG  ASN A 227      -2.627  20.666 -16.147  1.00 98.10           C  
ATOM   3469  ND2 ASN A 227      -3.142  20.993 -17.308  1.00 98.10           N  
ATOM   3470 HD21 ASN A 227      -4.139  21.154 -17.311  1.00 98.10           H  
ATOM   3471 HD22 ASN A 227      -2.555  21.152 -18.114  1.00 98.10           H  
ATOM   3472  OD1 ASN A 227      -3.360  20.535 -15.190  1.00 98.10           O  
ATOM   3473  N   ILE A 228      -0.816  19.170 -13.083  1.00 98.63           N  
ATOM   3474  H   ILE A 228       0.003  19.757 -13.154  1.00 98.63           H  
ATOM   3475  CA  ILE A 228      -1.241  18.747 -11.743  1.00 98.63           C  
ATOM   3476  HA  ILE A 228      -1.099  17.668 -11.687  1.00 98.63           H  
ATOM   3477  C   ILE A 228      -2.736  18.987 -11.497  1.00 98.63           C  
ATOM   3478  CB  ILE A 228      -0.337  19.383 -10.663  1.00 98.63           C  
ATOM   3479  HB  ILE A 228       0.694  19.165 -10.939  1.00 98.63           H  
ATOM   3480  O   ILE A 228      -3.417  18.086 -11.023  1.00 98.63           O  
ATOM   3481  CG1 ILE A 228      -0.603  18.716  -9.297  1.00 98.63           C  
ATOM   3482 HG12 ILE A 228      -1.605  18.979  -8.957  1.00 98.63           H  
ATOM   3483 HG13 ILE A 228      -0.560  17.634  -9.421  1.00 98.63           H  
ATOM   3484  CG2 ILE A 228      -0.490  20.915 -10.587  1.00 98.63           C  
ATOM   3485 HG21 ILE A 228      -0.370  21.366 -11.571  1.00 98.63           H  
ATOM   3486 HG22 ILE A 228      -1.459  21.188 -10.170  1.00 98.63           H  
ATOM   3487 HG23 ILE A 228       0.288  21.325  -9.943  1.00 98.63           H  
ATOM   3488  CD1 ILE A 228       0.396  19.098  -8.196  1.00 98.63           C  
ATOM   3489 HD11 ILE A 228       0.151  18.553  -7.284  1.00 98.63           H  
ATOM   3490 HD12 ILE A 228       1.407  18.828  -8.500  1.00 98.63           H  
ATOM   3491 HD13 ILE A 228       0.347  20.165  -7.980  1.00 98.63           H  
ATOM   3492  N   GLN A 229      -3.274  20.139 -11.906  1.00 98.43           N  
ATOM   3493  H   GLN A 229      -2.676  20.825 -12.344  1.00 98.43           H  
ATOM   3494  CA  GLN A 229      -4.696  20.450 -11.758  1.00 98.43           C  
ATOM   3495  HA  GLN A 229      -4.954  20.428 -10.699  1.00 98.43           H  
ATOM   3496  C   GLN A 229      -5.576  19.404 -12.456  1.00 98.43           C  
ATOM   3497  CB  GLN A 229      -4.947  21.870 -12.288  1.00 98.43           C  
ATOM   3498  HB2 GLN A 229      -4.482  21.994 -13.266  1.00 98.43           H  
ATOM   3499  HB3 GLN A 229      -4.496  22.581 -11.596  1.00 98.43           H  
ATOM   3500  O   GLN A 229      -6.475  18.841 -11.840  1.00 98.43           O  
ATOM   3501  CG  GLN A 229      -6.446  22.165 -12.422  1.00 98.43           C  
ATOM   3502  HG2 GLN A 229      -6.863  21.568 -13.233  1.00 98.43           H  
ATOM   3503  HG3 GLN A 229      -6.958  21.872 -11.505  1.00 98.43           H  
ATOM   3504  CD  GLN A 229      -6.776  23.616 -12.721  1.00 98.43           C  
ATOM   3505  NE2 GLN A 229      -8.047  23.936 -12.743  1.00 98.43           N  
ATOM   3506 HE21 GLN A 229      -8.298  24.883 -12.989  1.00 98.43           H  
ATOM   3507 HE22 GLN A 229      -8.723  23.187 -12.701  1.00 98.43           H  
ATOM   3508  OE1 GLN A 229      -5.927  24.467 -12.952  1.00 98.43           O  
ATOM   3509  N   HIS A 230      -5.291  19.086 -13.720  1.00 98.62           N  
ATOM   3510  H   HIS A 230      -4.524  19.556 -14.177  1.00 98.62           H  
ATOM   3511  CA  HIS A 230      -6.084  18.119 -14.474  1.00 98.62           C  
ATOM   3512  HA  HIS A 230      -7.132  18.398 -14.362  1.00 98.62           H  
ATOM   3513  C   HIS A 230      -5.932  16.691 -13.925  1.00 98.62           C  
ATOM   3514  CB  HIS A 230      -5.725  18.206 -15.964  1.00 98.62           C  
ATOM   3515  HB2 HIS A 230      -4.706  17.853 -16.120  1.00 98.62           H  
ATOM   3516  HB3 HIS A 230      -5.776  19.249 -16.277  1.00 98.62           H  
ATOM   3517  O   HIS A 230      -6.899  15.928 -13.917  1.00 98.62           O  
ATOM   3518  CG  HIS A 230      -6.686  17.419 -16.819  1.00 98.62           C  
ATOM   3519  CD2 HIS A 230      -6.397  16.445 -17.737  1.00 98.62           C  
ATOM   3520  HD2 HIS A 230      -5.413  16.114 -18.034  1.00 98.62           H  
ATOM   3521  ND1 HIS A 230      -8.054  17.552 -16.797  1.00 98.62           N  
ATOM   3522  HD1 HIS A 230      -8.578  18.172 -16.197  1.00 98.62           H  
ATOM   3523  CE1 HIS A 230      -8.568  16.664 -17.664  1.00 98.62           C  
ATOM   3524  HE1 HIS A 230      -9.624  16.525 -17.843  1.00 98.62           H  
ATOM   3525  NE2 HIS A 230      -7.595  15.961 -18.266  1.00 98.62           N  
ATOM   3526  N   ALA A 231      -4.748  16.335 -13.412  1.00 98.82           N  
ATOM   3527  H   ALA A 231      -3.989  17.001 -13.443  1.00 98.82           H  
ATOM   3528  CA  ALA A 231      -4.516  15.046 -12.761  1.00 98.82           C  
ATOM   3529  HA  ALA A 231      -4.822  14.245 -13.433  1.00 98.82           H  
ATOM   3530  C   ALA A 231      -5.362  14.882 -11.494  1.00 98.82           C  
ATOM   3531  CB  ALA A 231      -3.020  14.891 -12.475  1.00 98.82           C  
ATOM   3532  HB1 ALA A 231      -2.452  14.987 -13.400  1.00 98.82           H  
ATOM   3533  HB2 ALA A 231      -2.829  13.909 -12.042  1.00 98.82           H  
ATOM   3534  HB3 ALA A 231      -2.689  15.657 -11.773  1.00 98.82           H  
ATOM   3535  O   ALA A 231      -5.931  13.808 -11.277  1.00 98.82           O  
ATOM   3536  N   PHE A 232      -5.487  15.942 -10.695  1.00 98.68           N  
ATOM   3537  H   PHE A 232      -4.990  16.789 -10.930  1.00 98.68           H  
ATOM   3538  CA  PHE A 232      -6.401  15.984  -9.560  1.00 98.68           C  
ATOM   3539  HA  PHE A 232      -6.227  15.118  -8.921  1.00 98.68           H  
ATOM   3540  C   PHE A 232      -7.857  15.911 -10.023  1.00 98.68           C  
ATOM   3541  CB  PHE A 232      -6.136  17.241  -8.734  1.00 98.68           C  
ATOM   3542  HB2 PHE A 232      -7.065  17.523  -8.238  1.00 98.68           H  
ATOM   3543  HB3 PHE A 232      -5.861  18.071  -9.385  1.00 98.68           H  
ATOM   3544  O   PHE A 232      -8.539  14.952  -9.672  1.00 98.68           O  
ATOM   3545  CG  PHE A 232      -5.087  17.083  -7.657  1.00 98.68           C  
ATOM   3546  CD1 PHE A 232      -5.476  17.101  -6.309  1.00 98.68           C  
ATOM   3547  HD1 PHE A 232      -6.524  17.165  -6.054  1.00 98.68           H  
ATOM   3548  CD2 PHE A 232      -3.722  17.006  -7.978  1.00 98.68           C  
ATOM   3549  HD2 PHE A 232      -3.405  16.949  -9.008  1.00 98.68           H  
ATOM   3550  CE1 PHE A 232      -4.511  17.101  -5.293  1.00 98.68           C  
ATOM   3551  HE1 PHE A 232      -4.817  17.190  -4.261  1.00 98.68           H  
ATOM   3552  CE2 PHE A 232      -2.755  17.002  -6.962  1.00 98.68           C  
ATOM   3553  HE2 PHE A 232      -1.707  16.966  -7.219  1.00 98.68           H  
ATOM   3554  CZ  PHE A 232      -3.150  17.050  -5.617  1.00 98.68           C  
ATOM   3555  HZ  PHE A 232      -2.409  17.057  -4.830  1.00 98.68           H  
ATOM   3556  N   GLU A 233      -8.308  16.828 -10.884  1.00 98.27           N  
ATOM   3557  H   GLU A 233      -7.696  17.594 -11.127  1.00 98.27           H  
ATOM   3558  CA  GLU A 233      -9.696  16.884 -11.361  1.00 98.27           C  
ATOM   3559  HA  GLU A 233     -10.350  17.151 -10.531  1.00 98.27           H  
ATOM   3560  C   GLU A 233     -10.170  15.533 -11.912  1.00 98.27           C  
ATOM   3561  CB  GLU A 233      -9.829  17.938 -12.470  1.00 98.27           C  
ATOM   3562  HB2 GLU A 233      -9.031  17.772 -13.194  1.00 98.27           H  
ATOM   3563  HB3 GLU A 233     -10.782  17.790 -12.979  1.00 98.27           H  
ATOM   3564  O   GLU A 233     -11.219  15.026 -11.513  1.00 98.27           O  
ATOM   3565  CG  GLU A 233      -9.785  19.392 -11.971  1.00 98.27           C  
ATOM   3566  HG2 GLU A 233      -8.920  19.529 -11.321  1.00 98.27           H  
ATOM   3567  HG3 GLU A 233     -10.679  19.578 -11.376  1.00 98.27           H  
ATOM   3568  CD  GLU A 233      -9.715  20.413 -13.125  1.00 98.27           C  
ATOM   3569  OE1 GLU A 233      -9.664  21.632 -12.828  1.00 98.27           O  
ATOM   3570  OE2 GLU A 233      -9.697  19.987 -14.308  1.00 98.27           O  
ATOM   3571  N   LYS A 234      -9.375  14.903 -12.787  1.00 98.61           N  
ATOM   3572  H   LYS A 234      -8.518  15.361 -13.065  1.00 98.61           H  
ATOM   3573  CA  LYS A 234      -9.712  13.600 -13.369  1.00 98.61           C  
ATOM   3574  HA  LYS A 234     -10.703  13.675 -13.818  1.00 98.61           H  
ATOM   3575  C   LYS A 234      -9.805  12.502 -12.306  1.00 98.61           C  
ATOM   3576  CB  LYS A 234      -8.693  13.257 -14.468  1.00 98.61           C  
ATOM   3577  HB2 LYS A 234      -8.584  14.113 -15.135  1.00 98.61           H  
ATOM   3578  HB3 LYS A 234      -7.723  13.039 -14.021  1.00 98.61           H  
ATOM   3579  O   LYS A 234     -10.738  11.706 -12.331  1.00 98.61           O  
ATOM   3580  CG  LYS A 234      -9.176  12.056 -15.289  1.00 98.61           C  
ATOM   3581  HG2 LYS A 234     -10.150  12.294 -15.717  1.00 98.61           H  
ATOM   3582  HG3 LYS A 234      -9.289  11.186 -14.641  1.00 98.61           H  
ATOM   3583  CD  LYS A 234      -8.209  11.705 -16.421  1.00 98.61           C  
ATOM   3584  HD2 LYS A 234      -8.075  12.570 -17.072  1.00 98.61           H  
ATOM   3585  HD3 LYS A 234      -7.247  11.411 -16.002  1.00 98.61           H  
ATOM   3586  CE  LYS A 234      -8.827  10.544 -17.205  1.00 98.61           C  
ATOM   3587  HE2 LYS A 234      -9.776  10.878 -17.623  1.00 98.61           H  
ATOM   3588  HE3 LYS A 234      -9.043   9.730 -16.512  1.00 98.61           H  
ATOM   3589  NZ  LYS A 234      -7.939  10.055 -18.281  1.00 98.61           N  
ATOM   3590  HZ1 LYS A 234      -7.201   9.510 -17.860  1.00 98.61           H  
ATOM   3591  HZ2 LYS A 234      -7.546  10.803 -18.835  1.00 98.61           H  
ATOM   3592  HZ3 LYS A 234      -8.425   9.388 -18.863  1.00 98.61           H  
ATOM   3593  N   SER A 235      -8.867  12.467 -11.360  1.00 98.63           N  
ATOM   3594  H   SER A 235      -8.186  13.212 -11.337  1.00 98.63           H  
ATOM   3595  CA  SER A 235      -8.830  11.432 -10.315  1.00 98.63           C  
ATOM   3596  HA  SER A 235      -8.992  10.457 -10.775  1.00 98.63           H  
ATOM   3597  C   SER A 235      -9.941  11.609  -9.278  1.00 98.63           C  
ATOM   3598  CB  SER A 235      -7.461  11.406  -9.629  1.00 98.63           C  
ATOM   3599  HB2 SER A 235      -7.325  12.317  -9.045  1.00 98.63           H  
ATOM   3600  HB3 SER A 235      -7.414  10.549  -8.957  1.00 98.63           H  
ATOM   3601  O   SER A 235     -10.532  10.626  -8.839  1.00 98.63           O  
ATOM   3602  OG  SER A 235      -6.427  11.309 -10.597  1.00 98.63           O  
ATOM   3603  HG  SER A 235      -6.164  12.212 -10.790  1.00 98.63           H  
ATOM   3604  N   PHE A 236     -10.275  12.849  -8.920  1.00 98.19           N  
ATOM   3605  H   PHE A 236      -9.753  13.624  -9.303  1.00 98.19           H  
ATOM   3606  CA  PHE A 236     -11.375  13.158  -8.006  1.00 98.19           C  
ATOM   3607  HA  PHE A 236     -11.329  12.474  -7.158  1.00 98.19           H  
ATOM   3608  C   PHE A 236     -12.752  12.954  -8.645  1.00 98.19           C  
ATOM   3609  CB  PHE A 236     -11.210  14.583  -7.467  1.00 98.19           C  
ATOM   3610  HB2 PHE A 236     -12.191  14.973  -7.195  1.00 98.19           H  
ATOM   3611  HB3 PHE A 236     -10.812  15.239  -8.241  1.00 98.19           H  
ATOM   3612  O   PHE A 236     -13.691  12.576  -7.946  1.00 98.19           O  
ATOM   3613  CG  PHE A 236     -10.330  14.641  -6.235  1.00 98.19           C  
ATOM   3614  CD1 PHE A 236     -10.924  14.595  -4.962  1.00 98.19           C  
ATOM   3615  HD1 PHE A 236     -11.997  14.542  -4.859  1.00 98.19           H  
ATOM   3616  CD2 PHE A 236      -8.929  14.704  -6.346  1.00 98.19           C  
ATOM   3617  HD2 PHE A 236      -8.459  14.741  -7.318  1.00 98.19           H  
ATOM   3618  CE1 PHE A 236     -10.119  14.625  -3.815  1.00 98.19           C  
ATOM   3619  HE1 PHE A 236     -10.582  14.613  -2.839  1.00 98.19           H  
ATOM   3620  CE2 PHE A 236      -8.123  14.718  -5.196  1.00 98.19           C  
ATOM   3621  HE2 PHE A 236      -7.048  14.765  -5.291  1.00 98.19           H  
ATOM   3622  CZ  PHE A 236      -8.722  14.682  -3.927  1.00 98.19           C  
ATOM   3623  HZ  PHE A 236      -8.114  14.706  -3.035  1.00 98.19           H  
ATOM   3624  N   ASN A 237     -12.885  13.133  -9.962  1.00 97.84           N  
ATOM   3625  H   ASN A 237     -12.121  13.536 -10.485  1.00 97.84           H  
ATOM   3626  CA  ASN A 237     -14.111  12.763 -10.672  1.00 97.84           C  
ATOM   3627  HA  ASN A 237     -14.961  13.224 -10.169  1.00 97.84           H  
ATOM   3628  C   ASN A 237     -14.357  11.247 -10.618  1.00 97.84           C  
ATOM   3629  CB  ASN A 237     -14.052  13.290 -12.114  1.00 97.84           C  
ATOM   3630  HB2 ASN A 237     -14.840  12.814 -12.697  1.00 97.84           H  
ATOM   3631  HB3 ASN A 237     -13.094  13.024 -12.560  1.00 97.84           H  
ATOM   3632  O   ASN A 237     -15.467  10.830 -10.306  1.00 97.84           O  
ATOM   3633  CG  ASN A 237     -14.265  14.792 -12.207  1.00 97.84           C  
ATOM   3634  ND2 ASN A 237     -13.802  15.405 -13.271  1.00 97.84           N  
ATOM   3635 HD21 ASN A 237     -13.217  14.896 -13.918  1.00 97.84           H  
ATOM   3636 HD22 ASN A 237     -13.866  16.413 -13.259  1.00 97.84           H  
ATOM   3637  OD1 ASN A 237     -14.880  15.433 -11.369  1.00 97.84           O  
ATOM   3638  N   GLU A 238     -13.324  10.428 -10.826  1.00 97.84           N  
ATOM   3639  H   GLU A 238     -12.439  10.822 -11.113  1.00 97.84           H  
ATOM   3640  CA  GLU A 238     -13.421   8.964 -10.682  1.00 97.84           C  
ATOM   3641  HA  GLU A 238     -14.209   8.579 -11.329  1.00 97.84           H  
ATOM   3642  C   GLU A 238     -13.763   8.543  -9.246  1.00 97.84           C  
ATOM   3643  CB  GLU A 238     -12.087   8.324 -11.078  1.00 97.84           C  
ATOM   3644  HB2 GLU A 238     -11.287   8.823 -10.531  1.00 97.84           H  
ATOM   3645  HB3 GLU A 238     -12.090   7.271 -10.795  1.00 97.84           H  
ATOM   3646  O   GLU A 238     -14.616   7.683  -9.037  1.00 97.84           O  
ATOM   3647  CG  GLU A 238     -11.822   8.421 -12.582  1.00 97.84           C  
ATOM   3648  HG2 GLU A 238     -12.480   7.723 -13.100  1.00 97.84           H  
ATOM   3649  HG3 GLU A 238     -12.057   9.425 -12.934  1.00 97.84           H  
ATOM   3650  CD  GLU A 238     -10.368   8.114 -12.947  1.00 97.84           C  
ATOM   3651  OE1 GLU A 238     -10.021   8.279 -14.134  1.00 97.84           O  
ATOM   3652  OE2 GLU A 238      -9.528   7.779 -12.071  1.00 97.84           O  
ATOM   3653  N   LEU A 239     -13.144   9.183  -8.247  1.00 97.45           N  
ATOM   3654  H   LEU A 239     -12.407   9.835  -8.476  1.00 97.45           H  
ATOM   3655  CA  LEU A 239     -13.478   8.961  -6.839  1.00 97.45           C  
ATOM   3656  HA  LEU A 239     -13.304   7.911  -6.604  1.00 97.45           H  
ATOM   3657  C   LEU A 239     -14.960   9.268  -6.572  1.00 97.45           C  
ATOM   3658  CB  LEU A 239     -12.560   9.842  -5.975  1.00 97.45           C  
ATOM   3659  HB2 LEU A 239     -12.752  10.886  -6.223  1.00 97.45           H  
ATOM   3660  HB3 LEU A 239     -11.520   9.625  -6.218  1.00 97.45           H  
ATOM   3661  O   LEU A 239     -15.656   8.488  -5.923  1.00 97.45           O  
ATOM   3662  CG  LEU A 239     -12.771   9.663  -4.463  1.00 97.45           C  
ATOM   3663  HG  LEU A 239     -13.830   9.754  -4.224  1.00 97.45           H  
ATOM   3664  CD1 LEU A 239     -12.259   8.308  -3.977  1.00 97.45           C  
ATOM   3665 HD11 LEU A 239     -12.337   8.262  -2.890  1.00 97.45           H  
ATOM   3666 HD12 LEU A 239     -11.217   8.170  -4.264  1.00 97.45           H  
ATOM   3667 HD13 LEU A 239     -12.864   7.508  -4.403  1.00 97.45           H  
ATOM   3668  CD2 LEU A 239     -12.027  10.756  -3.705  1.00 97.45           C  
ATOM   3669 HD21 LEU A 239     -10.958  10.691  -3.907  1.00 97.45           H  
ATOM   3670 HD22 LEU A 239     -12.399  11.736  -4.006  1.00 97.45           H  
ATOM   3671 HD23 LEU A 239     -12.208  10.633  -2.637  1.00 97.45           H  
ATOM   3672  N   LYS A 240     -15.463  10.380  -7.117  1.00 96.10           N  
ATOM   3673  H   LYS A 240     -14.831  10.974  -7.635  1.00 96.10           H  
ATOM   3674  CA  LYS A 240     -16.859  10.798  -6.974  1.00 96.10           C  
ATOM   3675  HA  LYS A 240     -17.101  10.818  -5.911  1.00 96.10           H  
ATOM   3676  C   LYS A 240     -17.836   9.815  -7.623  1.00 96.10           C  
ATOM   3677  CB  LYS A 240     -17.001  12.211  -7.547  1.00 96.10           C  
ATOM   3678  HB2 LYS A 240     -16.774  12.197  -8.613  1.00 96.10           H  
ATOM   3679  HB3 LYS A 240     -16.282  12.863  -7.049  1.00 96.10           H  
ATOM   3680  O   LYS A 240     -18.895   9.573  -7.051  1.00 96.10           O  
ATOM   3681  CG  LYS A 240     -18.408  12.777  -7.341  1.00 96.10           C  
ATOM   3682  HG2 LYS A 240     -19.141  12.157  -7.858  1.00 96.10           H  
ATOM   3683  HG3 LYS A 240     -18.640  12.797  -6.276  1.00 96.10           H  
ATOM   3684  CD  LYS A 240     -18.477  14.193  -7.910  1.00 96.10           C  
ATOM   3685  HD2 LYS A 240     -18.242  14.165  -8.974  1.00 96.10           H  
ATOM   3686  HD3 LYS A 240     -17.745  14.817  -7.397  1.00 96.10           H  
ATOM   3687  CE  LYS A 240     -19.882  14.752  -7.697  1.00 96.10           C  
ATOM   3688  HE2 LYS A 240     -20.593  14.118  -8.228  1.00 96.10           H  
ATOM   3689  HE3 LYS A 240     -20.115  14.701  -6.633  1.00 96.10           H  
ATOM   3690  NZ  LYS A 240     -19.962  16.151  -8.177  1.00 96.10           N  
ATOM   3691  HZ1 LYS A 240     -19.729  16.193  -9.159  1.00 96.10           H  
ATOM   3692  HZ2 LYS A 240     -20.888  16.526  -8.028  1.00 96.10           H  
ATOM   3693  HZ3 LYS A 240     -19.298  16.720  -7.670  1.00 96.10           H  
ATOM   3694  N   GLU A 241     -17.498   9.227  -8.771  1.00 94.66           N  
ATOM   3695  H   GLU A 241     -16.627   9.490  -9.209  1.00 94.66           H  
ATOM   3696  CA  GLU A 241     -18.321   8.188  -9.417  1.00 94.66           C  
ATOM   3697  HA  GLU A 241     -19.319   8.585  -9.604  1.00 94.66           H  
ATOM   3698  C   GLU A 241     -18.508   6.946  -8.529  1.00 94.66           C  
ATOM   3699  CB  GLU A 241     -17.703   7.774 -10.762  1.00 94.66           C  
ATOM   3700  HB2 GLU A 241     -18.193   6.862 -11.103  1.00 94.66           H  
ATOM   3701  HB3 GLU A 241     -16.643   7.562 -10.626  1.00 94.66           H  
ATOM   3702  O   GLU A 241     -19.536   6.275  -8.609  1.00 94.66           O  
ATOM   3703  CG  GLU A 241     -17.885   8.845 -11.849  1.00 94.66           C  
ATOM   3704  HG2 GLU A 241     -18.953   8.998 -12.001  1.00 94.66           H  
ATOM   3705  HG3 GLU A 241     -17.468   9.791 -11.503  1.00 94.66           H  
ATOM   3706  CD  GLU A 241     -17.239   8.472 -13.196  1.00 94.66           C  
ATOM   3707  OE1 GLU A 241     -17.362   9.299 -14.130  1.00 94.66           O  
ATOM   3708  OE2 GLU A 241     -16.653   7.370 -13.310  1.00 94.66           O  
ATOM   3709  N   GLN A 242     -17.551   6.676  -7.639  1.00 94.03           N  
ATOM   3710  H   GLN A 242     -16.724   7.255  -7.650  1.00 94.03           H  
ATOM   3711  CA  GLN A 242     -17.600   5.593  -6.651  1.00 94.03           C  
ATOM   3712  HA  GLN A 242     -18.197   4.774  -7.052  1.00 94.03           H  
ATOM   3713  C   GLN A 242     -18.265   6.013  -5.327  1.00 94.03           C  
ATOM   3714  CB  GLN A 242     -16.169   5.076  -6.425  1.00 94.03           C  
ATOM   3715  HB2 GLN A 242     -15.543   5.903  -6.090  1.00 94.03           H  
ATOM   3716  HB3 GLN A 242     -16.164   4.326  -5.634  1.00 94.03           H  
ATOM   3717  O   GLN A 242     -18.304   5.223  -4.387  1.00 94.03           O  
ATOM   3718  CG  GLN A 242     -15.540   4.473  -7.694  1.00 94.03           C  
ATOM   3719  HG2 GLN A 242     -15.675   5.146  -8.541  1.00 94.03           H  
ATOM   3720  HG3 GLN A 242     -14.466   4.385  -7.534  1.00 94.03           H  
ATOM   3721  CD  GLN A 242     -16.083   3.091  -8.049  1.00 94.03           C  
ATOM   3722  NE2 GLN A 242     -16.111   2.734  -9.314  1.00 94.03           N  
ATOM   3723 HE21 GLN A 242     -15.837   3.389 -10.033  1.00 94.03           H  
ATOM   3724 HE22 GLN A 242     -16.465   1.807  -9.499  1.00 94.03           H  
ATOM   3725  OE1 GLN A 242     -16.474   2.296  -7.215  1.00 94.03           O  
ATOM   3726  N   ASN A 243     -18.787   7.244  -5.229  1.00 94.85           N  
ATOM   3727  H   ASN A 243     -18.775   7.825  -6.055  1.00 94.85           H  
ATOM   3728  CA  ASN A 243     -19.190   7.887  -3.970  1.00 94.85           C  
ATOM   3729  HA  ASN A 243     -19.374   8.937  -4.200  1.00 94.85           H  
ATOM   3730  C   ASN A 243     -18.074   7.894  -2.910  1.00 94.85           C  
ATOM   3731  CB  ASN A 243     -20.507   7.297  -3.439  1.00 94.85           C  
ATOM   3732  HB2 ASN A 243     -20.357   6.249  -3.182  1.00 94.85           H  
ATOM   3733  HB3 ASN A 243     -20.792   7.823  -2.528  1.00 94.85           H  
ATOM   3734  O   ASN A 243     -18.355   7.841  -1.713  1.00 94.85           O  
ATOM   3735  CG  ASN A 243     -21.652   7.441  -4.411  1.00 94.85           C  
ATOM   3736  ND2 ASN A 243     -22.291   6.352  -4.766  1.00 94.85           N  
ATOM   3737 HD21 ASN A 243     -22.965   6.467  -5.509  1.00 94.85           H  
ATOM   3738 HD22 ASN A 243     -21.902   5.460  -4.496  1.00 94.85           H  
ATOM   3739  OD1 ASN A 243     -22.010   8.520  -4.850  1.00 94.85           O  
ATOM   3740  N   GLY A 244     -16.818   7.939  -3.358  1.00 94.37           N  
ATOM   3741  H   GLY A 244     -16.651   8.011  -4.351  1.00 94.37           H  
ATOM   3742  CA  GLY A 244     -15.662   7.924  -2.480  1.00 94.37           C  
ATOM   3743  HA2 GLY A 244     -14.783   7.593  -3.033  1.00 94.37           H  
ATOM   3744  HA3 GLY A 244     -15.852   7.203  -1.685  1.00 94.37           H  
ATOM   3745  C   GLY A 244     -15.377   9.285  -1.853  1.00 94.37           C  
ATOM   3746  O   GLY A 244     -15.756  10.334  -2.386  1.00 94.37           O  
ATOM   3747  N   PHE A 245     -14.668   9.260  -0.729  1.00 93.67           N  
ATOM   3748  H   PHE A 245     -14.492   8.357  -0.311  1.00 93.67           H  
ATOM   3749  CA  PHE A 245     -14.371  10.449   0.062  1.00 93.67           C  
ATOM   3750  HA  PHE A 245     -14.689  11.340  -0.481  1.00 93.67           H  
ATOM   3751  C   PHE A 245     -12.874  10.599   0.361  1.00 93.67           C  
ATOM   3752  CB  PHE A 245     -15.195  10.376   1.347  1.00 93.67           C  
ATOM   3753  HB2 PHE A 245     -16.255  10.334   1.095  1.00 93.67           H  
ATOM   3754  HB3 PHE A 245     -14.938   9.462   1.881  1.00 93.67           H  
ATOM   3755  O   PHE A 245     -12.273   9.763   1.042  1.00 93.67           O  
ATOM   3756  CG  PHE A 245     -14.944  11.561   2.242  1.00 93.67           C  
ATOM   3757  CD1 PHE A 245     -13.971  11.489   3.254  1.00 93.67           C  
ATOM   3758  HD1 PHE A 245     -13.440  10.564   3.425  1.00 93.67           H  
ATOM   3759  CD2 PHE A 245     -15.574  12.781   1.965  1.00 93.67           C  
ATOM   3760  HD2 PHE A 245     -16.283  12.859   1.154  1.00 93.67           H  
ATOM   3761  CE1 PHE A 245     -13.647  12.631   3.999  1.00 93.67           C  
ATOM   3762  HE1 PHE A 245     -12.868  12.593   4.745  1.00 93.67           H  
ATOM   3763  CE2 PHE A 245     -15.197  13.927   2.675  1.00 93.67           C  
ATOM   3764  HE2 PHE A 245     -15.581  14.892   2.379  1.00 93.67           H  
ATOM   3765  CZ  PHE A 245     -14.271  13.850   3.718  1.00 93.67           C  
ATOM   3766  HZ  PHE A 245     -13.993  14.748   4.251  1.00 93.67           H  
ATOM   3767  N   ALA A 246     -12.274  11.700  -0.102  1.00 96.29           N  
ATOM   3768  H   ALA A 246     -12.838  12.409  -0.548  1.00 96.29           H  
ATOM   3769  CA  ALA A 246     -10.874  12.018   0.156  1.00 96.29           C  
ATOM   3770  HA  ALA A 246     -10.663  11.785   1.200  1.00 96.29           H  
ATOM   3771  C   ALA A 246     -10.544  13.502  -0.052  1.00 96.29           C  
ATOM   3772  CB  ALA A 246      -9.974  11.146  -0.732  1.00 96.29           C  
ATOM   3773  HB1 ALA A 246     -10.271  10.099  -0.667  1.00 96.29           H  
ATOM   3774  HB2 ALA A 246      -8.943  11.235  -0.390  1.00 96.29           H  
ATOM   3775  HB3 ALA A 246     -10.037  11.478  -1.768  1.00 96.29           H  
ATOM   3776  O   ALA A 246     -11.310  14.276  -0.619  1.00 96.29           O  
ATOM   3777  N   GLY A 247      -9.359  13.886   0.402  1.00 97.16           N  
ATOM   3778  H   GLY A 247      -8.820  13.206   0.918  1.00 97.16           H  
ATOM   3779  CA  GLY A 247      -8.717  15.167   0.179  1.00 97.16           C  
ATOM   3780  HA2 GLY A 247      -9.135  15.634  -0.713  1.00 97.16           H  
ATOM   3781  HA3 GLY A 247      -8.858  15.826   1.036  1.00 97.16           H  
ATOM   3782  C   GLY A 247      -7.232  14.925  -0.037  1.00 97.16           C  
ATOM   3783  O   GLY A 247      -6.653  14.040   0.591  1.00 97.16           O  
ATOM   3784  N   ALA A 248      -6.630  15.662  -0.959  1.00 98.40           N  
ATOM   3785  H   ALA A 248      -7.167  16.388  -1.412  1.00 98.40           H  
ATOM   3786  CA  ALA A 248      -5.245  15.490  -1.366  1.00 98.40           C  
ATOM   3787  HA  ALA A 248      -4.729  14.859  -0.643  1.00 98.40           H  
ATOM   3788  C   ALA A 248      -4.535  16.837  -1.415  1.00 98.40           C  
ATOM   3789  CB  ALA A 248      -5.196  14.807  -2.738  1.00 98.40           C  
ATOM   3790  HB1 ALA A 248      -4.162  14.694  -3.063  1.00 98.40           H  
ATOM   3791  HB2 ALA A 248      -5.669  13.825  -2.702  1.00 98.40           H  
ATOM   3792  HB3 ALA A 248      -5.746  15.408  -3.462  1.00 98.40           H  
ATOM   3793  O   ALA A 248      -5.110  17.836  -1.849  1.00 98.40           O  
ATOM   3794  N   ILE A 249      -3.257  16.834  -1.053  1.00 98.84           N  
ATOM   3795  H   ILE A 249      -2.873  15.964  -0.715  1.00 98.84           H  
ATOM   3796  CA  ILE A 249      -2.322  17.929  -1.321  1.00 98.84           C  
ATOM   3797  HA  ILE A 249      -2.846  18.730  -1.842  1.00 98.84           H  
ATOM   3798  C   ILE A 249      -1.223  17.433  -2.251  1.00 98.84           C  
ATOM   3799  CB  ILE A 249      -1.736  18.526  -0.026  1.00 98.84           C  
ATOM   3800  HB  ILE A 249      -1.101  19.363  -0.315  1.00 98.84           H  
ATOM   3801  O   ILE A 249      -0.844  16.259  -2.203  1.00 98.84           O  
ATOM   3802  CG1 ILE A 249      -0.839  17.505   0.708  1.00 98.84           C  
ATOM   3803 HG12 ILE A 249      -1.398  16.583   0.869  1.00 98.84           H  
ATOM   3804 HG13 ILE A 249       0.007  17.261   0.066  1.00 98.84           H  
ATOM   3805  CG2 ILE A 249      -2.868  19.091   0.849  1.00 98.84           C  
ATOM   3806 HG21 ILE A 249      -3.491  19.758   0.254  1.00 98.84           H  
ATOM   3807 HG22 ILE A 249      -3.484  18.279   1.236  1.00 98.84           H  
ATOM   3808 HG23 ILE A 249      -2.463  19.663   1.684  1.00 98.84           H  
ATOM   3809  CD1 ILE A 249      -0.252  17.987   2.037  1.00 98.84           C  
ATOM   3810 HD11 ILE A 249       0.398  17.215   2.449  1.00 98.84           H  
ATOM   3811 HD12 ILE A 249      -1.045  18.203   2.753  1.00 98.84           H  
ATOM   3812 HD13 ILE A 249       0.329  18.897   1.883  1.00 98.84           H  
ATOM   3813  N   GLY A 250      -0.685  18.330  -3.069  1.00 98.84           N  
ATOM   3814  H   GLY A 250      -1.090  19.254  -3.124  1.00 98.84           H  
ATOM   3815  CA  GLY A 250       0.362  17.994  -4.015  1.00 98.84           C  
ATOM   3816  HA2 GLY A 250      -0.091  17.622  -4.934  1.00 98.84           H  
ATOM   3817  HA3 GLY A 250       0.979  17.214  -3.570  1.00 98.84           H  
ATOM   3818  C   GLY A 250       1.263  19.151  -4.394  1.00 98.84           C  
ATOM   3819  O   GLY A 250       0.873  20.317  -4.325  1.00 98.84           O  
ATOM   3820  N   ILE A 251       2.475  18.802  -4.819  1.00 98.91           N  
ATOM   3821  H   ILE A 251       2.700  17.817  -4.834  1.00 98.91           H  
ATOM   3822  CA  ILE A 251       3.419  19.719  -5.461  1.00 98.91           C  
ATOM   3823  HA  ILE A 251       2.858  20.583  -5.817  1.00 98.91           H  
ATOM   3824  C   ILE A 251       4.021  19.012  -6.675  1.00 98.91           C  
ATOM   3825  CB  ILE A 251       4.506  20.229  -4.483  1.00 98.91           C  
ATOM   3826  HB  ILE A 251       5.130  19.385  -4.188  1.00 98.91           H  
ATOM   3827  O   ILE A 251       4.414  17.848  -6.573  1.00 98.91           O  
ATOM   3828  CG1 ILE A 251       3.876  20.838  -3.208  1.00 98.91           C  
ATOM   3829 HG12 ILE A 251       3.162  21.612  -3.487  1.00 98.91           H  
ATOM   3830 HG13 ILE A 251       3.335  20.055  -2.677  1.00 98.91           H  
ATOM   3831  CG2 ILE A 251       5.403  21.262  -5.192  1.00 98.91           C  
ATOM   3832 HG21 ILE A 251       5.918  20.790  -6.028  1.00 98.91           H  
ATOM   3833 HG22 ILE A 251       6.177  21.637  -4.523  1.00 98.91           H  
ATOM   3834 HG23 ILE A 251       4.800  22.093  -5.560  1.00 98.91           H  
ATOM   3835  CD1 ILE A 251       4.893  21.427  -2.226  1.00 98.91           C  
ATOM   3836 HD11 ILE A 251       5.309  22.352  -2.623  1.00 98.91           H  
ATOM   3837 HD12 ILE A 251       4.410  21.663  -1.277  1.00 98.91           H  
ATOM   3838 HD13 ILE A 251       5.690  20.702  -2.061  1.00 98.91           H  
ATOM   3839  N   ASP A 252       4.085  19.692  -7.820  1.00 98.74           N  
ATOM   3840  H   ASP A 252       3.734  20.639  -7.837  1.00 98.74           H  
ATOM   3841  CA  ASP A 252       4.792  19.199  -9.007  1.00 98.74           C  
ATOM   3842  HA  ASP A 252       4.874  18.115  -8.923  1.00 98.74           H  
ATOM   3843  C   ASP A 252       6.237  19.722  -9.098  1.00 98.74           C  
ATOM   3844  CB  ASP A 252       3.969  19.439 -10.292  1.00 98.74           C  
ATOM   3845  HB2 ASP A 252       2.946  19.102 -10.126  1.00 98.74           H  
ATOM   3846  HB3 ASP A 252       4.384  18.808 -11.077  1.00 98.74           H  
ATOM   3847  O   ASP A 252       6.668  20.614  -8.361  1.00 98.74           O  
ATOM   3848  CG  ASP A 252       3.945  20.879 -10.825  1.00 98.74           C  
ATOM   3849  OD1 ASP A 252       4.731  21.728 -10.350  1.00 98.74           O  
ATOM   3850  OD2 ASP A 252       3.190  21.134 -11.790  1.00 98.74           O  
ATOM   3851  N   LYS A 253       7.005  19.188 -10.050  1.00 98.32           N  
ATOM   3852  H   LYS A 253       6.631  18.390 -10.544  1.00 98.32           H  
ATOM   3853  CA  LYS A 253       8.400  19.588 -10.299  1.00 98.32           C  
ATOM   3854  HA  LYS A 253       8.958  19.485  -9.369  1.00 98.32           H  
ATOM   3855  C   LYS A 253       8.582  21.049 -10.720  1.00 98.32           C  
ATOM   3856  CB  LYS A 253       9.022  18.639 -11.329  1.00 98.32           C  
ATOM   3857  HB2 LYS A 253      10.096  18.818 -11.359  1.00 98.32           H  
ATOM   3858  HB3 LYS A 253       8.858  17.616 -10.992  1.00 98.32           H  
ATOM   3859  O   LYS A 253       9.706  21.543 -10.730  1.00 98.32           O  
ATOM   3860  CG  LYS A 253       8.439  18.816 -12.740  1.00 98.32           C  
ATOM   3861  HG2 LYS A 253       8.567  19.848 -13.069  1.00 98.32           H  
ATOM   3862  HG3 LYS A 253       7.376  18.575 -12.733  1.00 98.32           H  
ATOM   3863  CD  LYS A 253       9.160  17.904 -13.731  1.00 98.32           C  
ATOM   3864  HD2 LYS A 253      10.225  18.135 -13.723  1.00 98.32           H  
ATOM   3865  HD3 LYS A 253       9.020  16.866 -13.430  1.00 98.32           H  
ATOM   3866  CE  LYS A 253       8.589  18.127 -15.132  1.00 98.32           C  
ATOM   3867  HE2 LYS A 253       8.740  19.169 -15.414  1.00 98.32           H  
ATOM   3868  HE3 LYS A 253       7.513  17.954 -15.098  1.00 98.32           H  
ATOM   3869  NZ  LYS A 253       9.228  17.216 -16.109  1.00 98.32           N  
ATOM   3870  HZ1 LYS A 253       8.807  17.325 -17.020  1.00 98.32           H  
ATOM   3871  HZ2 LYS A 253       9.106  16.260 -15.808  1.00 98.32           H  
ATOM   3872  HZ3 LYS A 253      10.220  17.398 -16.167  1.00 98.32           H  
ATOM   3873  N   HIS A 254       7.506  21.734 -11.100  1.00 97.62           N  
ATOM   3874  H   HIS A 254       6.598  21.313 -10.965  1.00 97.62           H  
ATOM   3875  CA  HIS A 254       7.515  23.150 -11.462  1.00 97.62           C  
ATOM   3876  HA  HIS A 254       8.519  23.427 -11.782  1.00 97.62           H  
ATOM   3877  C   HIS A 254       7.190  24.053 -10.262  1.00 97.62           C  
ATOM   3878  CB  HIS A 254       6.572  23.365 -12.652  1.00 97.62           C  
ATOM   3879  HB2 HIS A 254       6.573  24.421 -12.924  1.00 97.62           H  
ATOM   3880  HB3 HIS A 254       5.557  23.095 -12.361  1.00 97.62           H  
ATOM   3881  O   HIS A 254       7.263  25.276 -10.374  1.00 97.62           O  
ATOM   3882  CG  HIS A 254       6.972  22.554 -13.860  1.00 97.62           C  
ATOM   3883  CD2 HIS A 254       6.278  21.523 -14.435  1.00 97.62           C  
ATOM   3884  HD2 HIS A 254       5.318  21.150 -14.108  1.00 97.62           H  
ATOM   3885  ND1 HIS A 254       8.153  22.685 -14.551  1.00 97.62           N  
ATOM   3886  HD1 HIS A 254       8.876  23.362 -14.350  1.00 97.62           H  
ATOM   3887  CE1 HIS A 254       8.165  21.773 -15.533  1.00 97.62           C  
ATOM   3888  HE1 HIS A 254       8.961  21.655 -16.254  1.00 97.62           H  
ATOM   3889  NE2 HIS A 254       7.053  21.023 -15.496  1.00 97.62           N  
ATOM   3890  N   GLY A 255       6.895  23.468  -9.097  1.00 97.32           N  
ATOM   3891  H   GLY A 255       6.777  22.465  -9.086  1.00 97.32           H  
ATOM   3892  CA  GLY A 255       6.559  24.194  -7.879  1.00 97.32           C  
ATOM   3893  HA2 GLY A 255       7.215  25.058  -7.773  1.00 97.32           H  
ATOM   3894  HA3 GLY A 255       6.704  23.527  -7.029  1.00 97.32           H  
ATOM   3895  C   GLY A 255       5.112  24.670  -7.834  1.00 97.32           C  
ATOM   3896  O   GLY A 255       4.797  25.528  -7.004  1.00 97.32           O  
ATOM   3897  N   HIS A 256       4.237  24.133  -8.688  1.00 97.73           N  
ATOM   3898  H   HIS A 256       4.538  23.406  -9.322  1.00 97.73           H  
ATOM   3899  CA  HIS A 256       2.804  24.347  -8.543  1.00 97.73           C  
ATOM   3900  HA  HIS A 256       2.619  25.407  -8.369  1.00 97.73           H  
ATOM   3901  C   HIS A 256       2.310  23.549  -7.340  1.00 97.73           C  
ATOM   3902  CB  HIS A 256       2.047  23.935  -9.807  1.00 97.73           C  
ATOM   3903  HB2 HIS A 256       2.125  22.854  -9.925  1.00 97.73           H  
ATOM   3904  HB3 HIS A 256       0.992  24.177  -9.681  1.00 97.73           H  
ATOM   3905  O   HIS A 256       2.461  22.329  -7.291  1.00 97.73           O  
ATOM   3906  CG  HIS A 256       2.540  24.587 -11.068  1.00 97.73           C  
ATOM   3907  CD2 HIS A 256       2.702  25.923 -11.317  1.00 97.73           C  
ATOM   3908  HD2 HIS A 256       2.494  26.728 -10.628  1.00 97.73           H  
ATOM   3909  ND1 HIS A 256       2.917  23.910 -12.196  1.00 97.73           N  
ATOM   3910  HD1 HIS A 256       3.009  22.905 -12.246  1.00 97.73           H  
ATOM   3911  CE1 HIS A 256       3.292  24.813 -13.115  1.00 97.73           C  
ATOM   3912  HE1 HIS A 256       3.673  24.571 -14.096  1.00 97.73           H  
ATOM   3913  NE2 HIS A 256       3.180  26.061 -12.626  1.00 97.73           N  
ATOM   3914  N   ILE A 257       1.729  24.253  -6.371  1.00 97.86           N  
ATOM   3915  H   ILE A 257       1.608  25.246  -6.509  1.00 97.86           H  
ATOM   3916  CA  ILE A 257       1.022  23.649  -5.244  1.00 97.86           C  
ATOM   3917  HA  ILE A 257       1.449  22.668  -5.034  1.00 97.86           H  
ATOM   3918  C   ILE A 257      -0.434  23.469  -5.663  1.00 97.86           C  
ATOM   3919  CB  ILE A 257       1.144  24.515  -3.972  1.00 97.86           C  
ATOM   3920  HB  ILE A 257       0.644  25.466  -4.154  1.00 97.86           H  
ATOM   3921  O   ILE A 257      -1.032  24.396  -6.211  1.00 97.86           O  
ATOM   3922  CG1 ILE A 257       2.624  24.814  -3.625  1.00 97.86           C  
ATOM   3923 HG12 ILE A 257       3.182  23.881  -3.544  1.00 97.86           H  
ATOM   3924 HG13 ILE A 257       3.066  25.402  -4.430  1.00 97.86           H  
ATOM   3925  CG2 ILE A 257       0.427  23.819  -2.802  1.00 97.86           C  
ATOM   3926 HG21 ILE A 257       0.901  22.861  -2.588  1.00 97.86           H  
ATOM   3927 HG22 ILE A 257      -0.624  23.652  -3.039  1.00 97.86           H  
ATOM   3928 HG23 ILE A 257       0.446  24.451  -1.914  1.00 97.86           H  
ATOM   3929  CD1 ILE A 257       2.798  25.610  -2.324  1.00 97.86           C  
ATOM   3930 HD11 ILE A 257       3.814  25.996  -2.245  1.00 97.86           H  
ATOM   3931 HD12 ILE A 257       2.105  26.451  -2.304  1.00 97.86           H  
ATOM   3932 HD13 ILE A 257       2.620  24.962  -1.466  1.00 97.86           H  
ATOM   3933  N   TYR A 258      -1.004  22.302  -5.394  1.00 97.46           N  
ATOM   3934  H   TYR A 258      -0.460  21.580  -4.943  1.00 97.46           H  
ATOM   3935  CA  TYR A 258      -2.415  22.039  -5.640  1.00 97.46           C  
ATOM   3936  HA  TYR A 258      -2.945  22.990  -5.694  1.00 97.46           H  
ATOM   3937  C   TYR A 258      -3.023  21.250  -4.483  1.00 97.46           C  
ATOM   3938  CB  TYR A 258      -2.579  21.329  -6.991  1.00 97.46           C  
ATOM   3939  HB2 TYR A 258      -1.855  21.735  -7.697  1.00 97.46           H  
ATOM   3940  HB3 TYR A 258      -2.362  20.268  -6.872  1.00 97.46           H  
ATOM   3941  O   TYR A 258      -2.336  20.485  -3.803  1.00 97.46           O  
ATOM   3942  CG  TYR A 258      -3.955  21.513  -7.597  1.00 97.46           C  
ATOM   3943  CD1 TYR A 258      -4.923  20.502  -7.473  1.00 97.46           C  
ATOM   3944  HD1 TYR A 258      -4.682  19.592  -6.944  1.00 97.46           H  
ATOM   3945  CD2 TYR A 258      -4.278  22.717  -8.253  1.00 97.46           C  
ATOM   3946  HD2 TYR A 258      -3.539  23.501  -8.332  1.00 97.46           H  
ATOM   3947  CE1 TYR A 258      -6.213  20.688  -8.004  1.00 97.46           C  
ATOM   3948  HE1 TYR A 258      -6.974  19.929  -7.898  1.00 97.46           H  
ATOM   3949  CE2 TYR A 258      -5.570  22.910  -8.783  1.00 97.46           C  
ATOM   3950  HE2 TYR A 258      -5.822  23.838  -9.274  1.00 97.46           H  
ATOM   3951  OH  TYR A 258      -7.798  22.074  -9.136  1.00 97.46           O  
ATOM   3952  HH  TYR A 258      -7.919  22.926  -9.561  1.00 97.46           H  
ATOM   3953  CZ  TYR A 258      -6.543  21.895  -8.650  1.00 97.46           C  
ATOM   3954  N   HIS A 259      -4.314  21.442  -4.253  1.00 96.88           N  
ATOM   3955  H   HIS A 259      -4.842  22.062  -4.850  1.00 96.88           H  
ATOM   3956  CA  HIS A 259      -5.094  20.640  -3.325  1.00 96.88           C  
ATOM   3957  HA  HIS A 259      -4.652  19.644  -3.286  1.00 96.88           H  
ATOM   3958  C   HIS A 259      -6.516  20.499  -3.856  1.00 96.88           C  
ATOM   3959  CB  HIS A 259      -5.074  21.246  -1.912  1.00 96.88           C  
ATOM   3960  HB2 HIS A 259      -4.042  21.344  -1.577  1.00 96.88           H  
ATOM   3961  HB3 HIS A 259      -5.586  20.566  -1.232  1.00 96.88           H  
ATOM   3962  O   HIS A 259      -7.008  21.357  -4.588  1.00 96.88           O  
ATOM   3963  CG  HIS A 259      -5.747  22.589  -1.837  1.00 96.88           C  
ATOM   3964  CD2 HIS A 259      -5.167  23.794  -2.121  1.00 96.88           C  
ATOM   3965  HD2 HIS A 259      -4.133  23.957  -2.389  1.00 96.88           H  
ATOM   3966  ND1 HIS A 259      -7.087  22.823  -1.608  1.00 96.88           N  
ATOM   3967  HD1 HIS A 259      -7.802  22.142  -1.397  1.00 96.88           H  
ATOM   3968  CE1 HIS A 259      -7.303  24.138  -1.767  1.00 96.88           C  
ATOM   3969  HE1 HIS A 259      -8.258  24.630  -1.654  1.00 96.88           H  
ATOM   3970  NE2 HIS A 259      -6.164  24.765  -2.098  1.00 96.88           N  
ATOM   3971  N   GLN A 260      -7.171  19.409  -3.486  1.00 93.40           N  
ATOM   3972  H   GLN A 260      -6.716  18.750  -2.871  1.00 93.40           H  
ATOM   3973  CA  GLN A 260      -8.578  19.186  -3.790  1.00 93.40           C  
ATOM   3974  HA  GLN A 260      -9.101  20.141  -3.748  1.00 93.40           H  
ATOM   3975  C   GLN A 260      -9.176  18.262  -2.741  1.00 93.40           C  
ATOM   3976  CB  GLN A 260      -8.722  18.589  -5.198  1.00 93.40           C  
ATOM   3977  HB2 GLN A 260      -8.380  17.555  -5.184  1.00 93.40           H  
ATOM   3978  HB3 GLN A 260      -8.105  19.168  -5.885  1.00 93.40           H  
ATOM   3979  O   GLN A 260      -8.481  17.400  -2.201  1.00 93.40           O  
ATOM   3980  CG  GLN A 260     -10.170  18.606  -5.702  1.00 93.40           C  
ATOM   3981  HG2 GLN A 260     -10.607  19.584  -5.501  1.00 93.40           H  
ATOM   3982  HG3 GLN A 260     -10.750  17.853  -5.168  1.00 93.40           H  
ATOM   3983  CD  GLN A 260     -10.296  18.342  -7.198  1.00 93.40           C  
ATOM   3984  NE2 GLN A 260     -11.504  18.240  -7.704  1.00 93.40           N  
ATOM   3985 HE21 GLN A 260     -11.550  18.114  -8.705  1.00 93.40           H  
ATOM   3986 HE22 GLN A 260     -12.313  18.331  -7.106  1.00 93.40           H  
ATOM   3987  OE1 GLN A 260      -9.347  18.231  -7.951  1.00 93.40           O  
ATOM   3988  N   ASP A 261     -10.461  18.431  -2.474  1.00 86.40           N  
ATOM   3989  H   ASP A 261     -10.939  19.235  -2.854  1.00 86.40           H  
ATOM   3990  CA  ASP A 261     -11.195  17.671  -1.481  1.00 86.40           C  
ATOM   3991  HA  ASP A 261     -10.763  16.672  -1.422  1.00 86.40           H  
ATOM   3992  C   ASP A 261     -12.653  17.473  -1.895  1.00 86.40           C  
ATOM   3993  CB  ASP A 261     -11.036  18.323  -0.099  1.00 86.40           C  
ATOM   3994  HB2 ASP A 261     -10.004  18.172   0.216  1.00 86.40           H  
ATOM   3995  HB3 ASP A 261     -11.675  17.794   0.609  1.00 86.40           H  
ATOM   3996  O   ASP A 261     -13.261  18.307  -2.569  1.00 86.40           O  
ATOM   3997  CG  ASP A 261     -11.334  19.828  -0.033  1.00 86.40           C  
ATOM   3998  OD1 ASP A 261     -10.580  20.617  -0.648  1.00 86.40           O  
ATOM   3999  OD2 ASP A 261     -12.230  20.207   0.748  1.00 86.40           O  
ATOM   4000  N   SER A 262     -13.205  16.322  -1.522  1.00 82.16           N  
ATOM   4001  H   SER A 262     -12.630  15.654  -1.029  1.00 82.16           H  
ATOM   4002  CA  SER A 262     -14.650  16.100  -1.481  1.00 82.16           C  
ATOM   4003  HA  SER A 262     -15.112  16.512  -2.378  1.00 82.16           H  
ATOM   4004  C   SER A 262     -15.243  16.793  -0.255  1.00 82.16           C  
ATOM   4005  CB  SER A 262     -14.935  14.596  -1.412  1.00 82.16           C  
ATOM   4006  HB2 SER A 262     -16.000  14.434  -1.252  1.00 82.16           H  
ATOM   4007  HB3 SER A 262     -14.648  14.131  -2.355  1.00 82.16           H  
ATOM   4008  O   SER A 262     -14.583  16.823   0.772  1.00 82.16           O  
ATOM   4009  OG  SER A 262     -14.203  13.990  -0.365  1.00 82.16           O  
ATOM   4010  HG  SER A 262     -14.227  14.573   0.398  1.00 82.16           H  
ATOM   4011  N   GLU A 263     -16.492  17.268  -0.304  1.00 70.07           N  
ATOM   4012  H   GLU A 263     -17.014  17.216  -1.167  1.00 70.07           H  
ATOM   4013  CA  GLU A 263     -17.147  17.870   0.872  1.00 70.07           C  
ATOM   4014  HA  GLU A 263     -16.559  18.738   1.171  1.00 70.07           H  
ATOM   4015  C   GLU A 263     -17.231  16.884   2.058  1.00 70.07           C  
ATOM   4016  CB  GLU A 263     -18.575  18.325   0.533  1.00 70.07           C  
ATOM   4017  HB2 GLU A 263     -19.041  18.662   1.459  1.00 70.07           H  
ATOM   4018  HB3 GLU A 263     -19.142  17.476   0.151  1.00 70.07           H  
ATOM   4019  O   GLU A 263     -17.706  15.762   1.858  1.00 70.07           O  
ATOM   4020  CG  GLU A 263     -18.645  19.475  -0.482  1.00 70.07           C  
ATOM   4021  HG2 GLU A 263     -18.269  19.122  -1.442  1.00 70.07           H  
ATOM   4022  HG3 GLU A 263     -17.995  20.279  -0.136  1.00 70.07           H  
ATOM   4023  CD  GLU A 263     -20.072  20.028  -0.666  1.00 70.07           C  
ATOM   4024  OE1 GLU A 263     -20.207  21.034  -1.398  1.00 70.07           O  
ATOM   4025  OE2 GLU A 263     -21.027  19.457  -0.089  1.00 70.07           O  
ATOM   4026  N   PRO A 264     -16.856  17.269   3.301  1.00 74.02           N  
ATOM   4027  CA  PRO A 264     -16.536  18.624   3.781  1.00 74.02           C  
ATOM   4028  HA  PRO A 264     -17.201  19.355   3.320  1.00 74.02           H  
ATOM   4029  C   PRO A 264     -15.080  19.077   3.549  1.00 74.02           C  
ATOM   4030  CB  PRO A 264     -16.845  18.544   5.278  1.00 74.02           C  
ATOM   4031  HB2 PRO A 264     -17.920  18.634   5.434  1.00 74.02           H  
ATOM   4032  HB3 PRO A 264     -16.325  19.308   5.855  1.00 74.02           H  
ATOM   4033  O   PRO A 264     -14.259  18.322   3.064  1.00 74.02           O  
ATOM   4034  CG  PRO A 264     -16.391  17.135   5.639  1.00 74.02           C  
ATOM   4035  HG2 PRO A 264     -16.830  16.787   6.575  1.00 74.02           H  
ATOM   4036  HG3 PRO A 264     -15.302  17.083   5.670  1.00 74.02           H  
ATOM   4037  CD  PRO A 264     -16.920  16.359   4.441  1.00 74.02           C  
ATOM   4038  HD2 PRO A 264     -16.322  15.460   4.296  1.00 74.02           H  
ATOM   4039  HD3 PRO A 264     -17.959  16.078   4.613  1.00 74.02           H  
ATOM   4040  N   THR A 265     -14.743  20.308   3.950  1.00 82.50           N  
ATOM   4041  H   THR A 265     -15.449  20.900   4.364  1.00 82.50           H  
ATOM   4042  CA  THR A 265     -13.448  20.937   3.639  1.00 82.50           C  
ATOM   4043  HA  THR A 265     -13.328  20.870   2.558  1.00 82.50           H  
ATOM   4044  C   THR A 265     -12.243  20.259   4.298  1.00 82.50           C  
ATOM   4045  CB  THR A 265     -13.465  22.430   3.985  1.00 82.50           C  
ATOM   4046  HB  THR A 265     -13.560  22.551   5.064  1.00 82.50           H  
ATOM   4047  O   THR A 265     -12.206  20.073   5.524  1.00 82.50           O  
ATOM   4048  CG2 THR A 265     -12.228  23.189   3.507  1.00 82.50           C  
ATOM   4049 HG21 THR A 265     -12.381  24.262   3.622  1.00 82.50           H  
ATOM   4050 HG22 THR A 265     -11.365  22.900   4.106  1.00 82.50           H  
ATOM   4051 HG23 THR A 265     -12.027  22.962   2.460  1.00 82.50           H  
ATOM   4052  OG1 THR A 265     -14.575  23.038   3.364  1.00 82.50           O  
ATOM   4053  HG1 THR A 265     -14.454  22.909   2.421  1.00 82.50           H  
ATOM   4054  N   MET A 266     -11.215  19.959   3.502  1.00 91.38           N  
ATOM   4055  H   MET A 266     -11.340  20.091   2.508  1.00 91.38           H  
ATOM   4056  CA  MET A 266      -9.917  19.507   4.011  1.00 91.38           C  
ATOM   4057  HA  MET A 266     -10.104  18.708   4.728  1.00 91.38           H  
ATOM   4058  C   MET A 266      -9.183  20.640   4.739  1.00 91.38           C  
ATOM   4059  CB  MET A 266      -9.064  18.907   2.888  1.00 91.38           C  
ATOM   4060  HB2 MET A 266      -9.607  18.070   2.450  1.00 91.38           H  
ATOM   4061  HB3 MET A 266      -8.903  19.668   2.125  1.00 91.38           H  
ATOM   4062  O   MET A 266      -9.083  21.774   4.278  1.00 91.38           O  
ATOM   4063  CG  MET A 266      -7.711  18.383   3.399  1.00 91.38           C  
ATOM   4064  HG2 MET A 266      -7.899  17.629   4.163  1.00 91.38           H  
ATOM   4065  HG3 MET A 266      -7.157  19.202   3.858  1.00 91.38           H  
ATOM   4066  SD  MET A 266      -6.633  17.645   2.145  1.00 91.38           S  
ATOM   4067  CE  MET A 266      -6.424  19.062   1.038  1.00 91.38           C  
ATOM   4068  HE1 MET A 266      -5.646  18.834   0.310  1.00 91.38           H  
ATOM   4069  HE2 MET A 266      -6.136  19.946   1.606  1.00 91.38           H  
ATOM   4070  HE3 MET A 266      -7.354  19.257   0.504  1.00 91.38           H  
ATOM   4071  N   VAL A 267      -8.616  20.310   5.892  1.00 92.24           N  
ATOM   4072  H   VAL A 267      -8.664  19.340   6.168  1.00 92.24           H  
ATOM   4073  CA  VAL A 267      -7.802  21.208   6.708  1.00 92.24           C  
ATOM   4074  HA  VAL A 267      -8.204  22.220   6.655  1.00 92.24           H  
ATOM   4075  C   VAL A 267      -6.385  21.215   6.144  1.00 92.24           C  
ATOM   4076  CB  VAL A 267      -7.864  20.723   8.168  1.00 92.24           C  
ATOM   4077  HB  VAL A 267      -7.655  19.654   8.204  1.00 92.24           H  
ATOM   4078  O   VAL A 267      -5.665  20.232   6.304  1.00 92.24           O  
ATOM   4079  CG1 VAL A 267      -6.874  21.416   9.098  1.00 92.24           C  
ATOM   4080 HG11 VAL A 267      -6.878  22.491   8.913  1.00 92.24           H  
ATOM   4081 HG12 VAL A 267      -7.119  21.212  10.140  1.00 92.24           H  
ATOM   4082 HG13 VAL A 267      -5.892  20.979   8.918  1.00 92.24           H  
ATOM   4083  CG2 VAL A 267      -9.264  20.949   8.742  1.00 92.24           C  
ATOM   4084 HG21 VAL A 267      -9.478  22.017   8.784  1.00 92.24           H  
ATOM   4085 HG22 VAL A 267     -10.003  20.473   8.098  1.00 92.24           H  
ATOM   4086 HG23 VAL A 267      -9.337  20.507   9.735  1.00 92.24           H  
ATOM   4087  N   TYR A 268      -5.970  22.307   5.501  1.00 96.80           N  
ATOM   4088  H   TYR A 268      -6.632  23.048   5.317  1.00 96.80           H  
ATOM   4089  CA  TYR A 268      -4.635  22.429   4.906  1.00 96.80           C  
ATOM   4090  HA  TYR A 268      -3.981  21.700   5.384  1.00 96.80           H  
ATOM   4091  C   TYR A 268      -4.000  23.801   5.146  1.00 96.80           C  
ATOM   4092  CB  TYR A 268      -4.686  22.089   3.406  1.00 96.80           C  
ATOM   4093  HB2 TYR A 268      -3.683  21.825   3.070  1.00 96.80           H  
ATOM   4094  HB3 TYR A 268      -5.309  21.206   3.262  1.00 96.80           H  
ATOM   4095  O   TYR A 268      -4.684  24.785   5.438  1.00 96.80           O  
ATOM   4096  CG  TYR A 268      -5.194  23.219   2.532  1.00 96.80           C  
ATOM   4097  CD1 TYR A 268      -6.577  23.405   2.345  1.00 96.80           C  
ATOM   4098  HD1 TYR A 268      -7.287  22.710   2.769  1.00 96.80           H  
ATOM   4099  CD2 TYR A 268      -4.279  24.114   1.943  1.00 96.80           C  
ATOM   4100  HD2 TYR A 268      -3.216  23.962   2.058  1.00 96.80           H  
ATOM   4101  CE1 TYR A 268      -7.045  24.510   1.610  1.00 96.80           C  
ATOM   4102  HE1 TYR A 268      -8.103  24.673   1.471  1.00 96.80           H  
ATOM   4103  CE2 TYR A 268      -4.747  25.211   1.196  1.00 96.80           C  
ATOM   4104  HE2 TYR A 268      -4.056  25.897   0.728  1.00 96.80           H  
ATOM   4105  OH  TYR A 268      -6.592  26.502   0.352  1.00 96.80           O  
ATOM   4106  HH  TYR A 268      -5.887  26.993  -0.076  1.00 96.80           H  
ATOM   4107  CZ  TYR A 268      -6.133  25.424   1.038  1.00 96.80           C  
ATOM   4108  N   ALA A 269      -2.675  23.861   5.028  1.00 98.31           N  
ATOM   4109  H   ALA A 269      -2.182  23.008   4.805  1.00 98.31           H  
ATOM   4110  CA  ALA A 269      -1.950  25.115   4.884  1.00 98.31           C  
ATOM   4111  HA  ALA A 269      -2.625  25.838   4.427  1.00 98.31           H  
ATOM   4112  C   ALA A 269      -0.749  24.934   3.959  1.00 98.31           C  
ATOM   4113  CB  ALA A 269      -1.510  25.649   6.251  1.00 98.31           C  
ATOM   4114  HB1 ALA A 269      -0.811  24.951   6.711  1.00 98.31           H  
ATOM   4115  HB2 ALA A 269      -1.024  26.615   6.117  1.00 98.31           H  
ATOM   4116  HB3 ALA A 269      -2.386  25.783   6.885  1.00 98.31           H  
ATOM   4117  O   ALA A 269      -0.044  23.928   4.039  1.00 98.31           O  
ATOM   4118  N   SER A 270      -0.478  25.928   3.125  1.00 98.58           N  
ATOM   4119  H   SER A 270      -1.085  26.735   3.126  1.00 98.58           H  
ATOM   4120  CA  SER A 270       0.740  26.005   2.327  1.00 98.58           C  
ATOM   4121  HA  SER A 270       1.405  25.193   2.621  1.00 98.58           H  
ATOM   4122  C   SER A 270       1.495  27.297   2.609  1.00 98.58           C  
ATOM   4123  CB  SER A 270       0.445  25.813   0.839  1.00 98.58           C  
ATOM   4124  HB2 SER A 270       1.378  25.561   0.335  1.00 98.58           H  
ATOM   4125  HB3 SER A 270      -0.259  24.992   0.701  1.00 98.58           H  
ATOM   4126  O   SER A 270       0.933  28.284   3.097  1.00 98.58           O  
ATOM   4127  OG  SER A 270      -0.067  26.986   0.256  1.00 98.58           O  
ATOM   4128  HG  SER A 270      -1.024  26.937   0.199  1.00 98.58           H  
ATOM   4129  N   TYR A 271       2.797  27.269   2.352  1.00 96.91           N  
ATOM   4130  H   TYR A 271       3.196  26.424   1.968  1.00 96.91           H  
ATOM   4131  CA  TYR A 271       3.641  28.448   2.421  1.00 96.91           C  
ATOM   4132  HA  TYR A 271       3.043  29.316   2.144  1.00 96.91           H  
ATOM   4133  C   TYR A 271       4.783  28.323   1.420  1.00 96.91           C  
ATOM   4134  CB  TYR A 271       4.148  28.643   3.854  1.00 96.91           C  
ATOM   4135  HB2 TYR A 271       3.289  28.685   4.523  1.00 96.91           H  
ATOM   4136  HB3 TYR A 271       4.741  27.772   4.134  1.00 96.91           H  
ATOM   4137  O   TYR A 271       5.386  27.258   1.257  1.00 96.91           O  
ATOM   4138  CG  TYR A 271       4.963  29.903   4.069  1.00 96.91           C  
ATOM   4139  CD1 TYR A 271       6.309  29.797   4.438  1.00 96.91           C  
ATOM   4140  HD1 TYR A 271       6.745  28.813   4.532  1.00 96.91           H  
ATOM   4141  CD2 TYR A 271       4.390  31.175   3.901  1.00 96.91           C  
ATOM   4142  HD2 TYR A 271       3.350  31.257   3.622  1.00 96.91           H  
ATOM   4143  CE1 TYR A 271       7.080  30.945   4.669  1.00 96.91           C  
ATOM   4144  HE1 TYR A 271       8.128  30.842   4.911  1.00 96.91           H  
ATOM   4145  CE2 TYR A 271       5.158  32.339   4.104  1.00 96.91           C  
ATOM   4146  HE2 TYR A 271       4.712  33.312   3.959  1.00 96.91           H  
ATOM   4147  OH  TYR A 271       7.260  33.314   4.790  1.00 96.91           O  
ATOM   4148  HH  TYR A 271       6.933  34.081   4.315  1.00 96.91           H  
ATOM   4149  CZ  TYR A 271       6.502  32.221   4.519  1.00 96.91           C  
ATOM   4150  N   ASP A 272       5.094  29.421   0.745  1.00 93.20           N  
ATOM   4151  H   ASP A 272       4.512  30.240   0.844  1.00 93.20           H  
ATOM   4152  CA  ASP A 272       6.110  29.441  -0.302  1.00 93.20           C  
ATOM   4153  HA  ASP A 272       6.554  28.450  -0.390  1.00 93.20           H  
ATOM   4154  C   ASP A 272       7.294  30.376  -0.048  1.00 93.20           C  
ATOM   4155  CB  ASP A 272       5.440  29.727  -1.628  1.00 93.20           C  
ATOM   4156  HB2 ASP A 272       4.661  28.989  -1.820  1.00 93.20           H  
ATOM   4157  HB3 ASP A 272       6.245  29.610  -2.353  1.00 93.20           H  
ATOM   4158  O   ASP A 272       8.154  30.535  -0.915  1.00 93.20           O  
ATOM   4159  CG  ASP A 272       4.891  31.131  -1.830  1.00 93.20           C  
ATOM   4160  OD1 ASP A 272       4.949  31.955  -0.888  1.00 93.20           O  
ATOM   4161  OD2 ASP A 272       4.495  31.331  -3.000  1.00 93.20           O  
ATOM   4162  N   GLY A 273       7.353  30.951   1.151  1.00 90.79           N  
ATOM   4163  H   GLY A 273       6.598  30.752   1.792  1.00 90.79           H  
ATOM   4164  CA  GLY A 273       8.337  31.959   1.535  1.00 90.79           C  
ATOM   4165  HA2 GLY A 273       9.179  31.940   0.843  1.00 90.79           H  
ATOM   4166  HA3 GLY A 273       8.707  31.738   2.536  1.00 90.79           H  
ATOM   4167  C   GLY A 273       7.777  33.377   1.532  1.00 90.79           C  
ATOM   4168  O   GLY A 273       8.325  34.229   2.230  1.00 90.79           O  
ATOM   4169  N   GLU A 274       6.656  33.619   0.852  1.00 92.87           N  
ATOM   4170  H   GLU A 274       6.260  32.891   0.275  1.00 92.87           H  
ATOM   4171  CA  GLU A 274       6.027  34.940   0.766  1.00 92.87           C  
ATOM   4172  HA  GLU A 274       6.550  35.651   1.405  1.00 92.87           H  
ATOM   4173  C   GLU A 274       4.577  34.904   1.247  1.00 92.87           C  
ATOM   4174  CB  GLU A 274       6.112  35.471  -0.674  1.00 92.87           C  
ATOM   4175  HB2 GLU A 274       5.625  34.771  -1.353  1.00 92.87           H  
ATOM   4176  HB3 GLU A 274       5.583  36.423  -0.714  1.00 92.87           H  
ATOM   4177  O   GLU A 274       4.203  35.666   2.144  1.00 92.87           O  
ATOM   4178  CG  GLU A 274       7.567  35.693  -1.121  1.00 92.87           C  
ATOM   4179  HG2 GLU A 274       8.082  34.733  -1.157  1.00 92.87           H  
ATOM   4180  HG3 GLU A 274       8.065  36.313  -0.375  1.00 92.87           H  
ATOM   4181  CD  GLU A 274       7.696  36.374  -2.493  1.00 92.87           C  
ATOM   4182  OE1 GLU A 274       8.854  36.677  -2.864  1.00 92.87           O  
ATOM   4183  OE2 GLU A 274       6.661  36.612  -3.156  1.00 92.87           O  
ATOM   4184  N   LEU A 275       3.774  33.986   0.711  1.00 94.00           N  
ATOM   4185  H   LEU A 275       4.163  33.342   0.038  1.00 94.00           H  
ATOM   4186  CA  LEU A 275       2.337  33.918   0.943  1.00 94.00           C  
ATOM   4187  HA  LEU A 275       2.043  34.737   1.599  1.00 94.00           H  
ATOM   4188  C   LEU A 275       1.950  32.623   1.650  1.00 94.00           C  
ATOM   4189  CB  LEU A 275       1.595  34.087  -0.393  1.00 94.00           C  
ATOM   4190  HB2 LEU A 275       0.537  33.869  -0.245  1.00 94.00           H  
ATOM   4191  HB3 LEU A 275       1.987  33.350  -1.094  1.00 94.00           H  
ATOM   4192  O   LEU A 275       2.439  31.539   1.339  1.00 94.00           O  
ATOM   4193  CG  LEU A 275       1.732  35.493  -1.009  1.00 94.00           C  
ATOM   4194  HG  LEU A 275       2.783  35.773  -1.070  1.00 94.00           H  
ATOM   4195  CD1 LEU A 275       1.160  35.492  -2.425  1.00 94.00           C  
ATOM   4196 HD11 LEU A 275       1.281  36.477  -2.874  1.00 94.00           H  
ATOM   4197 HD12 LEU A 275       1.706  34.769  -3.031  1.00 94.00           H  
ATOM   4198 HD13 LEU A 275       0.104  35.219  -2.406  1.00 94.00           H  
ATOM   4199  CD2 LEU A 275       0.981  36.554  -0.196  1.00 94.00           C  
ATOM   4200 HD21 LEU A 275       1.447  36.669   0.783  1.00 94.00           H  
ATOM   4201 HD22 LEU A 275       1.039  37.512  -0.713  1.00 94.00           H  
ATOM   4202 HD23 LEU A 275      -0.064  36.267  -0.081  1.00 94.00           H  
ATOM   4203  N   PHE A 276       1.044  32.759   2.617  1.00 95.22           N  
ATOM   4204  H   PHE A 276       0.630  33.672   2.738  1.00 95.22           H  
ATOM   4205  CA  PHE A 276       0.333  31.628   3.199  1.00 95.22           C  
ATOM   4206  HA  PHE A 276       0.932  30.722   3.103  1.00 95.22           H  
ATOM   4207  C   PHE A 276      -0.976  31.422   2.455  1.00 95.22           C  
ATOM   4208  CB  PHE A 276       0.029  31.865   4.683  1.00 95.22           C  
ATOM   4209  HB2 PHE A 276      -0.676  31.102   5.012  1.00 95.22           H  
ATOM   4210  HB3 PHE A 276      -0.465  32.830   4.797  1.00 95.22           H  
ATOM   4211  O   PHE A 276      -1.706  32.389   2.238  1.00 95.22           O  
ATOM   4212  CG  PHE A 276       1.232  31.806   5.592  1.00 95.22           C  
ATOM   4213  CD1 PHE A 276       1.644  30.572   6.127  1.00 95.22           C  
ATOM   4214  HD1 PHE A 276       1.127  29.664   5.854  1.00 95.22           H  
ATOM   4215  CD2 PHE A 276       1.935  32.982   5.909  1.00 95.22           C  
ATOM   4216  HD2 PHE A 276       1.640  33.924   5.470  1.00 95.22           H  
ATOM   4217  CE1 PHE A 276       2.742  30.522   7.002  1.00 95.22           C  
ATOM   4218  HE1 PHE A 276       3.058  29.576   7.418  1.00 95.22           H  
ATOM   4219  CE2 PHE A 276       3.039  32.929   6.776  1.00 95.22           C  
ATOM   4220  HE2 PHE A 276       3.588  33.831   7.005  1.00 95.22           H  
ATOM   4221  CZ  PHE A 276       3.435  31.701   7.328  1.00 95.22           C  
ATOM   4222  HZ  PHE A 276       4.280  31.666   8.000  1.00 95.22           H  
ATOM   4223  N   ASP A 277      -1.312  30.166   2.206  1.00 96.11           N  
ATOM   4224  H   ASP A 277      -0.644  29.433   2.396  1.00 96.11           H  
ATOM   4225  CA  ASP A 277      -2.676  29.755   1.901  1.00 96.11           C  
ATOM   4226  HA  ASP A 277      -3.328  30.628   1.918  1.00 96.11           H  
ATOM   4227  C   ASP A 277      -3.164  28.793   2.988  1.00 96.11           C  
ATOM   4228  CB  ASP A 277      -2.753  29.163   0.494  1.00 96.11           C  
ATOM   4229  HB2 ASP A 277      -2.331  29.867  -0.223  1.00 96.11           H  
ATOM   4230  HB3 ASP A 277      -2.178  28.238   0.467  1.00 96.11           H  
ATOM   4231  O   ASP A 277      -2.393  27.976   3.494  1.00 96.11           O  
ATOM   4232  CG  ASP A 277      -4.193  28.855   0.101  1.00 96.11           C  
ATOM   4233  OD1 ASP A 277      -5.092  29.542   0.629  1.00 96.11           O  
ATOM   4234  OD2 ASP A 277      -4.377  27.889  -0.664  1.00 96.11           O  
ATOM   4235  N   VAL A 278      -4.409  28.942   3.420  1.00 95.77           N  
ATOM   4236  H   VAL A 278      -5.039  29.463   2.826  1.00 95.77           H  
ATOM   4237  CA  VAL A 278      -5.013  28.141   4.489  1.00 95.77           C  
ATOM   4238  HA  VAL A 278      -4.581  27.141   4.450  1.00 95.77           H  
ATOM   4239  C   VAL A 278      -6.505  28.011   4.216  1.00 95.77           C  
ATOM   4240  CB  VAL A 278      -4.738  28.748   5.886  1.00 95.77           C  
ATOM   4241  HB  VAL A 278      -3.673  28.969   5.958  1.00 95.77           H  
ATOM   4242  O   VAL A 278      -7.134  28.985   3.804  1.00 95.77           O  
ATOM   4243  CG1 VAL A 278      -5.498  30.059   6.166  1.00 95.77           C  
ATOM   4244 HG11 VAL A 278      -5.200  30.815   5.440  1.00 95.77           H  
ATOM   4245 HG12 VAL A 278      -6.570  29.891   6.069  1.00 95.77           H  
ATOM   4246 HG13 VAL A 278      -5.336  30.397   7.189  1.00 95.77           H  
ATOM   4247  CG2 VAL A 278      -5.058  27.777   7.028  1.00 95.77           C  
ATOM   4248 HG21 VAL A 278      -4.792  28.215   7.990  1.00 95.77           H  
ATOM   4249 HG22 VAL A 278      -4.488  26.857   6.892  1.00 95.77           H  
ATOM   4250 HG23 VAL A 278      -6.121  27.536   7.013  1.00 95.77           H  
ATOM   4251  N   PHE A 279      -7.058  26.836   4.510  1.00 91.26           N  
ATOM   4252  H   PHE A 279      -6.449  26.070   4.760  1.00 91.26           H  
ATOM   4253  CA  PHE A 279      -8.503  26.589   4.469  1.00 91.26           C  
ATOM   4254  HA  PHE A 279      -8.834  26.703   3.437  1.00 91.26           H  
ATOM   4255  C   PHE A 279      -9.325  27.584   5.317  1.00 91.26           C  
ATOM   4256  CB  PHE A 279      -8.759  25.138   4.906  1.00 91.26           C  
ATOM   4257  HB2 PHE A 279      -9.694  24.814   4.450  1.00 91.26           H  
ATOM   4258  HB3 PHE A 279      -7.979  24.484   4.516  1.00 91.26           H  
ATOM   4259  O   PHE A 279      -8.786  28.130   6.311  1.00 91.26           O  
ATOM   4260  CG  PHE A 279      -8.866  24.963   6.409  1.00 91.26           C  
ATOM   4261  CD1 PHE A 279      -7.722  25.000   7.227  1.00 91.26           C  
ATOM   4262  HD1 PHE A 279      -6.749  25.132   6.777  1.00 91.26           H  
ATOM   4263  CD2 PHE A 279     -10.136  24.834   6.997  1.00 91.26           C  
ATOM   4264  HD2 PHE A 279     -11.011  24.822   6.364  1.00 91.26           H  
ATOM   4265  CE1 PHE A 279      -7.851  24.911   8.625  1.00 91.26           C  
ATOM   4266  HE1 PHE A 279      -6.971  24.966   9.249  1.00 91.26           H  
ATOM   4267  CE2 PHE A 279     -10.265  24.724   8.391  1.00 91.26           C  
ATOM   4268  HE2 PHE A 279     -11.247  24.594   8.822  1.00 91.26           H  
ATOM   4269  CZ  PHE A 279      -9.122  24.766   9.208  1.00 91.26           C  
ATOM   4270  HZ  PHE A 279      -9.221  24.689  10.280  1.00 91.26           H  
ATOM   4271  OXT PHE A 279     -10.547  27.725   5.076  1.00 91.26           O  
TER    4272      PHE A 279                                                       
ATOM   4272  N   MET B   1     -13.728 -15.188 -21.578  1.00 96.63           N  
ATOM   4273  H   MET B   1     -14.721 -15.060 -21.442  1.00 96.63           H  
ATOM   4274  H2  MET B   1     -13.315 -14.298 -21.816  1.00 96.63           H  
ATOM   4275  H3  MET B   1     -13.556 -15.839 -22.332  1.00 96.63           H  
ATOM   4276  CA  MET B   1     -13.106 -15.705 -20.344  1.00 96.63           C  
ATOM   4277  HA  MET B   1     -13.230 -14.959 -19.560  1.00 96.63           H  
ATOM   4278  C   MET B   1     -11.631 -15.917 -20.598  1.00 96.63           C  
ATOM   4279  CB  MET B   1     -13.729 -17.022 -19.869  1.00 96.63           C  
ATOM   4280  HB2 MET B   1     -13.163 -17.399 -19.017  1.00 96.63           H  
ATOM   4281  HB3 MET B   1     -13.678 -17.755 -20.674  1.00 96.63           H  
ATOM   4282  O   MET B   1     -11.310 -16.489 -21.632  1.00 96.63           O  
ATOM   4283  CG  MET B   1     -15.182 -16.826 -19.436  1.00 96.63           C  
ATOM   4284  HG2 MET B   1     -15.198 -16.064 -18.657  1.00 96.63           H  
ATOM   4285  HG3 MET B   1     -15.771 -16.472 -20.282  1.00 96.63           H  
ATOM   4286  SD  MET B   1     -15.990 -18.301 -18.769  1.00 96.63           S  
ATOM   4287  CE  MET B   1     -15.878 -19.449 -20.167  1.00 96.63           C  
ATOM   4288  HE1 MET B   1     -16.271 -18.979 -21.069  1.00 96.63           H  
ATOM   4289  HE2 MET B   1     -14.840 -19.742 -20.323  1.00 96.63           H  
ATOM   4290  HE3 MET B   1     -16.466 -20.340 -19.947  1.00 96.63           H  
ATOM   4291  N   LYS B   2     -10.759 -15.441 -19.713  1.00 98.07           N  
ATOM   4292  H   LYS B   2     -11.113 -14.984 -18.885  1.00 98.07           H  
ATOM   4293  CA  LYS B   2      -9.296 -15.584 -19.802  1.00 98.07           C  
ATOM   4294  HA  LYS B   2      -9.029 -16.490 -20.346  1.00 98.07           H  
ATOM   4295  C   LYS B   2      -8.734 -15.704 -18.385  1.00 98.07           C  
ATOM   4296  CB  LYS B   2      -8.682 -14.353 -20.505  1.00 98.07           C  
ATOM   4297  HB2 LYS B   2      -7.596 -14.431 -20.455  1.00 98.07           H  
ATOM   4298  HB3 LYS B   2      -8.958 -13.467 -19.933  1.00 98.07           H  
ATOM   4299  O   LYS B   2      -9.289 -15.090 -17.475  1.00 98.07           O  
ATOM   4300  CG  LYS B   2      -9.080 -14.089 -21.972  1.00 98.07           C  
ATOM   4301  HG2 LYS B   2     -10.161 -13.961 -22.040  1.00 98.07           H  
ATOM   4302  HG3 LYS B   2      -8.623 -13.143 -22.264  1.00 98.07           H  
ATOM   4303  CD  LYS B   2      -8.629 -15.167 -22.971  1.00 98.07           C  
ATOM   4304  HD2 LYS B   2      -7.556 -15.327 -22.865  1.00 98.07           H  
ATOM   4305  HD3 LYS B   2      -9.154 -16.092 -22.733  1.00 98.07           H  
ATOM   4306  CE  LYS B   2      -8.917 -14.758 -24.430  1.00 98.07           C  
ATOM   4307  HE2 LYS B   2      -8.372 -13.834 -24.625  1.00 98.07           H  
ATOM   4308  HE3 LYS B   2      -9.980 -14.539 -24.529  1.00 98.07           H  
ATOM   4309  NZ  LYS B   2      -8.520 -15.787 -25.443  1.00 98.07           N  
ATOM   4310  HZ1 LYS B   2      -8.616 -15.459 -26.393  1.00 98.07           H  
ATOM   4311  HZ2 LYS B   2      -7.563 -16.097 -25.354  1.00 98.07           H  
ATOM   4312  HZ3 LYS B   2      -9.045 -16.646 -25.358  1.00 98.07           H  
ATOM   4313  N   ILE B   3      -7.660 -16.462 -18.191  1.00 98.89           N  
ATOM   4314  H   ILE B   3      -7.268 -16.987 -18.960  1.00 98.89           H  
ATOM   4315  CA  ILE B   3      -6.961 -16.546 -16.903  1.00 98.89           C  
ATOM   4316  HA  ILE B   3      -7.135 -15.618 -16.360  1.00 98.89           H  
ATOM   4317  C   ILE B   3      -5.452 -16.651 -17.126  1.00 98.89           C  
ATOM   4318  CB  ILE B   3      -7.530 -17.698 -16.040  1.00 98.89           C  
ATOM   4319  HB  ILE B   3      -8.608 -17.551 -15.974  1.00 98.89           H  
ATOM   4320  O   ILE B   3      -4.994 -17.351 -18.032  1.00 98.89           O  
ATOM   4321  CG1 ILE B   3      -6.968 -17.675 -14.603  1.00 98.89           C  
ATOM   4322 HG12 ILE B   3      -5.913 -17.946 -14.608  1.00 98.89           H  
ATOM   4323 HG13 ILE B   3      -7.048 -16.662 -14.208  1.00 98.89           H  
ATOM   4324  CG2 ILE B   3      -7.278 -19.070 -16.676  1.00 98.89           C  
ATOM   4325 HG21 ILE B   3      -6.206 -19.263 -16.723  1.00 98.89           H  
ATOM   4326 HG22 ILE B   3      -7.672 -19.092 -17.691  1.00 98.89           H  
ATOM   4327 HG23 ILE B   3      -7.759 -19.855 -16.093  1.00 98.89           H  
ATOM   4328  CD1 ILE B   3      -7.716 -18.622 -13.651  1.00 98.89           C  
ATOM   4329 HD11 ILE B   3      -7.395 -18.438 -12.626  1.00 98.89           H  
ATOM   4330 HD12 ILE B   3      -8.790 -18.449 -13.718  1.00 98.89           H  
ATOM   4331 HD13 ILE B   3      -7.493 -19.660 -13.895  1.00 98.89           H  
ATOM   4332  N   ILE B   4      -4.686 -15.964 -16.288  1.00 98.93           N  
ATOM   4333  H   ILE B   4      -5.130 -15.379 -15.594  1.00 98.93           H  
ATOM   4334  CA  ILE B   4      -3.230 -16.070 -16.211  1.00 98.93           C  
ATOM   4335  HA  ILE B   4      -2.936 -17.022 -16.654  1.00 98.93           H  
ATOM   4336  C   ILE B   4      -2.812 -16.123 -14.745  1.00 98.93           C  
ATOM   4337  CB  ILE B   4      -2.534 -14.949 -17.020  1.00 98.93           C  
ATOM   4338  HB  ILE B   4      -2.873 -15.048 -18.052  1.00 98.93           H  
ATOM   4339  O   ILE B   4      -3.403 -15.450 -13.900  1.00 98.93           O  
ATOM   4340  CG1 ILE B   4      -1.001 -15.147 -17.008  1.00 98.93           C  
ATOM   4341 HG12 ILE B   4      -0.616 -14.909 -16.017  1.00 98.93           H  
ATOM   4342 HG13 ILE B   4      -0.775 -16.194 -17.207  1.00 98.93           H  
ATOM   4343  CG2 ILE B   4      -2.922 -13.539 -16.536  1.00 98.93           C  
ATOM   4344 HG21 ILE B   4      -4.006 -13.437 -16.490  1.00 98.93           H  
ATOM   4345 HG22 ILE B   4      -2.542 -12.781 -17.221  1.00 98.93           H  
ATOM   4346 HG23 ILE B   4      -2.527 -13.342 -15.539  1.00 98.93           H  
ATOM   4347  CD1 ILE B   4      -0.228 -14.315 -18.039  1.00 98.93           C  
ATOM   4348 HD11 ILE B   4      -0.437 -13.251 -17.930  1.00 98.93           H  
ATOM   4349 HD12 ILE B   4       0.840 -14.478 -17.898  1.00 98.93           H  
ATOM   4350 HD13 ILE B   4      -0.492 -14.635 -19.047  1.00 98.93           H  
ATOM   4351  N   ILE B   5      -1.806 -16.940 -14.450  1.00 98.91           N  
ATOM   4352  H   ILE B   5      -1.380 -17.462 -15.202  1.00 98.91           H  
ATOM   4353  CA  ILE B   5      -1.212 -17.093 -13.123  1.00 98.91           C  
ATOM   4354  HA  ILE B   5      -1.570 -16.276 -12.496  1.00 98.91           H  
ATOM   4355  C   ILE B   5       0.306 -16.964 -13.186  1.00 98.91           C  
ATOM   4356  CB  ILE B   5      -1.620 -18.427 -12.460  1.00 98.91           C  
ATOM   4357  HB  ILE B   5      -1.139 -18.464 -11.483  1.00 98.91           H  
ATOM   4358  O   ILE B   5       0.912 -17.279 -14.212  1.00 98.91           O  
ATOM   4359  CG1 ILE B   5      -1.160 -19.663 -13.264  1.00 98.91           C  
ATOM   4360 HG12 ILE B   5      -0.090 -19.592 -13.459  1.00 98.91           H  
ATOM   4361 HG13 ILE B   5      -1.677 -19.687 -14.224  1.00 98.91           H  
ATOM   4362  CG2 ILE B   5      -3.135 -18.462 -12.229  1.00 98.91           C  
ATOM   4363 HG21 ILE B   5      -3.386 -19.311 -11.594  1.00 98.91           H  
ATOM   4364 HG22 ILE B   5      -3.436 -17.548 -11.717  1.00 98.91           H  
ATOM   4365 HG23 ILE B   5      -3.671 -18.534 -13.175  1.00 98.91           H  
ATOM   4366  CD1 ILE B   5      -1.413 -20.990 -12.541  1.00 98.91           C  
ATOM   4367 HD11 ILE B   5      -0.923 -21.796 -13.087  1.00 98.91           H  
ATOM   4368 HD12 ILE B   5      -1.004 -20.945 -11.531  1.00 98.91           H  
ATOM   4369 HD13 ILE B   5      -2.482 -21.197 -12.493  1.00 98.91           H  
ATOM   4370  N   HIS B   6       0.921 -16.568 -12.073  1.00 98.03           N  
ATOM   4371  H   HIS B   6       0.352 -16.349 -11.268  1.00 98.03           H  
ATOM   4372  CA  HIS B   6       2.373 -16.585 -11.885  1.00 98.03           C  
ATOM   4373  HA  HIS B   6       2.812 -17.190 -12.679  1.00 98.03           H  
ATOM   4374  C   HIS B   6       2.766 -17.264 -10.567  1.00 98.03           C  
ATOM   4375  CB  HIS B   6       2.966 -15.175 -12.029  1.00 98.03           C  
ATOM   4376  HB2 HIS B   6       4.045 -15.262 -12.154  1.00 98.03           H  
ATOM   4377  HB3 HIS B   6       2.574 -14.706 -12.932  1.00 98.03           H  
ATOM   4378  O   HIS B   6       1.929 -17.460  -9.681  1.00 98.03           O  
ATOM   4379  CG  HIS B   6       2.715 -14.281 -10.844  1.00 98.03           C  
ATOM   4380  CD2 HIS B   6       1.873 -13.213 -10.793  1.00 98.03           C  
ATOM   4381  HD2 HIS B   6       1.280 -12.819 -11.605  1.00 98.03           H  
ATOM   4382  ND1 HIS B   6       3.363 -14.393  -9.618  1.00 98.03           N  
ATOM   4383  CE1 HIS B   6       2.889 -13.392  -8.861  1.00 98.03           C  
ATOM   4384  HE1 HIS B   6       3.213 -13.175  -7.854  1.00 98.03           H  
ATOM   4385  NE2 HIS B   6       1.985 -12.674  -9.537  1.00 98.03           N  
ATOM   4386  HE2 HIS B   6       1.496 -11.864  -9.183  1.00 98.03           H  
ATOM   4387  N   GLY B   7       4.034 -17.663 -10.467  1.00 93.70           N  
ATOM   4388  H   GLY B   7       4.637 -17.474 -11.255  1.00 93.70           H  
ATOM   4389  CA  GLY B   7       4.595 -18.388  -9.327  1.00 93.70           C  
ATOM   4390  HA2 GLY B   7       4.032 -18.117  -8.434  1.00 93.70           H  
ATOM   4391  HA3 GLY B   7       4.498 -19.461  -9.494  1.00 93.70           H  
ATOM   4392  C   GLY B   7       6.061 -18.051  -9.056  1.00 93.70           C  
ATOM   4393  O   GLY B   7       6.875 -18.956  -8.839  1.00 93.70           O  
ATOM   4394  N   GLY B   8       6.404 -16.764  -9.098  1.00 88.91           N  
ATOM   4395  H   GLY B   8       5.665 -16.084  -9.201  1.00 88.91           H  
ATOM   4396  CA  GLY B   8       7.755 -16.269  -8.848  1.00 88.91           C  
ATOM   4397  HA2 GLY B   8       8.192 -16.837  -8.027  1.00 88.91           H  
ATOM   4398  HA3 GLY B   8       7.709 -15.222  -8.548  1.00 88.91           H  
ATOM   4399  C   GLY B   8       8.680 -16.373 -10.056  1.00 88.91           C  
ATOM   4400  O   GLY B   8       8.246 -16.288 -11.202  1.00 88.91           O  
ATOM   4401  N   PHE B   9       9.968 -16.579  -9.790  1.00 85.79           N  
ATOM   4402  H   PHE B   9      10.261 -16.599  -8.824  1.00 85.79           H  
ATOM   4403  CA  PHE B   9      11.006 -16.665 -10.816  1.00 85.79           C  
ATOM   4404  HA  PHE B   9      10.561 -16.485 -11.794  1.00 85.79           H  
ATOM   4405  C   PHE B   9      11.658 -18.045 -10.899  1.00 85.79           C  
ATOM   4406  CB  PHE B   9      12.034 -15.552 -10.599  1.00 85.79           C  
ATOM   4407  HB2 PHE B   9      12.372 -15.553  -9.563  1.00 85.79           H  
ATOM   4408  HB3 PHE B   9      12.904 -15.736 -11.230  1.00 85.79           H  
ATOM   4409  O   PHE B   9      11.631 -18.860  -9.966  1.00 85.79           O  
ATOM   4410  CG  PHE B   9      11.473 -14.197 -10.959  1.00 85.79           C  
ATOM   4411  CD1 PHE B   9      11.530 -13.747 -12.282  1.00 85.79           C  
ATOM   4412  HD1 PHE B   9      11.990 -14.365 -13.038  1.00 85.79           H  
ATOM   4413  CD2 PHE B   9      10.870 -13.395  -9.986  1.00 85.79           C  
ATOM   4414  HD2 PHE B   9      10.869 -13.738  -8.962  1.00 85.79           H  
ATOM   4415  CE1 PHE B   9      11.033 -12.481 -12.619  1.00 85.79           C  
ATOM   4416  HE1 PHE B   9      11.155 -12.112 -13.627  1.00 85.79           H  
ATOM   4417  CE2 PHE B   9      10.318 -12.153 -10.321  1.00 85.79           C  
ATOM   4418  HE2 PHE B   9       9.850 -11.535  -9.569  1.00 85.79           H  
ATOM   4419  CZ  PHE B   9      10.425 -11.689 -11.637  1.00 85.79           C  
ATOM   4420  HZ  PHE B   9      10.071 -10.703 -11.900  1.00 85.79           H  
ATOM   4421  N   PHE B  10      12.261 -18.301 -12.054  1.00 77.39           N  
ATOM   4422  H   PHE B  10      12.190 -17.613 -12.790  1.00 77.39           H  
ATOM   4423  CA  PHE B  10      13.088 -19.464 -12.334  1.00 77.39           C  
ATOM   4424  HA  PHE B  10      13.304 -20.002 -11.411  1.00 77.39           H  
ATOM   4425  C   PHE B  10      14.415 -18.999 -12.928  1.00 77.39           C  
ATOM   4426  CB  PHE B  10      12.334 -20.404 -13.283  1.00 77.39           C  
ATOM   4427  HB2 PHE B  10      11.512 -20.864 -12.736  1.00 77.39           H  
ATOM   4428  HB3 PHE B  10      11.909 -19.820 -14.100  1.00 77.39           H  
ATOM   4429  O   PHE B  10      14.441 -18.166 -13.825  1.00 77.39           O  
ATOM   4430  CG  PHE B  10      13.193 -21.501 -13.872  1.00 77.39           C  
ATOM   4431  CD1 PHE B  10      13.840 -21.296 -15.103  1.00 77.39           C  
ATOM   4432  HD1 PHE B  10      13.700 -20.369 -15.639  1.00 77.39           H  
ATOM   4433  CD2 PHE B  10      13.380 -22.709 -13.177  1.00 77.39           C  
ATOM   4434  HD2 PHE B  10      12.896 -22.871 -12.225  1.00 77.39           H  
ATOM   4435  CE1 PHE B  10      14.700 -22.278 -15.618  1.00 77.39           C  
ATOM   4436  HE1 PHE B  10      15.203 -22.100 -16.557  1.00 77.39           H  
ATOM   4437  CE2 PHE B  10      14.248 -23.688 -13.692  1.00 77.39           C  
ATOM   4438  HE2 PHE B  10      14.419 -24.609 -13.154  1.00 77.39           H  
ATOM   4439  CZ  PHE B  10      14.927 -23.464 -14.900  1.00 77.39           C  
ATOM   4440  HZ  PHE B  10      15.621 -24.203 -15.272  1.00 77.39           H  
ATOM   4441  N   SER B  11      15.519 -19.578 -12.462  1.00 71.24           N  
ATOM   4442  H   SER B  11      15.431 -20.316 -11.778  1.00 71.24           H  
ATOM   4443  CA  SER B  11      16.837 -19.356 -13.052  1.00 71.24           C  
ATOM   4444  HA  SER B  11      16.738 -18.867 -14.021  1.00 71.24           H  
ATOM   4445  C   SER B  11      17.523 -20.693 -13.266  1.00 71.24           C  
ATOM   4446  CB  SER B  11      17.669 -18.446 -12.153  1.00 71.24           C  
ATOM   4447  HB2 SER B  11      17.231 -17.448 -12.148  1.00 71.24           H  
ATOM   4448  HB3 SER B  11      17.653 -18.848 -11.140  1.00 71.24           H  
ATOM   4449  O   SER B  11      17.633 -21.489 -12.335  1.00 71.24           O  
ATOM   4450  OG  SER B  11      19.007 -18.385 -12.613  1.00 71.24           O  
ATOM   4451  HG  SER B  11      19.314 -17.481 -12.517  1.00 71.24           H  
ATOM   4452  N   GLU B  12      18.028 -20.939 -14.474  1.00 64.65           N  
ATOM   4453  H   GLU B  12      17.904 -20.257 -15.208  1.00 64.65           H  
ATOM   4454  CA  GLU B  12      18.746 -22.181 -14.791  1.00 64.65           C  
ATOM   4455  HA  GLU B  12      18.093 -23.031 -14.589  1.00 64.65           H  
ATOM   4456  C   GLU B  12      19.998 -22.383 -13.921  1.00 64.65           C  
ATOM   4457  CB  GLU B  12      19.132 -22.206 -16.280  1.00 64.65           C  
ATOM   4458  HB2 GLU B  12      19.734 -23.097 -16.458  1.00 64.65           H  
ATOM   4459  HB3 GLU B  12      19.729 -21.326 -16.521  1.00 64.65           H  
ATOM   4460  O   GLU B  12      20.417 -23.517 -13.704  1.00 64.65           O  
ATOM   4461  CG  GLU B  12      17.897 -22.263 -17.193  1.00 64.65           C  
ATOM   4462  HG2 GLU B  12      17.371 -21.310 -17.143  1.00 64.65           H  
ATOM   4463  HG3 GLU B  12      17.240 -23.042 -16.807  1.00 64.65           H  
ATOM   4464  CD  GLU B  12      18.207 -22.597 -18.661  1.00 64.65           C  
ATOM   4465  OE1 GLU B  12      17.248 -23.035 -19.348  1.00 64.65           O  
ATOM   4466  OE2 GLU B  12      19.383 -22.498 -19.074  1.00 64.65           O  
ATOM   4467  N   TYR B  13      20.567 -21.303 -13.371  1.00 59.81           N  
ATOM   4468  H   TYR B  13      20.166 -20.398 -13.573  1.00 59.81           H  
ATOM   4469  CA  TYR B  13      21.695 -21.371 -12.437  1.00 59.81           C  
ATOM   4470  HA  TYR B  13      22.451 -22.045 -12.841  1.00 59.81           H  
ATOM   4471  C   TYR B  13      21.307 -21.913 -11.058  1.00 59.81           C  
ATOM   4472  CB  TYR B  13      22.314 -19.977 -12.280  1.00 59.81           C  
ATOM   4473  HB2 TYR B  13      21.530 -19.238 -12.114  1.00 59.81           H  
ATOM   4474  HB3 TYR B  13      22.945 -19.975 -11.391  1.00 59.81           H  
ATOM   4475  O   TYR B  13      22.128 -22.539 -10.391  1.00 59.81           O  
ATOM   4476  CG  TYR B  13      23.176 -19.565 -13.454  1.00 59.81           C  
ATOM   4477  CD1 TYR B  13      24.516 -19.996 -13.502  1.00 59.81           C  
ATOM   4478  HD1 TYR B  13      24.910 -20.607 -12.704  1.00 59.81           H  
ATOM   4479  CD2 TYR B  13      22.651 -18.773 -14.493  1.00 59.81           C  
ATOM   4480  HD2 TYR B  13      21.623 -18.441 -14.461  1.00 59.81           H  
ATOM   4481  CE1 TYR B  13      25.338 -19.631 -14.584  1.00 59.81           C  
ATOM   4482  HE1 TYR B  13      26.366 -19.960 -14.617  1.00 59.81           H  
ATOM   4483  CE2 TYR B  13      23.470 -18.409 -15.579  1.00 59.81           C  
ATOM   4484  HE2 TYR B  13      23.081 -17.800 -16.382  1.00 59.81           H  
ATOM   4485  OH  TYR B  13      25.602 -18.477 -16.672  1.00 59.81           O  
ATOM   4486  HH  TYR B  13      26.498 -18.810 -16.580  1.00 59.81           H  
ATOM   4487  CZ  TYR B  13      24.813 -18.835 -15.626  1.00 59.81           C  
ATOM   4488  N   PHE B  14      20.070 -21.663 -10.623  1.00 59.66           N  
ATOM   4489  H   PHE B  14      19.434 -21.195 -11.253  1.00 59.66           H  
ATOM   4490  CA  PHE B  14      19.592 -22.016  -9.282  1.00 59.66           C  
ATOM   4491  HA  PHE B  14      20.438 -22.275  -8.645  1.00 59.66           H  
ATOM   4492  C   PHE B  14      18.657 -23.224  -9.272  1.00 59.66           C  
ATOM   4493  CB  PHE B  14      18.893 -20.800  -8.670  1.00 59.66           C  
ATOM   4494  HB2 PHE B  14      18.376 -21.110  -7.762  1.00 59.66           H  
ATOM   4495  HB3 PHE B  14      18.136 -20.437  -9.365  1.00 59.66           H  
ATOM   4496  O   PHE B  14      18.462 -23.844  -8.229  1.00 59.66           O  
ATOM   4497  CG  PHE B  14      19.840 -19.678  -8.302  1.00 59.66           C  
ATOM   4498  CD1 PHE B  14      20.574 -19.750  -7.104  1.00 59.66           C  
ATOM   4499  HD1 PHE B  14      20.458 -20.600  -6.448  1.00 59.66           H  
ATOM   4500  CD2 PHE B  14      20.000 -18.567  -9.148  1.00 59.66           C  
ATOM   4501  HD2 PHE B  14      19.455 -18.511 -10.079  1.00 59.66           H  
ATOM   4502  CE1 PHE B  14      21.452 -18.710  -6.752  1.00 59.66           C  
ATOM   4503  HE1 PHE B  14      22.004 -18.759  -5.826  1.00 59.66           H  
ATOM   4504  CE2 PHE B  14      20.872 -17.524  -8.797  1.00 59.66           C  
ATOM   4505  HE2 PHE B  14      20.984 -16.666  -9.444  1.00 59.66           H  
ATOM   4506  CZ  PHE B  14      21.598 -17.595  -7.596  1.00 59.66           C  
ATOM   4507  HZ  PHE B  14      22.262 -16.790  -7.319  1.00 59.66           H  
ATOM   4508  N   THR B  15      18.060 -23.552 -10.413  1.00 64.85           N  
ATOM   4509  H   THR B  15      18.287 -23.022 -11.242  1.00 64.85           H  
ATOM   4510  CA  THR B  15      17.018 -24.570 -10.521  1.00 64.85           C  
ATOM   4511  HA  THR B  15      17.074 -25.225  -9.652  1.00 64.85           H  
ATOM   4512  C   THR B  15      17.256 -25.444 -11.738  1.00 64.85           C  
ATOM   4513  CB  THR B  15      15.608 -23.957 -10.542  1.00 64.85           C  
ATOM   4514  HB  THR B  15      14.923 -24.649 -11.031  1.00 64.85           H  
ATOM   4515  O   THR B  15      17.465 -24.960 -12.848  1.00 64.85           O  
ATOM   4516  CG2 THR B  15      15.084 -23.703  -9.133  1.00 64.85           C  
ATOM   4517 HG21 THR B  15      15.741 -23.009  -8.608  1.00 64.85           H  
ATOM   4518 HG22 THR B  15      15.041 -24.642  -8.582  1.00 64.85           H  
ATOM   4519 HG23 THR B  15      14.081 -23.280  -9.186  1.00 64.85           H  
ATOM   4520  OG1 THR B  15      15.546 -22.698 -11.173  1.00 64.85           O  
ATOM   4521  HG1 THR B  15      16.322 -22.599 -11.729  1.00 64.85           H  
ATOM   4522  N   ASP B  16      17.224 -26.755 -11.521  1.00 70.57           N  
ATOM   4523  H   ASP B  16      16.957 -27.109 -10.614  1.00 70.57           H  
ATOM   4524  CA  ASP B  16      17.480 -27.726 -12.571  1.00 70.57           C  
ATOM   4525  HA  ASP B  16      18.333 -27.360 -13.142  1.00 70.57           H  
ATOM   4526  C   ASP B  16      16.304 -27.842 -13.559  1.00 70.57           C  
ATOM   4527  CB  ASP B  16      17.910 -29.071 -11.950  1.00 70.57           C  
ATOM   4528  HB2 ASP B  16      18.721 -28.891 -11.245  1.00 70.57           H  
ATOM   4529  HB3 ASP B  16      18.307 -29.698 -12.749  1.00 70.57           H  
ATOM   4530  O   ASP B  16      15.176 -27.384 -13.332  1.00 70.57           O  
ATOM   4531  CG  ASP B  16      16.798 -29.850 -11.239  1.00 70.57           C  
ATOM   4532  OD1 ASP B  16      15.680 -29.315 -11.113  1.00 70.57           O  
ATOM   4533  OD2 ASP B  16      17.042 -31.026 -10.910  1.00 70.57           O  
ATOM   4534  N   LYS B  17      16.565 -28.496 -14.697  1.00 77.77           N  
ATOM   4535  H   LYS B  17      17.510 -28.820 -14.846  1.00 77.77           H  
ATOM   4536  CA  LYS B  17      15.534 -28.749 -15.716  1.00 77.77           C  
ATOM   4537  HA  LYS B  17      15.111 -27.794 -16.028  1.00 77.77           H  
ATOM   4538  C   LYS B  17      14.358 -29.559 -15.167  1.00 77.77           C  
ATOM   4539  CB  LYS B  17      16.138 -29.463 -16.934  1.00 77.77           C  
ATOM   4540  HB2 LYS B  17      15.324 -29.867 -17.536  1.00 77.77           H  
ATOM   4541  HB3 LYS B  17      16.766 -30.291 -16.606  1.00 77.77           H  
ATOM   4542  O   LYS B  17      13.235 -29.372 -15.631  1.00 77.77           O  
ATOM   4543  CG  LYS B  17      16.946 -28.501 -17.814  1.00 77.77           C  
ATOM   4544  HG2 LYS B  17      16.312 -27.661 -18.097  1.00 77.77           H  
ATOM   4545  HG3 LYS B  17      17.799 -28.123 -17.250  1.00 77.77           H  
ATOM   4546  CD  LYS B  17      17.445 -29.201 -19.085  1.00 77.77           C  
ATOM   4547  HD2 LYS B  17      16.595 -29.600 -19.637  1.00 77.77           H  
ATOM   4548  HD3 LYS B  17      18.117 -30.014 -18.810  1.00 77.77           H  
ATOM   4549  CE  LYS B  17      18.186 -28.173 -19.948  1.00 77.77           C  
ATOM   4550  HE2 LYS B  17      19.001 -27.748 -19.362  1.00 77.77           H  
ATOM   4551  HE3 LYS B  17      17.504 -27.354 -20.177  1.00 77.77           H  
ATOM   4552  NZ  LYS B  17      18.713 -28.763 -21.203  1.00 77.77           N  
ATOM   4553  HZ1 LYS B  17      17.958 -29.125 -21.768  1.00 77.77           H  
ATOM   4554  HZ2 LYS B  17      19.377 -29.497 -21.000  1.00 77.77           H  
ATOM   4555  HZ3 LYS B  17      19.185 -28.043 -21.730  1.00 77.77           H  
ATOM   4556  N   ALA B  18      14.597 -30.442 -14.197  1.00 81.46           N  
ATOM   4557  H   ALA B  18      15.511 -30.467 -13.769  1.00 81.46           H  
ATOM   4558  CA  ALA B  18      13.533 -31.219 -13.573  1.00 81.46           C  
ATOM   4559  HA  ALA B  18      12.962 -31.723 -14.352  1.00 81.46           H  
ATOM   4560  C   ALA B  18      12.560 -30.305 -12.810  1.00 81.46           C  
ATOM   4561  CB  ALA B  18      14.162 -32.287 -12.673  1.00 81.46           C  
ATOM   4562  HB1 ALA B  18      13.379 -32.916 -12.250  1.00 81.46           H  
ATOM   4563  HB2 ALA B  18      14.849 -32.909 -13.247  1.00 81.46           H  
ATOM   4564  HB3 ALA B  18      14.707 -31.817 -11.853  1.00 81.46           H  
ATOM   4565  O   ALA B  18      11.346 -30.416 -12.994  1.00 81.46           O  
ATOM   4566  N   SER B  19      13.083 -29.342 -12.050  1.00 81.65           N  
ATOM   4567  H   SER B  19      14.081 -29.335 -11.897  1.00 81.65           H  
ATOM   4568  CA  SER B  19      12.302 -28.346 -11.319  1.00 81.65           C  
ATOM   4569  HA  SER B  19      11.586 -28.873 -10.689  1.00 81.65           H  
ATOM   4570  C   SER B  19      11.517 -27.430 -12.263  1.00 81.65           C  
ATOM   4571  CB  SER B  19      13.238 -27.543 -10.409  1.00 81.65           C  
ATOM   4572  HB2 SER B  19      13.934 -28.219  -9.913  1.00 81.65           H  
ATOM   4573  HB3 SER B  19      13.802 -26.818 -10.995  1.00 81.65           H  
ATOM   4574  O   SER B  19      10.340 -27.161 -12.010  1.00 81.65           O  
ATOM   4575  OG  SER B  19      12.500 -26.892  -9.397  1.00 81.65           O  
ATOM   4576  HG  SER B  19      12.324 -27.533  -8.704  1.00 81.65           H  
ATOM   4577  N   ARG B  20      12.093 -27.039 -13.415  1.00 86.63           N  
ATOM   4578  H   ARG B  20      13.073 -27.250 -13.542  1.00 86.63           H  
ATOM   4579  CA  ARG B  20      11.357 -26.305 -14.468  1.00 86.63           C  
ATOM   4580  HA  ARG B  20      10.995 -25.370 -14.042  1.00 86.63           H  
ATOM   4581  C   ARG B  20      10.127 -27.076 -14.937  1.00 86.63           C  
ATOM   4582  CB  ARG B  20      12.268 -25.977 -15.665  1.00 86.63           C  
ATOM   4583  HB2 ARG B  20      13.143 -25.433 -15.309  1.00 86.63           H  
ATOM   4584  HB3 ARG B  20      12.614 -26.896 -16.137  1.00 86.63           H  
ATOM   4585  O   ARG B  20       9.018 -26.548 -14.897  1.00 86.63           O  
ATOM   4586  CG  ARG B  20      11.529 -25.123 -16.713  1.00 86.63           C  
ATOM   4587  HG2 ARG B  20      10.717 -25.702 -17.154  1.00 86.63           H  
ATOM   4588  HG3 ARG B  20      11.106 -24.247 -16.222  1.00 86.63           H  
ATOM   4589  CD  ARG B  20      12.463 -24.660 -17.834  1.00 86.63           C  
ATOM   4590  HD2 ARG B  20      13.247 -24.043 -17.395  1.00 86.63           H  
ATOM   4591  HD3 ARG B  20      12.921 -25.532 -18.301  1.00 86.63           H  
ATOM   4592  NE  ARG B  20      11.741 -23.881 -18.861  1.00 86.63           N  
ATOM   4593  HE  ARG B  20      10.733 -23.837 -18.810  1.00 86.63           H  
ATOM   4594  NH1 ARG B  20      13.586 -23.073 -19.982  1.00 86.63           N  
ATOM   4595 HH11 ARG B  20      13.969 -22.430 -20.660  1.00 86.63           H  
ATOM   4596 HH12 ARG B  20      14.220 -23.464 -19.300  1.00 86.63           H  
ATOM   4597  NH2 ARG B  20      11.547 -22.493 -20.659  1.00 86.63           N  
ATOM   4598 HH21 ARG B  20      11.960 -21.850 -21.320  1.00 86.63           H  
ATOM   4599 HH22 ARG B  20      10.587 -22.260 -20.449  1.00 86.63           H  
ATOM   4600  CZ  ARG B  20      12.288 -23.158 -19.824  1.00 86.63           C  
ATOM   4601  N   VAL B  21      10.312 -28.330 -15.350  1.00 90.41           N  
ATOM   4602  H   VAL B  21      11.252 -28.698 -15.332  1.00 90.41           H  
ATOM   4603  CA  VAL B  21       9.219 -29.178 -15.857  1.00 90.41           C  
ATOM   4604  HA  VAL B  21       8.729 -28.663 -16.683  1.00 90.41           H  
ATOM   4605  C   VAL B  21       8.161 -29.410 -14.778  1.00 90.41           C  
ATOM   4606  CB  VAL B  21       9.776 -30.516 -16.380  1.00 90.41           C  
ATOM   4607  HB  VAL B  21      10.397 -30.975 -15.610  1.00 90.41           H  
ATOM   4608  O   VAL B  21       6.962 -29.401 -15.066  1.00 90.41           O  
ATOM   4609  CG1 VAL B  21       8.670 -31.509 -16.764  1.00 90.41           C  
ATOM   4610 HG11 VAL B  21       9.112 -32.398 -17.215  1.00 90.41           H  
ATOM   4611 HG12 VAL B  21       7.987 -31.045 -17.476  1.00 90.41           H  
ATOM   4612 HG13 VAL B  21       8.116 -31.819 -15.878  1.00 90.41           H  
ATOM   4613  CG2 VAL B  21      10.633 -30.287 -17.632  1.00 90.41           C  
ATOM   4614 HG21 VAL B  21      11.446 -29.593 -17.418  1.00 90.41           H  
ATOM   4615 HG22 VAL B  21      11.065 -31.230 -17.966  1.00 90.41           H  
ATOM   4616 HG23 VAL B  21      10.021 -29.864 -18.429  1.00 90.41           H  
ATOM   4617  N   GLN B  22       8.584 -29.579 -13.525  1.00 89.79           N  
ATOM   4618  H   GLN B  22       9.578 -29.609 -13.344  1.00 89.79           H  
ATOM   4619  CA  GLN B  22       7.674 -29.744 -12.399  1.00 89.79           C  
ATOM   4620  HA  GLN B  22       6.995 -30.564 -12.633  1.00 89.79           H  
ATOM   4621  C   GLN B  22       6.816 -28.490 -12.175  1.00 89.79           C  
ATOM   4622  CB  GLN B  22       8.486 -30.136 -11.162  1.00 89.79           C  
ATOM   4623  HB2 GLN B  22       9.106 -29.297 -10.844  1.00 89.79           H  
ATOM   4624  HB3 GLN B  22       9.135 -30.972 -11.419  1.00 89.79           H  
ATOM   4625  O   GLN B  22       5.591 -28.612 -12.102  1.00 89.79           O  
ATOM   4626  CG  GLN B  22       7.575 -30.567 -10.007  1.00 89.79           C  
ATOM   4627  HG2 GLN B  22       6.928 -31.378 -10.340  1.00 89.79           H  
ATOM   4628  HG3 GLN B  22       6.947 -29.726  -9.713  1.00 89.79           H  
ATOM   4629  CD  GLN B  22       8.358 -31.046  -8.790  1.00 89.79           C  
ATOM   4630  NE2 GLN B  22       7.688 -31.444  -7.732  1.00 89.79           N  
ATOM   4631 HE21 GLN B  22       8.259 -31.681  -6.932  1.00 89.79           H  
ATOM   4632 HE22 GLN B  22       6.693 -31.290  -7.657  1.00 89.79           H  
ATOM   4633  OE1 GLN B  22       9.573 -31.100  -8.766  1.00 89.79           O  
ATOM   4634  N   LYS B  23       7.424 -27.295 -12.160  1.00 89.72           N  
ATOM   4635  H   LYS B  23       8.433 -27.271 -12.217  1.00 89.72           H  
ATOM   4636  CA  LYS B  23       6.703 -26.015 -12.062  1.00 89.72           C  
ATOM   4637  HA  LYS B  23       6.075 -26.027 -11.171  1.00 89.72           H  
ATOM   4638  C   LYS B  23       5.751 -25.804 -13.242  1.00 89.72           C  
ATOM   4639  CB  LYS B  23       7.695 -24.843 -11.943  1.00 89.72           C  
ATOM   4640  HB2 LYS B  23       7.159 -23.921 -12.165  1.00 89.72           H  
ATOM   4641  HB3 LYS B  23       8.491 -24.956 -12.679  1.00 89.72           H  
ATOM   4642  O   LYS B  23       4.585 -25.484 -13.026  1.00 89.72           O  
ATOM   4643  CG  LYS B  23       8.307 -24.709 -10.536  1.00 89.72           C  
ATOM   4644  HG2 LYS B  23       7.500 -24.623  -9.808  1.00 89.72           H  
ATOM   4645  HG3 LYS B  23       8.901 -25.591 -10.299  1.00 89.72           H  
ATOM   4646  CD  LYS B  23       9.191 -23.452 -10.451  1.00 89.72           C  
ATOM   4647  HD2 LYS B  23      10.057 -23.573 -11.102  1.00 89.72           H  
ATOM   4648  HD3 LYS B  23       8.610 -22.598 -10.799  1.00 89.72           H  
ATOM   4649  CE  LYS B  23       9.659 -23.166  -9.016  1.00 89.72           C  
ATOM   4650  HE2 LYS B  23      10.387 -23.922  -8.723  1.00 89.72           H  
ATOM   4651  HE3 LYS B  23       8.802 -23.256  -8.349  1.00 89.72           H  
ATOM   4652  NZ  LYS B  23      10.237 -21.797  -8.885  1.00 89.72           N  
ATOM   4653  HZ1 LYS B  23       9.553 -21.090  -9.114  1.00 89.72           H  
ATOM   4654  HZ2 LYS B  23      11.034 -21.649  -9.488  1.00 89.72           H  
ATOM   4655  HZ3 LYS B  23      10.521 -21.616  -7.933  1.00 89.72           H  
ATOM   4656  N   GLN B  24       6.191 -26.061 -14.476  1.00 94.16           N  
ATOM   4657  H   GLN B  24       7.166 -26.296 -14.594  1.00 94.16           H  
ATOM   4658  CA  GLN B  24       5.337 -25.966 -15.671  1.00 94.16           C  
ATOM   4659  HA  GLN B  24       4.973 -24.944 -15.778  1.00 94.16           H  
ATOM   4660  C   GLN B  24       4.114 -26.891 -15.577  1.00 94.16           C  
ATOM   4661  CB  GLN B  24       6.140 -26.345 -16.923  1.00 94.16           C  
ATOM   4662  HB2 GLN B  24       5.449 -26.494 -17.752  1.00 94.16           H  
ATOM   4663  HB3 GLN B  24       6.650 -27.290 -16.736  1.00 94.16           H  
ATOM   4664  O   GLN B  24       2.997 -26.490 -15.908  1.00 94.16           O  
ATOM   4665  CG  GLN B  24       7.165 -25.287 -17.360  1.00 94.16           C  
ATOM   4666  HG2 GLN B  24       7.821 -25.030 -16.528  1.00 94.16           H  
ATOM   4667  HG3 GLN B  24       6.643 -24.382 -17.668  1.00 94.16           H  
ATOM   4668  CD  GLN B  24       8.035 -25.772 -18.515  1.00 94.16           C  
ATOM   4669  NE2 GLN B  24       8.669 -24.896 -19.251  1.00 94.16           N  
ATOM   4670 HE21 GLN B  24       9.071 -25.237 -20.113  1.00 94.16           H  
ATOM   4671 HE22 GLN B  24       8.347 -23.939 -19.233  1.00 94.16           H  
ATOM   4672  OE1 GLN B  24       8.171 -26.961 -18.780  1.00 94.16           O  
ATOM   4673  N   LYS B  25       4.299 -28.132 -15.112  1.00 95.96           N  
ATOM   4674  H   LYS B  25       5.241 -28.417 -14.883  1.00 95.96           H  
ATOM   4675  CA  LYS B  25       3.201 -29.093 -14.940  1.00 95.96           C  
ATOM   4676  HA  LYS B  25       2.628 -29.129 -15.866  1.00 95.96           H  
ATOM   4677  C   LYS B  25       2.229 -28.658 -13.842  1.00 95.96           C  
ATOM   4678  CB  LYS B  25       3.791 -30.481 -14.662  1.00 95.96           C  
ATOM   4679  HB2 LYS B  25       4.350 -30.457 -13.727  1.00 95.96           H  
ATOM   4680  HB3 LYS B  25       4.479 -30.739 -15.467  1.00 95.96           H  
ATOM   4681  O   LYS B  25       1.015 -28.761 -14.042  1.00 95.96           O  
ATOM   4682  CG  LYS B  25       2.696 -31.554 -14.577  1.00 95.96           C  
ATOM   4683  HG2 LYS B  25       2.143 -31.581 -15.516  1.00 95.96           H  
ATOM   4684  HG3 LYS B  25       2.007 -31.315 -13.767  1.00 95.96           H  
ATOM   4685  CD  LYS B  25       3.306 -32.930 -14.303  1.00 95.96           C  
ATOM   4686  HD2 LYS B  25       3.878 -32.885 -13.376  1.00 95.96           H  
ATOM   4687  HD3 LYS B  25       3.972 -33.198 -15.123  1.00 95.96           H  
ATOM   4688  CE  LYS B  25       2.186 -33.966 -14.173  1.00 95.96           C  
ATOM   4689  HE2 LYS B  25       1.628 -33.996 -15.110  1.00 95.96           H  
ATOM   4690  HE3 LYS B  25       1.503 -33.638 -13.390  1.00 95.96           H  
ATOM   4691  NZ  LYS B  25       2.729 -35.308 -13.850  1.00 95.96           N  
ATOM   4692  HZ1 LYS B  25       1.981 -35.981 -13.760  1.00 95.96           H  
ATOM   4693  HZ2 LYS B  25       3.236 -35.276 -12.977  1.00 95.96           H  
ATOM   4694  HZ3 LYS B  25       3.361 -35.617 -14.575  1.00 95.96           H  
ATOM   4695  N   ALA B  26       2.748 -28.186 -12.709  1.00 95.85           N  
ATOM   4696  H   ALA B  26       3.752 -28.150 -12.608  1.00 95.85           H  
ATOM   4697  CA  ALA B  26       1.939 -27.670 -11.609  1.00 95.85           C  
ATOM   4698  HA  ALA B  26       1.256 -28.449 -11.270  1.00 95.85           H  
ATOM   4699  C   ALA B  26       1.089 -26.481 -12.077  1.00 95.85           C  
ATOM   4700  CB  ALA B  26       2.859 -27.308 -10.437  1.00 95.85           C  
ATOM   4701  HB1 ALA B  26       3.572 -26.536 -10.728  1.00 95.85           H  
ATOM   4702  HB2 ALA B  26       3.404 -28.189 -10.100  1.00 95.85           H  
ATOM   4703  HB3 ALA B  26       2.262 -26.936  -9.605  1.00 95.85           H  
ATOM   4704  O   ALA B  26      -0.137 -26.533 -11.985  1.00 95.85           O  
ATOM   4705  N   LEU B  27       1.712 -25.484 -12.713  1.00 97.47           N  
ATOM   4706  H   LEU B  27       2.721 -25.499 -12.766  1.00 97.47           H  
ATOM   4707  CA  LEU B  27       1.011 -24.317 -13.242  1.00 97.47           C  
ATOM   4708  HA  LEU B  27       0.475 -23.828 -12.428  1.00 97.47           H  
ATOM   4709  C   LEU B  27      -0.038 -24.679 -14.294  1.00 97.47           C  
ATOM   4710  CB  LEU B  27       2.005 -23.333 -13.855  1.00 97.47           C  
ATOM   4711  HB2 LEU B  27       1.407 -22.611 -14.411  1.00 97.47           H  
ATOM   4712  HB3 LEU B  27       2.644 -23.858 -14.565  1.00 97.47           H  
ATOM   4713  O   LEU B  27      -1.172 -24.228 -14.182  1.00 97.47           O  
ATOM   4714  CG  LEU B  27       2.882 -22.528 -12.885  1.00 97.47           C  
ATOM   4715  HG  LEU B  27       3.561 -23.186 -12.342  1.00 97.47           H  
ATOM   4716  CD1 LEU B  27       3.685 -21.575 -13.761  1.00 97.47           C  
ATOM   4717 HD11 LEU B  27       3.050 -21.151 -14.539  1.00 97.47           H  
ATOM   4718 HD12 LEU B  27       4.513 -22.104 -14.234  1.00 97.47           H  
ATOM   4719 HD13 LEU B  27       4.041 -20.728 -13.175  1.00 97.47           H  
ATOM   4720  CD2 LEU B  27       2.083 -21.700 -11.880  1.00 97.47           C  
ATOM   4721 HD21 LEU B  27       1.503 -22.345 -11.220  1.00 97.47           H  
ATOM   4722 HD22 LEU B  27       2.764 -21.122 -11.256  1.00 97.47           H  
ATOM   4723 HD23 LEU B  27       1.424 -21.007 -12.403  1.00 97.47           H  
ATOM   4724  N   LYS B  28       0.282 -25.541 -15.270  1.00 97.82           N  
ATOM   4725  H   LYS B  28       1.244 -25.840 -15.345  1.00 97.82           H  
ATOM   4726  CA  LYS B  28      -0.704 -26.011 -16.265  1.00 97.82           C  
ATOM   4727  HA  LYS B  28      -1.091 -25.151 -16.812  1.00 97.82           H  
ATOM   4728  C   LYS B  28      -1.913 -26.676 -15.610  1.00 97.82           C  
ATOM   4729  CB  LYS B  28      -0.050 -26.976 -17.262  1.00 97.82           C  
ATOM   4730  HB2 LYS B  28      -0.827 -27.570 -17.742  1.00 97.82           H  
ATOM   4731  HB3 LYS B  28       0.631 -27.650 -16.742  1.00 97.82           H  
ATOM   4732  O   LYS B  28      -3.045 -26.475 -16.039  1.00 97.82           O  
ATOM   4733  CG  LYS B  28       0.691 -26.198 -18.353  1.00 97.82           C  
ATOM   4734  HG2 LYS B  28      -0.029 -25.566 -18.873  1.00 97.82           H  
ATOM   4735  HG3 LYS B  28       1.449 -25.557 -17.903  1.00 97.82           H  
ATOM   4736  CD  LYS B  28       1.356 -27.136 -19.366  1.00 97.82           C  
ATOM   4737  HD2 LYS B  28       0.632 -27.860 -19.739  1.00 97.82           H  
ATOM   4738  HD3 LYS B  28       2.188 -27.650 -18.884  1.00 97.82           H  
ATOM   4739  CE  LYS B  28       1.855 -26.261 -20.517  1.00 97.82           C  
ATOM   4740  HE2 LYS B  28       2.400 -25.423 -20.083  1.00 97.82           H  
ATOM   4741  HE3 LYS B  28       0.992 -25.833 -21.027  1.00 97.82           H  
ATOM   4742  NZ  LYS B  28       2.712 -26.988 -21.485  1.00 97.82           N  
ATOM   4743  HZ1 LYS B  28       2.200 -27.730 -21.939  1.00 97.82           H  
ATOM   4744  HZ2 LYS B  28       3.537 -27.350 -21.029  1.00 97.82           H  
ATOM   4745  HZ3 LYS B  28       3.022 -26.337 -22.193  1.00 97.82           H  
ATOM   4746  N   THR B  29      -1.680 -27.452 -14.553  1.00 98.38           N  
ATOM   4747  H   THR B  29      -0.728 -27.532 -14.227  1.00 98.38           H  
ATOM   4748  CA  THR B  29      -2.757 -28.104 -13.799  1.00 98.38           C  
ATOM   4749  HA  THR B  29      -3.408 -28.631 -14.496  1.00 98.38           H  
ATOM   4750  C   THR B  29      -3.614 -27.077 -13.060  1.00 98.38           C  
ATOM   4751  CB  THR B  29      -2.182 -29.127 -12.808  1.00 98.38           C  
ATOM   4752  HB  THR B  29      -1.562 -28.620 -12.069  1.00 98.38           H  
ATOM   4753  O   THR B  29      -4.841 -27.163 -13.094  1.00 98.38           O  
ATOM   4754  CG2 THR B  29      -3.278 -29.902 -12.075  1.00 98.38           C  
ATOM   4755 HG21 THR B  29      -3.839 -29.228 -11.429  1.00 98.38           H  
ATOM   4756 HG22 THR B  29      -3.949 -30.364 -12.799  1.00 98.38           H  
ATOM   4757 HG23 THR B  29      -2.817 -30.676 -11.461  1.00 98.38           H  
ATOM   4758  OG1 THR B  29      -1.387 -30.072 -13.492  1.00 98.38           O  
ATOM   4759  HG1 THR B  29      -0.576 -29.619 -13.735  1.00 98.38           H  
ATOM   4760  N   ILE B  30      -2.985 -26.106 -12.397  1.00 98.82           N  
ATOM   4761  H   ILE B  30      -1.976 -26.082 -12.412  1.00 98.82           H  
ATOM   4762  CA  ILE B  30      -3.672 -25.094 -11.589  1.00 98.82           C  
ATOM   4763  HA  ILE B  30      -4.418 -25.588 -10.966  1.00 98.82           H  
ATOM   4764  C   ILE B  30      -4.441 -24.110 -12.473  1.00 98.82           C  
ATOM   4765  CB  ILE B  30      -2.666 -24.398 -10.647  1.00 98.82           C  
ATOM   4766  HB  ILE B  30      -1.812 -24.055 -11.230  1.00 98.82           H  
ATOM   4767  O   ILE B  30      -5.625 -23.892 -12.230  1.00 98.82           O  
ATOM   4768  CG1 ILE B  30      -2.178 -25.406  -9.577  1.00 98.82           C  
ATOM   4769 HG12 ILE B  30      -3.005 -25.661  -8.914  1.00 98.82           H  
ATOM   4770 HG13 ILE B  30      -1.852 -26.327 -10.060  1.00 98.82           H  
ATOM   4771  CG2 ILE B  30      -3.318 -23.178  -9.978  1.00 98.82           C  
ATOM   4772 HG21 ILE B  30      -3.537 -22.400 -10.710  1.00 98.82           H  
ATOM   4773 HG22 ILE B  30      -2.636 -22.742  -9.247  1.00 98.82           H  
ATOM   4774 HG23 ILE B  30      -4.242 -23.463  -9.474  1.00 98.82           H  
ATOM   4775  CD1 ILE B  30      -1.003 -24.905  -8.731  1.00 98.82           C  
ATOM   4776 HD11 ILE B  30      -0.615 -25.726  -8.128  1.00 98.82           H  
ATOM   4777 HD12 ILE B  30      -1.332 -24.115  -8.056  1.00 98.82           H  
ATOM   4778 HD13 ILE B  30      -0.206 -24.536  -9.377  1.00 98.82           H  
ATOM   4779  N   VAL B  31      -3.826 -23.583 -13.536  1.00 98.84           N  
ATOM   4780  H   VAL B  31      -2.848 -23.791 -13.684  1.00 98.84           H  
ATOM   4781  CA  VAL B  31      -4.478 -22.631 -14.451  1.00 98.84           C  
ATOM   4782  HA  VAL B  31      -4.857 -21.806 -13.849  1.00 98.84           H  
ATOM   4783  C   VAL B  31      -5.681 -23.266 -15.149  1.00 98.84           C  
ATOM   4784  CB  VAL B  31      -3.467 -22.042 -15.459  1.00 98.84           C  
ATOM   4785  HB  VAL B  31      -2.552 -21.794 -14.922  1.00 98.84           H  
ATOM   4786  O   VAL B  31      -6.716 -22.620 -15.302  1.00 98.84           O  
ATOM   4787  CG1 VAL B  31      -3.093 -22.987 -16.602  1.00 98.84           C  
ATOM   4788 HG11 VAL B  31      -2.264 -22.560 -17.167  1.00 98.84           H  
ATOM   4789 HG12 VAL B  31      -3.940 -23.118 -17.277  1.00 98.84           H  
ATOM   4790 HG13 VAL B  31      -2.792 -23.951 -16.193  1.00 98.84           H  
ATOM   4791  CG2 VAL B  31      -4.000 -20.757 -16.084  1.00 98.84           C  
ATOM   4792 HG21 VAL B  31      -4.272 -20.045 -15.304  1.00 98.84           H  
ATOM   4793 HG22 VAL B  31      -3.229 -20.305 -16.707  1.00 98.84           H  
ATOM   4794 HG23 VAL B  31      -4.870 -20.980 -16.702  1.00 98.84           H  
ATOM   4795  N   LYS B  32      -5.601 -24.562 -15.491  1.00 98.62           N  
ATOM   4796  H   LYS B  32      -4.717 -25.034 -15.367  1.00 98.62           H  
ATOM   4797  CA  LYS B  32      -6.730 -25.301 -16.065  1.00 98.62           C  
ATOM   4798  HA  LYS B  32      -7.119 -24.704 -16.890  1.00 98.62           H  
ATOM   4799  C   LYS B  32      -7.874 -25.452 -15.065  1.00 98.62           C  
ATOM   4800  CB  LYS B  32      -6.251 -26.657 -16.606  1.00 98.62           C  
ATOM   4801  HB2 LYS B  32      -5.843 -27.248 -15.786  1.00 98.62           H  
ATOM   4802  HB3 LYS B  32      -5.445 -26.479 -17.317  1.00 98.62           H  
ATOM   4803  O   LYS B  32      -9.010 -25.156 -15.414  1.00 98.62           O  
ATOM   4804  CG  LYS B  32      -7.347 -27.481 -17.304  1.00 98.62           C  
ATOM   4805  HG2 LYS B  32      -8.060 -27.827 -16.556  1.00 98.62           H  
ATOM   4806  HG3 LYS B  32      -6.879 -28.358 -17.752  1.00 98.62           H  
ATOM   4807  CD  LYS B  32      -8.109 -26.710 -18.394  1.00 98.62           C  
ATOM   4808  HD2 LYS B  32      -8.663 -25.896 -17.927  1.00 98.62           H  
ATOM   4809  HD3 LYS B  32      -7.418 -26.294 -19.128  1.00 98.62           H  
ATOM   4810  CE  LYS B  32      -9.114 -27.632 -19.084  1.00 98.62           C  
ATOM   4811  HE2 LYS B  32      -8.592 -28.287 -19.782  1.00 98.62           H  
ATOM   4812  HE3 LYS B  32      -9.592 -28.236 -18.314  1.00 98.62           H  
ATOM   4813  NZ  LYS B  32     -10.164 -26.847 -19.769  1.00 98.62           N  
ATOM   4814  HZ1 LYS B  32     -10.691 -26.370 -19.051  1.00 98.62           H  
ATOM   4815  HZ2 LYS B  32     -10.832 -27.451 -20.226  1.00 98.62           H  
ATOM   4816  HZ3 LYS B  32      -9.779 -26.194 -20.436  1.00 98.62           H  
ATOM   4817  N   LYS B  33      -7.583 -25.836 -13.815  1.00 98.81           N  
ATOM   4818  H   LYS B  33      -6.617 -26.032 -13.594  1.00 98.81           H  
ATOM   4819  CA  LYS B  33      -8.594 -25.889 -12.742  1.00 98.81           C  
ATOM   4820  HA  LYS B  33      -9.404 -26.553 -13.042  1.00 98.81           H  
ATOM   4821  C   LYS B  33      -9.239 -24.525 -12.498  1.00 98.81           C  
ATOM   4822  CB  LYS B  33      -7.969 -26.394 -11.437  1.00 98.81           C  
ATOM   4823  HB2 LYS B  33      -8.657 -26.184 -10.618  1.00 98.81           H  
ATOM   4824  HB3 LYS B  33      -7.043 -25.852 -11.244  1.00 98.81           H  
ATOM   4825  O   LYS B  33     -10.454 -24.460 -12.341  1.00 98.81           O  
ATOM   4826  CG  LYS B  33      -7.698 -27.901 -11.455  1.00 98.81           C  
ATOM   4827  HG2 LYS B  33      -8.645 -28.436 -11.533  1.00 98.81           H  
ATOM   4828  HG3 LYS B  33      -7.072 -28.165 -12.307  1.00 98.81           H  
ATOM   4829  CD  LYS B  33      -6.993 -28.287 -10.153  1.00 98.81           C  
ATOM   4830  HD2 LYS B  33      -6.041 -27.758 -10.099  1.00 98.81           H  
ATOM   4831  HD3 LYS B  33      -7.615 -27.987  -9.310  1.00 98.81           H  
ATOM   4832  CE  LYS B  33      -6.747 -29.794 -10.104  1.00 98.81           C  
ATOM   4833  HE2 LYS B  33      -7.706 -30.304 -10.195  1.00 98.81           H  
ATOM   4834  HE3 LYS B  33      -6.132 -30.071 -10.960  1.00 98.81           H  
ATOM   4835  NZ  LYS B  33      -6.077 -30.166  -8.834  1.00 98.81           N  
ATOM   4836  HZ1 LYS B  33      -6.648 -29.889  -8.049  1.00 98.81           H  
ATOM   4837  HZ2 LYS B  33      -5.910 -31.161  -8.792  1.00 98.81           H  
ATOM   4838  HZ3 LYS B  33      -5.193 -29.682  -8.758  1.00 98.81           H  
ATOM   4839  N   GLY B  34      -8.443 -23.455 -12.496  1.00 98.89           N  
ATOM   4840  H   GLY B  34      -7.447 -23.596 -12.577  1.00 98.89           H  
ATOM   4841  CA  GLY B  34      -8.933 -22.083 -12.375  1.00 98.89           C  
ATOM   4842  HA2 GLY B  34      -8.085 -21.399 -12.387  1.00 98.89           H  
ATOM   4843  HA3 GLY B  34      -9.464 -21.961 -11.431  1.00 98.89           H  
ATOM   4844  C   GLY B  34      -9.876 -21.710 -13.519  1.00 98.89           C  
ATOM   4845  O   GLY B  34     -10.981 -21.241 -13.273  1.00 98.89           O  
ATOM   4846  N   PHE B  35      -9.504 -22.003 -14.767  1.00 98.79           N  
ATOM   4847  H   PHE B  35      -8.576 -22.368 -14.930  1.00 98.79           H  
ATOM   4848  CA  PHE B  35     -10.376 -21.757 -15.918  1.00 98.79           C  
ATOM   4849  HA  PHE B  35     -10.662 -20.705 -15.920  1.00 98.79           H  
ATOM   4850  C   PHE B  35     -11.662 -22.587 -15.879  1.00 98.79           C  
ATOM   4851  CB  PHE B  35      -9.623 -22.059 -17.209  1.00 98.79           C  
ATOM   4852  HB2 PHE B  35      -8.668 -21.533 -17.199  1.00 98.79           H  
ATOM   4853  HB3 PHE B  35      -9.406 -23.126 -17.257  1.00 98.79           H  
ATOM   4854  O   PHE B  35     -12.742 -22.071 -16.153  1.00 98.79           O  
ATOM   4855  CG  PHE B  35     -10.394 -21.649 -18.449  1.00 98.79           C  
ATOM   4856  CD1 PHE B  35     -11.303 -22.542 -19.049  1.00 98.79           C  
ATOM   4857  HD1 PHE B  35     -11.462 -23.521 -18.622  1.00 98.79           H  
ATOM   4858  CD2 PHE B  35     -10.220 -20.363 -18.992  1.00 98.79           C  
ATOM   4859  HD2 PHE B  35      -9.528 -19.668 -18.539  1.00 98.79           H  
ATOM   4860  CE1 PHE B  35     -12.031 -22.146 -20.185  1.00 98.79           C  
ATOM   4861  HE1 PHE B  35     -12.731 -22.829 -20.644  1.00 98.79           H  
ATOM   4862  CE2 PHE B  35     -10.942 -19.969 -20.129  1.00 98.79           C  
ATOM   4863  HE2 PHE B  35     -10.783 -18.993 -20.562  1.00 98.79           H  
ATOM   4864  CZ  PHE B  35     -11.849 -20.861 -20.725  1.00 98.79           C  
ATOM   4865  HZ  PHE B  35     -12.385 -20.564 -21.614  1.00 98.79           H  
ATOM   4866  N   ASP B  36     -11.572 -23.870 -15.529  1.00 98.62           N  
ATOM   4867  H   ASP B  36     -10.660 -24.271 -15.366  1.00 98.62           H  
ATOM   4868  CA  ASP B  36     -12.749 -24.734 -15.437  1.00 98.62           C  
ATOM   4869  HA  ASP B  36     -13.286 -24.696 -16.384  1.00 98.62           H  
ATOM   4870  C   ASP B  36     -13.710 -24.217 -14.350  1.00 98.62           C  
ATOM   4871  CB  ASP B  36     -12.317 -26.191 -15.195  1.00 98.62           C  
ATOM   4872  HB2 ASP B  36     -11.696 -26.233 -14.300  1.00 98.62           H  
ATOM   4873  HB3 ASP B  36     -13.211 -26.786 -15.009  1.00 98.62           H  
ATOM   4874  O   ASP B  36     -14.922 -24.194 -14.560  1.00 98.62           O  
ATOM   4875  CG  ASP B  36     -11.558 -26.834 -16.373  1.00 98.62           C  
ATOM   4876  OD1 ASP B  36     -11.627 -26.332 -17.525  1.00 98.62           O  
ATOM   4877  OD2 ASP B  36     -10.901 -27.876 -16.147  1.00 98.62           O  
ATOM   4878  N   PHE B  37     -13.184 -23.703 -13.233  1.00 98.83           N  
ATOM   4879  H   PHE B  37     -12.183 -23.748 -13.111  1.00 98.83           H  
ATOM   4880  CA  PHE B  37     -13.971 -23.022 -12.203  1.00 98.83           C  
ATOM   4881  HA  PHE B  37     -14.785 -23.682 -11.902  1.00 98.83           H  
ATOM   4882  C   PHE B  37     -14.610 -21.719 -12.723  1.00 98.83           C  
ATOM   4883  CB  PHE B  37     -13.071 -22.793 -10.982  1.00 98.83           C  
ATOM   4884  HB2 PHE B  37     -12.569 -23.730 -10.738  1.00 98.83           H  
ATOM   4885  HB3 PHE B  37     -12.297 -22.066 -11.227  1.00 98.83           H  
ATOM   4886  O   PHE B  37     -15.810 -21.508 -12.521  1.00 98.83           O  
ATOM   4887  CG  PHE B  37     -13.805 -22.326  -9.746  1.00 98.83           C  
ATOM   4888  CD1 PHE B  37     -13.925 -20.953  -9.477  1.00 98.83           C  
ATOM   4889  HD1 PHE B  37     -13.520 -20.229 -10.169  1.00 98.83           H  
ATOM   4890  CD2 PHE B  37     -14.361 -23.266  -8.857  1.00 98.83           C  
ATOM   4891  HD2 PHE B  37     -14.268 -24.323  -9.061  1.00 98.83           H  
ATOM   4892  CE1 PHE B  37     -14.582 -20.520  -8.315  1.00 98.83           C  
ATOM   4893  HE1 PHE B  37     -14.675 -19.462  -8.117  1.00 98.83           H  
ATOM   4894  CE2 PHE B  37     -15.035 -22.830  -7.703  1.00 98.83           C  
ATOM   4895  HE2 PHE B  37     -15.480 -23.545  -7.026  1.00 98.83           H  
ATOM   4896  CZ  PHE B  37     -15.143 -21.456  -7.430  1.00 98.83           C  
ATOM   4897  HZ  PHE B  37     -15.673 -21.115  -6.553  1.00 98.83           H  
ATOM   4898  N   LEU B  38     -13.858 -20.907 -13.477  1.00 98.60           N  
ATOM   4899  H   LEU B  38     -12.881 -21.143 -13.575  1.00 98.60           H  
ATOM   4900  CA  LEU B  38     -14.300 -19.639 -14.083  1.00 98.60           C  
ATOM   4901  HA  LEU B  38     -14.558 -18.948 -13.280  1.00 98.60           H  
ATOM   4902  C   LEU B  38     -15.529 -19.781 -14.987  1.00 98.60           C  
ATOM   4903  CB  LEU B  38     -13.132 -19.063 -14.905  1.00 98.60           C  
ATOM   4904  HB2 LEU B  38     -12.226 -19.089 -14.300  1.00 98.60           H  
ATOM   4905  HB3 LEU B  38     -12.961 -19.712 -15.764  1.00 98.60           H  
ATOM   4906  O   LEU B  38     -16.314 -18.845 -15.118  1.00 98.60           O  
ATOM   4907  CG  LEU B  38     -13.325 -17.642 -15.465  1.00 98.60           C  
ATOM   4908  HG  LEU B  38     -14.150 -17.636 -16.178  1.00 98.60           H  
ATOM   4909  CD1 LEU B  38     -13.597 -16.592 -14.391  1.00 98.60           C  
ATOM   4910 HD11 LEU B  38     -13.579 -15.593 -14.826  1.00 98.60           H  
ATOM   4911 HD12 LEU B  38     -14.573 -16.762 -13.937  1.00 98.60           H  
ATOM   4912 HD13 LEU B  38     -12.828 -16.632 -13.619  1.00 98.60           H  
ATOM   4913  CD2 LEU B  38     -12.055 -17.246 -16.222  1.00 98.60           C  
ATOM   4914 HD21 LEU B  38     -12.175 -16.252 -16.653  1.00 98.60           H  
ATOM   4915 HD22 LEU B  38     -11.209 -17.229 -15.534  1.00 98.60           H  
ATOM   4916 HD23 LEU B  38     -11.854 -17.966 -17.015  1.00 98.60           H  
ATOM   4917  N   THR B  39     -15.737 -20.949 -15.603  1.00 97.99           N  
ATOM   4918  H   THR B  39     -15.030 -21.664 -15.507  1.00 97.99           H  
ATOM   4919  CA  THR B  39     -16.905 -21.182 -16.475  1.00 97.99           C  
ATOM   4920  HA  THR B  39     -16.858 -20.472 -17.301  1.00 97.99           H  
ATOM   4921  C   THR B  39     -18.246 -20.933 -15.764  1.00 97.99           C  
ATOM   4922  CB  THR B  39     -16.896 -22.596 -17.075  1.00 97.99           C  
ATOM   4923  HB  THR B  39     -17.766 -22.680 -17.726  1.00 97.99           H  
ATOM   4924  O   THR B  39     -19.218 -20.475 -16.383  1.00 97.99           O  
ATOM   4925  CG2 THR B  39     -15.657 -22.890 -17.916  1.00 97.99           C  
ATOM   4926 HG21 THR B  39     -15.504 -22.099 -18.650  1.00 97.99           H  
ATOM   4927 HG22 THR B  39     -15.790 -23.840 -18.436  1.00 97.99           H  
ATOM   4928 HG23 THR B  39     -14.775 -22.961 -17.279  1.00 97.99           H  
ATOM   4929  OG1 THR B  39     -17.000 -23.591 -16.083  1.00 97.99           O  
ATOM   4930  HG1 THR B  39     -16.157 -23.702 -15.637  1.00 97.99           H  
ATOM   4931  N   ASN B  40     -18.295 -21.176 -14.450  1.00 98.06           N  
ATOM   4932  H   ASN B  40     -17.441 -21.473 -14.000  1.00 98.06           H  
ATOM   4933  CA  ASN B  40     -19.516 -21.122 -13.646  1.00 98.06           C  
ATOM   4934  HA  ASN B  40     -20.333 -20.744 -14.262  1.00 98.06           H  
ATOM   4935  C   ASN B  40     -19.453 -20.163 -12.447  1.00 98.06           C  
ATOM   4936  CB  ASN B  40     -19.894 -22.553 -13.239  1.00 98.06           C  
ATOM   4937  HB2 ASN B  40     -20.762 -22.530 -12.581  1.00 98.06           H
[truncated: 292,095 more chars]
