# Supplementary material for: The effects of nature‐inspired amino acid substitutions on structural and biochemical properties of the E. coli L‐asparaginase EcAIII
Source: Protein Sci. 2023 Jun 1;32(6):e4647. doi: 10.1002/pro.4647 (PMC10204187; doi:10.1002/pro.4647)
Supplement: Supplementary file 6 — DATA S3. Supporting Information. [file PRO-32-e4647-s004.zip › predicted_structures_of_orthologs_PDB_files/K/NZ_LMUP01000004.1_387_post.pdb]

ATOM      1  N   MET A   1      11.137 -13.133 -23.812  1.00 96.91           N  
ATOM      2  H   MET A   1      11.695 -12.654 -23.119  1.00 96.91           H  
ATOM      3  H2  MET A   1      10.958 -12.495 -24.574  1.00 96.91           H  
ATOM      4  H3  MET A   1      11.640 -13.945 -24.141  1.00 96.91           H  
ATOM      5  CA  MET A   1       9.862 -13.558 -23.206  1.00 96.91           C  
ATOM      6  HA  MET A   1       9.359 -12.677 -22.808  1.00 96.91           H  
ATOM      7  C   MET A   1      10.138 -14.523 -22.079  1.00 96.91           C  
ATOM      8  CB  MET A   1       8.914 -14.227 -24.202  1.00 96.91           C  
ATOM      9  HB2 MET A   1       8.052 -14.620 -23.664  1.00 96.91           H  
ATOM     10  HB3 MET A   1       9.422 -15.053 -24.701  1.00 96.91           H  
ATOM     11  O   MET A   1      10.777 -15.540 -22.336  1.00 96.91           O  
ATOM     12  CG  MET A   1       8.419 -13.222 -25.233  1.00 96.91           C  
ATOM     13  HG2 MET A   1       9.254 -12.854 -25.829  1.00 96.91           H  
ATOM     14  HG3 MET A   1       7.975 -12.387 -24.691  1.00 96.91           H  
ATOM     15  SD  MET A   1       7.154 -13.869 -26.345  1.00 96.91           S  
ATOM     16  CE  MET A   1       8.050 -15.162 -27.240  1.00 96.91           C  
ATOM     17  HE1 MET A   1       8.942 -14.741 -27.704  1.00 96.91           H  
ATOM     18  HE2 MET A   1       7.403 -15.568 -28.017  1.00 96.91           H  
ATOM     19  HE3 MET A   1       8.326 -15.966 -26.557  1.00 96.91           H  
ATOM     20  N   LYS A   2       9.703 -14.194 -20.865  1.00 98.35           N  
ATOM     21  H   LYS A   2       9.140 -13.361 -20.760  1.00 98.35           H  
ATOM     22  CA  LYS A   2       9.866 -15.020 -19.663  1.00 98.35           C  
ATOM     23  HA  LYS A   2       9.934 -16.072 -19.942  1.00 98.35           H  
ATOM     24  C   LYS A   2       8.645 -14.857 -18.772  1.00 98.35           C  
ATOM     25  CB  LYS A   2      11.139 -14.635 -18.886  1.00 98.35           C  
ATOM     26  HB2 LYS A   2      11.045 -13.617 -18.509  1.00 98.35           H  
ATOM     27  HB3 LYS A   2      11.240 -15.309 -18.035  1.00 98.35           H  
ATOM     28  O   LYS A   2       8.015 -13.801 -18.790  1.00 98.35           O  
ATOM     29  CG  LYS A   2      12.404 -14.727 -19.748  1.00 98.35           C  
ATOM     30  HG2 LYS A   2      12.417 -15.693 -20.254  1.00 98.35           H  
ATOM     31  HG3 LYS A   2      12.396 -13.932 -20.493  1.00 98.35           H  
ATOM     32  CD  LYS A   2      13.675 -14.602 -18.915  1.00 98.35           C  
ATOM     33  HD2 LYS A   2      13.700 -15.448 -18.228  1.00 98.35           H  
ATOM     34  HD3 LYS A   2      13.676 -13.672 -18.347  1.00 98.35           H  
ATOM     35  CE  LYS A   2      14.895 -14.665 -19.839  1.00 98.35           C  
ATOM     36  HE2 LYS A   2      15.121 -13.666 -20.212  1.00 98.35           H  
ATOM     37  HE3 LYS A   2      14.649 -15.315 -20.679  1.00 98.35           H  
ATOM     38  NZ  LYS A   2      16.061 -15.244 -19.144  1.00 98.35           N  
ATOM     39  HZ1 LYS A   2      16.873 -15.314 -19.741  1.00 98.35           H  
ATOM     40  HZ2 LYS A   2      16.275 -14.715 -18.310  1.00 98.35           H  
ATOM     41  HZ3 LYS A   2      15.828 -16.182 -18.850  1.00 98.35           H  
ATOM     42  N   LEU A   3       8.330 -15.883 -17.997  1.00 98.63           N  
ATOM     43  H   LEU A   3       8.874 -16.731 -18.065  1.00 98.63           H  
ATOM     44  CA  LEU A   3       7.216 -15.868 -17.058  1.00 98.63           C  
ATOM     45  HA  LEU A   3       7.005 -14.843 -16.754  1.00 98.63           H  
ATOM     46  C   LEU A   3       7.588 -16.662 -15.809  1.00 98.63           C  
ATOM     47  CB  LEU A   3       5.979 -16.426 -17.783  1.00 98.63           C  
ATOM     48  HB2 LEU A   3       5.795 -15.797 -18.654  1.00 98.63           H  
ATOM     49  HB3 LEU A   3       6.213 -17.423 -18.157  1.00 98.63           H  
ATOM     50  O   LEU A   3       8.235 -17.703 -15.906  1.00 98.63           O  
ATOM     51  CG  LEU A   3       4.701 -16.478 -16.918  1.00 98.63           C  
ATOM     52  HG  LEU A   3       4.858 -15.973 -15.966  1.00 98.63           H  
ATOM     53  CD1 LEU A   3       3.546 -15.780 -17.628  1.00 98.63           C  
ATOM     54 HD11 LEU A   3       3.340 -16.263 -18.583  1.00 98.63           H  
ATOM     55 HD12 LEU A   3       3.803 -14.734 -17.798  1.00 98.63           H  
ATOM     56 HD13 LEU A   3       2.654 -15.818 -17.003  1.00 98.63           H  
ATOM     57  CD2 LEU A   3       4.294 -17.930 -16.658  1.00 98.63           C  
ATOM     58 HD21 LEU A   3       4.164 -18.463 -17.599  1.00 98.63           H  
ATOM     59 HD22 LEU A   3       3.352 -17.954 -16.109  1.00 98.63           H  
ATOM     60 HD23 LEU A   3       5.061 -18.426 -16.064  1.00 98.63           H  
ATOM     61  N   ILE A   4       7.171 -16.186 -14.644  1.00 98.94           N  
ATOM     62  H   ILE A   4       6.683 -15.301 -14.629  1.00 98.94           H  
ATOM     63  CA  ILE A   4       7.215 -16.934 -13.390  1.00 98.94           C  
ATOM     64  HA  ILE A   4       7.241 -17.996 -13.632  1.00 98.94           H  
ATOM     65  C   ILE A   4       5.912 -16.697 -12.632  1.00 98.94           C  
ATOM     66  CB  ILE A   4       8.496 -16.611 -12.584  1.00 98.94           C  
ATOM     67  HB  ILE A   4       9.340 -16.850 -13.231  1.00 98.94           H  
ATOM     68  O   ILE A   4       5.387 -15.584 -12.635  1.00 98.94           O  
ATOM     69  CG1 ILE A   4       8.600 -17.516 -11.337  1.00 98.94           C  
ATOM     70 HG12 ILE A   4       8.382 -18.545 -11.626  1.00 98.94           H  
ATOM     71 HG13 ILE A   4       7.853 -17.214 -10.604  1.00 98.94           H  
ATOM     72  CG2 ILE A   4       8.611 -15.122 -12.213  1.00 98.94           C  
ATOM     73 HG21 ILE A   4       8.464 -14.502 -13.097  1.00 98.94           H  
ATOM     74 HG22 ILE A   4       7.847 -14.838 -11.488  1.00 98.94           H  
ATOM     75 HG23 ILE A   4       9.597 -14.903 -11.803  1.00 98.94           H  
ATOM     76  CD1 ILE A   4       9.982 -17.514 -10.672  1.00 98.94           C  
ATOM     77 HD11 ILE A   4       9.975 -18.216  -9.838  1.00 98.94           H  
ATOM     78 HD12 ILE A   4      10.234 -16.522 -10.295  1.00 98.94           H  
ATOM     79 HD13 ILE A   4      10.740 -17.830 -11.389  1.00 98.94           H  
ATOM     80  N   ILE A   5       5.391 -17.749 -12.010  1.00 98.94           N  
ATOM     81  H   ILE A   5       5.879 -18.631 -12.079  1.00 98.94           H  
ATOM     82  CA  ILE A   5       4.189 -17.735 -11.175  1.00 98.94           C  
ATOM     83  HA  ILE A   5       3.915 -16.696 -10.992  1.00 98.94           H  
ATOM     84  C   ILE A   5       4.481 -18.365  -9.817  1.00 98.94           C  
ATOM     85  CB  ILE A   5       2.992 -18.434 -11.860  1.00 98.94           C  
ATOM     86  HB  ILE A   5       2.158 -18.410 -11.160  1.00 98.94           H  
ATOM     87  O   ILE A   5       5.348 -19.234  -9.709  1.00 98.94           O  
ATOM     88  CG1 ILE A   5       3.282 -19.913 -12.201  1.00 98.94           C  
ATOM     89 HG12 ILE A   5       3.620 -20.431 -11.304  1.00 98.94           H  
ATOM     90 HG13 ILE A   5       4.074 -19.970 -12.948  1.00 98.94           H  
ATOM     91  CG2 ILE A   5       2.566 -17.644 -13.105  1.00 98.94           C  
ATOM     92 HG21 ILE A   5       2.375 -16.611 -12.815  1.00 98.94           H  
ATOM     93 HG22 ILE A   5       3.357 -17.661 -13.855  1.00 98.94           H  
ATOM     94 HG23 ILE A   5       1.647 -18.052 -13.526  1.00 98.94           H  
ATOM     95  CD1 ILE A   5       2.063 -20.667 -12.737  1.00 98.94           C  
ATOM     96 HD11 ILE A   5       1.842 -20.339 -13.752  1.00 98.94           H  
ATOM     97 HD12 ILE A   5       1.200 -20.495 -12.094  1.00 98.94           H  
ATOM     98 HD13 ILE A   5       2.282 -21.735 -12.755  1.00 98.94           H  
ATOM     99  N   HIS A   6       3.732 -17.967  -8.791  1.00 98.45           N  
ATOM    100  H   HIS A   6       3.026 -17.265  -8.963  1.00 98.45           H  
ATOM    101  CA  HIS A   6       3.735 -18.613  -7.477  1.00 98.45           C  
ATOM    102  HA  HIS A   6       4.235 -19.576  -7.571  1.00 98.45           H  
ATOM    103  C   HIS A   6       2.313 -18.918  -7.004  1.00 98.45           C  
ATOM    104  CB  HIS A   6       4.536 -17.798  -6.450  1.00 98.45           C  
ATOM    105  HB2 HIS A   6       5.497 -17.520  -6.881  1.00 98.45           H  
ATOM    106  HB3 HIS A   6       4.740 -18.430  -5.585  1.00 98.45           H  
ATOM    107  O   HIS A   6       1.342 -18.320  -7.471  1.00 98.45           O  
ATOM    108  CG  HIS A   6       3.829 -16.565  -5.955  1.00 98.45           C  
ATOM    109  CD2 HIS A   6       4.078 -15.282  -6.328  1.00 98.45           C  
ATOM    110  HD2 HIS A   6       4.842 -14.949  -7.016  1.00 98.45           H  
ATOM    111  ND1 HIS A   6       2.801 -16.558  -5.018  1.00 98.45           N  
ATOM    112  CE1 HIS A   6       2.448 -15.270  -4.875  1.00 98.45           C  
ATOM    113  HE1 HIS A   6       1.667 -14.912  -4.220  1.00 98.45           H  
ATOM    114  NE2 HIS A   6       3.203 -14.479  -5.646  1.00 98.45           N  
ATOM    115  HE2 HIS A   6       3.123 -13.475  -5.723  1.00 98.45           H  
ATOM    116  N   GLY A   7       2.205 -19.880  -6.089  1.00 95.86           N  
ATOM    117  H   GLY A   7       3.065 -20.300  -5.766  1.00 95.86           H  
ATOM    118  CA  GLY A   7       0.942 -20.353  -5.515  1.00 95.86           C  
ATOM    119  HA2 GLY A   7       0.702 -21.335  -5.923  1.00 95.86           H  
ATOM    120  HA3 GLY A   7       0.143 -19.665  -5.788  1.00 95.86           H  
ATOM    121  C   GLY A   7       0.976 -20.439  -3.988  1.00 95.86           C  
ATOM    122  O   GLY A   7       0.385 -21.353  -3.397  1.00 95.86           O  
ATOM    123  N   GLY A   8       1.721 -19.536  -3.354  1.00 92.51           N  
ATOM    124  H   GLY A   8       2.096 -18.769  -3.894  1.00 92.51           H  
ATOM    125  CA  GLY A   8       1.867 -19.476  -1.907  1.00 92.51           C  
ATOM    126  HA2 GLY A   8       0.889 -19.628  -1.452  1.00 92.51           H  
ATOM    127  HA3 GLY A   8       2.228 -18.483  -1.639  1.00 92.51           H  
ATOM    128  C   GLY A   8       2.838 -20.501  -1.338  1.00 92.51           C  
ATOM    129  O   GLY A   8       3.772 -20.936  -2.009  1.00 92.51           O  
ATOM    130  N   PHE A   9       2.610 -20.900  -0.089  1.00 88.59           N  
ATOM    131  H   PHE A   9       1.836 -20.508   0.428  1.00 88.59           H  
ATOM    132  CA  PHE A   9       3.432 -21.892   0.599  1.00 88.59           C  
ATOM    133  HA  PHE A   9       4.345 -22.062   0.029  1.00 88.59           H  
ATOM    134  C   PHE A   9       2.733 -23.252   0.704  1.00 88.59           C  
ATOM    135  CB  PHE A   9       3.866 -21.329   1.958  1.00 88.59           C  
ATOM    136  HB2 PHE A   9       4.319 -22.126   2.547  1.00 88.59           H  
ATOM    137  HB3 PHE A   9       2.997 -20.971   2.509  1.00 88.59           H  
ATOM    138  O   PHE A   9       1.512 -23.393   0.546  1.00 88.59           O  
ATOM    139  CG  PHE A   9       4.880 -20.213   1.816  1.00 88.59           C  
ATOM    140  CD1 PHE A   9       6.247 -20.532   1.799  1.00 88.59           C  
ATOM    141  HD1 PHE A   9       6.575 -21.554   1.917  1.00 88.59           H  
ATOM    142  CD2 PHE A   9       4.469 -18.874   1.665  1.00 88.59           C  
ATOM    143  HD2 PHE A   9       3.418 -18.626   1.688  1.00 88.59           H  
ATOM    144  CE1 PHE A   9       7.202 -19.523   1.632  1.00 88.59           C  
ATOM    145  HE1 PHE A   9       8.250 -19.784   1.608  1.00 88.59           H  
ATOM    146  CE2 PHE A   9       5.435 -17.859   1.524  1.00 88.59           C  
ATOM    147  HE2 PHE A   9       5.140 -16.823   1.449  1.00 88.59           H  
ATOM    148  CZ  PHE A   9       6.800 -18.189   1.503  1.00 88.59           C  
ATOM    149  HZ  PHE A   9       7.556 -17.425   1.397  1.00 88.59           H  
ATOM    150  N   PHE A  10       3.521 -24.289   0.969  1.00 80.51           N  
ATOM    151  H   PHE A  10       4.520 -24.142   0.999  1.00 80.51           H  
ATOM    152  CA  PHE A  10       3.026 -25.570   1.464  1.00 80.51           C  
ATOM    153  HA  PHE A  10       2.014 -25.425   1.843  1.00 80.51           H  
ATOM    154  C   PHE A  10       3.879 -26.044   2.644  1.00 80.51           C  
ATOM    155  CB  PHE A  10       2.965 -26.607   0.332  1.00 80.51           C  
ATOM    156  HB2 PHE A  10       2.503 -26.155  -0.545  1.00 80.51           H  
ATOM    157  HB3 PHE A  10       2.311 -27.418   0.655  1.00 80.51           H  
ATOM    158  O   PHE A  10       5.065 -25.737   2.723  1.00 80.51           O  
ATOM    159  CG  PHE A  10       4.299 -27.211  -0.071  1.00 80.51           C  
ATOM    160  CD1 PHE A  10       5.164 -26.509  -0.922  1.00 80.51           C  
ATOM    161  HD1 PHE A  10       4.935 -25.491  -1.199  1.00 80.51           H  
ATOM    162  CD2 PHE A  10       4.684 -28.478   0.405  1.00 80.51           C  
ATOM    163  HD2 PHE A  10       4.048 -29.021   1.088  1.00 80.51           H  
ATOM    164  CE1 PHE A  10       6.357 -27.090  -1.372  1.00 80.51           C  
ATOM    165  HE1 PHE A  10       6.999 -26.542  -2.047  1.00 80.51           H  
ATOM    166  CE2 PHE A  10       5.920 -29.029   0.019  1.00 80.51           C  
ATOM    167  HE2 PHE A  10       6.232 -29.985   0.412  1.00 80.51           H  
ATOM    168  CZ  PHE A  10       6.757 -28.338  -0.873  1.00 80.51           C  
ATOM    169  HZ  PHE A  10       7.717 -28.749  -1.151  1.00 80.51           H  
ATOM    170  N   SER A  11       3.282 -26.797   3.569  1.00 69.96           N  
ATOM    171  H   SER A  11       2.295 -26.999   3.498  1.00 69.96           H  
ATOM    172  CA  SER A  11       4.010 -27.383   4.698  1.00 69.96           C  
ATOM    173  HA  SER A  11       4.854 -26.741   4.950  1.00 69.96           H  
ATOM    174  C   SER A  11       4.567 -28.762   4.340  1.00 69.96           C  
ATOM    175  CB  SER A  11       3.103 -27.442   5.935  1.00 69.96           C  
ATOM    176  HB2 SER A  11       2.828 -26.425   6.216  1.00 69.96           H  
ATOM    177  HB3 SER A  11       3.661 -27.886   6.759  1.00 69.96           H  
ATOM    178  O   SER A  11       3.825 -29.632   3.906  1.00 69.96           O  
ATOM    179  OG  SER A  11       1.919 -28.197   5.712  1.00 69.96           O  
ATOM    180  HG  SER A  11       1.431 -28.218   6.538  1.00 69.96           H  
ATOM    181  N   GLU A  12       5.846 -29.057   4.547  1.00 60.67           N  
ATOM    182  H   GLU A  12       6.503 -28.348   4.839  1.00 60.67           H  
ATOM    183  CA  GLU A  12       6.309 -30.447   4.404  1.00 60.67           C  
ATOM    184  HA  GLU A  12       5.804 -30.899   3.551  1.00 60.67           H  
ATOM    185  C   GLU A  12       5.890 -31.286   5.621  1.00 60.67           C  
ATOM    186  CB  GLU A  12       7.810 -30.539   4.100  1.00 60.67           C  
ATOM    187  HB2 GLU A  12       8.152 -31.527   4.409  1.00 60.67           H  
ATOM    188  HB3 GLU A  12       8.361 -29.784   4.661  1.00 60.67           H  
ATOM    189  O   GLU A  12       6.613 -31.423   6.601  1.00 60.67           O  
ATOM    190  CG  GLU A  12       8.065 -30.407   2.589  1.00 60.67           C  
ATOM    191  HG2 GLU A  12       7.855 -29.385   2.274  1.00 60.67           H  
ATOM    192  HG3 GLU A  12       7.368 -31.065   2.070  1.00 60.67           H  
ATOM    193  CD  GLU A  12       9.478 -30.821   2.158  1.00 60.67           C  
ATOM    194  OE1 GLU A  12       9.680 -30.950   0.925  1.00 60.67           O  
ATOM    195  OE2 GLU A  12      10.327 -31.081   3.044  1.00 60.67           O  
ATOM    196  N   SER A  13       4.689 -31.862   5.572  1.00 56.03           N  
ATOM    197  H   SER A  13       4.092 -31.637   4.788  1.00 56.03           H  
ATOM    198  CA  SER A  13       4.292 -32.973   6.441  1.00 56.03           C  
ATOM    199  HA  SER A  13       5.086 -33.152   7.166  1.00 56.03           H  
ATOM    200  C   SER A  13       4.148 -34.258   5.619  1.00 56.03           C  
ATOM    201  CB  SER A  13       3.039 -32.621   7.248  1.00 56.03           C  
ATOM    202  HB2 SER A  13       2.907 -33.355   8.043  1.00 56.03           H  
ATOM    203  HB3 SER A  13       3.169 -31.637   7.699  1.00 56.03           H  
ATOM    204  O   SER A  13       3.930 -34.221   4.407  1.00 56.03           O  
ATOM    205  OG  SER A  13       1.886 -32.621   6.432  1.00 56.03           O  
ATOM    206  HG  SER A  13       1.171 -32.181   6.897  1.00 56.03           H  
ATOM    207  N   ALA A  14       4.279 -35.425   6.259  1.00 49.52           N  
ATOM    208  H   ALA A  14       4.497 -35.411   7.245  1.00 49.52           H  
ATOM    209  CA  ALA A  14       4.286 -36.722   5.567  1.00 49.52           C  
ATOM    210  HA  ALA A  14       5.127 -36.740   4.873  1.00 49.52           H  
ATOM    211  C   ALA A  14       3.012 -36.993   4.742  1.00 49.52           C  
ATOM    212  CB  ALA A  14       4.498 -37.819   6.616  1.00 49.52           C  
ATOM    213  HB1 ALA A  14       4.541 -38.790   6.122  1.00 49.52           H  
ATOM    214  HB2 ALA A  14       3.675 -37.821   7.332  1.00 49.52           H  
ATOM    215  HB3 ALA A  14       5.438 -37.654   7.142  1.00 49.52           H  
ATOM    216  O   ALA A  14       3.071 -37.622   3.688  1.00 49.52           O  
ATOM    217  N   THR A  15       1.862 -36.482   5.183  1.00 52.03           N  
ATOM    218  H   THR A  15       1.859 -35.932   6.030  1.00 52.03           H  
ATOM    219  CA  THR A  15       0.579 -36.588   4.476  1.00 52.03           C  
ATOM    220  HA  THR A  15       0.494 -37.598   4.075  1.00 52.03           H  
ATOM    221  C   THR A  15       0.472 -35.663   3.252  1.00 52.03           C  
ATOM    222  CB  THR A  15      -0.594 -36.370   5.455  1.00 52.03           C  
ATOM    223  HB  THR A  15      -1.473 -36.018   4.916  1.00 52.03           H  
ATOM    224  O   THR A  15      -0.546 -35.701   2.567  1.00 52.03           O  
ATOM    225  CG2 THR A  15      -0.958 -37.666   6.180  1.00 52.03           C  
ATOM    226 HG21 THR A  15      -1.784 -37.487   6.868  1.00 52.03           H  
ATOM    227 HG22 THR A  15      -1.267 -38.417   5.452  1.00 52.03           H  
ATOM    228 HG23 THR A  15      -0.097 -38.037   6.736  1.00 52.03           H  
ATOM    229  OG1 THR A  15      -0.257 -35.440   6.467  1.00 52.03           O  
ATOM    230  HG1 THR A  15      -1.073 -35.189   6.906  1.00 52.03           H  
ATOM    231  N   ASN A  16       1.507 -34.869   2.932  1.00 70.16           N  
ATOM    232  H   ASN A  16       2.324 -34.886   3.527  1.00 70.16           H  
ATOM    233  CA  ASN A  16       1.418 -33.754   1.983  1.00 70.16           C  
ATOM    234  HA  ASN A  16       0.353 -33.598   1.811  1.00 70.16           H  
ATOM    235  C   ASN A  16       2.000 -33.999   0.576  1.00 70.16           C  
ATOM    236  CB  ASN A  16       1.983 -32.477   2.646  1.00 70.16           C  
ATOM    237  HB2 ASN A  16       1.943 -32.567   3.731  1.00 70.16           H  
ATOM    238  HB3 ASN A  16       3.022 -32.323   2.354  1.00 70.16           H  
ATOM    239  O   ASN A  16       1.942 -33.111  -0.272  1.00 70.16           O  
ATOM    240  CG  ASN A  16       1.170 -31.243   2.285  1.00 70.16           C  
ATOM    241  ND2 ASN A  16       1.519 -30.075   2.731  1.00 70.16           N  
ATOM    242 HD21 ASN A  16       0.906 -29.299   2.527  1.00 70.16           H  
ATOM    243 HD22 ASN A  16       2.334 -29.974   3.319  1.00 70.16           H  
ATOM    244  OD1 ASN A  16       0.132 -31.290   1.654  1.00 70.16           O  
ATOM    245  N   GLN A  17       2.527 -35.192   0.279  1.00 80.44           N  
ATOM    246  H   GLN A  17       2.574 -35.889   1.008  1.00 80.44           H  
ATOM    247  CA  GLN A  17       3.141 -35.475  -1.034  1.00 80.44           C  
ATOM    248  HA  GLN A  17       3.867 -34.691  -1.252  1.00 80.44           H  
ATOM    249  C   GLN A  17       2.137 -35.451  -2.195  1.00 80.44           C  
ATOM    250  CB  GLN A  17       3.873 -36.826  -0.994  1.00 80.44           C  
ATOM    251  HB2 GLN A  17       4.155 -37.112  -2.008  1.00 80.44           H  
ATOM    252  HB3 GLN A  17       3.199 -37.591  -0.608  1.00 80.44           H  
ATOM    253  O   GLN A  17       2.459 -34.985  -3.286  1.00 80.44           O  
ATOM    254  CG  GLN A  17       5.142 -36.783  -0.129  1.00 80.44           C  
ATOM    255  HG2 GLN A  17       4.878 -36.495   0.889  1.00 80.44           H  
ATOM    256  HG3 GLN A  17       5.577 -37.782  -0.089  1.00 80.44           H  
ATOM    257  CD  GLN A  17       6.209 -35.825  -0.661  1.00 80.44           C  
ATOM    258  NE2 GLN A  17       7.107 -35.357   0.176  1.00 80.44           N  
ATOM    259 HE21 GLN A  17       7.790 -34.718  -0.204  1.00 80.44           H  
ATOM    260 HE22 GLN A  17       7.094 -35.598   1.157  1.00 80.44           H  
ATOM    261  OE1 GLN A  17       6.253 -35.472  -1.827  1.00 80.44           O  
ATOM    262  N   VAL A  18       0.900 -35.900  -1.962  1.00 86.47           N  
ATOM    263  H   VAL A  18       0.681 -36.257  -1.043  1.00 86.47           H  
ATOM    264  CA  VAL A  18      -0.163 -35.854  -2.982  1.00 86.47           C  
ATOM    265  HA  VAL A  18       0.207 -36.316  -3.897  1.00 86.47           H  
ATOM    266  C   VAL A  18      -0.509 -34.404  -3.323  1.00 86.47           C  
ATOM    267  CB  VAL A  18      -1.412 -36.628  -2.521  1.00 86.47           C  
ATOM    268  HB  VAL A  18      -1.771 -36.203  -1.584  1.00 86.47           H  
ATOM    269  O   VAL A  18      -0.558 -34.042  -4.495  1.00 86.47           O  
ATOM    270  CG1 VAL A  18      -2.542 -36.557  -3.554  1.00 86.47           C  
ATOM    271 HG11 VAL A  18      -2.193 -36.923  -4.520  1.00 86.47           H  
ATOM    272 HG12 VAL A  18      -2.891 -35.531  -3.669  1.00 86.47           H  
ATOM    273 HG13 VAL A  18      -3.386 -37.162  -3.225  1.00 86.47           H  
ATOM    274  CG2 VAL A  18      -1.077 -38.109  -2.286  1.00 86.47           C  
ATOM    275 HG21 VAL A  18      -1.977 -38.645  -1.983  1.00 86.47           H  
ATOM    276 HG22 VAL A  18      -0.690 -38.553  -3.202  1.00 86.47           H  
ATOM    277 HG23 VAL A  18      -0.336 -38.213  -1.493  1.00 86.47           H  
ATOM    278  N   THR A  19      -0.672 -33.553  -2.308  1.00 85.43           N  
ATOM    279  H   THR A  19      -0.662 -33.899  -1.359  1.00 85.43           H  
ATOM    280  CA  THR A  19      -0.916 -32.116  -2.492  1.00 85.43           C  
ATOM    281  HA  THR A  19      -1.815 -31.973  -3.092  1.00 85.43           H  
ATOM    282  C   THR A  19       0.255 -31.436  -3.188  1.00 85.43           C  
ATOM    283  CB  THR A  19      -1.090 -31.415  -1.145  1.00 85.43           C  
ATOM    284  HB  THR A  19      -0.102 -31.315  -0.698  1.00 85.43           H  
ATOM    285  O   THR A  19       0.044 -30.609  -4.070  1.00 85.43           O  
ATOM    286  CG2 THR A  19      -1.702 -30.021  -1.275  1.00 85.43           C  
ATOM    287 HG21 THR A  19      -1.814 -29.583  -0.283  1.00 85.43           H  
ATOM    288 HG22 THR A  19      -2.679 -30.090  -1.753  1.00 85.43           H  
ATOM    289 HG23 THR A  19      -1.053 -29.379  -1.870  1.00 85.43           H  
ATOM    290  OG1 THR A  19      -1.897 -32.165  -0.270  1.00 85.43           O  
ATOM    291  HG1 THR A  19      -1.577 -31.941   0.607  1.00 85.43           H  
ATOM    292  N   LYS A  20       1.492 -31.793  -2.814  1.00 89.47           N  
ATOM    293  H   LYS A  20       1.591 -32.436  -2.041  1.00 89.47           H  
ATOM    294  CA  LYS A  20       2.710 -31.283  -3.446  1.00 89.47           C  
ATOM    295  HA  LYS A  20       2.744 -30.200  -3.332  1.00 89.47           H  
ATOM    296  C   LYS A  20       2.690 -31.569  -4.943  1.00 89.47           C  
ATOM    297  CB  LYS A  20       3.940 -31.895  -2.757  1.00 89.47           C  
ATOM    298  HB2 LYS A  20       3.883 -31.698  -1.687  1.00 89.47           H  
ATOM    299  HB3 LYS A  20       3.964 -32.973  -2.914  1.00 89.47           H  
ATOM    300  O   LYS A  20       2.793 -30.637  -5.734  1.00 89.47           O  
ATOM    301  CG  LYS A  20       5.234 -31.288  -3.300  1.00 89.47           C  
ATOM    302  HG2 LYS A  20       5.314 -31.467  -4.372  1.00 89.47           H  
ATOM    303  HG3 LYS A  20       5.198 -30.214  -3.117  1.00 89.47           H  
ATOM    304  CD  LYS A  20       6.469 -31.872  -2.605  1.00 89.47           C  
ATOM    305  HD2 LYS A  20       6.393 -31.721  -1.528  1.00 89.47           H  
ATOM    306  HD3 LYS A  20       6.556 -32.936  -2.827  1.00 89.47           H  
ATOM    307  CE  LYS A  20       7.683 -31.123  -3.146  1.00 89.47           C  
ATOM    308  HE2 LYS A  20       7.507 -30.051  -3.064  1.00 89.47           H  
ATOM    309  HE3 LYS A  20       7.793 -31.338  -4.209  1.00 89.47           H  
ATOM    310  NZ  LYS A  20       8.956 -31.438  -2.456  1.00 89.47           N  
ATOM    311  HZ1 LYS A  20       9.278 -32.369  -2.674  1.00 89.47           H  
ATOM    312  HZ2 LYS A  20       9.629 -30.827  -2.896  1.00 89.47           H  
ATOM    313  HZ3 LYS A  20       8.968 -31.230  -1.467  1.00 89.47           H  
ATOM    314  N   LYS A  21       2.462 -32.829  -5.325  1.00 93.78           N  
ATOM    315  H   LYS A  21       2.386 -33.537  -4.608  1.00 93.78           H  
ATOM    316  CA  LYS A  21       2.394 -33.236  -6.730  1.00 93.78           C  
ATOM    317  HA  LYS A  21       3.316 -32.898  -7.203  1.00 93.78           H  
ATOM    318  C   LYS A  21       1.247 -32.549  -7.477  1.00 93.78           C  
ATOM    319  CB  LYS A  21       2.320 -34.769  -6.810  1.00 93.78           C  
ATOM    320  HB2 LYS A  21       3.166 -35.186  -6.264  1.00 93.78           H  
ATOM    321  HB3 LYS A  21       1.406 -35.113  -6.325  1.00 93.78           H  
ATOM    322  O   LYS A  21       1.466 -32.030  -8.564  1.00 93.78           O  
ATOM    323  CG  LYS A  21       2.352 -35.321  -8.244  1.00 93.78           C  
ATOM    324  HG2 LYS A  21       2.403 -36.409  -8.193  1.00 93.78           H  
ATOM    325  HG3 LYS A  21       1.429 -35.048  -8.756  1.00 93.78           H  
ATOM    326  CD  LYS A  21       3.549 -34.799  -9.050  1.00 93.78           C  
ATOM    327  HD2 LYS A  21       4.479 -34.983  -8.512  1.00 93.78           H  
ATOM    328  HD3 LYS A  21       3.430 -33.726  -9.198  1.00 93.78           H  
ATOM    329  CE  LYS A  21       3.597 -35.458 -10.425  1.00 93.78           C  
ATOM    330  HE2 LYS A  21       4.012 -36.462 -10.336  1.00 93.78           H  
ATOM    331  HE3 LYS A  21       2.577 -35.523 -10.803  1.00 93.78           H  
ATOM    332  NZ  LYS A  21       4.382 -34.621 -11.355  1.00 93.78           N  
ATOM    333  HZ1 LYS A  21       3.818 -33.805 -11.543  1.00 93.78           H  
ATOM    334  HZ2 LYS A  21       4.496 -35.058 -12.258  1.00 93.78           H  
ATOM    335  HZ3 LYS A  21       5.254 -34.305 -10.956  1.00 93.78           H  
ATOM    336  N   ALA A  22       0.067 -32.451  -6.866  1.00 92.90           N  
ATOM    337  H   ALA A  22      -0.063 -32.922  -5.982  1.00 92.90           H  
ATOM    338  CA  ALA A  22      -1.069 -31.743  -7.456  1.00 92.90           C  
ATOM    339  HA  ALA A  22      -1.291 -32.192  -8.425  1.00 92.90           H  
ATOM    340  C   ALA A  22      -0.766 -30.253  -7.705  1.00 92.90           C  
ATOM    341  CB  ALA A  22      -2.286 -31.929  -6.543  1.00 92.90           C  
ATOM    342  HB1 ALA A  22      -2.484 -32.991  -6.403  1.00 92.90           H  
ATOM    343  HB2 ALA A  22      -2.107 -31.462  -5.574  1.00 92.90           H  
ATOM    344  HB3 ALA A  22      -3.158 -31.468  -7.006  1.00 92.90           H  
ATOM    345  O   ALA A  22      -1.084 -29.732  -8.771  1.00 92.90           O  
ATOM    346  N   LYS A  23      -0.100 -29.572  -6.759  1.00 93.30           N  
ATOM    347  H   LYS A  23       0.118 -30.047  -5.895  1.00 93.30           H  
ATOM    348  CA  LYS A  23       0.354 -28.184  -6.939  1.00 93.30           C  
ATOM    349  HA  LYS A  23      -0.480 -27.587  -7.307  1.00 93.30           H  
ATOM    350  C   LYS A  23       1.442 -28.066  -8.011  1.00 93.30           C  
ATOM    351  CB  LYS A  23       0.841 -27.586  -5.608  1.00 93.30           C  
ATOM    352  HB2 LYS A  23       1.405 -26.682  -5.837  1.00 93.30           H  
ATOM    353  HB3 LYS A  23       1.515 -28.284  -5.112  1.00 93.30           H  
ATOM    354  O   LYS A  23       1.401 -27.112  -8.781  1.00 93.30           O  
ATOM    355  CG  LYS A  23      -0.304 -27.203  -4.651  1.00 93.30           C  
ATOM    356  HG2 LYS A  23      -1.014 -26.572  -5.187  1.00 93.30           H  
ATOM    357  HG3 LYS A  23      -0.821 -28.096  -4.301  1.00 93.30           H  
ATOM    358  CD  LYS A  23       0.252 -26.414  -3.452  1.00 93.30           C  
ATOM    359  HD2 LYS A  23       0.854 -25.594  -3.844  1.00 93.30           H  
ATOM    360  HD3 LYS A  23       0.896 -27.061  -2.855  1.00 93.30           H  
ATOM    361  CE  LYS A  23      -0.852 -25.816  -2.568  1.00 93.30           C  
ATOM    362  HE2 LYS A  23      -1.295 -26.608  -1.964  1.00 93.30           H  
ATOM    363  HE3 LYS A  23      -1.636 -25.422  -3.215  1.00 93.30           H  
ATOM    364  NZ  LYS A  23      -0.335 -24.712  -1.706  1.00 93.30           N  
ATOM    365  HZ1 LYS A  23       0.023 -23.955  -2.270  1.00 93.30           H  
ATOM    366  HZ2 LYS A  23       0.411 -24.995  -1.087  1.00 93.30           H  
ATOM    367  HZ3 LYS A  23      -1.073 -24.310  -1.145  1.00 93.30           H  
ATOM    368  N   GLN A  24       2.386 -29.009  -8.083  1.00 95.97           N  
ATOM    369  H   GLN A  24       2.379 -29.751  -7.398  1.00 95.97           H  
ATOM    370  CA  GLN A  24       3.406 -29.044  -9.142  1.00 95.97           C  
ATOM    371  HA  GLN A  24       3.971 -28.113  -9.132  1.00 95.97           H  
ATOM    372  C   GLN A  24       2.761 -29.157 -10.523  1.00 95.97           C  
ATOM    373  CB  GLN A  24       4.382 -30.219  -8.945  1.00 95.97           C  
ATOM    374  HB2 GLN A  24       3.819 -31.136  -8.766  1.00 95.97           H  
ATOM    375  HB3 GLN A  24       4.961 -30.355  -9.859  1.00 95.97           H  
ATOM    376  O   GLN A  24       3.084 -28.371 -11.406  1.00 95.97           O  
ATOM    377  CG  GLN A  24       5.368 -29.988  -7.798  1.00 95.97           C  
ATOM    378  HG2 GLN A  24       4.814 -29.767  -6.885  1.00 95.97           H  
ATOM    379  HG3 GLN A  24       5.997 -29.130  -8.037  1.00 95.97           H  
ATOM    380  CD  GLN A  24       6.254 -31.190  -7.493  1.00 95.97           C  
ATOM    381  NE2 GLN A  24       7.483 -30.954  -7.094  1.00 95.97           N  
ATOM    382 HE21 GLN A  24       7.862 -30.020  -7.150  1.00 95.97           H  
ATOM    383 HE22 GLN A  24       8.088 -31.719  -6.830  1.00 95.97           H  
ATOM    384  OE1 GLN A  24       5.844 -32.342  -7.572  1.00 95.97           O  
ATOM    385  N   ASP A  25       1.832 -30.096 -10.691  1.00 97.59           N  
ATOM    386  H   ASP A  25       1.637 -30.731  -9.930  1.00 97.59           H  
ATOM    387  CA  ASP A  25       1.173 -30.344 -11.973  1.00 97.59           C  
ATOM    388  HA  ASP A  25       1.935 -30.450 -12.745  1.00 97.59           H  
ATOM    389  C   ASP A  25       0.291 -29.153 -12.382  1.00 97.59           C  
ATOM    390  CB  ASP A  25       0.388 -31.667 -11.897  1.00 97.59           C  
ATOM    391  HB2 ASP A  25      -0.179 -31.788 -12.820  1.00 97.59           H  
ATOM    392  HB3 ASP A  25      -0.319 -31.618 -11.070  1.00 97.59           H  
ATOM    393  O   ASP A  25       0.372 -28.692 -13.520  1.00 97.59           O  
ATOM    394  CG  ASP A  25       1.290 -32.904 -11.725  1.00 97.59           C  
ATOM    395  OD1 ASP A  25       2.504 -32.842 -12.045  1.00 97.59           O  
ATOM    396  OD2 ASP A  25       0.800 -33.962 -11.269  1.00 97.59           O  
ATOM    397  N   ALA A  26      -0.461 -28.577 -11.439  1.00 97.34           N  
ATOM    398  H   ALA A  26      -0.511 -29.008 -10.527  1.00 97.34           H  
ATOM    399  CA  ALA A  26      -1.261 -27.379 -11.685  1.00 97.34           C  
ATOM    400  HA  ALA A  26      -1.942 -27.578 -12.512  1.00 97.34           H  
ATOM    401  C   ALA A  26      -0.399 -26.168 -12.083  1.00 97.34           C  
ATOM    402  CB  ALA A  26      -2.084 -27.080 -10.428  1.00 97.34           C  
ATOM    403  HB1 ALA A  26      -2.773 -27.903 -10.236  1.00 97.34           H  
ATOM    404  HB2 ALA A  26      -2.649 -26.160 -10.580  1.00 97.34           H  
ATOM    405  HB3 ALA A  26      -1.425 -26.954  -9.569  1.00 97.34           H  
ATOM    406  O   ALA A  26      -0.711 -25.478 -13.050  1.00 97.34           O  
ATOM    407  N   LEU A  27       0.704 -25.905 -11.373  1.00 98.30           N  
ATOM    408  H   LEU A  27       0.938 -26.501 -10.592  1.00 98.30           H  
ATOM    409  CA  LEU A  27       1.599 -24.794 -11.716  1.00 98.30           C  
ATOM    410  HA  LEU A  27       1.000 -23.896 -11.864  1.00 98.30           H  
ATOM    411  C   LEU A  27       2.332 -25.034 -13.040  1.00 98.30           C  
ATOM    412  CB  LEU A  27       2.604 -24.550 -10.580  1.00 98.30           C  
ATOM    413  HB2 LEU A  27       3.371 -23.864 -10.939  1.00 98.30           H  
ATOM    414  HB3 LEU A  27       3.087 -25.495 -10.329  1.00 98.30           H  
ATOM    415  O   LEU A  27       2.510 -24.092 -13.807  1.00 98.30           O  
ATOM    416  CG  LEU A  27       1.994 -23.928  -9.318  1.00 98.30           C  
ATOM    417  HG  LEU A  27       1.147 -24.529  -8.987  1.00 98.30           H  
ATOM    418  CD1 LEU A  27       3.034 -23.917  -8.209  1.00 98.30           C  
ATOM    419 HD11 LEU A  27       3.308 -24.946  -7.976  1.00 98.30           H  
ATOM    420 HD12 LEU A  27       3.916 -23.363  -8.529  1.00 98.30           H  
ATOM    421 HD13 LEU A  27       2.602 -23.448  -7.325  1.00 98.30           H  
ATOM    422  CD2 LEU A  27       1.535 -22.484  -9.523  1.00 98.30           C  
ATOM    423 HD21 LEU A  27       0.754 -22.447 -10.283  1.00 98.30           H  
ATOM    424 HD22 LEU A  27       1.117 -22.090  -8.597  1.00 98.30           H  
ATOM    425 HD23 LEU A  27       2.373 -21.861  -9.833  1.00 98.30           H  
ATOM    426  N   ALA A  28       2.719 -26.277 -13.336  1.00 98.52           N  
ATOM    427  H   ALA A  28       2.558 -27.009 -12.660  1.00 98.52           H  
ATOM    428  CA  ALA A  28       3.306 -26.654 -14.618  1.00 98.52           C  
ATOM    429  HA  ALA A  28       4.228 -26.093 -14.768  1.00 98.52           H  
ATOM    430  C   ALA A  28       2.359 -26.341 -15.785  1.00 98.52           C  
ATOM    431  CB  ALA A  28       3.626 -28.155 -14.583  1.00 98.52           C  
ATOM    432  HB1 ALA A  28       2.722 -28.730 -14.382  1.00 98.52           H  
ATOM    433  HB2 ALA A  28       4.018 -28.483 -15.546  1.00 98.52           H  
ATOM    434  HB3 ALA A  28       4.347 -28.374 -13.795  1.00 98.52           H  
ATOM    435  O   ALA A  28       2.761 -25.714 -16.771  1.00 98.52           O  
ATOM    436  N   GLU A  29       1.098 -26.753 -15.660  1.00 98.64           N  
ATOM    437  H   GLU A  29       0.840 -27.282 -14.839  1.00 98.64           H  
ATOM    438  CA  GLU A  29       0.058 -26.509 -16.655  1.00 98.64           C  
ATOM    439  HA  GLU A  29       0.385 -26.898 -17.620  1.00 98.64           H  
ATOM    440  C   GLU A  29      -0.202 -25.010 -16.829  1.00 98.64           C  
ATOM    441  CB  GLU A  29      -1.210 -27.267 -16.239  1.00 98.64           C  
ATOM    442  HB2 GLU A  29      -1.539 -26.910 -15.263  1.00 98.64           H  
ATOM    443  HB3 GLU A  29      -0.969 -28.328 -16.162  1.00 98.64           H  
ATOM    444  O   GLU A  29      -0.111 -24.495 -17.944  1.00 98.64           O  
ATOM    445  CG  GLU A  29      -2.346 -27.089 -17.255  1.00 98.64           C  
ATOM    446  HG2 GLU A  29      -1.976 -27.369 -18.241  1.00 98.64           H  
ATOM    447  HG3 GLU A  29      -2.634 -26.038 -17.288  1.00 98.64           H  
ATOM    448  CD  GLU A  29      -3.589 -27.926 -16.916  1.00 98.64           C  
ATOM    449  OE1 GLU A  29      -4.399 -28.129 -17.848  1.00 98.64           O  
ATOM    450  OE2 GLU A  29      -3.727 -28.357 -15.749  1.00 98.64           O  
ATOM    451  N   ILE A  30      -0.436 -24.285 -15.730  1.00 98.85           N  
ATOM    452  H   ILE A  30      -0.500 -24.768 -14.846  1.00 98.85           H  
ATOM    453  CA  ILE A  30      -0.730 -22.848 -15.769  1.00 98.85           C  
ATOM    454  HA  ILE A  30      -1.575 -22.694 -16.440  1.00 98.85           H  
ATOM    455  C   ILE A  30       0.449 -22.060 -16.348  1.00 98.85           C  
ATOM    456  CB  ILE A  30      -1.138 -22.336 -14.369  1.00 98.85           C  
ATOM    457  HB  ILE A  30      -0.371 -22.631 -13.653  1.00 98.85           H  
ATOM    458  O   ILE A  30       0.236 -21.196 -17.200  1.00 98.85           O  
ATOM    459  CG1 ILE A  30      -2.489 -22.967 -13.959  1.00 98.85           C  
ATOM    460 HG12 ILE A  30      -3.280 -22.574 -14.599  1.00 98.85           H  
ATOM    461 HG13 ILE A  30      -2.464 -24.044 -14.121  1.00 98.85           H  
ATOM    462  CG2 ILE A  30      -1.254 -20.799 -14.357  1.00 98.85           C  
ATOM    463 HG21 ILE A  30      -1.569 -20.449 -13.374  1.00 98.85           H  
ATOM    464 HG22 ILE A  30      -1.983 -20.470 -15.097  1.00 98.85           H  
ATOM    465 HG23 ILE A  30      -0.298 -20.321 -14.573  1.00 98.85           H  
ATOM    466  CD1 ILE A  30      -2.871 -22.735 -12.492  1.00 98.85           C  
ATOM    467 HD11 ILE A  30      -3.106 -21.684 -12.323  1.00 98.85           H  
ATOM    468 HD12 ILE A  30      -3.757 -23.325 -12.255  1.00 98.85           H  
ATOM    469 HD13 ILE A  30      -2.053 -23.045 -11.840  1.00 98.85           H  
ATOM    470  N   ALA A  31       1.691 -22.362 -15.955  1.00 98.83           N  
ATOM    471  H   ALA A  31       1.820 -23.075 -15.251  1.00 98.83           H  
ATOM    472  CA  ALA A  31       2.876 -21.702 -16.506  1.00 98.83           C  
ATOM    473  HA  ALA A  31       2.767 -20.625 -16.375  1.00 98.83           H  
ATOM    474  C   ALA A  31       3.033 -21.971 -18.011  1.00 98.83           C  
ATOM    475  CB  ALA A  31       4.121 -22.153 -15.734  1.00 98.83           C  
ATOM    476  HB1 ALA A  31       5.004 -21.662 -16.143  1.00 98.83           H  
ATOM    477  HB2 ALA A  31       4.024 -21.878 -14.684  1.00 98.83           H  
ATOM    478  HB3 ALA A  31       4.243 -23.233 -15.812  1.00 98.83           H  
ATOM    479  O   ALA A  31       3.376 -21.062 -18.765  1.00 98.83           O  
ATOM    480  N   THR A  32       2.730 -23.189 -18.466  1.00 98.56           N  
ATOM    481  H   THR A  32       2.442 -23.889 -17.797  1.00 98.56           H  
ATOM    482  CA  THR A  32       2.784 -23.564 -19.888  1.00 98.56           C  
ATOM    483  HA  THR A  32       3.749 -23.266 -20.297  1.00 98.56           H  
ATOM    484  C   THR A  32       1.706 -22.851 -20.708  1.00 98.56           C  
ATOM    485  CB  THR A  32       2.654 -25.086 -20.043  1.00 98.56           C  
ATOM    486  HB  THR A  32       1.694 -25.421 -19.650  1.00 98.56           H  
ATOM    487  O   THR A  32       2.006 -22.278 -21.760  1.00 98.56           O  
ATOM    488  CG2 THR A  32       2.781 -25.534 -21.499  1.00 98.56           C  
ATOM    489 HG21 THR A  32       2.806 -26.622 -21.539  1.00 98.56           H  
ATOM    490 HG22 THR A  32       3.699 -25.136 -21.932  1.00 98.56           H  
ATOM    491 HG23 THR A  32       1.926 -25.184 -22.076  1.00 98.56           H  
ATOM    492  OG1 THR A  32       3.689 -25.723 -19.330  1.00 98.56           O  
ATOM    493  HG1 THR A  32       3.418 -25.749 -18.409  1.00 98.56           H  
ATOM    494  N   LEU A  33       0.461 -22.830 -20.221  1.00 98.72           N  
ATOM    495  H   LEU A  33       0.273 -23.326 -19.361  1.00 98.72           H  
ATOM    496  CA  LEU A  33      -0.644 -22.106 -20.856  1.00 98.72           C  
ATOM    497  HA  LEU A  33      -0.758 -22.449 -21.884  1.00 98.72           H  
ATOM    498  C   LEU A  33      -0.353 -20.603 -20.920  1.00 98.72           C  
ATOM    499  CB  LEU A  33      -1.945 -22.367 -20.073  1.00 98.72           C  
ATOM    500  HB2 LEU A  33      -1.760 -22.173 -19.017  1.00 98.72           H  
ATOM    501  HB3 LEU A  33      -2.703 -21.657 -20.406  1.00 98.72           H  
ATOM    502  O   LEU A  33      -0.528 -19.982 -21.967  1.00 98.72           O  
ATOM    503  CG  LEU A  33      -2.522 -23.787 -20.222  1.00 98.72           C  
ATOM    504  HG  LEU A  33      -1.762 -24.527 -19.968  1.00 98.72           H  
ATOM    505  CD1 LEU A  33      -3.705 -23.950 -19.270  1.00 98.72           C  
ATOM    506 HD11 LEU A  33      -4.098 -24.965 -19.339  1.00 98.72           H  
ATOM    507 HD12 LEU A  33      -3.375 -23.791 -18.243  1.00 98.72           H  
ATOM    508 HD13 LEU A  33      -4.495 -23.239 -19.509  1.00 98.72           H  
ATOM    509  CD2 LEU A  33      -3.010 -24.060 -21.648  1.00 98.72           C  
ATOM    510 HD21 LEU A  33      -3.745 -23.312 -21.944  1.00 98.72           H  
ATOM    511 HD22 LEU A  33      -2.171 -24.054 -22.344  1.00 98.72           H  
ATOM    512 HD23 LEU A  33      -3.473 -25.046 -21.682  1.00 98.72           H  
ATOM    513  N   SER A  34       0.147 -20.031 -19.826  1.00 98.89           N  
ATOM    514  H   SER A  34       0.242 -20.598 -18.996  1.00 98.89           H  
ATOM    515  CA  SER A  34       0.474 -18.606 -19.730  1.00 98.89           C  
ATOM    516  HA  SER A  34      -0.388 -18.021 -20.049  1.00 98.89           H  
ATOM    517  C   SER A  34       1.649 -18.228 -20.630  1.00 98.89           C  
ATOM    518  CB  SER A  34       0.786 -18.224 -18.284  1.00 98.89           C  
ATOM    519  HB2 SER A  34       0.938 -17.146 -18.229  1.00 98.89           H  
ATOM    520  HB3 SER A  34       1.692 -18.731 -17.952  1.00 98.89           H  
ATOM    521  O   SER A  34       1.602 -17.200 -21.298  1.00 98.89           O  
ATOM    522  OG  SER A  34      -0.290 -18.587 -17.446  1.00 98.89           O  
ATOM    523  HG  SER A  34      -0.234 -19.531 -17.281  1.00 98.89           H  
ATOM    524  N   TYR A  35       2.684 -19.069 -20.725  1.00 98.66           N  
ATOM    525  H   TYR A  35       2.719 -19.887 -20.133  1.00 98.66           H  
ATOM    526  CA  TYR A  35       3.788 -18.834 -21.656  1.00 98.66           C  
ATOM    527  HA  TYR A  35       4.166 -17.824 -21.496  1.00 98.66           H  
ATOM    528  C   TYR A  35       3.340 -18.928 -23.116  1.00 98.66           C  
ATOM    529  CB  TYR A  35       4.925 -19.820 -21.390  1.00 98.66           C  
ATOM    530  HB2 TYR A  35       5.197 -19.766 -20.336  1.00 98.66           H  
ATOM    531  HB3 TYR A  35       4.587 -20.837 -21.593  1.00 98.66           H  
ATOM    532  O   TYR A  35       3.776 -18.134 -23.942  1.00 98.66           O  
ATOM    533  CG  TYR A  35       6.154 -19.513 -22.223  1.00 98.66           C  
ATOM    534  CD1 TYR A  35       6.428 -20.241 -23.399  1.00 98.66           C  
ATOM    535  HD1 TYR A  35       5.771 -21.046 -23.695  1.00 98.66           H  
ATOM    536  CD2 TYR A  35       7.009 -18.468 -21.826  1.00 98.66           C  
ATOM    537  HD2 TYR A  35       6.795 -17.914 -20.924  1.00 98.66           H  
ATOM    538  CE1 TYR A  35       7.566 -19.930 -24.170  1.00 98.66           C  
ATOM    539  HE1 TYR A  35       7.806 -20.499 -25.056  1.00 98.66           H  
ATOM    540  CE2 TYR A  35       8.153 -18.163 -22.583  1.00 98.66           C  
ATOM    541  HE2 TYR A  35       8.821 -17.382 -22.251  1.00 98.66           H  
ATOM    542  OH  TYR A  35       9.543 -18.597 -24.478  1.00 98.66           O  
ATOM    543  HH  TYR A  35      10.065 -17.926 -24.033  1.00 98.66           H  
ATOM    544  CZ  TYR A  35       8.429 -18.892 -23.758  1.00 98.66           C  
ATOM    545  N   THR A  36       2.442 -19.862 -23.438  1.00 98.45           N  
ATOM    546  H   THR A  36       2.133 -20.501 -22.719  1.00 98.45           H  
ATOM    547  CA  THR A  36       1.842 -19.953 -24.777  1.00 98.45           C  
ATOM    548  HA  THR A  36       2.636 -20.042 -25.518  1.00 98.45           H  
ATOM    549  C   THR A  36       1.052 -18.684 -25.102  1.00 98.45           C  
ATOM    550  CB  THR A  36       0.942 -21.190 -24.892  1.00 98.45           C  
ATOM    551  HB  THR A  36       0.111 -21.112 -24.192  1.00 98.45           H  
ATOM    552  O   THR A  36       1.223 -18.116 -26.176  1.00 98.45           O  
ATOM    553  CG2 THR A  36       0.385 -21.371 -26.304  1.00 98.45           C  
ATOM    554 HG21 THR A  36      -0.292 -20.552 -26.549  1.00 98.45           H  
ATOM    555 HG22 THR A  36       1.202 -21.392 -27.025  1.00 98.45           H  
ATOM    556 HG23 THR A  36      -0.168 -22.309 -26.357  1.00 98.45           H  
ATOM    557  OG1 THR A  36       1.687 -22.349 -24.585  1.00 98.45           O  
ATOM    558  HG1 THR A  36       1.828 -22.362 -23.636  1.00 98.45           H  
ATOM    559  N   TYR A  37       0.252 -18.189 -24.153  1.00 98.71           N  
ATOM    560  H   TYR A  37       0.139 -18.708 -23.294  1.00 98.71           H  
ATOM    561  CA  TYR A  37      -0.486 -16.933 -24.290  1.00 98.71           C  
ATOM    562  HA  TYR A  37      -1.131 -17.005 -25.166  1.00 98.71           H  
ATOM    563  C   TYR A  37       0.450 -15.729 -24.504  1.00 98.71           C  
ATOM    564  CB  TYR A  37      -1.374 -16.763 -23.052  1.00 98.71           C  
ATOM    565  HB2 TYR A  37      -0.752 -16.594 -22.174  1.00 98.71           H  
ATOM    566  HB3 TYR A  37      -1.928 -17.687 -22.885  1.00 98.71           H  
ATOM    567  O   TYR A  37       0.208 -14.914 -25.394  1.00 98.71           O  
ATOM    568  CG  TYR A  37      -2.374 -15.636 -23.164  1.00 98.71           C  
ATOM    569  CD1 TYR A  37      -2.053 -14.358 -22.670  1.00 98.71           C  
ATOM    570  HD1 TYR A  37      -1.083 -14.174 -22.232  1.00 98.71           H  
ATOM    571  CD2 TYR A  37      -3.630 -15.872 -23.755  1.00 98.71           C  
ATOM    572  HD2 TYR A  37      -3.882 -16.856 -24.122  1.00 98.71           H  
ATOM    573  CE1 TYR A  37      -2.994 -13.316 -22.754  1.00 98.71           C  
ATOM    574  HE1 TYR A  37      -2.747 -12.336 -22.372  1.00 98.71           H  
ATOM    575  CE2 TYR A  37      -4.569 -14.829 -23.848  1.00 98.71           C  
ATOM    576  HE2 TYR A  37      -5.539 -14.989 -24.296  1.00 98.71           H  
ATOM    577  OH  TYR A  37      -5.167 -12.548 -23.444  1.00 98.71           O  
ATOM    578  HH  TYR A  37      -4.816 -11.710 -23.133  1.00 98.71           H  
ATOM    579  CZ  TYR A  37      -4.254 -13.549 -23.349  1.00 98.71           C  
ATOM    580  N   LEU A  38       1.570 -15.670 -23.772  1.00 98.64           N  
ATOM    581  H   LEU A  38       1.677 -16.349 -23.032  1.00 98.64           H  
ATOM    582  CA  LEU A  38       2.597 -14.623 -23.879  1.00 98.64           C  
ATOM    583  HA  LEU A  38       2.129 -13.664 -23.662  1.00 98.64           H  
ATOM    584  C   LEU A  38       3.234 -14.519 -25.273  1.00 98.64           C  
ATOM    585  CB  LEU A  38       3.688 -14.912 -22.829  1.00 98.64           C  
ATOM    586  HB2 LEU A  38       4.187 -15.842 -23.103  1.00 98.64           H  
ATOM    587  HB3 LEU A  38       3.205 -15.078 -21.865  1.00 98.64           H  
ATOM    588  O   LEU A  38       3.757 -13.466 -25.626  1.00 98.64           O  
ATOM    589  CG  LEU A  38       4.780 -13.837 -22.663  1.00 98.64           C  
ATOM    590  HG  LEU A  38       5.341 -13.730 -23.591  1.00 98.64           H  
ATOM    591  CD1 LEU A  38       4.239 -12.469 -22.250  1.00 98.64           C  
ATOM    592 HD11 LEU A  38       3.646 -12.562 -21.340  1.00 98.64           H  
ATOM    593 HD12 LEU A  38       5.060 -11.778 -22.060  1.00 98.64           H  
ATOM    594 HD13 LEU A  38       3.616 -12.062 -23.046  1.00 98.64           H  
ATOM    595  CD2 LEU A  38       5.766 -14.297 -21.586  1.00 98.64           C  
ATOM    596 HD21 LEU A  38       6.192 -15.261 -21.864  1.00 98.64           H  
ATOM    597 HD22 LEU A  38       5.247 -14.395 -20.632  1.00 98.64           H  
ATOM    598 HD23 LEU A  38       6.565 -13.563 -21.477  1.00 98.64           H  
ATOM    599  N   GLN A  39       3.202 -15.580 -26.086  1.00 97.70           N  
ATOM    600  H   GLN A  39       2.744 -16.423 -25.770  1.00 97.70           H  
ATOM    601  CA  GLN A  39       3.776 -15.545 -27.438  1.00 97.70           C  
ATOM    602  HA  GLN A  39       4.803 -15.185 -27.368  1.00 97.70           H  
ATOM    603  C   GLN A  39       3.039 -14.583 -28.377  1.00 97.70           C  
ATOM    604  CB  GLN A  39       3.797 -16.947 -28.062  1.00 97.70           C  
ATOM    605  HB2 GLN A  39       4.189 -16.866 -29.076  1.00 97.70           H  
ATOM    606  HB3 GLN A  39       2.782 -17.341 -28.118  1.00 97.70           H  
ATOM    607  O   GLN A  39       3.626 -14.128 -29.360  1.00 97.70           O  
ATOM    608  CG  GLN A  39       4.690 -17.910 -27.275  1.00 97.70           C  
ATOM    609  HG2 GLN A  39       4.277 -18.037 -26.274  1.00 97.70           H  
ATOM    610  HG3 GLN A  39       5.690 -17.484 -27.184  1.00 97.70           H  
ATOM    611  CD  GLN A  39       4.807 -19.292 -27.900  1.00 97.70           C  
ATOM    612  NE2 GLN A  39       5.554 -20.174 -27.273  1.00 97.70           N  
ATOM    613 HE21 GLN A  39       5.543 -21.108 -27.657  1.00 97.70           H  
ATOM    614 HE22 GLN A  39       5.932 -19.945 -26.365  1.00 97.70           H  
ATOM    615  OE1 GLN A  39       4.261 -19.616 -28.941  1.00 97.70           O  
ATOM    616  N   SER A  40       1.772 -14.276 -28.090  1.00 98.36           N  
ATOM    617  H   SER A  40       1.345 -14.714 -27.287  1.00 98.36           H  
ATOM    618  CA  SER A  40       0.933 -13.396 -28.911  1.00 98.36           C  
ATOM    619  HA  SER A  40       1.556 -12.921 -29.668  1.00 98.36           H  
ATOM    620  C   SER A  40       0.282 -12.246 -28.136  1.00 98.36           C  
ATOM    621  CB  SER A  40      -0.119 -14.228 -29.649  1.00 98.36           C  
ATOM    622  HB2 SER A  40      -0.667 -13.590 -30.343  1.00 98.36           H  
ATOM    623  HB3 SER A  40       0.381 -15.010 -30.221  1.00 98.36           H  
ATOM    624  O   SER A  40      -0.519 -11.520 -28.718  1.00 98.36           O  
ATOM    625  OG  SER A  40      -1.027 -14.821 -28.743  1.00 98.36           O  
ATOM    626  HG  SER A  40      -1.522 -14.113 -28.325  1.00 98.36           H  
ATOM    627  N   HIS A  41       0.606 -12.078 -26.853  1.00 98.78           N  
ATOM    628  H   HIS A  41       1.317 -12.673 -26.452  1.00 98.78           H  
ATOM    629  CA  HIS A  41       0.037 -11.055 -25.970  1.00 98.78           C  
ATOM    630  HA  HIS A  41      -0.477 -10.298 -26.562  1.00 98.78           H  
ATOM    631  C   HIS A  41       1.143 -10.351 -25.183  1.00 98.78           C  
ATOM    632  CB  HIS A  41      -0.993 -11.687 -25.027  1.00 98.78           C  
ATOM    633  HB2 HIS A  41      -0.501 -12.438 -24.409  1.00 98.78           H  
ATOM    634  HB3 HIS A  41      -1.392 -10.921 -24.362  1.00 98.78           H  
ATOM    635  O   HIS A  41       2.266 -10.846 -25.076  1.00 98.78           O  
ATOM    636  CG  HIS A  41      -2.143 -12.324 -25.759  1.00 98.78           C  
ATOM    637  CD2 HIS A  41      -3.325 -11.740 -26.125  1.00 98.78           C  
ATOM    638  HD2 HIS A  41      -3.607 -10.713 -25.942  1.00 98.78           H  
ATOM    639  ND1 HIS A  41      -2.181 -13.626 -26.188  1.00 98.78           N  
ATOM    640  HD1 HIS A  41      -1.470 -14.313 -25.984  1.00 98.78           H  
ATOM    641  CE1 HIS A  41      -3.365 -13.836 -26.783  1.00 98.78           C  
ATOM    642  HE1 HIS A  41      -3.700 -14.783 -27.179  1.00 98.78           H  
ATOM    643  NE2 HIS A  41      -4.092 -12.710 -26.787  1.00 98.78           N  
ATOM    644  N   ASN A  42       0.846  -9.175 -24.635  1.00 98.77           N  
ATOM    645  H   ASN A  42      -0.112  -8.857 -24.669  1.00 98.77           H  
ATOM    646  CA  ASN A  42       1.829  -8.438 -23.841  1.00 98.77           C  
ATOM    647  HA  ASN A  42       2.812  -8.592 -24.287  1.00 98.77           H  
ATOM    648  C   ASN A  42       1.935  -8.979 -22.400  1.00 98.77           C  
ATOM    649  CB  ASN A  42       1.540  -6.934 -23.947  1.00 98.77           C  
ATOM    650  HB2 ASN A  42       2.353  -6.373 -23.486  1.00 98.77           H  
ATOM    651  HB3 ASN A  42       1.503  -6.655 -25.001  1.00 98.77           H  
ATOM    652  O   ASN A  42       1.164  -9.844 -21.967  1.00 98.77           O  
ATOM    653  CG  ASN A  42       0.249  -6.529 -23.268  1.00 98.77           C  
ATOM    654  ND2 ASN A  42      -0.647  -5.878 -23.967  1.00 98.77           N  
ATOM    655 HD21 ASN A  42      -1.553  -5.810 -23.527  1.00 98.77           H  
ATOM    656 HD22 ASN A  42      -0.623  -5.961 -24.973  1.00 98.77           H  
ATOM    657  OD1 ASN A  42       0.050  -6.767 -22.090  1.00 98.77           O  
ATOM    658  N   ALA A  43       2.908  -8.465 -21.642  1.00 98.93           N  
ATOM    659  H   ALA A  43       3.537  -7.789 -22.050  1.00 98.93           H  
ATOM    660  CA  ALA A  43       3.165  -8.926 -20.278  1.00 98.93           C  
ATOM    661  HA  ALA A  43       3.367  -9.996 -20.300  1.00 98.93           H  
ATOM    662  C   ALA A  43       1.959  -8.702 -19.351  1.00 98.93           C  
ATOM    663  CB  ALA A  43       4.409  -8.206 -19.742  1.00 98.93           C  
ATOM    664  HB1 ALA A  43       4.596  -8.515 -18.714  1.00 98.93           H  
ATOM    665  HB2 ALA A  43       5.281  -8.460 -20.344  1.00 98.93           H  
ATOM    666  HB3 ALA A  43       4.263  -7.126 -19.763  1.00 98.93           H  
ATOM    667  O   ALA A  43       1.645  -9.564 -18.533  1.00 98.93           O  
ATOM    668  N   LEU A  44       1.263  -7.572 -19.497  1.00 98.93           N  
ATOM    669  H   LEU A  44       1.483  -6.976 -20.283  1.00 98.93           H  
ATOM    670  CA  LEU A  44       0.136  -7.193 -18.647  1.00 98.93           C  
ATOM    671  HA  LEU A  44       0.446  -7.289 -17.606  1.00 98.93           H  
ATOM    672  C   LEU A  44      -1.070  -8.117 -18.849  1.00 98.93           C  
ATOM    673  CB  LEU A  44      -0.217  -5.726 -18.949  1.00 98.93           C  
ATOM    674  HB2 LEU A  44       0.683  -5.114 -18.887  1.00 98.93           H  
ATOM    675  HB3 LEU A  44      -0.595  -5.661 -19.969  1.00 98.93           H  
ATOM    676  O   LEU A  44      -1.624  -8.635 -17.880  1.00 98.93           O  
ATOM    677  CG  LEU A  44      -1.282  -5.152 -18.007  1.00 98.93           C  
ATOM    678  HG  LEU A  44      -2.129  -5.835 -17.928  1.00 98.93           H  
ATOM    679  CD1 LEU A  44      -0.684  -4.924 -16.620  1.00 98.93           C  
ATOM    680 HD11 LEU A  44       0.205  -4.297 -16.685  1.00 98.93           H  
ATOM    681 HD12 LEU A  44      -0.404  -5.879 -16.175  1.00 98.93           H  
ATOM    682 HD13 LEU A  44      -1.423  -4.448 -15.976  1.00 98.93           H  
ATOM    683  CD2 LEU A  44      -1.796  -3.829 -18.570  1.00 98.93           C  
ATOM    684 HD21 LEU A  44      -2.156  -3.980 -19.588  1.00 98.93           H  
ATOM    685 HD22 LEU A  44      -0.997  -3.088 -18.570  1.00 98.93           H  
ATOM    686 HD23 LEU A  44      -2.635  -3.479 -17.969  1.00 98.93           H  
ATOM    687  N   GLU A  45      -1.445  -8.361 -20.105  1.00 98.92           N  
ATOM    688  H   GLU A  45      -0.944  -7.898 -20.850  1.00 98.92           H  
ATOM    689  CA  GLU A  45      -2.514  -9.300 -20.466  1.00 98.92           C  
ATOM    690  HA  GLU A  45      -3.455  -8.992 -20.012  1.00 98.92           H  
ATOM    691  C   GLU A  45      -2.188 -10.711 -19.966  1.00 98.92           C  
ATOM    692  CB  GLU A  45      -2.672  -9.332 -21.993  1.00 98.92           C  
ATOM    693  HB2 GLU A  45      -1.697  -9.560 -22.425  1.00 98.92           H  
ATOM    694  HB3 GLU A  45      -3.365 -10.128 -22.265  1.00 98.92           H  
ATOM    695  O   GLU A  45      -3.046 -11.394 -19.410  1.00 98.92           O  
ATOM    696  CG  GLU A  45      -3.207  -8.017 -22.573  1.00 98.92           C  
ATOM    697  HG2 GLU A  45      -2.642  -7.176 -22.170  1.00 98.92           H  
ATOM    698  HG3 GLU A  45      -4.244  -7.898 -22.259  1.00 98.92           H  
ATOM    699  CD  GLU A  45      -3.106  -7.975 -24.105  1.00 98.92           C  
ATOM    700  OE1 GLU A  45      -4.032  -7.410 -24.722  1.00 98.92           O  
ATOM    701  OE2 GLU A  45      -2.059  -8.409 -24.647  1.00 98.92           O  
ATOM    702  N   THR A  46      -0.927 -11.125 -20.108  1.00 98.96           N  
ATOM    703  H   THR A  46      -0.278 -10.511 -20.579  1.00 98.96           H  
ATOM    704  CA  THR A  46      -0.460 -12.446 -19.672  1.00 98.96           C  
ATOM    705  HA  THR A  46      -1.111 -13.207 -20.102  1.00 98.96           H  
ATOM    706  C   THR A  46      -0.514 -12.606 -18.156  1.00 98.96           C  
ATOM    707  CB  THR A  46       0.966 -12.703 -20.162  1.00 98.96           C  
ATOM    708  HB  THR A  46       1.643 -11.970 -19.722  1.00 98.96           H  
ATOM    709  O   THR A  46      -0.948 -13.648 -17.677  1.00 98.96           O  
ATOM    710  CG2 THR A  46       1.450 -14.107 -19.804  1.00 98.96           C  
ATOM    711 HG21 THR A  46       2.507 -14.194 -20.055  1.00 98.96           H  
ATOM    712 HG22 THR A  46       1.357 -14.295 -18.735  1.00 98.96           H  
ATOM    713 HG23 THR A  46       0.871 -14.849 -20.353  1.00 98.96           H  
ATOM    714  OG1 THR A  46       1.008 -12.592 -21.565  1.00 98.96           O  
ATOM    715  HG1 THR A  46       1.015 -11.659 -21.792  1.00 98.96           H  
ATOM    716  N   VAL A  47      -0.106 -11.593 -17.386  1.00 98.97           N  
ATOM    717  H   VAL A  47       0.265 -10.765 -17.831  1.00 98.97           H  
ATOM    718  CA  VAL A  47      -0.193 -11.620 -15.917  1.00 98.97           C  
ATOM    719  HA  VAL A  47       0.331 -12.500 -15.544  1.00 98.97           H  
ATOM    720  C   VAL A  47      -1.644 -11.750 -15.461  1.00 98.97           C  
ATOM    721  CB  VAL A  47       0.468 -10.364 -15.322  1.00 98.97           C  
ATOM    722  HB  VAL A  47       0.180  -9.495 -15.914  1.00 98.97           H  
ATOM    723  O   VAL A  47      -1.933 -12.570 -14.591  1.00 98.97           O  
ATOM    724  CG1 VAL A  47       0.089 -10.083 -13.865  1.00 98.97           C  
ATOM    725 HG11 VAL A  47      -0.982  -9.905 -13.766  1.00 98.97           H  
ATOM    726 HG12 VAL A  47       0.379 -10.917 -13.226  1.00 98.97           H  
ATOM    727 HG13 VAL A  47       0.604  -9.178 -13.541  1.00 98.97           H  
ATOM    728  CG2 VAL A  47       1.992 -10.504 -15.361  1.00 98.97           C  
ATOM    729 HG21 VAL A  47       2.449  -9.562 -15.059  1.00 98.97           H  
ATOM    730 HG22 VAL A  47       2.317 -11.287 -14.676  1.00 98.97           H  
ATOM    731 HG23 VAL A  47       2.321 -10.749 -16.371  1.00 98.97           H  
ATOM    732  N   SER A  48      -2.560 -10.986 -16.065  1.00 98.96           N  
ATOM    733  H   SER A  48      -2.261 -10.345 -16.786  1.00 98.96           H  
ATOM    734  CA  SER A  48      -3.989 -11.094 -15.757  1.00 98.96           C  
ATOM    735  HA  SER A  48      -4.122 -10.926 -14.688  1.00 98.96           H  
ATOM    736  C   SER A  48      -4.518 -12.497 -16.070  1.00 98.96           C  
ATOM    737  CB  SER A  48      -4.777 -10.022 -16.514  1.00 98.96           C  
ATOM    738  HB2 SER A  48      -4.345  -9.043 -16.307  1.00 98.96           H  
ATOM    739  HB3 SER A  48      -4.719 -10.208 -17.587  1.00 98.96           H  
ATOM    740  O   SER A  48      -5.135 -13.116 -15.206  1.00 98.96           O  
ATOM    741  OG  SER A  48      -6.130 -10.024 -16.107  1.00 98.96           O  
ATOM    742  HG  SER A  48      -6.177  -9.955 -15.151  1.00 98.96           H  
ATOM    743  N   TYR A  49      -4.187 -13.038 -17.247  1.00 98.95           N  
ATOM    744  H   TYR A  49      -3.683 -12.470 -17.913  1.00 98.95           H  
ATOM    745  CA  TYR A  49      -4.566 -14.390 -17.662  1.00 98.95           C  
ATOM    746  HA  TYR A  49      -5.654 -14.466 -17.648  1.00 98.95           H  
ATOM    747  C   TYR A  49      -4.026 -15.477 -16.719  1.00 98.95           C  
ATOM    748  CB  TYR A  49      -4.082 -14.610 -19.103  1.00 98.95           C  
ATOM    749  HB2 TYR A  49      -3.016 -14.392 -19.162  1.00 98.95           H  
ATOM    750  HB3 TYR A  49      -4.594 -13.906 -19.758  1.00 98.95           H  
ATOM    751  O   TYR A  49      -4.794 -16.298 -16.219  1.00 98.95           O  
ATOM    752  CG  TYR A  49      -4.323 -16.012 -19.621  1.00 98.95           C  
ATOM    753  CD1 TYR A  49      -3.242 -16.896 -19.807  1.00 98.95           C  
ATOM    754  HD1 TYR A  49      -2.238 -16.572 -19.577  1.00 98.95           H  
ATOM    755  CD2 TYR A  49      -5.637 -16.437 -19.893  1.00 98.95           C  
ATOM    756  HD2 TYR A  49      -6.465 -15.762 -19.738  1.00 98.95           H  
ATOM    757  CE1 TYR A  49      -3.473 -18.200 -20.285  1.00 98.95           C  
ATOM    758  HE1 TYR A  49      -2.643 -18.876 -20.430  1.00 98.95           H  
ATOM    759  CE2 TYR A  49      -5.873 -17.743 -20.361  1.00 98.95           C  
ATOM    760  HE2 TYR A  49      -6.878 -18.080 -20.567  1.00 98.95           H  
ATOM    761  OH  TYR A  49      -5.020 -19.879 -21.027  1.00 98.95           O  
ATOM    762  HH  TYR A  49      -4.203 -20.375 -21.114  1.00 98.95           H  
ATOM    763  CZ  TYR A  49      -4.791 -18.622 -20.565  1.00 98.95           C  
ATOM    764  N   ALA A  50      -2.725 -15.456 -16.417  1.00 98.97           N  
ATOM    765  H   ALA A  50      -2.147 -14.746 -16.843  1.00 98.97           H  
ATOM    766  CA  ALA A  50      -2.074 -16.435 -15.548  1.00 98.97           C  
ATOM    767  HA  ALA A  50      -2.185 -17.427 -15.985  1.00 98.97           H  
ATOM    768  C   ALA A  50      -2.698 -16.460 -14.147  1.00 98.97           C  
ATOM    769  CB  ALA A  50      -0.584 -16.084 -15.462  1.00 98.97           C  
ATOM    770  HB1 ALA A  50      -0.455 -15.113 -14.985  1.00 98.97           H  
ATOM    771  HB2 ALA A  50      -0.062 -16.845 -14.881  1.00 98.97           H  
ATOM    772  HB3 ALA A  50      -0.154 -16.042 -16.463  1.00 98.97           H  
ATOM    773  O   ALA A  50      -2.963 -17.527 -13.594  1.00 98.97           O  
ATOM    774  N   ILE A  51      -2.970 -15.282 -13.583  1.00 98.97           N  
ATOM    775  H   ILE A  51      -2.740 -14.436 -14.085  1.00 98.97           H  
ATOM    776  CA  ILE A  51      -3.590 -15.173 -12.263  1.00 98.97           C  
ATOM    777  HA  ILE A  51      -3.104 -15.882 -11.593  1.00 98.97           H  
ATOM    778  C   ILE A  51      -5.059 -15.582 -12.310  1.00 98.97           C  
ATOM    779  CB  ILE A  51      -3.376 -13.771 -11.677  1.00 98.97           C  
ATOM    780  HB  ILE A  51      -3.718 -13.052 -12.422  1.00 98.97           H  
ATOM    781  O   ILE A  51      -5.500 -16.239 -11.378  1.00 98.97           O  
ATOM    782  CG1 ILE A  51      -1.873 -13.551 -11.408  1.00 98.97           C  
ATOM    783 HG12 ILE A  51      -1.541 -14.204 -10.601  1.00 98.97           H  
ATOM    784 HG13 ILE A  51      -1.299 -13.808 -12.299  1.00 98.97           H  
ATOM    785  CG2 ILE A  51      -4.168 -13.576 -10.370  1.00 98.97           C  
ATOM    786 HG21 ILE A  51      -3.873 -14.326  -9.637  1.00 98.97           H  
ATOM    787 HG22 ILE A  51      -3.996 -12.581  -9.959  1.00 98.97           H  
ATOM    788 HG23 ILE A  51      -5.240 -13.673 -10.543  1.00 98.97           H  
ATOM    789  CD1 ILE A  51      -1.527 -12.106 -11.057  1.00 98.97           C  
ATOM    790 HD11 ILE A  51      -1.957 -11.429 -11.795  1.00 98.97           H  
ATOM    791 HD12 ILE A  51      -0.442 -12.006 -11.085  1.00 98.97           H  
ATOM    792 HD13 ILE A  51      -1.889 -11.854 -10.060  1.00 98.97           H  
ATOM    793  N   SER A  52      -5.800 -15.305 -13.388  1.00 98.94           N  
ATOM    794  H   SER A  52      -5.401 -14.764 -14.142  1.00 98.94           H  
ATOM    795  CA  SER A  52      -7.169 -15.823 -13.531  1.00 98.94           C  
ATOM    796  HA  SER A  52      -7.770 -15.470 -12.693  1.00 98.94           H  
ATOM    797  C   SER A  52      -7.207 -17.353 -13.510  1.00 98.94           C  
ATOM    798  CB  SER A  52      -7.817 -15.324 -14.821  1.00 98.94           C  
ATOM    799  HB2 SER A  52      -7.215 -15.621 -15.681  1.00 98.94           H  
ATOM    800  HB3 SER A  52      -8.811 -15.760 -14.919  1.00 98.94           H  
ATOM    801  O   SER A  52      -8.077 -17.931 -12.867  1.00 98.94           O  
ATOM    802  OG  SER A  52      -7.931 -13.919 -14.784  1.00 98.94           O  
ATOM    803  HG  SER A  52      -7.432 -13.619 -14.020  1.00 98.94           H  
ATOM    804  N   LEU A  53      -6.231 -18.026 -14.133  1.00 98.93           N  
ATOM    805  H   LEU A  53      -5.551 -17.507 -14.669  1.00 98.93           H  
ATOM    806  CA  LEU A  53      -6.114 -19.487 -14.050  1.00 98.93           C  
ATOM    807  HA  LEU A  53      -7.070 -19.933 -14.326  1.00 98.93           H  
ATOM    808  C   LEU A  53      -5.802 -19.972 -12.624  1.00 98.93           C  
ATOM    809  CB  LEU A  53      -5.025 -19.985 -15.013  1.00 98.93           C  
ATOM    810  HB2 LEU A  53      -4.082 -19.512 -14.739  1.00 98.93           H  
ATOM    811  HB3 LEU A  53      -4.918 -21.059 -14.856  1.00 98.93           H  
ATOM    812  O   LEU A  53      -6.327 -21.001 -12.197  1.00 98.93           O  
ATOM    813  CG  LEU A  53      -5.271 -19.751 -16.513  1.00 98.93           C  
ATOM    814  HG  LEU A  53      -5.382 -18.686 -16.716  1.00 98.93           H  
ATOM    815  CD1 LEU A  53      -4.060 -20.273 -17.292  1.00 98.93           C  
ATOM    816 HD11 LEU A  53      -3.879 -21.320 -17.050  1.00 98.93           H  
ATOM    817 HD12 LEU A  53      -3.184 -19.675 -17.042  1.00 98.93           H  
ATOM    818 HD13 LEU A  53      -4.250 -20.181 -18.361  1.00 98.93           H  
ATOM    819  CD2 LEU A  53      -6.521 -20.472 -17.016  1.00 98.93           C  
ATOM    820 HD21 LEU A  53      -7.407 -20.056 -16.536  1.00 98.93           H  
ATOM    821 HD22 LEU A  53      -6.619 -20.325 -18.092  1.00 98.93           H  
ATOM    822 HD23 LEU A  53      -6.456 -21.538 -16.799  1.00 98.93           H  
ATOM    823  N   LEU A  54      -4.966 -19.238 -11.882  1.00 98.77           N  
ATOM    824  H   LEU A  54      -4.559 -18.414 -12.301  1.00 98.77           H  
ATOM    825  CA  LEU A  54      -4.685 -19.525 -10.469  1.00 98.77           C  
ATOM    826  HA  LEU A  54      -4.431 -20.581 -10.374  1.00 98.77           H  
ATOM    827  C   LEU A  54      -5.931 -19.303  -9.596  1.00 98.77           C  
ATOM    828  CB  LEU A  54      -3.489 -18.677  -9.982  1.00 98.77           C  
ATOM    829  HB2 LEU A  54      -3.699 -17.627 -10.189  1.00 98.77           H  
ATOM    830  HB3 LEU A  54      -3.399 -18.787  -8.901  1.00 98.77           H  
ATOM    831  O   LEU A  54      -6.204 -20.122  -8.725  1.00 98.77           O  
ATOM    832  CG  LEU A  54      -2.146 -19.065 -10.627  1.00 98.77           C  
ATOM    833  HG  LEU A  54      -2.306 -19.234 -11.691  1.00 98.77           H  
ATOM    834  CD1 LEU A  54      -1.069 -17.983 -10.494  1.00 98.77           C  
ATOM    835 HD11 LEU A  54      -1.478 -17.004 -10.741  1.00 98.77           H  
ATOM    836 HD12 LEU A  54      -0.264 -18.202 -11.196  1.00 98.77           H  
ATOM    837 HD13 LEU A  54      -0.648 -17.965  -9.489  1.00 98.77           H  
ATOM    838  CD2 LEU A  54      -1.578 -20.344 -10.006  1.00 98.77           C  
ATOM    839 HD21 LEU A  54      -1.366 -20.188  -8.948  1.00 98.77           H  
ATOM    840 HD22 LEU A  54      -2.293 -21.160 -10.106  1.00 98.77           H  
ATOM    841 HD23 LEU A  54      -0.659 -20.614 -10.525  1.00 98.77           H  
ATOM    842  N   GLU A  55      -6.705 -18.249  -9.866  1.00 98.64           N  
ATOM    843  H   GLU A  55      -6.390 -17.613 -10.584  1.00 98.64           H  
ATOM    844  CA  GLU A  55      -7.969 -17.916  -9.194  1.00 98.64           C  
ATOM    845  HA  GLU A  55      -7.807 -17.912  -8.116  1.00 98.64           H  
ATOM    846  C   GLU A  55      -9.088 -18.930  -9.473  1.00 98.64           C  
ATOM    847  CB  GLU A  55      -8.438 -16.519  -9.634  1.00 98.64           C  
ATOM    848  HB2 GLU A  55      -8.391 -16.466 -10.722  1.00 98.64           H  
ATOM    849  HB3 GLU A  55      -9.478 -16.377  -9.339  1.00 98.64           H  
ATOM    850  O   GLU A  55      -9.958 -19.131  -8.631  1.00 98.64           O  
ATOM    851  CG  GLU A  55      -7.616 -15.378  -9.017  1.00 98.64           C  
ATOM    852  HG2 GLU A  55      -7.825 -15.351  -7.947  1.00 98.64           H  
ATOM    853  HG3 GLU A  55      -6.551 -15.575  -9.134  1.00 98.64           H  
ATOM    854  CD  GLU A  55      -7.942 -14.007  -9.625  1.00 98.64           C  
ATOM    855  OE1 GLU A  55      -7.543 -12.992  -9.006  1.00 98.64           O  
ATOM    856  OE2 GLU A  55      -8.586 -13.927 -10.694  1.00 98.64           O  
ATOM    857  N   SER A  56      -9.077 -19.600 -10.628  1.00 98.45           N  
ATOM    858  H   SER A  56      -8.437 -19.299 -11.349  1.00 98.45           H  
ATOM    859  CA  SER A  56     -10.013 -20.694 -10.931  1.00 98.45           C  
ATOM    860  HA  SER A  56     -11.004 -20.427 -10.563  1.00 98.45           H  
ATOM    861  C   SER A  56      -9.632 -22.028 -10.285  1.00 98.45           C  
ATOM    862  CB  SER A  56     -10.105 -20.927 -12.440  1.00 98.45           C  
ATOM    863  HB2 SER A  56      -9.101 -21.029 -12.853  1.00 98.45           H  
ATOM    864  HB3 SER A  56     -10.653 -21.849 -12.635  1.00 98.45           H  
ATOM    865  O   SER A  56     -10.420 -22.975 -10.335  1.00 98.45           O  
ATOM    866  OG  SER A  56     -10.774 -19.879 -13.093  1.00 98.45           O  
ATOM    867  HG  SER A  56     -11.682 -19.814 -12.791  1.00 98.45           H  
ATOM    868  N   ASN A  57      -8.430 -22.163  -9.719  1.00 97.12           N  
ATOM    869  H   ASN A  57      -7.839 -21.349  -9.626  1.00 97.12           H  
ATOM    870  CA  ASN A  57      -7.928 -23.446  -9.244  1.00 97.12           C  
ATOM    871  HA  ASN A  57      -8.553 -24.239  -9.656  1.00 97.12           H  
ATOM    872  C   ASN A  57      -8.016 -23.560  -7.716  1.00 97.12           C  
ATOM    873  CB  ASN A  57      -6.532 -23.681  -9.826  1.00 97.12           C  
ATOM    874  HB2 ASN A  57      -6.580 -23.523 -10.904  1.00 97.12           H  
ATOM    875  HB3 ASN A  57      -5.837 -22.945  -9.422  1.00 97.12           H  
ATOM    876  O   ASN A  57      -7.241 -22.959  -6.976  1.00 97.12           O  
ATOM    877  CG  ASN A  57      -6.012 -25.084  -9.563  1.00 97.12           C  
ATOM    878  ND2 ASN A  57      -5.293 -25.643 -10.507  1.00 97.12           N  
ATOM    879 HD21 ASN A  57      -5.136 -25.152 -11.375  1.00 97.12           H  
ATOM    880 HD22 ASN A  57      -5.006 -26.601 -10.367  1.00 97.12           H  
ATOM    881  OD1 ASN A  57      -6.261 -25.714  -8.544  1.00 97.12           O  
ATOM    882  N   VAL A  58      -8.909 -24.445  -7.260  1.00 94.30           N  
ATOM    883  H   VAL A  58      -9.505 -24.870  -7.956  1.00 94.30           H  
ATOM    884  CA  VAL A  58      -9.240 -24.702  -5.844  1.00 94.30           C  
ATOM    885  HA  VAL A  58      -9.673 -23.789  -5.436  1.00 94.30           H  
ATOM    886  C   VAL A  58      -8.050 -25.058  -4.940  1.00 94.30           C  
ATOM    887  CB  VAL A  58     -10.285 -25.834  -5.736  1.00 94.30           C  
ATOM    888  HB  VAL A  58     -10.538 -25.970  -4.684  1.00 94.30           H  
ATOM    889  O   VAL A  58      -8.183 -25.043  -3.714  1.00 94.30           O  
ATOM    890  CG1 VAL A  58     -11.585 -25.492  -6.469  1.00 94.30           C  
ATOM    891 HG11 VAL A  58     -11.416 -25.378  -7.540  1.00 94.30           H  
ATOM    892 HG12 VAL A  58     -11.970 -24.556  -6.065  1.00 94.30           H  
ATOM    893 HG13 VAL A  58     -12.325 -26.276  -6.305  1.00 94.30           H  
ATOM    894  CG2 VAL A  58      -9.782 -27.180  -6.280  1.00 94.30           C  
ATOM    895 HG21 VAL A  58     -10.559 -27.936  -6.167  1.00 94.30           H  
ATOM    896 HG22 VAL A  58      -9.521 -27.094  -7.334  1.00 94.30           H  
ATOM    897 HG23 VAL A  58      -8.904 -27.507  -5.721  1.00 94.30           H  
ATOM    898  N   LEU A  59      -6.898 -25.426  -5.515  1.00 91.48           N  
ATOM    899  H   LEU A  59      -6.843 -25.384  -6.523  1.00 91.48           H  
ATOM    900  CA  LEU A  59      -5.671 -25.719  -4.770  1.00 91.48           C  
ATOM    901  HA  LEU A  59      -5.920 -26.332  -3.904  1.00 91.48           H  
ATOM    902  C   LEU A  59      -4.981 -24.463  -4.226  1.00 91.48           C  
ATOM    903  CB  LEU A  59      -4.689 -26.481  -5.675  1.00 91.48           C  
ATOM    904  HB2 LEU A  59      -4.488 -25.871  -6.556  1.00 91.48           H  
ATOM    905  HB3 LEU A  59      -3.745 -26.599  -5.142  1.00 91.48           H  
ATOM    906  O   LEU A  59      -4.146 -24.577  -3.318  1.00 91.48           O  
ATOM    907  CG  LEU A  59      -5.162 -27.872  -6.126  1.00 91.48           C  
ATOM    908  HG  LEU A  59      -6.100 -27.790  -6.676  1.00 91.48           H  
ATOM    909  CD1 LEU A  59      -4.105 -28.480  -7.048  1.00 91.48           C  
ATOM    910 HD11 LEU A  59      -3.945 -27.817  -7.898  1.00 91.48           H  
ATOM    911 HD12 LEU A  59      -4.456 -29.439  -7.428  1.00 91.48           H  
ATOM    912 HD13 LEU A  59      -3.163 -28.614  -6.517  1.00 91.48           H  
ATOM    913  CD2 LEU A  59      -5.361 -28.824  -4.941  1.00 91.48           C  
ATOM    914 HD21 LEU A  59      -4.452 -28.873  -4.342  1.00 91.48           H  
ATOM    915 HD22 LEU A  59      -6.194 -28.480  -4.328  1.00 91.48           H  
ATOM    916 HD23 LEU A  59      -5.605 -29.818  -5.315  1.00 91.48           H  
ATOM    917  N   PHE A  60      -5.296 -23.290  -4.773  1.00 94.41           N  
ATOM    918  H   PHE A  60      -6.015 -23.252  -5.482  1.00 94.41           H  
ATOM    919  CA  PHE A  60      -4.671 -22.030  -4.404  1.00 94.41           C  
ATOM    920  HA  PHE A  60      -3.850 -22.236  -3.717  1.00 94.41           H  
ATOM    921  C   PHE A  60      -5.634 -21.112  -3.655  1.00 94.41           C  
ATOM    922  CB  PHE A  60      -4.048 -21.363  -5.630  1.00 94.41           C  
ATOM    923  HB2 PHE A  60      -4.843 -21.003  -6.283  1.00 94.41           H  
ATOM    924  HB3 PHE A  60      -3.479 -20.505  -5.274  1.00 94.41           H  
ATOM    925  O   PHE A  60      -6.847 -21.286  -3.654  1.00 94.41           O  
ATOM    926  CG  PHE A  60      -3.105 -22.260  -6.407  1.00 94.41           C  
ATOM    927  CD1 PHE A  60      -1.910 -22.726  -5.826  1.00 94.41           C  
ATOM    928  HD1 PHE A  60      -1.631 -22.401  -4.835  1.00 94.41           H  
ATOM    929  CD2 PHE A  60      -3.448 -22.658  -7.708  1.00 94.41           C  
ATOM    930  HD2 PHE A  60      -4.348 -22.260  -8.153  1.00 94.41           H  
ATOM    931  CE1 PHE A  60      -1.085 -23.621  -6.534  1.00 94.41           C  
ATOM    932  HE1 PHE A  60      -0.167 -23.981  -6.095  1.00 94.41           H  
ATOM    933  CE2 PHE A  60      -2.635 -23.560  -8.413  1.00 94.41           C  
ATOM    934  HE2 PHE A  60      -2.916 -23.872  -9.408  1.00 94.41           H  
ATOM    935  CZ  PHE A  60      -1.463 -24.054  -7.818  1.00 94.41           C  
ATOM    936  HZ  PHE A  60      -0.859 -24.769  -8.356  1.00 94.41           H  
ATOM    937  N   ASN A  61      -5.063 -20.160  -2.925  1.00 94.04           N  
ATOM    938  H   ASN A  61      -4.069 -20.006  -3.023  1.00 94.04           H  
ATOM    939  CA  ASN A  61      -5.805 -19.268  -2.047  1.00 94.04           C  
ATOM    940  HA  ASN A  61      -6.796 -19.683  -1.862  1.00 94.04           H  
ATOM    941  C   ASN A  61      -6.039 -17.904  -2.710  1.00 94.04           C  
ATOM    942  CB  ASN A  61      -5.059 -19.195  -0.714  1.00 94.04           C  
ATOM    943  HB2 ASN A  61      -4.927 -20.192  -0.294  1.00 94.04           H  
ATOM    944  HB3 ASN A  61      -4.076 -18.754  -0.880  1.00 94.04           H  
ATOM    945  O   ASN A  61      -5.530 -16.887  -2.245  1.00 94.04           O  
ATOM    946  CG  ASN A  61      -5.837 -18.365   0.278  1.00 94.04           C  
ATOM    947  ND2 ASN A  61      -5.180 -17.510   1.008  1.00 94.04           N  
ATOM    948 HD21 ASN A  61      -5.647 -16.958   1.714  1.00 94.04           H  
ATOM    949 HD22 ASN A  61      -4.243 -17.249   0.736  1.00 94.04           H  
ATOM    950  OD1 ASN A  61      -7.034 -18.546   0.417  1.00 94.04           O  
ATOM    951  N   ALA A  62      -6.762 -17.907  -3.823  1.00 97.10           N  
ATOM    952  H   ALA A  62      -7.122 -18.784  -4.170  1.00 97.10           H  
ATOM    953  CA  ALA A  62      -7.210 -16.721  -4.545  1.00 97.10           C  
ATOM    954  HA  ALA A  62      -7.492 -15.941  -3.838  1.00 97.10           H  
ATOM    955  C   ALA A  62      -8.433 -17.106  -5.381  1.00 97.10           C  
ATOM    956  CB  ALA A  62      -6.074 -16.221  -5.439  1.00 97.10           C  
ATOM    957  HB1 ALA A  62      -6.394 -15.327  -5.974  1.00 97.10           H  
ATOM    958  HB2 ALA A  62      -5.804 -16.991  -6.161  1.00 97.10           H  
ATOM    959  HB3 ALA A  62      -5.208 -15.974  -4.826  1.00 97.10           H  
ATOM    960  O   ALA A  62      -8.494 -18.232  -5.862  1.00 97.10           O  
ATOM    961  N   GLY A  63      -9.410 -16.210  -5.539  1.00 97.55           N  
ATOM    962  H   GLY A  63      -9.310 -15.292  -5.129  1.00 97.55           H  
ATOM    963  CA  GLY A  63     -10.657 -16.549  -6.232  1.00 97.55           C  
ATOM    964  HA2 GLY A  63     -10.438 -16.770  -7.276  1.00 97.55           H  
ATOM    965  HA3 GLY A  63     -11.345 -15.704  -6.209  1.00 97.55           H  
ATOM    966  C   GLY A  63     -11.350 -17.764  -5.601  1.00 97.55           C  
ATOM    967  O   GLY A  63     -11.592 -17.791  -4.388  1.00 97.55           O  
ATOM    968  N   LEU A  64     -11.653 -18.773  -6.415  1.00 97.08           N  
ATOM    969  H   LEU A  64     -11.255 -18.750  -7.344  1.00 97.08           H  
ATOM    970  CA  LEU A  64     -12.315 -20.007  -6.011  1.00 97.08           C  
ATOM    971  HA  LEU A  64     -13.247 -19.735  -5.517  1.00 97.08           H  
ATOM    972  C   LEU A  64     -11.456 -20.821  -5.031  1.00 97.08           C  
ATOM    973  CB  LEU A  64     -12.643 -20.820  -7.276  1.00 97.08           C  
ATOM    974  HB2 LEU A  64     -11.705 -21.082  -7.767  1.00 97.08           H  
ATOM    975  HB3 LEU A  64     -13.218 -20.201  -7.965  1.00 97.08           H  
ATOM    976  O   LEU A  64     -10.374 -21.300  -5.354  1.00 97.08           O  
ATOM    977  CG  LEU A  64     -13.423 -22.111  -6.986  1.00 97.08           C  
ATOM    978  HG  LEU A  64     -12.893 -22.682  -6.223  1.00 97.08           H  
ATOM    979  CD1 LEU A  64     -14.835 -21.850  -6.457  1.00 97.08           C  
ATOM    980 HD11 LEU A  64     -15.382 -21.204  -7.144  1.00 97.08           H  
ATOM    981 HD12 LEU A  64     -14.790 -21.368  -5.481  1.00 97.08           H  
ATOM    982 HD13 LEU A  64     -15.376 -22.791  -6.354  1.00 97.08           H  
ATOM    983  CD2 LEU A  64     -13.518 -22.971  -8.245  1.00 97.08           C  
ATOM    984 HD21 LEU A  64     -14.033 -23.906  -8.026  1.00 97.08           H  
ATOM    985 HD22 LEU A  64     -12.515 -23.194  -8.609  1.00 97.08           H  
ATOM    986 HD23 LEU A  64     -14.057 -22.430  -9.023  1.00 97.08           H  
ATOM    987  N   GLY A  65     -11.996 -21.066  -3.837  1.00 92.59           N  
ATOM    988  H   GLY A  65     -12.900 -20.663  -3.633  1.00 92.59           H  
ATOM    989  CA  GLY A  65     -11.277 -21.777  -2.781  1.00 92.59           C  
ATOM    990  HA2 GLY A  65     -12.006 -22.271  -2.138  1.00 92.59           H  
ATOM    991  HA3 GLY A  65     -10.624 -22.533  -3.216  1.00 92.59           H  
ATOM    992  C   GLY A  65     -10.430 -20.865  -1.899  1.00 92.59           C  
ATOM    993  O   GLY A  65      -9.520 -21.352  -1.240  1.00 92.59           O  
ATOM    994  N   SER A  66     -10.733 -19.569  -1.844  1.00 95.22           N  
ATOM    995  H   SER A  66     -11.428 -19.217  -2.486  1.00 95.22           H  
ATOM    996  CA  SER A  66     -10.117 -18.621  -0.907  1.00 95.22           C  
ATOM    997  HA  SER A  66      -9.036 -18.672  -1.031  1.00 95.22           H  
ATOM    998  C   SER A  66     -10.439 -18.912   0.568  1.00 95.22           C  
ATOM    999  CB  SER A  66     -10.557 -17.211  -1.274  1.00 95.22           C  
ATOM   1000  HB2 SER A  66     -11.638 -17.189  -1.416  1.00 95.22           H  
ATOM   1001  HB3 SER A  66     -10.292 -16.513  -0.480  1.00 95.22           H  
ATOM   1002  O   SER A  66     -11.434 -19.568   0.888  1.00 95.22           O  
ATOM   1003  OG  SER A  66      -9.906 -16.854  -2.474  1.00 95.22           O  
ATOM   1004  HG  SER A  66     -10.435 -17.196  -3.200  1.00 95.22           H  
ATOM   1005  N   GLN A  67      -9.578 -18.445   1.480  1.00 94.20           N  
ATOM   1006  H   GLN A  67      -8.766 -17.935   1.162  1.00 94.20           H  
ATOM   1007  CA  GLN A  67      -9.815 -18.529   2.920  1.00 94.20           C  
ATOM   1008  HA  GLN A  67     -10.123 -19.549   3.150  1.00 94.20           H  
ATOM   1009  C   GLN A  67     -10.988 -17.642   3.341  1.00 94.20           C  
ATOM   1010  CB  GLN A  67      -8.573 -18.172   3.765  1.00 94.20           C  
ATOM   1011  HB2 GLN A  67      -8.895 -18.150   4.806  1.00 94.20           H  
ATOM   1012  HB3 GLN A  67      -8.256 -17.162   3.505  1.00 94.20           H  
ATOM   1013  O   GLN A  67     -11.331 -16.659   2.688  1.00 94.20           O  
ATOM   1014  CG  GLN A  67      -7.336 -19.086   3.728  1.00 94.20           C  
ATOM   1015  HG2 GLN A  67      -6.849 -19.017   2.755  1.00 94.20           H  
ATOM   1016  HG3 GLN A  67      -6.621 -18.702   4.456  1.00 94.20           H  
ATOM   1017  CD  GLN A  67      -7.566 -20.560   4.044  1.00 94.20           C  
ATOM   1018  NE2 GLN A  67      -6.523 -21.357   4.048  1.00 94.20           N  
ATOM   1019 HE21 GLN A  67      -5.602 -20.945   4.009  1.00 94.20           H  
ATOM   1020 HE22 GLN A  67      -6.719 -22.305   4.335  1.00 94.20           H  
ATOM   1021  OE1 GLN A  67      -8.669 -21.081   4.145  1.00 94.20           O  
ATOM   1022  N   ILE A  68     -11.610 -18.027   4.453  1.00 95.73           N  
ATOM   1023  H   ILE A  68     -11.207 -18.783   4.988  1.00 95.73           H  
ATOM   1024  CA  ILE A  68     -12.805 -17.383   4.991  1.00 95.73           C  
ATOM   1025  HA  ILE A  68     -13.206 -16.695   4.247  1.00 95.73           H  
ATOM   1026  C   ILE A  68     -12.402 -16.561   6.219  1.00 95.73           C  
ATOM   1027  CB  ILE A  68     -13.897 -18.440   5.280  1.00 95.73           C  
ATOM   1028  HB  ILE A  68     -13.553 -19.084   6.089  1.00 95.73           H  
ATOM   1029  O   ILE A  68     -11.730 -17.070   7.122  1.00 95.73           O  
ATOM   1030  CG1 ILE A  68     -14.169 -19.322   4.035  1.00 95.73           C  
ATOM   1031 HG12 ILE A  68     -13.272 -19.896   3.805  1.00 95.73           H  
ATOM   1032 HG13 ILE A  68     -14.380 -18.678   3.180  1.00 95.73           H  
ATOM   1033  CG2 ILE A  68     -15.182 -17.738   5.731  1.00 95.73           C  
ATOM   1034 HG21 ILE A  68     -15.582 -17.138   4.914  1.00 95.73           H  
ATOM   1035 HG22 ILE A  68     -15.926 -18.474   6.035  1.00 95.73           H  
ATOM   1036 HG23 ILE A  68     -14.986 -17.098   6.592  1.00 95.73           H  
ATOM   1037  CD1 ILE A  68     -15.319 -20.327   4.164  1.00 95.73           C  
ATOM   1038 HD11 ILE A  68     -15.199 -20.926   5.067  1.00 95.73           H  
ATOM   1039 HD12 ILE A  68     -15.310 -20.992   3.300  1.00 95.73           H  
ATOM   1040 HD13 ILE A  68     -16.279 -19.811   4.190  1.00 95.73           H  
ATOM   1041  N   GLN A  69     -12.808 -15.292   6.254  1.00 96.09           N  
ATOM   1042  H   GLN A  69     -13.397 -14.953   5.507  1.00 96.09           H  
ATOM   1043  CA  GLN A  69     -12.545 -14.385   7.372  1.00 96.09           C  
ATOM   1044  HA  GLN A  69     -11.492 -14.469   7.643  1.00 96.09           H  
ATOM   1045  C   GLN A  69     -13.368 -14.777   8.604  1.00 96.09           C  
ATOM   1046  CB  GLN A  69     -12.809 -12.927   6.960  1.00 96.09           C  
ATOM   1047  HB2 GLN A  69     -12.575 -12.276   7.802  1.00 96.09           H  
ATOM   1048  HB3 GLN A  69     -13.858 -12.795   6.696  1.00 96.09           H  
ATOM   1049  O   GLN A  69     -14.276 -15.606   8.539  1.00 96.09           O  
ATOM   1050  CG  GLN A  69     -11.927 -12.527   5.771  1.00 96.09           C  
ATOM   1051  HG2 GLN A  69     -12.322 -12.969   4.856  1.00 96.09           H  
ATOM   1052  HG3 GLN A  69     -10.929 -12.939   5.924  1.00 96.09           H  
ATOM   1053  CD  GLN A  69     -11.809 -11.024   5.558  1.00 96.09           C  
ATOM   1054  NE2 GLN A  69     -10.697 -10.576   5.022  1.00 96.09           N  
ATOM   1055 HE21 GLN A  69      -9.937 -11.225   4.873  1.00 96.09           H  
ATOM   1056 HE22 GLN A  69     -10.610  -9.604   4.761  1.00 96.09           H  
ATOM   1057  OE1 GLN A  69     -12.718 -10.245   5.820  1.00 96.09           O  
ATOM   1058  N   SER A  70     -13.065 -14.182   9.759  1.00 95.91           N  
ATOM   1059  H   SER A  70     -12.338 -13.481   9.772  1.00 95.91           H  
ATOM   1060  CA  SER A  70     -13.699 -14.567  11.030  1.00 95.91           C  
ATOM   1061  HA  SER A  70     -13.480 -15.620  11.204  1.00 95.91           H  
ATOM   1062  C   SER A  70     -15.228 -14.434  11.052  1.00 95.91           C  
ATOM   1063  CB  SER A  70     -13.096 -13.778  12.193  1.00 95.91           C  
ATOM   1064  HB2 SER A  70     -12.057 -14.077  12.334  1.00 95.91           H  
ATOM   1065  HB3 SER A  70     -13.645 -14.007  13.106  1.00 95.91           H  
ATOM   1066  O   SER A  70     -15.875 -15.154  11.813  1.00 95.91           O  
ATOM   1067  OG  SER A  70     -13.149 -12.392  11.947  1.00 95.91           O  
ATOM   1068  HG  SER A  70     -12.386 -12.174  11.407  1.00 95.91           H  
ATOM   1069  N   ASP A  71     -15.819 -13.598  10.194  1.00 97.09           N  
ATOM   1070  H   ASP A  71     -15.238 -13.093   9.540  1.00 97.09           H  
ATOM   1071  CA  ASP A  71     -17.268 -13.416  10.043  1.00 97.09           C  
ATOM   1072  HA  ASP A  71     -17.732 -13.629  11.006  1.00 97.09           H  
ATOM   1073  C   ASP A  71     -17.933 -14.374   9.037  1.00 97.09           C  
ATOM   1074  CB  ASP A  71     -17.577 -11.947   9.714  1.00 97.09           C  
ATOM   1075  HB2 ASP A  71     -17.098 -11.311  10.458  1.00 97.09           H  
ATOM   1076  HB3 ASP A  71     -18.652 -11.791   9.805  1.00 97.09           H  
ATOM   1077  O   ASP A  71     -19.120 -14.228   8.742  1.00 97.09           O  
ATOM   1078  CG  ASP A  71     -17.137 -11.505   8.312  1.00 97.09           C  
ATOM   1079  OD1 ASP A  71     -16.258 -12.146   7.695  1.00 97.09           O  
ATOM   1080  OD2 ASP A  71     -17.638 -10.463   7.836  1.00 97.09           O  
ATOM   1081  N   GLY A  72     -17.196 -15.355   8.513  1.00 96.56           N  
ATOM   1082  H   GLY A  72     -16.210 -15.390   8.730  1.00 96.56           H  
ATOM   1083  CA  GLY A  72     -17.737 -16.371   7.610  1.00 96.56           C  
ATOM   1084  HA2 GLY A  72     -17.100 -17.254   7.650  1.00 96.56           H  
ATOM   1085  HA3 GLY A  72     -18.735 -16.659   7.943  1.00 96.56           H  
ATOM   1086  C   GLY A  72     -17.835 -15.918   6.154  1.00 96.56           C  
ATOM   1087  O   GLY A  72     -18.422 -16.627   5.339  1.00 96.56           O  
ATOM   1088  N   LYS A  73     -17.264 -14.758   5.810  1.00 97.87           N  
ATOM   1089  H   LYS A  73     -16.804 -14.219   6.530  1.00 97.87           H  
ATOM   1090  CA  LYS A  73     -17.244 -14.230   4.442  1.00 97.87           C  
ATOM   1091  HA  LYS A  73     -17.938 -14.804   3.828  1.00 97.87           H  
ATOM   1092  C   LYS A  73     -15.864 -14.371   3.810  1.00 97.87           C  
ATOM   1093  CB  LYS A  73     -17.707 -12.771   4.434  1.00 97.87           C  
ATOM   1094  HB2 LYS A  73     -17.661 -12.394   3.412  1.00 97.87           H  
ATOM   1095  HB3 LYS A  73     -17.020 -12.183   5.044  1.00 97.87           H  
ATOM   1096  O   LYS A  73     -14.839 -14.298   4.485  1.00 97.87           O  
ATOM   1097  CG  LYS A  73     -19.137 -12.595   4.967  1.00 97.87           C  
ATOM   1098  HG2 LYS A  73     -19.187 -12.903   6.011  1.00 97.87           H  
ATOM   1099  HG3 LYS A  73     -19.831 -13.194   4.376  1.00 97.87           H  
ATOM   1100  CD  LYS A  73     -19.511 -11.117   4.862  1.00 97.87           C  
ATOM   1101  HD2 LYS A  73     -18.741 -10.543   5.376  1.00 97.87           H  
ATOM   1102  HD3 LYS A  73     -19.525 -10.825   3.812  1.00 97.87           H  
ATOM   1103  CE  LYS A  73     -20.862 -10.799   5.497  1.00 97.87           C  
ATOM   1104  HE2 LYS A  73     -20.861 -11.194   6.513  1.00 97.87           H  
ATOM   1105  HE3 LYS A  73     -21.646 -11.297   4.927  1.00 97.87           H  
ATOM   1106  NZ  LYS A  73     -21.065  -9.328   5.518  1.00 97.87           N  
ATOM   1107  HZ1 LYS A  73     -20.321  -8.885   6.038  1.00 97.87           H  
ATOM   1108  HZ2 LYS A  73     -21.941  -9.071   5.949  1.00 97.87           H  
ATOM   1109  HZ3 LYS A  73     -21.023  -8.947   4.583  1.00 97.87           H  
ATOM   1110  N   VAL A  74     -15.842 -14.529   2.491  1.00 97.89           N  
ATOM   1111  H   VAL A  74     -16.723 -14.531   1.998  1.00 97.89           H  
ATOM   1112  CA  VAL A  74     -14.618 -14.424   1.689  1.00 97.89           C  
ATOM   1113  HA  VAL A  74     -13.743 -14.623   2.308  1.00 97.89           H  
ATOM   1114  C   VAL A  74     -14.525 -13.006   1.157  1.00 97.89           C  
ATOM   1115  CB  VAL A  74     -14.615 -15.435   0.534  1.00 97.89           C  
ATOM   1116  HB  VAL A  74     -15.549 -15.352  -0.020  1.00 97.89           H  
ATOM   1117  O   VAL A  74     -15.449 -12.539   0.499  1.00 97.89           O  
ATOM   1118  CG1 VAL A  74     -13.447 -15.208  -0.431  1.00 97.89           C  
ATOM   1119 HG11 VAL A  74     -13.444 -15.990  -1.191  1.00 97.89           H  
ATOM   1120 HG12 VAL A  74     -13.555 -14.251  -0.940  1.00 97.89           H  
ATOM   1121 HG13 VAL A  74     -12.502 -15.229   0.112  1.00 97.89           H  
ATOM   1122  CG2 VAL A  74     -14.492 -16.854   1.083  1.00 97.89           C  
ATOM   1123 HG21 VAL A  74     -13.544 -16.973   1.608  1.00 97.89           H  
ATOM   1124 HG22 VAL A  74     -15.308 -17.050   1.779  1.00 97.89           H  
ATOM   1125 HG23 VAL A  74     -14.528 -17.571   0.263  1.00 97.89           H  
ATOM   1126  N   ARG A  75     -13.397 -12.342   1.406  1.00 98.62           N  
ATOM   1127  H   ARG A  75     -12.669 -12.808   1.928  1.00 98.62           H  
ATOM   1128  CA  ARG A  75     -13.073 -11.038   0.825  1.00 98.62           C  
ATOM   1129  HA  ARG A  75     -13.827 -10.765   0.086  1.00 98.62           H  
ATOM   1130  C   ARG A  75     -11.741 -11.159   0.098  1.00 98.62           C  
ATOM   1131  CB  ARG A  75     -13.051  -9.951   1.908  1.00 98.62           C  
ATOM   1132  HB2 ARG A  75     -12.261 -10.168   2.627  1.00 98.62           H  
ATOM   1133  HB3 ARG A  75     -12.824  -9.003   1.421  1.00 98.62           H  
ATOM   1134  O   ARG A  75     -10.730 -11.509   0.696  1.00 98.62           O  
ATOM   1135  CG  ARG A  75     -14.384  -9.791   2.653  1.00 98.62           C  
ATOM   1136  HG2 ARG A  75     -15.195  -9.685   1.933  1.00 98.62           H  
ATOM   1137  HG3 ARG A  75     -14.567 -10.672   3.267  1.00 98.62           H  
ATOM   1138  CD  ARG A  75     -14.345  -8.537   3.536  1.00 98.62           C  
ATOM   1139  HD2 ARG A  75     -14.182  -7.673   2.892  1.00 98.62           H  
ATOM   1140  HD3 ARG A  75     -13.503  -8.597   4.226  1.00 98.62           H  
ATOM   1141  NE  ARG A  75     -15.597  -8.309   4.285  1.00 98.62           N  
ATOM   1142  HE  ARG A  75     -16.120  -7.473   4.065  1.00 98.62           H  
ATOM   1143  NH1 ARG A  75     -15.479 -10.036   5.813  1.00 98.62           N  
ATOM   1144 HH11 ARG A  75     -15.924 -10.572   6.543  1.00 98.62           H  
ATOM   1145 HH12 ARG A  75     -14.537 -10.273   5.536  1.00 98.62           H  
ATOM   1146  NH2 ARG A  75     -17.133  -8.585   5.929  1.00 98.62           N  
ATOM   1147 HH21 ARG A  75     -17.512  -7.661   5.780  1.00 98.62           H  
ATOM   1148 HH22 ARG A  75     -17.399  -9.113   6.747  1.00 98.62           H  
ATOM   1149  CZ  ARG A  75     -16.057  -8.979   5.324  1.00 98.62           C  
ATOM   1150  N   LEU A  76     -11.763 -10.915  -1.203  1.00 98.80           N  
ATOM   1151  H   LEU A  76     -12.621 -10.575  -1.614  1.00 98.80           H  
ATOM   1152  CA  LEU A  76     -10.627 -11.107  -2.094  1.00 98.80           C  
ATOM   1153  HA  LEU A  76      -9.947 -11.840  -1.662  1.00 98.80           H  
ATOM   1154  C   LEU A  76      -9.866  -9.795  -2.254  1.00 98.80           C  
ATOM   1155  CB  LEU A  76     -11.119 -11.638  -3.451  1.00 98.80           C  
ATOM   1156  HB2 LEU A  76     -10.242 -11.842  -4.067  1.00 98.80           H  
ATOM   1157  HB3 LEU A  76     -11.699 -10.853  -3.936  1.00 98.80           H  
ATOM   1158  O   LEU A  76     -10.457  -8.714  -2.227  1.00 98.80           O  
ATOM   1159  CG  LEU A  76     -11.989 -12.907  -3.380  1.00 98.80           C  
ATOM   1160  HG  LEU A  76     -12.834 -12.740  -2.712  1.00 98.80           H  
ATOM   1161  CD1 LEU A  76     -12.561 -13.259  -4.750  1.00 98.80           C  
ATOM   1162 HD11 LEU A  76     -13.254 -14.096  -4.660  1.00 98.80           H  
ATOM   1163 HD12 LEU A  76     -13.105 -12.408  -5.161  1.00 98.80           H  
ATOM   1164 HD13 LEU A  76     -11.764 -13.543  -5.438  1.00 98.80           H  
ATOM   1165  CD2 LEU A  76     -11.186 -14.100  -2.876  1.00 98.80           C  
ATOM   1166 HD21 LEU A  76     -11.793 -15.002  -2.949  1.00 98.80           H  
ATOM   1167 HD22 LEU A  76     -10.909 -13.948  -1.833  1.00 98.80           H  
ATOM   1168 HD23 LEU A  76     -10.281 -14.226  -3.471  1.00 98.80           H  
ATOM   1169  N   SER A  77      -8.556  -9.879  -2.457  1.00 98.92           N  
ATOM   1170  H   SER A  77      -8.121 -10.790  -2.463  1.00 98.92           H  
ATOM   1171  CA  SER A  77      -7.745  -8.722  -2.834  1.00 98.92           C  
ATOM   1172  HA  SER A  77      -8.404  -7.935  -3.202  1.00 98.92           H  
ATOM   1173  C   SER A  77      -6.798  -9.091  -3.963  1.00 98.92           C  
ATOM   1174  CB  SER A  77      -6.973  -8.164  -1.637  1.00 98.92           C  
ATOM   1175  HB2 SER A  77      -6.310  -8.931  -1.237  1.00 98.92           H  
ATOM   1176  HB3 SER A  77      -6.374  -7.313  -1.961  1.00 98.92           H  
ATOM   1177  O   SER A  77      -6.183 -10.153  -3.929  1.00 98.92           O  
ATOM   1178  OG  SER A  77      -7.867  -7.732  -0.625  1.00 98.92           O  
ATOM   1179  HG  SER A  77      -8.275  -8.518  -0.254  1.00 98.92           H  
ATOM   1180  N   ALA A  78      -6.665  -8.214  -4.951  1.00 98.97           N  
ATOM   1181  H   ALA A  78      -7.157  -7.334  -4.895  1.00 98.97           H  
ATOM   1182  CA  ALA A  78      -5.766  -8.419  -6.077  1.00 98.97           C  
ATOM   1183  HA  ALA A  78      -4.934  -9.040  -5.744  1.00 98.97           H  
ATOM   1184  C   ALA A  78      -5.186  -7.092  -6.556  1.00 98.97           C  
ATOM   1185  CB  ALA A  78      -6.506  -9.150  -7.206  1.00 98.97           C  
ATOM   1186  HB1 ALA A  78      -7.307  -8.523  -7.597  1.00 98.97           H  
ATOM   1187  HB2 ALA A  78      -6.930 -10.082  -6.830  1.00 98.97           H  
ATOM   1188  HB3 ALA A  78      -5.810  -9.387  -8.010  1.00 98.97           H  
ATOM   1189  O   ALA A  78      -5.822  -6.045  -6.429  1.00 98.97           O  
ATOM   1190  N   SER A  79      -3.996  -7.134  -7.140  1.00 98.98           N  
ATOM   1191  H   SER A  79      -3.523  -8.023  -7.212  1.00 98.98           H  
ATOM   1192  CA  SER A  79      -3.436  -6.009  -7.875  1.00 98.98           C  
ATOM   1193  HA  SER A  79      -4.262  -5.404  -8.249  1.00 98.98           H  
ATOM   1194  C   SER A  79      -2.639  -6.452  -9.082  1.00 98.98           C  
ATOM   1195  CB  SER A  79      -2.560  -5.116  -7.004  1.00 98.98           C  
ATOM   1196  HB2 SER A  79      -2.231  -4.272  -7.609  1.00 98.98           H  
ATOM   1197  HB3 SER A  79      -3.150  -4.713  -6.181  1.00 98.98           H  
ATOM   1198  O   SER A  79      -2.167  -7.584  -9.173  1.00 98.98           O  
ATOM   1199  OG  SER A  79      -1.412  -5.803  -6.540  1.00 98.98           O  
ATOM   1200  HG  SER A  79      -1.638  -6.354  -5.787  1.00 98.98           H  
ATOM   1201  N   ILE A  80      -2.477  -5.518 -10.006  1.00 98.97           N  
ATOM   1202  H   ILE A  80      -2.898  -4.613  -9.848  1.00 98.97           H  
ATOM   1203  CA  ILE A  80      -1.684  -5.676 -11.209  1.00 98.97           C  
ATOM   1204  HA  ILE A  80      -0.899  -6.404 -11.003  1.00 98.97           H  
ATOM   1205  C   ILE A  80      -1.016  -4.345 -11.539  1.00 98.97           C  
ATOM   1206  CB  ILE A  80      -2.562  -6.243 -12.338  1.00 98.97           C  
ATOM   1207  HB  ILE A  80      -3.016  -7.159 -11.961  1.00 98.97           H  
ATOM   1208  O   ILE A  80      -1.605  -3.277 -11.374  1.00 98.97           O  
ATOM   1209  CG1 ILE A  80      -1.694  -6.639 -13.544  1.00 98.97           C  
ATOM   1210 HG12 ILE A  80      -0.877  -7.269 -13.191  1.00 98.97           H  
ATOM   1211 HG13 ILE A  80      -1.262  -5.743 -13.989  1.00 98.97           H  
ATOM   1212  CG2 ILE A  80      -3.709  -5.297 -12.716  1.00 98.97           C  
ATOM   1213 HG21 ILE A  80      -4.297  -5.039 -11.835  1.00 98.97           H  
ATOM   1214 HG22 ILE A  80      -3.325  -4.378 -13.158  1.00 98.97           H  
ATOM   1215 HG23 ILE A  80      -4.366  -5.812 -13.416  1.00 98.97           H  
ATOM   1216  CD1 ILE A  80      -2.457  -7.423 -14.619  1.00 98.97           C  
ATOM   1217 HD11 ILE A  80      -1.747  -7.803 -15.354  1.00 98.97           H  
ATOM   1218 HD12 ILE A  80      -2.979  -8.266 -14.167  1.00 98.97           H  
ATOM   1219 HD13 ILE A  80      -3.172  -6.777 -15.127  1.00 98.97           H  
ATOM   1220  N   MET A  81       0.232  -4.403 -11.988  1.00 98.97           N  
ATOM   1221  H   MET A  81       0.675  -5.306 -12.081  1.00 98.97           H  
ATOM   1222  CA  MET A  81       1.025  -3.224 -12.301  1.00 98.97           C  
ATOM   1223  HA  MET A  81       0.363  -2.359 -12.344  1.00 98.97           H  
ATOM   1224  C   MET A  81       1.676  -3.375 -13.669  1.00 98.97           C  
ATOM   1225  CB  MET A  81       2.043  -2.974 -11.182  1.00 98.97           C  
ATOM   1226  HB2 MET A  81       2.839  -3.717 -11.219  1.00 98.97           H  
ATOM   1227  HB3 MET A  81       1.535  -3.060 -10.221  1.00 98.97           H  
ATOM   1228  O   MET A  81       2.302  -4.395 -13.970  1.00 98.97           O  
ATOM   1229  CG  MET A  81       2.635  -1.567 -11.288  1.00 98.97           C  
ATOM   1230  HG2 MET A  81       3.264  -1.502 -12.175  1.00 98.97           H  
ATOM   1231  HG3 MET A  81       1.819  -0.851 -11.389  1.00 98.97           H  
ATOM   1232  SD  MET A  81       3.606  -1.078  -9.846  1.00 98.97           S  
ATOM   1233  CE  MET A  81       3.910   0.648 -10.302  1.00 98.97           C  
ATOM   1234  HE1 MET A  81       4.599   1.107  -9.593  1.00 98.97           H  
ATOM   1235  HE2 MET A  81       4.349   0.700 -11.298  1.00 98.97           H  
ATOM   1236  HE3 MET A  81       2.970   1.201 -10.291  1.00 98.97           H  
ATOM   1237  N   ASN A  82       1.519  -2.347 -14.499  1.00 98.88           N  
ATOM   1238  H   ASN A  82       1.035  -1.531 -14.154  1.00 98.88           H  
ATOM   1239  CA  ASN A  82       2.169  -2.259 -15.798  1.00 98.88           C  
ATOM   1240  HA  ASN A  82       2.330  -3.259 -16.200  1.00 98.88           H  
ATOM   1241  C   ASN A  82       3.532  -1.586 -15.624  1.00 98.88           C  
ATOM   1242  CB  ASN A  82       1.236  -1.491 -16.748  1.00 98.88           C  
ATOM   1243  HB2 ASN A  82       0.263  -1.981 -16.766  1.00 98.88           H  
ATOM   1244  HB3 ASN A  82       1.090  -0.479 -16.370  1.00 98.88           H  
ATOM   1245  O   ASN A  82       3.583  -0.402 -15.302  1.00 98.88           O  
ATOM   1246  CG  ASN A  82       1.772  -1.405 -18.168  1.00 98.88           C  
ATOM   1247  ND2 ASN A  82       0.907  -1.321 -19.148  1.00 98.88           N  
ATOM   1248 HD21 ASN A  82      -0.081  -1.254 -18.948  1.00 98.88           H  
ATOM   1249 HD22 ASN A  82       1.285  -1.295 -20.085  1.00 98.88           H  
ATOM   1250  OD1 ASN A  82       2.961  -1.420 -18.434  1.00 98.88           O  
ATOM   1251  N   GLY A  83       4.623  -2.313 -15.870  1.00 98.67           N  
ATOM   1252  H   GLY A  83       4.535  -3.265 -16.196  1.00 98.67           H  
ATOM   1253  CA  GLY A  83       5.976  -1.789 -15.691  1.00 98.67           C  
ATOM   1254  HA2 GLY A  83       6.083  -1.455 -14.659  1.00 98.67           H  
ATOM   1255  HA3 GLY A  83       6.700  -2.582 -15.881  1.00 98.67           H  
ATOM   1256  C   GLY A  83       6.300  -0.613 -16.612  1.00 98.67           C  
ATOM   1257  O   GLY A  83       6.999   0.303 -16.193  1.00 98.67           O  
ATOM   1258  N   LYS A  84       5.708  -0.586 -17.813  1.00 97.67           N  
ATOM   1259  H   LYS A  84       5.064  -1.332 -18.033  1.00 97.67           H  
ATOM   1260  CA  LYS A  84       5.925   0.468 -18.811  1.00 97.67           C  
ATOM   1261  HA  LYS A  84       6.993   0.680 -18.870  1.00 97.67           H  
ATOM   1262  C   LYS A  84       5.263   1.785 -18.434  1.00 97.67           C  
ATOM   1263  CB  LYS A  84       5.433  -0.019 -20.176  1.00 97.67           C  
ATOM   1264  HB2 LYS A  84       5.923  -0.963 -20.416  1.00 97.67           H  
ATOM   1265  HB3 LYS A  84       4.356  -0.182 -20.142  1.00 97.67           H  
ATOM   1266  O   LYS A  84       5.869   2.846 -18.501  1.00 97.67           O  
ATOM   1267  CG  LYS A  84       5.748   1.003 -21.271  1.00 97.67           C  
ATOM   1268  HG2 LYS A  84       5.383   1.995 -21.004  1.00 97.67           H  
ATOM   1269  HG3 LYS A  84       6.829   1.046 -21.404  1.00 97.67           H  
ATOM   1270  CD  LYS A  84       5.076   0.590 -22.575  1.00 97.67           C  
ATOM   1271  HD2 LYS A  84       5.322  -0.452 -22.779  1.00 97.67           H  
ATOM   1272  HD3 LYS A  84       3.995   0.686 -22.484  1.00 97.67           H  
ATOM   1273  CE  LYS A  84       5.597   1.505 -23.682  1.00 97.67           C  
ATOM   1274  HE2 LYS A  84       5.018   2.428 -23.692  1.00 97.67           H  
ATOM   1275  HE3 LYS A  84       6.631   1.757 -23.450  1.00 97.67           H  
ATOM   1276  NZ  LYS A  84       5.554   0.808 -24.981  1.00 97.67           N  
ATOM   1277  HZ1 LYS A  84       5.913   1.400 -25.716  1.00 97.67           H  
ATOM   1278  HZ2 LYS A  84       6.162   0.006 -24.898  1.00 97.67           H  
ATOM   1279  HZ3 LYS A  84       4.617   0.495 -25.191  1.00 97.67           H  
ATOM   1280  N   THR A  85       3.973   1.740 -18.114  1.00 97.74           N  
ATOM   1281  H   THR A  85       3.518   0.840 -18.056  1.00 97.74           H  
ATOM   1282  CA  THR A  85       3.227   2.960 -17.766  1.00 97.74           C  
ATOM   1283  HA  THR A  85       3.652   3.805 -18.306  1.00 97.74           H  
ATOM   1284  C   THR A  85       3.353   3.306 -16.288  1.00 97.74           C  
ATOM   1285  CB  THR A  85       1.750   2.870 -18.165  1.00 97.74           C  
ATOM   1286  HB  THR A  85       1.267   3.823 -17.950  1.00 97.74           H  
ATOM   1287  O   THR A  85       2.863   4.349 -15.875  1.00 97.74           O  
ATOM   1288  CG2 THR A  85       1.562   2.559 -19.650  1.00 97.74           C  
ATOM   1289 HG21 THR A  85       0.502   2.617 -19.897  1.00 97.74           H  
ATOM   1290 HG22 THR A  85       1.928   1.557 -19.876  1.00 97.74           H  
ATOM   1291 HG23 THR A  85       2.106   3.291 -20.247  1.00 97.74           H  
ATOM   1292  OG1 THR A  85       1.095   1.857 -17.443  1.00 97.74           O  
ATOM   1293  HG1 THR A  85       0.516   2.303 -16.820  1.00 97.74           H  
ATOM   1294  N   GLN A  86       3.940   2.407 -15.491  1.00 98.36           N  
ATOM   1295  H   GLN A  86       4.300   1.564 -15.915  1.00 98.36           H  
ATOM   1296  CA  GLN A  86       4.005   2.448 -14.029  1.00 98.36           C  
ATOM   1297  HA  GLN A  86       4.373   1.475 -13.706  1.00 98.36           H  
ATOM   1298  C   GLN A  86       2.636   2.586 -13.347  1.00 98.36           C  
ATOM   1299  CB  GLN A  86       5.046   3.478 -13.568  1.00 98.36           C  
ATOM   1300  HB2 GLN A  86       5.054   3.520 -12.479  1.00 98.36           H  
ATOM   1301  HB3 GLN A  86       4.780   4.465 -13.947  1.00 98.36           H  
ATOM   1302  O   GLN A  86       2.564   2.865 -12.156  1.00 98.36           O  
ATOM   1303  CG  GLN A  86       6.459   3.101 -14.040  1.00 98.36           C  
ATOM   1304  HG2 GLN A  86       6.722   2.120 -13.644  1.00 98.36           H  
ATOM   1305  HG3 GLN A  86       6.492   3.051 -15.128  1.00 98.36           H  
ATOM   1306  CD  GLN A  86       7.492   4.113 -13.563  1.00 98.36           C  
ATOM   1307  NE2 GLN A  86       7.788   5.119 -14.357  1.00 98.36           N  
ATOM   1308 HE21 GLN A  86       7.358   5.190 -15.268  1.00 98.36           H  
ATOM   1309 HE22 GLN A  86       8.458   5.803 -14.034  1.00 98.36           H  
ATOM   1310  OE1 GLN A  86       8.051   4.011 -12.477  1.00 98.36           O  
ATOM   1311  N   LYS A  87       1.533   2.333 -14.065  1.00 98.71           N  
ATOM   1312  H   LYS A  87       1.664   2.025 -15.018  1.00 98.71           H  
ATOM   1313  CA  LYS A  87       0.195   2.360 -13.469  1.00 98.71           C  
ATOM   1314  HA  LYS A  87       0.171   3.200 -12.775  1.00 98.71           H  
ATOM   1315  C   LYS A  87      -0.042   1.103 -12.645  1.00 98.71           C  
ATOM   1316  CB  LYS A  87      -0.927   2.545 -14.502  1.00 98.71           C  
ATOM   1317  HB2 LYS A  87      -0.601   2.239 -15.496  1.00 98.71           H  
ATOM   1318  HB3 LYS A  87      -1.750   1.891 -14.214  1.00 98.71           H  
ATOM   1319  O   LYS A  87       0.157  -0.015 -13.130  1.00 98.71           O  
ATOM   1320  CG  LYS A  87      -1.480   3.977 -14.536  1.00 98.71           C  
ATOM   1321  HG2 LYS A  87      -0.814   4.621 -15.110  1.00 98.71           H  
ATOM   1322  HG3 LYS A  87      -1.564   4.362 -13.520  1.00 98.71           H  
ATOM   1323  CD  LYS A  87      -2.882   3.956 -15.157  1.00 98.71           C  
ATOM   1324  HD2 LYS A  87      -3.506   3.279 -14.575  1.00 98.71           H  
ATOM   1325  HD3 LYS A  87      -2.823   3.588 -16.182  1.00 98.71           H  
ATOM   1326  CE  LYS A  87      -3.534   5.339 -15.145  1.00 98.71           C  
ATOM   1327  HE2 LYS A  87      -3.426   5.782 -14.155  1.00 98.71           H  
ATOM   1328  HE3 LYS A  87      -3.010   5.977 -15.856  1.00 98.71           H  
ATOM   1329  NZ  LYS A  87      -4.970   5.234 -15.494  1.00 98.71           N  
ATOM   1330  HZ1 LYS A  87      -5.525   5.029 -14.675  1.00 98.71           H  
ATOM   1331  HZ2 LYS A  87      -5.137   4.463 -16.125  1.00 98.71           H  
ATOM   1332  HZ3 LYS A  87      -5.332   6.100 -15.869  1.00 98.71           H  
ATOM   1333  N   PHE A  88      -0.552   1.314 -11.439  1.00 98.93           N  
ATOM   1334  H   PHE A  88      -0.654   2.273 -11.138  1.00 98.93           H  
ATOM   1335  CA  PHE A  88      -0.998   0.280 -10.516  1.00 98.93           C  
ATOM   1336  HA  PHE A  88      -0.624  -0.693 -10.834  1.00 98.93           H  
ATOM   1337  C   PHE A  88      -2.528   0.232 -10.482  1.00 98.93           C  
ATOM   1338  CB  PHE A  88      -0.414   0.599  -9.140  1.00 98.93           C  
ATOM   1339  HB2 PHE A  88       0.660   0.759  -9.238  1.00 98.93           H  
ATOM   1340  HB3 PHE A  88      -0.854   1.531  -8.785  1.00 98.93           H  
ATOM   1341  O   PHE A  88      -3.176   1.274 -10.384  1.00 98.93           O  
ATOM   1342  CG  PHE A  88      -0.644  -0.479  -8.105  1.00 98.93           C  
ATOM   1343  CD1 PHE A  88      -1.815  -0.480  -7.324  1.00 98.93           C  
ATOM   1344  HD1 PHE A  88      -2.562   0.286  -7.471  1.00 98.93           H  
ATOM   1345  CD2 PHE A  88       0.327  -1.476  -7.910  1.00 98.93           C  
ATOM   1346  HD2 PHE A  88       1.234  -1.473  -8.496  1.00 98.93           H  
ATOM   1347  CE1 PHE A  88      -2.004  -1.468  -6.342  1.00 98.93           C  
ATOM   1348  HE1 PHE A  88      -2.897  -1.465  -5.734  1.00 98.93           H  
ATOM   1349  CE2 PHE A  88       0.139  -2.462  -6.931  1.00 98.93           C  
ATOM   1350  HE2 PHE A  88       0.894  -3.219  -6.771  1.00 98.93           H  
ATOM   1351  CZ  PHE A  88      -1.020  -2.451  -6.140  1.00 98.93           C  
ATOM   1352  HZ  PHE A  88      -1.152  -3.210  -5.383  1.00 98.93           H  
ATOM   1353  N   GLY A  89      -3.101  -0.966 -10.561  1.00 98.96           N  
ATOM   1354  H   GLY A  89      -2.508  -1.779 -10.648  1.00 98.96           H  
ATOM   1355  CA  GLY A  89      -4.534  -1.216 -10.446  1.00 98.96           C  
ATOM   1356  HA2 GLY A  89      -5.045  -0.289 -10.186  1.00 98.96           H  
ATOM   1357  HA3 GLY A  89      -4.930  -1.577 -11.395  1.00 98.96           H  
ATOM   1358  C   GLY A  89      -4.803  -2.264  -9.375  1.00 98.96           C  
ATOM   1359  O   GLY A  89      -4.029  -3.212  -9.238  1.00 98.96           O  
ATOM   1360  N   GLY A  90      -5.880  -2.116  -8.605  1.00 98.94           N  
ATOM   1361  H   GLY A  90      -6.486  -1.321  -8.750  1.00 98.94           H  
ATOM   1362  CA  GLY A  90      -6.147  -3.028  -7.498  1.00 98.94           C  
ATOM   1363  HA2 GLY A  90      -5.907  -4.041  -7.823  1.00 98.94           H  
ATOM   1364  HA3 GLY A  90      -5.494  -2.785  -6.660  1.00 98.94           H  
ATOM   1365  C   GLY A  90      -7.583  -3.044  -6.999  1.00 98.94           C  
ATOM   1366  O   GLY A  90      -8.336  -2.085  -7.134  1.00 98.94           O  
ATOM   1367  N   VAL A  91      -7.951  -4.154  -6.376  1.00 98.97           N  
ATOM   1368  H   VAL A  91      -7.272  -4.897  -6.296  1.00 98.97           H  
ATOM   1369  CA  VAL A  91      -9.198  -4.306  -5.630  1.00 98.97           C  
ATOM   1370  HA  VAL A  91      -9.653  -3.323  -5.513  1.00 98.97           H  
ATOM   1371  C   VAL A  91      -8.878  -4.827  -4.238  1.00 98.97           C  
ATOM   1372  CB  VAL A  91     -10.228  -5.186  -6.358  1.00 98.97           C  
ATOM   1373  HB  VAL A  91     -11.084  -5.317  -5.697  1.00 98.97           H  
ATOM   1374  O   VAL A  91      -8.099  -5.767  -4.085  1.00 98.97           O  
ATOM   1375  CG1 VAL A  91     -10.732  -4.490  -7.626  1.00 98.97           C  
ATOM   1376 HG11 VAL A  91      -9.930  -4.418  -8.360  1.00 98.97           H  
ATOM   1377 HG12 VAL A  91     -11.556  -5.064  -8.049  1.00 98.97           H  
ATOM   1378 HG13 VAL A  91     -11.087  -3.489  -7.382  1.00 98.97           H  
ATOM   1379  CG2 VAL A  91      -9.701  -6.576  -6.739  1.00 98.97           C  
ATOM   1380 HG21 VAL A  91      -8.799  -6.494  -7.345  1.00 98.97           H  
ATOM   1381 HG22 VAL A  91     -10.453  -7.110  -7.321  1.00 98.97           H  
ATOM   1382 HG23 VAL A  91      -9.480  -7.154  -5.841  1.00 98.97           H  
ATOM   1383  N   ILE A  92      -9.463  -4.203  -3.221  1.00 98.96           N  
ATOM   1384  H   ILE A  92     -10.046  -3.406  -3.434  1.00 98.96           H  
ATOM   1385  CA  ILE A  92      -9.270  -4.560  -1.813  1.00 98.96           C  
ATOM   1386  HA  ILE A  92      -8.556  -5.379  -1.731  1.00 98.96           H  
ATOM   1387  C   ILE A  92     -10.596  -5.041  -1.240  1.00 98.96           C  
ATOM   1388  CB  ILE A  92      -8.706  -3.360  -1.021  1.00 98.96           C  
ATOM   1389  HB  ILE A  92      -9.314  -2.481  -1.237  1.00 98.96           H  
ATOM   1390  O   ILE A  92     -11.592  -4.324  -1.296  1.00 98.96           O  
ATOM   1391  CG1 ILE A  92      -7.250  -3.064  -1.429  1.00 98.96           C  
ATOM   1392 HG12 ILE A  92      -7.140  -3.149  -2.510  1.00 98.96           H  
ATOM   1393 HG13 ILE A  92      -6.609  -3.809  -0.957  1.00 98.96           H  
ATOM   1394  CG2 ILE A  92      -8.757  -3.645   0.493  1.00 98.96           C  
ATOM   1395 HG21 ILE A  92      -9.788  -3.689   0.844  1.00 98.96           H  
ATOM   1396 HG22 ILE A  92      -8.261  -4.591   0.712  1.00 98.96           H  
ATOM   1397 HG23 ILE A  92      -8.262  -2.849   1.050  1.00 98.96           H  
ATOM   1398  CD1 ILE A  92      -6.744  -1.671  -1.032  1.00 98.96           C  
ATOM   1399 HD11 ILE A  92      -7.061  -0.946  -1.781  1.00 98.96           H  
ATOM   1400 HD12 ILE A  92      -7.126  -1.365  -0.058  1.00 98.96           H  
ATOM   1401 HD13 ILE A  92      -5.654  -1.680  -0.994  1.00 98.96           H  
ATOM   1402  N   ASN A  93     -10.608  -6.219  -0.624  1.00 98.91           N  
ATOM   1403  H   ASN A  93      -9.770  -6.782  -0.648  1.00 98.91           H  
ATOM   1404  CA  ASN A  93     -11.801  -6.776   0.016  1.00 98.91           C  
ATOM   1405  HA  ASN A  93     -11.573  -7.825   0.209  1.00 98.91           H  
ATOM   1406  C   ASN A  93     -13.046  -6.808  -0.898  1.00 98.91           C  
ATOM   1407  CB  ASN A  93     -12.030  -6.066   1.367  1.00 98.91           C  
ATOM   1408  HB2 ASN A  93     -13.018  -6.308   1.758  1.00 98.91           H  
ATOM   1409  HB3 ASN A  93     -11.989  -4.984   1.240  1.00 98.91           H  
ATOM   1410  O   ASN A  93     -14.171  -6.594  -0.439  1.00 98.91           O  
ATOM   1411  CG  ASN A  93     -11.025  -6.508   2.403  1.00 98.91           C  
ATOM   1412  ND2 ASN A  93     -10.422  -5.607   3.128  1.00 98.91           N  
ATOM   1413 HD21 ASN A  93     -10.623  -4.622   3.025  1.00 98.91           H  
ATOM   1414 HD22 ASN A  93      -9.693  -5.963   3.730  1.00 98.91           H  
ATOM   1415  OD1 ASN A  93     -10.785  -7.682   2.600  1.00 98.91           O  
ATOM   1416  N   ILE A  94     -12.850  -7.060  -2.195  1.00 98.91           N  
ATOM   1417  H   ILE A  94     -11.922  -7.341  -2.477  1.00 98.91           H  
ATOM   1418  CA  ILE A  94     -13.957  -7.290  -3.124  1.00 98.91           C  
ATOM   1419  HA  ILE A  94     -14.705  -6.520  -2.935  1.00 98.91           H  
ATOM   1420  C   ILE A  94     -14.596  -8.645  -2.810  1.00 98.91           C  
ATOM   1421  CB  ILE A  94     -13.510  -7.141  -4.596  1.00 98.91           C  
ATOM   1422  HB  ILE A  94     -12.997  -6.183  -4.678  1.00 98.91           H  
ATOM   1423  O   ILE A  94     -13.911  -9.602  -2.449  1.00 98.91           O  
ATOM   1424  CG1 ILE A  94     -14.737  -7.089  -5.531  1.00 98.91           C  
ATOM   1425 HG12 ILE A  94     -15.410  -6.310  -5.173  1.00 98.91           H  
ATOM   1426 HG13 ILE A  94     -15.269  -8.040  -5.505  1.00 98.91           H  
ATOM   1427  CG2 ILE A  94     -12.530  -8.240  -5.034  1.00 98.91           C  
ATOM   1428 HG21 ILE A  94     -13.024  -9.212  -5.035  1.00 98.91           H  
ATOM   1429 HG22 ILE A  94     -12.163  -8.033  -6.039  1.00 98.91           H  
ATOM   1430 HG23 ILE A  94     -11.669  -8.270  -4.367  1.00 98.91           H  
ATOM   1431  CD1 ILE A  94     -14.400  -6.772  -6.991  1.00 98.91           C  
ATOM   1432 HD11 ILE A  94     -13.759  -5.893  -7.051  1.00 98.91           H  
ATOM   1433 HD12 ILE A  94     -15.327  -6.568  -7.526  1.00 98.91           H  
ATOM   1434 HD13 ILE A  94     -13.904  -7.620  -7.463  1.00 98.91           H  
ATOM   1435  N   GLN A  95     -15.914  -8.730  -2.926  1.00 98.81           N  
ATOM   1436  H   GLN A  95     -16.428  -7.939  -3.287  1.00 98.81           H  
ATOM   1437  CA  GLN A  95     -16.666  -9.958  -2.681  1.00 98.81           C  
ATOM   1438  HA  GLN A  95     -15.988 -10.766  -2.406  1.00 98.81           H  
ATOM   1439  C   GLN A  95     -17.381 -10.390  -3.951  1.00 98.81           C  
ATOM   1440  CB  GLN A  95     -17.653  -9.768  -1.518  1.00 98.81           C  
ATOM   1441  HB2 GLN A  95     -18.344  -8.958  -1.751  1.00 98.81           H  
ATOM   1442  HB3 GLN A  95     -18.234 -10.681  -1.388  1.00 98.81           H  
ATOM   1443  O   GLN A  95     -17.651  -9.579  -4.838  1.00 98.81           O  
ATOM   1444  CG  GLN A  95     -16.917  -9.472  -0.207  1.00 98.81           C  
ATOM   1445  HG2 GLN A  95     -16.277  -8.598  -0.326  1.00 98.81           H  
ATOM   1446  HG3 GLN A  95     -16.282 -10.322   0.039  1.00 98.81           H  
ATOM   1447  CD  GLN A  95     -17.867  -9.214   0.954  1.00 98.81           C  
ATOM   1448  NE2 GLN A  95     -18.205  -7.967   1.202  1.00 98.81           N  
ATOM   1449 HE21 GLN A  95     -17.862  -7.226   0.607  1.00 98.81           H  
ATOM   1450 HE22 GLN A  95     -18.840  -7.805   1.970  1.00 98.81           H  
ATOM   1451  OE1 GLN A  95     -18.302 -10.097   1.675  1.00 98.81           O  
ATOM   1452  N   ASP A  96     -17.726 -11.670  -3.998  1.00 98.38           N  
ATOM   1453  H   ASP A  96     -17.549 -12.238  -3.182  1.00 98.38           H  
ATOM   1454  CA  ASP A  96     -18.651 -12.227  -4.975  1.00 98.38           C  
ATOM   1455  HA  ASP A  96     -18.661 -13.298  -4.768  1.00 98.38           H  
ATOM   1456  C   ASP A  96     -18.242 -12.045  -6.452  1.00 98.38           C  
ATOM   1457  CB  ASP A  96     -20.069 -11.729  -4.686  1.00 98.38           C  
ATOM   1458  HB2 ASP A  96     -20.123 -10.660  -4.895  1.00 98.38           H  
ATOM   1459  HB3 ASP A  96     -20.748 -12.244  -5.365  1.00 98.38           H  
ATOM   1460  O   ASP A  96     -19.082 -11.759  -7.315  1.00 98.38           O  
ATOM   1461  CG  ASP A  96     -20.530 -11.975  -3.252  1.00 98.38           C  
ATOM   1462  OD1 ASP A  96     -20.223 -13.057  -2.704  1.00 98.38           O  
ATOM   1463  OD2 ASP A  96     -21.253 -11.092  -2.742  1.00 98.38           O  
ATOM   1464  N   VAL A  97     -16.949 -12.164  -6.753  1.00 98.70           N  
ATOM   1465  H   VAL A  97     -16.313 -12.423  -6.013  1.00 98.70           H  
ATOM   1466  CA  VAL A  97     -16.394 -12.082  -8.112  1.00 98.70           C  
ATOM   1467  HA  VAL A  97     -17.204 -12.162  -8.837  1.00 98.70           H  
ATOM   1468  C   VAL A  97     -15.455 -13.262  -8.341  1.00 98.70           C  
ATOM   1469  CB  VAL A  97     -15.673 -10.737  -8.348  1.00 98.70           C  
ATOM   1470  HB  VAL A  97     -14.891 -10.606  -7.601  1.00 98.70           H  
ATOM   1471  O   VAL A  97     -14.668 -13.605  -7.463  1.00 98.70           O  
ATOM   1472  CG1 VAL A  97     -15.036 -10.669  -9.742  1.00 98.70           C  
ATOM   1473 HG11 VAL A  97     -14.194 -11.359  -9.796  1.00 98.70           H  
ATOM   1474 HG12 VAL A  97     -15.768 -10.914 -10.511  1.00 98.70           H  
ATOM   1475 HG13 VAL A  97     -14.645  -9.668  -9.925  1.00 98.70           H  
ATOM   1476  CG2 VAL A  97     -16.642  -9.552  -8.259  1.00 98.70           C  
ATOM   1477 HG21 VAL A  97     -16.108  -8.620  -8.444  1.00 98.70           H  
ATOM   1478 HG22 VAL A  97     -17.084  -9.499  -7.264  1.00 98.70           H  
ATOM   1479 HG23 VAL A  97     -17.433  -9.663  -9.000  1.00 98.70           H  
ATOM   1480  N   GLU A  98     -15.535 -13.870  -9.525  1.00 98.56           N  
ATOM   1481  H   GLU A  98     -16.248 -13.578 -10.178  1.00 98.56           H  
ATOM   1482  CA  GLU A  98     -14.711 -15.024  -9.907  1.00 98.56           C  
ATOM   1483  HA  GLU A  98     -14.764 -15.786  -9.129  1.00 98.56           H  
ATOM   1484  C   GLU A  98     -13.234 -14.645 -10.063  1.00 98.56           C  
ATOM   1485  CB  GLU A  98     -15.289 -15.606 -11.207  1.00 98.56           C  
ATOM   1486  HB2 GLU A  98     -16.362 -15.745 -11.073  1.00 98.56           H  
ATOM   1487  HB3 GLU A  98     -15.139 -14.892 -12.016  1.00 98.56           H  
ATOM   1488  O   GLU A  98     -12.357 -15.313  -9.519  1.00 98.56           O  
ATOM   1489  CG  GLU A  98     -14.668 -16.956 -11.592  1.00 98.56           C  
ATOM   1490  HG2 GLU A  98     -14.710 -17.615 -10.725  1.00 98.56           H  
ATOM   1491  HG3 GLU A  98     -13.617 -16.806 -11.843  1.00 98.56           H  
ATOM   1492  CD  GLU A  98     -15.392 -17.629 -12.773  1.00 98.56           C  
ATOM   1493  OE1 GLU A  98     -15.194 -18.855 -12.942  1.00 98.56           O  
ATOM   1494  OE2 GLU A  98     -16.177 -16.938 -13.466  1.00 98.56           O  
ATOM   1495  N   HIS A  99     -12.979 -13.524 -10.745  1.00 98.85           N  
ATOM   1496  H   HIS A  99     -13.765 -13.051 -11.168  1.00 98.85           H  
ATOM   1497  CA  HIS A  99     -11.640 -13.076 -11.119  1.00 98.85           C  
ATOM   1498  HA  HIS A  99     -10.909 -13.748 -10.668  1.00 98.85           H  
ATOM   1499  C   HIS A  99     -11.318 -11.654 -10.642  1.00 98.85           C  
ATOM   1500  CB  HIS A  99     -11.489 -13.199 -12.635  1.00 98.85           C  
ATOM   1501  HB2 HIS A  99     -12.247 -12.601 -13.139  1.00 98.85           H  
ATOM   1502  HB3 HIS A  99     -10.503 -12.825 -12.910  1.00 98.85           H  
ATOM   1503  O   HIS A  99     -11.398 -10.702 -11.431  1.00 98.85           O  
ATOM   1504  CG  HIS A  99     -11.575 -14.615 -13.102  1.00 98.85           C  
ATOM   1505  CD2 HIS A  99     -12.384 -15.120 -14.083  1.00 98.85           C  
ATOM   1506  HD2 HIS A  99     -13.113 -14.568 -14.658  1.00 98.85           H  
ATOM   1507  ND1 HIS A  99     -10.788 -15.635 -12.639  1.00 98.85           N  
ATOM   1508  HD1 HIS A  99     -10.097 -15.565 -11.905  1.00 98.85           H  
ATOM   1509  CE1 HIS A  99     -11.092 -16.727 -13.346  1.00 98.85           C  
ATOM   1510  HE1 HIS A  99     -10.557 -17.661 -13.257  1.00 98.85           H  
ATOM   1511  NE2 HIS A  99     -12.047 -16.463 -14.254  1.00 98.85           N  
ATOM   1512  N   PRO A 100     -10.947 -11.451  -9.363  1.00 98.92           N  
ATOM   1513  CA  PRO A 100     -10.584 -10.126  -8.869  1.00 98.92           C  
ATOM   1514  HA  PRO A 100     -11.433  -9.454  -8.997  1.00 98.92           H  
ATOM   1515  C   PRO A 100      -9.392  -9.511  -9.625  1.00 98.92           C  
ATOM   1516  CB  PRO A 100     -10.328 -10.302  -7.368  1.00 98.92           C  
ATOM   1517  HB2 PRO A 100      -9.530  -9.657  -7.001  1.00 98.92           H  
ATOM   1518  HB3 PRO A 100     -11.252 -10.110  -6.823  1.00 98.92           H  
ATOM   1519  O   PRO A 100      -9.371  -8.290  -9.797  1.00 98.92           O  
ATOM   1520  CG  PRO A 100      -9.974 -11.777  -7.227  1.00 98.92           C  
ATOM   1521  HG2 PRO A 100      -8.908 -11.897  -7.417  1.00 98.92           H  
ATOM   1522  HG3 PRO A 100     -10.213 -12.163  -6.236  1.00 98.92           H  
ATOM   1523  CD  PRO A 100     -10.813 -12.450  -8.312  1.00 98.92           C  
ATOM   1524  HD2 PRO A 100     -11.801 -12.695  -7.921  1.00 98.92           H  
ATOM   1525  HD3 PRO A 100     -10.320 -13.358  -8.659  1.00 98.92           H  
ATOM   1526  N   ILE A 101      -8.452 -10.305 -10.165  1.00 98.97           N  
ATOM   1527  H   ILE A 101      -8.449 -11.293  -9.955  1.00 98.97           H  
ATOM   1528  CA  ILE A 101      -7.358  -9.764 -10.992  1.00 98.97           C  
ATOM   1529  HA  ILE A 101      -6.871  -8.992 -10.396  1.00 98.97           H  
ATOM   1530  C   ILE A 101      -7.844  -9.097 -12.283  1.00 98.97           C  
ATOM   1531  CB  ILE A 101      -6.316 -10.853 -11.322  1.00 98.97           C  
ATOM   1532  HB  ILE A 101      -6.123 -11.419 -10.411  1.00 98.97           H  
ATOM   1533  O   ILE A 101      -7.240  -8.126 -12.739  1.00 98.97           O  
ATOM   1534  CG1 ILE A 101      -4.975 -10.246 -11.790  1.00 98.97           C  
ATOM   1535 HG12 ILE A 101      -5.126  -9.589 -12.646  1.00 98.97           H  
ATOM   1536 HG13 ILE A 101      -4.320 -11.051 -12.124  1.00 98.97           H  
ATOM   1537  CG2 ILE A 101      -6.810 -11.831 -12.406  1.00 98.97           C  
ATOM   1538 HG21 ILE A 101      -6.164 -12.709 -12.426  1.00 98.97           H  
ATOM   1539 HG22 ILE A 101      -6.794 -11.369 -13.394  1.00 98.97           H  
ATOM   1540 HG23 ILE A 101      -7.825 -12.159 -12.182  1.00 98.97           H  
ATOM   1541  CD1 ILE A 101      -4.230  -9.480 -10.694  1.00 98.97           C  
ATOM   1542 HD11 ILE A 101      -4.162 -10.085  -9.790  1.00 98.97           H  
ATOM   1543 HD12 ILE A 101      -4.734  -8.540 -10.470  1.00 98.97           H  
ATOM   1544 HD13 ILE A 101      -3.219  -9.264 -11.040  1.00 98.97           H  
ATOM   1545  N   GLN A 102      -8.932  -9.582 -12.884  1.00 98.93           N  
ATOM   1546  H   GLN A 102      -9.427 -10.350 -12.452  1.00 98.93           H  
ATOM   1547  CA  GLN A 102      -9.476  -8.993 -14.110  1.00 98.93           C  
ATOM   1548  HA  GLN A 102      -8.663  -8.796 -14.808  1.00 98.93           H  
ATOM   1549  C   GLN A 102     -10.155  -7.654 -13.808  1.00 98.93           C  
ATOM   1550  CB  GLN A 102     -10.453  -9.960 -14.784  1.00 98.93           C  
ATOM   1551  HB2 GLN A 102     -11.252 -10.219 -14.090  1.00 98.93           H  
ATOM   1552  HB3 GLN A 102     -10.883  -9.457 -15.650  1.00 98.93           H  
ATOM   1553  O   GLN A 102     -10.007  -6.696 -14.568  1.00 98.93           O  
ATOM   1554  CG  GLN A 102      -9.780 -11.235 -15.302  1.00 98.93           C  
ATOM   1555  HG2 GLN A 102      -9.289 -11.743 -14.472  1.00 98.93           H  
ATOM   1556  HG3 GLN A 102      -9.019 -10.972 -16.036  1.00 98.93           H  
ATOM   1557  CD  GLN A 102     -10.770 -12.200 -15.951  1.00 98.93           C  
ATOM   1558  NE2 GLN A 102     -10.329 -13.381 -16.306  1.00 98.93           N  
ATOM   1559 HE21 GLN A 102     -11.023 -14.054 -16.597  1.00 98.93           H  
ATOM   1560 HE22 GLN A 102      -9.409 -13.661 -15.996  1.00 98.93           H  
ATOM   1561  OE1 GLN A 102     -11.945 -11.928 -16.135  1.00 98.93           O  
ATOM   1562  N   VAL A 103     -10.811  -7.542 -12.647  1.00 98.96           N  
ATOM   1563  H   VAL A 103     -10.905  -8.366 -12.071  1.00 98.96           H  
ATOM   1564  CA  VAL A 103     -11.345  -6.261 -12.160  1.00 98.96           C  
ATOM   1565  HA  VAL A 103     -11.971  -5.837 -12.945  1.00 98.96           H  
ATOM   1566  C   VAL A 103     -10.208  -5.269 -11.897  1.00 98.96           C  
ATOM   1567  CB  VAL A 103     -12.216  -6.441 -10.902  1.00 98.96           C  
ATOM   1568  HB  VAL A 103     -11.593  -6.740 -10.059  1.00 98.96           H  
ATOM   1569  O   VAL A 103     -10.274  -4.131 -12.361  1.00 98.96           O  
ATOM   1570  CG1 VAL A 103     -12.927  -5.128 -10.552  1.00 98.96           C  
ATOM   1571 HG11 VAL A 103     -13.575  -4.833 -11.378  1.00 98.96           H  
ATOM   1572 HG12 VAL A 103     -12.202  -4.336 -10.366  1.00 98.96           H  
ATOM   1573 HG13 VAL A 103     -13.527  -5.257  -9.652  1.00 98.96           H  
ATOM   1574  CG2 VAL A 103     -13.308  -7.497 -11.104  1.00 98.96           C  
ATOM   1575 HG21 VAL A 103     -13.901  -7.263 -11.989  1.00 98.96           H  
ATOM   1576 HG22 VAL A 103     -12.862  -8.484 -11.229  1.00 98.96           H  
ATOM   1577 HG23 VAL A 103     -13.959  -7.522 -10.230  1.00 98.96           H  
ATOM   1578  N   ALA A 104      -9.131  -5.704 -11.232  1.00 98.97           N  
ATOM   1579  H   ALA A 104      -9.144  -6.641 -10.853  1.00 98.97           H  
ATOM   1580  CA  ALA A 104      -7.935  -4.886 -11.015  1.00 98.97           C  
ATOM   1581  HA  ALA A 104      -8.220  -3.979 -10.483  1.00 98.97           H  
ATOM   1582  C   ALA A 104      -7.270  -4.452 -12.336  1.00 98.97           C  
ATOM   1583  CB  ALA A 104      -6.957  -5.672 -10.134  1.00 98.97           C  
ATOM   1584  HB1 ALA A 104      -6.656  -6.595 -10.631  1.00 98.97           H  
ATOM   1585  HB2 ALA A 104      -6.069  -5.068  -9.948  1.00 98.97           H  
ATOM   1586  HB3 ALA A 104      -7.427  -5.915  -9.181  1.00 98.97           H  
ATOM   1587  O   ALA A 104      -6.848  -3.305 -12.469  1.00 98.97           O  
ATOM   1588  N   SER A 105      -7.215  -5.340 -13.333  1.00 98.92           N  
ATOM   1589  H   SER A 105      -7.525  -6.283 -13.145  1.00 98.92           H  
ATOM   1590  CA  SER A 105      -6.686  -5.033 -14.668  1.00 98.92           C  
ATOM   1591  HA  SER A 105      -5.686  -4.612 -14.567  1.00 98.92           H  
ATOM   1592  C   SER A 105      -7.524  -3.979 -15.385  1.00 98.92           C  
ATOM   1593  CB  SER A 105      -6.601  -6.317 -15.500  1.00 98.92           C  
ATOM   1594  HB2 SER A 105      -7.605  -6.695 -15.695  1.00 98.92           H  
ATOM   1595  HB3 SER A 105      -6.041  -7.074 -14.951  1.00 98.92           H  
ATOM   1596  O   SER A 105      -6.975  -3.025 -15.937  1.00 98.92           O  
ATOM   1597  OG  SER A 105      -5.952  -6.060 -16.728  1.00 98.92           O  
ATOM   1598  HG  SER A 105      -5.005  -6.008 -16.579  1.00 98.92           H  
ATOM   1599  N   LEU A 106      -8.853  -4.079 -15.308  1.00 98.86           N  
ATOM   1600  H   LEU A 106      -9.253  -4.888 -14.854  1.00 98.86           H  
ATOM   1601  CA  LEU A 106      -9.747  -3.094 -15.908  1.00 98.86           C  
ATOM   1602  HA  LEU A 106      -9.484  -3.020 -16.963  1.00 98.86           H  
ATOM   1603  C   LEU A 106      -9.573  -1.697 -15.290  1.00 98.86           C  
ATOM   1604  CB  LEU A 106     -11.189  -3.610 -15.784  1.00 98.86           C  
ATOM   1605  HB2 LEU A 106     -11.246  -4.599 -16.239  1.00 98.86           H  
ATOM   1606  HB3 LEU A 106     -11.438  -3.710 -14.728  1.00 98.86           H  
ATOM   1607  O   LEU A 106      -9.628  -0.701 -16.017  1.00 98.86           O  
ATOM   1608  CG  LEU A 106     -12.227  -2.694 -16.451  1.00 98.86           C  
ATOM   1609  HG  LEU A 106     -12.207  -1.712 -15.978  1.00 98.86           H  
ATOM   1610  CD1 LEU A 106     -11.994  -2.523 -17.954  1.00 98.86           C  
ATOM   1611 HD11 LEU A 106     -11.063  -1.985 -18.132  1.00 98.86           H  
ATOM   1612 HD12 LEU A 106     -11.952  -3.498 -18.440  1.00 98.86           H  
ATOM   1613 HD13 LEU A 106     -12.807  -1.940 -18.387  1.00 98.86           H  
ATOM   1614  CD2 LEU A 106     -13.619  -3.281 -16.261  1.00 98.86           C  
ATOM   1615 HD21 LEU A 106     -13.684  -4.256 -16.744  1.00 98.86           H  
ATOM   1616 HD22 LEU A 106     -14.343  -2.607 -16.719  1.00 98.86           H  
ATOM   1617 HD23 LEU A 106     -13.839  -3.378 -15.198  1.00 98.86           H  
ATOM   1618  N   LEU A 107      -9.314  -1.620 -13.981  1.00 98.91           N  
ATOM   1619  H   LEU A 107      -9.290  -2.480 -13.452  1.00 98.91           H  
ATOM   1620  CA  LEU A 107      -9.099  -0.363 -13.255  1.00 98.91           C  
ATOM   1621  HA  LEU A 107      -9.953   0.287 -13.443  1.00 98.91           H  
ATOM   1622  C   LEU A 107      -7.865   0.428 -13.722  1.00 98.91           C  
ATOM   1623  CB  LEU A 107      -9.026  -0.646 -11.746  1.00 98.91           C  
ATOM   1624  HB2 LEU A 107      -8.579   0.221 -11.259  1.00 98.91           H  
ATOM   1625  HB3 LEU A 107      -8.367  -1.496 -11.568  1.00 98.91           H  
ATOM   1626  O   LEU A 107      -7.826   1.643 -13.540  1.00 98.91           O  
ATOM   1627  CG  LEU A 107     -10.386  -0.896 -11.078  1.00 98.91           C  
ATOM   1628  HG  LEU A 107     -10.953  -1.622 -11.661  1.00 98.91           H  
ATOM   1629  CD1 LEU A 107     -10.191  -1.449  -9.668  1.00 98.91           C  
ATOM   1630 HD11 LEU A 107      -9.627  -0.738  -9.066  1.00 98.91           H  
ATOM   1631 HD12 LEU A 107     -11.160  -1.629  -9.203  1.00 98.91           H  
ATOM   1632 HD13 LEU A 107      -9.642  -2.389  -9.715  1.00 98.91           H  
ATOM   1633  CD2 LEU A 107     -11.197   0.395 -10.953  1.00 98.91           C  
ATOM   1634 HD21 LEU A 107     -11.362   0.848 -11.931  1.00 98.91           H  
ATOM   1635 HD22 LEU A 107     -12.169   0.169 -10.516  1.00 98.91           H  
ATOM   1636 HD23 LEU A 107     -10.672   1.111 -10.321  1.00 98.91           H  
ATOM   1637  N   LEU A 108      -6.900  -0.192 -14.413  1.00 98.73           N  
ATOM   1638  H   LEU A 108      -6.972  -1.189 -14.551  1.00 98.73           H  
ATOM   1639  CA  LEU A 108      -5.768   0.531 -15.018  1.00 98.73           C  
ATOM   1640  HA  LEU A 108      -5.237   1.066 -14.230  1.00 98.73           H  
ATOM   1641  C   LEU A 108      -6.209   1.586 -16.049  1.00 98.73           C  
ATOM   1642  CB  LEU A 108      -4.818  -0.475 -15.687  1.00 98.73           C  
ATOM   1643  HB2 LEU A 108      -4.062   0.078 -16.244  1.00 98.73           H  
ATOM   1644  HB3 LEU A 108      -5.388  -1.059 -16.410  1.00 98.73           H  
ATOM   1645  O   LEU A 108      -5.491   2.560 -16.296  1.00 98.73           O  
ATOM   1646  CG  LEU A 108      -4.103  -1.425 -14.713  1.00 98.73           C  
ATOM   1647  HG  LEU A 108      -4.820  -1.914 -14.054  1.00 98.73           H  
ATOM   1648  CD1 LEU A 108      -3.363  -2.485 -15.518  1.00 98.73           C  
ATOM   1649 HD11 LEU A 108      -4.086  -3.093 -16.063  1.00 98.73           H  
ATOM   1650 HD12 LEU A 108      -2.674  -2.006 -16.214  1.00 98.73           H  
ATOM   1651 HD13 LEU A 108      -2.796  -3.122 -14.838  1.00 98.73           H  
ATOM   1652  CD2 LEU A 108      -3.052  -0.693 -13.880  1.00 98.73           C  
ATOM   1653 HD21 LEU A 108      -3.521   0.078 -13.269  1.00 98.73           H  
ATOM   1654 HD22 LEU A 108      -2.558  -1.405 -13.219  1.00 98.73           H  
ATOM   1655 HD23 LEU A 108      -2.301  -0.251 -14.535  1.00 98.73           H  
ATOM   1656  N   ASN A 109      -7.401   1.428 -16.627  1.00 98.31           N  
ATOM   1657  H   ASN A 109      -7.946   0.618 -16.368  1.00 98.31           H  
ATOM   1658  CA  ASN A 109      -7.973   2.363 -17.599  1.00 98.31           C  
ATOM   1659  HA  ASN A 109      -7.162   2.781 -18.195  1.00 98.31           H  
ATOM   1660  C   ASN A 109      -8.694   3.558 -16.952  1.00 98.31           C  
ATOM   1661  CB  ASN A 109      -8.889   1.584 -18.548  1.00 98.31           C  
ATOM   1662  HB2 ASN A 109      -9.719   1.156 -17.985  1.00 98.31           H  
ATOM   1663  HB3 ASN A 109      -9.300   2.261 -19.297  1.00 98.31           H  
ATOM   1664  O   ASN A 109      -9.211   4.415 -17.665  1.00 98.31           O  
ATOM   1665  CG  ASN A 109      -8.133   0.492 -19.278  1.00 98.31           C  
ATOM   1666  ND2 ASN A 109      -8.588  -0.733 -19.183  1.00 98.31           N  
ATOM   1667 HD21 ASN A 109      -8.022  -1.455 -19.607  1.00 98.31           H  
ATOM   1668 HD22 ASN A 109      -9.328  -0.936 -18.526  1.00 98.31           H  
ATOM   1669  OD1 ASN A 109      -7.118   0.722 -19.912  1.00 98.31           O  
ATOM   1670  N   TYR A 110      -8.723   3.634 -15.621  1.00 98.14           N  
ATOM   1671  H   TYR A 110      -8.265   2.915 -15.080  1.00 98.14           H  
ATOM   1672  CA  TYR A 110      -9.392   4.686 -14.860  1.00 98.14           C  
ATOM   1673  HA  TYR A 110      -9.930   5.343 -15.543  1.00 98.14           H  
ATOM   1674  C   TYR A 110      -8.364   5.549 -14.123  1.00 98.14           C  
ATOM   1675  CB  TYR A 110     -10.433   4.053 -13.922  1.00 98.14           C  
ATOM   1676  HB2 TYR A 110     -10.833   4.826 -13.266  1.00 98.14           H  
ATOM   1677  HB3 TYR A 110      -9.948   3.314 -13.285  1.00 98.14           H  
ATOM   1678  O   TYR A 110      -7.225   5.128 -13.904  1.00 98.14           O  
ATOM   1679  CG  TYR A 110     -11.586   3.397 -14.667  1.00 98.14           C  
ATOM   1680  CD1 TYR A 110     -12.823   4.062 -14.789  1.00 98.14           C  
ATOM   1681  HD1 TYR A 110     -12.959   5.025 -14.319  1.00 98.14           H  
ATOM   1682  CD2 TYR A 110     -11.410   2.140 -15.278  1.00 98.14           C  
ATOM   1683  HD2 TYR A 110     -10.465   1.625 -15.187  1.00 98.14           H  
ATOM   1684  CE1 TYR A 110     -13.875   3.477 -15.522  1.00 98.14           C  
ATOM   1685  HE1 TYR A 110     -14.820   3.992 -15.612  1.00 98.14           H  
ATOM   1686  CE2 TYR A 110     -12.449   1.559 -16.025  1.00 98.14           C  
ATOM   1687  HE2 TYR A 110     -12.309   0.602 -16.507  1.00 98.14           H  
ATOM   1688  OH  TYR A 110     -14.693   1.638 -16.840  1.00 98.14           O  
ATOM   1689  HH  TYR A 110     -15.488   2.175 -16.868  1.00 98.14           H  
ATOM   1690  CZ  TYR A 110     -13.685   2.222 -16.142  1.00 98.14           C  
ATOM   1691  N   GLU A 111      -8.743   6.784 -13.786  1.00 95.94           N  
ATOM   1692  H   GLU A 111      -9.669   7.103 -14.031  1.00 95.94           H  
ATOM   1693  CA  GLU A 111      -7.956   7.613 -12.862  1.00 95.94           C  
ATOM   1694  HA  GLU A 111      -6.917   7.658 -13.188  1.00 95.94           H  
ATOM   1695  C   GLU A 111      -7.951   6.986 -11.469  1.00 95.94           C  
ATOM   1696  CB  GLU A 111      -8.524   9.038 -12.766  1.00 95.94           C  
ATOM   1697  HB2 GLU A 111      -8.635   9.278 -11.709  1.00 95.94           H  
ATOM   1698  HB3 GLU A 111      -9.514   9.087 -13.219  1.00 95.94           H  
ATOM   1699  O   GLU A 111      -6.891   6.783 -10.906  1.00 95.94           O  
ATOM   1700  CG  GLU A 111      -7.608  10.090 -13.407  1.00 95.94           C  
ATOM   1701  HG2 GLU A 111      -6.583   9.908 -13.085  1.00 95.94           H  
ATOM   1702  HG3 GLU A 111      -7.653   9.974 -14.490  1.00 95.94           H  
ATOM   1703  CD  GLU A 111      -7.999  11.525 -13.006  1.00 95.94           C  
ATOM   1704  OE1 GLU A 111      -7.544  12.457 -13.701  1.00 95.94           O  
ATOM   1705  OE2 GLU A 111      -8.743  11.690 -12.002  1.00 95.94           O  
ATOM   1706  N   ASP A 112      -9.123   6.631 -10.943  1.00 98.02           N  
ATOM   1707  H   ASP A 112      -9.971   6.837 -11.452  1.00 98.02           H  
ATOM   1708  CA  ASP A 112      -9.253   5.935  -9.664  1.00 98.02           C  
ATOM   1709  HA  ASP A 112      -8.512   6.315  -8.961  1.00 98.02           H  
ATOM   1710  C   ASP A 112      -8.998   4.444  -9.880  1.00 98.02           C  
ATOM   1711  CB  ASP A 112     -10.650   6.193  -9.086  1.00 98.02           C  
ATOM   1712  HB2 ASP A 112     -11.394   5.853  -9.806  1.00 98.02           H  
ATOM   1713  HB3 ASP A 112     -10.774   5.619  -8.168  1.00 98.02           H  
ATOM   1714  O   ASP A 112      -9.908   3.689 -10.229  1.00 98.02           O  
ATOM   1715  CG  ASP A 112     -10.902   7.668  -8.796  1.00 98.02           C  
ATOM   1716  OD1 ASP A 112      -9.933   8.403  -8.525  1.00 98.02           O  
ATOM   1717  OD2 ASP A 112     -12.074   8.090  -8.856  1.00 98.02           O  
ATOM   1718  N   SER A 113      -7.741   4.029  -9.738  1.00 98.81           N  
ATOM   1719  H   SER A 113      -7.028   4.719  -9.546  1.00 98.81           H  
ATOM   1720  CA  SER A 113      -7.300   2.697 -10.161  1.00 98.81           C  
ATOM   1721  HA  SER A 113      -8.003   2.331 -10.908  1.00 98.81           H  
ATOM   1722  C   SER A 113      -7.273   1.650  -9.043  1.00 98.81           C  
ATOM   1723  CB  SER A 113      -5.951   2.802 -10.865  1.00 98.81           C  
ATOM   1724  HB2 SER A 113      -6.027   3.516 -11.686  1.00 98.81           H  
ATOM   1725  HB3 SER A 113      -5.683   1.828 -11.274  1.00 98.81           H  
ATOM   1726  O   SER A 113      -7.051   0.470  -9.317  1.00 98.81           O  
ATOM   1727  OG  SER A 113      -4.956   3.229  -9.960  1.00 98.81           O  
ATOM   1728  HG  SER A 113      -4.220   2.618 -10.038  1.00 98.81           H  
ATOM   1729  N   VAL A 114      -7.526   2.036  -7.790  1.00 98.95           N  
ATOM   1730  H   VAL A 114      -7.680   3.020  -7.619  1.00 98.95           H  
ATOM   1731  CA  VAL A 114      -7.679   1.096  -6.671  1.00 98.95           C  
ATOM   1732  HA  VAL A 114      -7.726   0.089  -7.085  1.00 98.95           H  
ATOM   1733  C   VAL A 114      -8.991   1.360  -5.947  1.00 98.95           C  
ATOM   1734  CB  VAL A 114      -6.486   1.119  -5.698  1.00 98.95           C  
ATOM   1735  HB  VAL A 114      -6.480   2.065  -5.157  1.00 98.95           H  
ATOM   1736  O   VAL A 114      -9.223   2.473  -5.480  1.00 98.95           O  
ATOM   1737  CG1 VAL A 114      -6.590  -0.030  -4.682  1.00 98.95           C  
ATOM   1738 HG11 VAL A 114      -6.554  -0.991  -5.195  1.00 98.95           H  
ATOM   1739 HG12 VAL A 114      -5.759   0.027  -3.979  1.00 98.95           H  
ATOM   1740 HG13 VAL A 114      -7.522   0.037  -4.120  1.00 98.95           H  
ATOM   1741  CG2 VAL A 114      -5.140   0.967  -6.419  1.00 98.95           C  
ATOM   1742 HG21 VAL A 114      -4.332   0.939  -5.688  1.00 98.95           H  
ATOM   1743 HG22 VAL A 114      -4.971   1.820  -7.075  1.00 98.95           H  
ATOM   1744 HG23 VAL A 114      -5.130   0.051  -7.010  1.00 98.95           H  
ATOM   1745  N   LEU A 115      -9.841   0.340  -5.825  1.00 98.96           N  
ATOM   1746  H   LEU A 115      -9.565  -0.552  -6.209  1.00 98.96           H  
ATOM   1747  CA  LEU A 115     -11.133   0.425  -5.133  1.00 98.96           C  
ATOM   1748  HA  LEU A 115     -11.236   1.404  -4.665  1.00 98.96           H  
ATOM   1749  C   LEU A 115     -11.224  -0.620  -4.017  1.00 98.96           C  
ATOM   1750  CB  LEU A 115     -12.294   0.247  -6.129  1.00 98.96           C  
ATOM   1751  HB2 LEU A 115     -13.230   0.321  -5.576  1.00 98.96           H  
ATOM   1752  HB3 LEU A 115     -12.231  -0.759  -6.545  1.00 98.96           H  
ATOM   1753  O   LEU A 115     -10.658  -1.708  -4.133  1.00 98.96           O  
ATOM   1754  CG  LEU A 115     -12.347   1.246  -7.300  1.00 98.96           C  
ATOM   1755  HG  LEU A 115     -11.457   1.128  -7.919  1.00 98.96           H  
ATOM   1756  CD1 LEU A 115     -13.572   0.938  -8.158  1.00 98.96           C  
ATOM   1757 HD11 LEU A 115     -13.571   1.581  -9.037  1.00 98.96           H  
ATOM   1758 HD12 LEU A 115     -14.483   1.105  -7.583  1.00 98.96           H  
ATOM   1759 HD13 LEU A 115     -13.536  -0.101  -8.485  1.00 98.96           H  
ATOM   1760  CD2 LEU A 115     -12.450   2.702  -6.855  1.00 98.96           C  
ATOM   1761 HD21 LEU A 115     -11.491   3.015  -6.443  1.00 98.96           H  
ATOM   1762 HD22 LEU A 115     -13.245   2.832  -6.121  1.00 98.96           H  
ATOM   1763 HD23 LEU A 115     -12.638   3.334  -7.723  1.00 98.96           H  
ATOM   1764  N   SER A 116     -11.976  -0.329  -2.954  1.00 98.95           N  
ATOM   1765  H   SER A 116     -12.367   0.600  -2.875  1.00 98.95           H  
ATOM   1766  CA  SER A 116     -12.214  -1.283  -1.866  1.00 98.95           C  
ATOM   1767  HA  SER A 116     -11.740  -2.221  -2.153  1.00 98.95           H  
ATOM   1768  C   SER A 116     -13.687  -1.608  -1.636  1.00 98.95           C  
ATOM   1769  CB  SER A 116     -11.531  -0.835  -0.568  1.00 98.95           C  
ATOM   1770  HB2 SER A 116     -11.479  -1.684   0.113  1.00 98.95           H  
ATOM   1771  HB3 SER A 116     -10.510  -0.527  -0.795  1.00 98.95           H  
ATOM   1772  O   SER A 116     -14.560  -0.779  -1.884  1.00 98.95           O  
ATOM   1773  OG  SER A 116     -12.214   0.229   0.076  1.00 98.95           O  
ATOM   1774  HG  SER A 116     -13.106  -0.068   0.270  1.00 98.95           H  
ATOM   1775  N   GLY A 117     -13.959  -2.788  -1.074  1.00 98.66           N  
ATOM   1776  H   GLY A 117     -13.204  -3.454  -0.992  1.00 98.66           H  
ATOM   1777  CA  GLY A 117     -15.267  -3.175  -0.542  1.00 98.66           C  
ATOM   1778  HA2 GLY A 117     -15.461  -2.609   0.369  1.00 98.66           H  
ATOM   1779  HA3 GLY A 117     -15.253  -4.234  -0.286  1.00 98.66           H  
ATOM   1780  C   GLY A 117     -16.415  -2.946  -1.528  1.00 98.66           C  
ATOM   1781  O   GLY A 117     -16.347  -3.379  -2.678  1.00 98.66           O  
ATOM   1782  N   GLU A 118     -17.461  -2.245  -1.078  1.00 98.41           N  
ATOM   1783  H   GLU A 118     -17.441  -1.883  -0.136  1.00 98.41           H  
ATOM   1784  CA  GLU A 118     -18.662  -1.958  -1.880  1.00 98.41           C  
ATOM   1785  HA  GLU A 118     -19.127  -2.907  -2.146  1.00 98.41           H  
ATOM   1786  C   GLU A 118     -18.344  -1.259  -3.210  1.00 98.41           C  
ATOM   1787  CB  GLU A 118     -19.700  -1.169  -1.049  1.00 98.41           C  
ATOM   1788  HB2 GLU A 118     -19.900  -1.731  -0.137  1.00 98.41           H  
ATOM   1789  HB3 GLU A 118     -20.626  -1.114  -1.621  1.00 98.41           H  
ATOM   1790  O   GLU A 118     -18.874  -1.662  -4.240  1.00 98.41           O  
ATOM   1791  CG  GLU A 118     -19.271   0.264  -0.672  1.00 98.41           C  
ATOM   1792  HG2 GLU A 118     -19.119   0.842  -1.583  1.00 98.41           H  
ATOM   1793  HG3 GLU A 118     -18.320   0.199  -0.143  1.00 98.41           H  
ATOM   1794  CD  GLU A 118     -20.262   1.041   0.218  1.00 98.41           C  
ATOM   1795  OE1 GLU A 118     -19.999   2.246   0.478  1.00 98.41           O  
ATOM   1796  OE2 GLU A 118     -21.260   0.456   0.690  1.00 98.41           O  
ATOM   1797  N   GLY A 119     -17.413  -0.299  -3.232  1.00 98.75           N  
ATOM   1798  H   GLY A 119     -16.968  -0.025  -2.368  1.00 98.75           H  
ATOM   1799  CA  GLY A 119     -17.062   0.411  -4.464  1.00 98.75           C  
ATOM   1800  HA2 GLY A 119     -16.360   1.211  -4.230  1.00 98.75           H  
ATOM   1801  HA3 GLY A 119     -17.961   0.853  -4.895  1.00 98.75           H  
ATOM   1802  C   GLY A 119     -16.412  -0.495  -5.508  1.00 98.75           C  
ATOM   1803  O   GLY A 119     -16.689  -0.368  -6.701  1.00 98.75           O  
ATOM   1804  N   ALA A 120     -15.603  -1.465  -5.068  1.00 98.92           N  
ATOM   1805  H   ALA A 120     -15.472  -1.561  -4.071  1.00 98.92           H  
ATOM   1806  CA  ALA A 120     -15.022  -2.470  -5.956  1.00 98.92           C  
ATOM   1807  HA  ALA A 120     -14.564  -1.961  -6.804  1.00 98.92           H  
ATOM   1808  C   ALA A 120     -16.094  -3.425  -6.517  1.00 98.92           C  
ATOM   1809  CB  ALA A 120     -13.921  -3.222  -5.198  1.00 98.92           C  
ATOM   1810  HB1 ALA A 120     -14.349  -3.796  -4.376  1.00 98.92           H  
ATOM   1811  HB2 ALA A 120     -13.406  -3.899  -5.879  1.00 98.92           H  
ATOM   1812  HB3 ALA A 120     -13.196  -2.513  -4.799  1.00 98.92           H  
ATOM   1813  O   ALA A 120     -16.067  -3.751  -7.705  1.00 98.92           O  
ATOM   1814  N   ILE A 121     -17.061  -3.832  -5.687  1.00 98.84           N  
ATOM   1815  H   ILE A 121     -17.038  -3.497  -4.734  1.00 98.84           H  
ATOM   1816  CA  ILE A 121     -18.186  -4.689  -6.097  1.00 98.84           C  
ATOM   1817  HA  ILE A 121     -17.790  -5.571  -6.599  1.00 98.84           H  
ATOM   1818  C   ILE A 121     -19.072  -3.948  -7.105  1.00 98.84           C  
ATOM   1819  CB  ILE A 121     -18.997  -5.157  -4.864  1.00 98.84           C  
ATOM   1820  HB  ILE A 121     -19.347  -4.275  -4.328  1.00 98.84           H  
ATOM   1821  O   ILE A 121     -19.354  -4.475  -8.182  1.00 98.84           O  
ATOM   1822  CG1 ILE A 121     -18.118  -5.999  -3.910  1.00 98.84           C  
ATOM   1823 HG12 ILE A 121     -17.157  -5.508  -3.756  1.00 98.84           H  
ATOM   1824 HG13 ILE A 121     -17.917  -6.970  -4.362  1.00 98.84           H  
ATOM   1825  CG2 ILE A 121     -20.229  -5.983  -5.290  1.00 98.84           C  
ATOM   1826 HG21 ILE A 121     -19.913  -6.874  -5.833  1.00 98.84           H  
ATOM   1827 HG22 ILE A 121     -20.801  -6.282  -4.412  1.00 98.84           H  
ATOM   1828 HG23 ILE A 121     -20.892  -5.386  -5.916  1.00 98.84           H  
ATOM   1829  CD1 ILE A 121     -18.738  -6.204  -2.523  1.00 98.84           C  
ATOM   1830 HD11 ILE A 121     -19.609  -6.856  -2.584  1.00 98.84           H  
ATOM   1831 HD12 ILE A 121     -17.999  -6.661  -1.865  1.00 98.84           H  
ATOM   1832 HD13 ILE A 121     -19.030  -5.242  -2.100  1.00 98.84           H  
ATOM   1833  N   ASP A 122     -19.461  -2.710  -6.808  1.00 98.77           N  
ATOM   1834  H   ASP A 122     -19.243  -2.341  -5.893  1.00 98.77           H  
ATOM   1835  CA  ASP A 122     -20.292  -1.885  -7.686  1.00 98.77           C  
ATOM   1836  HA  ASP A 122     -21.234  -2.399  -7.879  1.00 98.77           H  
ATOM   1837  C   ASP A 122     -19.617  -1.640  -9.038  1.00 98.77           C  
ATOM   1838  CB  ASP A 122     -20.585  -0.537  -7.009  1.00 98.77           C  
ATOM   1839  HB2 ASP A 122     -20.924   0.163  -7.774  1.00 98.77           H  
ATOM   1840  HB3 ASP A 122     -19.667  -0.135  -6.581  1.00 98.77           H  
ATOM   1841  O   ASP A 122     -20.260  -1.734 -10.090  1.00 98.77           O  
ATOM   1842  CG  ASP A 122     -21.675  -0.598  -5.936  1.00 98.77           C  
ATOM   1843  OD1 ASP A 122     -22.367  -1.639  -5.849  1.00 98.77           O  
ATOM   1844  OD2 ASP A 122     -21.883   0.459  -5.302  1.00 98.77           O  
ATOM   1845  N   PHE A 123     -18.306  -1.375  -9.031  1.00 98.88           N  
ATOM   1846  H   PHE A 123     -17.842  -1.275  -8.140  1.00 98.88           H  
ATOM   1847  CA  PHE A 123     -17.513  -1.257 -10.249  1.00 98.88           C  
ATOM   1848  HA  PHE A 123     -17.953  -0.483 -10.878  1.00 98.88           H  
ATOM   1849  C   PHE A 123     -17.516  -2.560 -11.058  1.00 98.88           C  
ATOM   1850  CB  PHE A 123     -16.089  -0.827  -9.891  1.00 98.88           C  
ATOM   1851  HB2 PHE A 123     -16.131   0.136  -9.382  1.00 98.88           H  
ATOM   1852  HB3 PHE A 123     -15.654  -1.547  -9.198  1.00 98.88           H  
ATOM   1853  O   PHE A 123     -17.756  -2.523 -12.269  1.00 98.88           O  
ATOM   1854  CG  PHE A 123     -15.187  -0.705 -11.101  1.00 98.88           C  
ATOM   1855  CD1 PHE A 123     -14.452  -1.819 -11.544  1.00 98.88           C  
ATOM   1856  HD1 PHE A 123     -14.505  -2.750 -10.999  1.00 98.88           H  
ATOM   1857  CD2 PHE A 123     -15.094   0.516 -11.792  1.00 98.88           C  
ATOM   1858  HD2 PHE A 123     -15.630   1.383 -11.434  1.00 98.88           H  
ATOM   1859  CE1 PHE A 123     -13.629  -1.718 -12.678  1.00 98.88           C  
ATOM   1860  HE1 PHE A 123     -13.037  -2.564 -12.994  1.00 98.88           H  
ATOM   1861  CE2 PHE A 123     -14.264   0.621 -12.921  1.00 98.88           C  
ATOM   1862  HE2 PHE A 123     -14.148   1.571 -13.422  1.00 98.88           H  
ATOM   1863  CZ  PHE A 123     -13.536  -0.496 -13.365  1.00 98.88           C  
ATOM   1864  HZ  PHE A 123     -12.869  -0.404 -14.210  1.00 98.88           H  
ATOM   1865  N   ALA A 124     -17.303  -3.709 -10.412  1.00 98.88           N  
ATOM   1866  H   ALA A 124     -17.108  -3.680  -9.421  1.00 98.88           H  
ATOM   1867  CA  ALA A 124     -17.323  -5.013 -11.068  1.00 98.88           C  
ATOM   1868  HA  ALA A 124     -16.573  -5.015 -11.859  1.00 98.88           H  
ATOM   1869  C   ALA A 124     -18.689  -5.291 -11.722  1.00 98.88           C  
ATOM   1870  CB  ALA A 124     -16.925  -6.074 -10.034  1.00 98.88           C  
ATOM   1871  HB1 ALA A 124     -17.665  -6.134  -9.236  1.00 98.88           H  
ATOM   1872  HB2 ALA A 124     -15.959  -5.809  -9.605  1.00 98.88           H  
ATOM   1873  HB3 ALA A 124     -16.828  -7.053 -10.503  1.00 98.88           H  
ATOM   1874  O   ALA A 124     -18.755  -5.621 -12.909  1.00 98.88           O  
ATOM   1875  N   ARG A 125     -19.793  -5.047 -11.001  1.00 98.78           N  
ATOM   1876  H   ARG A 125     -19.664  -4.760 -10.041  1.00 98.78           H  
ATOM   1877  CA  ARG A 125     -21.163  -5.218 -11.520  1.00 98.78           C  
ATOM   1878  HA  ARG A 125     -21.257  -6.225 -11.925  1.00 98.78           H  
ATOM   1879  C   ARG A 125     -21.462  -4.280 -12.689  1.00 98.78           C  
ATOM   1880  CB  ARG A 125     -22.188  -5.012 -10.391  1.00 98.78           C  
ATOM   1881  HB2 ARG A 125     -22.048  -4.020  -9.962  1.00 98.78           H  
ATOM   1882  HB3 ARG A 125     -23.193  -5.056 -10.811  1.00 98.78           H  
ATOM   1883  O   ARG A 125     -21.999  -4.722 -13.707  1.00 98.78           O  
ATOM   1884  CG  ARG A 125     -22.093  -6.044  -9.259  1.00 98.78           C  
ATOM   1885  HG2 ARG A 125     -21.086  -6.042  -8.841  1.00 98.78           H  
ATOM   1886  HG3 ARG A 125     -22.783  -5.753  -8.466  1.00 98.78           H  
ATOM   1887  CD  ARG A 125     -22.420  -7.473  -9.699  1.00 98.78           C  
ATOM   1888  HD2 ARG A 125     -23.462  -7.524 -10.015  1.00 98.78           H  
ATOM   1889  HD3 ARG A 125     -21.794  -7.752 -10.546  1.00 98.78           H  
ATOM   1890  NE  ARG A 125     -22.199  -8.397  -8.575  1.00 98.78           N  
ATOM   1891  HE  ARG A 125     -22.858  -8.351  -7.812  1.00 98.78           H  
ATOM   1892  NH1 ARG A 125     -20.227  -9.396  -9.266  1.00 98.78           N  
ATOM   1893 HH11 ARG A 125     -20.307  -9.023 -10.202  1.00 98.78           H  
ATOM   1894 HH12 ARG A 125     -19.606 -10.182  -9.135  1.00 98.78           H  
ATOM   1895  NH2 ARG A 125     -21.051  -9.839  -7.272  1.00 98.78           N  
ATOM   1896 HH21 ARG A 125     -20.251 -10.445  -7.155  1.00 98.78           H  
ATOM   1897 HH22 ARG A 125     -21.629  -9.642  -6.467  1.00 98.78           H  
ATOM   1898  CZ  ARG A 125     -21.163  -9.195  -8.390  1.00 98.78           C  
ATOM   1899  N   LYS A 126     -21.076  -2.999 -12.599  1.00 98.39           N  
ATOM   1900  H   LYS A 126     -20.655  -2.696 -11.733  1.00 98.39           H  
ATOM   1901  CA  LYS A 126     -21.205  -2.042 -13.717  1.00 98.39           C  
ATOM   1902  HA  LYS A 126     -22.255  -1.979 -14.005  1.00 98.39           H  
ATOM   1903  C   LYS A 126     -20.463  -2.514 -14.968  1.00 98.39           C  
ATOM   1904  CB  LYS A 126     -20.700  -0.650 -13.303  1.00 98.39           C  
ATOM   1905  HB2 LYS A 126     -20.148  -0.204 -14.131  1.00 98.39           H  
ATOM   1906  HB3 LYS A 126     -20.010  -0.732 -12.462  1.00 98.39           H  
ATOM   1907  O   LYS A 126     -20.973  -2.330 -16.072  1.00 98.39           O  
ATOM   1908  CG  LYS A 126     -21.860   0.289 -12.953  1.00 98.39           C  
ATOM   1909  HG2 LYS A 126     -22.482   0.437 -13.836  1.00 98.39           H  
ATOM   1910  HG3 LYS A 126     -22.463  -0.156 -12.161  1.00 98.39           H  
ATOM   1911  CD  LYS A 126     -21.316   1.640 -12.477  1.00 98.39           C  
ATOM   1912  HD2 LYS A 126     -20.765   1.476 -11.551  1.00 98.39           H  
ATOM   1913  HD3 LYS A 126     -20.634   2.044 -13.225  1.00 98.39           H  
ATOM   1914  CE  LYS A 126     -22.456   2.634 -12.232  1.00 98.39           C  
ATOM   1915  HE2 LYS A 126     -22.912   2.892 -13.187  1.00 98.39           H  
ATOM   1916  HE3 LYS A 126     -23.209   2.142 -11.615  1.00 98.39           H  
ATOM   1917  NZ  LYS A 126     -21.959   3.848 -11.537  1.00 98.39           N  
ATOM   1918  HZ1 LYS A 126     -21.564   3.591 -10.644  1.00 98.39           H  
ATOM   1919  HZ2 LYS A 126     -21.233   4.304 -12.071  1.00 98.39           H  
ATOM   1920  HZ3 LYS A 126     -22.707   4.503 -11.360  1.00 98.39           H  
ATOM   1921  N   ASN A 127     -19.314  -3.160 -14.785  1.00 98.47           N  
ATOM   1922  H   ASN A 127     -18.969  -3.247 -13.840  1.00 98.47           H  
ATOM   1923  CA  ASN A 127     -18.463  -3.677 -15.854  1.00 98.47           C  
ATOM   1924  HA  ASN A 127     -18.704  -3.145 -16.774  1.00 98.47           H  
ATOM   1925  C   ASN A 127     -18.703  -5.160 -16.187  1.00 98.47           C  
ATOM   1926  CB  ASN A 127     -17.003  -3.349 -15.532  1.00 98.47           C  
ATOM   1927  HB2 ASN A 127     -16.356  -3.836 -16.262  1.00 98.47           H  
ATOM   1928  HB3 ASN A 127     -16.738  -3.725 -14.543  1.00 98.47           H  
ATOM   1929  O   ASN A 127     -17.837  -5.799 -16.775  1.00 98.47           O  
ATOM   1930  CG  ASN A 127     -16.735  -1.861 -15.625  1.00 98.47           C  
ATOM   1931  ND2 ASN A 127     -16.589  -1.187 -14.513  1.00 98.47           N  
ATOM   1932 HD21 ASN A 127     -16.187  -0.263 -14.590  1.00 98.47           H  
ATOM   1933 HD22 ASN A 127     -16.656  -1.666 -13.626  1.00 98.47           H  
ATOM   1934  OD1 ASN A 127     -16.687  -1.286 -16.699  1.00 98.47           O  
ATOM   1935  N   LYS A 128     -19.899  -5.688 -15.886  1.00 97.42           N  
ATOM   1936  H   LYS A 128     -20.513  -5.142 -15.300  1.00 97.42           H  
ATOM   1937  CA  LYS A 128     -20.372  -7.014 -16.335  1.00 97.42           C  
ATOM   1938  HA  LYS A 128     -21.389  -7.137 -15.964  1.00 97.42           H  
ATOM   1939  C   LYS A 128     -19.643  -8.219 -15.731  1.00 97.42           C  
ATOM   1940  CB  LYS A 128     -20.421  -7.100 -17.880  1.00 97.42           C  
ATOM   1941  HB2 LYS A 128     -19.406  -7.195 -18.265  1.00 97.42           H  
ATOM   1942  HB3 LYS A 128     -20.950  -8.010 -18.161  1.00 97.42           H  
ATOM   1943  O   LYS A 128     -19.763  -9.318 -16.260  1.00 97.42           O  
ATOM   1944  CG  LYS A 128     -21.093  -5.917 -18.589  1.00 97.42           C  
ATOM   1945  HG2 LYS A 128     -21.088  -6.110 -19.662  1.00 97.42           H  
ATOM   1946  HG3 LYS A 128     -20.534  -4.999 -18.407  1.00 97.42           H  
ATOM   1947  CD  LYS A 128     -22.537  -5.748 -18.117  1.00 97.42           C  
ATOM   1948  HD2 LYS A 128     -23.080  -6.678 -18.284  1.00 97.42           H  
ATOM   1949  HD3 LYS A 128     -22.544  -5.518 -17.052  1.00 97.42           H  
ATOM   1950  CE  LYS A 128     -23.207  -4.607 -18.873  1.00 97.42           C  
ATOM   1951  HE2 LYS A 128     -23.224  -4.851 -19.935  1.00 97.42           H  
ATOM   1952  HE3 LYS A 128     -22.609  -3.706 -18.735  1.00 97.42           H  
ATOM   1953  NZ  LYS A 128     -24.576  -4.406 -18.352  1.00 97.42           N  
ATOM   1954  HZ1 LYS A 128     -25.044  -3.657 -18.842  1.00 97.42           H  
ATOM   1955  HZ2 LYS A 128     -24.526  -4.182 -17.368  1.00 97.42           H  
ATOM   1956  HZ3 LYS A 128     -25.106  -5.261 -18.445  1.00 97.42           H  
ATOM   1957  N   TYR A 129     -18.969  -8.044 -14.597  1.00 98.39           N  
ATOM   1958  H   TYR A 129     -18.893  -7.116 -14.207  1.00 98.39           H  
ATOM   1959  CA  TYR A 129     -18.571  -9.175 -13.764  1.00 98.39           C  
ATOM   1960  HA  TYR A 129     -18.284 -10.012 -14.402  1.00 98.39           H  
ATOM   1961  C   TYR A 129     -19.769  -9.602 -12.917  1.00 98.39           C  
ATOM   1962  CB  TYR A 129     -17.351  -8.821 -12.917  1.00 98.39           C  
ATOM   1963  HB2 TYR A 129     -17.156  -9.638 -12.222  1.00 98.39           H  
ATOM   1964  HB3 TYR A 129     -17.579  -7.931 -12.331  1.00 98.39           H  
ATOM   1965  O   TYR A 129     -20.210  -8.879 -12.017  1.00 98.39           O  
ATOM   1966  CG  TYR A 129     -16.108  -8.579 -13.744  1.00 98.39           C  
ATOM   1967  CD1 TYR A 129     -15.279  -9.661 -14.099  1.00 98.39           C  
ATOM   1968  HD1 TYR A 129     -15.513 -10.663 -13.770  1.00 98.39           H  
ATOM   1969  CD2 TYR A 129     -15.806  -7.281 -14.199  1.00 98.39           C  
ATOM   1970  HD2 TYR A 129     -16.459  -6.457 -13.953  1.00 98.39           H  
ATOM   1971  CE1 TYR A 129     -14.150  -9.444 -14.909  1.00 98.39           C  
ATOM   1972  HE1 TYR A 129     -13.520 -10.270 -15.203  1.00 98.39           H  
ATOM   1973  CE2 TYR A 129     -14.672  -7.060 -15.000  1.00 98.39           C  
ATOM   1974  HE2 TYR A 129     -14.450  -6.067 -15.362  1.00 98.39           H  
ATOM   1975  OH  TYR A 129     -12.761  -7.929 -16.147  1.00 98.39           O  
ATOM   1976  HH  TYR A 129     -12.625  -7.000 -16.350  1.00 98.39           H  
ATOM   1977  CZ  TYR A 129     -13.844  -8.144 -15.360  1.00 98.39           C  
ATOM   1978  N   GLU A 130     -20.324 -10.761 -13.252  1.00 97.62           N  
ATOM   1979  H   GLU A 130     -19.922 -11.272 -14.024  1.00 97.62           H  
ATOM   1980  CA  GLU A 130     -21.494 -11.353 -12.603  1.00 97.62           C  
ATOM   1981  HA  GLU A 130     -22.299 -10.619 -12.572  1.00 97.62           H  
ATOM   1982  C   GLU A 130     -21.191 -11.781 -11.158  1.00 97.62           C  
ATOM   1983  CB  GLU A 130     -21.975 -12.553 -13.438  1.00 97.62           C  
ATOM   1984  HB2 GLU A 130     -21.124 -13.216 -13.591  1.00 97.62           H  
ATOM   1985  HB3 GLU A 130     -22.718 -13.119 -12.877  1.00 97.62           H  
ATOM   1986  O   GLU A 130     -20.038 -11.860 -10.724  1.00 97.62           O  
ATOM   1987  CG  GLU A 130     -22.547 -12.180 -14.823  1.00 97.62           C  
ATOM   1988  HG2 GLU A 130     -21.909 -11.434 -15.296  1.00 97.62           H  
ATOM   1989  HG3 GLU A 130     -22.508 -13.073 -15.447  1.00 97.62           H  
ATOM   1990  CD  GLU A 130     -24.006 -11.693 -14.794  1.00 97.62           C  
ATOM   1991  OE1 GLU A 130     -24.322 -10.723 -15.525  1.00 97.62           O  
ATOM   1992  OE2 GLU A 130     -24.810 -12.286 -14.040  1.00 97.62           O  
ATOM   1993  N   TYR A 131     -22.252 -12.038 -10.392  1.00 98.23           N  
ATOM   1994  H   TYR A 131     -23.161 -12.059 -10.831  1.00 98.23           H  
ATOM   1995  CA  TYR A 131     -22.118 -12.634  -9.066  1.00 98.23           C  
ATOM   1996  HA  TYR A 131     -21.447 -12.022  -8.463  1.00 98.23           H  
ATOM   1997  C   TYR A 131     -21.493 -14.027  -9.167  1.00 98.23           C  
ATOM   1998  CB  TYR A 131     -23.488 -12.683  -8.376  1.00 98.23           C  
ATOM   1999  HB2 TYR A 131     -23.836 -11.663  -8.210  1.00 98.23           H  
ATOM   2000  HB3 TYR A 131     -24.201 -13.171  -9.042  1.00 98.23           H  
ATOM   2001  O   TYR A 131     -21.969 -14.872  -9.924  1.00 98.23           O  
ATOM   2002  CG  TYR A 131     -23.481 -13.430  -7.055  1.00 98.23           C  
ATOM   2003  CD1 TYR A 131     -23.670 -14.827  -7.035  1.00 98.23           C  
ATOM   2004  HD1 TYR A 131     -23.843 -15.359  -7.959  1.00 98.23           H  
ATOM   2005  CD2 TYR A 131     -23.247 -12.740  -5.851  1.00 98.23           C  
ATOM   2006  HD2 TYR A 131     -23.105 -11.670  -5.851  1.00 98.23           H  
ATOM   2007  CE1 TYR A 131     -23.587 -15.536  -5.820  1.00 98.23           C  
ATOM   2008  HE1 TYR A 131     -23.701 -16.609  -5.800  1.00 98.23           H  
ATOM   2009  CE2 TYR A 131     -23.156 -13.446  -4.638  1.00 98.23           C  
ATOM   2010  HE2 TYR A 131     -22.955 -12.919  -3.717  1.00 98.23           H  
ATOM   2011  OH  TYR A 131     -23.161 -15.526  -3.455  1.00 98.23           O  
ATOM   2012  HH  TYR A 131     -22.778 -14.949  -2.790  1.00 98.23           H  
ATOM   2013  CZ  TYR A 131     -23.305 -14.847  -4.622  1.00 98.23           C  
ATOM   2014  N   PHE A 132     -20.477 -14.280  -8.348  1.00 98.45           N  
ATOM   2015  H   PHE A 132     -20.091 -13.525  -7.800  1.00 98.45           H  
ATOM   2016  CA  PHE A 132     -19.844 -15.587  -8.226  1.00 98.45           C  
ATOM   2017  HA  PHE A 132     -20.520 -16.368  -8.573  1.00 98.45           H  
ATOM   2018  C   PHE A 132     -19.484 -15.851  -6.770  1.00 98.45           C  
ATOM   2019  CB  PHE A 132     -18.588 -15.605  -9.094  1.00 98.45           C  
ATOM   2020  HB2 PHE A 132     -18.864 -15.397 -10.127  1.00 98.45           H  
ATOM   2021  HB3 PHE A 132     -17.922 -14.807  -8.764  1.00 98.45           H  
ATOM   2022  O   PHE A 132     -18.765 -15.060  -6.174  1.00 98.45           O  
ATOM   2023  CG  PHE A 132     -17.850 -16.923  -9.038  1.00 98.45           C  
ATOM   2024  CD1 PHE A 132     -16.809 -17.123  -8.110  1.00 98.45           C  
ATOM   2025  HD1 PHE A 132     -16.536 -16.337  -7.422  1.00 98.45           H  
ATOM   2026  CD2 PHE A 132     -18.188 -17.941  -9.945  1.00 98.45           C  
ATOM   2027  HD2 PHE A 132     -18.957 -17.777 -10.686  1.00 98.45           H  
ATOM   2028  CE1 PHE A 132     -16.088 -18.330  -8.116  1.00 98.45           C  
ATOM   2029  HE1 PHE A 132     -15.249 -18.465  -7.450  1.00 98.45           H  
ATOM   2030  CE2 PHE A 132     -17.474 -19.149  -9.944  1.00 98.45           C  
ATOM   2031  HE2 PHE A 132     -17.684 -19.901 -10.690  1.00 98.45           H  
ATOM   2032  CZ  PHE A 132     -16.419 -19.339  -9.038  1.00 98.45           C  
ATOM   2033  HZ  PHE A 132     -15.828 -20.241  -9.096  1.00 98.45           H  
ATOM   2034  N   ASN A 133     -19.941 -16.963  -6.195  1.00 97.95           N  
ATOM   2035  H   ASN A 133     -20.452 -17.629  -6.755  1.00 97.95           H  
ATOM   2036  CA  ASN A 133     -19.561 -17.337  -4.835  1.00 97.95           C  
ATOM   2037  HA  ASN A 133     -19.446 -16.428  -4.244  1.00 97.95           H  
ATOM   2038  C   ASN A 133     -18.229 -18.119  -4.849  1.00 97.95           C  
ATOM   2039  CB  ASN A 133     -20.701 -18.139  -4.190  1.00 97.95           C  
ATOM   2040  HB2 ASN A 133     -21.617 -17.550  -4.226  1.00 97.95           H  
ATOM   2041  HB3 ASN A 133     -20.854 -19.066  -4.742  1.00 97.95           H  
ATOM   2042  O   ASN A 133     -18.214 -19.250  -5.337  1.00 97.95           O  
ATOM   2043  CG  ASN A 133     -20.412 -18.487  -2.738  1.00 97.95           C  
ATOM   2044  ND2 ASN A 133     -21.354 -19.093  -2.057  1.00 97.95           N  
ATOM   2045 HD21 ASN A 133     -21.132 -19.303  -1.095  1.00 97.95           H  
ATOM   2046 HD22 ASN A 133     -22.250 -19.280  -2.483  1.00 97.95           H  
ATOM   2047  OD1 ASN A 133     -19.352 -18.235  -2.189  1.00 97.95           O  
ATOM   2048  N   PRO A 134     -17.130 -17.580  -4.287  1.00 97.56           N  
ATOM   2049  CA  PRO A 134     -15.827 -18.248  -4.286  1.00 97.56           C  
ATOM   2050  HA  PRO A 134     -15.633 -18.686  -5.265  1.00 97.56           H  
ATOM   2051  C   PRO A 134     -15.692 -19.367  -3.238  1.00 97.56           C  
ATOM   2052  CB  PRO A 134     -14.826 -17.118  -4.030  1.00 97.56           C  
ATOM   2053  HB2 PRO A 134     -14.585 -16.616  -4.967  1.00 97.56           H  
ATOM   2054  HB3 PRO A 134     -13.921 -17.472  -3.537  1.00 97.56           H  
ATOM   2055  O   PRO A 134     -14.662 -20.047  -3.194  1.00 97.56           O  
ATOM   2056  CG  PRO A 134     -15.606 -16.173  -3.121  1.00 97.56           C  
ATOM   2057  HG2 PRO A 134     -15.599 -16.560  -2.102  1.00 97.56           H  
ATOM   2058  HG3 PRO A 134     -15.215 -15.156  -3.155  1.00 97.56           H  
ATOM   2059  CD  PRO A 134     -17.020 -16.257  -3.676  1.00 97.56           C  
ATOM   2060  HD2 PRO A 134     -17.144 -15.487  -4.437  1.00 97.56           H  
ATOM   2061  HD3 PRO A 134     -17.747 -16.120  -2.875  1.00 97.56           H  
ATOM   2062  N   ILE A 135     -16.685 -19.559  -2.363  1.00 96.94           N  
ATOM   2063  H   ILE A 135     -17.523 -19.002  -2.448  1.00 96.94           H  
ATOM   2064  CA  ILE A 135     -16.617 -20.530  -1.267  1.00 96.94           C  
ATOM   2065  HA  ILE A 135     -15.614 -20.488  -0.842  1.00 96.94           H  
ATOM   2066  C   ILE A 135     -16.846 -21.947  -1.796  1.00 96.94           C  
ATOM   2067  CB  ILE A 135     -17.603 -20.176  -0.131  1.00 96.94           C  
ATOM   2068  HB  ILE A 135     -18.615 -20.137  -0.535  1.00 96.94           H  
ATOM   2069  O   ILE A 135     -17.927 -22.301  -2.264  1.00 96.94           O  
ATOM   2070  CG1 ILE A 135     -17.243 -18.805   0.479  1.00 96.94           C  
ATOM   2071 HG12 ILE A 135     -17.134 -18.063  -0.313  1.00 96.94           H  
ATOM   2072 HG13 ILE A 135     -16.287 -18.910   0.991  1.00 96.94           H  
ATOM   2073  CG2 ILE A 135     -17.553 -21.260   0.961  1.00 96.94           C  
ATOM   2074 HG21 ILE A 135     -17.912 -22.213   0.574  1.00 96.94           H  
ATOM   2075 HG22 ILE A 135     -16.536 -21.380   1.335  1.00 96.94           H  
ATOM   2076 HG23 ILE A 135     -18.206 -20.990   1.791  1.00 96.94           H  
ATOM   2077  CD1 ILE A 135     -18.267 -18.249   1.476  1.00 96.94           C  
ATOM   2078 HD11 ILE A 135     -18.292 -18.853   2.383  1.00 96.94           H  
ATOM   2079 HD12 ILE A 135     -17.985 -17.233   1.750  1.00 96.94           H  
ATOM   2080 HD13 ILE A 135     -19.257 -18.230   1.018  1.00 96.94           H  
ATOM   2081  N   THR A 136     -15.833 -22.800  -1.646  1.00 95.35           N  
ATOM   2082  H   THR A 136     -14.971 -22.453  -1.250  1.00 95.35           H  
ATOM   2083  CA  THR A 136     -15.952 -24.236  -1.913  1.00 95.35           C  
ATOM   2084  HA  THR A 136     -16.675 -24.375  -2.716  1.00 95.35           H  
ATOM   2085  C   THR A 136     -16.469 -24.980  -0.684  1.00 95.35           C  
ATOM   2086  CB  THR A 136     -14.625 -24.849  -2.385  1.00 95.35           C  
ATOM   2087  HB  THR A 136     -14.799 -25.893  -2.644  1.00 95.35           H  
ATOM   2088  O   THR A 136     -16.230 -24.576   0.456  1.00 95.35           O  
ATOM   2089  CG2 THR A 136     -14.058 -24.147  -3.616  1.00 95.35           C  
ATOM   2090 HG21 THR A 136     -13.129 -24.626  -3.926  1.00 95.35           H  
ATOM   2091 HG22 THR A 136     -14.775 -24.216  -4.434  1.00 95.35           H  
ATOM   2092 HG23 THR A 136     -13.870 -23.093  -3.410  1.00 95.35           H  
ATOM   2093  OG1 THR A 136     -13.643 -24.808  -1.374  1.00 95.35           O  
ATOM   2094  HG1 THR A 136     -12.801 -24.710  -1.825  1.00 95.35           H  
ATOM   2095  N   ALA A 137     -17.110 -26.134  -0.896  1.00 95.16           N  
ATOM   2096  H   ALA A 137     -17.343 -26.395  -1.843  1.00 95.16           H  
ATOM   2097  CA  ALA A 137     -17.572 -26.994   0.198  1.00 95.16           C  
ATOM   2098  HA  ALA A 137     -18.319 -26.453   0.779  1.00 95.16           H  
ATOM   2099  C   ALA A 137     -16.435 -27.390   1.162  1.00 95.16           C  
ATOM   2100  CB  ALA A 137     -18.225 -28.237  -0.416  1.00 95.16           C  
ATOM   2101  HB1 ALA A 137     -19.058 -27.940  -1.054  1.00 95.16           H  
ATOM   2102  HB2 ALA A 137     -18.606 -28.876   0.380  1.00 95.16           H  
ATOM   2103  HB3 ALA A 137     -17.498 -28.797  -1.005  1.00 95.16           H  
ATOM   2104  O   ALA A 137     -16.642 -27.481   2.371  1.00 95.16           O  
ATOM   2105  N   GLN A 138     -15.218 -27.576   0.637  1.00 90.82           N  
ATOM   2106  H   GLN A 138     -15.098 -27.455  -0.359  1.00 90.82           H  
ATOM   2107  CA  GLN A 138     -14.043 -27.858   1.454  1.00 90.82           C  
ATOM   2108  HA  GLN A 138     -14.264 -28.715   2.091  1.00 90.82           H  
ATOM   2109  C   GLN A 138     -13.707 -26.682   2.380  1.00 90.82           C  
ATOM   2110  CB  GLN A 138     -12.861 -28.226   0.547  1.00 90.82           C  
ATOM   2111  HB2 GLN A 138     -12.631 -27.390  -0.114  1.00 90.82           H  
ATOM   2112  HB3 GLN A 138     -13.131 -29.090  -0.060  1.00 90.82           H  
ATOM   2113  O   GLN A 138     -13.588 -26.885   3.585  1.00 90.82           O  
ATOM   2114  CG  GLN A 138     -11.622 -28.564   1.386  1.00 90.82           C  
ATOM   2115  HG2 GLN A 138     -11.844 -29.401   2.048  1.00 90.82           H  
ATOM   2116  HG3 GLN A 138     -11.356 -27.706   2.002  1.00 90.82           H  
ATOM   2117  CD  GLN A 138     -10.399 -28.920   0.556  1.00 90.82           C  
ATOM   2118  NE2 GLN A 138      -9.238 -28.895   1.169  1.00 90.82           N  
ATOM   2119 HE21 GLN A 138      -8.432 -29.148   0.616  1.00 90.82           H  
ATOM   2120 HE22 GLN A 138      -9.215 -28.604   2.136  1.00 90.82           H  
ATOM   2121  OE1 GLN A 138     -10.454 -29.217  -0.624  1.00 90.82           O  
ATOM   2122  N   ARG A 139     -13.575 -25.456   1.852  1.00 91.28           N  
ATOM   2123  H   ARG A 139     -13.760 -25.321   0.868  1.00 91.28           H  
ATOM   2124  CA  ARG A 139     -13.226 -24.283   2.675  1.00 91.28           C  
ATOM   2125  HA  ARG A 139     -12.354 -24.524   3.283  1.00 91.28           H  
ATOM   2126  C   ARG A 139     -14.309 -23.951   3.695  1.00 91.28           C  
ATOM   2127  CB  ARG A 139     -12.909 -23.066   1.789  1.00 91.28           C  
ATOM   2128  HB2 ARG A 139     -13.714 -22.926   1.067  1.00 91.28           H  
ATOM   2129  HB3 ARG A 139     -12.865 -22.172   2.412  1.00 91.28           H  
ATOM   2130  O   ARG A 139     -13.973 -23.621   4.828  1.00 91.28           O  
ATOM   2131  CG  ARG A 139     -11.573 -23.191   1.040  1.00 91.28           C  
ATOM   2132  HG2 ARG A 139     -11.486 -22.339   0.365  1.00 91.28           H  
ATOM   2133  HG3 ARG A 139     -11.575 -24.102   0.442  1.00 91.28           H  
ATOM   2134  CD  ARG A 139     -10.352 -23.197   1.976  1.00 91.28           C  
ATOM   2135  HD2 ARG A 139     -10.339 -22.266   2.542  1.00 91.28           H  
ATOM   2136  HD3 ARG A 139     -10.433 -24.017   2.690  1.00 91.28           H  
ATOM   2137  NE  ARG A 139      -9.098 -23.382   1.216  1.00 91.28           N  
ATOM   2138  HE  ARG A 139      -8.981 -24.271   0.751  1.00 91.28           H  
ATOM   2139  NH1 ARG A 139      -8.251 -21.259   1.415  1.00 91.28           N  
ATOM   2140 HH11 ARG A 139      -8.910 -21.086   2.161  1.00 91.28           H  
ATOM   2141 HH12 ARG A 139      -7.758 -20.481   1.000  1.00 91.28           H  
ATOM   2142  NH2 ARG A 139      -7.260 -22.688   0.058  1.00 91.28           N  
ATOM   2143 HH21 ARG A 139      -6.798 -21.863  -0.297  1.00 91.28           H  
ATOM   2144 HH22 ARG A 139      -7.419 -23.422  -0.617  1.00 91.28           H  
ATOM   2145  CZ  ARG A 139      -8.206 -22.452   0.920  1.00 91.28           C  
ATOM   2146  N   GLN A 140     -15.579 -24.135   3.333  1.00 94.98           N  
ATOM   2147  H   GLN A 140     -15.776 -24.360   2.368  1.00 94.98           H  
ATOM   2148  CA  GLN A 140     -16.702 -24.007   4.261  1.00 94.98           C  
ATOM   2149  HA  GLN A 140     -16.709 -22.990   4.653  1.00 94.98           H  
ATOM   2150  C   GLN A 140     -16.558 -24.968   5.454  1.00 94.98           C  
ATOM   2151  CB  GLN A 140     -18.006 -24.252   3.483  1.00 94.98           C  
ATOM   2152  HB2 GLN A 140     -18.031 -23.598   2.611  1.00 94.98           H  
ATOM   2153  HB3 GLN A 140     -18.031 -25.282   3.129  1.00 94.98           H  
ATOM   2154  O   GLN A 140     -16.620 -24.543   6.605  1.00 94.98           O  
ATOM   2155  CG  GLN A 140     -19.260 -23.993   4.327  1.00 94.98           C  
ATOM   2156  HG2 GLN A 140     -20.145 -24.201   3.726  1.00 94.98           H  
ATOM   2157  HG3 GLN A 140     -19.268 -24.677   5.175  1.00 94.98           H  
ATOM   2158  CD  GLN A 140     -19.352 -22.554   4.822  1.00 94.98           C  
ATOM   2159  NE2 GLN A 140     -19.722 -22.346   6.061  1.00 94.98           N  
ATOM   2160 HE21 GLN A 140     -20.015 -23.133   6.622  1.00 94.98           H  
ATOM   2161 HE22 GLN A 140     -19.788 -21.386   6.370  1.00 94.98           H  
ATOM   2162  OE1 GLN A 140     -19.094 -21.605   4.101  1.00 94.98           O  
ATOM   2163  N   SER A 141     -16.277 -26.248   5.191  1.00 93.13           N  
ATOM   2164  H   SER A 141     -16.242 -26.549   4.228  1.00 93.13           H  
ATOM   2165  CA  SER A 141     -16.077 -27.244   6.250  1.00 93.13           C  
ATOM   2166  HA  SER A 141     -16.951 -27.229   6.901  1.00 93.13           H  
ATOM   2167  C   SER A 141     -14.847 -26.946   7.118  1.00 93.13           C  
ATOM   2168  CB  SER A 141     -15.964 -28.634   5.622  1.00 93.13           C  
ATOM   2169  HB2 SER A 141     -15.108 -28.668   4.948  1.00 93.13           H  
ATOM   2170  HB3 SER A 141     -16.869 -28.840   5.049  1.00 93.13           H  
ATOM   2171  O   SER A 141     -14.908 -27.067   8.341  1.00 93.13           O  
ATOM   2172  OG  SER A 141     -15.811 -29.621   6.623  1.00 93.13           O  
ATOM   2173  HG  SER A 141     -16.419 -29.408   7.335  1.00 93.13           H  
ATOM   2174  N   GLU A 142     -13.733 -26.520   6.514  1.00 89.05           N  
ATOM   2175  H   GLU A 142     -13.729 -26.455   5.506  1.00 89.05           H  
ATOM   2176  CA  GLU A 142     -12.516 -26.154   7.250  1.00 89.05           C  
ATOM   2177  HA  GLU A 142     -12.228 -26.991   7.887  1.00 89.05           H  
ATOM   2178  C   GLU A 142     -12.740 -24.951   8.181  1.00 89.05           C  
ATOM   2179  CB  GLU A 142     -11.369 -25.856   6.268  1.00 89.05           C  
ATOM   2180  HB2 GLU A 142     -10.529 -25.450   6.831  1.00 89.05           H  
ATOM   2181  HB3 GLU A 142     -11.697 -25.104   5.550  1.00 89.05           H  
ATOM   2182  O   GLU A 142     -12.213 -24.935   9.299  1.00 89.05           O  
ATOM   2183  CG  GLU A 142     -10.882 -27.107   5.512  1.00 89.05           C  
ATOM   2184  HG2 GLU A 142     -10.496 -27.828   6.231  1.00 89.05           H  
ATOM   2185  HG3 GLU A 142     -11.717 -27.590   5.005  1.00 89.05           H  
ATOM   2186  CD  GLU A 142      -9.774 -26.823   4.490  1.00 89.05           C  
ATOM   2187  OE1 GLU A 142      -9.323 -27.773   3.802  1.00 89.05           O  
ATOM   2188  OE2 GLU A 142      -9.202 -25.710   4.450  1.00 89.05           O  
ATOM   2189  N   TYR A 143     -13.541 -23.975   7.742  1.00 91.82           N  
ATOM   2190  H   TYR A 143     -13.918 -24.046   6.807  1.00 91.82           H  
ATOM   2191  CA  TYR A 143     -13.944 -22.824   8.546  1.00 91.82           C  
ATOM   2192  HA  TYR A 143     -13.044 -22.355   8.944  1.00 91.82           H  
ATOM   2193  C   TYR A 143     -14.830 -23.236   9.731  1.00 91.82           C  
ATOM   2194  CB  TYR A 143     -14.639 -21.793   7.649  1.00 91.82           C  
ATOM   2195  HB2 TYR A 143     -13.907 -21.408   6.940  1.00 91.82           H  
ATOM   2196  HB3 TYR A 143     -15.428 -22.282   7.079  1.00 91.82           H  
ATOM   2197  O   TYR A 143     -14.547 -22.882  10.876  1.00 91.82           O  
ATOM   2198  CG  TYR A 143     -15.243 -20.630   8.413  1.00 91.82           C  
ATOM   2199  CD1 TYR A 143     -16.615 -20.638   8.732  1.00 91.82           C  
ATOM   2200  HD1 TYR A 143     -17.242 -21.450   8.394  1.00 91.82           H  
ATOM   2201  CD2 TYR A 143     -14.430 -19.563   8.841  1.00 91.82           C  
ATOM   2202  HD2 TYR A 143     -13.379 -19.543   8.591  1.00 91.82           H  
ATOM   2203  CE1 TYR A 143     -17.165 -19.595   9.500  1.00 91.82           C  
ATOM   2204  HE1 TYR A 143     -18.215 -19.595   9.752  1.00 91.82           H  
ATOM   2205  CE2 TYR A 143     -14.980 -18.516   9.606  1.00 91.82           C  
ATOM   2206  HE2 TYR A 143     -14.351 -17.700   9.930  1.00 91.82           H  
ATOM   2207  OH  TYR A 143     -16.904 -17.561  10.718  1.00 91.82           O  
ATOM   2208  HH  TYR A 143     -16.315 -16.835  10.936  1.00 91.82           H  
ATOM   2209  CZ  TYR A 143     -16.349 -18.536   9.948  1.00 91.82           C  
ATOM   2210  N   GLU A 144     -15.860 -24.049   9.484  1.00 91.58           N  
ATOM   2211  H   GLU A 144     -16.052 -24.298   8.524  1.00 91.58           H  
ATOM   2212  CA  GLU A 144     -16.784 -24.535  10.519  1.00 91.58           C  
ATOM   2213  HA  GLU A 144     -17.256 -23.686  11.014  1.00 91.58           H  
ATOM   2214  C   GLU A 144     -16.076 -25.357  11.603  1.00 91.58           C  
ATOM   2215  CB  GLU A 144     -17.868 -25.393   9.856  1.00 91.58           C  
ATOM   2216  HB2 GLU A 144     -17.389 -26.109   9.189  1.00 91.58           H  
ATOM   2217  HB3 GLU A 144     -18.411 -25.944  10.625  1.00 91.58           H  
ATOM   2218  O   GLU A 144     -16.374 -25.228  12.792  1.00 91.58           O  
ATOM   2219  CG  GLU A 144     -18.871 -24.533   9.076  1.00 91.58           C  
ATOM   2220  HG2 GLU A 144     -18.334 -23.813   8.458  1.00 91.58           H  
ATOM   2221  HG3 GLU A 144     -19.465 -23.965   9.792  1.00 91.58           H  
ATOM   2222  CD  GLU A 144     -19.804 -25.354   8.178  1.00 91.58           C  
ATOM   2223  OE1 GLU A 144     -20.557 -24.695   7.422  1.00 91.58           O  
ATOM   2224  OE2 GLU A 144     -19.773 -26.605   8.238  1.00 91.58           O  
ATOM   2395  N   THR A 155      -0.731 -16.584  -1.125  1.00 93.46           N  
ATOM   2396  H   THR A 155       0.233 -16.877  -1.190  1.00 93.46           H  
ATOM   2397  CA  THR A 155      -1.149 -15.643  -2.149  1.00 93.46           C  
ATOM   2398  HA  THR A 155      -2.233 -15.526  -2.165  1.00 93.46           H  
ATOM   2399  C   THR A 155      -0.696 -16.253  -3.471  1.00 93.46           C  
ATOM   2400  CB  THR A 155      -0.501 -14.295  -1.823  1.00 93.46           C  
ATOM   2401  HB  THR A 155       0.551 -14.455  -1.587  1.00 93.46           H  
ATOM   2402  O   THR A 155       0.223 -17.071  -3.483  1.00 93.46           O  
ATOM   2403  CG2 THR A 155      -0.574 -13.253  -2.911  1.00 93.46           C  
ATOM   2404 HG21 THR A 155      -0.086 -13.620  -3.814  1.00 93.46           H  
ATOM   2405 HG22 THR A 155      -0.030 -12.375  -2.562  1.00 93.46           H  
ATOM   2406 HG23 THR A 155      -1.606 -12.979  -3.130  1.00 93.46           H  
ATOM   2407  OG1 THR A 155      -1.145 -13.730  -0.703  1.00 93.46           O  
ATOM   2408  HG1 THR A 155      -0.900 -12.802  -0.683  1.00 93.46           H  
ATOM   2409  N   VAL A 156      -1.340 -15.911  -4.578  1.00 98.58           N  
ATOM   2410  H   VAL A 156      -2.080 -15.226  -4.524  1.00 98.58           H  
ATOM   2411  CA  VAL A 156      -0.875 -16.294  -5.916  1.00 98.58           C  
ATOM   2412  HA  VAL A 156      -0.041 -16.990  -5.826  1.00 98.58           H  
ATOM   2413  C   VAL A 156      -0.341 -15.070  -6.636  1.00 98.58           C  
ATOM   2414  CB  VAL A 156      -1.957 -17.010  -6.737  1.00 98.58           C  
ATOM   2415  HB  VAL A 156      -1.473 -17.450  -7.609  1.00 98.58           H  
ATOM   2416  O   VAL A 156      -0.744 -13.944  -6.342  1.00 98.58           O  
ATOM   2417  CG1 VAL A 156      -2.593 -18.153  -5.949  1.00 98.58           C  
ATOM   2418 HG11 VAL A 156      -3.188 -17.760  -5.126  1.00 98.58           H  
ATOM   2419 HG12 VAL A 156      -1.816 -18.810  -5.557  1.00 98.58           H  
ATOM   2420 HG13 VAL A 156      -3.248 -18.717  -6.614  1.00 98.58           H  
ATOM   2421  CG2 VAL A 156      -3.066 -16.082  -7.239  1.00 98.58           C  
ATOM   2422 HG21 VAL A 156      -3.527 -15.564  -6.399  1.00 98.58           H  
ATOM   2423 HG22 VAL A 156      -2.654 -15.346  -7.930  1.00 98.58           H  
ATOM   2424 HG23 VAL A 156      -3.830 -16.654  -7.765  1.00 98.58           H  
ATOM   2425  N   GLY A 157       0.546 -15.269  -7.598  1.00 98.91           N  
ATOM   2426  H   GLY A 157       0.883 -16.201  -7.791  1.00 98.91           H  
ATOM   2427  CA  GLY A 157       1.075 -14.148  -8.356  1.00 98.91           C  
ATOM   2428  HA2 GLY A 157       1.754 -13.572  -7.727  1.00 98.91           H  
ATOM   2429  HA3 GLY A 157       0.253 -13.496  -8.649  1.00 98.91           H  
ATOM   2430  C   GLY A 157       1.809 -14.560  -9.610  1.00 98.91           C  
ATOM   2431  O   GLY A 157       2.105 -15.734  -9.825  1.00 98.91           O  
ATOM   2432  N   CYS A 158       2.080 -13.568 -10.447  1.00 98.97           N  
ATOM   2433  H   CYS A 158       1.826 -12.632 -10.165  1.00 98.97           H  
ATOM   2434  CA  CYS A 158       2.744 -13.732 -11.728  1.00 98.97           C  
ATOM   2435  HA  CYS A 158       3.381 -14.616 -11.694  1.00 98.97           H  
ATOM   2436  C   CYS A 158       3.615 -12.513 -12.022  1.00 98.97           C  
ATOM   2437  CB  CYS A 158       1.679 -13.930 -12.817  1.00 98.97           C  
ATOM   2438  HB2 CYS A 158       1.049 -13.043 -12.877  1.00 98.97           H  
ATOM   2439  HB3 CYS A 158       1.048 -14.780 -12.557  1.00 98.97           H  
ATOM   2440  O   CYS A 158       3.192 -11.379 -11.805  1.00 98.97           O  
ATOM   2441  SG  CYS A 158       2.458 -14.232 -14.433  1.00 98.97           S  
ATOM   2442  HG  CYS A 158       3.149 -13.091 -14.511  1.00 98.97           H  
ATOM   2443  N   VAL A 159       4.796 -12.745 -12.589  1.00 98.98           N  
ATOM   2444  H   VAL A 159       5.068 -13.707 -12.731  1.00 98.98           H  
ATOM   2445  CA  VAL A 159       5.615 -11.713 -13.230  1.00 98.98           C  
ATOM   2446  HA  VAL A 159       5.035 -10.792 -13.299  1.00 98.98           H  
ATOM   2447  C   VAL A 159       5.932 -12.180 -14.645  1.00 98.98           C  
ATOM   2448  CB  VAL A 159       6.895 -11.398 -12.433  1.00 98.98           C  
ATOM   2449  HB  VAL A 159       7.537 -12.279 -12.424  1.00 98.98           H  
ATOM   2450  O   VAL A 159       6.304 -13.337 -14.851  1.00 98.98           O  
ATOM   2451  CG1 VAL A 159       7.658 -10.230 -13.069  1.00 98.98           C  
ATOM   2452 HG11 VAL A 159       8.572 -10.039 -12.507  1.00 98.98           H  
ATOM   2453 HG12 VAL A 159       7.936 -10.465 -14.097  1.00 98.98           H  
ATOM   2454 HG13 VAL A 159       7.040  -9.333 -13.065  1.00 98.98           H  
ATOM   2455  CG2 VAL A 159       6.591 -11.009 -10.981  1.00 98.98           C  
ATOM   2456 HG21 VAL A 159       6.056 -11.813 -10.476  1.00 98.98           H  
ATOM   2457 HG22 VAL A 159       5.969 -10.114 -10.956  1.00 98.98           H  
ATOM   2458 HG23 VAL A 159       7.519 -10.818 -10.443  1.00 98.98           H  
ATOM   2459  N   ALA A 160       5.773 -11.293 -15.625  1.00 98.97           N  
ATOM   2460  H   ALA A 160       5.487 -10.354 -15.385  1.00 98.97           H  
ATOM   2461  CA  ALA A 160       6.027 -11.592 -17.029  1.00 98.97           C  
ATOM   2462  HA  ALA A 160       6.559 -12.540 -17.103  1.00 98.97           H  
ATOM   2463  C   ALA A 160       6.909 -10.521 -17.675  1.00 98.97           C  
ATOM   2464  CB  ALA A 160       4.693 -11.754 -17.767  1.00 98.97           C  
ATOM   2465  HB1 ALA A 160       4.171 -10.797 -17.797  1.00 98.97           H  
ATOM   2466  HB2 ALA A 160       4.872 -12.093 -18.787  1.00 98.97           H  
ATOM   2467  HB3 ALA A 160       4.069 -12.484 -17.251  1.00 98.97           H  
ATOM   2468  O   ALA A 160       6.782  -9.337 -17.372  1.00 98.97           O  
ATOM   2469  N   LEU A 161       7.766 -10.959 -18.596  1.00 98.93           N  
ATOM   2470  H   LEU A 161       7.789 -11.957 -18.753  1.00 98.93           H  
ATOM   2471  CA  LEU A 161       8.551 -10.133 -19.509  1.00 98.93           C  
ATOM   2472  HA  LEU A 161       8.334  -9.079 -19.335  1.00 98.93           H  
ATOM   2473  C   LEU A 161       8.152 -10.502 -20.936  1.00 98.93           C  
ATOM   2474  CB  LEU A 161      10.046 -10.390 -19.253  1.00 98.93           C  
ATOM   2475  HB2 LEU A 161      10.225 -11.463 -19.321  1.00 98.93           H  
ATOM   2476  HB3 LEU A 161      10.283 -10.072 -18.237  1.00 98.93           H  
ATOM   2477  O   LEU A 161       8.360 -11.648 -21.347  1.00 98.93           O  
ATOM   2478  CG  LEU A 161      11.000  -9.672 -20.228  1.00 98.93           C  
ATOM   2479  HG  LEU A 161      10.724  -9.899 -21.258  1.00 98.93           H  
ATOM   2480  CD1 LEU A 161      10.989  -8.161 -20.024  1.00 98.93           C  
ATOM   2481 HD11 LEU A 161      11.740  -7.690 -20.659  1.00 98.93           H  
ATOM   2482 HD12 LEU A 161      11.224  -7.923 -18.987  1.00 98.93           H  
ATOM   2483 HD13 LEU A 161      10.011  -7.751 -20.275  1.00 98.93           H  
ATOM   2484  CD2 LEU A 161      12.424 -10.179 -20.007  1.00 98.93           C  
ATOM   2485 HD21 LEU A 161      13.106  -9.672 -20.690  1.00 98.93           H  
ATOM   2486 HD22 LEU A 161      12.731  -9.951 -18.987  1.00 98.93           H  
ATOM   2487 HD23 LEU A 161      12.474 -11.256 -20.170  1.00 98.93           H  
ATOM   2488  N   ASP A 162       7.601  -9.561 -21.695  1.00 98.69           N  
ATOM   2489  H   ASP A 162       7.506  -8.629 -21.317  1.00 98.69           H  
ATOM   2490  CA  ASP A 162       7.111  -9.826 -23.051  1.00 98.69           C  
ATOM   2491  HA  ASP A 162       6.769 -10.861 -23.079  1.00 98.69           H  
ATOM   2492  C   ASP A 162       8.195  -9.741 -24.138  1.00 98.69           C  
ATOM   2493  CB  ASP A 162       5.856  -8.989 -23.344  1.00 98.69           C  
ATOM   2494  HB2 ASP A 162       5.399  -9.352 -24.264  1.00 98.69           H  
ATOM   2495  HB3 ASP A 162       5.146  -9.187 -22.542  1.00 98.69           H  
ATOM   2496  O   ASP A 162       9.395  -9.630 -23.870  1.00 98.69           O  
ATOM   2497  CG  ASP A 162       6.066  -7.478 -23.481  1.00 98.69           C  
ATOM   2498  OD1 ASP A 162       7.181  -7.060 -23.870  1.00 98.69           O  
ATOM   2499  OD2 ASP A 162       5.069  -6.746 -23.302  1.00 98.69           O  
ATOM   2500  N   ALA A 163       7.784  -9.896 -25.400  1.00 97.15           N  
ATOM   2501  H   ALA A 163       6.798 -10.034 -25.570  1.00 97.15           H  
ATOM   2502  CA  ALA A 163       8.680  -9.826 -26.552  1.00 97.15           C  
ATOM   2503  HA  ALA A 163       9.551 -10.456 -26.366  1.00 97.15           H  
ATOM   2504  C   ALA A 163       9.202  -8.407 -26.829  1.00 97.15           C  
ATOM   2505  CB  ALA A 163       7.937 -10.373 -27.776  1.00 97.15           C  
ATOM   2506  HB1 ALA A 163       8.604 -10.378 -28.637  1.00 97.15           H  
ATOM   2507  HB2 ALA A 163       7.593 -11.390 -27.591  1.00 97.15           H  
ATOM   2508  HB3 ALA A 163       7.075  -9.745 -28.002  1.00 97.15           H  
ATOM   2509  O   ALA A 163      10.234  -8.260 -27.476  1.00 97.15           O  
ATOM   2510  N   SER A 164       8.503  -7.377 -26.344  1.00 97.66           N  
ATOM   2511  H   SER A 164       7.770  -7.565 -25.675  1.00 97.66           H  
ATOM   2512  CA  SER A 164       8.902  -5.972 -26.482  1.00 97.66           C  
ATOM   2513  HA  SER A 164       9.460  -5.845 -27.409  1.00 97.66           H  
ATOM   2514  C   SER A 164       9.813  -5.502 -25.345  1.00 97.66           C  
ATOM   2515  CB  SER A 164       7.663  -5.078 -26.553  1.00 97.66           C  
ATOM   2516  HB2 SER A 164       7.973  -4.039 -26.659  1.00 97.66           H  
ATOM   2517  HB3 SER A 164       7.086  -5.183 -25.635  1.00 97.66           H  
ATOM   2518  O   SER A 164      10.248  -4.355 -25.359  1.00 97.66           O  
ATOM   2519  OG  SER A 164       6.857  -5.437 -27.660  1.00 97.66           O  
ATOM   2520  HG  SER A 164       6.625  -6.362 -27.553  1.00 97.66           H  
ATOM   2521  N   GLY A 165      10.107  -6.371 -24.373  1.00 98.01           N  
ATOM   2522  H   GLY A 165       9.640  -7.267 -24.378  1.00 98.01           H  
ATOM   2523  CA  GLY A 165      10.929  -6.042 -23.212  1.00 98.01           C  
ATOM   2524  HA2 GLY A 165      11.341  -6.965 -22.805  1.00 98.01           H  
ATOM   2525  HA3 GLY A 165      11.755  -5.400 -23.518  1.00 98.01           H  
ATOM   2526  C   GLY A 165      10.167  -5.330 -22.094  1.00 98.01           C  
ATOM   2527  O   GLY A 165      10.806  -4.810 -21.185  1.00 98.01           O  
ATOM   2528  N   HIS A 166       8.830  -5.298 -22.128  1.00 98.69           N  
ATOM   2529  H   HIS A 166       8.335  -5.800 -22.851  1.00 98.69           H  
ATOM   2530  CA  HIS A 166       8.054  -4.718 -21.035  1.00 98.69           C  
ATOM   2531  HA  HIS A 166       8.642  -3.922 -20.578  1.00 98.69           H  
ATOM   2532  C   HIS A 166       7.756  -5.756 -19.957  1.00 98.69           C  
ATOM   2533  CB  HIS A 166       6.749  -4.084 -21.516  1.00 98.69           C  
ATOM   2534  HB2 HIS A 166       6.061  -4.883 -21.793  1.00 98.69           H  
ATOM   2535  HB3 HIS A 166       6.298  -3.541 -20.686  1.00 98.69           H  
ATOM   2536  O   HIS A 166       7.530  -6.938 -20.239  1.00 98.69           O  
ATOM   2537  CG  HIS A 166       6.880  -3.143 -22.680  1.00 98.69           C  
ATOM   2538  CD2 HIS A 166       7.646  -2.010 -22.794  1.00 98.69           C  
ATOM   2539  HD2 HIS A 166       8.300  -1.607 -22.035  1.00 98.69           H  
ATOM   2540  ND1 HIS A 166       6.201  -3.303 -23.855  1.00 98.69           N  
ATOM   2541  HD1 HIS A 166       5.676  -4.135 -24.085  1.00 98.69           H  
ATOM   2542  CE1 HIS A 166       6.560  -2.312 -24.679  1.00 98.69           C  
ATOM   2543  HE1 HIS A 166       6.258  -2.248 -25.714  1.00 98.69           H  
ATOM   2544  NE2 HIS A 166       7.395  -1.455 -24.067  1.00 98.69           N  
ATOM   2545  N   LEU A 167       7.710  -5.275 -18.719  1.00 98.95           N  
ATOM   2546  H   LEU A 167       7.892  -4.291 -18.581  1.00 98.95           H  
ATOM   2547  CA  LEU A 167       7.398  -6.060 -17.537  1.00 98.95           C  
ATOM   2548  HA  LEU A 167       7.476  -7.120 -17.781  1.00 98.95           H  
ATOM   2549  C   LEU A 167       5.973  -5.794 -17.054  1.00 98.95           C  
ATOM   2550  CB  LEU A 167       8.421  -5.732 -16.444  1.00 98.95           C  
ATOM   2551  HB2 LEU A 167       8.480  -4.648 -16.348  1.00 98.95           H  
ATOM   2552  HB3 LEU A 167       8.075  -6.123 -15.487  1.00 98.95           H  
ATOM   2553  O   LEU A 167       5.446  -4.688 -17.179  1.00 98.95           O  
ATOM   2554  CG  LEU A 167       9.821  -6.300 -16.733  1.00 98.95           C  
ATOM   2555  HG  LEU A 167      10.077  -6.181 -17.785  1.00 98.95           H  
ATOM   2556  CD1 LEU A 167      10.828  -5.518 -15.904  1.00 98.95           C  
ATOM   2557 HD11 LEU A 167      11.802  -6.006 -15.923  1.00 98.95           H  
ATOM   2558 HD12 LEU A 167      10.465  -5.450 -14.879  1.00 98.95           H  
ATOM   2559 HD13 LEU A 167      10.924  -4.508 -16.304  1.00 98.95           H  
ATOM   2560  CD2 LEU A 167       9.915  -7.780 -16.351  1.00 98.95           C  
ATOM   2561 HD21 LEU A 167       9.700  -7.907 -15.290  1.00 98.95           H  
ATOM   2562 HD22 LEU A 167      10.921  -8.147 -16.556  1.00 98.95           H  
ATOM   2563 HD23 LEU A 167       9.199  -8.358 -16.935  1.00 98.95           H  
ATOM   2564  N   ALA A 168       5.376  -6.800 -16.431  1.00 98.98           N  
ATOM   2565  H   ALA A 168       5.844  -7.695 -16.414  1.00 98.98           H  
ATOM   2566  CA  ALA A 168       4.195  -6.643 -15.597  1.00 98.98           C  
ATOM   2567  HA  ALA A 168       4.167  -5.627 -15.205  1.00 98.98           H  
ATOM   2568  C   ALA A 168       4.271  -7.600 -14.408  1.00 98.98           C  
ATOM   2569  CB  ALA A 168       2.935  -6.875 -16.435  1.00 98.98           C  
ATOM   2570  HB1 ALA A 168       2.910  -6.174 -17.269  1.00 98.98           H  
ATOM   2571  HB2 ALA A 168       2.051  -6.721 -15.816  1.00 98.98           H  
ATOM   2572  HB3 ALA A 168       2.932  -7.897 -16.815  1.00 98.98           H  
ATOM   2573  O   ALA A 168       4.884  -8.667 -14.500  1.00 98.98           O  
ATOM   2574  N   ALA A 169       3.625  -7.224 -13.308  1.00 98.98           N  
ATOM   2575  H   ALA A 169       3.128  -6.345 -13.315  1.00 98.98           H  
ATOM   2576  CA  ALA A 169       3.501  -8.055 -12.118  1.00 98.98           C  
ATOM   2577  HA  ALA A 169       3.707  -9.091 -12.386  1.00 98.98           H  
ATOM   2578  C   ALA A 169       2.075  -7.991 -11.569  1.00 98.98           C  
ATOM   2579  CB  ALA A 169       4.538  -7.625 -11.076  1.00 98.98           C  
ATOM   2580  HB1 ALA A 169       4.491  -8.293 -10.216  1.00 98.98           H  
ATOM   2581  HB2 ALA A 169       4.328  -6.611 -10.735  1.00 98.98           H  
ATOM   2582  HB3 ALA A 169       5.540  -7.669 -11.503  1.00 98.98           H  
ATOM   2583  O   ALA A 169       1.409  -6.954 -11.655  1.00 98.98           O  
ATOM   2584  N   GLY A 170       1.599  -9.102 -11.023  1.00 98.97           N  
ATOM   2585  H   GLY A 170       2.193  -9.918 -10.984  1.00 98.97           H  
ATOM   2586  CA  GLY A 170       0.295  -9.185 -10.390  1.00 98.97           C  
ATOM   2587  HA2 GLY A 170      -0.462  -9.491 -11.111  1.00 98.97           H  
ATOM   2588  HA3 GLY A 170       0.025  -8.202 -10.005  1.00 98.97           H  
ATOM   2589  C   GLY A 170       0.296 -10.154  -9.222  1.00 98.97           C  
ATOM   2590  O   GLY A 170       1.072 -11.111  -9.183  1.00 98.97           O  
ATOM   2591  N   THR A 171      -0.621  -9.909  -8.296  1.00 98.97           N  
ATOM   2592  H   THR A 171      -1.233  -9.118  -8.436  1.00 98.97           H  
ATOM   2593  CA  THR A 171      -0.776 -10.664  -7.055  1.00 98.97           C  
ATOM   2594  HA  THR A 171      -0.376 -11.669  -7.184  1.00 98.97           H  
ATOM   2595  C   THR A 171      -2.267 -10.757  -6.720  1.00 98.97           C  
ATOM   2596  CB  THR A 171       0.009  -9.963  -5.933  1.00 98.97           C  
ATOM   2597  HB  THR A 171      -0.403  -8.968  -5.765  1.00 98.97           H  
ATOM   2598  O   THR A 171      -2.985  -9.774  -6.886  1.00 98.97           O  
ATOM   2599  CG2 THR A 171      -0.001 -10.743  -4.640  1.00 98.97           C  
ATOM   2600 HG21 THR A 171       0.549 -10.201  -3.871  1.00 98.97           H  
ATOM   2601 HG22 THR A 171       0.486 -11.703  -4.816  1.00 98.97           H  
ATOM   2602 HG23 THR A 171      -1.026 -10.893  -4.300  1.00 98.97           H  
ATOM   2603  OG1 THR A 171       1.382  -9.862  -6.251  1.00 98.97           O  
ATOM   2604  HG1 THR A 171       1.811  -9.395  -5.530  1.00 98.97           H  
ATOM   2605  N   SER A 172      -2.750 -11.911  -6.256  1.00 98.91           N  
ATOM   2606  H   SER A 172      -2.112 -12.686  -6.142  1.00 98.91           H  
ATOM   2607  CA  SER A 172      -4.147 -12.123  -5.844  1.00 98.91           C  
ATOM   2608  HA  SER A 172      -4.581 -11.164  -5.560  1.00 98.91           H  
ATOM   2609  C   SER A 172      -4.225 -13.040  -4.623  1.00 98.91           C  
ATOM   2610  CB  SER A 172      -4.973 -12.674  -7.012  1.00 98.91           C  
ATOM   2611  HB2 SER A 172      -4.852 -12.009  -7.868  1.00 98.91           H  
ATOM   2612  HB3 SER A 172      -4.618 -13.668  -7.284  1.00 98.91           H  
ATOM   2613  O   SER A 172      -3.419 -13.961  -4.478  1.00 98.91           O  
ATOM   2614  OG  SER A 172      -6.345 -12.734  -6.689  1.00 98.91           O  
ATOM   2615  HG  SER A 172      -6.821 -12.834  -7.517  1.00 98.91           H  
ATOM   2616  N   THR A 173      -5.153 -12.778  -3.706  1.00 98.52           N  
ATOM   2617  H   THR A 173      -5.789 -12.011  -3.871  1.00 98.52           H  
ATOM   2618  CA  THR A 173      -5.241 -13.496  -2.430  1.00 98.52           C  
ATOM   2619  HA  THR A 173      -4.910 -14.521  -2.599  1.00 98.52           H  
ATOM   2620  C   THR A 173      -6.658 -13.564  -1.874  1.00 98.52           C  
ATOM   2621  CB  THR A 173      -4.286 -12.883  -1.391  1.00 98.52           C  
ATOM   2622  HB  THR A 173      -3.304 -12.780  -1.852  1.00 98.52           H  
ATOM   2623  O   THR A 173      -7.469 -12.649  -2.041  1.00 98.52           O  
ATOM   2624  CG2 THR A 173      -4.703 -11.507  -0.874  1.00 98.52           C  
ATOM   2625 HG21 THR A 173      -5.649 -11.566  -0.336  1.00 98.52           H  
ATOM   2626 HG22 THR A 173      -3.936 -11.130  -0.198  1.00 98.52           H  
ATOM   2627 HG23 THR A 173      -4.805 -10.819  -1.714  1.00 98.52           H  
ATOM   2628  OG1 THR A 173      -4.155 -13.737  -0.277  1.00 98.52           O  
ATOM   2629  HG1 THR A 173      -3.224 -13.966  -0.226  1.00 98.52           H  
ATOM   2630  N   GLY A 174      -6.917 -14.652  -1.152  1.00 96.87           N  
ATOM   2631  H   GLY A 174      -6.212 -15.376  -1.159  1.00 96.87           H  
ATOM   2632  CA  GLY A 174      -8.061 -14.845  -0.269  1.00 96.87           C  
ATOM   2633  HA2 GLY A 174      -8.318 -15.904  -0.295  1.00 96.87           H  
ATOM   2634  HA3 GLY A 174      -8.910 -14.262  -0.625  1.00 96.87           H  
ATOM   2635  C   GLY A 174      -7.804 -14.479   1.196  1.00 96.87           C  
ATOM   2636  O   GLY A 174      -8.660 -14.748   2.029  1.00 96.87           O  
ATOM   2637  N   GLY A 175      -6.631 -13.932   1.539  1.00 94.75           N  
ATOM   2638  H   GLY A 175      -5.931 -13.802   0.822  1.00 94.75           H  
ATOM   2639  CA  GLY A 175      -6.280 -13.604   2.925  1.00 94.75           C  
ATOM   2640  HA2 GLY A 175      -7.163 -13.215   3.433  1.00 94.75           H  
ATOM   2641  HA3 GLY A 175      -5.520 -12.823   2.926  1.00 94.75           H  
ATOM   2642  C   GLY A 175      -5.749 -14.800   3.724  1.00 94.75           C  
ATOM   2643  O   GLY A 175      -5.400 -15.834   3.154  1.00 94.75           O  
ATOM   2644  N   LYS A 176      -5.616 -14.659   5.049  1.00 92.68           N  
ATOM   2645  H   LYS A 176      -6.081 -13.877   5.487  1.00 92.68           H  
ATOM   2646  CA  LYS A 176      -4.946 -15.674   5.897  1.00 92.68           C  
ATOM   2647  HA  LYS A 176      -4.321 -16.291   5.252  1.00 92.68           H  
ATOM   2648  C   LYS A 176      -5.897 -16.682   6.547  1.00 92.68           C  
ATOM   2649  CB  LYS A 176      -3.984 -15.020   6.904  1.00 92.68           C  
ATOM   2650  HB2 LYS A 176      -3.434 -15.814   7.408  1.00 92.68           H  
ATOM   2651  HB3 LYS A 176      -3.263 -14.416   6.353  1.00 92.68           H  
ATOM   2652  O   LYS A 176      -5.442 -17.730   7.004  1.00 92.68           O  
ATOM   2653  CG  LYS A 176      -4.655 -14.141   7.972  1.00 92.68           C  
ATOM   2654  HG2 LYS A 176      -5.154 -13.301   7.487  1.00 92.68           H  
ATOM   2655  HG3 LYS A 176      -5.394 -14.727   8.518  1.00 92.68           H  
ATOM   2656  CD  LYS A 176      -3.603 -13.607   8.961  1.00 92.68           C  
ATOM   2657  HD2 LYS A 176      -3.081 -14.443   9.426  1.00 92.68           H  
ATOM   2658  HD3 LYS A 176      -2.881 -12.994   8.420  1.00 92.68           H  
ATOM   2659  CE  LYS A 176      -4.263 -12.762  10.052  1.00 92.68           C  
ATOM   2660  HE2 LYS A 176      -4.953 -13.376  10.632  1.00 92.68           H  
ATOM   2661  HE3 LYS A 176      -4.855 -11.987   9.564  1.00 92.68           H  
ATOM   2662  NZ  LYS A 176      -3.289 -12.094  10.957  1.00 92.68           N  
ATOM   2663  HZ1 LYS A 176      -2.986 -12.642  11.749  1.00 92.68           H  
ATOM   2664  HZ2 LYS A 176      -2.488 -11.728  10.462  1.00 92.68           H  
ATOM   2665  HZ3 LYS A 176      -3.760 -11.273  11.308  1.00 92.68           H  
ATOM   2666  N   GLY A 177      -7.194 -16.396   6.533  1.00 93.24           N  
ATOM   2667  H   GLY A 177      -7.468 -15.463   6.261  1.00 93.24           H  
ATOM   2668  CA  GLY A 177      -8.202 -17.142   7.265  1.00 93.24           C  
ATOM   2669  HA2 GLY A 177      -7.885 -18.181   7.347  1.00 93.24           H  
ATOM   2670  HA3 GLY A 177      -9.154 -17.081   6.737  1.00 93.24           H  
ATOM   2671  C   GLY A 177      -8.376 -16.639   8.687  1.00 93.24           C  
ATOM   2672  O   GLY A 177      -7.403 -16.441   9.414  1.00 93.24           O  
ATOM   2673  N   PHE A 178      -9.635 -16.494   9.104  1.00 94.57           N  
ATOM   2674  H   PHE A 178     -10.366 -16.694   8.436  1.00 94.57           H  
ATOM   2675  CA  PHE A 178     -10.025 -16.038  10.442  1.00 94.57           C  
ATOM   2676  HA  PHE A 178     -11.109 -15.926  10.422  1.00 94.57           H  
ATOM   2677  C   PHE A 178      -9.488 -14.661  10.866  1.00 94.57           C  
ATOM   2678  CB  PHE A 178      -9.708 -17.113  11.490  1.00 94.57           C  
ATOM   2679  HB2 PHE A 178      -8.632 -17.285  11.529  1.00 94.57           H  
ATOM   2680  HB3 PHE A 178     -10.003 -16.749  12.474  1.00 94.57           H  
ATOM   2681  O   PHE A 178      -9.622 -14.300  12.035  1.00 94.57           O  
ATOM   2682  CG  PHE A 178     -10.422 -18.423  11.267  1.00 94.57           C  
ATOM   2683  CD1 PHE A 178     -11.761 -18.554  11.674  1.00 94.57           C  
ATOM   2684  HD1 PHE A 178     -12.277 -17.714  12.114  1.00 94.57           H  
ATOM   2685  CD2 PHE A 178      -9.751 -19.507  10.672  1.00 94.57           C  
ATOM   2686  HD2 PHE A 178      -8.727 -19.397  10.346  1.00 94.57           H  
ATOM   2687  CE1 PHE A 178     -12.429 -19.776  11.501  1.00 94.57           C  
ATOM   2688  HE1 PHE A 178     -13.465 -19.882  11.787  1.00 94.57           H  
ATOM   2689  CE2 PHE A 178     -10.420 -20.732  10.507  1.00 94.57           C  
ATOM   2690  HE2 PHE A 178      -9.915 -21.576  10.061  1.00 94.57           H  
ATOM   2691  CZ  PHE A 178     -11.754 -20.860  10.920  1.00 94.57           C  
ATOM   2692  HZ  PHE A 178     -12.271 -21.798  10.778  1.00 94.57           H  
ATOM   2693  N   GLU A 179      -8.939 -13.867   9.950  1.00 95.94           N  
ATOM   2694  H   GLU A 179      -8.786 -14.218   9.015  1.00 95.94           H  
ATOM   2695  CA  GLU A 179      -8.576 -12.479  10.218  1.00 95.94           C  
ATOM   2696  HA  GLU A 179      -7.895 -12.462  11.070  1.00 95.94           H  
ATOM   2697  C   GLU A 179      -9.798 -11.635  10.613  1.00 95.94           C  
ATOM   2698  CB  GLU A 179      -7.818 -11.863   9.027  1.00 95.94           C  
ATOM   2699  HB2 GLU A 179      -6.907 -12.433   8.844  1.00 95.94           H  
ATOM   2700  HB3 GLU A 179      -7.508 -10.858   9.313  1.00 95.94           H  
ATOM   2701  O   GLU A 179     -10.962 -12.009  10.383  1.00 95.94           O  
ATOM   2702  CG  GLU A 179      -8.617 -11.734   7.719  1.00 95.94           C  
ATOM   2703  HG2 GLU A 179      -8.227 -10.866   7.186  1.00 95.94           H  
ATOM   2704  HG3 GLU A 179      -9.672 -11.554   7.922  1.00 95.94           H  
ATOM   2705  CD  GLU A 179      -8.457 -12.916   6.770  1.00 95.94           C  
ATOM   2706  OE1 GLU A 179      -8.391 -12.672   5.547  1.00 95.94           O  
ATOM   2707  OE2 GLU A 179      -8.372 -14.065   7.242  1.00 95.94           O  
ATOM   2708  N   ILE A 180      -9.531 -10.472  11.207  1.00 97.79           N  
ATOM   2709  H   ILE A 180      -8.562 -10.252  11.389  1.00 97.79           H  
ATOM   2710  CA  ILE A 180     -10.536  -9.438  11.441  1.00 97.79           C  
ATOM   2711  HA  ILE A 180     -11.264  -9.852  12.139  1.00 97.79           H  
ATOM   2712  C   ILE A 180     -11.220  -9.110  10.101  1.00 97.79           C  
ATOM   2713  CB  ILE A 180      -9.912  -8.183  12.095  1.00 97.79           C  
ATOM   2714  HB  ILE A 180      -9.107  -7.826  11.452  1.00 97.79           H  
ATOM   2715  O   ILE A 180     -10.530  -8.948   9.087  1.00 97.79           O  
ATOM   2716  CG1 ILE A 180      -9.324  -8.528  13.484  1.00 97.79           C  
ATOM   2717 HG12 ILE A 180      -8.567  -9.305  13.375  1.00 97.79           H  
ATOM   2718 HG13 ILE A 180     -10.111  -8.929  14.122  1.00 97.79           H  
ATOM   2719  CG2 ILE A 180     -10.962  -7.061  12.244  1.00 97.79           C  
ATOM   2720 HG21 ILE A 180     -11.359  -6.773  11.271  1.00 97.79           H  
ATOM   2721 HG22 ILE A 180     -11.776  -7.385  12.893  1.00 97.79           H  
ATOM   2722 HG23 ILE A 180     -10.503  -6.166  12.663  1.00 97.79           H  
ATOM   2723  CD1 ILE A 180      -8.663  -7.345  14.208  1.00 97.79           C  
ATOM   2724 HD11 ILE A 180      -8.062  -7.718  15.038  1.00 97.79           H  
ATOM   2725 HD12 ILE A 180      -9.423  -6.674  14.608  1.00 97.79           H  
ATOM   2726 HD13 ILE A 180      -8.022  -6.789  13.524  1.00 97.79           H  
ATOM   2727  N   PRO A 181     -12.564  -9.001  10.065  1.00 98.49           N  
ATOM   2728  CA  PRO A 181     -13.276  -8.700   8.833  1.00 98.49           C  
ATOM   2729  HA  PRO A 181     -13.158  -9.548   8.158  1.00 98.49           H  
ATOM   2730  C   PRO A 181     -12.739  -7.430   8.174  1.00 98.49           C  
ATOM   2731  CB  PRO A 181     -14.752  -8.572   9.217  1.00 98.49           C  
ATOM   2732  HB2 PRO A 181     -15.410  -8.914   8.418  1.00 98.49           H  
ATOM   2733  HB3 PRO A 181     -14.987  -7.544   9.491  1.00 98.49           H  
ATOM   2734  O   PRO A 181     -12.484  -6.427   8.842  1.00 98.49           O  
ATOM   2735  CG  PRO A 181     -14.847  -9.464  10.452  1.00 98.49           C  
ATOM   2736  HG2 PRO A 181     -15.703  -9.206  11.076  1.00 98.49           H  
ATOM   2737  HG3 PRO A 181     -14.877 -10.511  10.151  1.00 98.49           H  
ATOM   2738  CD  PRO A 181     -13.524  -9.170  11.147  1.00 98.49           C  
ATOM   2739  HD2 PRO A 181     -13.606  -8.236  11.702  1.00 98.49           H  
ATOM   2740  HD3 PRO A 181     -13.268  -9.986  11.823  1.00 98.49           H  
ATOM   2741  N   CYS A 182     -12.568  -7.480   6.855  1.00 98.88           N  
ATOM   2742  H   CYS A 182     -12.757  -8.361   6.399  1.00 98.88           H  
ATOM   2743  CA  CYS A 182     -12.037  -6.379   6.047  1.00 98.88           C  
ATOM   2744  HA  CYS A 182     -12.019  -6.741   5.019  1.00 98.88           H  
ATOM   2745  C   CYS A 182     -10.584  -5.976   6.358  1.00 98.88           C  
ATOM   2746  CB  CYS A 182     -12.980  -5.166   6.079  1.00 98.88           C  
ATOM   2747  HB2 CYS A 182     -12.656  -4.437   5.336  1.00 98.88           H  
ATOM   2748  HB3 CYS A 182     -12.926  -4.694   7.060  1.00 98.88           H  
ATOM   2749  O   CYS A 182     -10.187  -4.845   6.043  1.00 98.88           O  
ATOM   2750  SG  CYS A 182     -14.689  -5.634   5.721  1.00 98.88           S  
ATOM   2751  HG  CYS A 182     -15.260  -4.447   5.947  1.00 98.88           H  
ATOM   2752  N   ARG A 183      -9.775  -6.880   6.924  1.00 98.71           N  
ATOM   2753  H   ARG A 183     -10.174  -7.739   7.276  1.00 98.71           H  
ATOM   2754  CA  ARG A 183      -8.315  -6.724   6.979  1.00 98.71           C  
ATOM   2755  HA  ARG A 183      -8.094  -5.807   7.526  1.00 98.71           H  
ATOM   2756  C   ARG A 183      -7.733  -6.534   5.580  1.00 98.71           C  
ATOM   2757  CB  ARG A 183      -7.714  -7.901   7.762  1.00 98.71           C  
ATOM   2758  HB2 ARG A 183      -8.123  -8.824   7.349  1.00 98.71           H  
ATOM   2759  HB3 ARG A 183      -8.066  -7.824   8.790  1.00 98.71           H  
ATOM   2760  O   ARG A 183      -8.221  -7.104   4.606  1.00 98.71           O  
ATOM   2761  CG  ARG A 183      -6.178  -8.000   7.806  1.00 98.71           C  
ATOM   2762  HG2 ARG A 183      -5.732  -7.006   7.837  1.00 98.71           H  
ATOM   2763  HG3 ARG A 183      -5.902  -8.522   8.722  1.00 98.71           H  
ATOM   2764  CD  ARG A 183      -5.606  -8.812   6.641  1.00 98.71           C  
ATOM   2765  HD2 ARG A 183      -5.821  -8.312   5.697  1.00 98.71           H  
ATOM   2766  HD3 ARG A 183      -6.093  -9.787   6.639  1.00 98.71           H  
ATOM   2767  NE  ARG A 183      -4.152  -8.994   6.768  1.00 98.71           N  
ATOM   2768  HE  ARG A 183      -3.650  -8.465   7.467  1.00 98.71           H  
ATOM   2769  NH1 ARG A 183      -3.922 -10.612   5.164  1.00 98.71           N  
ATOM   2770 HH11 ARG A 183      -3.323 -11.192   4.594  1.00 98.71           H  
ATOM   2771 HH12 ARG A 183      -4.919 -10.567   5.009  1.00 98.71           H  
ATOM   2772  NH2 ARG A 183      -2.141  -9.909   6.285  1.00 98.71           N  
ATOM   2773 HH21 ARG A 183      -1.579 -10.660   5.910  1.00 98.71           H  
ATOM   2774 HH22 ARG A 183      -1.801  -9.439   7.111  1.00 98.71           H  
ATOM   2775  CZ  ARG A 183      -3.413  -9.830   6.078  1.00 98.71           C  
ATOM   2776  N   VAL A 184      -6.696  -5.711   5.478  1.00 98.85           N  
ATOM   2777  H   VAL A 184      -6.355  -5.278   6.324  1.00 98.85           H  
ATOM   2778  CA  VAL A 184      -5.977  -5.410   4.236  1.00 98.85           C  
ATOM   2779  HA  VAL A 184      -6.400  -6.003   3.424  1.00 98.85           H  
ATOM   2780  C   VAL A 184      -4.520  -5.810   4.408  1.00 98.85           C  
ATOM   2781  CB  VAL A 184      -6.103  -3.927   3.846  1.00 98.85           C  
ATOM   2782  HB  VAL A 184      -5.578  -3.314   4.579  1.00 98.85           H  
ATOM   2783  O   VAL A 184      -3.917  -5.542   5.440  1.00 98.85           O  
ATOM   2784  CG1 VAL A 184      -5.495  -3.663   2.462  1.00 98.85           C  
ATOM   2785 HG11 VAL A 184      -4.420  -3.842   2.482  1.00 98.85           H  
ATOM   2786 HG12 VAL A 184      -5.954  -4.309   1.713  1.00 98.85           H  
ATOM   2787 HG13 VAL A 184      -5.649  -2.622   2.178  1.00 98.85           H  
ATOM   2788  CG2 VAL A 184      -7.575  -3.497   3.819  1.00 98.85           C  
ATOM   2789 HG21 VAL A 184      -7.661  -2.490   3.409  1.00 98.85           H  
ATOM   2790 HG22 VAL A 184      -8.146  -4.189   3.201  1.00 98.85           H  
ATOM   2791 HG23 VAL A 184      -7.981  -3.492   4.831  1.00 98.85           H  
ATOM   2792  N   SER A 185      -3.967  -6.471   3.397  1.00 97.10           N  
ATOM   2793  H   SER A 185      -4.502  -6.597   2.549  1.00 97.10           H  
ATOM   2794  CA  SER A 185      -2.590  -6.965   3.393  1.00 97.10           C  
ATOM   2795  HA  SER A 185      -2.118  -6.727   4.346  1.00 97.10           H  
ATOM   2796  C   SER A 185      -1.757  -6.294   2.305  1.00 97.10           C  
ATOM   2797  CB  SER A 185      -2.615  -8.493   3.269  1.00 97.10           C  
ATOM   2798  HB2 SER A 185      -3.595  -8.820   3.614  1.00 97.10           H  
ATOM   2799  HB3 SER A 185      -1.842  -8.909   3.916  1.00 97.10           H  
ATOM   2800  O   SER A 185      -2.198  -5.373   1.623  1.00 97.10           O  
ATOM   2801  OG  SER A 185      -2.441  -9.023   1.969  1.00 97.10           O  
ATOM   2802  HG  SER A 185      -1.520  -9.271   1.852  1.00 97.10           H  
ATOM   2803  N   ASP A 186      -0.551  -6.802   2.110  1.00 98.50           N  
ATOM   2804  H   ASP A 186      -0.276  -7.595   2.673  1.00 98.50           H  
ATOM   2805  CA  ASP A 186       0.373  -6.462   1.040  1.00 98.50           C  
ATOM   2806  HA  ASP A 186       0.716  -5.438   1.187  1.00 98.50           H  
ATOM   2807  C   ASP A 186      -0.188  -6.588  -0.391  1.00 98.50           C  
ATOM   2808  CB  ASP A 186       1.567  -7.412   1.197  1.00 98.50           C  
ATOM   2809  HB2 ASP A 186       2.352  -7.086   0.515  1.00 98.50           H  
ATOM   2810  HB3 ASP A 186       1.957  -7.344   2.212  1.00 98.50           H  
ATOM   2811  O   ASP A 186       0.178  -5.785  -1.247  1.00 98.50           O  
ATOM   2812  CG  ASP A 186       1.187  -8.870   0.895  1.00 98.50           C  
ATOM   2813  OD1 ASP A 186       0.254  -9.387   1.564  1.00 98.50           O  
ATOM   2814  OD2 ASP A 186       1.717  -9.414  -0.093  1.00 98.50           O  
ATOM   2815  N   SER A 187      -1.052  -7.572  -0.672  1.00 98.64           N  
ATOM   2816  H   SER A 187      -1.338  -8.161   0.097  1.00 98.64           H  
ATOM   2817  CA  SER A 187      -1.278  -8.079  -2.038  1.00 98.64           C  
ATOM   2818  HA  SER A 187      -0.315  -8.352  -2.470  1.00 98.64           H  
ATOM   2819  C   SER A 187      -1.927  -7.076  -2.997  1.00 98.64           C  
ATOM   2820  CB  SER A 187      -2.142  -9.339  -1.971  1.00 98.64           C  
ATOM   2821  HB2 SER A 187      -2.403  -9.661  -2.979  1.00 98.64           H  
ATOM   2822  HB3 SER A 187      -3.062  -9.116  -1.429  1.00 98.64           H  
ATOM   2823  O   SER A 187      -1.683  -7.127  -4.201  1.00 98.64           O  
ATOM   2824  OG  SER A 187      -1.446 -10.384  -1.314  1.00 98.64           O  
ATOM   2825  HG  SER A 187      -0.649 -10.041  -0.904  1.00 98.64           H  
ATOM   2826  N   ALA A 188      -2.729  -6.146  -2.475  1.00 98.74           N  
ATOM   2827  H   ALA A 188      -2.842  -6.135  -1.471  1.00 98.74           H  
ATOM   2828  CA  ALA A 188      -3.340  -5.061  -3.245  1.00 98.74           C  
ATOM   2829  HA  ALA A 188      -3.212  -5.289  -4.303  1.00 98.74           H  
ATOM   2830  C   ALA A 188      -2.637  -3.707  -3.024  1.00 98.74           C  
ATOM   2831  CB  ALA A 188      -4.847  -5.055  -2.999  1.00 98.74           C  
ATOM   2832  HB1 ALA A 188      -5.038  -4.963  -1.930  1.00 98.74           H  
ATOM   2833  HB2 ALA A 188      -5.280  -5.984  -3.371  1.00 98.74           H  
ATOM   2834  HB3 ALA A 188      -5.309  -4.227  -3.538  1.00 98.74           H  
ATOM   2835  O   ALA A 188      -3.239  -2.645  -3.172  1.00 98.74           O  
ATOM   2836  N   THR A 189      -1.353  -3.747  -2.658  1.00 98.91           N  
ATOM   2837  H   THR A 189      -0.906  -4.648  -2.573  1.00 98.91           H  
ATOM   2838  CA  THR A 189      -0.504  -2.575  -2.422  1.00 98.91           C  
ATOM   2839  HA  THR A 189      -0.972  -1.697  -2.868  1.00 98.91           H  
ATOM   2840  C   THR A 189       0.865  -2.760  -3.078  1.00 98.91           C  
ATOM   2841  CB  THR A 189      -0.306  -2.300  -0.917  1.00 98.91           C  
ATOM   2842  HB  THR A 189       0.099  -1.294  -0.811  1.00 98.91           H  
ATOM   2843  O   THR A 189       1.262  -3.872  -3.431  1.00 98.91           O  
ATOM   2844  CG2 THR A 189      -1.580  -2.380  -0.079  1.00 98.91           C  
ATOM   2845 HG21 THR A 189      -2.326  -1.691  -0.477  1.00 98.91           H  
ATOM   2846 HG22 THR A 189      -1.355  -2.104   0.952  1.00 98.91           H  
ATOM   2847 HG23 THR A 189      -1.984  -3.392  -0.088  1.00 98.91           H  
ATOM   2848  OG1 THR A 189       0.634  -3.198  -0.374  1.00 98.91           O  
ATOM   2849  HG1 THR A 189       0.329  -4.082  -0.590  1.00 98.91           H  
ATOM   2850  N   VAL A 190       1.644  -1.680  -3.143  1.00 98.94           N  
ATOM   2851  H   VAL A 190       1.260  -0.785  -2.877  1.00 98.94           H  
ATOM   2852  CA  VAL A 190       3.027  -1.714  -3.650  1.00 98.94           C  
ATOM   2853  HA  VAL A 190       3.003  -2.187  -4.631  1.00 98.94           H  
ATOM   2854  C   VAL A 190       3.991  -2.543  -2.785  1.00 98.94           C  
ATOM   2855  CB  VAL A 190       3.576  -0.295  -3.864  1.00 98.94           C  
ATOM   2856  HB  VAL A 190       4.555  -0.370  -4.337  1.00 98.94           H  
ATOM   2857  O   VAL A 190       5.119  -2.807  -3.196  1.00 98.94           O  
ATOM   2858  CG1 VAL A 190       2.667   0.521  -4.783  1.00 98.94           C  
ATOM   2859 HG11 VAL A 190       3.147   1.476  -4.997  1.00 98.94           H  
ATOM   2860 HG12 VAL A 190       2.505  -0.008  -5.722  1.00 98.94           H  
ATOM   2861 HG13 VAL A 190       1.705   0.710  -4.305  1.00 98.94           H  
ATOM   2862  CG2 VAL A 190       3.756   0.465  -2.548  1.00 98.94           C  
ATOM   2863 HG21 VAL A 190       4.134   1.466  -2.754  1.00 98.94           H  
ATOM   2864 HG22 VAL A 190       4.499  -0.056  -1.944  1.00 98.94           H  
ATOM   2865 HG23 VAL A 190       2.814   0.539  -2.004  1.00 98.94           H  
ATOM   2866  N   ALA A 191       3.579  -2.959  -1.580  1.00 98.95           N  
ATOM   2867  H   ALA A 191       2.632  -2.760  -1.291  1.00 98.95           H  
ATOM   2868  CA  ALA A 191       4.386  -3.833  -0.731  1.00 98.95           C  
ATOM   2869  HA  ALA A 191       5.410  -3.460  -0.713  1.00 98.95           H  
ATOM   2870  C   ALA A 191       4.427  -5.276  -1.258  1.00 98.95           C  
ATOM   2871  CB  ALA A 191       3.834  -3.802   0.697  1.00 98.95           C  
ATOM   2872  HB1 ALA A 191       4.488  -4.394   1.337  1.00 98.95           H  
ATOM   2873  HB2 ALA A 191       3.791  -2.780   1.075  1.00 98.95           H  
ATOM   2874  HB3 ALA A 191       2.835  -4.237   0.728  1.00 98.95           H  
ATOM   2875  O   ALA A 191       5.479  -5.913  -1.205  1.00 98.95           O  
ATOM   2876  N   GLY A 192       3.297  -5.785  -1.762  1.00 98.90           N  
ATOM   2877  H   GLY A 192       2.472  -5.202  -1.790  1.00 98.90           H  
ATOM   2878  CA  GLY A 192       3.148  -7.172  -2.217  1.00 98.90           C  
ATOM   2879  HA2 GLY A 192       2.179  -7.546  -1.885  1.00 98.90           H  
ATOM   2880  HA3 GLY A 192       3.917  -7.796  -1.761  1.00 98.90           H  
ATOM   2881  C   GLY A 192       3.208  -7.359  -3.733  1.00 98.90           C  
ATOM   2882  O   GLY A 192       3.319  -8.489  -4.214  1.00 98.90           O  
ATOM   2883  N   ASN A 193       3.122  -6.272  -4.499  1.00 98.97           N  
ATOM   2884  H   ASN A 193       2.936  -5.381  -4.062  1.00 98.97           H  
ATOM   2885  CA  ASN A 193       3.187  -6.297  -5.954  1.00 98.97           C  
ATOM   2886  HA  ASN A 193       3.814  -7.125  -6.285  1.00 98.97           H  
ATOM   2887  C   ASN A 193       3.765  -4.985  -6.483  1.00 98.97           C  
ATOM   2888  CB  ASN A 193       1.766  -6.485  -6.494  1.00 98.97           C  
ATOM   2889  HB2 ASN A 193       1.286  -7.347  -6.029  1.00 98.97           H  
ATOM   2890  HB3 ASN A 193       1.176  -5.604  -6.242  1.00 98.97           H  
ATOM   2891  O   ASN A 193       3.246  -3.917  -6.166  1.00 98.97           O  
ATOM   2892  CG  ASN A 193       1.769  -6.682  -7.994  1.00 98.97           C  
ATOM   2893  ND2 ASN A 193       0.870  -6.047  -8.701  1.00 98.97           N  
ATOM   2894 HD21 ASN A 193       0.895  -6.210  -9.697  1.00 98.97           H  
ATOM   2895 HD22 ASN A 193       0.121  -5.574  -8.217  1.00 98.97           H  
ATOM   2896  OD1 ASN A 193       2.589  -7.388  -8.552  1.00 98.97           O  
ATOM   2897  N   PHE A 194       4.814  -5.037  -7.299  1.00 98.97           N  
ATOM   2898  H   PHE A 194       5.195  -5.935  -7.561  1.00 98.97           H  
ATOM   2899  CA  PHE A 194       5.367  -3.824  -7.897  1.00 98.97           C  
ATOM   2900  HA  PHE A 194       4.540  -3.157  -8.138  1.00 98.97           H  
ATOM   2901  C   PHE A 194       6.112  -4.129  -9.193  1.00 98.97           C  
ATOM   2902  CB  PHE A 194       6.276  -3.115  -6.880  1.00 98.97           C  
ATOM   2903  HB2 PHE A 194       5.827  -3.169  -5.888  1.00 98.97           H  
ATOM   2904  HB3 PHE A 194       7.236  -3.631  -6.827  1.00 98.97           H  
ATOM   2905  O   PHE A 194       6.847  -5.113  -9.267  1.00 98.97           O  
ATOM   2906  CG  PHE A 194       6.488  -1.651  -7.195  1.00 98.97           C  
ATOM   2907  CD1 PHE A 194       7.680  -1.221  -7.792  1.00 98.97           C  
ATOM   2908  HD1 PHE A 194       8.431  -1.955  -8.044  1.00 98.97           H  
ATOM   2909  CD2 PHE A 194       5.464  -0.724  -6.947  1.00 98.97           C  
ATOM   2910  HD2 PHE A 194       4.523  -1.064  -6.542  1.00 98.97           H  
ATOM   2911  CE1 PHE A 194       7.864   0.128  -8.136  1.00 98.97           C  
ATOM   2912  HE1 PHE A 194       8.760   0.426  -8.662  1.00 98.97           H  
ATOM   2913  CE2 PHE A 194       5.645   0.630  -7.274  1.00 98.97           C  
ATOM   2914  HE2 PHE A 194       4.842   1.334  -7.114  1.00 98.97           H  
ATOM   2915  CZ  PHE A 194       6.840   1.056  -7.874  1.00 98.97           C  
ATOM   2916  HZ  PHE A 194       6.927   2.086  -8.186  1.00 98.97           H  
ATOM   2917  N   ALA A 195       5.954  -3.280 -10.207  1.00 98.96           N  
ATOM   2918  H   ALA A 195       5.361  -2.472 -10.085  1.00 98.96           H  
ATOM   2919  CA  ALA A 195       6.691  -3.374 -11.459  1.00 98.96           C  
ATOM   2920  HA  ALA A 195       7.648  -3.851 -11.248  1.00 98.96           H  
ATOM   2921  C   ALA A 195       6.988  -1.992 -12.046  1.00 98.96           C  
ATOM   2922  CB  ALA A 195       5.921  -4.246 -12.461  1.00 98.96           C  
ATOM   2923  HB1 ALA A 195       4.952  -3.795 -12.678  1.00 98.96           H  
ATOM   2924  HB2 ALA A 195       6.491  -4.329 -13.386  1.00 98.96           H  
ATOM   2925  HB3 ALA A 195       5.774  -5.243 -12.047  1.00 98.96           H  
ATOM   2926  O   ALA A 195       6.146  -1.100 -12.018  1.00 98.96           O  
ATOM   2927  N   ASN A 196       8.172  -1.843 -12.631  1.00 98.83           N  
ATOM   2928  H   ASN A 196       8.807  -2.629 -12.624  1.00 98.83           H  
ATOM   2929  CA  ASN A 196       8.552  -0.708 -13.470  1.00 98.83           C  
ATOM   2930  HA  ASN A 196       7.653  -0.222 -13.850  1.00 98.83           H  
ATOM   2931  C   ASN A 196       9.348  -1.208 -14.694  1.00 98.83           C  
ATOM   2932  CB  ASN A 196       9.291   0.332 -12.606  1.00 98.83           C  
ATOM   2933  HB2 ASN A 196       8.679   0.563 -11.734  1.00 98.83           H  
ATOM   2934  HB3 ASN A 196       9.393   1.255 -13.178  1.00 98.83           H  
ATOM   2935  O   ASN A 196       9.383  -2.410 -14.964  1.00 98.83           O  
ATOM   2936  CG  ASN A 196      10.674  -0.083 -12.133  1.00 98.83           C  
ATOM   2937  ND2 ASN A 196      11.322   0.786 -11.393  1.00 98.83           N  
ATOM   2938 HD21 ASN A 196      10.925   1.701 -11.238  1.00 98.83           H  
ATOM   2939 HD22 ASN A 196      12.272   0.567 -11.127  1.00 98.83           H  
ATOM   2940  OD1 ASN A 196      11.199  -1.143 -12.433  1.00 98.83           O  
ATOM   2941  N   ASP A 197      10.013  -0.306 -15.415  1.00 97.95           N  
ATOM   2942  H   ASP A 197       9.823   0.673 -15.254  1.00 97.95           H  
ATOM   2943  CA  ASP A 197      10.839  -0.640 -16.584  1.00 97.95           C  
ATOM   2944  HA  ASP A 197      10.247  -1.246 -17.269  1.00 97.95           H  
ATOM   2945  C   ASP A 197      12.103  -1.465 -16.268  1.00 97.95           C  
ATOM   2946  CB  ASP A 197      11.235   0.661 -17.302  1.00 97.95           C  
ATOM   2947  HB2 ASP A 197      11.599   1.380 -16.567  1.00 97.95           H  
ATOM   2948  HB3 ASP A 197      12.053   0.457 -17.993  1.00 97.95           H  
ATOM   2949  O   ASP A 197      12.785  -1.910 -17.187  1.00 97.95           O  
ATOM   2950  CG  ASP A 197      10.102   1.280 -18.123  1.00 97.95           C  
ATOM   2951  OD1 ASP A 197       9.278   0.510 -18.667  1.00 97.95           O  
ATOM   2952  OD2 ASP A 197      10.113   2.523 -18.254  1.00 97.95           O  
ATOM   2953  N   PHE A 198      12.443  -1.684 -14.994  1.00 98.80           N  
ATOM   2954  H   PHE A 198      11.830  -1.329 -14.273  1.00 98.80           H  
ATOM   2955  CA  PHE A 198      13.657  -2.398 -14.583  1.00 98.80           C  
ATOM   2956  HA  PHE A 198      14.311  -2.528 -15.445  1.00 98.80           H  
ATOM   2957  C   PHE A 198      13.363  -3.795 -14.038  1.00 98.80           C  
ATOM   2958  CB  PHE A 198      14.423  -1.566 -13.546  1.00 98.80           C  
ATOM   2959  HB2 PHE A 198      15.298  -2.132 -13.228  1.00 98.80           H  
ATOM   2960  HB3 PHE A 198      13.801  -1.412 -12.664  1.00 98.80           H  
ATOM   2961  O   PHE A 198      14.094  -4.739 -14.350  1.00 98.80           O  
ATOM   2962  CG  PHE A 198      14.891  -0.223 -14.065  1.00 98.80           C  
ATOM   2963  CD1 PHE A 198      16.143  -0.112 -14.696  1.00 98.80           C  
ATOM   2964  HD1 PHE A 198      16.773  -0.983 -14.802  1.00 98.80           H  
ATOM   2965  CD2 PHE A 198      14.068   0.911 -13.941  1.00 98.80           C  
ATOM   2966  HD2 PHE A 198      13.098   0.826 -13.474  1.00 98.80           H  
ATOM   2967  CE1 PHE A 198      16.573   1.130 -15.194  1.00 98.80           C  
ATOM   2968  HE1 PHE A 198      17.534   1.212 -15.680  1.00 98.80           H  
ATOM   2969  CE2 PHE A 198      14.495   2.152 -14.444  1.00 98.80           C  
ATOM   2970  HE2 PHE A 198      13.852   3.017 -14.359  1.00 98.80           H  
ATOM   2971  CZ  PHE A 198      15.749   2.262 -15.067  1.00 98.80           C  
ATOM   2972  HZ  PHE A 198      16.073   3.216 -15.457  1.00 98.80           H  
ATOM   2973  N   ALA A 199      12.317  -3.936 -13.220  1.00 98.96           N  
ATOM   2974  H   ALA A 199      11.744  -3.128 -13.025  1.00 98.96           H  
ATOM   2975  CA  ALA A 199      11.944  -5.201 -12.595  1.00 98.96           C  
ATOM   2976  HA  ALA A 199      12.161  -6.009 -13.294  1.00 98.96           H  
ATOM   2977  C   ALA A 199      10.451  -5.276 -12.258  1.00 98.96           C  
ATOM   2978  CB  ALA A 199      12.787  -5.403 -11.332  1.00 98.96           C  
ATOM   2979  HB1 ALA A 199      12.567  -4.616 -10.610  1.00 98.96           H  
ATOM   2980  HB2 ALA A 199      13.845  -5.354 -11.589  1.00 98.96           H  
ATOM   2981  HB3 ALA A 199      12.569  -6.375 -10.890  1.00 98.96           H  
ATOM   2982  O   ALA A 199       9.809  -4.258 -12.011  1.00 98.96           O  
ATOM   2983  N   GLY A 200       9.927  -6.500 -12.201  1.00 98.97           N  
ATOM   2984  H   GLY A 200      10.526  -7.273 -12.454  1.00 98.97           H  
ATOM   2985  CA  GLY A 200       8.635  -6.834 -11.607  1.00 98.97           C  
ATOM   2986  HA2 GLY A 200       8.153  -5.935 -11.223  1.00 98.97           H  
ATOM   2987  HA3 GLY A 200       7.984  -7.275 -12.362  1.00 98.97           H  
ATOM   2988  C   GLY A 200       8.810  -7.828 -10.462  1.00 98.97           C  
ATOM   2989  O   GLY A 200       9.641  -8.732 -10.560  1.00 98.97           O  
ATOM   2990  N   ILE A 201       8.044  -7.655  -9.385  1.00 98.98           N  
ATOM   2991  H   ILE A 201       7.421  -6.861  -9.370  1.00 98.98           H  
ATOM   2992  CA  ILE A 201       8.056  -8.501  -8.187  1.00 98.98           C  
ATOM   2993  HA  ILE A 201       8.503  -9.461  -8.443  1.00 98.98           H  
ATOM   2994  C   ILE A 201       6.627  -8.769  -7.721  1.00 98.98           C  
ATOM   2995  CB  ILE A 201       8.877  -7.855  -7.043  1.00 98.98           C  
ATOM   2996  HB  ILE A 201       8.440  -6.880  -6.826  1.00 98.98           H  
ATOM   2997  O   ILE A 201       5.821  -7.845  -7.618  1.00 98.98           O  
ATOM   2998  CG1 ILE A 201      10.350  -7.611  -7.427  1.00 98.98           C  
ATOM   2999 HG12 ILE A 201      10.395  -7.046  -8.359  1.00 98.98           H  
ATOM   3000 HG13 ILE A 201      10.814  -6.992  -6.660  1.00 98.98           H  
ATOM   3001  CG2 ILE A 201       8.822  -8.697  -5.752  1.00 98.98           C  
ATOM   3002 HG21 ILE A 201       7.827  -8.648  -5.308  1.00 98.98           H  
ATOM   3003 HG22 ILE A 201       9.058  -9.739  -5.968  1.00 98.98           H  
ATOM   3004 HG23 ILE A 201       9.538  -8.318  -5.023  1.00 98.98           H  
ATOM   3005  CD1 ILE A 201      11.182  -8.881  -7.592  1.00 98.98           C  
ATOM   3006 HD11 ILE A 201      11.436  -9.303  -6.620  1.00 98.98           H  
ATOM   3007 HD12 ILE A 201      10.620  -9.621  -8.164  1.00 98.98           H  
ATOM   3008 HD13 ILE A 201      12.092  -8.620  -8.132  1.00 98.98           H  
ATOM   3009  N   SER A 202       6.358 -10.025  -7.370  1.00 98.97           N  
ATOM   3010  H   SER A 202       7.100 -10.705  -7.463  1.00 98.97           H  
ATOM   3011  CA  SER A 202       5.153 -10.452  -6.658  1.00 98.97           C  
ATOM   3012  HA  SER A 202       4.583  -9.576  -6.345  1.00 98.97           H  
ATOM   3013  C   SER A 202       5.545 -11.240  -5.407  1.00 98.97           C  
ATOM   3014  CB  SER A 202       4.261 -11.282  -7.582  1.00 98.97           C  
ATOM   3015  HB2 SER A 202       3.899 -10.660  -8.401  1.00 98.97           H  
ATOM   3016  HB3 SER A 202       4.840 -12.108  -7.994  1.00 98.97           H  
ATOM   3017  O   SER A 202       6.458 -12.071  -5.456  1.00 98.97           O  
ATOM   3018  OG  SER A 202       3.165 -11.804  -6.863  1.00 98.97           O  
ATOM   3019  HG  SER A 202       2.485 -11.128  -6.829  1.00 98.97           H  
ATOM   3020  N   CYS A 203       4.862 -10.968  -4.296  1.00 98.80           N  
ATOM   3021  H   CYS A 203       4.144 -10.259  -4.338  1.00 98.80           H  
ATOM   3022  CA  CYS A 203       5.132 -11.554  -2.986  1.00 98.80           C  
ATOM   3023  HA  CYS A 203       6.075 -12.098  -3.030  1.00 98.80           H  
ATOM   3024  C   CYS A 203       4.039 -12.548  -2.554  1.00 98.80           C  
ATOM   3025  CB  CYS A 203       5.278 -10.432  -1.944  1.00 98.80           C  
ATOM   3026  HB2 CYS A 203       5.556 -10.869  -0.985  1.00 98.80           H  
ATOM   3027  HB3 CYS A 203       4.311  -9.943  -1.828  1.00 98.80           H  
ATOM   3028  O   CYS A 203       2.897 -12.509  -3.013  1.00 98.80           O  
ATOM   3029  SG  CYS A 203       6.537  -9.205  -2.414  1.00 98.80           S  
ATOM   3030  HG  CYS A 203       6.123  -8.231  -1.597  1.00 98.80           H  
ATOM   3031  N   THR A 204       4.384 -13.411  -1.604  1.00 97.56           N  
ATOM   3032  H   THR A 204       5.358 -13.445  -1.339  1.00 97.56           H  
ATOM   3033  CA  THR A 204       3.454 -14.222  -0.806  1.00 97.56           C  
ATOM   3034  HA  THR A 204       2.502 -13.697  -0.733  1.00 97.56           H  
ATOM   3035  C   THR A 204       4.009 -14.389   0.603  1.00 97.56           C  
ATOM   3036  CB  THR A 204       3.201 -15.594  -1.452  1.00 97.56           C  
ATOM   3037  HB  THR A 204       2.646 -15.435  -2.377  1.00 97.56           H  
ATOM   3038  O   THR A 204       5.221 -14.364   0.783  1.00 97.56           O  
ATOM   3039  CG2 THR A 204       4.468 -16.393  -1.767  1.00 97.56           C  
ATOM   3040 HG21 THR A 204       5.095 -16.515  -0.884  1.00 97.56           H  
ATOM   3041 HG22 THR A 204       5.041 -15.870  -2.533  1.00 97.56           H  
ATOM   3042 HG23 THR A 204       4.199 -17.370  -2.168  1.00 97.56           H  
ATOM   3043  OG1 THR A 204       2.399 -16.389  -0.605  1.00 97.56           O  
ATOM   3044  HG1 THR A 204       3.013 -16.841  -0.022  1.00 97.56           H  
ATOM   3045  N   GLY A 205       3.158 -14.601   1.608  1.00 95.25           N  
ATOM   3046  H   GLY A 205       2.165 -14.557   1.428  1.00 95.25           H  
ATOM   3047  CA  GLY A 205       3.586 -14.828   2.989  1.00 95.25           C  
ATOM   3048  HA2 GLY A 205       4.580 -14.409   3.145  1.00 95.25           H  
ATOM   3049  HA3 GLY A 205       3.628 -15.898   3.193  1.00 95.25           H  
ATOM   3050  C   GLY A 205       2.650 -14.184   4.001  1.00 95.25           C  
ATOM   3051  O   GLY A 205       1.438 -14.135   3.789  1.00 95.25           O  
ATOM   3052  N   VAL A 206       3.215 -13.698   5.104  1.00 95.42           N  
ATOM   3053  H   VAL A 206       4.222 -13.703   5.182  1.00 95.42           H  
ATOM   3054  CA  VAL A 206       2.484 -12.911   6.099  1.00 95.42           C  
ATOM   3055  HA  VAL A 206       1.463 -13.284   6.177  1.00 95.42           H  
ATOM   3056  C   VAL A 206       2.442 -11.467   5.618  1.00 95.42           C  
ATOM   3057  CB  VAL A 206       3.126 -13.039   7.489  1.00 95.42           C  
ATOM   3058  HB  VAL A 206       4.183 -12.790   7.404  1.00 95.42           H  
ATOM   3059  O   VAL A 206       3.462 -10.788   5.514  1.00 95.42           O  
ATOM   3060  CG1 VAL A 206       2.453 -12.114   8.513  1.00 95.42           C  
ATOM   3061 HG11 VAL A 206       1.384 -12.317   8.583  1.00 95.42           H  
ATOM   3062 HG12 VAL A 206       2.915 -12.267   9.488  1.00 95.42           H  
ATOM   3063 HG13 VAL A 206       2.614 -11.069   8.249  1.00 95.42           H  
ATOM   3064  CG2 VAL A 206       2.989 -14.480   8.001  1.00 95.42           C  
ATOM   3065 HG21 VAL A 206       3.437 -15.182   7.298  1.00 95.42           H  
ATOM   3066 HG22 VAL A 206       1.938 -14.734   8.144  1.00 95.42           H  
ATOM   3067 HG23 VAL A 206       3.512 -14.568   8.953  1.00 95.42           H  
ATOM   3068  N   GLY A 207       1.238 -11.004   5.287  1.00 97.07           N  
ATOM   3069  H   GLY A 207       0.467 -11.656   5.303  1.00 97.07           H  
ATOM   3070  CA  GLY A 207       1.058  -9.693   4.667  1.00 97.07           C  
ATOM   3071  HA2 GLY A 207      -0.003  -9.525   4.485  1.00 97.07           H  
ATOM   3072  HA3 GLY A 207       1.580  -9.686   3.710  1.00 97.07           H  
ATOM   3073  C   GLY A 207       1.592  -8.530   5.504  1.00 97.07           C  
ATOM   3074  O   GLY A 207       2.176  -7.611   4.940  1.00 97.07           O  
ATOM   3075  N   GLU A 208       1.458  -8.574   6.831  1.00 97.92           N  
ATOM   3076  H   GLU A 208       0.933  -9.318   7.269  1.00 97.92           H  
ATOM   3077  CA  GLU A 208       1.989  -7.531   7.713  1.00 97.92           C  
ATOM   3078  HA  GLU A 208       1.630  -6.562   7.366  1.00 97.92           H  
ATOM   3079  C   GLU A 208       3.519  -7.450   7.692  1.00 97.92           C  
ATOM   3080  CB  GLU A 208       1.492  -7.732   9.150  1.00 97.92           C  
ATOM   3081  HB2 GLU A 208       2.055  -7.057   9.796  1.00 97.92           H  
ATOM   3082  HB3 GLU A 208       1.684  -8.751   9.486  1.00 97.92           H  
ATOM   3083  O   GLU A 208       4.062  -6.345   7.721  1.00 97.92           O  
ATOM   3084  CG  GLU A 208       0.008  -7.372   9.301  1.00 97.92           C  
ATOM   3085  HG2 GLU A 208      -0.173  -7.185  10.360  1.00 97.92           H  
ATOM   3086  HG3 GLU A 208      -0.172  -6.427   8.789  1.00 97.92           H  
ATOM   3087  CD  GLU A 208      -0.970  -8.431   8.763  1.00 97.92           C  
ATOM   3088  OE1 GLU A 208      -2.118  -8.073   8.411  1.00 97.92           O  
ATOM   3089  OE2 GLU A 208      -0.585  -9.594   8.488  1.00 97.92           O  
ATOM   3090  N   ASP A 209       4.223  -8.575   7.558  1.00 97.76           N  
ATOM   3091  H   ASP A 209       3.741  -9.462   7.571  1.00 97.76           H  
ATOM   3092  CA  ASP A 209       5.687  -8.590   7.451  1.00 97.76           C  
ATOM   3093  HA  ASP A 209       6.113  -7.993   8.256  1.00 97.76           H  
ATOM   3094  C   ASP A 209       6.131  -7.996   6.111  1.00 97.76           C  
ATOM   3095  CB  ASP A 209       6.231 -10.021   7.575  1.00 97.76           C  
ATOM   3096  HB2 ASP A 209       5.858 -10.622   6.746  1.00 97.76           H  
ATOM   3097  HB3 ASP A 209       7.317  -9.978   7.490  1.00 97.76           H  
ATOM   3098  O   ASP A 209       7.033  -7.160   6.053  1.00 97.76           O  
ATOM   3099  CG  ASP A 209       5.891 -10.721   8.889  1.00 97.76           C  
ATOM   3100  OD1 ASP A 209       5.538 -10.025   9.865  1.00 97.76           O  
ATOM   3101  OD2 ASP A 209       6.001 -11.967   8.876  1.00 97.76           O  
ATOM   3102  N   ILE A 210       5.445  -8.374   5.026  1.00 98.63           N  
ATOM   3103  H   ILE A 210       4.717  -9.060   5.164  1.00 98.63           H  
ATOM   3104  CA  ILE A 210       5.691  -7.858   3.672  1.00 98.63           C  
ATOM   3105  HA  ILE A 210       6.737  -8.031   3.421  1.00 98.63           H  
ATOM   3106  C   ILE A 210       5.454  -6.340   3.618  1.00 98.63           C  
ATOM   3107  CB  ILE A 210       4.810  -8.623   2.656  1.00 98.63           C  
ATOM   3108  HB  ILE A 210       3.772  -8.555   2.981  1.00 98.63           H  
ATOM   3109  O   ILE A 210       6.254  -5.615   3.018  1.00 98.63           O  
ATOM   3110  CG1 ILE A 210       5.213 -10.113   2.599  1.00 98.63           C  
ATOM   3111 HG12 ILE A 210       6.188 -10.206   2.122  1.00 98.63           H  
ATOM   3112 HG13 ILE A 210       5.303 -10.512   3.610  1.00 98.63           H  
ATOM   3113  CG2 ILE A 210       4.924  -8.025   1.244  1.00 98.63           C  
ATOM   3114 HG21 ILE A 210       5.943  -8.150   0.877  1.00 98.63           H  
ATOM   3115 HG22 ILE A 210       4.661  -6.967   1.241  1.00 98.63           H  
ATOM   3116 HG23 ILE A 210       4.245  -8.536   0.562  1.00 98.63           H  
ATOM   3117  CD1 ILE A 210       4.207 -11.004   1.862  1.00 98.63           C  
ATOM   3118 HD11 ILE A 210       4.525 -12.041   1.971  1.00 98.63           H  
ATOM   3119 HD12 ILE A 210       3.217 -10.894   2.304  1.00 98.63           H  
ATOM   3120 HD13 ILE A 210       4.162 -10.758   0.801  1.00 98.63           H  
ATOM   3121  N   VAL A 211       4.392  -5.850   4.270  1.00 98.88           N  
ATOM   3122  H   VAL A 211       3.770  -6.513   4.711  1.00 98.88           H  
ATOM   3123  CA  VAL A 211       4.103  -4.415   4.441  1.00 98.88           C  
ATOM   3124  HA  VAL A 211       4.113  -3.929   3.466  1.00 98.88           H  
ATOM   3125  C   VAL A 211       5.191  -3.733   5.270  1.00 98.88           C  
ATOM   3126  CB  VAL A 211       2.702  -4.206   5.055  1.00 98.88           C  
ATOM   3127  HB  VAL A 211       2.582  -4.870   5.911  1.00 98.88           H  
ATOM   3128  O   VAL A 211       5.695  -2.694   4.848  1.00 98.88           O  
ATOM   3129  CG1 VAL A 211       2.450  -2.769   5.526  1.00 98.88           C  
ATOM   3130 HG11 VAL A 211       1.448  -2.691   5.947  1.00 98.88           H  
ATOM   3131 HG12 VAL A 211       3.166  -2.494   6.300  1.00 98.88           H  
ATOM   3132 HG13 VAL A 211       2.542  -2.076   4.689  1.00 98.88           H  
ATOM   3133  CG2 VAL A 211       1.610  -4.517   4.022  1.00 98.88           C  
ATOM   3134 HG21 VAL A 211       0.630  -4.467   4.497  1.00 98.88           H  
ATOM   3135 HG22 VAL A 211       1.747  -5.523   3.624  1.00 98.88           H  
ATOM   3136 HG23 VAL A 211       1.649  -3.805   3.199  1.00 98.88           H  
ATOM   3137  N   SER A 212       5.616  -4.327   6.387  1.00 98.69           N  
ATOM   3138  H   SER A 212       5.169  -5.188   6.670  1.00 98.69           H  
ATOM   3139  CA  SER A 212       6.627  -3.754   7.294  1.00 98.69           C  
ATOM   3140  HA  SER A 212       6.246  -2.821   7.708  1.00 98.69           H  
ATOM   3141  C   SER A 212       7.951  -3.435   6.590  1.00 98.69           C  
ATOM   3142  CB  SER A 212       6.887  -4.711   8.463  1.00 98.69           C  
ATOM   3143  HB2 SER A 212       7.217  -5.680   8.089  1.00 98.69           H  
ATOM   3144  HB3 SER A 212       7.674  -4.299   9.095  1.00 98.69           H  
ATOM   3145  O   SER A 212       8.640  -2.482   6.951  1.00 98.69           O  
ATOM   3146  OG  SER A 212       5.712  -4.876   9.238  1.00 98.69           O  
ATOM   3147  HG  SER A 212       5.123  -5.470   8.766  1.00 98.69           H  
ATOM   3148  N   VAL A 213       8.291  -4.176   5.531  1.00 98.77           N  
ATOM   3149  H   VAL A 213       7.717  -4.981   5.326  1.00 98.77           H  
ATOM   3150  CA  VAL A 213       9.497  -3.939   4.720  1.00 98.77           C  
ATOM   3151  HA  VAL A 213      10.063  -3.135   5.190  1.00 98.77           H  
ATOM   3152  C   VAL A 213       9.215  -3.430   3.301  1.00 98.77           C  
ATOM   3153  CB  VAL A 213      10.430  -5.165   4.738  1.00 98.77           C  
ATOM   3154  HB  VAL A 213      11.335  -4.931   4.178  1.00 98.77           H  
ATOM   3155  O   VAL A 213      10.152  -3.303   2.516  1.00 98.77           O  
ATOM   3156  CG1 VAL A 213      10.868  -5.509   6.167  1.00 98.77           C  
ATOM   3157 HG11 VAL A 213      11.648  -6.270   6.140  1.00 98.77           H  
ATOM   3158 HG12 VAL A 213      10.023  -5.897   6.735  1.00 98.77           H  
ATOM   3159 HG13 VAL A 213      11.256  -4.624   6.671  1.00 98.77           H  
ATOM   3160  CG2 VAL A 213       9.827  -6.388   4.057  1.00 98.77           C  
ATOM   3161 HG21 VAL A 213       8.939  -6.727   4.590  1.00 98.77           H  
ATOM   3162 HG22 VAL A 213       9.561  -6.136   3.031  1.00 98.77           H  
ATOM   3163 HG23 VAL A 213      10.564  -7.191   4.045  1.00 98.77           H  
ATOM   3164  N   ALA A 214       7.961  -3.120   2.952  1.00 98.92           N  
ATOM   3165  H   ALA A 214       7.241  -3.210   3.655  1.00 98.92           H  
ATOM   3166  CA  ALA A 214       7.545  -2.713   1.603  1.00 98.92           C  
ATOM   3167  HA  ALA A 214       6.469  -2.875   1.541  1.00 98.92           H  
ATOM   3168  C   ALA A 214       8.183  -3.578   0.492  1.00 98.92           C  
ATOM   3169  CB  ALA A 214       7.797  -1.209   1.432  1.00 98.92           C  
ATOM   3170  HB1 ALA A 214       8.866  -1.002   1.495  1.00 98.92           H  
ATOM   3171  HB2 ALA A 214       7.276  -0.656   2.214  1.00 98.92           H  
ATOM   3172  HB3 ALA A 214       7.425  -0.885   0.460  1.00 98.92           H  
ATOM   3173  O   ALA A 214       8.769  -3.056  -0.460  1.00 98.92           O  
ATOM   3174  N   LEU A 215       8.130  -4.905   0.660  1.00 98.95           N  
ATOM   3175  H   LEU A 215       7.580  -5.241   1.437  1.00 98.95           H  
ATOM   3176  CA  LEU A 215       9.086  -5.844   0.060  1.00 98.95           C  
ATOM   3177  HA  LEU A 215      10.057  -5.637   0.510  1.00 98.95           H  
ATOM   3178  C   LEU A 215       9.249  -5.705  -1.464  1.00 98.95           C  
ATOM   3179  CB  LEU A 215       8.653  -7.272   0.439  1.00 98.95           C  
ATOM   3180  HB2 LEU A 215       8.442  -7.313   1.507  1.00 98.95           H  
ATOM   3181  HB3 LEU A 215       7.724  -7.484  -0.091  1.00 98.95           H  
ATOM   3182  O   LEU A 215      10.374  -5.563  -1.946  1.00 98.95           O  
ATOM   3183  CG  LEU A 215       9.648  -8.393   0.090  1.00 98.95           C  
ATOM   3184  HG  LEU A 215       9.728  -8.477  -0.994  1.00 98.95           H  
ATOM   3185  CD1 LEU A 215      11.048  -8.160   0.664  1.00 98.95           C  
ATOM   3186 HD11 LEU A 215      11.503  -7.293   0.185  1.00 98.95           H  
ATOM   3187 HD12 LEU A 215      11.673  -9.031   0.470  1.00 98.95           H  
ATOM   3188 HD13 LEU A 215      10.987  -7.999   1.741  1.00 98.95           H  
ATOM   3189  CD2 LEU A 215       9.120  -9.717   0.643  1.00 98.95           C  
ATOM   3190 HD21 LEU A 215       8.150  -9.941   0.199  1.00 98.95           H  
ATOM   3191 HD22 LEU A 215       9.012  -9.659   1.726  1.00 98.95           H  
ATOM   3192 HD23 LEU A 215       9.808 -10.526   0.399  1.00 98.95           H  
ATOM   3193  N   ALA A 216       8.149  -5.711  -2.222  1.00 98.98           N  
ATOM   3194  H   ALA A 216       7.251  -5.817  -1.771  1.00 98.98           H  
ATOM   3195  CA  ALA A 216       8.186  -5.616  -3.681  1.00 98.98           C  
ATOM   3196  HA  ALA A 216       8.850  -6.394  -4.058  1.00 98.98           H  
ATOM   3197  C   ALA A 216       8.759  -4.269  -4.145  1.00 98.98           C  
ATOM   3198  CB  ALA A 216       6.783  -5.867  -4.250  1.00 98.98           C  
ATOM   3199  HB1 ALA A 216       6.816  -5.820  -5.339  1.00 98.98           H  
ATOM   3200  HB2 ALA A 216       6.427  -6.855  -3.958  1.00 98.98           H  
ATOM   3201  HB3 ALA A 216       6.082  -5.117  -3.885  1.00 98.98           H  
ATOM   3202  O   ALA A 216       9.742  -4.237  -4.891  1.00 98.98           O  
ATOM   3203  N   ALA A 217       8.206  -3.155  -3.650  1.00 98.97           N  
ATOM   3204  H   ALA A 217       7.370  -3.242  -3.090  1.00 98.97           H  
ATOM   3205  CA  ALA A 217       8.697  -1.810  -3.946  1.00 98.97           C  
ATOM   3206  HA  ALA A 217       8.591  -1.625  -5.015  1.00 98.97           H  
ATOM   3207  C   ALA A 217      10.179  -1.629  -3.585  1.00 98.97           C  
ATOM   3208  CB  ALA A 217       7.834  -0.797  -3.188  1.00 98.97           C  
ATOM   3209  HB1 ALA A 217       8.237   0.205  -3.337  1.00 98.97           H  
ATOM   3210  HB2 ALA A 217       6.814  -0.826  -3.571  1.00 98.97           H  
ATOM   3211  HB3 ALA A 217       7.827  -1.024  -2.122  1.00 98.97           H  
ATOM   3212  O   ALA A 217      10.928  -0.993  -4.335  1.00 98.97           O  
ATOM   3213  N   ARG A 218      10.627  -2.211  -2.468  1.00 98.94           N  
ATOM   3214  H   ARG A 218       9.954  -2.684  -1.883  1.00 98.94           H  
ATOM   3215  CA  ARG A 218      12.027  -2.180  -2.035  1.00 98.94           C  
ATOM   3216  HA  ARG A 218      12.363  -1.144  -2.008  1.00 98.94           H  
ATOM   3217  C   ARG A 218      12.944  -2.914  -3.005  1.00 98.94           C  
ATOM   3218  CB  ARG A 218      12.123  -2.755  -0.618  1.00 98.94           C  
ATOM   3219  HB2 ARG A 218      11.524  -2.126   0.039  1.00 98.94           H  
ATOM   3220  HB3 ARG A 218      11.719  -3.767  -0.584  1.00 98.94           H  
ATOM   3221  O   ARG A 218      13.955  -2.350  -3.424  1.00 98.94           O  
ATOM   3222  CG  ARG A 218      13.587  -2.786  -0.156  1.00 98.94           C  
ATOM   3223  HG2 ARG A 218      14.111  -3.601  -0.654  1.00 98.94           H  
ATOM   3224  HG3 ARG A 218      14.074  -1.849  -0.428  1.00 98.94           H  
ATOM   3225  CD  ARG A 218      13.723  -2.968   1.347  1.00 98.94           C  
ATOM   3226  HD2 ARG A 218      14.785  -2.965   1.595  1.00 98.94           H  
ATOM   3227  HD3 ARG A 218      13.286  -3.927   1.626  1.00 98.94           H  
ATOM   3228  NE  ARG A 218      13.077  -1.867   2.074  1.00 98.94           N  
ATOM   3229  HE  ARG A 218      12.904  -1.012   1.564  1.00 98.94           H  
ATOM   3230  NH1 ARG A 218      12.873  -2.993   4.038  1.00 98.94           N  
ATOM   3231 HH11 ARG A 218      13.627  -3.590   3.730  1.00 98.94           H  
ATOM   3232 HH12 ARG A 218      12.533  -3.064   4.986  1.00 98.94           H  
ATOM   3233  NH2 ARG A 218      11.840  -1.040   3.800  1.00 98.94           N  
ATOM   3234 HH21 ARG A 218      11.486  -0.311   3.198  1.00 98.94           H  
ATOM   3235 HH22 ARG A 218      11.457  -1.167   4.726  1.00 98.94           H  
ATOM   3236  CZ  ARG A 218      12.589  -1.971   3.291  1.00 98.94           C  
ATOM   3237  N   ILE A 219      12.596  -4.142  -3.386  1.00 98.98           N  
ATOM   3238  H   ILE A 219      11.751  -4.541  -3.002  1.00 98.98           H  
ATOM   3239  CA  ILE A 219      13.402  -4.941  -4.317  1.00 98.98           C  
ATOM   3240  HA  ILE A 219      14.417  -5.010  -3.926  1.00 98.98           H  
ATOM   3241  C   ILE A 219      13.497  -4.235  -5.674  1.00 98.98           C  
ATOM   3242  CB  ILE A 219      12.840  -6.375  -4.436  1.00 98.98           C  
ATOM   3243  HB  ILE A 219      11.774  -6.314  -4.653  1.00 98.98           H  
ATOM   3244  O   ILE A 219      14.599  -4.066  -6.194  1.00 98.98           O  
ATOM   3245  CG1 ILE A 219      13.041  -7.143  -3.109  1.00 98.98           C  
ATOM   3246 HG12 ILE A 219      12.778  -6.504  -2.266  1.00 98.98           H  
ATOM   3247 HG13 ILE A 219      14.092  -7.410  -3.001  1.00 98.98           H  
ATOM   3248  CG2 ILE A 219      13.543  -7.137  -5.578  1.00 98.98           C  
ATOM   3249 HG21 ILE A 219      14.621  -7.144  -5.421  1.00 98.98           H  
ATOM   3250 HG22 ILE A 219      13.197  -8.169  -5.619  1.00 98.98           H  
ATOM   3251 HG23 ILE A 219      13.322  -6.683  -6.544  1.00 98.98           H  
ATOM   3252  CD1 ILE A 219      12.187  -8.412  -2.999  1.00 98.98           C  
ATOM   3253 HD11 ILE A 219      12.454  -9.132  -3.773  1.00 98.98           H  
ATOM   3254 HD12 ILE A 219      12.354  -8.874  -2.026  1.00 98.98           H  
ATOM   3255 HD13 ILE A 219      11.132  -8.156  -3.092  1.00 98.98           H  
ATOM   3256  N   VAL A 220      12.379  -3.750  -6.222  1.00 98.97           N  
ATOM   3257  H   VAL A 220      11.498  -3.916  -5.757  1.00 98.97           H  
ATOM   3258  CA  VAL A 220      12.382  -3.039  -7.512  1.00 98.97           C  
ATOM   3259  HA  VAL A 220      12.892  -3.660  -8.248  1.00 98.97           H  
ATOM   3260  C   VAL A 220      13.160  -1.723  -7.432  1.00 98.97           C  
ATOM   3261  CB  VAL A 220      10.950  -2.802  -8.011  1.00 98.97           C  
ATOM   3262  HB  VAL A 220      10.404  -2.261  -7.238  1.00 98.97           H  
ATOM   3263  O   VAL A 220      13.900  -1.398  -8.360  1.00 98.97           O  
ATOM   3264  CG1 VAL A 220      10.930  -1.980  -9.305  1.00 98.97           C  
ATOM   3265 HG11 VAL A 220       9.929  -1.962  -9.738  1.00 98.97           H  
ATOM   3266 HG12 VAL A 220      11.602  -2.422 -10.041  1.00 98.97           H  
ATOM   3267 HG13 VAL A 220      11.234  -0.952  -9.111  1.00 98.97           H  
ATOM   3268  CG2 VAL A 220      10.241  -4.133  -8.294  1.00 98.97           C  
ATOM   3269 HG21 VAL A 220      10.809  -4.716  -9.019  1.00 98.97           H  
ATOM   3270 HG22 VAL A 220      10.131  -4.709  -7.375  1.00 98.97           H  
ATOM   3271 HG23 VAL A 220       9.246  -3.959  -8.703  1.00 98.97           H  
ATOM   3272  N   THR A 221      13.071  -0.990  -6.317  1.00 98.96           N  
ATOM   3273  H   THR A 221      12.435  -1.289  -5.592  1.00 98.96           H  
ATOM   3274  CA  THR A 221      13.890   0.215  -6.087  1.00 98.96           C  
ATOM   3275  HA  THR A 221      13.703   0.931  -6.888  1.00 98.96           H  
ATOM   3276  C   THR A 221      15.379  -0.124  -6.124  1.00 98.96           C  
ATOM   3277  CB  THR A 221      13.531   0.892  -4.755  1.00 98.96           C  
ATOM   3278  HB  THR A 221      13.610   0.167  -3.945  1.00 98.96           H  
ATOM   3279  O   THR A 221      16.140   0.535  -6.826  1.00 98.96           O  
ATOM   3280  CG2 THR A 221      14.436   2.079  -4.427  1.00 98.96           C  
ATOM   3281 HG21 THR A 221      14.083   2.568  -3.519  1.00 98.96           H  
ATOM   3282 HG22 THR A 221      14.447   2.786  -5.257  1.00 98.96           H  
ATOM   3283 HG23 THR A 221      15.457   1.743  -4.243  1.00 98.96           H  
ATOM   3284  OG1 THR A 221      12.197   1.359  -4.818  1.00 98.96           O  
ATOM   3285  HG1 THR A 221      11.647   0.591  -4.648  1.00 98.96           H  
ATOM   3286  N   ARG A 222      15.798  -1.201  -5.452  1.00 98.95           N  
ATOM   3287  H   ARG A 222      15.123  -1.715  -4.904  1.00 98.95           H  
ATOM   3288  CA  ARG A 222      17.195  -1.657  -5.458  1.00 98.95           C  
ATOM   3289  HA  ARG A 222      17.839  -0.835  -5.147  1.00 98.95           H  
ATOM   3290  C   ARG A 222      17.680  -2.050  -6.847  1.00 98.95           C  
ATOM   3291  CB  ARG A 222      17.352  -2.819  -4.475  1.00 98.95           C  
ATOM   3292  HB2 ARG A 222      16.518  -3.513  -4.576  1.00 98.95           H  
ATOM   3293  HB3 ARG A 222      18.285  -3.347  -4.671  1.00 98.95           H  
ATOM   3294  O   ARG A 222      18.783  -1.667  -7.226  1.00 98.95           O  
ATOM   3295  CG  ARG A 222      17.397  -2.268  -3.059  1.00 98.95           C  
ATOM   3296  HG2 ARG A 222      18.319  -1.694  -2.959  1.00 98.95           H  
ATOM   3297  HG3 ARG A 222      16.551  -1.606  -2.874  1.00 98.95           H  
ATOM   3298  CD  ARG A 222      17.383  -3.380  -2.020  1.00 98.95           C  
ATOM   3299  HD2 ARG A 222      18.130  -4.133  -2.271  1.00 98.95           H  
ATOM   3300  HD3 ARG A 222      16.394  -3.838  -1.989  1.00 98.95           H  
ATOM   3301  NE  ARG A 222      17.717  -2.765  -0.742  1.00 98.95           N  
ATOM   3302  HE  ARG A 222      18.123  -1.842  -0.794  1.00 98.95           H  
ATOM   3303  NH1 ARG A 222      16.865  -4.300   0.767  1.00 98.95           N  
ATOM   3304 HH11 ARG A 222      16.588  -4.385   1.735  1.00 98.95           H  
ATOM   3305 HH12 ARG A 222      16.387  -4.838   0.059  1.00 98.95           H  
ATOM   3306  NH2 ARG A 222      17.879  -2.441   1.427  1.00 98.95           N  
ATOM   3307 HH21 ARG A 222      17.757  -2.731   2.386  1.00 98.95           H  
ATOM   3308 HH22 ARG A 222      18.355  -1.572   1.230  1.00 98.95           H  
ATOM   3309  CZ  ARG A 222      17.476  -3.194   0.468  1.00 98.95           C  
ATOM   3310  N   VAL A 223      16.868  -2.769  -7.624  1.00 98.96           N  
ATOM   3311  H   VAL A 223      15.987  -3.083  -7.243  1.00 98.96           H  
ATOM   3312  CA  VAL A 223      17.222  -3.107  -9.014  1.00 98.96           C  
ATOM   3313  HA  VAL A 223      18.214  -3.560  -9.014  1.00 98.96           H  
ATOM   3314  C   VAL A 223      17.329  -1.848  -9.880  1.00 98.96           C  
ATOM   3315  CB  VAL A 223      16.248  -4.128  -9.627  1.00 98.96           C  
ATOM   3316  HB  VAL A 223      15.231  -3.736  -9.594  1.00 98.96           H  
ATOM   3317  O   VAL A 223      18.297  -1.694 -10.620  1.00 98.96           O  
ATOM   3318  CG1 VAL A 223      16.628  -4.416 -11.083  1.00 98.96           C  
ATOM   3319 HG11 VAL A 223      16.038  -5.244 -11.476  1.00 98.96           H  
ATOM   3320 HG12 VAL A 223      16.440  -3.543 -11.708  1.00 98.96           H  
ATOM   3321 HG13 VAL A 223      17.684  -4.680 -11.149  1.00 98.96           H  
ATOM   3322  CG2 VAL A 223      16.293  -5.464  -8.872  1.00 98.96           C  
ATOM   3323 HG21 VAL A 223      15.606  -6.173  -9.334  1.00 98.96           H  
ATOM   3324 HG22 VAL A 223      15.995  -5.326  -7.833  1.00 98.96           H  
ATOM   3325 HG23 VAL A 223      17.305  -5.868  -8.901  1.00 98.96           H  
ATOM   3326  N   THR A 224      16.398  -0.902  -9.722  1.00 98.85           N  
ATOM   3327  H   THR A 224      15.638  -1.091  -9.085  1.00 98.85           H  
ATOM   3328  CA  THR A 224      16.444   0.421 -10.381  1.00 98.85           C  
ATOM   3329  HA  THR A 224      16.437   0.285 -11.462  1.00 98.85           H  
ATOM   3330  C   THR A 224      17.722   1.189 -10.013  1.00 98.85           C  
ATOM   3331  CB  THR A 224      15.213   1.256  -9.985  1.00 98.85           C  
ATOM   3332  HB  THR A 224      15.243   1.468  -8.916  1.00 98.85           H  
ATOM   3333  O   THR A 224      18.298   1.903 -10.833  1.00 98.85           O  
ATOM   3334  CG2 THR A 224      15.130   2.588 -10.726  1.00 98.85           C  
ATOM   3335 HG21 THR A 224      15.919   3.257 -10.382  1.00 98.85           H  
ATOM   3336 HG22 THR A 224      15.241   2.425 -11.798  1.00 98.85           H  
ATOM   3337 HG23 THR A 224      14.169   3.062 -10.527  1.00 98.85           H  
ATOM   3338  OG1 THR A 224      14.019   0.547 -10.255  1.00 98.85           O  
ATOM   3339  HG1 THR A 224      13.993  -0.201  -9.654  1.00 98.85           H  
ATOM   3340  N   ASP A 225      18.209   1.000  -8.786  1.00 98.82           N  
ATOM   3341  H   ASP A 225      17.651   0.460  -8.141  1.00 98.82           H  
ATOM   3342  CA  ASP A 225      19.434   1.603  -8.264  1.00 98.82           C  
ATOM   3343  HA  ASP A 225      19.582   2.549  -8.785  1.00 98.82           H  
ATOM   3344  C   ASP A 225      20.711   0.790  -8.577  1.00 98.82           C  
ATOM   3345  CB  ASP A 225      19.236   1.938  -6.769  1.00 98.82           C  
ATOM   3346  HB2 ASP A 225      18.937   1.039  -6.231  1.00 98.82           H  
ATOM   3347  HB3 ASP A 225      20.184   2.280  -6.353  1.00 98.82           H  
ATOM   3348  O   ASP A 225      21.792   1.136  -8.102  1.00 98.82           O  
ATOM   3349  CG  ASP A 225      18.201   3.054  -6.531  1.00 98.82           C  
ATOM   3350  OD1 ASP A 225      17.938   3.856  -7.457  1.00 98.82           O  
ATOM   3351  OD2 ASP A 225      17.744   3.274  -5.393  1.00 98.82           O  
ATOM   3352  N   GLY A 226      20.616  -0.239  -9.429  1.00 98.55           N  
ATOM   3353  H   GLY A 226      19.699  -0.477  -9.778  1.00 98.55           H  
ATOM   3354  CA  GLY A 226      21.759  -0.956 -10.006  1.00 98.55           C  
ATOM   3355  HA2 GLY A 226      21.532  -1.162 -11.052  1.00 98.55           H  
ATOM   3356  HA3 GLY A 226      22.647  -0.325  -9.971  1.00 98.55           H  
ATOM   3357  C   GLY A 226      22.103  -2.292  -9.346  1.00 98.55           C  
ATOM   3358  O   GLY A 226      23.110  -2.906  -9.704  1.00 98.55           O  
ATOM   3359  N   PHE A 227      21.296  -2.774  -8.400  1.00 98.76           N  
ATOM   3360  H   PHE A 227      20.465  -2.253  -8.161  1.00 98.76           H  
ATOM   3361  CA  PHE A 227      21.457  -4.128  -7.873  1.00 98.76           C  
ATOM   3362  HA  PHE A 227      22.511  -4.287  -7.643  1.00 98.76           H  
ATOM   3363  C   PHE A 227      21.048  -5.160  -8.930  1.00 98.76           C  
ATOM   3364  CB  PHE A 227      20.656  -4.331  -6.578  1.00 98.76           C  
ATOM   3365  HB2 PHE A 227      20.610  -5.402  -6.380  1.00 98.76           H  
ATOM   3366  HB3 PHE A 227      19.628  -4.004  -6.735  1.00 98.76           H  
ATOM   3367  O   PHE A 227      20.091  -4.967  -9.677  1.00 98.76           O  
ATOM   3368  CG  PHE A 227      21.225  -3.653  -5.342  1.00 98.76           C  
ATOM   3369  CD1 PHE A 227      21.629  -4.436  -4.243  1.00 98.76           C  
ATOM   3370  HD1 PHE A 227      21.523  -5.510  -4.275  1.00 98.76           H  
ATOM   3371  CD2 PHE A 227      21.351  -2.251  -5.272  1.00 98.76           C  
ATOM   3372  HD2 PHE A 227      21.028  -1.625  -6.090  1.00 98.76           H  
ATOM   3373  CE1 PHE A 227      22.176  -3.828  -3.100  1.00 98.76           C  
ATOM   3374  HE1 PHE A 227      22.493  -4.441  -2.269  1.00 98.76           H  
ATOM   3375  CE2 PHE A 227      21.896  -1.643  -4.130  1.00 98.76           C  
ATOM   3376  HE2 PHE A 227      21.983  -0.567  -4.089  1.00 98.76           H  
ATOM   3377  CZ  PHE A 227      22.315  -2.430  -3.045  1.00 98.76           C  
ATOM   3378  HZ  PHE A 227      22.736  -1.953  -2.173  1.00 98.76           H  
ATOM   3379  N   THR A 228      21.718  -6.314  -8.944  1.00 98.83           N  
ATOM   3380  H   THR A 228      22.473  -6.446  -8.286  1.00 98.83           H  
ATOM   3381  CA  THR A 228      21.149  -7.495  -9.610  1.00 98.83           C  
ATOM   3382  HA  THR A 228      20.862  -7.224 -10.626  1.00 98.83           H  
ATOM   3383  C   THR A 228      19.889  -7.937  -8.872  1.00 98.83           C  
ATOM   3384  CB  THR A 228      22.132  -8.669  -9.684  1.00 98.83           C  
ATOM   3385  HB  THR A 228      21.655  -9.494 -10.213  1.00 98.83           H  
ATOM   3386  O   THR A 228      19.755  -7.689  -7.669  1.00 98.83           O  
ATOM   3387  CG2 THR A 228      23.421  -8.303 -10.417  1.00 98.83           C  
ATOM   3388 HG21 THR A 228      23.175  -7.940 -11.415  1.00 98.83           H  
ATOM   3389 HG22 THR A 228      24.050  -9.187 -10.518  1.00 98.83           H  
ATOM   3390 HG23 THR A 228      23.964  -7.523  -9.884  1.00 98.83           H  
ATOM   3391  OG1 THR A 228      22.504  -9.113  -8.397  1.00 98.83           O  
ATOM   3392  HG1 THR A 228      23.460  -9.042  -8.356  1.00 98.83           H  
ATOM   3393  N   LEU A 229      18.990  -8.651  -9.555  1.00 98.89           N  
ATOM   3394  H   LEU A 229      19.135  -8.839 -10.536  1.00 98.89           H  
ATOM   3395  CA  LEU A 229      17.757  -9.132  -8.929  1.00 98.89           C  
ATOM   3396  HA  LEU A 229      17.171  -8.266  -8.619  1.00 98.89           H  
ATOM   3397  C   LEU A 229      18.045  -9.974  -7.682  1.00 98.89           C  
ATOM   3398  CB  LEU A 229      16.970  -9.935  -9.968  1.00 98.89           C  
ATOM   3399  HB2 LEU A 229      16.790  -9.285 -10.824  1.00 98.89           H  
ATOM   3400  HB3 LEU A 229      17.574 -10.774 -10.313  1.00 98.89           H  
ATOM   3401  O   LEU A 229      17.468  -9.747  -6.621  1.00 98.89           O  
ATOM   3402  CG  LEU A 229      15.629 -10.478  -9.450  1.00 98.89           C  
ATOM   3403  HG  LEU A 229      15.835 -11.196  -8.657  1.00 98.89           H  
ATOM   3404  CD1 LEU A 229      14.712  -9.400  -8.881  1.00 98.89           C  
ATOM   3405 HD11 LEU A 229      15.156  -8.939  -7.999  1.00 98.89           H  
ATOM   3406 HD12 LEU A 229      13.784  -9.879  -8.568  1.00 98.89           H  
ATOM   3407 HD13 LEU A 229      14.500  -8.640  -9.633  1.00 98.89           H  
ATOM   3408  CD2 LEU A 229      14.882 -11.198 -10.573  1.00 98.89           C  
ATOM   3409 HD21 LEU A 229      14.017 -11.716 -10.157  1.00 98.89           H  
ATOM   3410 HD22 LEU A 229      14.535 -10.491 -11.326  1.00 98.89           H  
ATOM   3411 HD23 LEU A 229      15.533 -11.929 -11.052  1.00 98.89           H  
ATOM   3412  N   LYS A 230      19.009 -10.893  -7.793  1.00 98.82           N  
ATOM   3413  H   LYS A 230      19.434 -11.013  -8.702  1.00 98.82           H  
ATOM   3414  CA  LYS A 230      19.453 -11.728  -6.677  1.00 98.82           C  
ATOM   3415  HA  LYS A 230      18.595 -12.287  -6.304  1.00 98.82           H  
ATOM   3416  C   LYS A 230      19.952 -10.890  -5.498  1.00 98.82           C  
ATOM   3417  CB  LYS A 230      20.505 -12.729  -7.176  1.00 98.82           C  
ATOM   3418  HB2 LYS A 230      21.339 -12.201  -7.638  1.00 98.82           H  
ATOM   3419  HB3 LYS A 230      20.040 -13.378  -7.919  1.00 98.82           H  
ATOM   3420  O   LYS A 230      19.511 -11.109  -4.377  1.00 98.82           O  
ATOM   3421  CG  LYS A 230      21.020 -13.578  -6.010  1.00 98.82           C  
ATOM   3422  HG2 LYS A 230      21.628 -12.952  -5.356  1.00 98.82           H  
ATOM   3423  HG3 LYS A 230      20.165 -13.934  -5.437  1.00 98.82           H  
ATOM   3424  CD  LYS A 230      21.866 -14.772  -6.465  1.00 98.82           C  
ATOM   3425  HD2 LYS A 230      21.376 -15.263  -7.305  1.00 98.82           H  
ATOM   3426  HD3 LYS A 230      22.847 -14.422  -6.787  1.00 98.82           H  
ATOM   3427  CE  LYS A 230      22.012 -15.799  -5.333  1.00 98.82           C  
ATOM   3428  HE2 LYS A 230      22.689 -16.591  -5.653  1.00 98.82           H  
ATOM   3429  HE3 LYS A 230      21.033 -16.248  -5.166  1.00 98.82           H  
ATOM   3430  NZ  LYS A 230      22.477 -15.197  -4.060  1.00 98.82           N  
ATOM   3431  HZ1 LYS A 230      21.840 -14.483  -3.736  1.00 98.82           H  
ATOM   3432  HZ2 LYS A 230      22.480 -15.861  -3.299  1.00 98.82           H  
ATOM   3433  HZ3 LYS A 230      23.369 -14.729  -4.131  1.00 98.82           H  
ATOM   3434  N   ALA A 231      20.835  -9.917  -5.735  1.00 98.89           N  
ATOM   3435  H   ALA A 231      21.104  -9.719  -6.688  1.00 98.89           H  
ATOM   3436  CA  ALA A 231      21.376  -9.083  -4.660  1.00 98.89           C  
ATOM   3437  HA  ALA A 231      21.779  -9.734  -3.884  1.00 98.89           H  
ATOM   3438  C   ALA A 231      20.300  -8.206  -3.999  1.00 98.89           C  
ATOM   3439  CB  ALA A 231      22.517  -8.230  -5.223  1.00 98.89           C  
ATOM   3440  HB1 ALA A 231      22.137  -7.565  -5.999  1.00 98.89           H  
ATOM   3441  HB2 ALA A 231      22.952  -7.632  -4.422  1.00 98.89           H  
ATOM   3442  HB3 ALA A 231      23.289  -8.876  -5.642  1.00 98.89           H  
ATOM   3443  O   ALA A 231      20.321  -8.022  -2.781  1.00 98.89           O  
ATOM   3444  N   ALA A 232      19.353  -7.685  -4.785  1.00 98.94           N  
ATOM   3445  H   ALA A 232      19.392  -7.856  -5.780  1.00 98.94           H  
ATOM   3446  CA  ALA A 232      18.221  -6.923  -4.273  1.00 98.94           C  
ATOM   3447  HA  ALA A 232      18.597  -6.096  -3.671  1.00 98.94           H  
ATOM   3448  C   ALA A 232      17.328  -7.791  -3.371  1.00 98.94           C  
ATOM   3449  CB  ALA A 232      17.445  -6.342  -5.460  1.00 98.94           C  
ATOM   3450  HB1 ALA A 232      16.593  -5.766  -5.099  1.00 98.94           H  
ATOM   3451  HB2 ALA A 232      18.090  -5.687  -6.046  1.00 98.94           H  
ATOM   3452  HB3 ALA A 232      17.081  -7.140  -6.106  1.00 98.94           H  
ATOM   3453  O   ALA A 232      16.995  -7.370  -2.260  1.00 98.94           O  
ATOM   3454  N   CYS A 233      16.994  -9.011  -3.805  1.00 98.88           N  
ATOM   3455  H   CYS A 233      17.253  -9.285  -4.742  1.00 98.88           H  
ATOM   3456  CA  CYS A 233      16.242  -9.969  -2.998  1.00 98.88           C  
ATOM   3457  HA  CYS A 233      15.307  -9.506  -2.680  1.00 98.88           H  
ATOM   3458  C   CYS A 233      17.007 -10.348  -1.723  1.00 98.88           C  
ATOM   3459  CB  CYS A 233      15.894 -11.207  -3.834  1.00 98.88           C  
ATOM   3460  HB2 CYS A 233      15.478 -11.969  -3.175  1.00 98.88           H  
ATOM   3461  HB3 CYS A 233      16.791 -11.600  -4.312  1.00 98.88           H  
ATOM   3462  O   CYS A 233      16.490 -10.138  -0.633  1.00 98.88           O  
ATOM   3463  SG  CYS A 233      14.652 -10.781  -5.088  1.00 98.88           S  
ATOM   3464  HG  CYS A 233      14.275 -12.026  -5.395  1.00 98.88           H  
ATOM   3465  N   ASP A 234      18.254 -10.815  -1.829  1.00 98.65           N  
ATOM   3466  H   ASP A 234      18.626 -10.983  -2.753  1.00 98.65           H  
ATOM   3467  CA  ASP A 234      19.051 -11.278  -0.684  1.00 98.65           C  
ATOM   3468  HA  ASP A 234      18.560 -12.140  -0.232  1.00 98.65           H  
ATOM   3469  C   ASP A 234      19.198 -10.192   0.403  1.00 98.65           C  
ATOM   3470  CB  ASP A 234      20.452 -11.704  -1.158  1.00 98.65           C  
ATOM   3471  HB2 ASP A 234      20.914 -10.865  -1.677  1.00 98.65           H  
ATOM   3472  HB3 ASP A 234      21.057 -11.912  -0.275  1.00 98.65           H  
ATOM   3473  O   ASP A 234      19.038 -10.464   1.598  1.00 98.65           O  
ATOM   3474  CG  ASP A 234      20.528 -12.943  -2.066  1.00 98.65           C  
ATOM   3475  OD1 ASP A 234      19.537 -13.682  -2.253  1.00 98.65           O  
ATOM   3476  OD2 ASP A 234      21.642 -13.190  -2.590  1.00 98.65           O  
ATOM   3477  N   LYS A 235      19.449  -8.935   0.002  1.00 98.84           N  
ATOM   3478  H   LYS A 235      19.585  -8.766  -0.984  1.00 98.84           H  
ATOM   3479  CA  LYS A 235      19.520  -7.805   0.941  1.00 98.84           C  
ATOM   3480  HA  LYS A 235      20.210  -8.072   1.742  1.00 98.84           H  
ATOM   3481  C   LYS A 235      18.169  -7.540   1.612  1.00 98.84           C  
ATOM   3482  CB  LYS A 235      20.060  -6.557   0.222  1.00 98.84           C  
ATOM   3483  HB2 LYS A 235      19.328  -6.199  -0.503  1.00 98.84           H  
ATOM   3484  HB3 LYS A 235      20.976  -6.820  -0.306  1.00 98.84           H  
ATOM   3485  O   LYS A 235      18.110  -7.373   2.827  1.00 98.84           O  
ATOM   3486  CG  LYS A 235      20.373  -5.449   1.238  1.00 98.84           C  
ATOM   3487  HG2 LYS A 235      21.054  -5.851   1.989  1.00 98.84           H  
ATOM   3488  HG3 LYS A 235      19.455  -5.142   1.739  1.00 98.84           H  
ATOM   3489  CD  LYS A 235      21.022  -4.216   0.601  1.00 98.84           C  
ATOM   3490  HD2 LYS A 235      20.335  -3.764  -0.115  1.00 98.84           H  
ATOM   3491  HD3 LYS A 235      21.943  -4.505   0.095  1.00 98.84           H  
ATOM   3492  CE  LYS A 235      21.335  -3.228   1.730  1.00 98.84           C  
ATOM   3493  HE2 LYS A 235      20.413  -3.024   2.275  1.00 98.84           H  
ATOM   3494  HE3 LYS A 235      22.028  -3.699   2.426  1.00 98.84           H  
ATOM   3495  NZ  LYS A 235      21.895  -1.953   1.233  1.00 98.84           N  
ATOM   3496  HZ1 LYS A 235      21.156  -1.452   0.761  1.00 98.84           H  
ATOM   3497  HZ2 LYS A 235      22.121  -1.345   2.007  1.00 98.84           H  
ATOM   3498  HZ3 LYS A 235      22.685  -2.071   0.614  1.00 98.84           H  
ATOM   3499  N   SER A 236      17.083  -7.562   0.842  1.00 98.88           N  
ATOM   3500  H   SER A 236      17.196  -7.792  -0.135  1.00 98.88           H  
ATOM   3501  CA  SER A 236      15.728  -7.316   1.360  1.00 98.88           C  
ATOM   3502  HA  SER A 236      15.738  -6.408   1.962  1.00 98.88           H  
ATOM   3503  C   SER A 236      15.250  -8.437   2.287  1.00 98.88           C  
ATOM   3504  CB  SER A 236      14.741  -7.107   0.205  1.00 98.88           C  
ATOM   3505  HB2 SER A 236      13.791  -6.757   0.610  1.00 98.88           H  
ATOM   3506  HB3 SER A 236      14.574  -8.048  -0.319  1.00 98.88           H  
ATOM   3507  O   SER A 236      14.582  -8.173   3.279  1.00 98.88           O  
ATOM   3508  OG  SER A 236      15.243  -6.145  -0.712  1.00 98.88           O  
ATOM   3509  HG  SER A 236      15.803  -6.617  -1.333  1.00 98.88           H  
ATOM   3510  N   PHE A 237      15.654  -9.682   2.032  1.00 98.60           N  
ATOM   3511  H   PHE A 237      16.164  -9.858   1.177  1.00 98.60           H  
ATOM   3512  CA  PHE A 237      15.370 -10.824   2.903  1.00 98.60           C  
ATOM   3513  HA  PHE A 237      14.330 -10.773   3.225  1.00 98.60           H  
ATOM   3514  C   PHE A 237      16.219 -10.822   4.178  1.00 98.60           C  
ATOM   3515  CB  PHE A 237      15.549 -12.122   2.110  1.00 98.60           C  
ATOM   3516  HB2 PHE A 237      15.819 -12.922   2.799  1.00 98.60           H  
ATOM   3517  HB3 PHE A 237      16.367 -12.024   1.396  1.00 98.60           H  
ATOM   3518  O   PHE A 237      15.765 -11.286   5.222  1.00 98.60           O  
ATOM   3519  CG  PHE A 237      14.282 -12.527   1.387  1.00 98.60           C  
ATOM   3520  CD1 PHE A 237      13.530 -13.615   1.863  1.00 98.60           C  
ATOM   3521  HD1 PHE A 237      13.872 -14.190   2.711  1.00 98.60           H  
ATOM   3522  CD2 PHE A 237      13.801 -11.779   0.295  1.00 98.60           C  
ATOM   3523  HD2 PHE A 237      14.338 -10.911  -0.057  1.00 98.60           H  
ATOM   3524  CE1 PHE A 237      12.314 -13.943   1.248  1.00 98.60           C  
ATOM   3525  HE1 PHE A 237      11.716 -14.755   1.635  1.00 98.60           H  
ATOM   3526  CE2 PHE A 237      12.589 -12.119  -0.325  1.00 98.60           C  
ATOM   3527  HE2 PHE A 237      12.217 -11.525  -1.147  1.00 98.60           H  
ATOM   3528  CZ  PHE A 237      11.844 -13.209   0.151  1.00 98.60           C  
ATOM   3529  HZ  PHE A 237      10.904 -13.476  -0.308  1.00 98.60           H  
ATOM   3530  N   THR A 238      17.425 -10.251   4.131  1.00 98.32           N  
ATOM   3531  H   THR A 238      17.767  -9.917   3.242  1.00 98.32           H  
ATOM   3532  CA  THR A 238      18.216 -10.002   5.346  1.00 98.32           C  
ATOM   3533  HA  THR A 238      18.324 -10.939   5.893  1.00 98.32           H  
ATOM   3534  C   THR A 238      17.498  -9.016   6.270  1.00 98.32           C  
ATOM   3535  CB  THR A 238      19.620  -9.491   4.997  1.00 98.32           C  
ATOM   3536  HB  THR A 238      19.551  -8.539   4.470  1.00 98.32           H  
ATOM   3537  O   THR A 238      17.483  -9.223   7.479  1.00 98.32           O  
ATOM   3538  CG2 THR A 238      20.492  -9.300   6.239  1.00 98.32           C  
ATOM   3539 HG21 THR A 238      21.503  -9.034   5.932  1.00 98.32           H  
ATOM   3540 HG22 THR A 238      20.093  -8.495   6.857  1.00 98.32           H  
ATOM   3541 HG23 THR A 238      20.520 -10.223   6.818  1.00 98.32           H  
ATOM   3542  OG1 THR A 238      20.284 -10.427   4.174  1.00 98.32           O  
ATOM   3543  HG1 THR A 238      19.811 -10.484   3.341  1.00 98.32           H  
ATOM   3544  N   GLU A 239      16.859  -7.986   5.713  1.00 98.06           N  
ATOM   3545  H   GLU A 239      16.940  -7.850   4.715  1.00 98.06           H  
ATOM   3546  CA  GLU A 239      16.036  -7.029   6.467  1.00 98.06           C  
ATOM   3547  HA  GLU A 239      16.575  -6.689   7.351  1.00 98.06           H  
ATOM   3548  C   GLU A 239      14.723  -7.638   6.949  1.00 98.06           C  
ATOM   3549  CB  GLU A 239      15.729  -5.817   5.591  1.00 98.06           C  
ATOM   3550  HB2 GLU A 239      14.983  -5.187   6.075  1.00 98.06           H  
ATOM   3551  HB3 GLU A 239      15.326  -6.169   4.641  1.00 98.06           H  
ATOM   3552  O   GLU A 239      14.353  -7.443   8.097  1.00 98.06           O  
ATOM   3553  CG  GLU A 239      16.993  -4.990   5.358  1.00 98.06           C  
ATOM   3554  HG2 GLU A 239      17.203  -4.412   6.258  1.00 98.06           H  
ATOM   3555  HG3 GLU A 239      17.843  -5.649   5.182  1.00 98.06           H  
ATOM   3556  CD  GLU A 239      16.876  -4.058   4.161  1.00 98.06           C  
ATOM   3557  OE1 GLU A 239      17.894  -3.395   3.880  1.00 98.06           O  
ATOM   3558  OE2 GLU A 239      15.854  -4.047   3.429  1.00 98.06           O  
ATOM   3559  N   LEU A 240      14.045  -8.433   6.119  1.00 98.20           N  
ATOM   3560  H   LEU A 240      14.344  -8.498   5.156  1.00 98.20           H  
ATOM   3561  CA  LEU A 240      12.858  -9.181   6.538  1.00 98.20           C  
ATOM   3562  HA  LEU A 240      12.079  -8.476   6.828  1.00 98.20           H  
ATOM   3563  C   LEU A 240      13.162 -10.066   7.760  1.00 98.20           C  
ATOM   3564  CB  LEU A 240      12.384 -10.018   5.341  1.00 98.20           C  
ATOM   3565  HB2 LEU A 240      12.265  -9.372   4.470  1.00 98.20           H  
ATOM   3566  HB3 LEU A 240      13.158 -10.753   5.119  1.00 98.20           H  
ATOM   3567  O   LEU A 240      12.367 -10.155   8.689  1.00 98.20           O  
ATOM   3568  CG  LEU A 240      11.067 -10.767   5.587  1.00 98.20           C  
ATOM   3569  HG  LEU A 240      11.124 -11.303   6.534  1.00 98.20           H  
ATOM   3570  CD1 LEU A 240       9.861  -9.828   5.599  1.00 98.20           C  
ATOM   3571 HD11 LEU A 240       9.771  -9.311   4.644  1.00 98.20           H  
ATOM   3572 HD12 LEU A 240       8.952 -10.405   5.769  1.00 98.20           H  
ATOM   3573 HD13 LEU A 240       9.954  -9.098   6.404  1.00 98.20           H  
ATOM   3574  CD2 LEU A 240      10.866 -11.796   4.480  1.00 98.20           C  
ATOM   3575 HD21 LEU A 240      10.793 -11.299   3.512  1.00 98.20           H  
ATOM   3576 HD22 LEU A 240      11.703 -12.493   4.468  1.00 98.20           H  
ATOM   3577 HD23 LEU A 240       9.953 -12.357   4.681  1.00 98.20           H  
ATOM   3578  N   LYS A 241      14.352 -10.671   7.806  1.00 97.36           N  
ATOM   3579  H   LYS A 241      14.956 -10.583   7.001  1.00 97.36           H  
ATOM   3580  CA  LYS A 241      14.784 -11.503   8.932  1.00 97.36           C  
ATOM   3581  HA  LYS A 241      14.006 -12.243   9.119  1.00 97.36           H  
ATOM   3582  C   LYS A 241      14.951 -10.724  10.242  1.00 97.36           C  
ATOM   3583  CB  LYS A 241      16.071 -12.227   8.521  1.00 97.36           C  
ATOM   3584  HB2 LYS A 241      16.889 -11.511   8.448  1.00 97.36           H  
ATOM   3585  HB3 LYS A 241      15.916 -12.681   7.542  1.00 97.36           H  
ATOM   3586  O   LYS A 241      14.855 -11.332  11.304  1.00 97.36           O  
ATOM   3587  CG  LYS A 241      16.452 -13.332   9.510  1.00 97.36           C  
ATOM   3588  HG2 LYS A 241      16.712 -12.898  10.475  1.00 97.36           H  
ATOM   3589  HG3 LYS A 241      15.608 -14.009   9.636  1.00 97.36           H  
ATOM   3590  CD  LYS A 241      17.655 -14.112   8.984  1.00 97.36           C  
ATOM   3591  HD2 LYS A 241      17.408 -14.531   8.009  1.00 97.36           H  
ATOM   3592  HD3 LYS A 241      18.510 -13.443   8.890  1.00 97.36           H  
ATOM   3593  CE  LYS A 241      17.961 -15.234   9.974  1.00 97.36           C  
ATOM   3594  HE2 LYS A 241      18.225 -14.791  10.934  1.00 97.36           H  
ATOM   3595  HE3 LYS A 241      17.050 -15.815  10.120  1.00 97.36           H  
ATOM   3596  NZ  LYS A 241      19.047 -16.102   9.469  1.00 97.36           N  
ATOM   3597  HZ1 LYS A 241      18.763 -16.509   8.590  1.00 97.36           H  
ATOM   3598  HZ2 LYS A 241      19.222 -16.849  10.126  1.00 97.36           H  
ATOM   3599  HZ3 LYS A 241      19.889 -15.562   9.327  1.00 97.36           H  
ATOM   3600  N   THR A 242      15.193  -9.408  10.213  1.00 96.25           N  
ATOM   3601  H   THR A 242      15.157  -8.914   9.333  1.00 96.25           H  
ATOM   3602  CA  THR A 242      15.358  -8.622  11.453  1.00 96.25           C  
ATOM   3603  HA  THR A 242      16.030  -9.172  12.113  1.00 96.25           H  
ATOM   3604  C   THR A 242      14.054  -8.456  12.228  1.00 96.25           C  
ATOM   3605  CB  THR A 242      15.984  -7.237  11.231  1.00 96.25           C  
ATOM   3606  HB  THR A 242      16.242  -6.827  12.208  1.00 96.25           H  
ATOM   3607  O   THR A 242      14.101  -8.232  13.436  1.00 96.25           O  
ATOM   3608  CG2 THR A 242      17.255  -7.285  10.386  1.00 96.25           C  
ATOM   3609 HG21 THR A 242      17.956  -8.001  10.815  1.00 96.25           H  
ATOM   3610 HG22 THR A 242      17.718  -6.298  10.365  1.00 96.25           H  
ATOM   3611 HG23 THR A 242      17.010  -7.586   9.367  1.00 96.25           H  
ATOM   3612  OG1 THR A 242      15.094  -6.345  10.612  1.00 96.25           O  
ATOM   3613  HG1 THR A 242      15.478  -5.465  10.657  1.00 96.25           H  
ATOM   3614  N   ILE A 243      12.912  -8.618  11.553  1.00 96.16           N  
ATOM   3615  H   ILE A 243      12.967  -8.754  10.554  1.00 96.16           H  
ATOM   3616  CA  ILE A 243      11.570  -8.614  12.149  1.00 96.16           C  
ATOM   3617  HA  ILE A 243      11.649  -8.256  13.176  1.00 96.16           H  
ATOM   3618  C   ILE A 243      10.967 -10.022  12.262  1.00 96.16           C  
ATOM   3619  CB  ILE A 243      10.633  -7.636  11.404  1.00 96.16           C  
ATOM   3620  HB  ILE A 243       9.673  -7.638  11.920  1.00 96.16           H  
ATOM   3621  O   ILE A 243       9.775 -10.142  12.509  1.00 96.16           O  
ATOM   3622  CG1 ILE A 243      10.394  -8.052   9.935  1.00 96.16           C  
ATOM   3623 HG12 ILE A 243      11.298  -7.874   9.352  1.00 96.16           H  
ATOM   3624 HG13 ILE A 243      10.159  -9.116   9.895  1.00 96.16           H  
ATOM   3625  CG2 ILE A 243      11.198  -6.208  11.495  1.00 96.16           C  
ATOM   3626 HG21 ILE A 243      12.115  -6.131  10.911  1.00 96.16           H  
ATOM   3627 HG22 ILE A 243      10.464  -5.500  11.111  1.00 96.16           H  
ATOM   3628 HG23 ILE A 243      11.405  -5.960  12.536  1.00 96.16           H  
ATOM   3629  CD1 ILE A 243       9.230  -7.313   9.270  1.00 96.16           C  
ATOM   3630 HD11 ILE A 243       9.070  -7.716   8.270  1.00 96.16           H  
ATOM   3631 HD12 ILE A 243       9.453  -6.249   9.189  1.00 96.16           H  
ATOM   3632 HD13 ILE A 243       8.320  -7.453   9.853  1.00 96.16           H  
ATOM   3633  N   ASP A 244      11.776 -11.071  12.068  1.00 96.28           N  
ATOM   3634  H   ASP A 244      12.762 -10.896  11.936  1.00 96.28           H  
ATOM   3635  CA  ASP A 244      11.320 -12.470  11.985  1.00 96.28           C  
ATOM   3636  HA  ASP A 244      12.187 -13.048  11.666  1.00 96.28           H  
ATOM   3637  C   ASP A 244      10.254 -12.699  10.894  1.00 96.28           C  
ATOM   3638  CB  ASP A 244      10.927 -12.986  13.381  1.00 96.28           C  
ATOM   3639  HB2 ASP A 244       9.945 -12.597  13.652  1.00 96.28           H  
ATOM   3640  HB3 ASP A 244      11.647 -12.612  14.108  1.00 96.28           H  
ATOM   3641  O   ASP A 244       9.317 -13.477  11.047  1.00 96.28           O  
ATOM   3642  CG  ASP A 244      10.921 -14.516  13.486  1.00 96.28           C  
ATOM   3643  OD1 ASP A 244      11.740 -15.154  12.778  1.00 96.28           O  
ATOM   3644  OD2 ASP A 244      10.216 -15.033  14.385  1.00 96.28           O  
ATOM   3645  N   GLY A 245      10.390 -11.978   9.776  1.00 96.26           N  
ATOM   3646  H   GLY A 245      11.161 -11.329   9.712  1.00 96.26           H  
ATOM   3647  CA  GLY A 245       9.355 -11.907   8.757  1.00 96.26           C  
ATOM   3648  HA2 GLY A 245       9.514 -11.027   8.134  1.00 96.26           H  
ATOM   3649  HA3 GLY A 245       8.405 -11.770   9.274  1.00 96.26           H  
ATOM   3650  C   GLY A 245       9.249 -13.147   7.865  1.00 96.26           C  
ATOM   3651  O   GLY A 245      10.242 -13.757   7.436  1.00 96.26           O  
ATOM   3652  N   PHE A 246       8.014 -13.479   7.500  1.00 94.91           N  
ATOM   3653  H   PHE A 246       7.253 -12.983   7.941  1.00 94.91           H  
ATOM   3654  CA  PHE A 246       7.687 -14.620   6.654  1.00 94.91           C  
ATOM   3655  HA  PHE A 246       8.567 -15.253   6.542  1.00 94.91           H  
ATOM   3656  C   PHE A 246       7.229 -14.178   5.259  1.00 94.91           C  
ATOM   3657  CB  PHE A 246       6.656 -15.481   7.379  1.00 94.91           C  
ATOM   3658  HB2 PHE A 246       5.730 -14.915   7.482  1.00 94.91           H  
ATOM   3659  HB3 PHE A 246       7.018 -15.691   8.385  1.00 94.91           H  
ATOM   3660  O   PHE A 246       6.120 -13.669   5.087  1.00 94.91           O  
ATOM   3661  CG  PHE A 246       6.376 -16.793   6.677  1.00 94.91           C  
ATOM   3662  CD1 PHE A 246       5.487 -16.834   5.589  1.00 94.91           C  
ATOM   3663  HD1 PHE A 246       4.987 -15.931   5.270  1.00 94.91           H  
ATOM   3664  CD2 PHE A 246       6.989 -17.979   7.120  1.00 94.91           C  
ATOM   3665  HD2 PHE A 246       7.650 -17.960   7.973  1.00 94.91           H  
ATOM   3666  CE1 PHE A 246       5.228 -18.046   4.933  1.00 94.91           C  
ATOM   3667  HE1 PHE A 246       4.527 -18.073   4.112  1.00 94.91           H  
ATOM   3668  CE2 PHE A 246       6.714 -19.195   6.471  1.00 94.91           C  
ATOM   3669  HE2 PHE A 246       7.165 -20.109   6.830  1.00 94.91           H  
ATOM   3670  CZ  PHE A 246       5.855 -19.227   5.361  1.00 94.91           C  
ATOM   3671  HZ  PHE A 246       5.658 -20.160   4.854  1.00 94.91           H  
ATOM   3672  N   ALA A 247       8.057 -14.411   4.235  1.00 97.25           N  
ATOM   3673  H   ALA A 247       8.934 -14.882   4.402  1.00 97.25           H  
ATOM   3674  CA  ALA A 247       7.695 -14.103   2.854  1.00 97.25           C  
ATOM   3675  HA  ALA A 247       6.630 -14.306   2.736  1.00 97.25           H  
ATOM   3676  C   ALA A 247       8.434 -14.965   1.828  1.00 97.25           C  
ATOM   3677  CB  ALA A 247       7.926 -12.612   2.567  1.00 97.25           C  
ATOM   3678  HB1 ALA A 247       8.995 -12.412   2.486  1.00 97.25           H  
ATOM   3679  HB2 ALA A 247       7.449 -12.344   1.625  1.00 97.25           H  
ATOM   3680  HB3 ALA A 247       7.498 -12.003   3.362  1.00 97.25           H  
ATOM   3681  O   ALA A 247       9.465 -15.574   2.108  1.00 97.25           O  
ATOM   3682  N   GLY A 248       7.903 -14.975   0.613  1.00 97.76           N  
ATOM   3683  H   GLY A 248       7.027 -14.486   0.497  1.00 97.76           H  
ATOM   3684  CA  GLY A 248       8.514 -15.478  -0.604  1.00 97.76           C  
ATOM   3685  HA2 GLY A 248       8.110 -16.457  -0.861  1.00 97.76           H  
ATOM   3686  HA3 GLY A 248       9.592 -15.556  -0.467  1.00 97.76           H  
ATOM   3687  C   GLY A 248       8.244 -14.502  -1.739  1.00 97.76           C  
ATOM   3688  O   GLY A 248       7.248 -13.777  -1.716  1.00 97.76           O  
ATOM   3689  N   VAL A 249       9.155 -14.445  -2.705  1.00 98.75           N  
ATOM   3690  H   VAL A 249       9.938 -15.082  -2.660  1.00 98.75           H  
ATOM   3691  CA  VAL A 249       9.051 -13.556  -3.863  1.00 98.75           C  
ATOM   3692  HA  VAL A 249       8.011 -13.243  -3.962  1.00 98.75           H  
ATOM   3693  C   VAL A 249       9.417 -14.280  -5.142  1.00 98.75           C  
ATOM   3694  CB  VAL A 249       9.900 -12.275  -3.729  1.00 98.75           C  
ATOM   3695  HB  VAL A 249       9.711 -11.655  -4.605  1.00 98.75           H  
ATOM   3696  O   VAL A 249      10.317 -15.122  -5.161  1.00 98.75           O  
ATOM   3697  CG1 VAL A 249       9.495 -11.459  -2.500  1.00 98.75           C  
ATOM   3698 HG11 VAL A 249      10.001 -10.494  -2.510  1.00 98.75           H  
ATOM   3699 HG12 VAL A 249       8.418 -11.291  -2.524  1.00 98.75           H  
ATOM   3700 HG13 VAL A 249       9.742 -11.992  -1.582  1.00 98.75           H  
ATOM   3701  CG2 VAL A 249      11.410 -12.545  -3.673  1.00 98.75           C  
ATOM   3702 HG21 VAL A 249      11.634 -13.227  -2.852  1.00 98.75           H  
ATOM   3703 HG22 VAL A 249      11.748 -12.988  -4.609  1.00 98.75           H  
ATOM   3704 HG23 VAL A 249      11.947 -11.607  -3.528  1.00 98.75           H  
ATOM   3705  N   ILE A 250       8.770 -13.874  -6.225  1.00 98.93           N  
ATOM   3706  H   ILE A 250       8.035 -13.191  -6.101  1.00 98.93           H  
ATOM   3707  CA  ILE A 250       9.201 -14.146  -7.594  1.00 98.93           C  
ATOM   3708  HA  ILE A 250      10.129 -14.717  -7.574  1.00 98.93           H  
ATOM   3709  C   ILE A 250       9.497 -12.820  -8.286  1.00 98.93           C  
ATOM   3710  CB  ILE A 250       8.159 -14.978  -8.366  1.00 98.93           C  
ATOM   3711  HB  ILE A 250       8.577 -15.177  -9.353  1.00 98.93           H  
ATOM   3712  O   ILE A 250       8.850 -11.809  -8.001  1.00 98.93           O  
ATOM   3713  CG1 ILE A 250       6.851 -14.182  -8.561  1.00 98.93           C  
ATOM   3714 HG12 ILE A 250       7.072 -13.279  -9.130  1.00 98.93           H  
ATOM   3715 HG13 ILE A 250       6.474 -13.862  -7.589  1.00 98.93           H  
ATOM   3716  CG2 ILE A 250       7.956 -16.336  -7.672  1.00 98.93           C  
ATOM   3717 HG21 ILE A 250       7.455 -16.198  -6.714  1.00 98.93           H  
ATOM   3718 HG22 ILE A 250       8.922 -16.811  -7.497  1.00 98.93           H  
ATOM   3719 HG23 ILE A 250       7.362 -17.002  -8.297  1.00 98.93           H  
ATOM   3720  CD1 ILE A 250       5.748 -14.912  -9.332  1.00 98.93           C  
ATOM   3721 HD11 ILE A 250       6.096 -15.134 -10.341  1.00 98.93           H  
ATOM   3722 HD12 ILE A 250       4.866 -14.275  -9.395  1.00 98.93           H  
ATOM   3723 HD13 ILE A 250       5.482 -15.849  -8.843  1.00 98.93           H  
ATOM   3724  N   GLY A 251      10.454 -12.824  -9.207  1.00 98.90           N  
ATOM   3725  H   GLY A 251      11.003 -13.659  -9.351  1.00 98.90           H  
ATOM   3726  CA  GLY A 251      10.827 -11.625  -9.938  1.00 98.90           C  
ATOM   3727  HA2 GLY A 251       9.938 -11.005 -10.056  1.00 98.90           H  
ATOM   3728  HA3 GLY A 251      11.576 -11.073  -9.370  1.00 98.90           H  
ATOM   3729  C   GLY A 251      11.405 -11.885 -11.312  1.00 98.90           C  
ATOM   3730  O   GLY A 251      12.014 -12.930 -11.561  1.00 98.90           O  
ATOM   3731  N   ILE A 252      11.234 -10.892 -12.183  1.00 98.94           N  
ATOM   3732  H   ILE A 252      10.738 -10.072 -11.866  1.00 98.94           H  
ATOM   3733  CA  ILE A 252      11.890 -10.814 -13.487  1.00 98.94           C  
ATOM   3734  HA  ILE A 252      12.741 -11.495 -13.456  1.00 98.94           H  
ATOM   3735  C   ILE A 252      12.413  -9.392 -13.695  1.00 98.94           C  
ATOM   3736  CB  ILE A 252      10.975 -11.257 -14.655  1.00 98.94           C  
ATOM   3737  HB  ILE A 252      10.180 -10.521 -14.771  1.00 98.94           H  
ATOM   3738  O   ILE A 252      11.727  -8.428 -13.356  1.00 98.94           O  
ATOM   3739  CG1 ILE A 252      10.324 -12.631 -14.377  1.00 98.94           C  
ATOM   3740 HG12 ILE A 252      11.098 -13.361 -14.142  1.00 98.94           H  
ATOM   3741 HG13 ILE A 252       9.675 -12.536 -13.506  1.00 98.94           H  
ATOM   3742  CG2 ILE A 252      11.779 -11.301 -15.970  1.00 98.94           C  
ATOM   3743 HG21 ILE A 252      11.154 -11.624 -16.802  1.00 98.94           H  
ATOM   3744 HG22 ILE A 252      12.631 -11.974 -15.871  1.00 98.94           H  
ATOM   3745 HG23 ILE A 252      12.133 -10.302 -16.224  1.00 98.94           H  
ATOM   3746  CD1 ILE A 252       9.464 -13.171 -15.527  1.00 98.94           C  
ATOM   3747 HD11 ILE A 252      10.095 -13.490 -16.356  1.00 98.94           H  
ATOM   3748 HD12 ILE A 252       8.767 -12.404 -15.864  1.00 98.94           H  
ATOM   3749 HD13 ILE A 252       8.906 -14.045 -15.192  1.00 98.94           H  
ATOM   3750  N   THR A 253      13.606  -9.254 -14.263  1.00 98.87           N  
ATOM   3751  H   THR A 253      14.145 -10.083 -14.468  1.00 98.87           H  
ATOM   3752  CA  THR A 253      14.172  -7.967 -14.697  1.00 98.87           C  
ATOM   3753  HA  THR A 253      13.619  -7.151 -14.231  1.00 98.87           H  
ATOM   3754  C   THR A 253      14.072  -7.771 -16.203  1.00 98.87           C  
ATOM   3755  CB  THR A 253      15.632  -7.827 -14.273  1.00 98.87           C  
ATOM   3756  HB  THR A 253      16.060  -6.912 -14.682  1.00 98.87           H  
ATOM   3757  O   THR A 253      13.912  -8.728 -16.962  1.00 98.87           O  
ATOM   3758  CG2 THR A 253      15.767  -7.818 -12.763  1.00 98.87           C  
ATOM   3759 HG21 THR A 253      15.120  -7.045 -12.348  1.00 98.87           H  
ATOM   3760 HG22 THR A 253      15.444  -8.785 -12.377  1.00 98.87           H  
ATOM   3761 HG23 THR A 253      16.804  -7.620 -12.492  1.00 98.87           H  
ATOM   3762  OG1 THR A 253      16.330  -8.942 -14.739  1.00 98.87           O  
ATOM   3763  HG1 THR A 253      17.051  -8.601 -15.273  1.00 98.87           H  
ATOM   3764  N   ALA A 254      14.204  -6.527 -16.661  1.00 98.35           N  
ATOM   3765  H   ALA A 254      14.286  -5.771 -15.996  1.00 98.35           H  
ATOM   3766  CA  ALA A 254      14.093  -6.186 -18.079  1.00 98.35           C  
ATOM   3767  HA  ALA A 254      13.158  -6.591 -18.465  1.00 98.35           H  
ATOM   3768  C   ALA A 254      15.229  -6.775 -18.937  1.00 98.35           C  
ATOM   3769  CB  ALA A 254      14.024  -4.665 -18.189  1.00 98.35           C  
ATOM   3770  HB1 ALA A 254      13.912  -4.374 -19.233  1.00 98.35           H  
ATOM   3771  HB2 ALA A 254      14.924  -4.206 -17.780  1.00 98.35           H  
ATOM   3772  HB3 ALA A 254      13.152  -4.313 -17.638  1.00 98.35           H  
ATOM   3773  O   ALA A 254      15.021  -7.091 -20.106  1.00 98.35           O  
ATOM   3774  N   ASP A 255      16.410  -7.007 -18.349  1.00 97.35           N  
ATOM   3775  H   ASP A 255      16.518  -6.775 -17.372  1.00 97.35           H  
ATOM   3776  CA  ASP A 255      17.516  -7.749 -18.978  1.00 97.35           C  
ATOM   3777  HA  ASP A 255      17.547  -7.462 -20.029  1.00 97.35           H  
ATOM   3778  C   ASP A 255      17.306  -9.280 -18.959  1.00 97.35           C  
ATOM   3779  CB  ASP A 255      18.870  -7.334 -18.359  1.00 97.35           C  
ATOM   3780  HB2 ASP A 255      19.668  -7.718 -18.994  1.00 97.35           H  
ATOM   3781  HB3 ASP A 255      18.943  -6.246 -18.361  1.00 97.35           H  
ATOM   3782  O   ASP A 255      18.114 -10.036 -19.499  1.00 97.35           O  
ATOM   3783  CG  ASP A 255      19.093  -7.846 -16.932  1.00 97.35           C  
ATOM   3784  OD1 ASP A 255      18.084  -8.116 -16.254  1.00 97.35           O  
ATOM   3785  OD2 ASP A 255      20.253  -7.986 -16.485  1.00 97.35           O  
ATOM   3786  N   GLY A 256      16.198  -9.750 -18.379  1.00 97.02           N  
ATOM   3787  H   GLY A 256      15.575  -9.083 -17.947  1.00 97.02           H  
ATOM   3788  CA  GLY A 256      15.762 -11.138 -18.423  1.00 97.02           C  
ATOM   3789  HA2 GLY A 256      16.073 -11.583 -19.368  1.00 97.02           H  
ATOM   3790  HA3 GLY A 256      14.673 -11.147 -18.375  1.00 97.02           H  
ATOM   3791  C   GLY A 256      16.273 -12.015 -17.284  1.00 97.02           C  
ATOM   3792  O   GLY A 256      16.214 -13.235 -17.414  1.00 97.02           O  
ATOM   3793  N   GLN A 257      16.762 -11.482 -16.167  1.00 97.81           N  
ATOM   3794  H   GLN A 257      16.753 -10.479 -16.048  1.00 97.81           H  
ATOM   3795  CA  GLN A 257      17.028 -12.326 -14.995  1.00 97.81           C  
ATOM   3796  HA  GLN A 257      17.587 -13.203 -15.321  1.00 97.81           H  
ATOM   3797  C   GLN A 257      15.693 -12.791 -14.411  1.00 97.81           C  
ATOM   3798  CB  GLN A 257      17.874 -11.612 -13.929  1.00 97.81           C  
ATOM   3799  HB2 GLN A 257      17.294 -10.816 -13.461  1.00 97.81           H  
ATOM   3800  HB3 GLN A 257      18.127 -12.328 -13.147  1.00 97.81           H  
ATOM   3801  O   GLN A 257      14.782 -11.988 -14.251  1.00 97.81           O  
ATOM   3802  CG  GLN A 257      19.174 -11.040 -14.511  1.00 97.81           C  
ATOM   3803  HG2 GLN A 257      18.948 -10.419 -15.378  1.00 97.81           H  
ATOM   3804  HG3 GLN A 257      19.812 -11.858 -14.847  1.00 97.81           H  
ATOM   3805  CD  GLN A 257      19.966 -10.176 -13.536  1.00 97.81           C  
ATOM   3806  NE2 GLN A 257      20.914  -9.425 -14.045  1.00 97.81           N  
ATOM   3807 HE21 GLN A 257      20.810  -9.162 -15.014  1.00 97.81           H  
ATOM   3808 HE22 GLN A 257      21.331  -8.746 -13.424  1.00 97.81           H  
ATOM   3809  OE1 GLN A 257      19.781 -10.159 -12.322  1.00 97.81           O  
ATOM   3810  N   VAL A 258      15.580 -14.079 -14.086  1.00 98.47           N  
ATOM   3811  H   VAL A 258      16.376 -14.685 -14.225  1.00 98.47           H  
ATOM   3812  CA  VAL A 258      14.439 -14.650 -13.355  1.00 98.47           C  
ATOM   3813  HA  VAL A 258      13.697 -13.874 -13.165  1.00 98.47           H  
ATOM   3814  C   VAL A 258      14.968 -15.150 -12.024  1.00 98.47           C  
ATOM   3815  CB  VAL A 258      13.748 -15.789 -14.130  1.00 98.47           C  
ATOM   3816  HB  VAL A 258      14.454 -16.608 -14.265  1.00 98.47           H  
ATOM   3817  O   VAL A 258      15.993 -15.832 -11.985  1.00 98.47           O  
ATOM   3818  CG1 VAL A 258      12.517 -16.322 -13.384  1.00 98.47           C  
ATOM   3819 HG11 VAL A 258      12.816 -16.772 -12.437  1.00 98.47           H  
ATOM   3820 HG12 VAL A 258      12.024 -17.087 -13.984  1.00 98.47           H  
ATOM   3821 HG13 VAL A 258      11.815 -15.511 -13.189  1.00 98.47           H  
ATOM   3822  CG2 VAL A 258      13.294 -15.320 -15.515  1.00 98.47           C  
ATOM   3823 HG21 VAL A 258      14.164 -14.999 -16.087  1.00 98.47           H  
ATOM   3824 HG22 VAL A 258      12.596 -14.487 -15.425  1.00 98.47           H  
ATOM   3825 HG23 VAL A 258      12.813 -16.145 -16.041  1.00 98.47           H  
ATOM   3826  N   TYR A 259      14.299 -14.802 -10.932  1.00 98.37           N  
ATOM   3827  H   TYR A 259      13.463 -14.242 -11.019  1.00 98.37           H  
ATOM   3828  CA  TYR A 259      14.722 -15.214  -9.600  1.00 98.37           C  
ATOM   3829  HA  TYR A 259      15.256 -16.161  -9.676  1.00 98.37           H  
ATOM   3830  C   TYR A 259      13.519 -15.438  -8.695  1.00 98.37           C  
ATOM   3831  CB  TYR A 259      15.673 -14.162  -9.012  1.00 98.37           C  
ATOM   3832  HB2 TYR A 259      15.076 -13.298  -8.721  1.00 98.37           H  
ATOM   3833  HB3 TYR A 259      16.378 -13.846  -9.781  1.00 98.37           H  
ATOM   3834  O   TYR A 259      12.472 -14.810  -8.856  1.00 98.37           O  
ATOM   3835  CG  TYR A 259      16.484 -14.625  -7.817  1.00 98.37           C  
ATOM   3836  CD1 TYR A 259      16.270 -14.054  -6.548  1.00 98.37           C  
ATOM   3837  HD1 TYR A 259      15.521 -13.285  -6.423  1.00 98.37           H  
ATOM   3838  CD2 TYR A 259      17.461 -15.625  -7.981  1.00 98.37           C  
ATOM   3839  HD2 TYR A 259      17.618 -16.068  -8.954  1.00 98.37           H  
ATOM   3840  CE1 TYR A 259      17.029 -14.481  -5.440  1.00 98.37           C  
ATOM   3841  HE1 TYR A 259      16.871 -14.047  -4.464  1.00 98.37           H  
ATOM   3842  CE2 TYR A 259      18.216 -16.060  -6.874  1.00 98.37           C  
ATOM   3843  HE2 TYR A 259      18.951 -16.844  -6.986  1.00 98.37           H  
ATOM   3844  OH  TYR A 259      18.778 -15.869  -4.546  1.00 98.37           O  
ATOM   3845  HH  TYR A 259      18.586 -15.359  -3.755  1.00 98.37           H  
ATOM   3846  CZ  TYR A 259      18.001 -15.490  -5.599  1.00 98.37           C  
ATOM   3847  N   HIS A 260      13.688 -16.322  -7.723  1.00 98.09           N  
ATOM   3848  H   HIS A 260      14.578 -16.790  -7.624  1.00 98.09           H  
ATOM   3849  CA  HIS A 260      12.738 -16.533  -6.646  1.00 98.09           C  
ATOM   3850  HA  HIS A 260      12.195 -15.602  -6.484  1.00 98.09           H  
ATOM   3851  C   HIS A 260      13.502 -16.866  -5.365  1.00 98.09           C  
ATOM   3852  CB  HIS A 260      11.736 -17.633  -7.026  1.00 98.09           C  
ATOM   3853  HB2 HIS A 260      11.241 -17.359  -7.957  1.00 98.09           H  
ATOM   3854  HB3 HIS A 260      10.975 -17.699  -6.248  1.00 98.09           H  
ATOM   3855  O   HIS A 260      14.605 -17.412  -5.412  1.00 98.09           O  
ATOM   3856  CG  HIS A 260      12.376 -18.986  -7.182  1.00 98.09           C  
ATOM   3857  CD2 HIS A 260      12.913 -19.505  -8.329  1.00 98.09           C  
ATOM   3858  HD2 HIS A 260      12.893 -19.045  -9.305  1.00 98.09           H  
ATOM   3859  ND1 HIS A 260      12.675 -19.858  -6.161  1.00 98.09           N  
ATOM   3860  HD1 HIS A 260      12.448 -19.737  -5.184  1.00 98.09           H  
ATOM   3861  CE1 HIS A 260      13.406 -20.858  -6.674  1.00 98.09           C  
ATOM   3862  HE1 HIS A 260      13.818 -21.679  -6.106  1.00 98.09           H  
ATOM   3863  NE2 HIS A 260      13.587 -20.682  -7.991  1.00 98.09           N  
ATOM   3864  N   THR A 261      12.922 -16.536  -4.218  1.00 97.79           N  
ATOM   3865  H   THR A 261      12.018 -16.087  -4.240  1.00 97.79           H  
ATOM   3866  CA  THR A 261      13.462 -16.908  -2.905  1.00 97.79           C  
ATOM   3867  HA  THR A 261      13.826 -17.935  -2.950  1.00 97.79           H  
ATOM   3868  C   THR A 261      12.355 -16.853  -1.861  1.00 97.79           C  
ATOM   3869  CB  THR A 261      14.653 -16.010  -2.517  1.00 97.79           C  
ATOM   3870  HB  THR A 261      15.377 -16.037  -3.331  1.00 97.79           H  
ATOM   3871  O   THR A 261      11.350 -16.172  -2.061  1.00 97.79           O  
ATOM   3872  CG2 THR A 261      14.296 -14.547  -2.270  1.00 97.79           C  
ATOM   3873 HG21 THR A 261      13.575 -14.472  -1.456  1.00 97.79           H  
ATOM   3874 HG22 THR A 261      13.873 -14.114  -3.177  1.00 97.79           H  
ATOM   3875 HG23 THR A 261      15.196 -13.997  -1.997  1.00 97.79           H  
ATOM   3876  OG1 THR A 261      15.310 -16.496  -1.369  1.00 97.79           O  
ATOM   3877  HG1 THR A 261      14.725 -16.429  -0.611  1.00 97.79           H  
ATOM   3878  N   ASP A 262      12.545 -17.544  -0.744  1.00 95.24           N  
ATOM   3879  H   ASP A 262      13.347 -18.151  -0.650  1.00 95.24           H  
ATOM   3880  CA  ASP A 262      11.661 -17.516   0.416  1.00 95.24           C  
ATOM   3881  HA  ASP A 262      11.086 -16.590   0.393  1.00 95.24           H  
ATOM   3882  C   ASP A 262      12.461 -17.460   1.729  1.00 95.24           C  
ATOM   3883  CB  ASP A 262      10.650 -18.673   0.346  1.00 95.24           C  
ATOM   3884  HB2 ASP A 262       9.936 -18.439  -0.443  1.00 95.24           H  
ATOM   3885  HB3 ASP A 262      10.105 -18.699   1.289  1.00 95.24           H  
ATOM   3886  O   ASP A 262      13.662 -17.729   1.755  1.00 95.24           O  
ATOM   3887  CG  ASP A 262      11.244 -20.065   0.069  1.00 95.24           C  
ATOM   3888  OD1 ASP A 262      12.368 -20.342   0.538  1.00 95.24           O  
ATOM   3889  OD2 ASP A 262      10.564 -20.854  -0.631  1.00 95.24           O  
ATOM   3890  N   SER A 263      11.826 -16.993   2.811  1.00 92.14           N  
ATOM   3891  H   SER A 263      10.867 -16.690   2.718  1.00 92.14           H  
ATOM   3892  CA  SER A 263      12.460 -16.898   4.135  1.00 92.14           C  
ATOM   3893  HA  SER A 263      13.527 -16.730   3.993  1.00 92.14           H  
ATOM   3894  C   SER A 263      12.332 -18.197   4.922  1.00 92.14           C  
ATOM   3895  CB  SER A 263      11.926 -15.705   4.939  1.00 92.14           C  
ATOM   3896  HB2 SER A 263      12.010 -14.804   4.332  1.00 92.14           H  
ATOM   3897  HB3 SER A 263      12.557 -15.579   5.819  1.00 92.14           H  
ATOM   3898  O   SER A 263      13.154 -18.480   5.792  1.00 92.14           O  
ATOM   3899  OG  SER A 263      10.588 -15.846   5.375  1.00 92.14           O  
ATOM   3900  HG  SER A 263      10.464 -15.180   6.056  1.00 92.14           H  
ATOM   3901  N   HIS A 264      11.325 -18.997   4.583  1.00 82.24           N  
ATOM   3902  H   HIS A 264      10.721 -18.696   3.832  1.00 82.24           H  
ATOM   3903  CA  HIS A 264      11.091 -20.329   5.104  1.00 82.24           C  
ATOM   3904  HA  HIS A 264      12.001 -20.694   5.579  1.00 82.24           H  
ATOM   3905  C   HIS A 264      10.686 -21.228   3.938  1.00 82.24           C  
ATOM   3906  CB  HIS A 264       9.968 -20.284   6.139  1.00 82.24           C  
ATOM   3907  HB2 HIS A 264       9.663 -21.303   6.378  1.00 82.24           H  
ATOM   3908  HB3 HIS A 264       9.119 -19.769   5.690  1.00 82.24           H  
ATOM   3909  O   HIS A 264       9.785 -20.850   3.184  1.00 82.24           O  
ATOM   3910  CG  HIS A 264      10.355 -19.584   7.413  1.00 82.24           C  
ATOM   3911  CD2 HIS A 264      10.718 -20.186   8.584  1.00 82.24           C  
ATOM   3912  HD2 HIS A 264      10.761 -21.250   8.764  1.00 82.24           H  
ATOM   3913  ND1 HIS A 264      10.450 -18.224   7.607  1.00 82.24           N  
ATOM   3914  HD1 HIS A 264      10.278 -17.509   6.915  1.00 82.24           H  
ATOM   3915  CE1 HIS A 264      10.861 -18.014   8.870  1.00 82.24           C  
ATOM   3916  HE1 HIS A 264      11.016 -17.046   9.323  1.00 82.24           H  
ATOM   3917  NE2 HIS A 264      11.045 -19.187   9.500  1.00 82.24           N  
ATOM   3918  N   PRO A 265      11.285 -22.419   3.795  1.00 73.51           N  
ATOM   3919  CA  PRO A 265      10.807 -23.369   2.801  1.00 73.51           C  
ATOM   3920  HA  PRO A 265      10.874 -22.921   1.810  1.00 73.51           H  
ATOM   3921  C   PRO A 265       9.330 -23.704   3.122  1.00 73.51           C  
ATOM   3922  CB  PRO A 265      11.788 -24.541   2.907  1.00 73.51           C  
ATOM   3923  HB2 PRO A 265      11.322 -25.494   2.656  1.00 73.51           H  
ATOM   3924  HB3 PRO A 265      12.633 -24.356   2.244  1.00 73.51           H  
ATOM   3925  O   PRO A 265       8.968 -23.851   4.289  1.00 73.51           O  
ATOM   3926  CG  PRO A 265      12.273 -24.504   4.357  1.00 73.51           C  
ATOM   3927  HG2 PRO A 265      13.261 -24.952   4.466  1.00 73.51           H  
ATOM   3928  HG3 PRO A 265      11.547 -25.005   4.997  1.00 73.51           H  
ATOM   3929  CD  PRO A 265      12.290 -23.011   4.667  1.00 73.51           C  
ATOM   3930  HD2 PRO A 265      12.053 -22.853   5.719  1.00 73.51           H  
ATOM   3931  HD3 PRO A 265      13.267 -22.591   4.426  1.00 73.51           H  
ATOM   3932  N   TYR A 266       8.391 -23.804   2.175  1.00 80.20           N  
ATOM   3933  H   TYR A 266       7.465 -23.948   2.550  1.00 80.20           H  
ATOM   3934  CA  TYR A 266       8.531 -24.090   0.749  1.00 80.20           C  
ATOM   3935  HA  TYR A 266       9.542 -23.875   0.402  1.00 80.20           H  
ATOM   3936  C   TYR A 266       7.526 -23.281  -0.097  1.00 80.20           C  
ATOM   3937  CB  TYR A 266       8.228 -25.587   0.572  1.00 80.20           C  
ATOM   3938  HB2 TYR A 266       8.356 -25.795  -0.490  1.00 80.20           H  
ATOM   3939  HB3 TYR A 266       7.195 -25.781   0.859  1.00 80.20           H  
ATOM   3940  O   TYR A 266       6.346 -23.647  -0.187  1.00 80.20           O  
ATOM   3941  CG  TYR A 266       9.093 -26.558   1.341  1.00 80.20           C  
ATOM   3942  CD1 TYR A 266      10.141 -27.215   0.672  1.00 80.20           C  
ATOM   3943  HD1 TYR A 266      10.287 -27.074  -0.388  1.00 80.20           H  
ATOM   3944  CD2 TYR A 266       8.869 -26.791   2.714  1.00 80.20           C  
ATOM   3945  HD2 TYR A 266       8.040 -26.313   3.214  1.00 80.20           H  
ATOM   3946  CE1 TYR A 266      11.020 -28.040   1.393  1.00 80.20           C  
ATOM   3947  HE1 TYR A 266      11.820 -28.564   0.893  1.00 80.20           H  
ATOM   3948  CE2 TYR A 266       9.770 -27.587   3.444  1.00 80.20           C  
ATOM   3949  HE2 TYR A 266       9.642 -27.739   4.505  1.00 80.20           H  
ATOM   3950  OH  TYR A 266      11.709 -28.987   3.478  1.00 80.20           O  
ATOM   3951  HH  TYR A 266      11.377 -29.882   3.372  1.00 80.20           H  
ATOM   3952  CZ  TYR A 266      10.865 -28.184   2.786  1.00 80.20           C  
ATOM   3953  N   MET A 267       7.956 -22.191  -0.738  1.00 92.84           N  
ATOM   3954  H   MET A 267       8.912 -21.880  -0.640  1.00 92.84           H  
ATOM   3955  CA  MET A 267       7.104 -21.496  -1.710  1.00 92.84           C  
ATOM   3956  HA  MET A 267       6.132 -21.320  -1.250  1.00 92.84           H  
ATOM   3957  C   MET A 267       6.912 -22.374  -2.955  1.00 92.84           C  
ATOM   3958  CB  MET A 267       7.700 -20.128  -2.065  1.00 92.84           C  
ATOM   3959  HB2 MET A 267       7.869 -19.562  -1.150  1.00 92.84           H  
ATOM   3960  HB3 MET A 267       8.657 -20.278  -2.564  1.00 92.84           H  
ATOM   3961  O   MET A 267       7.879 -22.887  -3.521  1.00 92.84           O  
ATOM   3962  CG  MET A 267       6.765 -19.315  -2.972  1.00 92.84           C  
ATOM   3963  HG2 MET A 267       5.818 -19.176  -2.450  1.00 92.84           H  
ATOM   3964  HG3 MET A 267       6.566 -19.874  -3.886  1.00 92.84           H  
ATOM   3965  SD  MET A 267       7.389 -17.680  -3.444  1.00 92.84           S  
ATOM   3966  CE  MET A 267       8.856 -18.156  -4.389  1.00 92.84           C  
ATOM   3967  HE1 MET A 267       8.591 -18.904  -5.136  1.00 92.84           H  
ATOM   3968  HE2 MET A 267       9.248 -17.273  -4.893  1.00 92.84           H  
ATOM   3969  HE3 MET A 267       9.618 -18.552  -3.718  1.00 92.84           H  
ATOM   3970  N   VAL A 268       5.670 -22.533  -3.418  1.00 94.42           N  
ATOM   3971  H   VAL A 268       4.923 -22.036  -2.955  1.00 94.42           H  
ATOM   3972  CA  VAL A 268       5.386 -23.221  -4.685  1.00 94.42           C  
ATOM   3973  HA  VAL A 268       6.171 -23.959  -4.851  1.00 94.42           H  
ATOM   3974  C   VAL A 268       5.444 -22.237  -5.843  1.00 94.42           C  
ATOM   3975  CB  VAL A 268       4.063 -24.006  -4.691  1.00 94.42           C  
ATOM   3976  HB  VAL A 268       4.001 -24.542  -5.638  1.00 94.42           H  
ATOM   3977  O   VAL A 268       4.827 -21.173  -5.796  1.00 94.42           O  
ATOM   3978  CG1 VAL A 268       4.018 -25.035  -3.572  1.00 94.42           C  
ATOM   3979 HG11 VAL A 268       3.799 -24.525  -2.634  1.00 94.42           H  
ATOM   3980 HG12 VAL A 268       4.984 -25.536  -3.512  1.00 94.42           H  
ATOM   3981 HG13 VAL A 268       3.247 -25.778  -3.779  1.00 94.42           H  
ATOM   3982  CG2 VAL A 268       2.798 -23.162  -4.546  1.00 94.42           C  
ATOM   3983 HG21 VAL A 268       1.913 -23.794  -4.619  1.00 94.42           H  
ATOM   3984 HG22 VAL A 268       2.747 -22.430  -5.351  1.00 94.42           H  
ATOM   3985 HG23 VAL A 268       2.798 -22.640  -3.589  1.00 94.42           H  
ATOM   3986  N   TRP A 269       6.164 -22.597  -6.899  1.00 97.64           N  
ATOM   3987  H   TRP A 269       6.682 -23.464  -6.873  1.00 97.64           H  
ATOM   3988  CA  TRP A 269       6.334 -21.753  -8.077  1.00 97.64           C  
ATOM   3989  HA  TRP A 269       5.416 -21.189  -8.241  1.00 97.64           H  
ATOM   3990  C   TRP A 269       6.573 -22.586  -9.338  1.00 97.64           C  
ATOM   3991  CB  TRP A 269       7.480 -20.759  -7.826  1.00 97.64           C  
ATOM   3992  HB2 TRP A 269       7.583 -20.103  -8.690  1.00 97.64           H  
ATOM   3993  HB3 TRP A 269       7.224 -20.129  -6.974  1.00 97.64           H  
ATOM   3994  O   TRP A 269       6.991 -23.744  -9.273  1.00 97.64           O  
ATOM   3995  CG  TRP A 269       8.805 -21.403  -7.572  1.00 97.64           C  
ATOM   3996  CD1 TRP A 269       9.306 -21.732  -6.361  1.00 97.64           C  
ATOM   3997  HD1 TRP A 269       8.820 -21.542  -5.415  1.00 97.64           H  
ATOM   3998  CD2 TRP A 269       9.774 -21.879  -8.553  1.00 97.64           C  
ATOM   3999  CE2 TRP A 269      10.820 -22.553  -7.859  1.00 97.64           C  
ATOM   4000  CE3 TRP A 269       9.856 -21.831  -9.961  1.00 97.64           C  
ATOM   4001  HE3 TRP A 269       9.091 -21.306 -10.514  1.00 97.64           H  
ATOM   4002  NE1 TRP A 269      10.497 -22.409  -6.525  1.00 97.64           N  
ATOM   4003  HE1 TRP A 269      11.032 -22.769  -5.748  1.00 97.64           H  
ATOM   4004  CH2 TRP A 269      11.935 -23.109  -9.935  1.00 97.64           C  
ATOM   4005  HH2 TRP A 269      12.759 -23.560 -10.468  1.00 97.64           H  
ATOM   4006  CZ2 TRP A 269      11.881 -23.176  -8.532  1.00 97.64           C  
ATOM   4007  HZ2 TRP A 269      12.668 -23.667  -7.979  1.00 97.64           H  
ATOM   4008  CZ3 TRP A 269      10.922 -22.442 -10.646  1.00 97.64           C  
ATOM   4009  HZ3 TRP A 269      10.965 -22.399 -11.725  1.00 97.64           H  
ATOM   4010  N   ALA A 270       6.314 -21.979 -10.490  1.00 98.74           N  
ATOM   4011  H   ALA A 270       5.977 -21.027 -10.459  1.00 98.74           H  
ATOM   4012  CA  ALA A 270       6.745 -22.486 -11.785  1.00 98.74           C  
ATOM   4013  HA  ALA A 270       7.600 -23.145 -11.634  1.00 98.74           H  
ATOM   4014  C   ALA A 270       7.211 -21.324 -12.661  1.00 98.74           C  
ATOM   4015  CB  ALA A 270       5.625 -23.293 -12.447  1.00 98.74           C  
ATOM   4016  HB1 ALA A 270       5.940 -23.611 -13.441  1.00 98.74           H  
ATOM   4017  HB2 ALA A 270       5.415 -24.180 -11.851  1.00 98.74           H  
ATOM   4018  HB3 ALA A 270       4.726 -22.683 -12.535  1.00 98.74           H  
ATOM   4019  O   ALA A 270       6.666 -20.224 -12.588  1.00 98.74           O  
ATOM   4020  N   SER A 271       8.226 -21.556 -13.481  1.00 98.43           N  
ATOM   4021  H   SER A 271       8.613 -22.488 -13.521  1.00 98.43           H  
ATOM   4022  CA  SER A 271       8.767 -20.569 -14.408  1.00 98.43           C  
ATOM   4023  HA  SER A 271       8.062 -19.742 -14.487  1.00 98.43           H  
ATOM   4024  C   SER A 271       8.903 -21.155 -15.804  1.00 98.43           C  
ATOM   4025  CB  SER A 271      10.093 -19.993 -13.897  1.00 98.43           C  
ATOM   4026  HB2 SER A 271      10.365 -19.130 -14.504  1.00 98.43           H  
ATOM   4027  HB3 SER A 271       9.968 -19.669 -12.864  1.00 98.43           H  
ATOM   4028  O   SER A 271       9.108 -22.355 -15.981  1.00 98.43           O  
ATOM   4029  OG  SER A 271      11.128 -20.951 -13.964  1.00 98.43           O  
ATOM   4030  HG  SER A 271      11.885 -20.642 -13.459  1.00 98.43           H  
ATOM   4031  N   PHE A 272       8.779 -20.297 -16.809  1.00 95.62           N  
ATOM   4032  H   PHE A 272       8.593 -19.329 -16.586  1.00 95.62           H  
ATOM   4033  CA  PHE A 272       9.008 -20.637 -18.201  1.00 95.62           C  
ATOM   4034  HA  PHE A 272       9.480 -21.618 -18.245  1.00 95.62           H  
ATOM   4035  C   PHE A 272       9.983 -19.621 -18.801  1.00 95.62           C  
ATOM   4036  CB  PHE A 272       7.669 -20.745 -18.946  1.00 95.62           C  
ATOM   4037  HB2 PHE A 272       6.874 -20.922 -18.222  1.00 95.62           H  
ATOM   4038  HB3 PHE A 272       7.441 -19.800 -19.439  1.00 95.62           H  
ATOM   4039  O   PHE A 272       9.632 -18.477 -19.105  1.00 95.62           O  
ATOM   4040  CG  PHE A 272       7.634 -21.871 -19.963  1.00 95.62           C  
ATOM   4041  CD1 PHE A 272       8.606 -21.953 -20.980  1.00 95.62           C  
ATOM   4042  HD1 PHE A 272       9.365 -21.190 -21.070  1.00 95.62           H  
ATOM   4043  CD2 PHE A 272       6.639 -22.862 -19.872  1.00 95.62           C  
ATOM   4044  HD2 PHE A 272       5.892 -22.811 -19.093  1.00 95.62           H  
ATOM   4045  CE1 PHE A 272       8.589 -23.026 -21.890  1.00 95.62           C  
ATOM   4046  HE1 PHE A 272       9.336 -23.087 -22.668  1.00 95.62           H  
ATOM   4047  CE2 PHE A 272       6.615 -23.928 -20.787  1.00 95.62           C  
ATOM   4048  HE2 PHE A 272       5.854 -24.689 -20.704  1.00 95.62           H  
ATOM   4049  CZ  PHE A 272       7.593 -24.012 -21.793  1.00 95.62           C  
ATOM   4050  HZ  PHE A 272       7.575 -24.834 -22.493  1.00 95.62           H  
ATOM   4051  N   ASP A 273      11.232 -20.054 -18.949  1.00 88.00           N  
ATOM   4052  H   ASP A 273      11.435 -20.991 -18.630  1.00 88.00           H  
ATOM   4053  CA  ASP A 273      12.344 -19.287 -19.514  1.00 88.00           C  
ATOM   4054  HA  ASP A 273      11.961 -18.423 -20.057  1.00 88.00           H  
ATOM   4055  C   ASP A 273      13.097 -20.176 -20.508  1.00 88.00           C  
ATOM   4056  CB  ASP A 273      13.253 -18.771 -18.390  1.00 88.00           C  
ATOM   4057  HB2 ASP A 273      12.672 -18.119 -17.738  1.00 88.00           H  
ATOM   4058  HB3 ASP A 273      13.616 -19.611 -17.798  1.00 88.00           H  
ATOM   4059  O   ASP A 273      14.062 -20.861 -20.170  1.00 88.00           O  
ATOM   4060  CG  ASP A 273      14.446 -17.981 -18.935  1.00 88.00           C  
ATOM   4061  OD1 ASP A 273      14.413 -17.539 -20.108  1.00 88.00           O  
ATOM   4062  OD2 ASP A 273      15.369 -17.666 -18.153  1.00 88.00           O  
ATOM   4063  N   GLY A 274      12.551 -20.286 -21.722  1.00 85.84           N  
ATOM   4064  H   GLY A 274      11.734 -19.725 -21.917  1.00 85.84           H  
ATOM   4065  CA  GLY A 274      12.965 -21.275 -22.724  1.00 85.84           C  
ATOM   4066  HA2 GLY A 274      14.053 -21.275 -22.794  1.00 85.84           H  
ATOM   4067  HA3 GLY A 274      12.554 -20.999 -23.695  1.00 85.84           H  
ATOM   4068  C   GLY A 274      12.509 -22.701 -22.394  1.00 85.84           C  
ATOM   4069  O   GLY A 274      12.009 -23.391 -23.275  1.00 85.84           O  
ATOM   4070  N   ASN A 275      12.605 -23.108 -21.126  1.00 93.09           N  
ATOM   4071  H   ASN A 275      13.020 -22.465 -20.467  1.00 93.09           H  
ATOM   4072  CA  ASN A 275      12.102 -24.374 -20.600  1.00 93.09           C  
ATOM   4073  HA  ASN A 275      11.475 -24.853 -21.352  1.00 93.09           H  
ATOM   4074  C   ASN A 275      11.245 -24.147 -19.351  1.00 93.09           C  
ATOM   4075  CB  ASN A 275      13.285 -25.302 -20.282  1.00 93.09           C  
ATOM   4076  HB2 ASN A 275      12.913 -26.229 -19.847  1.00 93.09           H  
ATOM   4077  HB3 ASN A 275      13.927 -24.818 -19.546  1.00 93.09           H  
ATOM   4078  O   ASN A 275      11.455 -23.183 -18.610  1.00 93.09           O  
ATOM   4079  CG  ASN A 275      14.091 -25.664 -21.513  1.00 93.09           C  
ATOM   4080  ND2 ASN A 275      15.392 -25.493 -21.476  1.00 93.09           N  
ATOM   4081 HD21 ASN A 275      15.883 -25.715 -22.330  1.00 93.09           H  
ATOM   4082 HD22 ASN A 275      15.825 -25.059 -20.673  1.00 93.09           H  
ATOM   4083  OD1 ASN A 275      13.580 -26.125 -22.516  1.00 93.09           O  
ATOM   4084  N   LEU A 276      10.321 -25.077 -19.108  1.00 96.60           N  
ATOM   4085  H   LEU A 276      10.212 -25.836 -19.765  1.00 96.60           H  
ATOM   4086  CA  LEU A 276       9.540 -25.135 -17.880  1.00 96.60           C  
ATOM   4087  HA  LEU A 276       9.165 -24.135 -17.665  1.00 96.60           H  
ATOM   4088  C   LEU A 276      10.418 -25.602 -16.710  1.00 96.60           C  
ATOM   4089  CB  LEU A 276       8.341 -26.074 -18.098  1.00 96.60           C  
ATOM   4090  HB2 LEU A 276       7.734 -25.694 -18.920  1.00 96.60           H  
ATOM   4091  HB3 LEU A 276       8.724 -27.053 -18.385  1.00 96.60           H  
ATOM   4092  O   LEU A 276      11.103 -26.622 -16.805  1.00 96.60           O  
ATOM   4093  CG  LEU A 276       7.445 -26.249 -16.859  1.00 96.60           C  
ATOM   4094  HG  LEU A 276       8.051 -26.562 -16.009  1.00 96.60           H  
ATOM   4095  CD1 LEU A 276       6.688 -24.974 -16.486  1.00 96.60           C  
ATOM   4096 HD11 LEU A 276       7.388 -24.173 -16.248  1.00 96.60           H  
ATOM   4097 HD12 LEU A 276       6.081 -25.156 -15.600  1.00 96.60           H  
ATOM   4098 HD13 LEU A 276       6.043 -24.663 -17.309  1.00 96.60           H  
ATOM   4099  CD2 LEU A 276       6.423 -27.347 -17.125  1.00 96.60           C  
ATOM   4100 HD21 LEU A 276       5.838 -27.501 -16.218  1.00 96.60           H  
ATOM   4101 HD22 LEU A 276       6.930 -28.278 -17.376  1.00 96.60           H  
ATOM   4102 HD23 LEU A 276       5.761 -27.058 -17.941  1.00 96.60           H  
ATOM   4103  N   GLN A 277      10.339 -24.890 -15.592  1.00 97.44           N  
ATOM   4104  H   GLN A 277       9.796 -24.039 -15.610  1.00 97.44           H  
ATOM   4105  CA  GLN A 277      10.857 -25.312 -14.295  1.00 97.44           C  
ATOM   4106  HA  GLN A 277      11.160 -26.358 -14.346  1.00 97.44           H  
ATOM   4107  C   GLN A 277       9.746 -25.194 -13.257  1.00 97.44           C  
ATOM   4108  CB  GLN A 277      12.075 -24.477 -13.886  1.00 97.44           C  
ATOM   4109  HB2 GLN A 277      12.428 -24.832 -12.918  1.00 97.44           H  
ATOM   4110  HB3 GLN A 277      11.775 -23.435 -13.782  1.00 97.44           H  
ATOM   4111  O   GLN A 277       8.912 -24.294 -13.323  1.00 97.44           O  
ATOM   4112  CG  GLN A 277      13.225 -24.568 -14.899  1.00 97.44           C  
ATOM   4113  HG2 GLN A 277      13.511 -25.611 -15.029  1.00 97.44           H  
ATOM   4114  HG3 GLN A 277      12.893 -24.178 -15.862  1.00 97.44           H  
ATOM   4115  CD  GLN A 277      14.454 -23.774 -14.471  1.00 97.44           C  
ATOM   4116  NE2 GLN A 277      15.443 -23.653 -15.327  1.00 97.44           N  
ATOM   4117 HE21 GLN A 277      16.198 -23.057 -15.022  1.00 97.44           H  
ATOM   4118 HE22 GLN A 277      15.336 -23.988 -16.274  1.00 97.44           H  
ATOM   4119  OE1 GLN A 277      14.571 -23.253 -13.376  1.00 97.44           O  
ATOM   4120  N   VAL A 278       9.726 -26.113 -12.302  1.00 96.93           N  
ATOM   4121  H   VAL A 278      10.483 -26.779 -12.242  1.00 96.93           H  
ATOM   4122  CA  VAL A 278       8.732 -26.167 -11.227  1.00 96.93           C  
ATOM   4123  HA  VAL A 278       8.236 -25.201 -11.131  1.00 96.93           H  
ATOM   4124  C   VAL A 278       9.479 -26.445  -9.934  1.00 96.93           C  
ATOM   4125  CB  VAL A 278       7.660 -27.243 -11.502  1.00 96.93           C  
ATOM   4126  HB  VAL A 278       8.127 -28.228 -11.461  1.00 96.93           H  
ATOM   4127  O   VAL A 278      10.507 -27.124  -9.953  1.00 96.93           O  
ATOM   4128  CG1 VAL A 278       6.521 -27.202 -10.476  1.00 96.93           C  
ATOM   4129 HG11 VAL A 278       6.898 -27.471  -9.489  1.00 96.93           H  
ATOM   4130 HG12 VAL A 278       5.752 -27.924 -10.752  1.00 96.93           H  
ATOM   4131 HG13 VAL A 278       6.079 -26.206 -10.442  1.00 96.93           H  
ATOM   4132  CG2 VAL A 278       7.021 -27.083 -12.888  1.00 96.93           C  
ATOM   4133 HG21 VAL A 278       6.275 -27.865 -13.027  1.00 96.93           H  
ATOM   4134 HG22 VAL A 278       7.770 -27.199 -13.671  1.00 96.93           H  
ATOM   4135 HG23 VAL A 278       6.550 -26.104 -12.977  1.00 96.93           H  
ATOM   4136  N   PHE A 279       8.977 -25.921  -8.821  1.00 92.64           N  
ATOM   4137  H   PHE A 279       8.184 -25.300  -8.895  1.00 92.64           H  
ATOM   4138  CA  PHE A 279       9.519 -26.218  -7.499  1.00 92.64           C  
ATOM   4139  HA  PHE A 279      10.524 -25.797  -7.459  1.00 92.64           H  
ATOM   4140  C   PHE A 279       9.623 -27.737  -7.241  1.00 92.64           C  
ATOM   4141  CB  PHE A 279       8.663 -25.519  -6.437  1.00 92.64           C  
ATOM   4142  HB2 PHE A 279       8.439 -24.502  -6.760  1.00 92.64           H  
ATOM   4143  HB3 PHE A 279       9.252 -25.439  -5.523  1.00 92.64           H  
ATOM   4144  O   PHE A 279       8.794 -28.523  -7.713  1.00 92.64           O  
ATOM   4145  CG  PHE A 279       7.367 -26.239  -6.114  1.00 92.64           C  
ATOM   4146  CD1 PHE A 279       6.240 -26.121  -6.949  1.00 92.64           C  
ATOM   4147  HD1 PHE A 279       6.281 -25.519  -7.845  1.00 92.64           H  
ATOM   4148  CD2 PHE A 279       7.309 -27.079  -4.989  1.00 92.64           C  
ATOM   4149  HD2 PHE A 279       8.178 -27.208  -4.361  1.00 92.64           H  
ATOM   4150  CE1 PHE A 279       5.058 -26.817  -6.646  1.00 92.64           C  
ATOM   4151  HE1 PHE A 279       4.204 -26.752  -7.303  1.00 92.64           H  
ATOM   4152  CE2 PHE A 279       6.123 -27.763  -4.683  1.00 92.64           C  
ATOM   4153  HE2 PHE A 279       6.089 -28.390  -3.804  1.00 92.64           H  
ATOM   4154  CZ  PHE A 279       4.991 -27.621  -5.499  1.00 92.64           C  
ATOM   4155  HZ  PHE A 279       4.083 -28.156  -5.262  1.00 92.64           H  
ATOM   4156  N   ASN A 280      10.631 -28.145  -6.465  1.00 85.75           N  
ATOM   4157  H   ASN A 280      11.214 -27.440  -6.036  1.00 85.75           H  
ATOM   4158  CA  ASN A 280      10.952 -29.554  -6.192  1.00 85.75           C  
ATOM   4159  HA  ASN A 280      10.640 -30.156  -7.046  1.00 85.75           H  
ATOM   4160  C   ASN A 280      10.206 -30.149  -5.006  1.00 85.75           C  
ATOM   4161  CB  ASN A 280      12.473 -29.718  -6.017  1.00 85.75           C  
ATOM   4162  HB2 ASN A 280      12.856 -28.917  -5.384  1.00 85.75           H  
ATOM   4163  HB3 ASN A 280      12.663 -30.664  -5.510  1.00 85.75           H  
ATOM   4164  O   ASN A 280       9.941 -29.429  -4.018  1.00 85.75           O  
ATOM   4165  CG  ASN A 280      13.251 -29.769  -7.318  1.00 85.75           C  
ATOM   4166  ND2 ASN A 280      14.540 -29.535  -7.255  1.00 85.75           N  
ATOM   4167 HD21 ASN A 280      15.017 -29.533  -8.145  1.00 85.75           H  
ATOM   4168 HD22 ASN A 280      14.965 -29.268  -6.379  1.00 85.75           H  
ATOM   4169  OD1 ASN A 280      12.757 -30.058  -8.392  1.00 85.75           O  
ATOM   4170  OXT ASN A 280       9.976 -31.378  -5.040  1.00 85.75           O  
TER    4171      ASN A 280                                                       
ATOM   4171  N   MET B   1      15.678  15.535  19.009  1.00 96.88           N  
ATOM   4172  H   MET B   1      16.058  16.458  19.165  1.00 96.88           H  
ATOM   4173  H2  MET B   1      15.892  14.926  19.786  1.00 96.88           H  
ATOM   4174  H3  MET B   1      16.087  15.147  18.171  1.00 96.88           H  
ATOM   4175  CA  MET B   1      14.218  15.639  18.839  1.00 96.88           C  
ATOM   4176  HA  MET B   1      13.824  14.652  18.595  1.00 96.88           H  
ATOM   4177  C   MET B   1      13.929  16.587  17.702  1.00 96.88           C  
ATOM   4178  CB  MET B   1      13.505  16.143  20.094  1.00 96.88           C  
ATOM   4179  HB2 MET B   1      12.452  16.311  19.864  1.00 96.88           H  
ATOM   4180  HB3 MET B   1      13.947  17.085  20.417  1.00 96.88           H  
ATOM   4181  O   MET B   1      14.450  17.695  17.736  1.00 96.88           O  
ATOM   4182  CG  MET B   1      13.594  15.113  21.215  1.00 96.88           C  
ATOM   4183  HG2 MET B   1      13.178  14.180  20.835  1.00 96.88           H  
ATOM   4184  HG3 MET B   1      14.636  14.950  21.490  1.00 96.88           H  
ATOM   4185  SD  MET B   1      12.667  15.547  22.701  1.00 96.88           S  
ATOM   4186  CE  MET B   1      13.533  17.030  23.271  1.00 96.88           C  
ATOM   4187  HE1 MET B   1      13.402  17.837  22.550  1.00 96.88           H  
ATOM   4188  HE2 MET B   1      14.593  16.813  23.402  1.00 96.88           H  
ATOM   4189  HE3 MET B   1      13.111  17.340  24.227  1.00 96.88           H  
ATOM   4190  N   LYS B   2      13.168  16.146  16.702  1.00 98.37           N  
ATOM   4191  H   LYS B   2      12.751  15.230  16.775  1.00 98.37           H  
ATOM   4192  CA  LYS B   2      12.780  16.950  15.537  1.00 98.37           C  
ATOM   4193  HA  LYS B   2      12.741  18.004  15.813  1.00 98.37           H  
ATOM   4194  C   LYS B   2      11.386  16.539  15.089  1.00 98.37           C  
ATOM   4195  CB  LYS B   2      13.777  16.781  14.375  1.00 98.37           C  
ATOM   4196  HB2 LYS B   2      13.466  17.431  13.557  1.00 98.37           H  
ATOM   4197  HB3 LYS B   2      13.759  15.750  14.021  1.00 98.37           H  
ATOM   4198  O   LYS B   2      11.000  15.388  15.279  1.00 98.37           O  
ATOM   4199  CG  LYS B   2      15.212  17.141  14.778  1.00 98.37           C  
ATOM   4200  HG2 LYS B   2      15.206  18.112  15.273  1.00 98.37           H  
ATOM   4201  HG3 LYS B   2      15.597  16.387  15.465  1.00 98.37           H  
ATOM   4202  CD  LYS B   2      16.147  17.224  13.577  1.00 98.37           C  
ATOM   4203  HD2 LYS B   2      15.792  18.038  12.944  1.00 98.37           H  
ATOM   4204  HD3 LYS B   2      16.139  16.291  13.013  1.00 98.37           H  
ATOM   4205  CE  LYS B   2      17.564  17.544  14.063  1.00 98.37           C  
ATOM   4206  HE2 LYS B   2      18.080  16.618  14.316  1.00 98.37           H  
ATOM   4207  HE3 LYS B   2      17.483  18.166  14.955  1.00 98.37           H  
ATOM   4208  NZ  LYS B   2      18.315  18.306  13.046  1.00 98.37           N  
ATOM   4209  HZ1 LYS B   2      19.247  18.546  13.352  1.00 98.37           H  
ATOM   4210  HZ2 LYS B   2      17.829  19.173  12.869  1.00 98.37           H  
ATOM   4211  HZ3 LYS B   2      18.344  17.798  12.173  1.00 98.37           H  
ATOM   4212  N   LEU B   3      10.654  17.466  14.492  1.00 98.62           N  
ATOM   4213  H   LEU B   3      11.025  18.401  14.406  1.00 98.62           H  
ATOM   4214  CA  LEU B   3       9.316  17.215  13.970  1.00 98.62           C  
ATOM   4215  HA  LEU B   3       9.213  16.161  13.715  1.00 98.62           H  
ATOM   4216  C   LEU B   3       9.099  18.030  12.698  1.00 98.62           C  
ATOM   4217  CB  LEU B   3       8.305  17.548  15.081  1.00 98.62           C  
ATOM   4218  HB2 LEU B   3       8.462  18.577  15.403  1.00 98.62           H  
ATOM   4219  HB3 LEU B   3       8.534  16.911  15.935  1.00 98.62           H  
ATOM   4220  O   LEU B   3       9.515  19.184  12.624  1.00 98.62           O  
ATOM   4221  CG  LEU B   3       6.828  17.346  14.681  1.00 98.62           C  
ATOM   4222  HG  LEU B   3       6.756  16.843  13.717  1.00 98.62           H  
ATOM   4223  CD1 LEU B   3       6.110  16.481  15.710  1.00 98.62           C  
ATOM   4224 HD11 LEU B   3       6.586  15.502  15.758  1.00 98.62           H  
ATOM   4225 HD12 LEU B   3       6.148  16.951  16.693  1.00 98.62           H  
ATOM   4226 HD13 LEU B   3       5.070  16.343  15.414  1.00 98.62           H  
ATOM   4227  CD2 LEU B   3       6.106  18.693  14.603  1.00 98.62           C  
ATOM   4228 HD21 LEU B   3       6.542  19.299  13.809  1.00 98.62           H  
ATOM   4229 HD22 LEU B   3       5.050  18.532  14.385  1.00 98.62           H  
ATOM   4230 HD23 LEU B   3       6.190  19.224  15.551  1.00 98.62           H  
ATOM   4231  N   ILE B   4       8.431  17.445  11.713  1.00 98.94           N  
ATOM   4232  H   ILE B   4       8.151  16.481  11.824  1.00 98.94           H  
ATOM   4233  CA  ILE B   4       7.922  18.147  10.537  1.00 98.94           C  
ATOM   4234  HA  ILE B   4       7.833  19.204  10.788  1.00 98.94           H  
ATOM   4235  C   ILE B   4       6.509  17.653  10.239  1.00 98.94           C  
ATOM   4236  CB  ILE B   4       8.902  18.037   9.345  1.00 98.94           C  
ATOM   4237  HB  ILE B   4       9.860  18.427   9.688  1.00 98.94           H  
ATOM   4238  O   ILE B   4       6.229  16.461  10.363  1.00 98.94           O  
ATOM   4239  CG1 ILE B   4       8.436  18.926   8.171  1.00 98.94           C  
ATOM   4240 HG12 ILE B   4       8.146  19.903   8.559  1.00 98.94           H  
ATOM   4241 HG13 ILE B   4       7.557  18.484   7.703  1.00 98.94           H  
ATOM   4242  CG2 ILE B   4       9.130  16.581   8.898  1.00 98.94           C  
ATOM   4243 HG21 ILE B   4       9.398  15.963   9.756  1.00 98.94           H  
ATOM   4244 HG22 ILE B   4       8.225  16.158   8.463  1.00 98.94           H  
ATOM   4245 HG23 ILE B   4       9.942  16.526   8.173  1.00 98.94           H  
ATOM   4246  CD1 ILE B   4       9.507  19.164   7.099  1.00 98.94           C  
ATOM   4247 HD11 ILE B   4       9.103  19.831   6.338  1.00 98.94           H  
ATOM   4248 HD12 ILE B   4       9.805  18.227   6.628  1.00 98.94           H  
ATOM   4249 HD13 ILE B   4      10.381  19.635   7.548  1.00 98.94           H  
ATOM   4250  N   ILE B   5       5.628  18.575   9.864  1.00 98.94           N  
ATOM   4251  H   ILE B   5       5.941  19.533   9.804  1.00 98.94           H  
ATOM   4252  CA  ILE B   5       4.245  18.317   9.458  1.00 98.94           C  
ATOM   4253  HA  ILE B   5       4.120  17.241   9.343  1.00 98.94           H  
ATOM   4254  C   ILE B   5       3.965  18.947   8.096  1.00 98.94           C  
ATOM   4255  CB  ILE B   5       3.226  18.809  10.512  1.00 98.94           C  
ATOM   4256  HB  ILE B   5       2.229  18.618  10.115  1.00 98.94           H  
ATOM   4257  O   ILE B   5       4.573  19.960   7.745  1.00 98.94           O  
ATOM   4258  CG1 ILE B   5       3.342  20.324  10.793  1.00 98.94           C  
ATOM   4259 HG12 ILE B   5       3.276  20.872   9.853  1.00 98.94           H  
ATOM   4260 HG13 ILE B   5       4.308  20.541  11.248  1.00 98.94           H  
ATOM   4261  CG2 ILE B   5       3.369  17.987  11.800  1.00 98.94           C  
ATOM   4262 HG21 ILE B   5       2.584  18.244  12.512  1.00 98.94           H  
ATOM   4263 HG22 ILE B   5       3.264  16.931  11.551  1.00 98.94           H  
ATOM   4264 HG23 ILE B   5       4.347  18.152  12.252  1.00 98.94           H  
ATOM   4265  CD1 ILE B   5       2.246  20.860  11.716  1.00 98.94           C  
ATOM   4266 HD11 ILE B   5       2.260  21.950  11.694  1.00 98.94           H  
ATOM   4267 HD12 ILE B   5       2.430  20.529  12.739  1.00 98.94           H  
ATOM   4268 HD13 ILE B   5       1.268  20.513  11.384  1.00 98.94           H  
ATOM   4269  N   HIS B   6       3.014  18.386   7.351  1.00 98.43           N  
ATOM   4270  H   HIS B   6       2.547  17.568   7.715  1.00 98.43           H  
ATOM   4271  CA  HIS B   6       2.470  18.986   6.129  1.00 98.43           C  
ATOM   4272  HA  HIS B   6       2.791  20.026   6.089  1.00 98.43           H  
ATOM   4273  C   HIS B   6       0.941  19.015   6.157  1.00 98.43           C  
ATOM   4274  CB  HIS B   6       3.022  18.309   4.863  1.00 98.43           C  
ATOM   4275  HB2 HIS B   6       2.786  18.933   4.001  1.00 98.43           H  
ATOM   4276  HB3 HIS B   6       4.109  18.253   4.933  1.00 98.43           H  
ATOM   4277  O   HIS B   6       0.298  18.269   6.897  1.00 98.43           O  
ATOM   4278  CG  HIS B   6       2.459  16.937   4.599  1.00 98.43           C  
ATOM   4279  CD2 HIS B   6       3.125  15.755   4.697  1.00 98.43           C  
ATOM   4280  HD2 HIS B   6       4.175  15.625   4.916  1.00 98.43           H  
ATOM   4281  ND1 HIS B   6       1.156  16.676   4.186  1.00 98.43           N  
ATOM   4282  CE1 HIS B   6       1.063  15.339   4.102  1.00 98.43           C  
ATOM   4283  HE1 HIS B   6       0.176  14.795   3.813  1.00 98.43           H  
ATOM   4284  NE2 HIS B   6       2.230  14.760   4.402  1.00 98.43           N  
ATOM   4285  HE2 HIS B   6       2.401  13.765   4.428  1.00 98.43           H  
ATOM   4286  N   GLY B   7       0.369  19.909   5.351  1.00 95.83           N  
ATOM   4287  H   GLY B   7       0.987  20.471   4.783  1.00 95.83           H  
ATOM   4288  CA  GLY B   7      -1.075  20.124   5.229  1.00 95.83           C  
ATOM   4289  HA2 GLY B   7      -1.604  19.318   5.736  1.00 95.83           H  
ATOM   4290  HA3 GLY B   7      -1.343  21.064   5.713  1.00 95.83           H  
ATOM   4291  C   GLY B   7      -1.557  20.148   3.776  1.00 95.83           C  
ATOM   4292  O   GLY B   7      -2.477  20.902   3.437  1.00 95.83           O  
ATOM   4293  N   GLY B   8      -0.901  19.376   2.909  1.00 92.48           N  
ATOM   4294  H   GLY B   8      -0.206  18.742   3.275  1.00 92.48           H  
ATOM   4295  CA  GLY B   8      -1.207  19.312   1.483  1.00 92.48           C  
ATOM   4296  HA2 GLY B   8      -2.286  19.224   1.359  1.00 92.48           H  
ATOM   4297  HA3 GLY B   8      -0.725  18.436   1.047  1.00 92.48           H  
ATOM   4298  C   GLY B   8      -0.716  20.508   0.684  1.00 92.48           C  
ATOM   4299  O   GLY B   8       0.263  21.155   1.049  1.00 92.48           O  
ATOM   4300  N   PHE B   9      -1.398  20.805  -0.420  1.00 88.50           N  
ATOM   4301  H   PHE B   9      -2.185  20.233  -0.690  1.00 88.50           H  
ATOM   4302  CA  PHE B   9      -1.037  21.904  -1.310  1.00 88.50           C  
ATOM   4303  HA  PHE B   9      -0.028  22.242  -1.078  1.00 88.50           H  
ATOM   4304  C   PHE B   9      -1.946  23.123  -1.130  1.00 88.50           C  
ATOM   4305  CB  PHE B   9      -0.998  21.385  -2.753  1.00 88.50           C  
ATOM   4306  HB2 PHE B   9      -1.923  20.855  -2.983  1.00 88.50           H  
ATOM   4307  HB3 PHE B   9      -0.930  22.231  -3.437  1.00 88.50           H  
ATOM   4308  O   PHE B   9      -3.052  23.060  -0.574  1.00 88.50           O  
ATOM   4309  CG  PHE B   9       0.191  20.481  -3.001  1.00 88.50           C  
ATOM   4310  CD1 PHE B   9       1.405  21.049  -3.423  1.00 88.50           C  
ATOM   4311  HD1 PHE B   9       1.483  22.111  -3.600  1.00 88.50           H  
ATOM   4312  CD2 PHE B   9       0.107  19.093  -2.778  1.00 88.50           C  
ATOM   4313  HD2 PHE B   9      -0.822  18.649  -2.451  1.00 88.50           H  
ATOM   4314  CE1 PHE B   9       2.529  20.239  -3.621  1.00 88.50           C  
ATOM   4315  HE1 PHE B   9       3.460  20.690  -3.931  1.00 88.50           H  
ATOM   4316  CE2 PHE B   9       1.230  18.280  -3.015  1.00 88.50           C  
ATOM   4317  HE2 PHE B   9       1.167  17.210  -2.885  1.00 88.50           H  
ATOM   4318  CZ  PHE B   9       2.442  18.855  -3.427  1.00 88.50           C  
ATOM   4319  HZ  PHE B   9       3.314  18.244  -3.605  1.00 88.50           H  
ATOM   4320  N   PHE B  10      -1.472  24.272  -1.603  1.00 80.17           N  
ATOM   4321  H   PHE B  10      -0.528  24.295  -1.962  1.00 80.17           H  
ATOM   4322  CA  PHE B  10      -2.298  25.452  -1.838  1.00 80.17           C  
ATOM   4323  HA  PHE B  10      -3.344  25.147  -1.829  1.00 80.17           H  
ATOM   4324  C   PHE B  10      -2.011  26.033  -3.226  1.00 80.17           C  
ATOM   4325  CB  PHE B  10      -2.095  26.488  -0.722  1.00 80.17           C  
ATOM   4326  HB2 PHE B  10      -2.145  25.985   0.244  1.00 80.17           H  
ATOM   4327  HB3 PHE B  10      -2.929  27.188  -0.761  1.00 80.17           H  
ATOM   4328  O   PHE B  10      -0.882  25.967  -3.706  1.00 80.17           O  
ATOM   4329  CG  PHE B  10      -0.807  27.291  -0.790  1.00 80.17           C  
ATOM   4330  CD1 PHE B  10       0.388  26.760  -0.284  1.00 80.17           C  
ATOM   4331  HD1 PHE B  10       0.423  25.731   0.041  1.00 80.17           H  
ATOM   4332  CD2 PHE B  10      -0.799  28.586  -1.341  1.00 80.17           C  
ATOM   4333  HD2 PHE B  10      -1.702  29.007  -1.759  1.00 80.17           H  
ATOM   4334  CE1 PHE B  10       1.558  27.531  -0.238  1.00 80.17           C  
ATOM   4335  HE1 PHE B  10       2.461  27.111   0.180  1.00 80.17           H  
ATOM   4336  CE2 PHE B  10       0.394  29.331  -1.371  1.00 80.17           C  
ATOM   4337  HE2 PHE B  10       0.407  30.316  -1.815  1.00 80.17           H  
ATOM   4338  CZ  PHE B  10       1.575  28.807  -0.821  1.00 80.17           C  
ATOM   4339  HZ  PHE B  10       2.497  29.368  -0.865  1.00 80.17           H  
ATOM   4340  N   SER B  11      -3.022  26.618  -3.876  1.00 70.00           N  
ATOM   4341  H   SER B  11      -3.945  26.627  -3.467  1.00 70.00           H  
ATOM   4342  CA  SER B  11      -2.819  27.322  -5.148  1.00 70.00           C  
ATOM   4343  HA  SER B  11      -1.971  26.869  -5.661  1.00 70.00           H  
ATOM   4344  C   SER B  11      -2.472  28.796  -4.912  1.00 70.00           C  
ATOM   4345  CB  SER B  11      -4.027  27.146  -6.079  1.00 70.00           C  
ATOM   4346  HB2 SER B  11      -4.279  26.087  -6.135  1.00 70.00           H  
ATOM   4347  HB3 SER B  11      -3.741  27.477  -7.077  1.00 70.00           H  
ATOM   4348  O   SER B  11      -3.162  29.490  -4.175  1.00 70.00           O  
ATOM   4349  OG  SER B  11      -5.171  27.881  -5.669  1.00 70.00           O  
ATOM   4350  HG  SER B  11      -5.896  27.607  -6.234  1.00 70.00           H  
ATOM   4351  N   GLU B  12      -1.445  29.354  -5.546  1.00 59.86           N  
ATOM   4352  H   GLU B  12      -0.823  28.785  -6.102  1.00 59.86           H  
ATOM   4353  CA  GLU B  12      -1.220  30.808  -5.497  1.00 59.86           C  
ATOM   4354  HA  GLU B  12      -1.480  31.182  -4.507  1.00 59.86           H  
ATOM   4355  C   GLU B  12      -2.153  31.540  -6.472  1.00 59.86           C  
ATOM   4356  CB  GLU B  12       0.252  31.170  -5.717  1.00 59.86           C  
ATOM   4357  HB2 GLU B  12       0.304  32.203  -6.062  1.00 59.86           H  
ATOM   4358  HB3 GLU B  12       0.689  30.523  -6.478  1.00 59.86           H  
ATOM   4359  O   GLU B  12      -1.757  31.993  -7.540  1.00 59.86           O  
ATOM   4360  CG  GLU B  12       1.042  31.090  -4.406  1.00 59.86           C  
ATOM   4361  HG2 GLU B  12       0.495  31.649  -3.646  1.00 59.86           H  
ATOM   4362  HG3 GLU B  12       1.104  30.051  -4.082  1.00 59.86           H  
ATOM   4363  CD  GLU B  12       2.442  31.700  -4.521  1.00 59.86           C  
ATOM   4364  OE1 GLU B  12       3.037  31.940  -3.441  1.00 59.86           O  
ATOM   4365  OE2 GLU B  12       2.874  31.982  -5.666  1.00 59.86           O  
ATOM   4366  N   SER B  13      -3.433  31.661  -6.120  1.00 55.47           N  
ATOM   4367  H   SER B  13      -3.704  31.250  -5.239  1.00 55.47           H  
ATOM   4368  CA  SER B  13      -4.311  32.660  -6.745  1.00 55.47           C  
ATOM   4369  HA  SER B  13      -3.891  32.942  -7.711  1.00 55.47           H  
ATOM   4370  C   SER B  13      -4.346  33.940  -5.901  1.00 55.47           C  
ATOM   4371  CB  SER B  13      -5.697  32.086  -7.052  1.00 55.47           C  
ATOM   4372  HB2 SER B  13      -5.593  31.240  -7.732  1.00 55.47           H  
ATOM   4373  HB3 SER B  13      -6.299  32.851  -7.543  1.00 55.47           H  
ATOM   4374  O   SER B  13      -4.141  33.905  -4.688  1.00 55.47           O  
ATOM   4375  OG  SER B  13      -6.359  31.663  -5.880  1.00 55.47           O  
ATOM   4376  HG  SER B  13      -5.964  30.833  -5.601  1.00 55.47           H  
ATOM   4377  N   ALA B  14      -4.600  35.100  -6.519  1.00 49.60           N  
ATOM   4378  H   ALA B  14      -4.716  35.093  -7.522  1.00 49.60           H  
ATOM   4379  CA  ALA B  14      -4.537  36.405  -5.841  1.00 49.60           C  
ATOM   4380  HA  ALA B  14      -3.521  36.556  -5.478  1.00 49.60           H  
ATOM   4381  C   ALA B  14      -5.479  36.525  -4.624  1.00 49.60           C  
ATOM   4382  CB  ALA B  14      -4.852  37.492  -6.874  1.00 49.60           C  
ATOM   4383  HB1 ALA B  14      -5.864  37.364  -7.260  1.00 49.60           H  
ATOM   4384  HB2 ALA B  14      -4.774  38.471  -6.402  1.00 49.60           H  
ATOM   4385  HB3 ALA B  14      -4.139  37.442  -7.697  1.00 49.60           H  
ATOM   4386  O   ALA B  14      -5.160  37.193  -3.643  1.00 49.60           O  
ATOM   4387  N   THR B  15      -6.619  35.837  -4.654  1.00 52.91           N  
ATOM   4388  H   THR B  15      -6.847  35.306  -5.483  1.00 52.91           H  
ATOM   4389  CA  THR B  15      -7.593  35.772  -3.555  1.00 52.91           C  
ATOM   4390  HA  THR B  15      -7.699  36.772  -3.134  1.00 52.91           H  
ATOM   4391  C   THR B  15      -7.148  34.885  -2.380  1.00 52.91           C  
ATOM   4392  CB  THR B  15      -8.970  35.344  -4.106  1.00 52.91           C  
ATOM   4393  HB  THR B  15      -9.578  34.900  -3.318  1.00 52.91           H  
ATOM   4394  O   THR B  15      -7.886  34.775  -1.406  1.00 52.91           O  
ATOM   4395  CG2 THR B  15      -9.720  36.549  -4.676  1.00 52.91           C  
ATOM   4396 HG21 THR B  15      -9.138  37.012  -5.473  1.00 52.91           H  
ATOM   4397 HG22 THR B  15      -9.901  37.278  -3.886  1.00 52.91           H  
ATOM   4398 HG23 THR B  15     -10.679  36.220  -5.077  1.00 52.91           H  
ATOM   4399  OG1 THR B  15      -8.827  34.426  -5.176  1.00 52.91           O  
ATOM   4400  HG1 THR B  15      -8.702  33.548  -4.809  1.00 52.91           H  
ATOM   4401  N   ASN B  16      -5.952  34.276  -2.430  1.00 70.30           N  
ATOM   4402  H   ASN B  16      -5.378  34.423  -3.248  1.00 70.30           H  
ATOM   4403  CA  ASN B  16      -5.546  33.175  -1.545  1.00 70.30           C  
ATOM   4404  HA  ASN B  16      -6.454  32.837  -1.046  1.00 70.30           H  
ATOM   4405  C   ASN B  16      -4.587  33.550  -0.393  1.00 70.30           C  
ATOM   4406  CB  ASN B  16      -5.018  32.006  -2.414  1.00 70.30           C  
ATOM   4407  HB2 ASN B  16      -3.929  31.989  -2.416  1.00 70.30           H  
ATOM   4408  HB3 ASN B  16      -5.362  32.126  -3.442  1.00 70.30           H  
ATOM   4409  O   ASN B  16      -4.194  32.683   0.385  1.00 70.30           O  
ATOM   4410  CG  ASN B  16      -5.544  30.653  -1.966  1.00 70.30           C  
ATOM   4411  ND2 ASN B  16      -5.324  29.592  -2.685  1.00 70.30           N  
ATOM   4412 HD21 ASN B  16      -4.655  29.604  -3.442  1.00 70.30           H  
ATOM   4413 HD22 ASN B  16      -5.727  28.731  -2.343  1.00 70.30           H  
ATOM   4414  OD1 ASN B  16      -6.250  30.502  -0.993  1.00 70.30           O  
ATOM   4415  N   GLN B  17      -4.220  34.827  -0.231  1.00 80.46           N  
ATOM   4416  H   GLN B  17      -4.548  35.507  -0.901  1.00 80.46           H  
ATOM   4417  CA  GLN B  17      -3.271  35.246   0.820  1.00 80.46           C  
ATOM   4418  HA  GLN B  17      -2.386  34.614   0.759  1.00 80.46           H  
ATOM   4419  C   GLN B  17      -3.819  35.070   2.244  1.00 80.46           C  
ATOM   4420  CB  GLN B  17      -2.847  36.708   0.600  1.00 80.46           C  
ATOM   4421  HB2 GLN B  17      -2.314  37.064   1.482  1.00 80.46           H  
ATOM   4422  HB3 GLN B  17      -3.735  37.328   0.474  1.00 80.46           H  
ATOM   4423  O   GLN B  17      -3.082  34.690   3.151  1.00 80.46           O  
ATOM   4424  CG  GLN B  17      -1.932  36.878  -0.623  1.00 80.46           C  
ATOM   4425  HG2 GLN B  17      -2.447  36.519  -1.514  1.00 80.46           H  
ATOM   4426  HG3 GLN B  17      -1.725  37.939  -0.764  1.00 80.46           H  
ATOM   4427  CD  GLN B  17      -0.594  36.149  -0.489  1.00 80.46           C  
ATOM   4428  NE2 GLN B  17       0.069  35.852  -1.583  1.00 80.46           N  
ATOM   4429 HE21 GLN B  17      -0.290  36.079  -2.500  1.00 80.46           H  
ATOM   4430 HE22 GLN B  17       0.945  35.365  -1.462  1.00 80.46           H  
ATOM   4431  OE1 GLN B  17      -0.126  35.826   0.588  1.00 80.46           O  
ATOM   4432  N   VAL B  18      -5.121  35.293   2.444  1.00 86.54           N  
ATOM   4433  H   VAL B  18      -5.687  35.589   1.662  1.00 86.54           H  
ATOM   4434  CA  VAL B  18      -5.764  35.084   3.753  1.00 86.54           C  
ATOM   4435  HA  VAL B  18      -5.208  35.632   4.513  1.00 86.54           H  
ATOM   4436  C   VAL B  18      -5.711  33.607   4.139  1.00 86.54           C  
ATOM   4437  CB  VAL B  18      -7.216  35.599   3.746  1.00 86.54           C  
ATOM   4438  HB  VAL B  18      -7.772  35.091   2.958  1.00 86.54           H  
ATOM   4439  O   VAL B  18      -5.326  33.270   5.254  1.00 86.54           O  
ATOM   4440  CG1 VAL B  18      -7.922  35.342   5.083  1.00 86.54           C  
ATOM   4441 HG11 VAL B  18      -8.923  35.773   5.063  1.00 86.54           H  
ATOM   4442 HG12 VAL B  18      -8.022  34.272   5.264  1.00 86.54           H  
ATOM   4443 HG13 VAL B  18      -7.356  35.789   5.900  1.00 86.54           H  
ATOM   4444  CG2 VAL B  18      -7.254  37.109   3.473  1.00 86.54           C  
ATOM   4445 HG21 VAL B  18      -8.286  37.459   3.491  1.00 86.54           H  
ATOM   4446 HG22 VAL B  18      -6.684  37.641   4.234  1.00 86.54           H  
ATOM   4447 HG23 VAL B  18      -6.838  37.331   2.490  1.00 86.54           H  
ATOM   4448  N   THR B  19      -6.026  32.716   3.198  1.00 85.20           N  
ATOM   4449  H   THR B  19      -6.364  33.038   2.303  1.00 85.20           H  
ATOM   4450  CA  THR B  19      -5.950  31.266   3.405  1.00 85.20           C  
ATOM   4451  HA  THR B  19      -6.518  31.000   4.296  1.00 85.20           H  
ATOM   4452  C   THR B  19      -4.514  30.802   3.609  1.00 85.20           C  
ATOM   4453  CB  THR B  19      -6.553  30.542   2.201  1.00 85.20           C  
ATOM   4454  HB  THR B  19      -5.936  30.765   1.331  1.00 85.20           H  
ATOM   4455  O   THR B  19      -4.271  29.964   4.473  1.00 85.20           O  
ATOM   4456  CG2 THR B  19      -6.642  29.027   2.383  1.00 85.20           C  
ATOM   4457 HG21 THR B  19      -7.156  28.594   1.525  1.00 85.20           H  
ATOM   4458 HG22 THR B  19      -7.183  28.787   3.298  1.00 85.20           H  
ATOM   4459 HG23 THR B  19      -5.641  28.600   2.434  1.00 85.20           H  
ATOM   4460  OG1 THR B  19      -7.859  31.024   1.984  1.00 85.20           O  
ATOM   4461  HG1 THR B  19      -8.462  30.480   2.496  1.00 85.20           H  
ATOM   4462  N   LYS B  20      -3.555  31.370   2.867  1.00 89.33           N  
ATOM   4463  H   LYS B  20      -3.829  32.004   2.131  1.00 89.33           H  
ATOM   4464  CA  LYS B  20      -2.125  31.116   3.063  1.00 89.33           C  
ATOM   4465  HA  LYS B  20      -1.928  30.056   2.908  1.00 89.33           H  
ATOM   4466  C   LYS B  20      -1.712  31.436   4.497  1.00 89.33           C  
ATOM   4467  CB  LYS B  20      -1.314  31.925   2.037  1.00 89.33           C  
ATOM   4468  HB2 LYS B  20      -1.438  32.993   2.214  1.00 89.33           H  
ATOM   4469  HB3 LYS B  20      -1.674  31.691   1.035  1.00 89.33           H  
ATOM   4470  O   LYS B  20      -1.192  30.560   5.181  1.00 89.33           O  
ATOM   4471  CG  LYS B  20       0.174  31.581   2.115  1.00 89.33           C  
ATOM   4472  HG2 LYS B  20       0.562  31.809   3.108  1.00 89.33           H  
ATOM   4473  HG3 LYS B  20       0.277  30.512   1.926  1.00 89.33           H  
ATOM   4474  CD  LYS B  20       0.989  32.354   1.073  1.00 89.33           C  
ATOM   4475  HD2 LYS B  20       0.951  33.422   1.285  1.00 89.33           H  
ATOM   4476  HD3 LYS B  20       0.593  32.157   0.076  1.00 89.33           H  
ATOM   4477  CE  LYS B  20       2.425  31.852   1.165  1.00 89.33           C  
ATOM   4478  HE2 LYS B  20       2.429  30.764   1.099  1.00 89.33           H  
ATOM   4479  HE3 LYS B  20       2.833  32.104   2.144  1.00 89.33           H  
ATOM   4480  NZ  LYS B  20       3.330  32.381   0.118  1.00 89.33           N  
ATOM   4481  HZ1 LYS B  20       4.207  31.913   0.294  1.00 89.33           H  
ATOM   4482  HZ2 LYS B  20       3.535  33.360   0.261  1.00 89.33           H  
ATOM   4483  HZ3 LYS B  20       3.061  32.158  -0.830  1.00 89.33           H  
ATOM   4484  N   LYS B  21      -2.025  32.644   4.976  1.00 93.65           N  
ATOM   4485  H   LYS B  21      -2.452  33.308   4.345  1.00 93.65           H  
ATOM   4486  CA  LYS B  21      -1.700  33.073   6.339  1.00 93.65           C  
ATOM   4487  HA  LYS B  21      -0.629  32.923   6.472  1.00 93.65           H  
ATOM   4488  C   LYS B  21      -2.393  32.213   7.398  1.00 93.65           C  
ATOM   4489  CB  LYS B  21      -2.020  34.570   6.490  1.00 93.65           C  
ATOM   4490  HB2 LYS B  21      -3.088  34.728   6.337  1.00 93.65           H  
ATOM   4491  HB3 LYS B  21      -1.487  35.117   5.713  1.00 93.65           H  
ATOM   4492  O   LYS B  21      -1.741  31.776   8.337  1.00 93.65           O  
ATOM   4493  CG  LYS B  21      -1.627  35.160   7.853  1.00 93.65           C  
ATOM   4494  HG2 LYS B  21      -2.268  34.740   8.627  1.00 93.65           H  
ATOM   4495  HG3 LYS B  21      -1.794  36.237   7.822  1.00 93.65           H  
ATOM   4496  CD  LYS B  21      -0.160  34.890   8.213  1.00 93.65           C  
ATOM   4497  HD2 LYS B  21      -0.028  33.818   8.361  1.00 93.65           H  
ATOM   4498  HD3 LYS B  21       0.497  35.221   7.408  1.00 93.65           H  
ATOM   4499  CE  LYS B  21       0.208  35.593   9.516  1.00 93.65           C  
ATOM   4500  HE2 LYS B  21      -0.627  35.480  10.206  1.00 93.65           H  
ATOM   4501  HE3 LYS B  21       0.376  36.653   9.326  1.00 93.65           H  
ATOM   4502  NZ  LYS B  21       1.394  34.949  10.115  1.00 93.65           N  
ATOM   4503  HZ1 LYS B  21       1.085  34.049  10.453  1.00 93.65           H  
ATOM   4504  HZ2 LYS B  21       2.132  34.787   9.445  1.00 93.65           H  
ATOM   4505  HZ3 LYS B  21       1.712  35.431  10.944  1.00 93.65           H  
ATOM   4506  N   ALA B  22      -3.670  31.884   7.204  1.00 92.86           N  
ATOM   4507  H   ALA B  22      -4.166  32.302   6.431  1.00 92.86           H  
ATOM   4508  CA  ALA B  22      -4.400  30.996   8.108  1.00 92.86           C  
ATOM   4509  HA  ALA B  22      -4.372  31.423   9.110  1.00 92.86           H  
ATOM   4510  C   ALA B  22      -3.766  29.594   8.192  1.00 92.86           C  
ATOM   4511  CB  ALA B  22      -5.861  30.928   7.648  1.00 92.86           C  
ATOM   4512  HB1 ALA B  22      -6.285  31.932   7.616  1.00 92.86           H  
ATOM   4513  HB2 ALA B  22      -6.434  30.328   8.355  1.00 92.86           H  
ATOM   4514  HB3 ALA B  22      -5.925  30.474   6.659  1.00 92.86           H  
ATOM   4515  O   ALA B  22      -3.622  29.051   9.284  1.00 92.86           O  
ATOM   4516  N   LYS B  23      -3.332  29.022   7.058  1.00 93.26           N  
ATOM   4517  H   LYS B  23      -3.492  29.506   6.186  1.00 93.26           H  
ATOM   4518  CA  LYS B  23      -2.597  27.748   7.034  1.00 93.26           C  
ATOM   4519  HA  LYS B  23      -3.141  27.018   7.633  1.00 93.26           H  
ATOM   4520  C   LYS B  23      -1.218  27.864   7.692  1.00 93.26           C  
ATOM   4521  CB  LYS B  23      -2.469  27.211   5.598  1.00 93.26           C  
ATOM   4522  HB2 LYS B  23      -1.701  26.437   5.601  1.00 93.26           H  
ATOM   4523  HB3 LYS B  23      -2.137  28.008   4.933  1.00 93.26           H  
ATOM   4524  O   LYS B  23      -0.831  26.944   8.403  1.00 93.26           O  
ATOM   4525  CG  LYS B  23      -3.769  26.589   5.055  1.00 93.26           C  
ATOM   4526  HG2 LYS B  23      -4.533  27.356   4.928  1.00 93.26           H  
ATOM   4527  HG3 LYS B  23      -4.129  25.849   5.769  1.00 93.26           H  
ATOM   4528  CD  LYS B  23      -3.498  25.890   3.710  1.00 93.26           C  
ATOM   4529  HD2 LYS B  23      -3.225  26.633   2.960  1.00 93.26           H  
ATOM   4530  HD3 LYS B  23      -2.655  25.214   3.849  1.00 93.26           H  
ATOM   4531  CE  LYS B  23      -4.696  25.065   3.215  1.00 93.26           C  
ATOM   4532  HE2 LYS B  23      -5.458  25.739   2.825  1.00 93.26           H  
ATOM   4533  HE3 LYS B  23      -5.128  24.542   4.068  1.00 93.26           H  
ATOM   4534  NZ  LYS B  23      -4.292  24.061   2.186  1.00 93.26           N  
ATOM   4535  HZ1 LYS B  23      -3.627  23.403   2.566  1.00 93.26           H  
ATOM   4536  HZ2 LYS B  23      -3.864  24.468   1.366  1.00 93.26           H  
ATOM   4537  HZ3 LYS B  23      -5.082  23.508   1.885  1.00 93.26           H  
ATOM   4538  N   GLN B  24      -0.491  28.966   7.482  1.00 95.93           N  
ATOM   4539  H   GLN B  24      -0.856  29.672   6.859  1.00 95.93           H  
ATOM   4540  CA  GLN B  24       0.793  29.220   8.152  1.00 95.93           C  
ATOM   4541  HA  GLN B  24       1.485  28.408   7.928  1.00 95.93           H  
ATOM   4542  C   GLN B  24       0.624  29.254   9.670  1.00 95.93           C  
ATOM   4543  CB  GLN B  24       1.419  30.548   7.686  1.00 95.93           C  
ATOM   4544  HB2 GLN B  24       0.671  31.339   7.730  1.00 95.93           H  
ATOM   4545  HB3 GLN B  24       2.230  30.813   8.364  1.00 95.93           H  
ATOM   4546  O   GLN B  24       1.355  28.567  10.375  1.00 95.93           O  
ATOM   4547  CG  GLN B  24       2.000  30.468   6.272  1.00 95.93           C  
ATOM   4548  HG2 GLN B  24       1.227  30.126   5.584  1.00 95.93           H  
ATOM   4549  HG3 GLN B  24       2.817  29.746   6.264  1.00 95.93           H  
ATOM   4550  CD  GLN B  24       2.505  31.802   5.738  1.00 95.93           C  
ATOM   4551  NE2 GLN B  24       3.559  31.785   4.954  1.00 95.93           N  
ATOM   4552 HE21 GLN B  24       3.894  32.639   4.532  1.00 95.93           H  
ATOM   4553 HE22 GLN B  24       4.098  30.937   4.850  1.00 95.93           H  
ATOM   4554  OE1 GLN B  24       1.941  32.862   5.986  1.00 95.93           O  
ATOM   4555  N   ASP B  25      -0.354  30.012  10.163  1.00 97.56           N  
ATOM   4556  H   ASP B  25      -0.898  30.579   9.529  1.00 97.56           H  
ATOM   4557  CA  ASP B  25      -0.593  30.171  11.597  1.00 97.56           C  
ATOM   4558  HA  ASP B  25       0.346  30.438  12.082  1.00 97.56           H  
ATOM   4559  C   ASP B  25      -1.060  28.852  12.232  1.00 97.56           C  
ATOM   4560  CB  ASP B  25      -1.588  31.324  11.827  1.00 97.56           C  
ATOM   4561  HB2 ASP B  25      -2.505  31.122  11.274  1.00 97.56           H  
ATOM   4562  HB3 ASP B  25      -1.834  31.364  12.888  1.00 97.56           H  
ATOM   4563  O   ASP B  25      -0.531  28.447  13.266  1.00 97.56           O  
ATOM   4564  CG  ASP B  25      -1.034  32.700  11.413  1.00 97.56           C  
ATOM   4565  OD1 ASP B  25       0.208  32.872  11.320  1.00 97.56           O  
ATOM   4566  OD2 ASP B  25      -1.831  33.636  11.177  1.00 97.56           O  
ATOM   4567  N   ALA B  26      -1.961  28.120  11.568  1.00 97.30           N  
ATOM   4568  H   ALA B  26      -2.384  28.508  10.737  1.00 97.30           H  
ATOM   4569  CA  ALA B  26      -2.403  26.803  12.022  1.00 97.30           C  
ATOM   4570  HA  ALA B  26      -2.803  26.897  13.031  1.00 97.30           H  
ATOM   4571  C   ALA B  26      -1.251  25.784  12.079  1.00 97.30           C  
ATOM   4572  CB  ALA B  26      -3.520  26.320  11.091  1.00 97.30           C  
ATOM   4573  HB1 ALA B  26      -3.166  26.293  10.060  1.00 97.30           H  
ATOM   4574  HB2 ALA B  26      -3.824  25.316  11.387  1.00 97.30           H  
ATOM   4575  HB3 ALA B  26      -4.373  26.995  11.162  1.00 97.30           H  
ATOM   4576  O   ALA B  26      -1.098  25.077  13.071  1.00 97.30           O  
ATOM   4577  N   LEU B  27      -0.411  25.708  11.040  1.00 98.30           N  
ATOM   4578  H   LEU B  27      -0.557  26.315  10.246  1.00 98.30           H  
ATOM   4579  CA  LEU B  27       0.735  24.793  11.035  1.00 98.30           C  
ATOM   4580  HA  LEU B  27       0.394  23.804  11.342  1.00 98.30           H  
ATOM   4581  C   LEU B  27       1.804  25.205  12.053  1.00 98.30           C  
ATOM   4582  CB  LEU B  27       1.339  24.703   9.626  1.00 98.30           C  
ATOM   4583  HB2 LEU B  27       2.295  24.183   9.692  1.00 98.30           H  
ATOM   4584  HB3 LEU B  27       1.528  25.712   9.260  1.00 98.30           H  
ATOM   4585  O   LEU B  27       2.396  24.336  12.687  1.00 98.30           O  
ATOM   4586  CG  LEU B  27       0.477  23.938   8.614  1.00 98.30           C  
ATOM   4587  HG  LEU B  27      -0.528  24.358   8.597  1.00 98.30           H  
ATOM   4588  CD1 LEU B  27       1.082  24.088   7.227  1.00 98.30           C  
ATOM   4589 HD11 LEU B  27       0.485  23.513   6.518  1.00 98.30           H  
ATOM   4590 HD12 LEU B  27       1.062  25.141   6.947  1.00 98.30           H  
ATOM   4591 HD13 LEU B  27       2.110  23.725   7.226  1.00 98.30           H  
ATOM   4592  CD2 LEU B  27       0.392  22.441   8.913  1.00 98.30           C  
ATOM   4593 HD21 LEU B  27      -0.077  22.279   9.883  1.00 98.30           H  
ATOM   4594 HD22 LEU B  27       1.389  21.999   8.914  1.00 98.30           H  
ATOM   4595 HD23 LEU B  27      -0.219  21.943   8.160  1.00 98.30           H  
ATOM   4596  N   ALA B  28       2.030  26.506  12.247  1.00 98.52           N  
ATOM   4597  H   ALA B  28       1.527  27.175  11.681  1.00 98.52           H  
ATOM   4598  CA  ALA B  28       2.922  27.024  13.280  1.00 98.52           C  
ATOM   4599  HA  ALA B  28       3.929  26.648  13.101  1.00 98.52           H  
ATOM   4600  C   ALA B  28       2.482  26.576  14.680  1.00 98.52           C  
ATOM   4601  CB  ALA B  28       2.930  28.557  13.194  1.00 98.52           C  
ATOM   4602  HB1 ALA B  28       3.556  28.978  13.980  1.00 98.52           H  
ATOM   4603  HB2 ALA B  28       1.922  28.947  13.332  1.00 98.52           H  
ATOM   4604  HB3 ALA B  28       3.289  28.884  12.218  1.00 98.52           H  
ATOM   4605  O   ALA B  28       3.293  26.066  15.460  1.00 98.52           O  
ATOM   4606  N   GLU B  29       1.195  26.743  14.985  1.00 98.64           N  
ATOM   4607  H   GLU B  29       0.591  27.189  14.310  1.00 98.64           H  
ATOM   4608  CA  GLU B  29       0.597  26.342  16.256  1.00 98.64           C  
ATOM   4609  HA  GLU B  29       1.143  26.813  17.073  1.00 98.64           H  
ATOM   4610  C   GLU B  29       0.690  24.825  16.456  1.00 98.64           C  
ATOM   4611  CB  GLU B  29      -0.853  26.843  16.300  1.00 98.64           C  
ATOM   4612  HB2 GLU B  29      -1.412  26.404  15.474  1.00 98.64           H  
ATOM   4613  HB3 GLU B  29      -0.849  27.927  16.182  1.00 98.64           H  
ATOM   4614  O   GLU B  29       1.233  24.372  17.464  1.00 98.64           O  
ATOM   4615  CG  GLU B  29      -1.542  26.492  17.626  1.00 98.64           C  
ATOM   4616  HG2 GLU B  29      -1.605  25.408  17.718  1.00 98.64           H  
ATOM   4617  HG3 GLU B  29      -0.928  26.866  18.445  1.00 98.64           H  
ATOM   4618  CD  GLU B  29      -2.958  27.076  17.740  1.00 98.64           C  
ATOM   4619  OE1 GLU B  29      -3.435  27.171  18.894  1.00 98.64           O  
ATOM   4620  OE2 GLU B  29      -3.554  27.422  16.694  1.00 98.64           O  
ATOM   4621  N   ILE B  30       0.251  24.034  15.472  1.00 98.85           N  
ATOM   4622  H   ILE B  30      -0.181  24.469  14.669  1.00 98.85           H  
ATOM   4623  CA  ILE B  30       0.255  22.568  15.558  1.00 98.85           C  
ATOM   4624  HA  ILE B  30      -0.277  22.279  16.464  1.00 98.85           H  
ATOM   4625  C   ILE B  30       1.681  22.029  15.693  1.00 98.85           C  
ATOM   4626  CB  ILE B  30      -0.490  21.949  14.354  1.00 98.85           C  
ATOM   4627  HB  ILE B  30      -0.069  22.358  13.436  1.00 98.85           H  
ATOM   4628  O   ILE B  30       1.924  21.172  16.544  1.00 98.85           O  
ATOM   4629  CG1 ILE B  30      -1.993  22.309  14.429  1.00 98.85           C  
ATOM   4630 HG12 ILE B  30      -2.114  23.377  14.610  1.00 98.85           H  
ATOM   4631 HG13 ILE B  30      -2.446  21.796  15.277  1.00 98.85           H  
ATOM   4632  CG2 ILE B  30      -0.319  20.417  14.329  1.00 98.85           C  
ATOM   4633 HG21 ILE B  30      -0.863  19.986  13.488  1.00 98.85           H  
ATOM   4634 HG22 ILE B  30      -0.697  19.981  15.254  1.00 98.85           H  
ATOM   4635 HG23 ILE B  30       0.726  20.132  14.211  1.00 98.85           H  
ATOM   4636  CD1 ILE B  30      -2.779  21.970  13.157  1.00 98.85           C  
ATOM   4637 HD11 ILE B  30      -3.785  22.382  13.236  1.00 98.85           H  
ATOM   4638 HD12 ILE B  30      -2.285  22.402  12.287  1.00 98.85           H  
ATOM   4639 HD13 ILE B  30      -2.862  20.889  13.042  1.00 98.85           H  
ATOM   4640  N   ALA B  31       2.645  22.536  14.917  1.00 98.83           N  
ATOM   4641  H   ALA B  31       2.404  23.237  14.231  1.00 98.83           H  
ATOM   4642  CA  ALA B  31       4.043  22.121  15.028  1.00 98.83           C  
ATOM   4643  HA  ALA B  31       4.096  21.038  14.911  1.00 98.83           H  
ATOM   4644  C   ALA B  31       4.631  22.467  16.404  1.00 98.83           C  
ATOM   4645  CB  ALA B  31       4.860  22.768  13.904  1.00 98.83           C  
ATOM   4646  HB1 ALA B  31       4.801  23.854  13.975  1.00 98.83           H  
ATOM   4647  HB2 ALA B  31       5.902  22.458  13.981  1.00 98.83           H  
ATOM   4648  HB3 ALA B  31       4.469  22.449  12.938  1.00 98.83           H  
ATOM   4649  O   ALA B  31       5.363  21.661  16.978  1.00 98.83           O  
ATOM   4650  N   THR B  32       4.278  23.629  16.962  1.00 98.56           N  
ATOM   4651  H   THR B  32       3.659  24.238  16.447  1.00 98.56           H  
ATOM   4652  CA  THR B  32       4.719  24.046  18.301  1.00 98.56           C  
ATOM   4653  HA  THR B  32       5.803  23.949  18.359  1.00 98.56           H  
ATOM   4654  C   THR B  32       4.131  23.146  19.385  1.00 98.56           C  
ATOM   4655  CB  THR B  32       4.366  25.517  18.565  1.00 98.56           C  
ATOM   4656  HB  THR B  32       3.285  25.654  18.522  1.00 98.56           H  
ATOM   4657  O   THR B  32       4.883  22.598  20.190  1.00 98.56           O  
ATOM   4658  CG2 THR B  32       4.876  26.003  19.922  1.00 98.56           C  
ATOM   4659 HG21 THR B  32       5.946  25.815  20.008  1.00 98.56           H  
ATOM   4660 HG22 THR B  32       4.687  27.073  20.015  1.00 98.56           H  
ATOM   4661 HG23 THR B  32       4.352  25.487  20.727  1.00 98.56           H  
ATOM   4662  OG1 THR B  32       4.973  26.329  17.587  1.00 98.56           O  
ATOM   4663  HG1 THR B  32       4.422  26.277  16.803  1.00 98.56           H  
ATOM   4664  N   LEU B  33       2.812  22.923  19.375  1.00 98.72           N  
ATOM   4665  H   LEU B  33       2.251  23.388  18.676  1.00 98.72           H  
ATOM   4666  CA  LEU B  33       2.134  22.027  20.319  1.00 98.72           C  
ATOM   4667  HA  LEU B  33       2.311  22.376  21.336  1.00 98.72           H  
ATOM   4668  C   LEU B  33       2.688  20.601  20.239  1.00 98.72           C  
ATOM   4669  CB  LEU B  33       0.622  22.019  20.019  1.00 98.72           C  
ATOM   4670  HB2 LEU B  33       0.482  21.823  18.956  1.00 98.72           H  
ATOM   4671  HB3 LEU B  33       0.162  21.195  20.564  1.00 98.72           H  
ATOM   4672  O   LEU B  33       2.940  19.972  21.267  1.00 98.72           O  
ATOM   4673  CG  LEU B  33      -0.125  23.313  20.388  1.00 98.72           C  
ATOM   4674  HG  LEU B  33       0.361  24.170  19.921  1.00 98.72           H  
ATOM   4675  CD1 LEU B  33      -1.563  23.224  19.878  1.00 98.72           C  
ATOM   4676 HD11 LEU B  33      -2.087  22.388  20.340  1.00 98.72           H  
ATOM   4677 HD12 LEU B  33      -1.560  23.096  18.795  1.00 98.72           H  
ATOM   4678 HD13 LEU B  33      -2.091  24.151  20.102  1.00 98.72           H  
ATOM   4679  CD2 LEU B  33      -0.163  23.537  21.902  1.00 98.72           C  
ATOM   4680 HD21 LEU B  33      -0.614  22.678  22.399  1.00 98.72           H  
ATOM   4681 HD22 LEU B  33      -0.759  24.424  22.116  1.00 98.72           H  
ATOM   4682 HD23 LEU B  33       0.844  23.702  22.285  1.00 98.72           H  
ATOM   4683  N   SER B  34       2.914  20.103  19.024  1.00 98.89           N  
ATOM   4684  H   SER B  34       2.657  20.666  18.226  1.00 98.89           H  
ATOM   4685  CA  SER B  34       3.444  18.758  18.787  1.00 98.89           C  
ATOM   4686  HA  SER B  34       2.853  18.039  19.355  1.00 98.89           H  
ATOM   4687  C   SER B  34       4.893  18.629  19.246  1.00 98.89           C  
ATOM   4688  CB  SER B  34       3.337  18.388  17.308  1.00 98.89           C  
ATOM   4689  HB2 SER B  34       3.656  17.354  17.179  1.00 98.89           H  
ATOM   4690  HB3 SER B  34       3.980  19.038  16.715  1.00 98.89           H  
ATOM   4691  O   SER B  34       5.257  17.623  19.846  1.00 98.89           O  
ATOM   4692  OG  SER B  34       2.003  18.523  16.871  1.00 98.89           O  
ATOM   4693  HG  SER B  34       1.830  19.457  16.734  1.00 98.89           H  
ATOM   4694  N   TYR B  35       5.723  19.655  19.041  1.00 98.66           N  
ATOM   4695  H   TYR B  35       5.400  20.462  18.526  1.00 98.66           H  
ATOM   4696  CA  TYR B  35       7.092  19.656  19.553  1.00 98.66           C  
ATOM   4697  HA  TYR B  35       7.567  18.720  19.260  1.00 98.66           H  
ATOM   4698  C   TYR B  35       7.137  19.726  21.081  1.00 98.66           C  
ATOM   4699  CB  TYR B  35       7.891  20.804  18.935  1.00 98.66           C  
ATOM   4700  HB2 TYR B  35       7.820  20.733  17.850  1.00 98.66           H  
ATOM   4701  HB3 TYR B  35       7.453  21.756  19.233  1.00 98.66           H  
ATOM   4702  O   TYR B  35       7.950  19.041  21.694  1.00 98.66           O  
ATOM   4703  CG  TYR B  35       9.355  20.768  19.331  1.00 98.66           C  
ATOM   4704  CD1 TYR B  35       9.840  21.615  20.347  1.00 98.66           C  
ATOM   4705  HD1 TYR B  35       9.167  22.316  20.819  1.00 98.66           H  
ATOM   4706  CD2 TYR B  35      10.227  19.864  18.692  1.00 98.66           C  
ATOM   4707  HD2 TYR B  35       9.854  19.220  17.910  1.00 98.66           H  
ATOM   4708  CE1 TYR B  35      11.197  21.564  20.722  1.00 98.66           C  
ATOM   4709  HE1 TYR B  35      11.573  22.235  21.480  1.00 98.66           H  
ATOM   4710  CE2 TYR B  35      11.584  19.813  19.058  1.00 98.66           C  
ATOM   4711  HE2 TYR B  35      12.263  19.142  18.554  1.00 98.66           H  
ATOM   4712  OH  TYR B  35      13.382  20.611  20.426  1.00 98.66           O  
ATOM   4713  HH  TYR B  35      13.587  21.270  21.093  1.00 98.66           H  
ATOM   4714  CZ  TYR B  35      12.069  20.659  20.076  1.00 98.66           C  
ATOM   4715  N   THR B  36       6.256  20.502  21.721  1.00 98.45           N  
ATOM   4716  H   THR B  36       5.649  21.105  21.184  1.00 98.45           H  
ATOM   4717  CA  THR B  36       6.115  20.485  23.184  1.00 98.45           C  
ATOM   4718  HA  THR B  36       7.082  20.712  23.633  1.00 98.45           H  
ATOM   4719  C   THR B  36       5.708  19.100  23.684  1.00 98.45           C  
ATOM   4720  CB  THR B  36       5.104  21.541  23.653  1.00 98.45           C  
ATOM   4721  HB  THR B  36       4.141  21.371  23.172  1.00 98.45           H  
ATOM   4722  O   THR B  36       6.297  18.611  24.643  1.00 98.45           O  
ATOM   4723  CG2 THR B  36       4.915  21.555  25.170  1.00 98.45           C  
ATOM   4724 HG21 THR B  36       4.291  22.404  25.450  1.00 98.45           H  
ATOM   4725 HG22 THR B  36       4.413  20.643  25.490  1.00 98.45           H  
ATOM   4726 HG23 THR B  36       5.880  21.627  25.671  1.00 98.45           H  
ATOM   4727  OG1 THR B  36       5.570  22.825  23.311  1.00 98.45           O  
ATOM   4728  HG1 THR B  36       6.373  22.987  23.811  1.00 98.45           H  
ATOM   4729  N   TYR B  37       4.760  18.439  23.015  1.00 98.70           N  
ATOM   4730  H   TYR B  37       4.293  18.900  22.247  1.00 98.70           H  
ATOM   4731  CA  TYR B  37       4.345  17.075  23.348  1.00 98.70           C  
ATOM   4732  HA  TYR B  37       4.022  17.056  24.389  1.00 98.70           H  
ATOM   4733  C   TYR B  37       5.502  16.066  23.213  1.00 98.70           C  
ATOM   4734  CB  TYR B  37       3.144  16.712  22.468  1.00 98.70           C  
ATOM   4735  HB2 TYR B  37       2.406  17.512  22.531  1.00 98.70           H  
ATOM   4736  HB3 TYR B  37       3.460  16.643  21.427  1.00 98.70           H  
ATOM   4737  O   TYR B  37       5.724  15.259  24.116  1.00 98.70           O  
ATOM   4738  CG  TYR B  37       2.464  15.422  22.859  1.00 98.70           C  
ATOM   4739  CD1 TYR B  37       2.797  14.226  22.198  1.00 98.70           C  
ATOM   4740  HD1 TYR B  37       3.559  14.223  21.432  1.00 98.70           H  
ATOM   4741  CD2 TYR B  37       1.495  15.420  23.881  1.00 98.70           C  
ATOM   4742  HD2 TYR B  37       1.235  16.343  24.379  1.00 98.70           H  
ATOM   4743  CE1 TYR B  37       2.144  13.030  22.543  1.00 98.70           C  
ATOM   4744  HE1 TYR B  37       2.393  12.105  22.044  1.00 98.70           H  
ATOM   4745  CE2 TYR B  37       0.864  14.218  24.251  1.00 98.70           C  
ATOM   4746  HE2 TYR B  37       0.130  14.206  25.044  1.00 98.70           H  
ATOM   4747  OH  TYR B  37       0.601  11.850  23.938  1.00 98.70           O  
ATOM   4748  HH  TYR B  37       0.156  11.928  24.786  1.00 98.70           H  
ATOM   4749  CZ  TYR B  37       1.188  13.020  23.577  1.00 98.70           C  
ATOM   4750  N   LEU B  38       6.313  16.187  22.154  1.00 98.64           N  
ATOM   4751  H   LEU B  38       6.042  16.842  21.435  1.00 98.64           H  
ATOM   4752  CA  LEU B  38       7.497  15.355  21.892  1.00 98.64           C  
ATOM   4753  HA  LEU B  38       7.171  14.318  21.810  1.00 98.64           H  
ATOM   4754  C   LEU B  38       8.562  15.417  22.997  1.00 98.64           C  
ATOM   4755  CB  LEU B  38       8.107  15.809  20.551  1.00 98.64           C  
ATOM   4756  HB2 LEU B  38       7.314  15.845  19.805  1.00 98.64           H  
ATOM   4757  HB3 LEU B  38       8.481  16.826  20.674  1.00 98.64           H  
ATOM   4758  O   LEU B  38       9.367  14.499  23.122  1.00 98.64           O  
ATOM   4759  CG  LEU B  38       9.267  14.954  20.003  1.00 98.64           C  
ATOM   4760  HG  LEU B  38      10.111  14.986  20.692  1.00 98.64           H  
ATOM   4761  CD1 LEU B  38       8.884  13.496  19.752  1.00 98.64           C  
ATOM   4762 HD11 LEU B  38       8.652  13.006  20.697  1.00 98.64           H  
ATOM   4763 HD12 LEU B  38       8.013  13.447  19.098  1.00 98.64           H  
ATOM   4764 HD13 LEU B  38       9.707  12.964  19.274  1.00 98.64           H  
ATOM   4765  CD2 LEU B  38       9.741  15.550  18.675  1.00 98.64           C  
ATOM   4766 HD21 LEU B  38      10.581  14.972  18.289  1.00 98.64           H  
ATOM   4767 HD22 LEU B  38       8.929  15.518  17.949  1.00 98.64           H  
ATOM   4768 HD23 LEU B  38      10.050  16.585  18.825  1.00 98.64           H  
ATOM   4769  N   GLN B  39       8.595  16.477  23.812  1.00 97.68           N  
ATOM   4770  H   GLN B  39       7.902  17.201  23.692  1.00 97.68           H  
ATOM   4771  CA  GLN B  39       9.573  16.592  24.904  1.00 97.68           C  
ATOM   4772  HA  GLN B  39      10.569  16.422  24.495  1.00 97.68           H  
ATOM   4773  C   GLN B  39       9.369  15.543  26.004  1.00 97.68           C  
ATOM   4774  CB  GLN B  39       9.534  17.995  25.526  1.00 97.68           C  
ATOM   4775  HB2 GLN B  39       8.530  18.206  25.894  1.00 97.68           H  
ATOM   4776  HB3 GLN B  39      10.219  18.021  26.373  1.00 97.68           H  
ATOM   4777  O   GLN B  39      10.308  15.250  26.743  1.00 97.68           O  
ATOM   4778  CG  GLN B  39       9.963  19.072  24.526  1.00 97.68           C  
ATOM   4779  HG2 GLN B  39       9.283  19.058  23.675  1.00 97.68           H  
ATOM   4780  HG3 GLN B  39      10.966  18.847  24.163  1.00 97.68           H  
ATOM   4781  CD  GLN B  39       9.959  20.484  25.096  1.00 97.68           C  
ATOM   4782  NE2 GLN B  39      10.251  21.466  24.272  1.00 97.68           N  
ATOM   4783 HE21 GLN B  39      10.341  21.268  23.286  1.00 97.68           H  
ATOM   4784 HE22 GLN B  39      10.209  22.396  24.665  1.00 97.68           H  
ATOM   4785  OE1 GLN B  39       9.713  20.751  26.260  1.00 97.68           O  
ATOM   4786  N   SER B  40       8.160  14.989  26.124  1.00 98.35           N  
ATOM   4787  H   SER B  40       7.425  15.304  25.508  1.00 98.35           H  
ATOM   4788  CA  SER B  40       7.796  14.004  27.148  1.00 98.35           C  
ATOM   4789  HA  SER B  40       8.700  13.676  27.661  1.00 98.35           H  
ATOM   4790  C   SER B  40       7.157  12.727  26.594  1.00 98.35           C  
ATOM   4791  CB  SER B  40       6.893  14.660  28.197  1.00 98.35           C  
ATOM   4792  HB2 SER B  40       7.465  15.423  28.725  1.00 98.35           H  
ATOM   4793  HB3 SER B  40       6.568  13.910  28.918  1.00 98.35           H  
ATOM   4794  O   SER B  40       6.806  11.851  27.381  1.00 98.35           O  
ATOM   4795  OG  SER B  40       5.762  15.269  27.600  1.00 98.35           O  
ATOM   4796  HG  SER B  40       5.152  15.525  28.295  1.00 98.35           H  
ATOM   4797  N   HIS B  41       7.045  12.597  25.270  1.00 98.77           N  
ATOM   4798  H   HIS B  41       7.416  13.330  24.682  1.00 98.77           H  
ATOM   4799  CA  HIS B  41       6.431  11.457  24.583  1.00 98.77           C  
ATOM   4800  HA  HIS B  41       6.286  10.636  25.285  1.00 98.77           H  
ATOM   4801  C   HIS B  41       7.341  10.947  23.463  1.00 98.77           C  
ATOM   4802  CB  HIS B  41       5.051  11.851  24.042  1.00 98.77           C  
ATOM   4803  HB2 HIS B  41       5.163  12.665  23.326  1.00 98.77           H  
ATOM   4804  HB3 HIS B  41       4.612  11.004  23.516  1.00 98.77           H  
ATOM   4805  O   HIS B  41       8.258  11.639  23.018  1.00 98.77           O  
ATOM   4806  CG  HIS B  41       4.100  12.279  25.127  1.00 98.77           C  
ATOM   4807  CD2 HIS B  41       3.153  11.517  25.758  1.00 98.77           C  
ATOM   4808  HD2 HIS B  41       2.948  10.476  25.558  1.00 98.77           H  
ATOM   4809  ND1 HIS B  41       4.042  13.534  25.675  1.00 98.77           N  
ATOM   4810  HD1 HIS B  41       4.633  14.307  25.404  1.00 98.77           H  
ATOM   4811  CE1 HIS B  41       3.083  13.538  26.610  1.00 98.77           C  
ATOM   4812  HE1 HIS B  41       2.804  14.398  27.200  1.00 98.77           H  
ATOM   4813  NE2 HIS B  41       2.497  12.333  26.696  1.00 98.77           N  
ATOM   4814  N   ASN B  42       7.110   9.720  23.001  1.00 98.77           N  
ATOM   4815  H   ASN B  42       6.291   9.230  23.334  1.00 98.77           H  
ATOM   4816  CA  ASN B  42       7.902   9.152  21.910  1.00 98.77           C  
ATOM   4817  HA  ASN B  42       8.930   9.500  22.016  1.00 98.77           H  
ATOM   4818  C   ASN B  42       7.432   9.650  20.529  1.00 98.77           C  
ATOM   4819  CB  ASN B  42       7.945   7.624  22.061  1.00 98.77           C  
ATOM   4820  HB2 ASN B  42       8.653   7.206  21.345  1.00 98.77           H  
ATOM   4821  HB3 ASN B  42       8.301   7.379  23.061  1.00 98.77           H  
ATOM   4822  O   ASN B  42       6.420  10.348  20.394  1.00 98.77           O  
ATOM   4823  CG  ASN B  42       6.601   6.967  21.822  1.00 98.77           C  
ATOM   4824  ND2 ASN B  42       6.113   6.187  22.753  1.00 98.77           N  
ATOM   4825 HD21 ASN B  42       6.429   6.336  23.701  1.00 98.77           H  
ATOM   4826 HD22 ASN B  42       5.145   5.929  22.625  1.00 98.77           H  
ATOM   4827  OD1 ASN B  42       5.994   7.122  20.777  1.00 98.77           O  
ATOM   4828  N   ALA B  43       8.177   9.286  19.481  1.00 98.93           N  
ATOM   4829  H   ALA B  43       9.011   8.739  19.642  1.00 98.93           H  
ATOM   4830  CA  ALA B  43       7.891   9.746  18.123  1.00 98.93           C  
ATOM   4831  HA  ALA B  43       7.887  10.836  18.118  1.00 98.93           H  
ATOM   4832  C   ALA B  43       6.512   9.279  17.629  1.00 98.93           C  
ATOM   4833  CB  ALA B  43       9.001   9.258  17.184  1.00 98.93           C  
ATOM   4834  HB1 ALA B  43       8.778   9.572  16.164  1.00 98.93           H  
ATOM   4835  HB2 ALA B  43       9.073   8.170  17.208  1.00 98.93           H  
ATOM   4836  HB3 ALA B  43       9.960   9.687  17.474  1.00 98.93           H  
ATOM   4837  O   ALA B  43       5.801  10.044  16.981  1.00 98.93           O  
ATOM   4838  N   LEU B  44       6.117   8.047  17.959  1.00 98.94           N  
ATOM   4839  H   LEU B  44       6.681   7.528  18.617  1.00 98.94           H  
ATOM   4840  CA  LEU B  44       4.863   7.444  17.512  1.00 98.94           C  
ATOM   4841  HA  LEU B  44       4.792   7.562  16.431  1.00 98.94           H  
ATOM   4842  C   LEU B  44       3.643   8.143  18.126  1.00 98.94           C  
ATOM   4843  CB  LEU B  44       4.898   5.948  17.869  1.00 98.94           C  
ATOM   4844  HB2 LEU B  44       4.882   5.847  18.954  1.00 98.94           H  
ATOM   4845  HB3 LEU B  44       5.827   5.508  17.507  1.00 98.94           H  
ATOM   4846  O   LEU B  44       2.725   8.536  17.406  1.00 98.94           O  
ATOM   4847  CG  LEU B  44       3.710   5.164  17.295  1.00 98.94           C  
ATOM   4848  HG  LEU B  44       2.775   5.684  17.503  1.00 98.94           H  
ATOM   4849  CD1 LEU B  44       3.876   4.999  15.786  1.00 98.94           C  
ATOM   4850 HD11 LEU B  44       3.080   4.364  15.398  1.00 98.94           H  
ATOM   4851 HD12 LEU B  44       3.803   5.972  15.298  1.00 98.94           H  
ATOM   4852 HD13 LEU B  44       4.845   4.561  15.550  1.00 98.94           H  
ATOM   4853  CD2 LEU B  44       3.643   3.791  17.960  1.00 98.94           C  
ATOM   4854 HD21 LEU B  44       2.729   3.286  17.647  1.00 98.94           H  
ATOM   4855 HD22 LEU B  44       3.599   3.909  19.043  1.00 98.94           H  
ATOM   4856 HD23 LEU B  44       4.515   3.197  17.686  1.00 98.94           H  
ATOM   4857  N   GLU B  45       3.659   8.345  19.444  1.00 98.92           N  
ATOM   4858  H   GLU B  45       4.448   7.997  19.969  1.00 98.92           H  
ATOM   4859  CA  GLU B  45       2.619   9.088  20.167  1.00 98.92           C  
ATOM   4860  HA  GLU B  45       1.653   8.599  20.043  1.00 98.92           H  
ATOM   4861  C   GLU B  45       2.498  10.515  19.621  1.00 98.92           C  
ATOM   4862  CB  GLU B  45       2.974   9.139  21.660  1.00 98.92           C  
ATOM   4863  HB2 GLU B  45       3.982   9.541  21.753  1.00 98.92           H  
ATOM   4864  HB3 GLU B  45       2.284   9.811  22.171  1.00 98.92           H  
ATOM   4865  O   GLU B  45       1.398  10.996  19.355  1.00 98.92           O  
ATOM   4866  CG  GLU B  45       2.893   7.766  22.342  1.00 98.92           C  
ATOM   4867  HG2 GLU B  45       3.428   7.026  21.746  1.00 98.92           H  
ATOM   4868  HG3 GLU B  45       1.848   7.461  22.382  1.00 98.92           H  
ATOM   4869  CD  GLU B  45       3.500   7.774  23.753  1.00 98.92           C  
ATOM   4870  OE1 GLU B  45       2.968   7.032  24.606  1.00 98.92           O  
ATOM   4871  OE2 GLU B  45       4.565   8.415  23.946  1.00 98.92           O  
ATOM   4872  N   THR B  46       3.639  11.165  19.376  1.00 98.96           N  
ATOM   4873  H   THR B  46       4.504  10.705  19.622  1.00 98.96           H  
ATOM   4874  CA  THR B  46       3.692  12.529  18.839  1.00 98.96           C  
ATOM   4875  HA  THR B  46       3.095  13.179  19.478  1.00 98.96           H  
ATOM   4876  C   THR B  46       3.113  12.624  17.430  1.00 98.96           C  
ATOM   4877  CB  THR B  46       5.128  13.055  18.839  1.00 98.96           C  
ATOM   4878  HB  THR B  46       5.746  12.441  18.183  1.00 98.96           H  
ATOM   4879  O   THR B  46       2.355  13.548  17.156  1.00 98.96           O  
ATOM   4880  CG2 THR B  46       5.204  14.509  18.378  1.00 98.96           C  
ATOM   4881 HG21 THR B  46       4.707  15.155  19.103  1.00 98.96           H  
ATOM   4882 HG22 THR B  46       4.738  14.635  17.401  1.00 98.96           H  
ATOM   4883 HG23 THR B  46       6.251  14.795  18.277  1.00 98.96           H  
ATOM   4884  OG1 THR B  46       5.642  13.011  20.149  1.00 98.96           O  
ATOM   4885  HG1 THR B  46       5.866  12.100  20.352  1.00 98.96           H  
ATOM   4886  N   VAL B  47       3.426  11.683  16.535  1.00 98.97           N  
ATOM   4887  H   VAL B  47       4.070  10.952  16.804  1.00 98.97           H  
ATOM   4888  CA  VAL B  47       2.856  11.650  15.178  1.00 98.97           C  
ATOM   4889  HA  VAL B  47       3.060  12.598  14.680  1.00 98.97           H  
ATOM   4890  C   VAL B  47       1.337  11.501  15.234  1.00 98.97           C  
ATOM   4891  CB  VAL B  47       3.504  10.518  14.363  1.00 98.97           C  
ATOM   4892  HB  VAL B  47       3.589   9.630  14.989  1.00 98.97           H  
ATOM   4893  O   VAL B  47       0.625  12.246  14.560  1.00 98.97           O  
ATOM   4894  CG1 VAL B  47       2.727  10.128  13.104  1.00 98.97           C  
ATOM   4895 HG11 VAL B  47       1.727   9.773  13.354  1.00 98.97           H  
ATOM   4896 HG12 VAL B  47       3.253   9.308  12.616  1.00 98.97           H  
ATOM   4897 HG13 VAL B  47       2.654  10.976  12.423  1.00 98.97           H  
ATOM   4898  CG2 VAL B  47       4.904  10.936  13.903  1.00 98.97           C  
ATOM   4899 HG21 VAL B  47       4.839  11.766  13.200  1.00 98.97           H  
ATOM   4900 HG22 VAL B  47       5.391  10.094  13.411  1.00 98.97           H  
ATOM   4901 HG23 VAL B  47       5.506  11.241  14.759  1.00 98.97           H  
ATOM   4902  N   SER B  48       0.831  10.588  16.070  1.00 98.96           N  
ATOM   4903  H   SER B  48       1.469  10.017  16.606  1.00 98.96           H  
ATOM   4904  CA  SER B  48      -0.612  10.416  16.267  1.00 98.96           C  
ATOM   4905  HA  SER B  48      -1.071  10.182  15.306  1.00 98.96           H  
ATOM   4906  C   SER B  48      -1.260  11.695  16.804  1.00 98.96           C  
ATOM   4907  CB  SER B  48      -0.873   9.250  17.224  1.00 98.96           C  
ATOM   4908  HB2 SER B  48      -0.521   9.507  18.223  1.00 98.96           H  
ATOM   4909  HB3 SER B  48      -0.327   8.372  16.879  1.00 98.96           H  
ATOM   4910  O   SER B  48      -2.324  12.088  16.328  1.00 98.96           O  
ATOM   4911  OG  SER B  48      -2.254   8.936  17.271  1.00 98.96           O  
ATOM   4912  HG  SER B  48      -2.755   9.737  17.441  1.00 98.96           H  
ATOM   4913  N   TYR B  49      -0.623  12.364  17.768  1.00 98.95           N  
ATOM   4914  H   TYR B  49       0.226  11.972  18.148  1.00 98.95           H  
ATOM   4915  CA  TYR B  49      -1.101  13.623  18.339  1.00 98.95           C  
ATOM   4916  HA  TYR B  49      -2.125  13.486  18.687  1.00 98.95           H  
ATOM   4917  C   TYR B  49      -1.125  14.758  17.303  1.00 98.95           C  
ATOM   4918  CB  TYR B  49      -0.229  13.979  19.551  1.00 98.95           C  
ATOM   4919  HB2 TYR B  49      -0.357  13.212  20.315  1.00 98.95           H  
ATOM   4920  HB3 TYR B  49       0.821  13.969  19.257  1.00 98.95           H  
ATOM   4921  O   TYR B  49      -2.167  15.374  17.094  1.00 98.95           O  
ATOM   4922  CG  TYR B  49      -0.553  15.325  20.163  1.00 98.95           C  
ATOM   4923  CD1 TYR B  49       0.346  16.400  20.021  1.00 98.95           C  
ATOM   4924  HD1 TYR B  49       1.269  16.262  19.477  1.00 98.95           H  
ATOM   4925  CD2 TYR B  49      -1.767  15.507  20.851  1.00 98.95           C  
ATOM   4926  HD2 TYR B  49      -2.461  14.685  20.947  1.00 98.95           H  
ATOM   4927  CE1 TYR B  49       0.042  17.652  20.589  1.00 98.95           C  
ATOM   4928  HE1 TYR B  49       0.735  18.474  20.485  1.00 98.95           H  
ATOM   4929  CE2 TYR B  49      -2.079  16.759  21.411  1.00 98.95           C  
ATOM   4930  HE2 TYR B  49      -3.011  16.911  21.935  1.00 98.95           H  
ATOM   4931  OH  TYR B  49      -1.469  19.035  21.838  1.00 98.95           O  
ATOM   4932  HH  TYR B  49      -0.774  19.676  21.672  1.00 98.95           H  
ATOM   4933  CZ  TYR B  49      -1.172  17.830  21.288  1.00 98.95           C  
ATOM   4934  N   ALA B  50      -0.014  14.984  16.597  1.00 98.97           N  
ATOM   4935  H   ALA B  50       0.801  14.423  16.797  1.00 98.97           H  
ATOM   4936  CA  ALA B  50       0.118  16.033  15.588  1.00 98.97           C  
ATOM   4937  HA  ALA B  50      -0.022  17.004  16.063  1.00 98.97           H  
ATOM   4938  C   ALA B  50      -0.925  15.896  14.473  1.00 98.97           C  
ATOM   4939  CB  ALA B  50       1.535  15.959  15.004  1.00 98.97           C  
ATOM   4940  HB1 ALA B  50       1.678  15.012  14.484  1.00 98.97           H  
ATOM   4941  HB2 ALA B  50       2.272  16.033  15.803  1.00 98.97           H  
ATOM   4942  HB3 ALA B  50       1.685  16.781  14.304  1.00 98.97           H  
ATOM   4943  O   ALA B  50      -1.566  16.872  14.086  1.00 98.97           O  
ATOM   4944  N   ILE B  51      -1.135  14.672  13.983  1.00 98.97           N  
ATOM   4945  H   ILE B  51      -0.575  13.906  14.329  1.00 98.97           H  
ATOM   4946  CA  ILE B  51      -2.127  14.408  12.940  1.00 98.97           C  
ATOM   4947  HA  ILE B  51      -2.030  15.174  12.171  1.00 98.97           H  
ATOM   4948  C   ILE B  51      -3.546  14.536  13.485  1.00 98.97           C  
ATOM   4949  CB  ILE B  51      -1.868  13.050  12.275  1.00 98.97           C  
ATOM   4950  HB  ILE B  51      -1.814  12.305  13.068  1.00 98.97           H  
ATOM   4951  O   ILE B  51      -4.390  15.063  12.775  1.00 98.97           O  
ATOM   4952  CG1 ILE B  51      -0.519  13.098  11.529  1.00 98.97           C  
ATOM   4953 HG12 ILE B  51       0.255  13.488  12.190  1.00 98.97           H  
ATOM   4954 HG13 ILE B  51      -0.592  13.767  10.672  1.00 98.97           H  
ATOM   4955  CG2 ILE B  51      -2.991  12.676  11.290  1.00 98.97           C  
ATOM   4956 HG21 ILE B  51      -2.785  11.717  10.814  1.00 98.97           H  
ATOM   4957 HG22 ILE B  51      -3.092  13.445  10.525  1.00 98.97           H  
ATOM   4958 HG23 ILE B  51      -3.947  12.580  11.804  1.00 98.97           H  
ATOM   4959  CD1 ILE B  51      -0.049  11.727  11.057  1.00 98.97           C  
ATOM   4960 HD11 ILE B  51      -0.660  11.377  10.225  1.00 98.97           H  
ATOM   4961 HD12 ILE B  51       0.988  11.825  10.734  1.00 98.97           H  
ATOM   4962 HD13 ILE B  51      -0.089  11.013  11.879  1.00 98.97           H  
ATOM   4963  N   SER B  52      -3.809  14.167  14.743  1.00 98.94           N  
ATOM   4964  H   SER B  52      -3.072  13.763  15.303  1.00 98.94           H  
ATOM   4965  CA  SER B  52      -5.129  14.402  15.351  1.00 98.94           C  
ATOM   4966  HA  SER B  52      -5.887  13.892  14.756  1.00 98.94           H  
ATOM   4967  C   SER B  52      -5.473  15.897  15.375  1.00 98.94           C  
ATOM   4968  CB  SER B  52      -5.206  13.860  16.780  1.00 98.94           C  
ATOM   4969  HB2 SER B  52      -4.506  14.402  17.417  1.00 98.94           H  
ATOM   4970  HB3 SER B  52      -6.213  14.023  17.164  1.00 98.94           H  
ATOM   4971  O   SER B  52      -6.600  16.274  15.076  1.00 98.94           O  
ATOM   4972  OG  SER B  52      -4.912  12.477  16.839  1.00 98.94           O  
ATOM   4973  HG  SER B  52      -4.024  12.354  16.497  1.00 98.94           H  
ATOM   4974  N   LEU B  53      -4.494  16.769  15.655  1.00 98.93           N  
ATOM   4975  H   LEU B  53      -3.586  16.408  15.912  1.00 98.93           H  
ATOM   4976  CA  LEU B  53      -4.689  18.223  15.586  1.00 98.93           C  
ATOM   4977  HA  LEU B  53      -5.570  18.488  16.171  1.00 98.93           H  
ATOM   4978  C   LEU B  53      -4.952  18.714  14.152  1.00 98.93           C  
ATOM   4979  CB  LEU B  53      -3.462  18.950  16.160  1.00 98.93           C  
ATOM   4980  HB2 LEU B  53      -3.622  20.019  16.020  1.00 98.93           H  
ATOM   4981  HB3 LEU B  53      -2.588  18.665  15.573  1.00 98.93           H  
ATOM   4982  O   LEU B  53      -5.770  19.613  13.954  1.00 98.93           O  
ATOM   4983  CG  LEU B  53      -3.149  18.711  17.646  1.00 98.93           C  
ATOM   4984  HG  LEU B  53      -2.982  17.650  17.831  1.00 98.93           H  
ATOM   4985  CD1 LEU B  53      -1.873  19.477  18.005  1.00 98.93           C  
ATOM   4986 HD11 LEU B  53      -1.678  19.379  19.073  1.00 98.93           H  
ATOM   4987 HD12 LEU B  53      -1.030  19.053  17.459  1.00 98.93           H  
ATOM   4988 HD13 LEU B  53      -1.983  20.532  17.758  1.00 98.93           H  
ATOM   4989  CD2 LEU B  53      -4.277  19.190  18.560  1.00 98.93           C  
ATOM   4990 HD21 LEU B  53      -5.177  18.603  18.377  1.00 98.93           H  
ATOM   4991 HD22 LEU B  53      -4.488  20.244  18.378  1.00 98.93           H  
ATOM   4992 HD23 LEU B  53      -3.987  19.052  19.601  1.00 98.93           H  
ATOM   4993  N   LEU B  54      -4.278  18.131  13.154  1.00 98.77           N  
ATOM   4994  H   LEU B  54      -3.611  17.410  13.391  1.00 98.77           H  
ATOM   4995  CA  LEU B  54      -4.535  18.419  11.737  1.00 98.77           C  
ATOM   4996  HA  LEU B  54      -4.520  19.499  11.592  1.00 98.77           H  
ATOM   4997  C   LEU B  54      -5.938  17.946  11.320  1.00 98.77           C  
ATOM   4998  CB  LEU B  54      -3.442  17.777  10.854  1.00 98.77           C  
ATOM   4999  HB2 LEU B  54      -3.737  17.878   9.809  1.00 98.77           H  
ATOM   5000  HB3 LEU B  54      -3.398  16.712  11.080  1.00 98.77           H  
ATOM   5001  O   LEU B  54      -6.631  18.678  10.621  1.00 98.77           O  
ATOM   5002  CG  LEU B  54      -2.041  18.393  11.025  1.00 98.77           C  
ATOM   5003  HG  LEU B  54      -1.850  18.538  12.089  1.00 98.77           H  
ATOM   5004  CD1 LEU B  54      -0.921  17.503  10.474  1.00 98.77           C  
ATOM   5005 HD11 LEU B  54      -0.790  17.654   9.402  1.00 98.77           H  
ATOM   5006 HD12 LEU B  54       0.015  17.765  10.968  1.00 98.77           H  
ATOM   5007 HD13 LEU B  54      -1.130  16.451  10.668  1.00 98.77           H  
ATOM   5008  CD2 LEU B  54      -1.937  19.745  10.316  1.00 98.77           C  
ATOM   5009 HD21 LEU B  54      -2.681  20.437  10.712  1.00 98.77           H  
ATOM   5010 HD22 LEU B  54      -0.943  20.160  10.480  1.00 98.77           H  
ATOM   5011 HD23 LEU B  54      -2.106  19.623   9.246  1.00 98.77           H  
ATOM   5012  N   GLU B  55      -6.369  16.774  11.792  1.00 98.63           N  
ATOM   5013  H   GLU B  55      -5.723  16.225  12.341  1.00 98.63           H  
ATOM   5014  CA  GLU B  55      -7.701  16.195  11.563  1.00 98.63           C  
ATOM   5015  HA  GLU B  55      -7.905  16.190  10.492  1.00 98.63           H  
ATOM   5016  C   GLU B  55      -8.830  16.994  12.228  1.00 98.63           C  
ATOM   5017  CB  GLU B  55      -7.731  14.750  12.087  1.00 98.63           C  
ATOM   5018  HB2 GLU B  55      -8.765  14.410  12.151  1.00 98.63           H  
ATOM   5019  HB3 GLU B  55      -7.314  14.738  13.094  1.00 98.63           H  
ATOM   5020  O   GLU B  55      -9.952  17.004  11.729  1.00 98.63           O  
ATOM   5021  CG  GLU B  55      -6.964  13.766  11.192  1.00 98.63           C  
ATOM   5022  HG2 GLU B  55      -5.972  14.156  10.967  1.00 98.63           H  
ATOM   5023  HG3 GLU B  55      -7.500  13.679  10.247  1.00 98.63           H  
ATOM   5024  CD  GLU B  55      -6.824  12.371  11.819  1.00 98.63           C  
ATOM   5025  OE1 GLU B  55      -6.453  11.437  11.070  1.00 98.63           O  
ATOM   5026  OE2 GLU B  55      -7.090  12.193  13.027  1.00 98.63           O  
ATOM   5027  N   SER B  56      -8.560  17.692  13.334  1.00 98.44           N  
ATOM   5028  H   SER B  56      -7.672  17.537  13.790  1.00 98.44           H  
ATOM   5029  CA  SER B  56      -9.524  18.607  13.963  1.00 98.44           C  
ATOM   5030  HA  SER B  56     -10.514  18.152  13.942  1.00 98.44           H  
ATOM   5031  C   SER B  56      -9.632  19.965  13.264  1.00 98.44           C  
ATOM   5032  CB  SER B  56      -9.145  18.874  15.421  1.00 98.44           C  
ATOM   5033  HB2 SER B  56      -9.748  19.693  15.812  1.00 98.44           H  
ATOM   5034  HB3 SER B  56      -8.095  19.164  15.474  1.00 98.44           H  
ATOM   5035  O   SER B  56     -10.523  20.751  13.597  1.00 98.44           O  
ATOM   5036  OG  SER B  56      -9.360  17.751  16.238  1.00 98.44           O  
ATOM   5037  HG  SER B  56     -10.289  17.511  16.248  1.00 98.44           H  
ATOM   5038  N   ASN B  57      -8.728  20.302  12.340  1.00 97.09           N  
ATOM   5039  H   ASN B  57      -8.060  19.609  12.035  1.00 97.09           H  
ATOM   5040  CA  ASN B  57      -8.653  21.641  11.769  1.00 97.09           C  
ATOM   5041  HA  ASN B  57      -9.244  22.317  12.388  1.00 97.09           H  
ATOM   5042  C   ASN B  57      -9.251  21.692  10.357  1.00 97.09           C  
ATOM   5043  CB  ASN B  57      -7.211  22.148  11.873  1.00 97.09           C  
ATOM   5044  HB2 ASN B  57      -6.879  22.021  12.903  1.00 97.09           H  
ATOM   5045  HB3 ASN B  57      -6.562  21.537  11.246  1.00 97.09           H  
ATOM   5046  O   ASN B  57      -8.664  21.219   9.387  1.00 97.09           O  
ATOM   5047  CG  ASN B  57      -7.071  23.612  11.492  1.00 97.09           C  
ATOM   5048  ND2 ASN B  57      -6.198  24.324  12.164  1.00 97.09           N  
ATOM   5049 HD21 ASN B  57      -6.153  25.313  11.965  1.00 97.09           H  
ATOM   5050 HD22 ASN B  57      -5.680  23.901  12.921  1.00 97.09           H  
ATOM   5051  OD1 ASN B  57      -7.749  24.153  10.628  1.00 97.09           O  
ATOM   5052  N   VAL B  58     -10.386  22.390  10.243  1.00 94.25           N  
ATOM   5053  H   VAL B  58     -10.789  22.726  11.106  1.00 94.25           H  
ATOM   5054  CA  VAL B  58     -11.206  22.521   9.022  1.00 94.25           C  
ATOM   5055  HA  VAL B  58     -11.550  21.522   8.752  1.00 94.25           H  
ATOM   5056  C   VAL B  58     -10.470  23.071   7.791  1.00 94.25           C  
ATOM   5057  CB  VAL B  58     -12.441  23.407   9.295  1.00 94.25           C  
ATOM   5058  HB  VAL B  58     -13.076  23.391   8.409  1.00 94.25           H  
ATOM   5059  O   VAL B  58     -10.995  23.002   6.677  1.00 94.25           O  
ATOM   5060  CG1 VAL B  58     -13.282  22.883  10.462  1.00 94.25           C  
ATOM   5061 HG11 VAL B  58     -12.745  22.974  11.407  1.00 94.25           H  
ATOM   5062 HG12 VAL B  58     -13.504  21.832  10.281  1.00 94.25           H  
ATOM   5063 HG13 VAL B  58     -14.218  23.437  10.530  1.00 94.25           H  
ATOM   5064  CG2 VAL B  58     -12.084  24.871   9.599  1.00 94.25           C  
ATOM   5065 HG21 VAL B  58     -12.991  25.433   9.820  1.00 94.25           H  
ATOM   5066 HG22 VAL B  58     -11.408  24.931  10.452  1.00 94.25           H  
ATOM   5067 HG23 VAL B  58     -11.606  25.326   8.731  1.00 94.25           H  
ATOM   5068  N   LEU B  59      -9.282  23.664   7.969  1.00 91.49           N  
ATOM   5069  H   LEU B  59      -8.892  23.657   8.901  1.00 91.49           H  
ATOM   5070  CA  LEU B  59      -8.442  24.156   6.874  1.00 91.49           C  
ATOM   5071  HA  LEU B  59      -9.068  24.685   6.156  1.00 91.49           H  
ATOM   5072  C   LEU B  59      -7.747  23.033   6.097  1.00 91.49           C  
ATOM   5073  CB  LEU B  59      -7.375  25.113   7.433  1.00 91.49           C  
ATOM   5074  HB2 LEU B  59      -6.698  25.387   6.624  1.00 91.49           H  
ATOM   5075  HB3 LEU B  59      -6.787  24.577   8.179  1.00 91.49           H  
ATOM   5076  O   LEU B  59      -7.288  23.270   4.972  1.00 91.49           O  
ATOM   5077  CG  LEU B  59      -7.921  26.405   8.060  1.00 91.49           C  
ATOM   5078  HG  LEU B  59      -8.594  26.168   8.884  1.00 91.49           H  
ATOM   5079  CD1 LEU B  59      -6.751  27.226   8.602  1.00 91.49           C  
ATOM   5080 HD11 LEU B  59      -7.127  28.114   9.110  1.00 91.49           H  
ATOM   5081 HD12 LEU B  59      -6.200  26.629   9.329  1.00 91.49           H  
ATOM   5082 HD13 LEU B  59      -6.078  27.516   7.795  1.00 91.49           H  
ATOM   5083  CD2 LEU B  59      -8.671  27.267   7.038  1.00 91.49           C  
ATOM   5084 HD21 LEU B  59      -8.958  28.210   7.503  1.00 91.49           H  
ATOM   5085 HD22 LEU B  59      -8.033  27.465   6.176  1.00 91.49           H  
ATOM   5086 HD23 LEU B  59      -9.579  26.756   6.720  1.00 91.49           H  
ATOM   5087  N   PHE B  60      -7.647  21.840   6.681  1.00 94.42           N  
ATOM   5088  H   PHE B  60      -8.076  21.694   7.583  1.00 94.42           H  
ATOM   5089  CA  PHE B  60      -6.961  20.702   6.090  1.00 94.42           C  
ATOM   5090  HA  PHE B  60      -6.461  21.031   5.179  1.00 94.42           H  
ATOM   5091  C   PHE B  60      -7.936  19.605   5.671  1.00 94.42           C  
ATOM   5092  CB  PHE B  60      -5.866  20.194   7.025  1.00 94.42           C  
ATOM   5093  HB2 PHE B  60      -5.301  19.440   6.477  1.00 94.42           H  
ATOM   5094  HB3 PHE B  60      -6.327  19.719   7.891  1.00 94.42           H  
ATOM   5095  O   PHE B  60      -9.091  19.557   6.075  1.00 94.42           O  
ATOM   5096  CG  PHE B  60      -4.895  21.267   7.477  1.00 94.42           C  
ATOM   5097  CD1 PHE B  60      -4.060  21.922   6.551  1.00 94.42           C  
ATOM   5098  HD1 PHE B  60      -4.068  21.621   5.514  1.00 94.42           H  
ATOM   5099  CD2 PHE B  60      -4.860  21.636   8.830  1.00 94.42           C  
ATOM   5100  HD2 PHE B  60      -5.478  21.098   9.533  1.00 94.42           H  
ATOM   5101  CE1 PHE B  60      -3.225  22.972   6.976  1.00 94.42           C  
ATOM   5102  HE1 PHE B  60      -2.582  23.477   6.272  1.00 94.42           H  
ATOM   5103  CE2 PHE B  60      -4.038  22.692   9.257  1.00 94.42           C  
ATOM   5104  HE2 PHE B  60      -4.029  22.980  10.297  1.00 94.42           H  
ATOM   5105  CZ  PHE B  60      -3.236  23.371   8.325  1.00 94.42           C  
ATOM   5106  HZ  PHE B  60      -2.631  24.202   8.656  1.00 94.42           H  
ATOM   5107  N   ASN B  61      -7.476  18.750   4.763  1.00 94.06           N
[truncated: 249,651 more chars]
