# Supplementary material for: The effects of nature‐inspired amino acid substitutions on structural and biochemical properties of the E. coli L‐asparaginase EcAIII
Source: Protein Sci. 2023 Jun 1;32(6):e4647. doi: 10.1002/pro.4647 (PMC10204187; doi:10.1002/pro.4647)
Supplement: Supplementary file 6 — DATA S3. Supporting Information. [file PRO-32-e4647-s004.zip › predicted_structures_of_orthologs_PDB_files/K/SFBL01000019.1_10_post.pdb]

ATOM      1  N   MET A   1      16.895 -31.275  73.790  1.00 47.09           N  
ATOM      2  CA  MET A   1      17.433 -29.912  73.978  1.00 47.09           C  
ATOM      3  C   MET A   1      17.685 -29.724  75.464  1.00 47.09           C  
ATOM      4  O   MET A   1      16.824 -30.115  76.243  1.00 47.09           O  
ATOM      5  CB  MET A   1      16.440 -28.869  73.438  1.00 47.09           C  
ATOM      6  CG  MET A   1      17.070 -27.989  72.357  1.00 47.09           C  
ATOM      7  SD  MET A   1      15.814 -27.109  71.403  1.00 47.09           S  
ATOM      8  CE  MET A   1      16.836 -25.879  70.550  1.00 47.09           C  
ATOM      9  H   MET A   1      16.068 -31.370  74.360  1.00 47.09           H  
ATOM     10  HA  MET A   1      18.381 -29.808  73.450  1.00 47.09           H  
ATOM     11  HB2 MET A   1      15.577 -29.373  73.007  1.00 47.09           H  
ATOM     12  HB3 MET A   1      16.079 -28.227  74.242  1.00 47.09           H  
ATOM     13  HG2 MET A   1      17.735 -27.268  72.830  1.00 47.09           H  
ATOM     14  HG3 MET A   1      17.647 -28.607  71.670  1.00 47.09           H  
ATOM     15  HE1 MET A   1      17.340 -25.251  71.285  1.00 47.09           H  
ATOM     16  HE2 MET A   1      17.571 -26.375  69.917  1.00 47.09           H  
ATOM     17  HE3 MET A   1      16.196 -25.246  69.935  1.00 47.09           H  
ATOM     18  H2  MET A   1      16.653 -31.428  72.822  1.00 47.09           H  
ATOM     19  H3  MET A   1      17.569 -31.963  74.094  1.00 47.09           H  
ATOM     20  N   THR A   2      18.857 -29.241  75.871  1.00 66.94           N  
ATOM     21  CA  THR A   2      19.113 -28.891  77.279  1.00 66.94           C  
ATOM     22  C   THR A   2      18.236 -27.703  77.659  1.00 66.94           C  
ATOM     23  O   THR A   2      18.242 -26.706  76.944  1.00 66.94           O  
ATOM     24  CB  THR A   2      20.593 -28.535  77.502  1.00 66.94           C  
ATOM     25  CG2 THR A   2      21.453 -29.796  77.572  1.00 66.94           C  
ATOM     26  OG1 THR A   2      21.068 -27.770  76.417  1.00 66.94           O  
ATOM     27  H   THR A   2      19.535 -28.882  75.214  1.00 66.94           H  
ATOM     28  HA  THR A   2      18.855 -29.731  77.925  1.00 66.94           H  
ATOM     29  HB  THR A   2      20.707 -27.976  78.430  1.00 66.94           H  
ATOM     30  HG1 THR A   2      20.718 -26.882  76.518  1.00 66.94           H  
ATOM     31 HG21 THR A   2      21.142 -30.409  78.418  1.00 66.94           H  
ATOM     32 HG22 THR A   2      21.365 -30.368  76.649  1.00 66.94           H  
ATOM     33 HG23 THR A   2      22.495 -29.508  77.714  1.00 66.94           H  
ATOM     34  N   ARG A   3      17.466 -27.828  78.745  1.00 83.43           N  
ATOM     35  CA  ARG A   3      16.562 -26.775  79.226  1.00 83.43           C  
ATOM     36  C   ARG A   3      17.403 -25.586  79.704  1.00 83.43           C  
ATOM     37  O   ARG A   3      18.309 -25.780  80.514  1.00 83.43           O  
ATOM     38  CB  ARG A   3      15.652 -27.360  80.329  1.00 83.43           C  
ATOM     39  CG  ARG A   3      14.265 -26.701  80.427  1.00 83.43           C  
ATOM     40  CD  ARG A   3      13.426 -27.396  81.519  1.00 83.43           C  
ATOM     41  NE  ARG A   3      11.991 -27.039  81.484  1.00 83.43           N  
ATOM     42  CZ  ARG A   3      11.070 -27.304  82.403  1.00 83.43           C  
ATOM     43  NH1 ARG A   3      11.353 -27.936  83.504  1.00 83.43           N1+
ATOM     44  NH2 ARG A   3       9.834 -26.919  82.261  1.00 83.43           N  
ATOM     45  H   ARG A   3      17.540 -28.669  79.299  1.00 83.43           H  
ATOM     46  HA  ARG A   3      15.947 -26.436  78.393  1.00 83.43           H  
ATOM     47  HB2 ARG A   3      16.158 -27.289  81.293  1.00 83.43           H  
ATOM     48  HB3 ARG A   3      15.488 -28.417  80.118  1.00 83.43           H  
ATOM     49  HG2 ARG A   3      14.385 -25.647  80.676  1.00 83.43           H  
ATOM     50  HG3 ARG A   3      13.762 -26.798  79.466  1.00 83.43           H  
ATOM     51  HD2 ARG A   3      13.844 -27.125  82.489  1.00 83.43           H  
ATOM     52  HD3 ARG A   3      13.509 -28.475  81.393  1.00 83.43           H  
ATOM     53  HE  ARG A   3      11.674 -26.397  80.772  1.00 83.43           H  
ATOM     54 HH11 ARG A   3      12.326 -28.098  83.721  1.00 83.43           H  
ATOM     55 HH12 ARG A   3      10.658 -27.958  84.235  1.00 83.43           H  
ATOM     56 HH21 ARG A   3       9.184 -26.957  83.033  1.00 83.43           H  
ATOM     57 HH22 ARG A   3       9.683 -26.187  81.582  1.00 83.43           H  
ATOM     58  N   VAL A   4      17.139 -24.396  79.178  1.00 90.45           N  
ATOM     59  CA  VAL A   4      17.804 -23.151  79.600  1.00 90.45           C  
ATOM     60  C   VAL A   4      17.117 -22.629  80.861  1.00 90.45           C  
ATOM     61  O   VAL A   4      15.906 -22.785  81.011  1.00 90.45           O  
ATOM     62  CB  VAL A   4      17.807 -22.116  78.455  1.00 90.45           C  
ATOM     63  CG1 VAL A   4      18.472 -20.796  78.860  1.00 90.45           C  
ATOM     64  CG2 VAL A   4      18.578 -22.663  77.244  1.00 90.45           C  
ATOM     65  H   VAL A   4      16.382 -24.322  78.514  1.00 90.45           H  
ATOM     66  HA  VAL A   4      18.841 -23.371  79.851  1.00 90.45           H  
ATOM     67  HB  VAL A   4      16.780 -21.913  78.151  1.00 90.45           H  
ATOM     68 HG11 VAL A   4      18.536 -20.145  77.989  1.00 90.45           H  
ATOM     69 HG12 VAL A   4      19.477 -20.969  79.248  1.00 90.45           H  
ATOM     70 HG13 VAL A   4      17.866 -20.280  79.605  1.00 90.45           H  
ATOM     71 HG21 VAL A   4      18.083 -23.552  76.851  1.00 90.45           H  
ATOM     72 HG22 VAL A   4      19.602 -22.907  77.527  1.00 90.45           H  
ATOM     73 HG23 VAL A   4      18.593 -21.912  76.453  1.00 90.45           H  
ATOM     74  N   ASN A   5      17.875 -22.039  81.789  1.00 94.85           N  
ATOM     75  CA  ASN A   5      17.287 -21.357  82.940  1.00 94.85           C  
ATOM     76  C   ASN A   5      16.659 -20.037  82.456  1.00 94.85           C  
ATOM     77  O   ASN A   5      17.427 -19.147  82.068  1.00 94.85           O  
ATOM     78  CB  ASN A   5      18.362 -21.130  84.022  1.00 94.85           C  
ATOM     79  CG  ASN A   5      17.789 -20.476  85.271  1.00 94.85           C  
ATOM     80  ND2 ASN A   5      18.612 -20.063  86.207  1.00 94.85           N  
ATOM     81  OD1 ASN A   5      16.598 -20.294  85.413  1.00 94.85           O  
ATOM     82  H   ASN A   5      18.859 -21.906  81.606  1.00 94.85           H  
ATOM     83  HA  ASN A   5      16.513 -21.993  83.370  1.00 94.85           H  
ATOM     84  HB2 ASN A   5      19.162 -20.504  83.628  1.00 94.85           H  
ATOM     85  HB3 ASN A   5      18.789 -22.090  84.315  1.00 94.85           H  
ATOM     86 HD21 ASN A   5      18.168 -19.771  87.066  1.00 94.85           H  
ATOM     87 HD22 ASN A   5      19.609 -20.220  86.149  1.00 94.85           H  
ATOM     88  N   PRO A   6      15.320 -19.895  82.461  1.00 97.88           N  
ATOM     89  CA  PRO A   6      14.667 -18.755  81.840  1.00 97.88           C  
ATOM     90  C   PRO A   6      15.085 -17.443  82.503  1.00 97.88           C  
ATOM     91  O   PRO A   6      15.509 -17.412  83.666  1.00 97.88           O  
ATOM     92  CB  PRO A   6      13.163 -19.017  81.942  1.00 97.88           C  
ATOM     93  CG  PRO A   6      13.029 -19.960  83.134  1.00 97.88           C  
ATOM     94  CD  PRO A   6      14.331 -20.758  83.098  1.00 97.88           C  
ATOM     95  HA  PRO A   6      14.949 -18.716  80.788  1.00 97.88           H  
ATOM     96  HB2 PRO A   6      12.602 -18.095  82.092  1.00 97.88           H  
ATOM     97  HB3 PRO A   6      12.823 -19.524  81.038  1.00 97.88           H  
ATOM     98  HG2 PRO A   6      12.974 -19.377  84.053  1.00 97.88           H  
ATOM     99  HG3 PRO A   6      12.156 -20.606  83.045  1.00 97.88           H  
ATOM    100  HD2 PRO A   6      14.193 -21.655  82.496  1.00 97.88           H  
ATOM    101  HD3 PRO A   6      14.619 -21.031  84.113  1.00 97.88           H  
ATOM    102  N   LYS A   7      14.958 -16.356  81.746  1.00 98.68           N  
ATOM    103  CA  LYS A   7      15.276 -14.990  82.170  1.00 98.68           C  
ATOM    104  C   LYS A   7      14.153 -14.064  81.741  1.00 98.68           C  
ATOM    105  O   LYS A   7      13.534 -14.267  80.699  1.00 98.68           O  
ATOM    106  CB  LYS A   7      16.603 -14.513  81.559  1.00 98.68           C  
ATOM    107  CG  LYS A   7      17.815 -15.405  81.843  1.00 98.68           C  
ATOM    108  CD  LYS A   7      18.253 -15.377  83.304  1.00 98.68           C  
ATOM    109  CE  LYS A   7      19.437 -16.328  83.498  1.00 98.68           C  
ATOM    110  NZ  LYS A   7      19.043 -17.526  84.267  1.00 98.68           N1+
ATOM    111  H   LYS A   7      14.549 -16.477  80.830  1.00 98.68           H  
ATOM    112  HA  LYS A   7      15.345 -14.945  83.258  1.00 98.68           H  
ATOM    113  HB2 LYS A   7      16.488 -14.461  80.477  1.00 98.68           H  
ATOM    114  HB3 LYS A   7      16.818 -13.502  81.905  1.00 98.68           H  
ATOM    115  HG2 LYS A   7      17.606 -16.431  81.538  1.00 98.68           H  
ATOM    116  HG3 LYS A   7      18.642 -15.037  81.235  1.00 98.68           H  
ATOM    117  HD2 LYS A   7      18.576 -14.365  83.549  1.00 98.68           H  
ATOM    118  HD3 LYS A   7      17.421 -15.645  83.956  1.00 98.68           H  
ATOM    119  HE2 LYS A   7      19.843 -16.604  82.524  1.00 98.68           H  
ATOM    120  HE3 LYS A   7      20.213 -15.790  84.042  1.00 98.68           H  
ATOM    121  HZ1 LYS A   7      18.274 -17.995  83.807  1.00 98.68           H  
ATOM    122  HZ2 LYS A   7      19.831 -18.145  84.392  1.00 98.68           H  
ATOM    123  HZ3 LYS A   7      18.758 -17.207  85.182  1.00 98.68           H  
ATOM    124  N   LEU A   8      13.914 -13.037  82.542  1.00 98.91           N  
ATOM    125  CA  LEU A   8      12.886 -12.044  82.271  1.00 98.91           C  
ATOM    126  C   LEU A   8      13.386 -10.677  82.705  1.00 98.91           C  
ATOM    127  O   LEU A   8      13.900 -10.544  83.813  1.00 98.91           O  
ATOM    128  CB  LEU A   8      11.621 -12.443  83.047  1.00 98.91           C  
ATOM    129  CG  LEU A   8      10.455 -11.452  82.892  1.00 98.91           C  
ATOM    130  CD1 LEU A   8       9.865 -11.472  81.483  1.00 98.91           C  
ATOM    131  CD2 LEU A   8       9.363 -11.813  83.890  1.00 98.91           C  
ATOM    132  H   LEU A   8      14.467 -12.931  83.380  1.00 98.91           H  
ATOM    133  HA  LEU A   8      12.666 -12.014  81.204  1.00 98.91           H  
ATOM    134  HB2 LEU A   8      11.295 -13.429  82.716  1.00 98.91           H  
ATOM    135  HB3 LEU A   8      11.879 -12.511  84.103  1.00 98.91           H  
ATOM    136  HG  LEU A   8      10.786 -10.440  83.127  1.00 98.91           H  
ATOM    137 HD11 LEU A   8       8.982 -10.833  81.449  1.00 98.91           H  
ATOM    138 HD12 LEU A   8      10.591 -11.091  80.765  1.00 98.91           H  
ATOM    139 HD13 LEU A   8       9.582 -12.487  81.204  1.00 98.91           H  
ATOM    140 HD21 LEU A   8       9.764 -11.794  84.903  1.00 98.91           H  
ATOM    141 HD22 LEU A   8       8.564 -11.075  83.820  1.00 98.91           H  
ATOM    142 HD23 LEU A   8       8.980 -12.812  83.680  1.00 98.91           H  
ATOM    143  N   ILE A   9      13.161  -9.664  81.879  1.00 98.96           N  
ATOM    144  CA  ILE A   9      13.256  -8.263  82.279  1.00 98.96           C  
ATOM    145  C   ILE A   9      12.060  -7.496  81.717  1.00 98.96           C  
ATOM    146  O   ILE A   9      11.625  -7.746  80.592  1.00 98.96           O  
ATOM    147  CB  ILE A   9      14.637  -7.673  81.915  1.00 98.96           C  
ATOM    148  CG1 ILE A   9      14.748  -6.222  82.433  1.00 98.96           C  
ATOM    149  CG2 ILE A   9      14.961  -7.794  80.411  1.00 98.96           C  
ATOM    150  CD1 ILE A   9      16.184  -5.692  82.535  1.00 98.96           C  
ATOM    151  H   ILE A   9      12.783  -9.852  80.961  1.00 98.96           H  
ATOM    152  HA  ILE A   9      13.169  -8.214  83.365  1.00 98.96           H  
ATOM    153  HB  ILE A   9      15.380  -8.264  82.451  1.00 98.96           H  
ATOM    154 HG12 ILE A   9      14.164  -5.563  81.791  1.00 98.96           H  
ATOM    155 HG13 ILE A   9      14.313  -6.158  83.430  1.00 98.96           H  
ATOM    156 HG21 ILE A   9      14.967  -8.843  80.116  1.00 98.96           H  
ATOM    157 HG22 ILE A   9      14.220  -7.274  79.804  1.00 98.96           H  
ATOM    158 HG23 ILE A   9      15.949  -7.386  80.195  1.00 98.96           H  
ATOM    159 HD11 ILE A   9      16.716  -6.241  83.311  1.00 98.96           H  
ATOM    160 HD12 ILE A   9      16.715  -5.792  81.589  1.00 98.96           H  
ATOM    161 HD13 ILE A   9      16.159  -4.639  82.817  1.00 98.96           H  
ATOM    162  N   ILE A  10      11.515  -6.581  82.515  1.00 98.95           N  
ATOM    163  CA  ILE A  10      10.410  -5.694  82.144  1.00 98.95           C  
ATOM    164  C   ILE A  10      10.765  -4.244  82.475  1.00 98.95           C  
ATOM    165  O   ILE A  10      11.547  -4.007  83.396  1.00 98.95           O  
ATOM    166  CB  ILE A  10       9.080  -6.117  82.813  1.00 98.95           C  
ATOM    167  CG1 ILE A  10       9.030  -5.831  84.330  1.00 98.95           C  
ATOM    168  CG2 ILE A  10       8.771  -7.598  82.537  1.00 98.95           C  
ATOM    169  CD1 ILE A  10       7.673  -6.147  84.966  1.00 98.95           C  
ATOM    170  H   ILE A  10      11.915  -6.445  83.433  1.00 98.95           H  
ATOM    171  HA  ILE A  10      10.272  -5.755  81.064  1.00 98.95           H  
ATOM    172  HB  ILE A  10       8.298  -5.524  82.339  1.00 98.95           H  
ATOM    173 HG12 ILE A  10       9.802  -6.407  84.840  1.00 98.95           H  
ATOM    174 HG13 ILE A  10       9.225  -4.773  84.506  1.00 98.95           H  
ATOM    175 HG21 ILE A  10       9.383  -8.239  83.171  1.00 98.95           H  
ATOM    176 HG22 ILE A  10       7.716  -7.805  82.711  1.00 98.95           H  
ATOM    177 HG23 ILE A  10       9.003  -7.808  81.493  1.00 98.95           H  
ATOM    178 HD11 ILE A  10       7.504  -7.223  84.989  1.00 98.95           H  
ATOM    179 HD12 ILE A  10       6.874  -5.666  84.402  1.00 98.95           H  
ATOM    180 HD13 ILE A  10       7.657  -5.769  85.988  1.00 98.95           H  
ATOM    181  N   HIS A  11      10.167  -3.278  81.777  1.00 98.65           N  
ATOM    182  CA  HIS A  11      10.217  -1.866  82.155  1.00 98.65           C  
ATOM    183  C   HIS A  11       8.844  -1.200  82.143  1.00 98.65           C  
ATOM    184  O   HIS A  11       7.989  -1.504  81.313  1.00 98.65           O  
ATOM    185  CB  HIS A  11      11.226  -1.066  81.315  1.00 98.65           C  
ATOM    186  CG  HIS A  11      10.819  -0.823  79.879  1.00 98.65           C  
ATOM    187  CD2 HIS A  11      11.272  -1.525  78.801  1.00 98.65           C  
ATOM    188  ND1 HIS A  11      10.010   0.174  79.369  1.00 98.65           N  
ATOM    189  CE1 HIS A  11       9.989   0.049  78.031  1.00 98.65           C  
ATOM    190  NE2 HIS A  11      10.750  -0.977  77.638  1.00 98.65           N  
ATOM    191  H   HIS A  11       9.548  -3.543  81.024  1.00 98.65           H  
ATOM    192  HA  HIS A  11      10.565  -1.828  83.188  1.00 98.65           H  
ATOM    193  HB2 HIS A  11      12.183  -1.586  81.331  1.00 98.65           H  
ATOM    194  HB3 HIS A  11      11.381  -0.097  81.787  1.00 98.65           H  
ATOM    195  HD1 HIS A  11       9.439   0.850  79.856  1.00 98.65           H  
ATOM    196  HD2 HIS A  11      11.969  -2.348  78.841  1.00 98.65           H  
ATOM    197  HE1 HIS A  11       9.430   0.679  77.356  1.00 98.65           H  
ATOM    198  N   GLY A  12       8.684  -0.236  83.047  1.00 96.36           N  
ATOM    199  CA  GLY A  12       7.557   0.685  83.155  1.00 96.36           C  
ATOM    200  C   GLY A  12       7.879   2.102  82.670  1.00 96.36           C  
ATOM    201  O   GLY A  12       7.164   3.036  83.027  1.00 96.36           O  
ATOM    202  H   GLY A  12       9.445  -0.100  83.695  1.00 96.36           H  
ATOM    203  HA2 GLY A  12       6.712   0.300  82.582  1.00 96.36           H  
ATOM    204  HA3 GLY A  12       7.256   0.739  84.201  1.00 96.36           H  
ATOM    205  N   GLY A  13       8.982   2.293  81.943  1.00 93.59           N  
ATOM    206  CA  GLY A  13       9.375   3.566  81.329  1.00 93.59           C  
ATOM    207  C   GLY A  13      10.578   4.246  81.985  1.00 93.59           C  
ATOM    208  O   GLY A  13      11.209   3.696  82.884  1.00 93.59           O  
ATOM    209  H   GLY A  13       9.581   1.494  81.791  1.00 93.59           H  
ATOM    210  HA2 GLY A  13       8.535   4.260  81.328  1.00 93.59           H  
ATOM    211  HA3 GLY A  13       9.632   3.373  80.288  1.00 93.59           H  
ATOM    212  N   ALA A  14      10.897   5.452  81.522  1.00 86.07           N  
ATOM    213  CA  ALA A  14      12.005   6.300  81.973  1.00 86.07           C  
ATOM    214  C   ALA A  14      11.490   7.626  82.568  1.00 86.07           C  
ATOM    215  O   ALA A  14      11.969   8.714  82.250  1.00 86.07           O  
ATOM    216  CB  ALA A  14      12.993   6.478  80.813  1.00 86.07           C  
ATOM    217  H   ALA A  14      10.314   5.835  80.791  1.00 86.07           H  
ATOM    218  HA  ALA A  14      12.533   5.795  82.781  1.00 86.07           H  
ATOM    219  HB1 ALA A  14      12.483   6.857  79.927  1.00 86.07           H  
ATOM    220  HB2 ALA A  14      13.776   7.180  81.099  1.00 86.07           H  
ATOM    221  HB3 ALA A  14      13.464   5.522  80.588  1.00 86.07           H  
ATOM    222  N   SER A  15      10.450   7.518  83.393  1.00 78.49           N  
ATOM    223  CA  SER A  15       9.757   8.639  84.028  1.00 78.49           C  
ATOM    224  C   SER A  15       9.972   8.623  85.545  1.00 78.49           C  
ATOM    225  O   SER A  15      10.294   7.574  86.105  1.00 78.49           O  
ATOM    226  CB  SER A  15       8.273   8.568  83.652  1.00 78.49           C  
ATOM    227  OG  SER A  15       7.574   7.691  84.495  1.00 78.49           O  
ATOM    228  H   SER A  15      10.174   6.591  83.684  1.00 78.49           H  
ATOM    229  HA  SER A  15      10.158   9.576  83.642  1.00 78.49           H  
ATOM    230  HB2 SER A  15       8.174   8.238  82.618  1.00 78.49           H  
ATOM    231  HB3 SER A  15       7.798   9.545  83.748  1.00 78.49           H  
ATOM    232  HG  SER A  15       7.456   8.147  85.332  1.00 78.49           H  
ATOM    233  N   SER A  16       9.742   9.762  86.198  1.00 73.24           N  
ATOM    234  CA  SER A  16       9.819   9.940  87.650  1.00 73.24           C  
ATOM    235  C   SER A  16       9.031   8.885  88.435  1.00 73.24           C  
ATOM    236  O   SER A  16       7.964   8.420  88.019  1.00 73.24           O  
ATOM    237  CB  SER A  16       9.320  11.341  88.005  1.00 73.24           C  
ATOM    238  OG  SER A  16       9.392  11.581  89.391  1.00 73.24           O  
ATOM    239  H   SER A  16       9.503  10.592  85.672  1.00 73.24           H  
ATOM    240  HA  SER A  16      10.866   9.881  87.946  1.00 73.24           H  
ATOM    241  HB2 SER A  16       9.937  12.076  87.487  1.00 73.24           H  
ATOM    242  HB3 SER A  16       8.287  11.457  87.678  1.00 73.24           H  
ATOM    243  HG  SER A  16       9.134  12.503  89.468  1.00 73.24           H  
ATOM    244  N   LEU A  17       9.597   8.499  89.582  1.00 72.11           N  
ATOM    245  CA  LEU A  17       8.961   7.625  90.568  1.00 72.11           C  
ATOM    246  C   LEU A  17       7.806   8.329  91.286  1.00 72.11           C  
ATOM    247  O   LEU A  17       6.848   7.662  91.681  1.00 72.11           O  
ATOM    248  CB  LEU A  17      10.011   7.197  91.613  1.00 72.11           C  
ATOM    249  CG  LEU A  17      10.959   6.082  91.148  1.00 72.11           C  
ATOM    250  CD1 LEU A  17      12.144   5.971  92.107  1.00 72.11           C  
ATOM    251  CD2 LEU A  17      10.243   4.731  91.105  1.00 72.11           C  
ATOM    252  H   LEU A  17      10.435   8.991  89.857  1.00 72.11           H  
ATOM    253  HA  LEU A  17       8.543   6.750  90.069  1.00 72.11           H  
ATOM    254  HB2 LEU A  17       9.500   6.855  92.512  1.00 72.11           H  
ATOM    255  HB3 LEU A  17      10.596   8.075  91.892  1.00 72.11           H  
ATOM    256  HG  LEU A  17      11.339   6.315  90.153  1.00 72.11           H  
ATOM    257 HD11 LEU A  17      12.822   5.186  91.772  1.00 72.11           H  
ATOM    258 HD12 LEU A  17      11.794   5.742  93.115  1.00 72.11           H  
ATOM    259 HD13 LEU A  17      12.693   6.911  92.122  1.00 72.11           H  
ATOM    260 HD21 LEU A  17      10.971   3.937  90.936  1.00 72.11           H  
ATOM    261 HD22 LEU A  17       9.521   4.730  90.288  1.00 72.11           H  
ATOM    262 HD23 LEU A  17       9.717   4.550  92.041  1.00 72.11           H  
ATOM    263  N   GLU A  18       7.904   9.646  91.477  1.00 66.88           N  
ATOM    264  CA  GLU A  18       6.949  10.421  92.276  1.00 66.88           C  
ATOM    265  C   GLU A  18       5.555  10.389  91.639  1.00 66.88           C  
ATOM    266  O   GLU A  18       4.585  10.021  92.305  1.00 66.88           O  
ATOM    267  CB  GLU A  18       7.470  11.854  92.494  1.00 66.88           C  
ATOM    268  CG  GLU A  18       8.790  11.853  93.291  1.00 66.88           C  
ATOM    269  CD  GLU A  18       9.270  13.243  93.747  1.00 66.88           C  
ATOM    270  OE1 GLU A  18      10.232  13.266  94.551  1.00 66.88           O  
ATOM    271  OE2 GLU A  18       8.661  14.261  93.355  1.00 66.88           O1-
ATOM    272  H   GLU A  18       8.659  10.157  91.040  1.00 66.88           H  
ATOM    273  HA  GLU A  18       6.848   9.956  93.256  1.00 66.88           H  
ATOM    274  HB2 GLU A  18       7.619  12.345  91.532  1.00 66.88           H  
ATOM    275  HB3 GLU A  18       6.718  12.404  93.058  1.00 66.88           H  
ATOM    276  HG2 GLU A  18       9.571  11.394  92.683  1.00 66.88           H  
ATOM    277  HG3 GLU A  18       8.653  11.228  94.174  1.00 66.88           H  
ATOM    278  N   ASP A  19       5.482  10.581  90.321  1.00 65.74           N  
ATOM    279  CA  ASP A  19       4.233  10.534  89.542  1.00 65.74           C  
ATOM    280  C   ASP A  19       3.576   9.146  89.512  1.00 65.74           C  
ATOM    281  O   ASP A  19       2.414   8.994  89.140  1.00 65.74           O  
ATOM    282  CB  ASP A  19       4.521  10.962  88.101  1.00 65.74           C  
ATOM    283  CG  ASP A  19       5.155  12.344  88.000  1.00 65.74           C  
ATOM    284  OD1 ASP A  19       4.865  13.196  88.865  1.00 65.74           O  
ATOM    285  OD2 ASP A  19       5.959  12.479  87.053  1.00 65.74           O1-
ATOM    286  H   ASP A  19       6.286  10.987  89.863  1.00 65.74           H  
ATOM    287  HA  ASP A  19       3.521  11.238  89.972  1.00 65.74           H  
ATOM    288  HB2 ASP A  19       3.589  10.965  87.536  1.00 65.74           H  
ATOM    289  HB3 ASP A  19       5.186  10.226  87.647  1.00 65.74           H  
ATOM    290  N   LYS A  20       4.312   8.099  89.906  1.00 73.49           N  
ATOM    291  CA  LYS A  20       3.847   6.704  89.893  1.00 73.49           C  
ATOM    292  C   LYS A  20       3.586   6.139  91.284  1.00 73.49           C  
ATOM    293  O   LYS A  20       3.558   4.918  91.447  1.00 73.49           O  
ATOM    294  CB  LYS A  20       4.797   5.843  89.060  1.00 73.49           C  
ATOM    295  CG  LYS A  20       4.745   6.251  87.590  1.00 73.49           C  
ATOM    296  CD  LYS A  20       5.603   5.298  86.766  1.00 73.49           C  
ATOM    297  CE  LYS A  20       5.435   5.700  85.308  1.00 73.49           C  
ATOM    298  NZ  LYS A  20       6.537   5.194  84.474  1.00 73.49           N1+
ATOM    299  H   LYS A  20       5.244   8.307  90.237  1.00 73.49           H  
ATOM    300  HA  LYS A  20       2.873   6.678  89.405  1.00 73.49           H  
ATOM    301  HB2 LYS A  20       4.480   4.802  89.123  1.00 73.49           H  
ATOM    302  HB3 LYS A  20       5.814   5.939  89.441  1.00 73.49           H  
ATOM    303  HG2 LYS A  20       3.713   6.206  87.240  1.00 73.49           H  
ATOM    304  HG3 LYS A  20       5.120   7.267  87.471  1.00 73.49           H  
ATOM    305  HD2 LYS A  20       6.637   5.422  87.088  1.00 73.49           H  
ATOM    306  HD3 LYS A  20       5.279   4.267  86.909  1.00 73.49           H  
ATOM    307  HE2 LYS A  20       4.465   5.364  84.942  1.00 73.49           H  
ATOM    308  HE3 LYS A  20       5.435   6.790  85.269  1.00 73.49           H  
ATOM    309  HZ1 LYS A  20       6.441   4.230  84.187  1.00 73.49           H  
ATOM    310  HZ2 LYS A  20       7.410   5.331  84.963  1.00 73.49           H  
ATOM    311  HZ3 LYS A  20       6.614   5.773  83.650  1.00 73.49           H  
ATOM    312  N   GLY A  21       3.380   6.997  92.281  1.00 74.69           N  
ATOM    313  CA  GLY A  21       3.067   6.591  93.655  1.00 74.69           C  
ATOM    314  C   GLY A  21       4.291   6.242  94.505  1.00 74.69           C  
ATOM    315  O   GLY A  21       4.141   5.660  95.579  1.00 74.69           O  
ATOM    316  H   GLY A  21       3.460   7.982  92.073  1.00 74.69           H  
ATOM    317  HA2 GLY A  21       2.403   5.725  93.641  1.00 74.69           H  
ATOM    318  HA3 GLY A  21       2.549   7.414  94.146  1.00 74.69           H  
ATOM    319  N   GLY A  22       5.492   6.592  94.042  1.00 84.90           N  
ATOM    320  CA  GLY A  22       6.741   6.420  94.775  1.00 84.90           C  
ATOM    321  C   GLY A  22       7.384   5.039  94.632  1.00 84.90           C  
ATOM    322  O   GLY A  22       6.822   4.098  94.068  1.00 84.90           O  
ATOM    323  H   GLY A  22       5.549   7.055  93.144  1.00 84.90           H  
ATOM    324  HA2 GLY A  22       7.450   7.165  94.413  1.00 84.90           H  
ATOM    325  HA3 GLY A  22       6.568   6.612  95.834  1.00 84.90           H  
ATOM    326  N   LEU A  23       8.603   4.937  95.173  1.00 91.20           N  
ATOM    327  CA  LEU A  23       9.490   3.777  95.039  1.00 91.20           C  
ATOM    328  C   LEU A  23       8.813   2.448  95.393  1.00 91.20           C  
ATOM    329  O   LEU A  23       8.858   1.510  94.604  1.00 91.20           O  
ATOM    330  CB  LEU A  23      10.734   4.025  95.916  1.00 91.20           C  
ATOM    331  CG  LEU A  23      11.760   2.874  95.917  1.00 91.20           C  
ATOM    332  CD1 LEU A  23      12.332   2.625  94.525  1.00 91.20           C  
ATOM    333  CD2 LEU A  23      12.913   3.210  96.860  1.00 91.20           C  
ATOM    334  H   LEU A  23       8.983   5.761  95.615  1.00 91.20           H  
ATOM    335  HA  LEU A  23       9.806   3.702  93.999  1.00 91.20           H  
ATOM    336  HB2 LEU A  23      11.229   4.933  95.573  1.00 91.20           H  
ATOM    337  HB3 LEU A  23      10.410   4.189  96.944  1.00 91.20           H  
ATOM    338  HG  LEU A  23      11.290   1.959  96.275  1.00 91.20           H  
ATOM    339 HD11 LEU A  23      12.761   3.543  94.123  1.00 91.20           H  
ATOM    340 HD12 LEU A  23      11.546   2.262  93.864  1.00 91.20           H  
ATOM    341 HD13 LEU A  23      13.112   1.866  94.583  1.00 91.20           H  
ATOM    342 HD21 LEU A  23      12.537   3.351  97.873  1.00 91.20           H  
ATOM    343 HD22 LEU A  23      13.414   4.120  96.532  1.00 91.20           H  
ATOM    344 HD23 LEU A  23      13.641   2.398  96.867  1.00 91.20           H  
ATOM    345  N   GLU A  24       8.181   2.371  96.565  1.00 93.43           N  
ATOM    346  CA  GLU A  24       7.582   1.132  97.070  1.00 93.43           C  
ATOM    347  C   GLU A  24       6.394   0.683  96.208  1.00 93.43           C  
ATOM    348  O   GLU A  24       6.321  -0.478  95.817  1.00 93.43           O  
ATOM    349  CB  GLU A  24       7.216   1.346  98.547  1.00 93.43           C  
ATOM    350  CG  GLU A  24       6.876   0.046  99.296  1.00 93.43           C  
ATOM    351  CD  GLU A  24       6.756   0.254 100.821  1.00 93.43           C  
ATOM    352  OE1 GLU A  24       6.691  -0.760 101.552  1.00 93.43           O  
ATOM    353  OE2 GLU A  24       6.770   1.426 101.268  1.00 93.43           O1-
ATOM    354  H   GLU A  24       8.166   3.185  97.163  1.00 93.43           H  
ATOM    355  HA  GLU A  24       8.325   0.335  97.020  1.00 93.43           H  
ATOM    356  HB2 GLU A  24       8.079   1.800  99.034  1.00 93.43           H  
ATOM    357  HB3 GLU A  24       6.379   2.040  98.613  1.00 93.43           H  
ATOM    358  HG2 GLU A  24       7.666  -0.679  99.100  1.00 93.43           H  
ATOM    359  HG3 GLU A  24       5.939  -0.349  98.907  1.00 93.43           H  
ATOM    360  N   SER A  25       5.529   1.616  95.788  1.00 92.21           N  
ATOM    361  CA  SER A  25       4.369   1.290  94.950  1.00 92.21           C  
ATOM    362  C   SER A  25       4.772   0.796  93.557  1.00 92.21           C  
ATOM    363  O   SER A  25       4.203  -0.172  93.045  1.00 92.21           O  
ATOM    364  CB  SER A  25       3.456   2.513  94.824  1.00 92.21           C  
ATOM    365  OG  SER A  25       2.184   2.108  94.347  1.00 92.21           O  
ATOM    366  H   SER A  25       5.685   2.575  96.062  1.00 92.21           H  
ATOM    367  HA  SER A  25       3.819   0.485  95.440  1.00 92.21           H  
ATOM    368  HB2 SER A  25       3.896   3.240  94.140  1.00 92.21           H  
ATOM    369  HB3 SER A  25       3.335   2.981  95.801  1.00 92.21           H  
ATOM    370  HG  SER A  25       1.883   1.422  94.947  1.00 92.21           H  
ATOM    371  N   VAL A  26       5.776   1.434  92.946  1.00 93.33           N  
ATOM    372  CA  VAL A  26       6.315   1.000  91.649  1.00 93.33           C  
ATOM    373  C   VAL A  26       7.010  -0.354  91.779  1.00 93.33           C  
ATOM    374  O   VAL A  26       6.808  -1.223  90.928  1.00 93.33           O  
ATOM    375  CB  VAL A  26       7.275   2.056  91.068  1.00 93.33           C  
ATOM    376  CG1 VAL A  26       7.944   1.583  89.769  1.00 93.33           C  
ATOM    377  CG2 VAL A  26       6.509   3.337  90.734  1.00 93.33           C  
ATOM    378  H   VAL A  26       6.197   2.228  93.408  1.00 93.33           H  
ATOM    379  HA  VAL A  26       5.489   0.867  90.951  1.00 93.33           H  
ATOM    380  HB  VAL A  26       8.052   2.284  91.798  1.00 93.33           H  
ATOM    381 HG11 VAL A  26       7.188   1.293  89.039  1.00 93.33           H  
ATOM    382 HG12 VAL A  26       8.559   2.383  89.360  1.00 93.33           H  
ATOM    383 HG13 VAL A  26       8.595   0.732  89.969  1.00 93.33           H  
ATOM    384 HG21 VAL A  26       6.041   3.749  91.629  1.00 93.33           H  
ATOM    385 HG22 VAL A  26       7.191   4.089  90.338  1.00 93.33           H  
ATOM    386 HG23 VAL A  26       5.735   3.119  89.998  1.00 93.33           H  
ATOM    387  N   ARG A  27       7.792  -0.554  92.847  1.00 96.68           N  
ATOM    388  CA  ARG A  27       8.471  -1.823  93.127  1.00 96.68           C  
ATOM    389  C   ARG A  27       7.477  -2.964  93.269  1.00 96.68           C  
ATOM    390  O   ARG A  27       7.645  -3.977  92.596  1.00 96.68           O  
ATOM    391  CB  ARG A  27       9.345  -1.672  94.379  1.00 96.68           C  
ATOM    392  CG  ARG A  27      10.113  -2.961  94.689  1.00 96.68           C  
ATOM    393  CD  ARG A  27      11.210  -2.711  95.725  1.00 96.68           C  
ATOM    394  NE  ARG A  27      12.363  -2.039  95.103  1.00 96.68           N  
ATOM    395  CZ  ARG A  27      13.133  -1.089  95.586  1.00 96.68           C  
ATOM    396  NH1 ARG A  27      12.959  -0.531  96.750  1.00 96.68           N1+
ATOM    397  NH2 ARG A  27      14.159  -0.701  94.895  1.00 96.68           N  
ATOM    398  H   ARG A  27       7.904   0.199  93.511  1.00 96.68           H  
ATOM    399  HA  ARG A  27       9.109  -2.080  92.281  1.00 96.68           H  
ATOM    400  HB2 ARG A  27       8.724  -1.417  95.239  1.00 96.68           H  
ATOM    401  HB3 ARG A  27      10.049  -0.856  94.220  1.00 96.68           H  
ATOM    402  HG2 ARG A  27       9.423  -3.709  95.080  1.00 96.68           H  
ATOM    403  HG3 ARG A  27      10.567  -3.344  93.775  1.00 96.68           H  
ATOM    404  HD2 ARG A  27      10.800  -2.126  96.549  1.00 96.68           H  
ATOM    405  HD3 ARG A  27      11.542  -3.675  96.112  1.00 96.68           H  
ATOM    406  HE  ARG A  27      12.704  -2.454  94.248  1.00 96.68           H  
ATOM    407 HH11 ARG A  27      12.181  -0.803  97.333  1.00 96.68           H  
ATOM    408 HH12 ARG A  27      13.699   0.081  97.064  1.00 96.68           H  
ATOM    409 HH21 ARG A  27      14.369  -1.144  94.011  1.00 96.68           H  
ATOM    410 HH22 ARG A  27      14.884  -0.179  95.366  1.00 96.68           H  
ATOM    411  N   ASP A  28       6.434  -2.782  94.069  1.00 96.79           N  
ATOM    412  CA  ASP A  28       5.411  -3.801  94.292  1.00 96.79           C  
ATOM    413  C   ASP A  28       4.688  -4.183  92.998  1.00 96.79           C  
ATOM    414  O   ASP A  28       4.521  -5.373  92.712  1.00 96.79           O  
ATOM    415  CB  ASP A  28       4.402  -3.297  95.333  1.00 96.79           C  
ATOM    416  CG  ASP A  28       4.921  -3.359  96.772  1.00 96.79           C  
ATOM    417  OD1 ASP A  28       5.950  -4.038  97.004  1.00 96.79           O  
ATOM    418  OD2 ASP A  28       4.205  -2.809  97.637  1.00 96.79           O1-
ATOM    419  H   ASP A  28       6.396  -1.945  94.632  1.00 96.79           H  
ATOM    420  HA  ASP A  28       5.885  -4.707  94.671  1.00 96.79           H  
ATOM    421  HB2 ASP A  28       4.105  -2.277  95.091  1.00 96.79           H  
ATOM    422  HB3 ASP A  28       3.512  -3.923  95.281  1.00 96.79           H  
ATOM    423  N   SER A  29       4.322  -3.188  92.182  1.00 96.20           N  
ATOM    424  CA  SER A  29       3.682  -3.417  90.882  1.00 96.20           C  
ATOM    425  C   SER A  29       4.605  -4.205  89.939  1.00 96.20           C  
ATOM    426  O   SER A  29       4.249  -5.296  89.483  1.00 96.20           O  
ATOM    427  CB  SER A  29       3.242  -2.075  90.284  1.00 96.20           C  
ATOM    428  OG  SER A  29       2.603  -2.269  89.041  1.00 96.20           O  
ATOM    429  H   SER A  29       4.482  -2.239  92.489  1.00 96.20           H  
ATOM    430  HA  SER A  29       2.787  -4.019  91.037  1.00 96.20           H  
ATOM    431  HB2 SER A  29       4.113  -1.437  90.141  1.00 96.20           H  
ATOM    432  HB3 SER A  29       2.555  -1.579  90.970  1.00 96.20           H  
ATOM    433  HG  SER A  29       1.650  -2.197  89.135  1.00 96.20           H  
ATOM    434  N   LEU A  30       5.841  -3.736  89.723  1.00 98.18           N  
ATOM    435  CA  LEU A  30       6.792  -4.402  88.826  1.00 98.18           C  
ATOM    436  C   LEU A  30       7.181  -5.801  89.316  1.00 98.18           C  
ATOM    437  O   LEU A  30       7.189  -6.749  88.532  1.00 98.18           O  
ATOM    438  CB  LEU A  30       8.051  -3.536  88.653  1.00 98.18           C  
ATOM    439  CG  LEU A  30       7.857  -2.230  87.867  1.00 98.18           C  
ATOM    440  CD1 LEU A  30       9.192  -1.490  87.817  1.00 98.18           C  
ATOM    441  CD2 LEU A  30       7.397  -2.468  86.427  1.00 98.18           C  
ATOM    442  H   LEU A  30       6.115  -2.876  90.176  1.00 98.18           H  
ATOM    443  HA  LEU A  30       6.314  -4.542  87.856  1.00 98.18           H  
ATOM    444  HB2 LEU A  30       8.451  -3.303  89.639  1.00 98.18           H  
ATOM    445  HB3 LEU A  30       8.793  -4.132  88.121  1.00 98.18           H  
ATOM    446  HG  LEU A  30       7.124  -1.597  88.370  1.00 98.18           H  
ATOM    447 HD11 LEU A  30       9.537  -1.319  88.837  1.00 98.18           H  
ATOM    448 HD12 LEU A  30       9.934  -2.079  87.279  1.00 98.18           H  
ATOM    449 HD13 LEU A  30       9.062  -0.528  87.321  1.00 98.18           H  
ATOM    450 HD21 LEU A  30       8.078  -3.152  85.921  1.00 98.18           H  
ATOM    451 HD22 LEU A  30       6.388  -2.883  86.419  1.00 98.18           H  
ATOM    452 HD23 LEU A  30       7.373  -1.523  85.884  1.00 98.18           H  
ATOM    453  N   TRP A  31       7.468  -5.970  90.609  1.00 98.70           N  
ATOM    454  CA  TRP A  31       7.812  -7.275  91.177  1.00 98.70           C  
ATOM    455  C   TRP A  31       6.633  -8.247  91.111  1.00 98.70           C  
ATOM    456  O   TRP A  31       6.844  -9.439  90.880  1.00 98.70           O  
ATOM    457  CB  TRP A  31       8.274  -7.120  92.628  1.00 98.70           C  
ATOM    458  CG  TRP A  31       9.677  -6.636  92.841  1.00 98.70           C  
ATOM    459  CD1 TRP A  31      10.342  -5.701  92.121  1.00 98.70           C  
ATOM    460  CD2 TRP A  31      10.600  -7.051  93.893  1.00 98.70           C  
ATOM    461  CE2 TRP A  31      11.822  -6.339  93.731  1.00 98.70           C  
ATOM    462  CE3 TRP A  31      10.514  -7.946  94.982  1.00 98.70           C  
ATOM    463  NE1 TRP A  31      11.609  -5.523  92.648  1.00 98.70           N  
ATOM    464  CZ2 TRP A  31      12.912  -6.510  94.590  1.00 98.70           C  
ATOM    465  CZ3 TRP A  31      11.607  -8.133  95.852  1.00 98.70           C  
ATOM    466  CH2 TRP A  31      12.805  -7.421  95.652  1.00 98.70           C  
ATOM    467  H   TRP A  31       7.420  -5.173  91.227  1.00 98.70           H  
ATOM    468  HA  TRP A  31       8.628  -7.711  90.601  1.00 98.70           H  
ATOM    469  HB2 TRP A  31       7.584  -6.471  93.167  1.00 98.70           H  
ATOM    470  HB3 TRP A  31       8.212  -8.101  93.098  1.00 98.70           H  
ATOM    471  HD1 TRP A  31       9.932  -5.145  91.291  1.00 98.70           H  
ATOM    472  HE1 TRP A  31      12.244  -4.784  92.387  1.00 98.70           H  
ATOM    473  HE3 TRP A  31       9.585  -8.468  95.153  1.00 98.70           H  
ATOM    474  HZ2 TRP A  31      13.812  -5.935  94.432  1.00 98.70           H  
ATOM    475  HZ3 TRP A  31      11.529  -8.812  96.688  1.00 98.70           H  
ATOM    476  HH2 TRP A  31      13.641  -7.560  96.323  1.00 98.70           H  
ATOM    477  N   GLY A  32       5.399  -7.765  91.292  1.00 98.75           N  
ATOM    478  CA  GLY A  32       4.188  -8.562  91.110  1.00 98.75           C  
ATOM    479  C   GLY A  32       4.075  -9.118  89.689  1.00 98.75           C  
ATOM    480  O   GLY A  32       3.856 -10.321  89.512  1.00 98.75           O  
ATOM    481  H   GLY A  32       5.285  -6.786  91.511  1.00 98.75           H  
ATOM    482  HA2 GLY A  32       4.179  -9.390  91.818  1.00 98.75           H  
ATOM    483  HA3 GLY A  32       3.324  -7.924  91.296  1.00 98.75           H  
ATOM    484  N   ILE A  33       4.309  -8.271  88.683  1.00 98.86           N  
ATOM    485  CA  ILE A  33       4.299  -8.666  87.267  1.00 98.86           C  
ATOM    486  C   ILE A  33       5.450  -9.635  86.966  1.00 98.86           C  
ATOM    487  O   ILE A  33       5.208 -10.700  86.396  1.00 98.86           O  
ATOM    488  CB  ILE A  33       4.315  -7.415  86.357  1.00 98.86           C  
ATOM    489  CG1 ILE A  33       3.025  -6.588  86.583  1.00 98.86           C  
ATOM    490  CG2 ILE A  33       4.436  -7.818  84.873  1.00 98.86           C  
ATOM    491  CD1 ILE A  33       3.015  -5.226  85.882  1.00 98.86           C  
ATOM    492  H   ILE A  33       4.462  -7.297  88.905  1.00 98.86           H  
ATOM    493  HA  ILE A  33       3.373  -9.205  87.068  1.00 98.86           H  
ATOM    494  HB  ILE A  33       5.176  -6.800  86.620  1.00 98.86           H  
ATOM    495 HG12 ILE A  33       2.889  -6.395  87.646  1.00 98.86           H  
ATOM    496 HG13 ILE A  33       2.162  -7.165  86.250  1.00 98.86           H  
ATOM    497 HG21 ILE A  33       3.584  -8.432  84.580  1.00 98.86           H  
ATOM    498 HG22 ILE A  33       4.464  -6.931  84.241  1.00 98.86           H  
ATOM    499 HG23 ILE A  33       5.358  -8.372  84.690  1.00 98.86           H  
ATOM    500 HD11 ILE A  33       2.944  -5.356  84.802  1.00 98.86           H  
ATOM    501 HD12 ILE A  33       3.918  -4.670  86.134  1.00 98.86           H  
ATOM    502 HD13 ILE A  33       2.147  -4.656  86.213  1.00 98.86           H  
ATOM    503  N   VAL A  34       6.678  -9.338  87.412  1.00 98.91           N  
ATOM    504  CA  VAL A  34       7.841 -10.228  87.234  1.00 98.91           C  
ATOM    505  C   VAL A  34       7.570 -11.614  87.816  1.00 98.91           C  
ATOM    506  O   VAL A  34       7.799 -12.607  87.129  1.00 98.91           O  
ATOM    507  CB  VAL A  34       9.122  -9.622  87.848  1.00 98.91           C  
ATOM    508  CG1 VAL A  34      10.278 -10.625  87.943  1.00 98.91           C  
ATOM    509  CG2 VAL A  34       9.634  -8.458  86.996  1.00 98.91           C  
ATOM    510  H   VAL A  34       6.817  -8.443  87.857  1.00 98.91           H  
ATOM    511  HA  VAL A  34       8.010 -10.365  86.166  1.00 98.91           H  
ATOM    512  HB  VAL A  34       8.904  -9.261  88.852  1.00 98.91           H  
ATOM    513 HG11 VAL A  34      10.038 -11.428  88.639  1.00 98.91           H  
ATOM    514 HG12 VAL A  34      11.172 -10.123  88.315  1.00 98.91           H  
ATOM    515 HG13 VAL A  34      10.494 -11.044  86.961  1.00 98.91           H  
ATOM    516 HG21 VAL A  34      10.540  -8.048  87.441  1.00 98.91           H  
ATOM    517 HG22 VAL A  34       9.855  -8.794  85.983  1.00 98.91           H  
ATOM    518 HG23 VAL A  34       8.886  -7.667  86.955  1.00 98.91           H  
ATOM    519  N   LYS A  35       7.033 -11.710  89.043  1.00 98.78           N  
ATOM    520  CA  LYS A  35       6.671 -13.000  89.661  1.00 98.78           C  
ATOM    521  C   LYS A  35       5.666 -13.768  88.808  1.00 98.78           C  
ATOM    522  O   LYS A  35       5.841 -14.964  88.594  1.00 98.78           O  
ATOM    523  CB  LYS A  35       6.086 -12.784  91.066  1.00 98.78           C  
ATOM    524  CG  LYS A  35       7.170 -12.439  92.088  1.00 98.78           C  
ATOM    525  CD  LYS A  35       6.582 -12.019  93.438  1.00 98.78           C  
ATOM    526  CE  LYS A  35       7.716 -11.558  94.361  1.00 98.78           C  
ATOM    527  NZ  LYS A  35       7.195 -10.980  95.626  1.00 98.78           N1+
ATOM    528  H   LYS A  35       6.859 -10.855  89.551  1.00 98.78           H  
ATOM    529  HA  LYS A  35       7.557 -13.631  89.724  1.00 98.78           H  
ATOM    530  HB2 LYS A  35       5.589 -13.697  91.393  1.00 98.78           H  
ATOM    531  HB3 LYS A  35       5.345 -11.986  91.030  1.00 98.78           H  
ATOM    532  HG2 LYS A  35       7.817 -13.305  92.228  1.00 98.78           H  
ATOM    533  HG3 LYS A  35       7.757 -11.608  91.698  1.00 98.78           H  
ATOM    534  HD2 LYS A  35       6.046 -12.858  93.882  1.00 98.78           H  
ATOM    535  HD3 LYS A  35       5.891 -11.193  93.273  1.00 98.78           H  
ATOM    536  HE2 LYS A  35       8.373 -12.403  94.563  1.00 98.78           H  
ATOM    537  HE3 LYS A  35       8.297 -10.805  93.828  1.00 98.78           H  
ATOM    538  HZ1 LYS A  35       7.955 -10.657  96.206  1.00 98.78           H  
ATOM    539  HZ2 LYS A  35       6.648 -11.656  96.139  1.00 98.78           H  
ATOM    540  HZ3 LYS A  35       6.612 -10.179  95.424  1.00 98.78           H  
ATOM    541  N   ASN A  36       4.621 -13.094  88.327  1.00 98.83           N  
ATOM    542  CA  ASN A  36       3.582 -13.727  87.518  1.00 98.83           C  
ATOM    543  C   ASN A  36       4.159 -14.312  86.220  1.00 98.83           C  
ATOM    544  O   ASN A  36       3.985 -15.498  85.944  1.00 98.83           O  
ATOM    545  CB  ASN A  36       2.470 -12.700  87.255  1.00 98.83           C  
ATOM    546  CG  ASN A  36       1.223 -13.350  86.684  1.00 98.83           C  
ATOM    547  ND2 ASN A  36       0.133 -13.335  87.415  1.00 98.83           N  
ATOM    548  OD1 ASN A  36       1.197 -13.889  85.594  1.00 98.83           O  
ATOM    549  H   ASN A  36       4.558 -12.104  88.514  1.00 98.83           H  
ATOM    550  HA  ASN A  36       3.162 -14.560  88.082  1.00 98.83           H  
ATOM    551  HB2 ASN A  36       2.815 -11.943  86.550  1.00 98.83           H  
ATOM    552  HB3 ASN A  36       2.216 -12.193  88.186  1.00 98.83           H  
ATOM    553 HD21 ASN A  36       0.117 -12.838  88.295  1.00 98.83           H  
ATOM    554 HD22 ASN A  36      -0.681 -13.770  87.006  1.00 98.83           H  
ATOM    555  N   ILE A  37       4.905 -13.503  85.465  1.00 98.93           N  
ATOM    556  CA  ILE A  37       5.441 -13.900  84.159  1.00 98.93           C  
ATOM    557  C   ILE A  37       6.583 -14.905  84.290  1.00 98.93           C  
ATOM    558  O   ILE A  37       6.655 -15.856  83.512  1.00 98.93           O  
ATOM    559  CB  ILE A  37       5.867 -12.646  83.373  1.00 98.93           C  
ATOM    560  CG1 ILE A  37       4.709 -11.649  83.169  1.00 98.93           C  
ATOM    561  CG2 ILE A  37       6.474 -13.016  82.009  1.00 98.93           C  
ATOM    562  CD1 ILE A  37       3.450 -12.249  82.536  1.00 98.93           C  
ATOM    563  H   ILE A  37       5.039 -12.551  85.770  1.00 98.93           H  
ATOM    564  HA  ILE A  37       4.655 -14.409  83.600  1.00 98.93           H  
ATOM    565  HB  ILE A  37       6.628 -12.129  83.959  1.00 98.93           H  
ATOM    566 HG12 ILE A  37       4.417 -11.218  84.127  1.00 98.93           H  
ATOM    567 HG13 ILE A  37       5.066 -10.829  82.549  1.00 98.93           H  
ATOM    568 HG21 ILE A  37       5.777 -13.631  81.440  1.00 98.93           H  
ATOM    569 HG22 ILE A  37       7.403 -13.574  82.133  1.00 98.93           H  
ATOM    570 HG23 ILE A  37       6.694 -12.115  81.438  1.00 98.93           H  
ATOM    571 HD11 ILE A  37       2.998 -12.986  83.199  1.00 98.93           H  
ATOM    572 HD12 ILE A  37       3.687 -12.709  81.577  1.00 98.93           H  
ATOM    573 HD13 ILE A  37       2.726 -11.450  82.374  1.00 98.93           H  
ATOM    574  N   TYR A  38       7.447 -14.756  85.297  1.00 98.79           N  
ATOM    575  CA  TYR A  38       8.513 -15.724  85.527  1.00 98.79           C  
ATOM    576  C   TYR A  38       7.955 -17.104  85.896  1.00 98.79           C  
ATOM    577  O   TYR A  38       8.448 -18.109  85.395  1.00 98.79           O  
ATOM    578  CB  TYR A  38       9.496 -15.210  86.579  1.00 98.79           C  
ATOM    579  CG  TYR A  38      10.740 -16.064  86.604  1.00 98.79           C  
ATOM    580  CD1 TYR A  38      10.877 -17.101  87.546  1.00 98.79           C  
ATOM    581  CD2 TYR A  38      11.711 -15.883  85.601  1.00 98.79           C  
ATOM    582  CE1 TYR A  38      11.978 -17.973  87.470  1.00 98.79           C  
ATOM    583  CE2 TYR A  38      12.820 -16.741  85.535  1.00 98.79           C  
ATOM    584  CZ  TYR A  38      12.939 -17.806  86.454  1.00 98.79           C  
ATOM    585  OH  TYR A  38      13.964 -18.688  86.363  1.00 98.79           O  
ATOM    586  H   TYR A  38       7.371 -13.960  85.914  1.00 98.79           H  
ATOM    587  HA  TYR A  38       9.062 -15.847  84.593  1.00 98.79           H  
ATOM    588  HB2 TYR A  38       9.786 -14.189  86.336  1.00 98.79           H  
ATOM    589  HB3 TYR A  38       9.021 -15.206  87.561  1.00 98.79           H  
ATOM    590  HD1 TYR A  38      10.122 -17.259  88.300  1.00 98.79           H  
ATOM    591  HD2 TYR A  38      11.591 -15.100  84.867  1.00 98.79           H  
ATOM    592  HE1 TYR A  38      12.073 -18.797  88.159  1.00 98.79           H  
ATOM    593  HE2 TYR A  38      13.554 -16.603  84.754  1.00 98.79           H  
ATOM    594  HH  TYR A  38      14.505 -18.571  85.578  1.00 98.79           H  
ATOM    595  N   ASN A  39       6.866 -17.167  86.672  1.00 98.68           N  
ATOM    596  CA  ASN A  39       6.182 -18.433  86.940  1.00 98.68           C  
ATOM    597  C   ASN A  39       5.649 -19.093  85.656  1.00 98.68           C  
ATOM    598  O   ASN A  39       5.643 -20.319  85.568  1.00 98.68           O  
ATOM    599  CB  ASN A  39       5.034 -18.203  87.935  1.00 98.68           C  
ATOM    600  CG  ASN A  39       5.487 -17.928  89.357  1.00 98.68           C  
ATOM    601  ND2 ASN A  39       4.602 -17.424  90.184  1.00 98.68           N  
ATOM    602  OD1 ASN A  39       6.598 -18.193  89.774  1.00 98.68           O  
ATOM    603  H   ASN A  39       6.507 -16.320  87.090  1.00 98.68           H  
ATOM    604  HA  ASN A  39       6.896 -19.131  87.377  1.00 98.68           H  
ATOM    605  HB2 ASN A  39       4.413 -17.375  87.592  1.00 98.68           H  
ATOM    606  HB3 ASN A  39       4.412 -19.098  87.969  1.00 98.68           H  
ATOM    607 HD21 ASN A  39       4.952 -17.225  91.111  1.00 98.68           H  
ATOM    608 HD22 ASN A  39       3.700 -17.134  89.836  1.00 98.68           H  
ATOM    609  N   LEU A  40       5.206 -18.327  84.652  1.00 98.72           N  
ATOM    610  CA  LEU A  40       4.814 -18.896  83.354  1.00 98.72           C  
ATOM    611  C   LEU A  40       6.022 -19.507  82.635  1.00 98.72           C  
ATOM    612  O   LEU A  40       5.950 -20.649  82.180  1.00 98.72           O  
ATOM    613  CB  LEU A  40       4.130 -17.837  82.469  1.00 98.72           C  
ATOM    614  CG  LEU A  40       2.810 -17.279  83.024  1.00 98.72           C  
ATOM    615  CD1 LEU A  40       2.305 -16.159  82.116  1.00 98.72           C  
ATOM    616  CD2 LEU A  40       1.723 -18.353  83.111  1.00 98.72           C  
ATOM    617  H   LEU A  40       5.232 -17.323  84.757  1.00 98.72           H  
ATOM    618  HA  LEU A  40       4.115 -19.716  83.523  1.00 98.72           H  
ATOM    619  HB2 LEU A  40       4.820 -17.010  82.302  1.00 98.72           H  
ATOM    620  HB3 LEU A  40       3.926 -18.282  81.496  1.00 98.72           H  
ATOM    621  HG  LEU A  40       2.974 -16.866  84.019  1.00 98.72           H  
ATOM    622 HD11 LEU A  40       1.410 -15.720  82.556  1.00 98.72           H  
ATOM    623 HD12 LEU A  40       2.080 -16.549  81.124  1.00 98.72           H  
ATOM    624 HD13 LEU A  40       3.066 -15.384  82.033  1.00 98.72           H  
ATOM    625 HD21 LEU A  40       0.789 -17.900  83.444  1.00 98.72           H  
ATOM    626 HD22 LEU A  40       1.573 -18.813  82.134  1.00 98.72           H  
ATOM    627 HD23 LEU A  40       2.011 -19.118  83.833  1.00 98.72           H  
ATOM    628  N   LEU A  41       7.142 -18.779  82.586  1.00 98.63           N  
ATOM    629  CA  LEU A  41       8.390 -19.252  81.979  1.00 98.63           C  
ATOM    630  C   LEU A  41       8.935 -20.506  82.679  1.00 98.63           C  
ATOM    631  O   LEU A  41       9.342 -21.455  82.009  1.00 98.63           O  
ATOM    632  CB  LEU A  41       9.439 -18.128  82.029  1.00 98.63           C  
ATOM    633  CG  LEU A  41       9.182 -16.965  81.058  1.00 98.63           C  
ATOM    634  CD1 LEU A  41      10.076 -15.778  81.420  1.00 98.63           C  
ATOM    635  CD2 LEU A  41       9.501 -17.368  79.617  1.00 98.63           C  
ATOM    636  H   LEU A  41       7.125 -17.856  82.998  1.00 98.63           H  
ATOM    637  HA  LEU A  41       8.201 -19.527  80.942  1.00 98.63           H  
ATOM    638  HB2 LEU A  41      10.410 -18.562  81.786  1.00 98.63           H  
ATOM    639  HB3 LEU A  41       9.498 -17.744  83.047  1.00 98.63           H  
ATOM    640  HG  LEU A  41       8.142 -16.648  81.130  1.00 98.63           H  
ATOM    641 HD11 LEU A  41      11.127 -16.050  81.323  1.00 98.63           H  
ATOM    642 HD12 LEU A  41       9.870 -15.462  82.442  1.00 98.63           H  
ATOM    643 HD13 LEU A  41       9.862 -14.945  80.749  1.00 98.63           H  
ATOM    644 HD21 LEU A  41       9.352 -16.522  78.947  1.00 98.63           H  
ATOM    645 HD22 LEU A  41       8.849 -18.179  79.292  1.00 98.63           H  
ATOM    646 HD23 LEU A  41      10.541 -17.685  79.542  1.00 98.63           H  
ATOM    647  N   ASP A  42       8.907 -20.546  84.013  1.00 97.38           N  
ATOM    648  CA  ASP A  42       9.366 -21.700  84.795  1.00 97.38           C  
ATOM    649  C   ASP A  42       8.487 -22.946  84.560  1.00 97.38           C  
ATOM    650  O   ASP A  42       8.977 -24.078  84.464  1.00 97.38           O  
ATOM    651  CB  ASP A  42       9.439 -21.319  86.281  1.00 97.38           C  
ATOM    652  CG  ASP A  42      10.220 -22.368  87.078  1.00 97.38           C  
ATOM    653  OD1 ASP A  42      11.299 -22.776  86.586  1.00 97.38           O  
ATOM    654  OD2 ASP A  42       9.726 -22.772  88.155  1.00 97.38           O1-
ATOM    655  H   ASP A  42       8.623 -19.717  84.514  1.00 97.38           H  
ATOM    656  HA  ASP A  42      10.377 -21.942  84.467  1.00 97.38           H  
ATOM    657  HB2 ASP A  42       8.430 -21.211  86.679  1.00 97.38           H  
ATOM    658  HB3 ASP A  42       9.953 -20.363  86.381  1.00 97.38           H  
ATOM    659  N   ASN A  43       7.191 -22.732  84.313  1.00 98.05           N  
ATOM    660  CA  ASN A  43       6.254 -23.777  83.898  1.00 98.05           C  
ATOM    661  C   ASN A  43       6.326 -24.134  82.399  1.00 98.05           C  
ATOM    662  O   ASN A  43       5.588 -25.009  81.947  1.00 98.05           O  
ATOM    663  CB  ASN A  43       4.842 -23.393  84.357  1.00 98.05           C  
ATOM    664  CG  ASN A  43       4.689 -23.536  85.859  1.00 98.05           C  
ATOM    665  ND2 ASN A  43       4.267 -22.507  86.546  1.00 98.05           N  
ATOM    666  OD1 ASN A  43       4.937 -24.576  86.443  1.00 98.05           O  
ATOM    667  H   ASN A  43       6.851 -21.784  84.387  1.00 98.05           H  
ATOM    668  HA  ASN A  43       6.526 -24.694  84.420  1.00 98.05           H  
ATOM    669  HB2 ASN A  43       4.612 -22.376  84.040  1.00 98.05           H  
ATOM    670  HB3 ASN A  43       4.114 -24.063  83.897  1.00 98.05           H  
ATOM    671 HD21 ASN A  43       4.340 -22.624  87.546  1.00 98.05           H  
ATOM    672 HD22 ASN A  43       4.405 -21.602  86.118  1.00 98.05           H  
ATOM    673  N   GLY A  44       7.243 -23.532  81.637  1.00 97.86           N  
ATOM    674  CA  GLY A  44       7.520 -23.890  80.245  1.00 97.86           C  
ATOM    675  C   GLY A  44       6.757 -23.095  79.190  1.00 97.86           C  
ATOM    676  O   GLY A  44       6.721 -23.541  78.043  1.00 97.86           O  
ATOM    677  H   GLY A  44       7.811 -22.806  82.052  1.00 97.86           H  
ATOM    678  HA2 GLY A  44       7.319 -24.949  80.085  1.00 97.86           H  
ATOM    679  HA3 GLY A  44       8.577 -23.702  80.055  1.00 97.86           H  
ATOM    680  N   ALA A  45       6.176 -21.946  79.545  1.00 98.68           N  
ATOM    681  CA  ALA A  45       5.660 -21.005  78.553  1.00 98.68           C  
ATOM    682  C   ALA A  45       6.779 -20.532  77.614  1.00 98.68           C  
ATOM    683  O   ALA A  45       7.932 -20.369  78.029  1.00 98.68           O  
ATOM    684  CB  ALA A  45       4.990 -19.817  79.252  1.00 98.68           C  
ATOM    685  H   ALA A  45       6.237 -21.634  80.504  1.00 98.68           H  
ATOM    686  HA  ALA A  45       4.906 -21.514  77.951  1.00 98.68           H  
ATOM    687  HB1 ALA A  45       5.738 -19.238  79.794  1.00 98.68           H  
ATOM    688  HB2 ALA A  45       4.525 -19.177  78.504  1.00 98.68           H  
ATOM    689  HB3 ALA A  45       4.224 -20.177  79.938  1.00 98.68           H  
ATOM    690  N   SER A  46       6.422 -20.293  76.356  1.00 98.83           N  
ATOM    691  CA  SER A  46       7.334 -19.716  75.369  1.00 98.83           C  
ATOM    692  C   SER A  46       7.654 -18.254  75.684  1.00 98.83           C  
ATOM    693  O   SER A  46       6.881 -17.551  76.348  1.00 98.83           O  
ATOM    694  CB  SER A  46       6.746 -19.832  73.961  1.00 98.83           C  
ATOM    695  OG  SER A  46       5.549 -19.086  73.862  1.00 98.83           O  
ATOM    696  H   SER A  46       5.450 -20.405  76.106  1.00 98.83           H  
ATOM    697  HA  SER A  46       8.267 -20.279  75.388  1.00 98.83           H  
ATOM    698  HB2 SER A  46       7.466 -19.454  73.236  1.00 98.83           H  
ATOM    699  HB3 SER A  46       6.541 -20.880  73.738  1.00 98.83           H  
ATOM    700  HG  SER A  46       4.896 -19.531  74.408  1.00 98.83           H  
ATOM    701  N   ALA A  47       8.768 -17.758  75.147  1.00 98.91           N  
ATOM    702  CA  ALA A  47       9.146 -16.358  75.298  1.00 98.91           C  
ATOM    703  C   ALA A  47       8.061 -15.417  74.742  1.00 98.91           C  
ATOM    704  O   ALA A  47       7.758 -14.395  75.357  1.00 98.91           O  
ATOM    705  CB  ALA A  47      10.498 -16.139  74.615  1.00 98.91           C  
ATOM    706  H   ALA A  47       9.414 -18.396  74.703  1.00 98.91           H  
ATOM    707  HA  ALA A  47       9.259 -16.140  76.360  1.00 98.91           H  
ATOM    708  HB1 ALA A  47      11.244 -16.794  75.062  1.00 98.91           H  
ATOM    709  HB2 ALA A  47      10.429 -16.355  73.549  1.00 98.91           H  
ATOM    710  HB3 ALA A  47      10.813 -15.106  74.757  1.00 98.91           H  
ATOM    711  N   VAL A  48       7.422 -15.788  73.627  1.00 98.96           N  
ATOM    712  CA  VAL A  48       6.329 -15.020  73.007  1.00 98.96           C  
ATOM    713  C   VAL A  48       5.106 -14.924  73.924  1.00 98.96           C  
ATOM    714  O   VAL A  48       4.538 -13.839  74.078  1.00 98.96           O  
ATOM    715  CB  VAL A  48       5.954 -15.635  71.643  1.00 98.96           C  
ATOM    716  CG1 VAL A  48       4.668 -15.027  71.074  1.00 98.96           C  
ATOM    717  CG2 VAL A  48       7.083 -15.409  70.627  1.00 98.96           C  
ATOM    718  H   VAL A  48       7.706 -16.655  73.194  1.00 98.96           H  
ATOM    719  HA  VAL A  48       6.674 -13.999  72.836  1.00 98.96           H  
ATOM    720  HB  VAL A  48       5.802 -16.708  71.760  1.00 98.96           H  
ATOM    721 HG11 VAL A  48       4.547 -15.311  70.029  1.00 98.96           H  
ATOM    722 HG12 VAL A  48       3.804 -15.390  71.631  1.00 98.96           H  
ATOM    723 HG13 VAL A  48       4.721 -13.942  71.160  1.00 98.96           H  
ATOM    724 HG21 VAL A  48       6.829 -15.879  69.678  1.00 98.96           H  
ATOM    725 HG22 VAL A  48       8.013 -15.855  70.983  1.00 98.96           H  
ATOM    726 HG23 VAL A  48       7.237 -14.342  70.464  1.00 98.96           H  
ATOM    727  N   GLU A  49       4.705 -16.024  74.566  1.00 98.90           N  
ATOM    728  CA  GLU A  49       3.598 -16.020  75.532  1.00 98.90           C  
ATOM    729  C   GLU A  49       3.927 -15.163  76.758  1.00 98.90           C  
ATOM    730  O   GLU A  49       3.098 -14.355  77.185  1.00 98.90           O  
ATOM    731  CB  GLU A  49       3.284 -17.452  75.986  1.00 98.90           C  
ATOM    732  CG  GLU A  49       2.579 -18.276  74.900  1.00 98.90           C  
ATOM    733  CD  GLU A  49       2.600 -19.774  75.234  1.00 98.90           C  
ATOM    734  OE1 GLU A  49       1.529 -20.410  75.153  1.00 98.90           O  
ATOM    735  OE2 GLU A  49       3.714 -20.273  75.532  1.00 98.90           O1-
ATOM    736  H   GLU A  49       5.211 -16.887  74.425  1.00 98.90           H  
ATOM    737  HA  GLU A  49       2.707 -15.596  75.068  1.00 98.90           H  
ATOM    738  HB2 GLU A  49       4.219 -17.929  76.284  1.00 98.90           H  
ATOM    739  HB3 GLU A  49       2.633 -17.416  76.860  1.00 98.90           H  
ATOM    740  HG2 GLU A  49       3.068 -18.120  73.939  1.00 98.90           H  
ATOM    741  HG3 GLU A  49       1.553 -17.921  74.807  1.00 98.90           H  
ATOM    742  N   ALA A  50       5.144 -15.297  77.292  1.00 98.96           N  
ATOM    743  CA  ALA A  50       5.603 -14.535  78.449  1.00 98.96           C  
ATOM    744  C   ALA A  50       5.651 -13.026  78.169  1.00 98.96           C  
ATOM    745  O   ALA A  50       5.146 -12.237  78.969  1.00 98.96           O  
ATOM    746  CB  ALA A  50       6.975 -15.076  78.854  1.00 98.96           C  
ATOM    747  H   ALA A  50       5.770 -15.981  76.891  1.00 98.96           H  
ATOM    748  HA  ALA A  50       4.908 -14.698  79.272  1.00 98.96           H  
ATOM    749  HB1 ALA A  50       7.689 -14.933  78.043  1.00 98.96           H  
ATOM    750  HB2 ALA A  50       6.892 -16.141  79.072  1.00 98.96           H  
ATOM    751  HB3 ALA A  50       7.337 -14.554  79.740  1.00 98.96           H  
ATOM    752  N   VAL A  51       6.197 -12.625  77.018  1.00 98.97           N  
ATOM    753  CA  VAL A  51       6.243 -11.225  76.574  1.00 98.97           C  
ATOM    754  C   VAL A  51       4.842 -10.669  76.380  1.00 98.97           C  
ATOM    755  O   VAL A  51       4.528  -9.619  76.935  1.00 98.97           O  
ATOM    756  CB  VAL A  51       7.063 -11.098  75.281  1.00 98.97           C  
ATOM    757  CG1 VAL A  51       6.876  -9.759  74.570  1.00 98.97           C  
ATOM    758  CG2 VAL A  51       8.554 -11.234  75.590  1.00 98.97           C  
ATOM    759  H   VAL A  51       6.613 -13.326  76.420  1.00 98.97           H  
ATOM    760  HA  VAL A  51       6.719 -10.618  77.344  1.00 98.97           H  
ATOM    761  HB  VAL A  51       6.768 -11.889  74.592  1.00 98.97           H  
ATOM    762 HG11 VAL A  51       7.167  -8.938  75.225  1.00 98.97           H  
ATOM    763 HG12 VAL A  51       5.842  -9.618  74.255  1.00 98.97           H  
ATOM    764 HG13 VAL A  51       7.493  -9.755  73.672  1.00 98.97           H  
ATOM    765 HG21 VAL A  51       9.098 -11.299  74.647  1.00 98.97           H  
ATOM    766 HG22 VAL A  51       8.746 -12.138  76.169  1.00 98.97           H  
ATOM    767 HG23 VAL A  51       8.916 -10.363  76.135  1.00 98.97           H  
ATOM    768  N   THR A  52       3.980 -11.386  75.653  1.00 98.95           N  
ATOM    769  CA  THR A  52       2.605 -10.933  75.406  1.00 98.95           C  
ATOM    770  C   THR A  52       1.869 -10.738  76.727  1.00 98.95           C  
ATOM    771  O   THR A  52       1.304  -9.673  76.972  1.00 98.95           O  
ATOM    772  CB  THR A  52       1.826 -11.921  74.528  1.00 98.95           C  
ATOM    773  CG2 THR A  52       0.418 -11.407  74.209  1.00 98.95           C  
ATOM    774  OG1 THR A  52       2.508 -12.147  73.314  1.00 98.95           O  
ATOM    775  H   THR A  52       4.297 -12.249  75.236  1.00 98.95           H  
ATOM    776  HA  THR A  52       2.635  -9.971  74.892  1.00 98.95           H  
ATOM    777  HB  THR A  52       1.740 -12.872  75.053  1.00 98.95           H  
ATOM    778  HG1 THR A  52       3.266 -12.703  73.507  1.00 98.95           H  
ATOM    779 HG21 THR A  52       0.206 -10.457  74.700  1.00 98.95           H  
ATOM    780 HG22 THR A  52       0.303 -11.246  73.136  1.00 98.95           H  
ATOM    781 HG23 THR A  52      -0.320 -12.139  74.538  1.00 98.95           H  
ATOM    782  N   LYS A  53       1.925 -11.729  77.627  1.00 98.94           N  
ATOM    783  CA  LYS A  53       1.236 -11.639  78.915  1.00 98.94           C  
ATOM    784  C   LYS A  53       1.834 -10.556  79.815  1.00 98.94           C  
ATOM    785  O   LYS A  53       1.081  -9.883  80.513  1.00 98.94           O  
ATOM    786  CB  LYS A  53       1.212 -13.022  79.586  1.00 98.94           C  
ATOM    787  CG  LYS A  53       0.367 -13.074  80.873  1.00 98.94           C  
ATOM    788  CD  LYS A  53      -1.083 -12.625  80.649  1.00 98.94           C  
ATOM    789  CE  LYS A  53      -1.887 -12.705  81.946  1.00 98.94           C  
ATOM    790  NZ  LYS A  53      -3.210 -12.055  81.764  1.00 98.94           N1+
ATOM    791  H   LYS A  53       2.437 -12.570  77.400  1.00 98.94           H  
ATOM    792  HA  LYS A  53       0.218 -11.319  78.691  1.00 98.94           H  
ATOM    793  HB2 LYS A  53       0.803 -13.745  78.880  1.00 98.94           H  
ATOM    794  HB3 LYS A  53       2.231 -13.331  79.816  1.00 98.94           H  
ATOM    795  HG2 LYS A  53       0.362 -14.100  81.240  1.00 98.94           H  
ATOM    796  HG3 LYS A  53       0.815 -12.439  81.637  1.00 98.94           H  
ATOM    797  HD2 LYS A  53      -1.091 -11.587  80.318  1.00 98.94           H  
ATOM    798  HD3 LYS A  53      -1.543 -13.248  79.882  1.00 98.94           H  
ATOM    799  HE2 LYS A  53      -1.998 -13.751  82.233  1.00 98.94           H  
ATOM    800  HE3 LYS A  53      -1.326 -12.192  82.726  1.00 98.94           H  
ATOM    801  HZ1 LYS A  53      -3.731 -12.486  81.014  1.00 98.94           H  
ATOM    802  HZ2 LYS A  53      -3.754 -12.075  82.615  1.00 98.94           H  
ATOM    803  HZ3 LYS A  53      -3.082 -11.083  81.519  1.00 98.94           H  
ATOM    804  N   GLY A  54       3.153 -10.368  79.790  1.00 98.96           N  
ATOM    805  CA  GLY A  54       3.826  -9.313  80.544  1.00 98.96           C  
ATOM    806  C   GLY A  54       3.426  -7.919  80.071  1.00 98.96           C  
ATOM    807  O   GLY A  54       3.078  -7.081  80.898  1.00 98.96           O  
ATOM    808  H   GLY A  54       3.719 -10.975  79.214  1.00 98.96           H  
ATOM    809  HA2 GLY A  54       4.903  -9.433  80.432  1.00 98.96           H  
ATOM    810  HA3 GLY A  54       3.568  -9.392  81.600  1.00 98.96           H  
ATOM    811  N   CYS A  55       3.387  -7.695  78.754  1.00 98.96           N  
ATOM    812  CA  CYS A  55       2.885  -6.451  78.181  1.00 98.96           C  
ATOM    813  C   CYS A  55       1.420  -6.216  78.553  1.00 98.96           C  
ATOM    814  O   CYS A  55       1.107  -5.116  78.979  1.00 98.96           O  
ATOM    815  CB  CYS A  55       3.060  -6.478  76.661  1.00 98.96           C  
ATOM    816  SG  CYS A  55       4.798  -6.229  76.201  1.00 98.96           S  
ATOM    817  H   CYS A  55       3.717  -8.407  78.119  1.00 98.96           H  
ATOM    818  HA  CYS A  55       3.451  -5.612  78.585  1.00 98.96           H  
ATOM    819  HB2 CYS A  55       2.716  -7.442  76.288  1.00 98.96           H  
ATOM    820  HB3 CYS A  55       2.460  -5.686  76.213  1.00 98.96           H  
ATOM    821  HG  CYS A  55       4.899  -4.958  76.596  1.00 98.96           H  
ATOM    822  N   MET A  56       0.550  -7.232  78.488  1.00 98.93           N  
ATOM    823  CA  MET A  56      -0.853  -7.079  78.905  1.00 98.93           C  
ATOM    824  C   MET A  56      -0.976  -6.651  80.372  1.00 98.93           C  
ATOM    825  O   MET A  56      -1.735  -5.745  80.678  1.00 98.93           O  
ATOM    826  CB  MET A  56      -1.633  -8.383  78.717  1.00 98.93           C  
ATOM    827  CG  MET A  56      -1.864  -8.762  77.255  1.00 98.93           C  
ATOM    828  SD  MET A  56      -2.689 -10.366  77.059  1.00 98.93           S  
ATOM    829  CE  MET A  56      -4.380  -9.871  77.494  1.00 98.93           C  
ATOM    830  H   MET A  56       0.850  -8.108  78.086  1.00 98.93           H  
ATOM    831  HA  MET A  56      -1.321  -6.303  78.299  1.00 98.93           H  
ATOM    832  HB2 MET A  56      -2.606  -8.266  79.194  1.00 98.93           H  
ATOM    833  HB3 MET A  56      -1.107  -9.197  79.216  1.00 98.93           H  
ATOM    834  HG2 MET A  56      -2.463  -7.989  76.774  1.00 98.93           H  
ATOM    835  HG3 MET A  56      -0.905  -8.802  76.737  1.00 98.93           H  
ATOM    836  HE1 MET A  56      -5.053 -10.724  77.398  1.00 98.93           H  
ATOM    837  HE2 MET A  56      -4.417  -9.491  78.516  1.00 98.93           H  
ATOM    838  HE3 MET A  56      -4.714  -9.082  76.820  1.00 98.93           H  
ATOM    839  N   LEU A  57      -0.209  -7.263  81.285  1.00 98.90           N  
ATOM    840  CA  LEU A  57      -0.237  -6.877  82.702  1.00 98.90           C  
ATOM    841  C   LEU A  57       0.272  -5.446  82.934  1.00 98.90           C  
ATOM    842  O   LEU A  57      -0.222  -4.772  83.831  1.00 98.90           O  
ATOM    843  CB  LEU A  57       0.594  -7.865  83.539  1.00 98.90           C  
ATOM    844  CG  LEU A  57       0.019  -9.284  83.678  1.00 98.90           C  
ATOM    845  CD1 LEU A  57       0.986 -10.144  84.495  1.00 98.90           C  
ATOM    846  CD2 LEU A  57      -1.339  -9.315  84.383  1.00 98.90           C  
ATOM    847  H   LEU A  57       0.432  -7.982  80.979  1.00 98.90           H  
ATOM    848  HA  LEU A  57      -1.270  -6.881  83.048  1.00 98.90           H  
ATOM    849  HB2 LEU A  57       1.593  -7.926  83.107  1.00 98.90           H  
ATOM    850  HB3 LEU A  57       0.692  -7.446  84.540  1.00 98.90           H  
ATOM    851  HG  LEU A  57      -0.104  -9.740  82.695  1.00 98.90           H  
ATOM    852 HD11 LEU A  57       1.059  -9.755  85.511  1.00 98.90           H  
ATOM    853 HD12 LEU A  57       0.641 -11.178  84.518  1.00 98.90           H  
ATOM    854 HD13 LEU A  57       1.974 -10.113  84.037  1.00 98.90           H  
ATOM    855 HD21 LEU A  57      -2.084  -8.809  83.769  1.00 98.90           H  
ATOM    856 HD22 LEU A  57      -1.655 -10.345  84.553  1.00 98.90           H  
ATOM    857 HD23 LEU A  57      -1.269  -8.793  85.337  1.00 98.90           H  
ATOM    858  N   LEU A  58       1.247  -4.989  82.143  1.00 98.73           N  
ATOM    859  CA  LEU A  58       1.734  -3.605  82.179  1.00 98.73           C  
ATOM    860  C   LEU A  58       0.732  -2.623  81.552  1.00 98.73           C  
ATOM    861  O   LEU A  58       0.586  -1.518  82.056  1.00 98.73           O  
ATOM    862  CB  LEU A  58       3.097  -3.528  81.465  1.00 98.73           C  
ATOM    863  CG  LEU A  58       4.249  -4.184  82.243  1.00 98.73           C  
ATOM    864  CD1 LEU A  58       5.441  -4.466  81.328  1.00 98.73           C  
ATOM    865  CD2 LEU A  58       4.735  -3.289  83.386  1.00 98.73           C  
ATOM    866  H   LEU A  58       1.620  -5.606  81.437  1.00 98.73           H  
ATOM    867  HA  LEU A  58       1.853  -3.297  83.218  1.00 98.73           H  
ATOM    868  HB2 LEU A  58       3.346  -2.481  81.295  1.00 98.73           H  
ATOM    869  HB3 LEU A  58       2.999  -4.005  80.490  1.00 98.73           H  
ATOM    870  HG  LEU A  58       3.917  -5.138  82.655  1.00 98.73           H  
ATOM    871 HD11 LEU A  58       6.180  -5.049  81.878  1.00 98.73           H  
ATOM    872 HD12 LEU A  58       5.112  -5.049  80.468  1.00 98.73           H  
ATOM    873 HD13 LEU A  58       5.900  -3.537  80.991  1.00 98.73           H  
ATOM    874 HD21 LEU A  58       3.913  -3.086  84.072  1.00 98.73           H  
ATOM    875 HD22 LEU A  58       5.102  -2.342  82.991  1.00 98.73           H  
ATOM    876 HD23 LEU A  58       5.535  -3.786  83.935  1.00 98.73           H  
ATOM    877  N   GLU A  59       0.041  -3.027  80.484  1.00 98.75           N  
ATOM    878  CA  GLU A  59      -1.038  -2.271  79.829  1.00 98.75           C  
ATOM    879  C   GLU A  59      -2.307  -2.182  80.693  1.00 98.75           C  
ATOM    880  O   GLU A  59      -3.093  -1.250  80.557  1.00 98.75           O  
ATOM    881  CB  GLU A  59      -1.399  -2.950  78.494  1.00 98.75           C  
ATOM    882  CG  GLU A  59      -0.388  -2.722  77.358  1.00 98.75           C  
ATOM    883  CD  GLU A  59      -0.715  -3.548  76.100  1.00 98.75           C  
ATOM    884  OE1 GLU A  59      -0.202  -3.204  75.007  1.00 98.75           O  
ATOM    885  OE2 GLU A  59      -1.503  -4.515  76.179  1.00 98.75           O1-
ATOM    886  H   GLU A  59       0.254  -3.937  80.100  1.00 98.75           H  
ATOM    887  HA  GLU A  59      -0.706  -1.250  79.643  1.00 98.75           H  
ATOM    888  HB2 GLU A  59      -1.509  -4.019  78.676  1.00 98.75           H  
ATOM    889  HB3 GLU A  59      -2.366  -2.578  78.153  1.00 98.75           H  
ATOM    890  HG2 GLU A  59       0.621  -2.964  77.695  1.00 98.75           H  
ATOM    891  HG3 GLU A  59      -0.401  -1.663  77.101  1.00 98.75           H  
ATOM    892  N   ASP A  60      -2.532  -3.152  81.577  1.00 98.64           N  
ATOM    893  CA  ASP A  60      -3.660  -3.156  82.511  1.00 98.64           C  
ATOM    894  C   ASP A  60      -3.371  -2.353  83.794  1.00 98.64           C  
ATOM    895  O   ASP A  60      -4.281  -2.133  84.593  1.00 98.64           O  
ATOM    896  CB  ASP A  60      -4.045  -4.608  82.850  1.00 98.64           C  
ATOM    897  CG  ASP A  60      -4.714  -5.389  81.709  1.00 98.64           C  
ATOM    898  OD1 ASP A  60      -5.292  -4.763  80.786  1.00 98.64           O  
ATOM    899  OD2 ASP A  60      -4.740  -6.640  81.807  1.00 98.64           O1-
ATOM    900  H   ASP A  60      -1.935  -3.966  81.550  1.00 98.64           H  
ATOM    901  HA  ASP A  60      -4.520  -2.682  82.036  1.00 98.64           H  
ATOM    902  HB2 ASP A  60      -3.155  -5.143  83.184  1.00 98.64           H  
ATOM    903  HB3 ASP A  60      -4.749  -4.596  83.683  1.00 98.64           H  
ATOM    904  N   GLU A  61      -2.125  -1.926  84.019  1.00 96.29           N  
ATOM    905  CA  GLU A  61      -1.686  -1.225  85.226  1.00 96.29           C  
ATOM    906  C   GLU A  61      -1.694   0.309  85.010  1.00 96.29           C  
ATOM    907  O   GLU A  61      -0.784   0.852  84.376  1.00 96.29           O  
ATOM    908  CB  GLU A  61      -0.341  -1.816  85.663  1.00 96.29           C  
ATOM    909  CG  GLU A  61       0.400  -1.014  86.725  1.00 96.29           C  
ATOM    910  CD  GLU A  61      -0.324  -0.798  88.060  1.00 96.29           C  
ATOM    911  OE1 GLU A  61      -0.789   0.340  88.317  1.00 96.29           O  
ATOM    912  OE2 GLU A  61      -0.225  -1.686  88.936  1.00 96.29           O1-
ATOM    913  H   GLU A  61      -1.442  -2.071  83.290  1.00 96.29           H  
ATOM    914  HA  GLU A  61      -2.365  -1.479  86.041  1.00 96.29           H  
ATOM    915  HB2 GLU A  61       0.309  -1.896  84.792  1.00 96.29           H  
ATOM    916  HB3 GLU A  61      -0.509  -2.825  86.041  1.00 96.29           H  
ATOM    917  HG2 GLU A  61       1.339  -1.530  86.923  1.00 96.29           H  
ATOM    918  HG3 GLU A  61       0.654  -0.057  86.268  1.00 96.29           H  
ATOM    919  N   PRO A  62      -2.676   1.047  85.579  1.00 95.28           N  
ATOM    920  CA  PRO A  62      -2.959   2.441  85.212  1.00 95.28           C  
ATOM    921  C   PRO A  62      -1.840   3.454  85.467  1.00 95.28           C  
ATOM    922  O   PRO A  62      -1.899   4.577  84.961  1.00 95.28           O  
ATOM    923  CB  PRO A  62      -4.212   2.828  86.002  1.00 95.28           C  
ATOM    924  CG  PRO A  62      -4.911   1.500  86.244  1.00 95.28           C  
ATOM    925  CD  PRO A  62      -3.733   0.564  86.461  1.00 95.28           C  
ATOM    926  HA  PRO A  62      -3.198   2.464  84.149  1.00 95.28           H  
ATOM    927  HB2 PRO A  62      -3.931   3.266  86.961  1.00 95.28           H  
ATOM    928  HB3 PRO A  62      -4.844   3.516  85.440  1.00 95.28           H  
ATOM    929  HG2 PRO A  62      -5.567   1.534  87.113  1.00 95.28           H  
ATOM    930  HG3 PRO A  62      -5.458   1.197  85.352  1.00 95.28           H  
ATOM    931  HD2 PRO A  62      -4.060  -0.453  86.241  1.00 95.28           H  
ATOM    932  HD3 PRO A  62      -3.393   0.626  87.495  1.00 95.28           H  
ATOM    933  N   ARG A  63      -0.834   3.105  86.283  1.00 92.11           N  
ATOM    934  CA  ARG A  63       0.324   3.985  86.525  1.00 92.11           C  
ATOM    935  C   ARG A  63       1.274   4.058  85.329  1.00 92.11           C  
ATOM    936  O   ARG A  63       2.104   4.967  85.273  1.00 92.11           O  
ATOM    937  CB  ARG A  63       1.064   3.558  87.802  1.00 92.11           C  
ATOM    938  CG  ARG A  63       1.995   2.357  87.559  1.00 92.11           C  
ATOM    939  CD  ARG A  63       2.537   1.708  88.829  1.00 92.11           C  
ATOM    940  NE  ARG A  63       1.446   1.356  89.742  1.00 92.11           N  
ATOM    941  CZ  ARG A  63       1.278   1.774  90.975  1.00 92.11           C  
ATOM    942  NH1 ARG A  63       2.043   2.647  91.560  1.00 92.11           N1+
ATOM    943  NH2 ARG A  63       0.294   1.300  91.670  1.00 92.11           N  
ATOM    944  H   ARG A  63      -0.850   2.177  86.681  1.00 92.11           H  
ATOM    945  HA  ARG A  63      -0.048   4.998  86.676  1.00 92.11           H  
ATOM    946  HB2 ARG A  63       0.320   3.332  88.565  1.00 92.11           H  
ATOM    947  HB3 ARG A  63       1.667   4.393  88.159  1.00 92.11           H  
ATOM    948  HG2 ARG A  63       1.445   1.609  86.988  1.00 92.11           H  
ATOM    949  HG3 ARG A  63       2.848   2.675  86.960  1.00 92.11           H  
ATOM    950  HD2 ARG A  63       3.239   2.394  89.302  1.00 92.11           H  
ATOM    951  HD3 ARG A  63       3.076   0.802  88.554  1.00 92.11           H  
ATOM    952  HE  ARG A  63       0.691   0.810  89.349  1.00 92.11           H  
ATOM    953 HH11 ARG A  63       1.989   2.755  92.563  1.00 92.11           H  
ATOM    954 HH12 ARG A  63       2.738   3.185  91.063  1.00 92.11           H  
ATOM    955 HH21 ARG A  63       0.178   1.585  92.631  1.00 92.11           H  
ATOM    956 HH22 ARG A  63      -0.310   0.631  91.215  1.00 92.11           H  
ATOM    957  N   PHE A  64       1.224   3.093  84.413  1.00 94.83           N  
ATOM    958  CA  PHE A  64       2.123   3.047  83.266  1.00 94.83           C  
ATOM    959  C   PHE A  64       1.483   3.670  82.024  1.00 94.83           C  
ATOM    960  O   PHE A  64       0.270   3.799  81.914  1.00 94.83           O  
ATOM    961  CB  PHE A  64       2.636   1.623  83.049  1.00 94.83           C  
ATOM    962  CG  PHE A  64       3.419   1.041  84.216  1.00 94.83           C  
ATOM    963  CD1 PHE A  64       4.511   1.740  84.771  1.00 94.83           C  
ATOM    964  CD2 PHE A  64       3.060  -0.208  84.753  1.00 94.83           C  
ATOM    965  CE1 PHE A  64       5.208   1.217  85.876  1.00 94.83           C  
ATOM    966  CE2 PHE A  64       3.764  -0.739  85.849  1.00 94.83           C  
ATOM    967  CZ  PHE A  64       4.828  -0.022  86.419  1.00 94.83           C  
ATOM    968  H   PHE A  64       0.491   2.401  84.463  1.00 94.83           H  
ATOM    969  HA  PHE A  64       2.996   3.663  83.481  1.00 94.83           H  
ATOM    970  HB2 PHE A  64       3.299   1.652  82.184  1.00 94.83           H  
ATOM    971  HB3 PHE A  64       1.791   0.977  82.808  1.00 94.83           H  
ATOM    972  HD1 PHE A  64       4.804   2.691  84.352  1.00 94.83           H  
ATOM    973  HD2 PHE A  64       2.233  -0.755  84.323  1.00 94.83           H  
ATOM    974  HE1 PHE A  64       6.033   1.762  86.311  1.00 94.83           H  
ATOM    975  HE2 PHE A  64       3.477  -1.695  86.262  1.00 94.83           H  
ATOM    976  HZ  PHE A  64       5.347  -0.428  87.275  1.00 94.83           H  
ATOM    977  N   ASN A  65       2.308   4.151  81.093  1.00 95.61           N  
ATOM    978  CA  ASN A  65       1.835   4.841  79.894  1.00 95.61           C  
ATOM    979  C   ASN A  65       1.681   3.857  78.723  1.00 95.61           C  
ATOM    980  O   ASN A  65       2.380   3.961  77.715  1.00 95.61           O  
ATOM    981  CB  ASN A  65       2.756   6.040  79.615  1.00 95.61           C  
ATOM    982  CG  ASN A  65       2.362   6.806  78.374  1.00 95.61           C  
ATOM    983  ND2 ASN A  65       3.274   7.552  77.804  1.00 95.61           N  
ATOM    984  OD1 ASN A  65       1.223   6.759  77.942  1.00 95.61           O  
ATOM    985  H   ASN A  65       3.298   3.970  81.170  1.00 95.61           H  
ATOM    986  HA  ASN A  65       0.834   5.233  80.076  1.00 95.61           H  
ATOM    987  HB2 ASN A  65       2.768   6.724  80.464  1.00 95.61           H  
ATOM    988  HB3 ASN A  65       3.764   5.663  79.444  1.00 95.61           H  
ATOM    989 HD21 ASN A  65       3.080   7.987  76.913  1.00 95.61           H  
ATOM    990 HD22 ASN A  65       4.171   7.720  78.239  1.00 95.61           H  
ATOM    991  N   ALA A  66       0.778   2.891  78.872  1.00 97.80           N  
ATOM    992  CA  ALA A  66       0.393   1.923  77.846  1.00 97.80           C  
ATOM    993  C   ALA A  66      -0.961   1.312  78.217  1.00 97.80           C  
ATOM    994  O   ALA A  66      -1.204   1.095  79.399  1.00 97.80           O  
ATOM    995  CB  ALA A  66       1.458   0.827  77.772  1.00 97.80           C  
ATOM    996  H   ALA A  66       0.265   2.832  79.740  1.00 97.80           H  
ATOM    997  HA  ALA A  66       0.311   2.414  76.876  1.00 97.80           H  
ATOM    998  HB1 ALA A  66       1.515   0.310  78.730  1.00 97.80           H  
ATOM    999  HB2 ALA A  66       1.195   0.111  76.994  1.00 97.80           H  
ATOM   1000  HB3 ALA A  66       2.427   1.268  77.536  1.00 97.80           H  
ATOM   1001  N   GLY A  67      -1.821   1.017  77.239  1.00 98.46           N  
ATOM   1002  CA  GLY A  67      -3.157   0.503  77.536  1.00 98.46           C  
ATOM   1003  C   GLY A  67      -3.937   1.457  78.445  1.00 98.46           C  
ATOM   1004  O   GLY A  67      -4.035   2.656  78.179  1.00 98.46           O  
ATOM   1005  H   GLY A  67      -1.609   1.288  76.289  1.00 98.46           H  
ATOM   1006  HA2 GLY A  67      -3.065  -0.461  78.037  1.00 98.46           H  
ATOM   1007  HA3 GLY A  67      -3.724   0.349  76.619  1.00 98.46           H  
ATOM   1008  N   THR A  68      -4.476   0.928  79.539  1.00 98.16           N  
ATOM   1009  CA  THR A  68      -5.151   1.723  80.568  1.00 98.16           C  
ATOM   1010  C   THR A  68      -4.156   2.665  81.233  1.00 98.16           C  
ATOM   1011  O   THR A  68      -3.177   2.229  81.826  1.00 98.16           O  
ATOM   1012  CB  THR A  68      -5.790   0.836  81.641  1.00 98.16           C  
ATOM   1013  CG2 THR A  68      -6.683   1.647  82.581  1.00 98.16           C  
ATOM   1014  OG1 THR A  68      -6.614  -0.132  81.032  1.00 98.16           O  
ATOM   1015  H   THR A  68      -4.158   0.005  79.798  1.00 98.16           H  
ATOM   1016  HA  THR A  68      -5.937   2.311  80.095  1.00 98.16           H  
ATOM   1017  HB  THR A  68      -5.019   0.329  82.220  1.00 98.16           H  
ATOM   1018  HG1 THR A  68      -6.017  -0.818  80.725  1.00 98.16           H  
ATOM   1019 HG21 THR A  68      -7.175   0.971  83.282  1.00 98.16           H  
ATOM   1020 HG22 THR A  68      -7.440   2.183  82.008  1.00 98.16           H  
ATOM   1021 HG23 THR A  68      -6.082   2.359  83.146  1.00 98.16           H  
ATOM   1022  N   GLY A  69      -4.430   3.966  81.176  1.00 95.83           N  
ATOM   1023  CA  GLY A  69      -3.501   4.980  81.664  1.00 95.83           C  
ATOM   1024  C   GLY A  69      -2.527   5.477  80.601  1.00 95.83           C  
ATOM   1025  O   GLY A  69      -1.520   6.067  80.954  1.00 95.83           O  
ATOM   1026  H   GLY A  69      -5.264   4.259  80.688  1.00 95.83           H  
ATOM   1027  HA2 GLY A  69      -2.921   4.588  82.500  1.00 95.83           H  
ATOM   1028  HA3 GLY A  69      -4.073   5.840  82.013  1.00 95.83           H  
ATOM   1029  N   SER A  70      -2.786   5.299  79.307  1.00 96.96           N  
ATOM   1030  CA  SER A  70      -2.033   6.009  78.264  1.00 96.96           C  
ATOM   1031  C   SER A  70      -2.215   7.537  78.317  1.00 96.96           C  
ATOM   1032  O   SER A  70      -3.277   8.043  78.683  1.00 96.96           O  
ATOM   1033  CB  SER A  70      -2.412   5.466  76.891  1.00 96.96           C  
ATOM   1034  OG  SER A  70      -1.720   4.255  76.659  1.00 96.96           O  
ATOM   1035  H   SER A  70      -3.535   4.679  79.032  1.00 96.96           H  
ATOM   1036  HA  SER A  70      -0.975   5.803  78.425  1.00 96.96           H  
ATOM   1037  HB2 SER A  70      -2.141   6.188  76.120  1.00 96.96           H  
ATOM   1038  HB3 SER A  70      -3.487   5.285  76.854  1.00 96.96           H  
ATOM   1039  HG  SER A  70      -0.798   4.386  76.890  1.00 96.96           H  
ATOM   1040  N   VAL A  71      -1.164   8.281  77.943  1.00 94.45           N  
ATOM   1041  CA  VAL A  71      -1.214   9.742  77.762  1.00 94.45           C  
ATOM   1042  C   VAL A  71      -2.131  10.113  76.597  1.00 94.45           C  
ATOM   1043  O   VAL A  71      -2.477   9.291  75.746  1.00 94.45           O  
ATOM   1044  CB  VAL A  71       0.170  10.399  77.538  1.00 94.45           C  
ATOM   1045  CG1 VAL A  71       1.082  10.430  78.763  1.00 94.45           C  
ATOM   1046  CG2 VAL A  71       0.934   9.771  76.371  1.00 94.45           C  
ATOM   1047  H   VAL A  71      -0.327   7.802  77.646  1.00 94.45           H  
ATOM   1048  HA  VAL A  71      -1.649  10.187  78.657  1.00 94.45           H  
ATOM   1049  HB  VAL A  71      -0.002  11.446  77.291  1.00 94.45           H  
ATOM   1050 HG11 VAL A  71       1.530   9.453  78.941  1.00 94.45           H  
ATOM   1051 HG12 VAL A  71       0.544  10.801  79.635  1.00 94.45           H  
ATOM   1052 HG13 VAL A  71       1.898  11.129  78.574  1.00 94.45           H  
ATOM   1053 HG21 VAL A  71       0.912   8.682  76.417  1.00 94.45           H  
ATOM   1054 HG22 VAL A  71       0.482  10.078  75.428  1.00 94.45           H  
ATOM   1055 HG23 VAL A  71       1.976  10.088  76.393  1.00 94.45           H  
ATOM   1056  N   VAL A  72      -2.536  11.379  76.571  1.00 94.43           N  
ATOM   1057  CA  VAL A  72      -3.545  11.895  75.649  1.00 94.43           C  
ATOM   1058  C   VAL A  72      -2.893  12.821  74.620  1.00 94.43           C  
ATOM   1059  O   VAL A  72      -2.146  13.731  74.986  1.00 94.43           O  
ATOM   1060  CB  VAL A  72      -4.652  12.599  76.449  1.00 94.43           C  
ATOM   1061  CG1 VAL A  72      -5.821  12.964  75.542  1.00 94.43           C  
ATOM   1062  CG2 VAL A  72      -5.211  11.739  77.589  1.00 94.43           C  
ATOM   1063  H   VAL A  72      -2.174  12.014  77.270  1.00 94.43           H  
ATOM   1064  HA  VAL A  72      -4.004  11.063  75.115  1.00 94.43           H  
ATOM   1065  HB  VAL A  72      -4.243  13.508  76.892  1.00 94.43           H  
ATOM   1066 HG11 VAL A  72      -5.476  13.616  74.740  1.00 94.43           H  
ATOM   1067 HG12 VAL A  72      -6.579  13.486  76.124  1.00 94.43           H  
ATOM   1068 HG13 VAL A  72      -6.255  12.057  75.119  1.00 94.43           H  
ATOM   1069 HG21 VAL A  72      -4.447  11.571  78.348  1.00 94.43           H  
ATOM   1070 HG22 VAL A  72      -6.042  12.256  78.070  1.00 94.43           H  
ATOM   1071 HG23 VAL A  72      -5.548  10.778  77.202  1.00 94.43           H  
ATOM   1072  N   GLN A  73      -3.201  12.625  73.334  1.00 94.00           N  
ATOM   1073  CA  GLN A  73      -2.686  13.469  72.251  1.00 94.00           C  
ATOM   1074  C   GLN A  73      -3.313  14.875  72.275  1.00 94.00           C  
ATOM   1075  O   GLN A  73      -4.260  15.165  73.013  1.00 94.00           O  
ATOM   1076  CB  GLN A  73      -2.890  12.794  70.881  1.00 94.00           C  
ATOM   1077  CG  GLN A  73      -2.143  11.456  70.765  1.00 94.00           C  
ATOM   1078  CD  GLN A  73      -1.901  11.006  69.325  1.00 94.00           C  
ATOM   1079  NE2 GLN A  73      -0.948  10.126  69.111  1.00 94.00           N  
ATOM   1080  OE1 GLN A  73      -2.588  11.389  68.385  1.00 94.00           O  
ATOM   1081  H   GLN A  73      -3.849  11.889  73.095  1.00 94.00           H  
ATOM   1082  HA  GLN A  73      -1.614  13.595  72.400  1.00 94.00           H  
ATOM   1083  HB2 GLN A  73      -3.952  12.635  70.698  1.00 94.00           H  
ATOM   1084  HB3 GLN A  73      -2.505  13.462  70.110  1.00 94.00           H  
ATOM   1085  HG2 GLN A  73      -1.179  11.542  71.265  1.00 94.00           H  
ATOM   1086  HG3 GLN A  73      -2.708  10.680  71.283  1.00 94.00           H  
ATOM   1087 HE21 GLN A  73      -0.388   9.800  69.886  1.00 94.00           H  
ATOM   1088 HE22 GLN A  73      -0.784   9.766  68.183  1.00 94.00           H  
ATOM   1089  N   SER A  74      -2.796  15.784  71.448  1.00 92.80           N  
ATOM   1090  CA  SER A  74      -3.237  17.189  71.384  1.00 92.80           C  
ATOM   1091  C   SER A  74      -4.740  17.405  71.121  1.00 92.80           C  
ATOM   1092  O   SER A  74      -5.272  18.454  71.497  1.00 92.80           O  
ATOM   1093  CB  SER A  74      -2.421  17.939  70.325  1.00 92.80           C  
ATOM   1094  OG  SER A  74      -2.423  17.246  69.093  1.00 92.80           O  
ATOM   1095  H   SER A  74      -2.013  15.507  70.872  1.00 92.80           H  
ATOM   1096  HA  SER A  74      -3.019  17.650  72.347  1.00 92.80           H  
ATOM   1097  HB2 SER A  74      -2.836  18.937  70.182  1.00 92.80           H  
ATOM   1098  HB3 SER A  74      -1.391  18.037  70.668  1.00 92.80           H  
ATOM   1099  HG  SER A  74      -1.739  16.576  69.166  1.00 92.80           H  
ATOM   1100  N   ASP A  75      -5.453  16.433  70.546  1.00 93.84           N  
ATOM   1101  CA  ASP A  75      -6.902  16.477  70.291  1.00 93.84           C  
ATOM   1102  C   ASP A  75      -7.767  15.865  71.405  1.00 93.84           C  
ATOM   1103  O   ASP A  75      -8.992  15.822  71.285  1.00 93.84           O  
ATOM   1104  CB  ASP A  75      -7.211  15.833  68.936  1.00 93.84           C  
ATOM   1105  CG  ASP A  75      -7.013  14.314  68.899  1.00 93.84           C  
ATOM   1106  OD1 ASP A  75      -6.253  13.763  69.727  1.00 93.84           O  
ATOM   1107  OD2 ASP A  75      -7.578  13.664  67.996  1.00 93.84           O1-
ATOM   1108  H   ASP A  75      -4.983  15.577  70.287  1.00 93.84           H  
ATOM   1109  HA  ASP A  75      -7.201  17.523  70.214  1.00 93.84           H  
ATOM   1110  HB2 ASP A  75      -6.573  16.295  68.183  1.00 93.84           H  
ATOM   1111  HB3 ASP A  75      -8.246  16.058  68.672  1.00 93.84           H  
ATOM   1112  N   GLY A  76      -7.157  15.416  72.502  1.00 94.29           N  
ATOM   1113  CA  GLY A  76      -7.886  14.822  73.621  1.00 94.29           C  
ATOM   1114  C   GLY A  76      -8.204  13.340  73.432  1.00 94.29           C  
ATOM   1115  O   GLY A  76      -9.017  12.805  74.180  1.00 94.29           O  
ATOM   1116  H   GLY A  76      -6.147  15.409  72.528  1.00 94.29           H  
ATOM   1117  HA2 GLY A  76      -7.296  14.938  74.530  1.00 94.29           H  
ATOM   1118  HA3 GLY A  76      -8.828  15.351  73.770  1.00 94.29           H  
ATOM   1119  N   GLN A  77      -7.601  12.677  72.439  1.00 96.10           N  
ATOM   1120  CA  GLN A  77      -7.773  11.244  72.200  1.00 96.10           C  
ATOM   1121  C   GLN A  77      -6.533  10.450  72.622  1.00 96.10           C  
ATOM   1122  O   GLN A  77      -5.396  10.898  72.461  1.00 96.10           O  
ATOM   1123  CB  GLN A  77      -8.116  10.984  70.726  1.00 96.10           C  
ATOM   1124  CG  GLN A  77      -9.378  11.711  70.237  1.00 96.10           C  
ATOM   1125  CD  GLN A  77     -10.626  11.304  71.012  1.00 96.10           C  
ATOM   1126  NE2 GLN A  77     -11.308  12.234  71.643  1.00 96.10           N  
ATOM   1127  OE1 GLN A  77     -11.006  10.146  71.078  1.00 96.10           O  
ATOM   1128  H   GLN A  77      -6.966  13.173  71.830  1.00 96.10           H  
ATOM   1129  HA  GLN A  77      -8.606  10.878  72.801  1.00 96.10           H  
ATOM   1130  HB2 GLN A  77      -8.250   9.912  70.578  1.00 96.10           H  
ATOM   1131  HB3 GLN A  77      -7.274  11.300  70.110  1.00 96.10           H  
ATOM   1132  HG2 GLN A  77      -9.231  12.789  70.311  1.00 96.10           H  
ATOM   1133  HG3 GLN A  77      -9.535  11.477  69.183  1.00 96.10           H  
ATOM   1134 HE21 GLN A  77     -10.928  13.168  71.697  1.00 96.10           H  
ATOM   1135 HE22 GLN A  77     -12.028  11.901  72.268  1.00 96.10           H  
ATOM   1136  N   VAL A  78      -6.758   9.236  73.123  1.00 97.56           N  
ATOM   1137  CA  VAL A  78      -5.699   8.251  73.370  1.00 97.56           C  
ATOM   1138  C   VAL A  78      -5.478   7.439  72.096  1.00 97.56           C  
ATOM   1139  O   VAL A  78      -6.404   6.782  71.617  1.00 97.56           O  
ATOM   1140  CB  VAL A  78      -6.056   7.334  74.554  1.00 97.56           C  
ATOM   1141  CG1 VAL A  78      -5.024   6.215  74.716  1.00 97.56           C  
ATOM   1142  CG2 VAL A  78      -6.113   8.129  75.863  1.00 97.56           C  
ATOM   1143  H   VAL A  78      -7.714   8.926  73.225  1.00 97.56           H  
ATOM   1144  HA  VAL A  78      -4.771   8.765  73.621  1.00 97.56           H  
ATOM   1145  HB  VAL A  78      -7.032   6.883  74.380  1.00 97.56           H  
ATOM   1146 HG11 VAL A  78      -5.087   5.519  73.879  1.00 97.56           H  
ATOM   1147 HG12 VAL A  78      -4.021   6.639  74.768  1.00 97.56           H  
ATOM   1148 HG13 VAL A  78      -5.226   5.657  75.630  1.00 97.56           H  
ATOM   1149 HG21 VAL A  78      -5.138   8.566  76.079  1.00 97.56           H  
ATOM   1150 HG22 VAL A  78      -6.390   7.469  76.687  1.00 97.56           H  
ATOM   1151 HG23 VAL A  78      -6.857   8.922  75.792  1.00 97.56           H  
ATOM   1152  N   ARG A  79      -4.246   7.451  71.580  1.00 97.82           N  
ATOM   1153  CA  ARG A  79      -3.794   6.587  70.481  1.00 97.82           C  
ATOM   1154  C   ARG A  79      -2.551   5.835  70.939  1.00 97.82           C  
ATOM   1155  O   ARG A  79      -1.591   6.446  71.389  1.00 97.82           O  
ATOM   1156  CB  ARG A  79      -3.502   7.399  69.208  1.00 97.82           C  
ATOM   1157  CG  ARG A  79      -4.693   8.224  68.707  1.00 97.82           C  
ATOM   1158  CD  ARG A  79      -4.389   8.825  67.326  1.00 97.82           C  
ATOM   1159  NE  ARG A  79      -5.511   9.631  66.806  1.00 97.82           N  
ATOM   1160  CZ  ARG A  79      -5.959  10.786  67.271  1.00 97.82           C  
ATOM   1161  NH1 ARG A  79      -5.359  11.477  68.196  1.00 97.82           N1+
ATOM   1162  NH2 ARG A  79      -7.050  11.295  66.791  1.00 97.82           N  
ATOM   1163  H   ARG A  79      -3.539   7.993  72.055  1.00 97.82           H  
ATOM   1164  HA  ARG A  79      -4.569   5.855  70.251  1.00 97.82           H  
ATOM   1165  HB2 ARG A  79      -2.660   8.065  69.393  1.00 97.82           H  
ATOM   1166  HB3 ARG A  79      -3.215   6.700  68.423  1.00 97.82           H  
ATOM   1167  HG2 ARG A  79      -5.573   7.587  68.628  1.00 97.82           H  
ATOM   1168  HG3 ARG A  79      -4.900   9.024  69.419  1.00 97.82           H  
ATOM   1169  HD2 ARG A  79      -4.210   8.006  66.629  1.00 97.82           H  
ATOM   1170  HD3 ARG A  79      -3.477   9.422  67.369  1.00 97.82           H  
ATOM   1171  HE  ARG A  79      -6.019   9.230  66.031  1.00 97.82           H  
ATOM   1172 HH11 ARG A  79      -5.796  12.300  68.586  1.00 97.82           H  
ATOM   1173 HH12 ARG A  79      -4.407  11.254  68.452  1.00 97.82           H  
ATOM   1174 HH21 ARG A  79      -7.558  10.854  66.037  1.00 97.82           H  
ATOM   1175 HH22 ARG A  79      -7.344  12.184  67.169  1.00 97.82           H  
ATOM   1176  N   MET A  80      -2.583   4.513  70.848  1.00 98.58           N  
ATOM   1177  CA  MET A  80      -1.557   3.627  71.389  1.00 98.58           C  
ATOM   1178  C   MET A  80      -0.816   2.908  70.271  1.00 98.58           C  
ATOM   1179  O   MET A  80      -1.357   2.693  69.186  1.00 98.58           O  
ATOM   1180  CB  MET A  80      -2.188   2.608  72.342  1.00 98.58           C  
ATOM   1181  CG  MET A  80      -2.857   3.276  73.544  1.00 98.58           C  
ATOM   1182  SD  MET A  80      -3.906   2.167  74.509  1.00 98.58           S  
ATOM   1183  CE  MET A  80      -5.279   1.968  73.350  1.00 98.58           C  
ATOM   1184  H   MET A  80      -3.398   4.081  70.436  1.00 98.58           H  
ATOM   1185  HA  MET A  80      -0.830   4.211  71.952  1.00 98.58           H  
ATOM   1186  HB2 MET A  80      -2.920   2.021  71.786  1.00 98.58           H  
ATOM   1187  HB3 MET A  80      -1.414   1.935  72.711  1.00 98.58           H  
ATOM   1188  HG2 MET A  80      -2.077   3.676  74.190  1.00 98.58           H  
ATOM   1189  HG3 MET A  80      -3.474   4.110  73.207  1.00 98.58           H  
ATOM   1190  HE1 MET A  80      -4.963   1.392  72.480  1.00 98.58           H  
ATOM   1191  HE2 MET A  80      -6.095   1.451  73.856  1.00 98.58           H  
ATOM   1192  HE3 MET A  80      -5.628   2.949  73.031  1.00 98.58           H  
ATOM   1193  N   SER A  81       0.418   2.504  70.541  1.00 98.80           N  
ATOM   1194  CA  SER A  81       1.207   1.681  69.625  1.00 98.80           C  
ATOM   1195  C   SER A  81       1.870   0.543  70.384  1.00 98.80           C  
ATOM   1196  O   SER A  81       2.305   0.736  71.517  1.00 98.80           O  
ATOM   1197  CB  SER A  81       2.254   2.523  68.889  1.00 98.80           C  
ATOM   1198  OG  SER A  81       1.638   3.590  68.187  1.00 98.80           O  
ATOM   1199  H   SER A  81       0.788   2.672  71.467  1.00 98.80           H  
ATOM   1200  HA  SER A  81       0.543   1.242  68.880  1.00 98.80           H  
ATOM   1201  HB2 SER A  81       2.786   1.891  68.177  1.00 98.80           H  
ATOM   1202  HB3 SER A  81       2.971   2.926  69.604  1.00 98.80           H  
ATOM   1203  HG  SER A  81       1.320   4.219  68.838  1.00 98.80           H  
ATOM   1204  N   ALA A  82       1.970  -0.630  69.763  1.00 98.94           N  
ATOM   1205  CA  ALA A  82       2.644  -1.783  70.348  1.00 98.94           C  
ATOM   1206  C   ALA A  82       3.286  -2.660  69.276  1.00 98.94           C  
ATOM   1207  O   ALA A  82       2.764  -2.758  68.164  1.00 98.94           O  
ATOM   1208  CB  ALA A  82       1.649  -2.591  71.190  1.00 98.94           C  
ATOM   1209  H   ALA A  82       1.643  -0.706  68.811  1.00 98.94           H  
ATOM   1210  HA  ALA A  82       3.440  -1.417  70.997  1.00 98.94           H  
ATOM   1211  HB1 ALA A  82       1.255  -1.958  71.985  1.00 98.94           H  
ATOM   1212  HB2 ALA A  82       0.830  -2.952  70.568  1.00 98.94           H  
ATOM   1213  HB3 ALA A  82       2.157  -3.440  71.647  1.00 98.94           H  
ATOM   1214  N   ALA A  83       4.375  -3.340  69.624  1.00 98.95           N  
ATOM   1215  CA  ALA A  83       4.964  -4.388  68.804  1.00 98.95           C  
ATOM   1216  C   ALA A  83       5.359  -5.610  69.623  1.00 98.95           C  
ATOM   1217  O   ALA A  83       5.653  -5.531  70.813  1.00 98.95           O  
ATOM   1218  CB  ALA A  83       6.165  -3.873  68.009  1.00 98.95           C  
ATOM   1219  H   ALA A  83       4.742  -3.213  70.556  1.00 98.95           H  
ATOM   1220  HA  ALA A  83       4.212  -4.723  68.089  1.00 98.95           H  
ATOM   1221  HB1 ALA A  83       6.687  -4.713  67.549  1.00 98.95           H  
ATOM   1222  HB2 ALA A  83       5.816  -3.232  67.201  1.00 98.95           H  
ATOM   1223  HB3 ALA A  83       6.860  -3.353  68.667  1.00 98.95           H  
ATOM   1224  N   LEU A  84       5.402  -6.734  68.917  1.00 98.97           N  
ATOM   1225  CA  LEU A  84       5.915  -8.013  69.367  1.00 98.97           C  
ATOM   1226  C   LEU A  84       6.919  -8.509  68.325  1.00 98.97           C  
ATOM   1227  O   LEU A  84       6.632  -8.495  67.126  1.00 98.97           O  
ATOM   1228  CB  LEU A  84       4.728  -8.974  69.531  1.00 98.97           C  
ATOM   1229  CG  LEU A  84       5.126 -10.417  69.882  1.00 98.97           C  
ATOM   1230  CD1 LEU A  84       5.736 -10.534  71.279  1.00 98.97           C  
ATOM   1231  CD2 LEU A  84       3.878 -11.285  69.811  1.00 98.97           C  
ATOM   1232  H   LEU A  84       5.174  -6.662  67.936  1.00 98.97           H  
ATOM   1233  HA  LEU A  84       6.419  -7.892  70.325  1.00 98.97           H  
ATOM   1234  HB2 LEU A  84       4.178  -8.989  68.589  1.00 98.97           H  
ATOM   1235  HB3 LEU A  84       4.061  -8.589  70.302  1.00 98.97           H  
ATOM   1236  HG  LEU A  84       5.838 -10.795  69.149  1.00 98.97           H  
ATOM   1237 HD11 LEU A  84       5.958 -11.579  71.496  1.00 98.97           H  
ATOM   1238 HD12 LEU A  84       6.665  -9.964  71.332  1.00 98.97           H  
ATOM   1239 HD13 LEU A  84       5.035 -10.153  72.021  1.00 98.97           H  
ATOM   1240 HD21 LEU A  84       3.180 -11.018  70.604  1.00 98.97           H  
ATOM   1241 HD22 LEU A  84       3.408 -11.142  68.838  1.00 98.97           H  
ATOM   1242 HD23 LEU A  84       4.157 -12.336  69.897  1.00 98.97           H  
ATOM   1243  N   MET A  85       8.075  -8.965  68.791  1.00 98.97           N  
ATOM   1244  CA  MET A  85       9.086  -9.619  67.972  1.00 98.97           C  
ATOM   1245  C   MET A  85       9.318 -11.036  68.489  1.00 98.97           C  
ATOM   1246  O   MET A  85       9.794 -11.220  69.612  1.00 98.97           O  
ATOM   1247  CB  MET A  85      10.386  -8.807  67.981  1.00 98.97           C  
ATOM   1248  CG  MET A  85      11.361  -9.332  66.924  1.00 98.97           C  
ATOM   1249  SD  MET A  85      11.072  -8.723  65.257  1.00 98.97           S  
ATOM   1250  CE  MET A  85      12.598  -9.229  64.430  1.00 98.97           C  
ATOM   1251  H   MET A  85       8.238  -8.935  69.788  1.00 98.97           H  
ATOM   1252  HA  MET A  85       8.737  -9.675  66.941  1.00 98.97           H  
ATOM   1253  HB2 MET A  85      10.850  -8.871  68.965  1.00 98.97           H  
ATOM   1254  HB3 MET A  85      10.178  -7.757  67.772  1.00 98.97           H  
ATOM   1255  HG2 MET A  85      11.378 -10.423  66.918  1.00 98.97           H  
ATOM   1256  HG3 MET A  85      12.361  -8.990  67.193  1.00 98.97           H  
ATOM   1257  HE1 MET A  85      12.744 -10.300  64.560  1.00 98.97           H  
ATOM   1258  HE2 MET A  85      12.538  -8.992  63.368  1.00 98.97           H  
ATOM   1259  HE3 MET A  85      13.446  -8.702  64.868  1.00 98.97           H  
ATOM   1260  N   ASP A  86       9.021 -12.028  67.653  1.00 98.86           N  
ATOM   1261  CA  ASP A  86       9.463 -13.406  67.863  1.00 98.86           C  
ATOM   1262  C   ASP A  86      10.917 -13.520  67.391  1.00 98.86           C  
ATOM   1263  O   ASP A  86      11.202 -13.442  66.193  1.00 98.86           O  
ATOM   1264  CB  ASP A  86       8.523 -14.376  67.123  1.00 98.86           C  
ATOM   1265  CG  ASP A  86       8.932 -15.851  67.246  1.00 98.86           C  
ATOM   1266  OD1 ASP A  86      10.065 -16.134  67.692  1.00 98.86           O  
ATOM   1267  OD2 ASP A  86       8.144 -16.726  66.825  1.00 98.86           O1-
ATOM   1268  H   ASP A  86       8.649 -11.795  66.743  1.00 98.86           H  
ATOM   1269  HA  ASP A  86       9.422 -13.650  68.925  1.00 98.86           H  
ATOM   1270  HB2 ASP A  86       8.497 -14.110  66.066  1.00 98.86           H  
ATOM   1271  HB3 ASP A  86       7.517 -14.258  67.525  1.00 98.86           H  
ATOM   1272  N   GLY A  87      11.849 -13.695  68.329  1.00 98.83           N  
ATOM   1273  CA  GLY A  87      13.269 -13.804  68.022  1.00 98.83           C  
ATOM   1274  C   GLY A  87      13.654 -15.135  67.381  1.00 98.83           C  
ATOM   1275  O   GLY A  87      14.631 -15.172  66.641  1.00 98.83           O  
ATOM   1276  H   GLY A  87      11.569 -13.806  69.294  1.00 98.83           H  
ATOM   1277  HA2 GLY A  87      13.846 -13.686  68.939  1.00 98.83           H  
ATOM   1278  HA3 GLY A  87      13.537 -13.002  67.336  1.00 98.83           H  
ATOM   1279  N   ARG A  88      12.888 -16.215  67.573  1.00 97.89           N  
ATOM   1280  CA  ARG A  88      13.167 -17.515  66.942  1.00 97.89           C  
ATOM   1281  C   ARG A  88      13.011 -17.435  65.428  1.00 97.89           C  
ATOM   1282  O   ARG A  88      13.856 -17.946  64.696  1.00 97.89           O  
ATOM   1283  CB  ARG A  88      12.211 -18.557  67.529  1.00 97.89           C  
ATOM   1284  CG  ARG A  88      12.423 -19.960  66.954  1.00 97.89           C  
ATOM   1285  CD  ARG A  88      11.228 -20.806  67.376  1.00 97.89           C  
ATOM   1286  NE  ARG A  88      11.294 -22.159  66.806  1.00 97.89           N  
ATOM   1287  CZ  ARG A  88      11.225 -23.278  67.498  1.00 97.89           C  
ATOM   1288  NH1 ARG A  88      11.232 -23.303  68.806  1.00 97.89           N1+
ATOM   1289  NH2 ARG A  88      11.131 -24.412  66.859  1.00 97.89           N  
ATOM   1290  H   ARG A  88      12.004 -16.096  68.048  1.00 97.89           H  
ATOM   1291  HA  ARG A  88      14.196 -17.809  67.150  1.00 97.89           H  
ATOM   1292  HB2 ARG A  88      12.332 -18.592  68.611  1.00 97.89           H  
ATOM   1293  HB3 ARG A  88      11.186 -18.254  67.311  1.00 97.89           H  
ATOM   1294  HG2 ARG A  88      12.459 -19.937  65.865  1.00 97.89           H  
ATOM   1295  HG3 ARG A  88      13.346 -20.386  67.347  1.00 97.89           H  
ATOM   1296  HD2 ARG A  88      11.170 -20.815  68.464  1.00 97.89           H  
ATOM   1297  HD3 ARG A  88      10.318 -20.323  67.018  1.00 97.89           H  
ATOM   1298  HE  ARG A  88      11.278 -22.206  65.797  1.00 97.89           H  
ATOM   1299 HH11 ARG A  88      11.448 -22.461  69.319  1.00 97.89           H  
ATOM   1300 HH12 ARG A  88      11.125 -24.126  69.382  1.00 97.89           H  
ATOM   1301 HH21 ARG A  88      11.082 -24.402  65.849  1.00 97.89           H  
ATOM   1302 HH22 ARG A  88      11.047 -25.257  67.405  1.00 97.89           H  
ATOM   1303  N   HIS A  89      11.932 -16.804  64.972  1.00 96.77           N  
ATOM   1304  CA  HIS A  89      11.647 -16.617  63.547  1.00 96.77           C  
ATOM   1305  C   HIS A  89      12.121 -15.262  63.013  1.00 96.77           C  
ATOM   1306  O   HIS A  89      12.009 -15.019  61.813  1.00 96.77           O  
ATOM   1307  CB  HIS A  89      10.151 -16.835  63.295  1.00 96.77           C  
ATOM   1308  CG  HIS A  89       9.683 -18.205  63.717  1.00 96.77           C  
ATOM   1309  CD2 HIS A  89       9.962 -19.397  63.103  1.00 96.77           C  
ATOM   1310  ND1 HIS A  89       8.930 -18.487  64.831  1.00 96.77           N  
ATOM   1311  CE1 HIS A  89       8.741 -19.813  64.876  1.00 96.77           C  
ATOM   1312  NE2 HIS A  89       9.366 -20.425  63.852  1.00 96.77           N  
ATOM   1313  H   HIS A  89      11.274 -16.460  65.656  1.00 96.77           H  
ATOM   1314  HA  HIS A  89      12.188 -17.370  62.975  1.00 96.77           H  
ATOM   1315  HB2 HIS A  89       9.944 -16.711  62.232  1.00 96.77           H  
ATOM   1316  HB3 HIS A  89       9.584 -16.081  63.840  1.00 96.77           H  
ATOM   1317  HD1 HIS A  89       8.606 -17.825  65.521  1.00 96.77           H  
ATOM   1318  HD2 HIS A  89      10.555 -19.519  62.208  1.00 96.77           H  
ATOM   1319  HE1 HIS A  89       8.183 -20.315  65.651  1.00 96.77           H  
ATOM   1320  N   GLN A  90      12.631 -14.393  63.892  1.00 98.31           N  
ATOM   1321  CA  GLN A  90      12.992 -13.009  63.601  1.00 98.31           C  
ATOM   1322  C   GLN A  90      11.852 -12.303  62.849  1.00 98.31           C  
ATOM   1323  O   GLN A  90      11.984 -11.952  61.676  1.00 98.31           O  
ATOM   1324  CB  GLN A  90      14.355 -12.985  62.895  1.00 98.31           C  
ATOM   1325  CG  GLN A  90      14.950 -11.573  62.819  1.00 98.31           C  
ATOM   1326  CD  GLN A  90      16.245 -11.541  62.013  1.00 98.31           C  
ATOM   1327  NE2 GLN A  90      16.580 -10.418  61.424  1.00 98.31           N  
ATOM   1328  OE1 GLN A  90      16.983 -12.510  61.911  1.00 98.31           O  
ATOM   1329  H   GLN A  90      12.632 -14.663  64.867  1.00 98.31           H  
ATOM   1330  HA  GLN A  90      13.110 -12.500  64.557  1.00 98.31           H  
ATOM   1331  HB2 GLN A  90      15.048 -13.618  63.449  1.00 98.31           H  
ATOM   1332  HB3 GLN A  90      14.252 -13.389  61.887  1.00 98.31           H  
ATOM   1333  HG2 GLN A  90      15.148 -11.201  63.823  1.00 98.31           H  
ATOM   1334  HG3 GLN A  90      14.229 -10.907  62.346  1.00 98.31           H  
ATOM   1335 HE21 GLN A  90      17.201 -10.527  60.636  1.00 98.31           H  
ATOM   1336 HE22 GLN A  90      15.881  -9.689  61.410  1.00 98.31           H  
ATOM   1337  N   ARG A  91      10.699 -12.181  63.514  1.00 98.45           N  
ATOM   1338  CA  ARG A  91       9.451 -11.717  62.896  1.00 98.45           C  
ATOM   1339  C   ARG A  91       8.791 -10.624  63.726  1.00 98.45           C  
ATOM   1340  O   ARG A  91       8.376 -10.887  64.857  1.00 98.45           O  
ATOM   1341  CB  ARG A  91       8.547 -12.936  62.682  1.00 98.45           C  
ATOM   1342  CG  ARG A  91       7.343 -12.626  61.788  1.00 98.45           C  
ATOM   1343  CD  ARG A  91       6.595 -13.937  61.534  1.00 98.45           C  
ATOM   1344  NE  ARG A  91       5.391 -13.757  60.710  1.00 98.45           N  
ATOM   1345  CZ  ARG A  91       5.289 -13.805  59.398  1.00 98.45           C  
ATOM   1346  NH1 ARG A  91       6.339 -13.916  58.634  1.00 98.45           N1+
ATOM   1347  NH2 ARG A  91       4.120 -13.732  58.825  1.00 98.45           N  
ATOM   1348  H   ARG A  91      10.672 -12.510  64.469  1.00 98.45           H  
ATOM   1349  HA  ARG A  91       9.678 -11.292  61.918  1.00 98.45           H  
ATOM   1350  HB2 ARG A  91       8.204 -13.314  63.645  1.00 98.45           H  
ATOM   1351  HB3 ARG A  91       9.139 -13.717  62.201  1.00 98.45           H  
ATOM   1352  HG2 ARG A  91       7.690 -12.209  60.842  1.00 98.45           H  
ATOM   1353  HG3 ARG A  91       6.684 -11.915  62.288  1.00 98.45           H  
ATOM   1354  HD2 ARG A  91       7.268 -14.657  61.070  1.00 98.45           H  
ATOM   1355  HD3 ARG A  91       6.293 -14.345  62.499  1.00 98.45           H  
ATOM   1356  HE  ARG A  91       4.524 -13.717  61.227  1.00 98.45           H  
ATOM   1357 HH11 ARG A  91       7.247 -13.888  59.075  1.00 98.45           H  
ATOM   1358 HH12 ARG A  91       6.266 -13.919  57.627  1.00 98.45           H  
ATOM   1359 HH21 ARG A  91       4.027 -13.772  57.821  1.00 98.45           H  
ATOM   1360 HH22 ARG A  91       3.292 -13.562  59.378  1.00 98.45           H  
ATOM   1361  N   LEU A  92       8.662  -9.423  63.159  1.00 98.90           N  
ATOM   1362  CA  LEU A  92       8.008  -8.287  63.814  1.00 98.90           C  
ATOM   1363  C   LEU A  92       6.535  -8.217  63.415  1.00 98.90           C  
ATOM   1364  O   LEU A  92       6.158  -8.449  62.262  1.00 98.90           O  
ATOM   1365  CB  LEU A  92       8.723  -6.955  63.490  1.00 98.90           C  
ATOM   1366  CG  LEU A  92       8.356  -5.788  64.438  1.00 98.90           C  
ATOM   1367  CD1 LEU A  92       8.909  -5.949  65.856  1.00 98.90           C  
ATOM   1368  CD2 LEU A  92       8.919  -4.471  63.915  1.00 98.90           C  
ATOM   1369  H   LEU A  92       9.019  -9.292  62.224  1.00 98.90           H  
ATOM   1370  HA  LEU A  92       8.063  -8.444  64.891  1.00 98.90           H  
ATOM   1371  HB2 LEU A  92       8.448  -6.678  62.473  1.00 98.90           H  
ATOM   1372  HB3 LEU A  92       9.804  -7.090  63.497  1.00 98.90           H  
ATOM   1373  HG  LEU A  92       7.272  -5.682  64.491  1.00 98.90           H  
ATOM   1374 HD11 LEU A  92       8.690  -5.057  66.443  1.00 98.90           H  
ATOM   1375 HD12 LEU A  92       8.455  -6.814  66.339  1.00 98.90           H  
ATOM   1376 HD13 LEU A  92       9.991  -6.079  65.820  1.00 98.90           H  
ATOM   1377 HD21 LEU A  92      10.008  -4.529  63.897  1.00 98.90           H  
ATOM   1378 HD22 LEU A  92       8.608  -3.652  64.564  1.00 98.90           H  
ATOM   1379 HD23 LEU A  92       8.540  -4.276  62.912  1.00 98.90           H  
ATOM   1380  N   SER A  93       5.709  -7.830  64.376  1.00 98.93           N  
ATOM   1381  CA  SER A  93       4.323  -7.432  64.170  1.00 98.93           C  
ATOM   1382  C   SER A  93       3.960  -6.303  65.122  1.00 98.93           C  
ATOM   1383  O   SER A  93       4.498  -6.235  66.227  1.00 98.93           O  
ATOM   1384  CB  SER A  93       3.398  -8.620  64.414  1.00 98.93           C  
ATOM   1385  OG  SER A  93       3.626  -9.112  65.716  1.00 98.93           O  
ATOM   1386  H   SER A  93       6.070  -7.754  65.316  1.00 98.93           H  
ATOM   1387  HA  SER A  93       4.198  -7.078  63.147  1.00 98.93           H  
ATOM   1388  HB2 SER A  93       2.360  -8.304  64.312  1.00 98.93           H  
ATOM   1389  HB3 SER A  93       3.611  -9.405  63.688  1.00 98.93           H  
ATOM   1390  HG  SER A  93       3.329  -8.456  66.350  1.00 98.93           H  
ATOM   1391  N   GLY A  94       3.015  -5.449  64.745  1.00 98.84           N  
ATOM   1392  CA  GLY A  94       2.635  -4.325  65.586  1.00 98.84           C  
ATOM   1393  C   GLY A  94       1.403  -3.571  65.122  1.00 98.84           C  
ATOM   1394  O   GLY A  94       0.849  -3.807  64.052  1.00 98.84           O  
ATOM   1395  H   GLY A  94       2.556  -5.567  63.853  1.00 98.84           H  
ATOM   1396  HA2 GLY A  94       2.436  -4.693  66.593  1.00 98.84           H  
ATOM   1397  HA3 GLY A  94       3.466  -3.622  65.646  1.00 98.84           H  
ATOM   1398  N   VAL A  95       0.977  -2.633  65.954  1.00 98.86           N  
ATOM   1399  CA  VAL A  95      -0.083  -1.679  65.645  1.00 98.86           C  
ATOM   1400  C   VAL A  95       0.391  -0.274  65.972  1.00 98.86           C  
ATOM   1401  O   VAL A  95       1.098  -0.067  66.959  1.00 98.86           O  
ATOM   1402  CB  VAL A  95      -1.409  -2.011  66.349  1.00 98.86           C  
ATOM   1403  CG1 VAL A  95      -2.039  -3.271  65.744  1.00 98.86           C  
ATOM   1404  CG2 VAL A  95      -1.264  -2.204  67.867  1.00 98.86           C  
ATOM   1405  H   VAL A  95       1.503  -2.487  66.804  1.00 98.86           H  
ATOM   1406  HA  VAL A  95      -0.270  -1.711  64.572  1.00 98.86           H  
ATOM   1407  HB  VAL A  95      -2.101  -1.187  66.175  1.00 98.86           H  
ATOM   1408 HG11 VAL A  95      -3.047  -3.395  66.140  1.00 98.86           H  
ATOM   1409 HG12 VAL A  95      -1.439  -4.147  65.987  1.00 98.86           H  
ATOM   1410 HG13 VAL A  95      -2.100  -3.167  64.661  1.00 98.86           H  
ATOM   1411 HG21 VAL A  95      -0.577  -3.019  68.089  1.00 98.86           H  
ATOM   1412 HG22 VAL A  95      -2.234  -2.445  68.302  1.00 98.86           H  
ATOM   1413 HG23 VAL A  95      -0.893  -1.287  68.326  1.00 98.86           H  
ATOM   1414  N   ILE A  96       0.007   0.682  65.133  1.00 98.73           N  
ATOM   1415  CA  ILE A  96       0.357   2.096  65.259  1.00 98.73           C  
ATOM   1416  C   ILE A  96      -0.923   2.905  65.426  1.00 98.73           C  
ATOM   1417  O   ILE A  96      -1.858   2.766  64.640  1.00 98.73           O  
ATOM   1418  CB  ILE A  96       1.194   2.560  64.044  1.00 98.73           C  
ATOM   1419  CG1 ILE A  96       2.598   1.926  64.124  1.00 98.73           C  
ATOM   1420  CG2 ILE A  96       1.307   4.096  63.999  1.00 98.73           C  
ATOM   1421  CD1 ILE A  96       3.452   2.061  62.859  1.00 98.73           C  
ATOM   1422  H   ILE A  96      -0.553   0.412  64.336  1.00 98.73           H  
ATOM   1423  HA  ILE A  96       0.962   2.244  66.153  1.00 98.73           H  
ATOM   1424  HB  ILE A  96       0.706   2.223  63.129  1.00 98.73           H  
ATOM   1425 HG12 ILE A  96       2.504   0.859  64.327  1.00 98.73           H  
ATOM   1426 HG13 ILE A  96       3.129   2.391  64.953  1.00 98.73           H  
ATOM   1427 HG21 ILE A  96       1.712   4.475  64.937  1.00 98.73           H  
ATOM   1428 HG22 ILE A  96       0.331   4.547  63.823  1.00 98.73           H  
ATOM   1429 HG23 ILE A  96       1.945   4.409  63.172  1.00 98.73           H  
ATOM   1430 HD11 ILE A  96       2.946   1.575  62.025  1.00 98.73           H  
ATOM   1431 HD12 ILE A  96       3.638   3.108  62.616  1.00 98.73           H  
ATOM   1432 HD13 ILE A  96       4.411   1.568  63.020  1.00 98.73           H  
ATOM   1433  N   ASN A  97      -0.948   3.781  66.428  1.00 98.41           N  
ATOM   1434  CA  ASN A  97      -2.058   4.697  66.689  1.00 98.41           C  
ATOM   1435  C   ASN A  97      -3.439   4.014  66.774  1.00 98.41           C  
ATOM   1436  O   ASN A  97      -4.463   4.577  66.380  1.00 98.41           O  
ATOM   1437  CB  ASN A  97      -1.965   5.882  65.703  1.00 98.41           C  
ATOM   1438  CG  ASN A  97      -0.838   6.822  66.065  1.00 98.41           C  
ATOM   1439  ND2 ASN A  97      -0.143   7.398  65.120  1.00 98.41           N  
ATOM   1440  OD1 ASN A  97      -0.572   7.070  67.228  1.00 98.41           O  
ATOM   1441  H   ASN A  97      -0.151   3.810  67.049  1.00 98.41           H  
ATOM   1442  HA  ASN A  97      -1.898   5.085  67.695  1.00 98.41           H  
ATOM   1443  HB2 ASN A  97      -1.822   5.514  64.688  1.00 98.41           H  
ATOM   1444  HB3 ASN A  97      -2.885   6.465  65.726  1.00 98.41           H  
ATOM   1445 HD21 ASN A  97      -0.341   7.267  64.137  1.00 98.41           H  
ATOM   1446 HD22 ASN A  97       0.624   7.976  65.431  1.00 98.41           H  
ATOM   1447  N   VAL A  98      -3.487   2.801  67.333  1.00 98.34           N  
ATOM   1448  CA  VAL A  98      -4.747   2.115  67.629  1.00 98.34           C  
ATOM   1449  C   VAL A  98      -5.441   2.785  68.811  1.00 98.34           C  
ATOM   1450  O   VAL A  98      -4.808   3.211  69.772  1.00 98.34           O  
ATOM   1451  CB  VAL A  98      -4.558   0.603  67.837  1.00 98.34           C  
ATOM   1452  CG1 VAL A  98      -3.784   0.223  69.106  1.00 98.34           C  
ATOM   1453  CG2 VAL A  98      -5.921  -0.099  67.856  1.00 98.34           C  
ATOM   1454  H   VAL A  98      -2.634   2.447  67.742  1.00 98.34           H  
ATOM   1455  HA  VAL A  98      -5.386   2.237  66.756  1.00 98.34           H  
ATOM   1456  HB  VAL A  98      -4.004   0.216  66.982  1.00 98.34           H  
ATOM   1457 HG11 VAL A  98      -4.276   0.614  69.996  1.00 98.34           H  
ATOM   1458 HG12 VAL A  98      -2.768   0.615  69.052  1.00 98.34           H  
ATOM   1459 HG13 VAL A  98      -3.728  -0.862  69.191  1.00 98.34           H  
ATOM   1460 HG21 VAL A  98      -5.772  -1.179  67.836  1.00 98.34           H  
ATOM   1461 HG22 VAL A  98      -6.483   0.157  68.754  1.00 98.34           H  
ATOM   1462 HG23 VAL A  98      -6.497   0.178  66.974  1.00 98.34           H  
ATOM   1463  N   SER A  99      -6.762   2.884  68.751  1.00 97.98           N  
ATOM   1464  CA  SER A  99      -7.572   3.498  69.803  1.00 97.98           C  
ATOM   1465  C   SER A  99      -8.640   2.527  70.283  1.00 97.98           C  
ATOM   1466  O   SER A  99      -9.045   1.622  69.555  1.00 97.98           O  
ATOM   1467  CB  SER A  99      -8.220   4.785  69.288  1.00 97.98           C  
ATOM   1468  OG  SER A  99      -7.245   5.666  68.781  1.00 97.98           O  
ATOM   1469  H   SER A  99      -7.245   2.455  67.974  1.00 97.98           H  
ATOM   1470  HA  SER A  99      -6.950   3.765  70.657  1.00 97.98           H  
ATOM   1471  HB2 SER A  99      -8.754   5.279  70.100  1.00 97.98           H  
ATOM   1472  HB3 SER A  99      -8.927   4.541  68.495  1.00 97.98           H  
ATOM   1473  HG  SER A  99      -6.615   5.173  68.250  1.00 97.98           H  
ATOM   1474  N   ARG A 100      -9.151   2.774  71.489  1.00 98.07           N  
ATOM   1475  CA  ARG A 100     -10.323   2.093  72.054  1.00 98.07           C  
ATOM   1476  C   ARG A 100     -10.202   0.571  72.231  1.00 98.07           C  
ATOM   1477  O   ARG A 100     -11.195  -0.152  72.117  1.00 98.07           O  
ATOM   1478  CB  ARG A 100     -11.608   2.473  71.302  1.00 98.07           C  
ATOM   1479  CG  ARG A 100     -11.792   3.987  71.134  1.00 98.07           C  
ATOM   1480  CD  ARG A 100     -13.188   4.295  70.594  1.00 98.07           C  
ATOM   1481  NE  ARG A 100     -14.217   3.946  71.589  1.00 98.07           N  
ATOM   1482  CZ  ARG A 100     -15.511   3.830  71.386  1.00 98.07           C  
ATOM   1483  NH1 ARG A 100     -16.040   4.015  70.208  1.00 98.07           N1+
ATOM   1484  NH2 ARG A 100     -16.294   3.524  72.382  1.00 98.07           N  
ATOM   1485  H   ARG A 100      -8.743   3.531  72.020  1.00 98.07           H  
ATOM   1486  HA  ARG A 100     -10.411   2.490  73.065  1.00 98.07           H  
ATOM   1487  HB2 ARG A 100     -11.608   2.003  70.318  1.00 98.07           H  
ATOM   1488  HB3 ARG A 100     -12.448   2.069  71.867  1.00 98.07           H  
ATOM   1489  HG2 ARG A 100     -11.656   4.486  72.093  1.00 98.07           H  
ATOM   1490  HG3 ARG A 100     -11.055   4.371  70.430  1.00 98.07           H  
ATOM   1491  HD2 ARG A 100     -13.337   3.731  69.672  1.00 98.07           H  
ATOM   1492  HD3 ARG A 100     -13.243   5.360  70.372  1.00 98.07           H  
ATOM   1493  HE  ARG A 100     -13.880   3.797  72.530  1.00 98.07           H  
ATOM   1494 HH11 ARG A 100     -15.419   4.262  69.450  1.00 98.07           H  
ATOM   1495 HH12 ARG A 100     -17.039   3.950  70.066  1.00 98.07           H  
ATOM   1496 HH21 ARG A 100     -15.895   3.427  73.305  1.00 98.07           H  
ATOM   1497 HH22 ARG A 100     -17.293   3.441  72.256  1.00 98.07           H  
ATOM   1498  N   VAL A 101      -8.997   0.095  72.518  1.00 98.42           N  
ATOM   1499  CA  VAL A 101      -8.693  -1.303  72.853  1.00 98.42           C  
ATOM   1500  C   VAL A 101      -8.005  -1.357  74.212  1.00 98.42           C  
ATOM   1501  O   VAL A 101      -7.282  -0.430  74.559  1.00 98.42           O  
ATOM   1502  CB  VAL A 101      -7.839  -1.985  71.766  1.00 98.42           C  
ATOM   1503  CG1 VAL A 101      -8.614  -2.073  70.447  1.00 98.42           C  
ATOM   1504  CG2 VAL A 101      -6.494  -1.286  71.511  1.00 98.42           C  
ATOM   1505  H   VAL A 101      -8.249   0.761  72.649  1.00 98.42           H  
ATOM   1506  HA  VAL A 101      -9.624  -1.864  72.940  1.00 98.42           H  
ATOM   1507  HB  VAL A 101      -7.631  -3.004  72.093  1.00 98.42           H  
ATOM   1508 HG11 VAL A 101      -9.583  -2.542  70.618  1.00 98.42           H  
ATOM   1509 HG12 VAL A 101      -8.057  -2.675  69.730  1.00 98.42           H  
ATOM   1510 HG13 VAL A 101      -8.771  -1.079  70.028  1.00 98.42           H  
ATOM   1511 HG21 VAL A 101      -6.654  -0.263  71.169  1.00 98.42           H  
ATOM   1512 HG22 VAL A 101      -5.935  -1.833  70.752  1.00 98.42           H  
ATOM   1513 HG23 VAL A 101      -5.903  -1.270  72.426  1.00 98.42           H  
ATOM   1514  N   GLN A 102      -8.223  -2.418  74.986  1.00 98.60           N  
ATOM   1515  CA  GLN A 102      -7.602  -2.549  76.309  1.00 98.60           C  
ATOM   1516  C   GLN A 102      -6.111  -2.875  76.206  1.00 98.60           C  
ATOM   1517  O   GLN A 102      -5.285  -2.203  76.814  1.00 98.60           O  
ATOM   1518  CB  GLN A 102      -8.363  -3.607  77.118  1.00 98.60           C  
ATOM   1519  CG  GLN A 102      -7.837  -3.689  78.556  1.00 98.60           C  
ATOM   1520  CD  GLN A 102      -8.608  -4.675  79.423  1.00 98.60           C  
ATOM   1521  NE2 GLN A 102      -8.126  -4.919  80.617  1.00 98.60           N  
ATOM   1522  OE1 GLN A 102      -9.631  -5.241  79.053  1.00 98.60           O  
ATOM   1523  H   GLN A 102      -8.873  -3.132  74.688  1.00 98.60           H  
ATOM   1524  HA  GLN A 102      -7.676  -1.597  76.836  1.00 98.60           H  
ATOM   1525  HB2 GLN A 102      -9.421  -3.346  77.143  1.00 98.60           H  
ATOM   1526  HB3 GLN A 102      -8.258  -4.581  76.642  1.00 98.60           H  
ATOM   1527  HG2 GLN A 102      -7.893  -2.706  79.023  1.00 98.60           H  
ATOM   1528  HG3 GLN A 102      -6.791  -3.995  78.548  1.00 98.60           H  
ATOM   1529 HE21 GLN A 102      -8.564  -5.659  81.148  1.00 98.60           H  
ATOM   1530 HE22 GLN A 102      -7.158  -4.680  80.781  1.00 98.60           H  
ATOM   1531  N   ASN A 103      -5.777  -3.883  75.395  1.00 98.87           N  
ATOM   1532  CA  ASN A 103      -4.418  -4.399  75.276  1.00 98.87           C  
ATOM   1533  C   ASN A 103      -3.924  -4.343  73.821  1.00 98.87           C  
ATOM   1534  O   ASN A 103      -4.122  -5.313  73.079  1.00 98.87           O  
ATOM   1535  CB  ASN A 103      -4.372  -5.830  75.846  1.00 98.87           C  
ATOM   1536  CG  ASN A 103      -4.831  -5.919  77.286  1.00 98.87           C  
ATOM   1537  ND2 ASN A 103      -4.145  -5.280  78.202  1.00 98.87           N  
ATOM   1538  OD1 ASN A 103      -5.820  -6.577  77.567  1.00 98.87           O  
ATOM   1539  H   ASN A 103      -6.521  -4.406  74.955  1.00 98.87           H  
ATOM   1540  HA  ASN A 103      -3.745  -3.789  75.879  1.00 98.87           H  
ATOM   1541  HB2 ASN A 103      -3.347  -6.196  75.794  1.00 98.87           H  
ATOM   1542  HB3 ASN A 103      -5.003  -6.488  75.249  1.00 98.87           H  
ATOM   1543 HD21 ASN A 103      -3.331  -4.739  77.950  1.00 98.87           H  
ATOM   1544 HD22 ASN A 103      -4.521  -5.239  79.139  1.00 98.87           H  
ATOM   1545  N   PRO A 104      -3.302  -3.236  73.371  1.00 98.83           N  
ATOM   1546  CA  PRO A 104      -2.701  -3.135  72.039  1.00 98.83           C  
ATOM   1547  C   PRO A 104      -1.772  -4.303  71.669  1.00 98.83           C  
ATOM   1548  O   PRO A 104      -1.795  -4.750  70.519  1.00 98.83           O  
ATOM   1549  CB  PRO A 104      -1.934  -1.811  72.054  1.00 98.83           C  
ATOM   1550  CG  PRO A 104      -2.722  -0.953  73.037  1.00 98.83           C  
ATOM   1551  CD  PRO A 104      -3.207  -1.962  74.073  1.00 98.83           C  
ATOM   1552  HA  PRO A 104      -3.501  -3.076  71.301  1.00 98.83           H  
ATOM   1553  HB2 PRO A 104      -0.935  -1.966  72.460  1.00 98.83           H  
ATOM   1554  HB3 PRO A 104      -1.881  -1.356  71.065  1.00 98.83           H  
ATOM   1555  HG2 PRO A 104      -3.575  -0.504  72.528  1.00 98.83           H  
ATOM   1556  HG3 PRO A 104      -2.094  -0.189  73.496  1.00 98.83           H  
ATOM   1557  HD2 PRO A 104      -2.486  -2.030  74.887  1.00 98.83           H  
ATOM   1558  HD3 PRO A 104      -4.175  -1.648  74.464  1.00 98.83           H  
ATOM   1559  N   ILE A 105      -1.012  -4.860  72.623  1.00 98.95           N  
ATOM   1560  CA  ILE A 105      -0.124  -6.006  72.359  1.00 98.95           C  
ATOM   1561  C   ILE A 105      -0.874  -7.251  71.855  1.00 98.95           C  
ATOM   1562  O   ILE A 105      -0.315  -8.036  71.092  1.00 98.95           O  
ATOM   1563  CB  ILE A 105       0.719  -6.341  73.611  1.00 98.95           C  
ATOM   1564  CG1 ILE A 105       1.940  -7.227  73.277  1.00 98.95           C  
ATOM   1565  CG2 ILE A 105      -0.123  -7.047  74.687  1.00 98.95           C  
ATOM   1566  CD1 ILE A 105       3.022  -6.508  72.464  1.00 98.95           C  
ATOM   1567  H   ILE A 105      -0.966  -4.421  73.531  1.00 98.95           H  
ATOM   1568  HA  ILE A 105       0.552  -5.699  71.561  1.00 98.95           H  
ATOM   1569  HB  ILE A 105       1.088  -5.407  74.034  1.00 98.95           H  
ATOM   1570 HG12 ILE A 105       1.628  -8.123  72.739  1.00 98.95           H  
ATOM   1571 HG13 ILE A 105       2.403  -7.566  74.203  1.00 98.95           H  
ATOM   1572 HG21 ILE A 105      -0.331  -8.079  74.404  1.00 98.95           H  
ATOM   1573 HG22 ILE A 105      -1.066  -6.520  74.836  1.00 98.95           H  
ATOM   1574 HG23 ILE A 105       0.415  -7.042  75.635  1.00 98.95           H  
ATOM   1575 HD11 ILE A 105       3.337  -5.604  72.984  1.00 98.95           H  
ATOM   1576 HD12 ILE A 105       2.658  -6.248  71.470  1.00 98.95           H  
ATOM   1577 HD13 ILE A 105       3.885  -7.166  72.357  1.00 98.95           H  
ATOM   1578  N   SER A 106      -2.151  -7.424  72.216  1.00 98.81           N  
ATOM   1579  CA  SER A 106      -2.955  -8.564  71.747  1.00 98.81           C  
ATOM   1580  C   SER A 106      -3.180  -8.528  70.230  1.00 98.81           C  
ATOM   1581  O   SER A 106      -3.156  -9.568  69.568  1.00 98.81           O  
ATOM   1582  CB  SER A 106      -4.295  -8.626  72.487  1.00 98.81           C  
ATOM   1583  OG  SER A 106      -5.146  -7.553  72.128  1.00 98.81           O  
ATOM   1584  H   SER A 106      -2.580  -6.725  72.805  1.00 98.81           H  
ATOM   1585  HA  SER A 106      -2.411  -9.482  71.971  1.00 98.81           H  
ATOM   1586  HB2 SER A 106      -4.119  -8.611  73.562  1.00 98.81           H  
ATOM   1587  HB3 SER A 106      -4.791  -9.562  72.230  1.00 98.81           H  
ATOM   1588  HG  SER A 106      -4.799  -6.740  72.502  1.00 98.81           H  
ATOM   1589  N   LEU A 107      -3.309  -7.327  69.654  1.00 98.86           N  
ATOM   1590  CA  LEU A 107      -3.388  -7.141  68.207  1.00 98.86           C  
ATOM   1591  C   LEU A 107      -2.051  -7.476  67.544  1.00 98.86           C  
ATOM   1592  O   LEU A 107      -2.027  -8.182  66.537  1.00 98.86           O  
ATOM   1593  CB  LEU A 107      -3.789  -5.694  67.883  1.00 98.86           C  
ATOM   1594  CG  LEU A 107      -5.191  -5.287  68.356  1.00 98.86           C  
ATOM   1595  CD1 LEU A 107      -5.400  -3.803  68.077  1.00 98.86           C  
ATOM   1596  CD2 LEU A 107      -6.271  -6.058  67.606  1.00 98.86           C  
ATOM   1597  H   LEU A 107      -3.265  -6.510  70.246  1.00 98.86           H  
ATOM   1598  HA  LEU A 107      -4.132  -7.823  67.796  1.00 98.86           H  
ATOM   1599  HB2 LEU A 107      -3.056  -5.018  68.323  1.00 98.86           H  
ATOM   1600  HB3 LEU A 107      -3.739  -5.567  66.802  1.00 98.86           H  
ATOM   1601  HG  LEU A 107      -5.296  -5.455  69.428  1.00 98.86           H  
ATOM   1602 HD11 LEU A 107      -5.333  -3.606  67.007  1.00 98.86           H  
ATOM   1603 HD12 LEU A 107      -6.385  -3.500  68.432  1.00 98.86           H  
ATOM   1604 HD13 LEU A 107      -4.643  -3.224  68.606  1.00 98.86           H  
ATOM   1605 HD21 LEU A 107      -6.070  -6.029  66.534  1.00 98.86           H  
ATOM   1606 HD22 LEU A 107      -7.242  -5.595  67.780  1.00 98.86           H  
ATOM   1607 HD23 LEU A 107      -6.290  -7.091  67.952  1.00 98.86           H  
ATOM   1608  N   ALA A 108      -0.938  -7.028  68.135  1.00 98.91           N  
ATOM   1609  CA  ALA A 108       0.395  -7.381  67.657  1.00 98.91           C  
ATOM   1610  C   ALA A 108       0.609  -8.905  67.686  1.00 98.91           C  
ATOM   1611  O   ALA A 108       1.080  -9.472  66.705  1.00 98.91           O  
ATOM   1612  CB  ALA A 108       1.446  -6.630  68.485  1.00 98.91           C  
ATOM   1613  H   ALA A 108      -1.026  -6.470  68.972  1.00 98.91           H  
ATOM   1614  HA  ALA A 108       0.486  -7.057  66.620  1.00 98.91           H  
ATOM   1615  HB1 ALA A 108       1.243  -5.559  68.466  1.00 98.91           H  
ATOM   1616  HB2 ALA A 108       1.433  -6.978  69.518  1.00 98.91           H  
ATOM   1617  HB3 ALA A 108       2.437  -6.812  68.069  1.00 98.91           H  
ATOM   1618  N   GLN A 109       0.190  -9.591  68.753  1.00 98.86           N  
ATOM   1619  CA  GLN A 109       0.272 -11.050  68.849  1.00 98.86           C  
ATOM   1620  C   GLN A 109      -0.507 -11.757  67.737  1.00 98.86           C  
ATOM   1621  O   GLN A 109       0.024 -12.673  67.110  1.00 98.86           O  
ATOM   1622  CB  GLN A 109      -0.225 -11.498  70.227  1.00 98.86           C  
ATOM   1623  CG  GLN A 109       0.049 -12.991  70.467  1.00 98.86           C  
ATOM   1624  CD  GLN A 109      -0.609 -13.537  71.729  1.00 98.86           C  
ATOM   1625  NE2 GLN A 109      -0.124 -14.640  72.253  1.00 98.86           N  
ATOM   1626  OE1 GLN A 109      -1.586 -13.025  72.249  1.00 98.86           O  
ATOM   1627  H   GLN A 109      -0.163  -9.077  69.547  1.00 98.86           H  
ATOM   1628  HA  GLN A 109       1.315 -11.347  68.746  1.00 98.86           H  
ATOM   1629  HB2 GLN A 109      -1.295 -11.302  70.304  1.00 98.86           H  
ATOM   1630  HB3 GLN A 109       0.293 -10.914  70.988  1.00 98.86           H  
ATOM   1631  HG2 GLN A 109       1.127 -13.140  70.537  1.00 98.86           H  
ATOM   1632  HG3 GLN A 109      -0.323 -13.587  69.634  1.00 98.86           H  
ATOM   1633 HE21 GLN A 109       0.708 -15.067  71.870  1.00 98.86           H  
ATOM   1634 HE22 GLN A 109      -0.584 -14.973  73.089  1.00 98.86           H  
ATOM   1635  N   PHE A 110      -1.740 -11.330  67.452  1.00 98.73           N  
ATOM   1636  CA  PHE A 110      -2.517 -11.904  66.350  1.00 98.73           C  
ATOM   1637  C   PHE A 110      -1.796 -11.736  65.002  1.00 98.73           C  
ATOM   1638  O   PHE A 110      -1.694 -12.682  64.208  1.00 98.73           O  
ATOM   1639  CB  PHE A 110      -3.904 -11.251  66.323  1.00 98.73           C  
ATOM   1640  CG  PHE A 110      -4.752 -11.746  65.170  1.00 98.73           C  
ATOM   1641  CD1 PHE A 110      -4.806 -11.014  63.969  1.00 98.73           C  
ATOM   1642  CD2 PHE A 110      -5.434 -12.971  65.277  1.00 98.73           C  
ATOM   1643  CE1 PHE A 110      -5.551 -11.503  62.881  1.00 98.73           C  
ATOM   1644  CE2 PHE A 110      -6.171 -13.464  64.186  1.00 98.73           C  
ATOM   1645  CZ  PHE A 110      -6.231 -12.729  62.988  1.00 98.73           C  
ATOM   1646  H   PHE A 110      -2.147 -10.596  68.013  1.00 98.73           H  
ATOM   1647  HA  PHE A 110      -2.640 -12.973  66.523  1.00 98.73           H  
ATOM   1648  HB2 PHE A 110      -3.798 -10.169  66.247  1.00 98.73           H  
ATOM   1649  HB3 PHE A 110      -4.418 -11.466  67.261  1.00 98.73           H  
ATOM   1650  HD1 PHE A 110      -4.277 -10.077  63.881  1.00 98.73           H  
ATOM   1651  HD2 PHE A 110      -5.384 -13.538  66.195  1.00 98.73           H  
ATOM   1652  HE1 PHE A 110      -5.603 -10.937  61.963  1.00 98.73           H  
ATOM   1653  HE2 PHE A 110      -6.694 -14.405  64.268  1.00 98.73           H  
ATOM   1654  HZ  PHE A 110      -6.801 -13.101  62.150  1.00 98.73           H  
ATOM   1655  N   LEU A 111      -1.235 -10.544  64.776  1.00 98.79           N  
ATOM   1656  CA  LEU A 111      -0.545 -10.170  63.545  1.00 98.79           C  
ATOM   1657  C   LEU A 111       0.731 -10.982  63.272  1.00 98.79           C  
ATOM   1658  O   LEU A 111       1.109 -11.097  62.108  1.00 98.79           O  
ATOM   1659  CB  LEU A 111      -0.270  -8.657  63.571  1.00 98.79           C  
ATOM   1660  CG  LEU A 111      -1.516  -7.784  63.346  1.00 98.79           C  
ATOM   1661  CD1 LEU A 111      -1.205  -6.326  63.674  1.00 98.79           C  
ATOM   1662  CD2 LEU A 111      -1.993  -7.842  61.896  1.00 98.79           C  
ATOM   1663  H   LEU A 111      -1.339  -9.835  65.489  1.00 98.79           H  
ATOM   1664  HA  LEU A 111      -1.211 -10.383  62.708  1.00 98.79           H  
ATOM   1665  HB2 LEU A 111       0.462  -8.416  62.800  1.00 98.79           H  
ATOM   1666  HB3 LEU A 111       0.167  -8.399  64.535  1.00 98.79           H  
ATOM   1667  HG  LEU A 111      -2.330  -8.123  63.987  1.00 98.79           H  
ATOM   1668 HD11 LEU A 111      -0.419  -5.949  63.019  1.00 98.79           H  
ATOM   1669 HD12 LEU A 111      -0.873  -6.245  64.709  1.00 98.79           H  
ATOM   1670 HD13 LEU A 111      -2.099  -5.716  63.548  1.00 98.79           H  
ATOM   1671 HD21 LEU A 111      -2.258  -8.861  61.612  1.00 98.79           H  
ATOM   1672 HD22 LEU A 111      -1.204  -7.478  61.237  1.00 98.79           H  
ATOM   1673 HD23 LEU A 111      -2.870  -7.209  61.769  1.00 98.79           H  
ATOM   1674  N   GLN A 112       1.352 -11.634  64.265  1.00 98.61           N  
ATOM   1675  CA  GLN A 112       2.491 -12.544  64.035  1.00 98.61           C  
ATOM   1676  C   GLN A 112       2.195 -13.605  62.967  1.00 98.61           C  
ATOM   1677  O   GLN A 112       3.051 -13.932  62.146  1.00 98.61           O  
ATOM   1678  CB  GLN A 112       2.863 -13.277  65.336  1.00 98.61           C  
ATOM   1679  CG  GLN A 112       3.747 -12.440  66.263  1.00 98.61           C  
ATOM   1680  CD  GLN A 112       5.146 -12.238  65.681  1.00 98.61           C  
ATOM   1681  NE2 GLN A 112       5.659 -11.037  65.628  1.00 98.61           N  
ATOM   1682  OE1 GLN A 112       5.793 -13.167  65.227  1.00 98.61           O  
ATOM   1683  H   GLN A 112       1.036 -11.480  65.213  1.00 98.61           H  
ATOM   1684  HA  GLN A 112       3.348 -11.966  63.688  1.00 98.61           H  
ATOM   1685  HB2 GLN A 112       1.958 -13.581  65.862  1.00 98.61           H  
ATOM   1686  HB3 GLN A 112       3.405 -14.191  65.092  1.00 98.61           H  
ATOM   1687  HG2 GLN A 112       3.856 -12.965  67.212  1.00 98.61           H  
ATOM   1688  HG3 GLN A 112       3.262 -11.484  66.462  1.00 98.61           H  
ATOM   1689 HE21 GLN A 112       6.624 -10.962  65.338  1.00 98.61           H  
ATOM   1690 HE22 GLN A 112       5.123 -10.230  65.913  1.00 98.61           H  
ATOM   1691  N   SER A 113       0.966 -14.118  62.931  1.00 97.61           N  
ATOM   1692  CA  SER A 113       0.558 -15.173  61.995  1.00 97.61           C  
ATOM   1693  C   SER A 113       0.129 -14.666  60.610  1.00 97.61           C  
ATOM   1694  O   SER A 113      -0.120 -15.474  59.717  1.00 97.61           O  
ATOM   1695  CB  SER A 113      -0.550 -16.008  62.636  1.00 97.61           C  
ATOM   1696  OG  SER A 113      -1.720 -15.232  62.844  1.00 97.61           O  
ATOM   1697  H   SER A 113       0.293 -13.757  63.592  1.00 97.61           H  
ATOM   1698  HA  SER A 113       1.407 -15.837  61.833  1.00 97.61           H  
ATOM   1699  HB2 SER A 113      -0.203 -16.404  63.591  1.00 97.61           H  
ATOM   1700  HB3 SER A 113      -0.792 -16.846  61.981  1.00 97.61           H  
ATOM   1701  HG  SER A 113      -1.570 -14.558  63.510  1.00 97.61           H  
ATOM   1702  N   GLN A 114       0.041 -13.347  60.415  1.00 96.51           N  
ATOM   1703  CA  GLN A 114      -0.537 -12.733  59.219  1.00 96.51           C  
ATOM   1704  C   GLN A 114       0.529 -12.380  58.170  1.00 96.51           C  
ATOM   1705  O   GLN A 114       1.724 -12.296  58.466  1.00 96.51           O  
ATOM   1706  CB  GLN A 114      -1.379 -11.509  59.625  1.00 96.51           C  
ATOM   1707  CG  GLN A 114      -2.489 -11.840  60.640  1.00 96.51           C  
ATOM   1708  CD  GLN A 114      -3.440 -12.925  60.146  1.00 96.51           C  
ATOM   1709  NE2 GLN A 114      -3.521 -14.061  60.801  1.00 96.51           N  
ATOM   1710  OE1 GLN A 114      -4.103 -12.784  59.132  1.00 96.51           O  
ATOM   1711  H   GLN A 114       0.349 -12.727  61.151  1.00 96.51           H  
ATOM   1712  HA  GLN A 114      -1.209 -13.451  58.748  1.00 96.51           H  
ATOM   1713  HB2 GLN A 114      -1.838 -11.081  58.734  1.00 96.51           H  
ATOM   1714  HB3 GLN A 114      -0.724 -10.753  60.060  1.00 96.51           H  
ATOM   1715  HG2 GLN A 114      -3.074 -10.941  60.835  1.00 96.51           H  
ATOM   1716  HG3 GLN A 114      -2.044 -12.157  61.583  1.00 96.51           H  
ATOM   1717 HE21 GLN A 114      -4.155 -14.751  60.426  1.00 96.51           H  
ATOM   1718 HE22 GLN A 114      -2.954 -14.246  61.617  1.00 96.51           H  
ATOM   1719  N   GLU A 115       0.102 -12.175  56.920  1.00 93.24           N  
ATOM   1720  CA  GLU A 115       0.992 -11.692  55.855  1.00 93.24           C  
ATOM   1721  C   GLU A 115       1.297 -10.196  56.005  1.00 93.24           C  
ATOM   1722  O   GLU A 115       2.449  -9.809  55.846  1.00 93.24           O  
ATOM   1723  CB  GLU A 115       0.403 -11.974  54.465  1.00 93.24           C  
ATOM   1724  CG  GLU A 115       0.272 -13.475  54.150  1.00 93.24           C  
ATOM   1725  CD  GLU A 115      -0.072 -13.722  52.672  1.00 93.24           C  
ATOM   1726  OE1 GLU A 115       0.479 -14.668  52.068  1.00 93.24           O  
ATOM   1727  OE2 GLU A 115      -0.746 -12.872  52.049  1.00 93.24           O1-
ATOM   1728  H   GLU A 115      -0.880 -12.288  56.717  1.00 93.24           H  
ATOM   1729  HA  GLU A 115       1.947 -12.213  55.925  1.00 93.24           H  
ATOM   1730  HB2 GLU A 115       1.064 -11.525  53.723  1.00 93.24           H  
ATOM   1731  HB3 GLU A 115      -0.576 -11.499  54.386  1.00 93.24           H  
ATOM   1732  HG2 GLU A 115       1.220 -13.960  54.383  1.00 93.24           H  
ATOM   1733  HG3 GLU A 115      -0.501 -13.913  54.782  1.00 93.24           H  
ATOM   1734  N   ASP A 116       0.286  -9.390  56.343  1.00 96.22           N  
ATOM   1735  CA  ASP A 116       0.411  -7.977  56.722  1.00 96.22           C  
ATOM   1736  C   ASP A 116       0.517  -7.880  58.237  1.00 96.22           C  
ATOM   1737  O   ASP A 116      -0.436  -8.227  58.937  1.00 96.22           O  
ATOM   1738  CB  ASP A 116      -0.818  -7.182  56.242  1.00 96.22           C  
ATOM   1739  CG  ASP A 116      -0.866  -7.074  54.728  1.00 96.22           C  
ATOM   1740  OD1 ASP A 116       0.222  -7.093  54.130  1.00 96.22           O  
ATOM   1741  OD2 ASP A 116      -1.959  -6.979  54.139  1.00 96.22           O1-
ATOM   1742  H   ASP A 116      -0.626  -9.802  56.476  1.00 96.22           H  
ATOM   1743  HA  ASP A 116       1.310  -7.544  56.281  1.00 96.22           H  
ATOM   1744  HB2 ASP A 116      -1.729  -7.661  56.601  1.00 96.22           H  
ATOM   1745  HB3 ASP A 116      -0.775  -6.176  56.659  1.00 96.22           H  
ATOM   1746  N   ARG A 117       1.675  -7.455  58.749  1.00 98.35           N  
ATOM   1747  CA  ARG A 117       1.987  -7.600  60.182  1.00 98.35           C  
ATOM   1748  C   ARG A 117       2.035  -6.316  60.980  1.00 98.35           C  
ATOM   1749  O   ARG A 117       2.057  -6.384  62.206  1.00 98.35           O  
ATOM   1750  CB  ARG A 117       3.289  -8.371  60.363  1.00 98.35           C  
ATOM   1751  CG  ARG A 117       3.132  -9.791  59.833  1.00 98.35           C  
ATOM   1752  CD  ARG A 117       4.218 -10.670  60.434  1.00 98.35           C  
ATOM   1753  NE  ARG A 117       5.565 -10.333  59.936  1.00 98.35           N  
ATOM   1754  CZ  ARG A 117       6.076 -10.585  58.748  1.00 98.35           C  
ATOM   1755  NH1 ARG A 117       5.360 -11.070  57.767  1.00 98.35           N1+
ATOM   1756  NH2 ARG A 117       7.331 -10.347  58.530  1.00 98.35           N  
ATOM   1757  H   ARG A 117       2.411  -7.196  58.106  1.00 98.35           H  
ATOM   1758  HA  ARG A 117       1.199  -8.182  60.661  1.00 98.35           H  
ATOM   1759  HB2 ARG A 117       4.109  -7.863  59.855  1.00 98.35           H  
ATOM   1760  HB3 ARG A 117       3.514  -8.419  61.428  1.00 98.35           H  
ATOM   1761  HG2 ARG A 117       3.186  -9.790  58.743  1.00 98.35           H  
ATOM   1762  HG3 ARG A 117       2.157 -10.187  60.118  1.00 98.35           H  
ATOM   1763  HD2 ARG A 117       3.960 -11.705  60.208  1.00 98.35           H  
ATOM   1764  HD3 ARG A 117       4.204 -10.567  61.518  1.00 98.35           H  
ATOM   1765  HE  ARG A 117       6.158  -9.825  60.576  1.00 98.35           H  
ATOM   1766 HH11 ARG A 117       5.757 -10.986  56.843  1.00 98.35           H  
ATOM   1767 HH12 ARG A 117       4.358 -11.053  57.892  1.00 98.35           H  
ATOM   1768 HH21 ARG A 117       7.817 -10.573  57.674  1.00 98.35           H  
ATOM   1769 HH22 ARG A 117       7.953 -10.033  59.261  1.00 98.35           H  
ATOM   1770  N   ILE A 118       2.056  -5.166  60.316  1.00 98.78           N  
ATOM   1771  CA  ILE A 118       1.990  -3.864  60.976  1.00 98.78           C  
ATOM   1772  C   ILE A 118       0.847  -3.073  60.367  1.00 98.78           C  
ATOM   1773  O   ILE A 118       0.812  -2.894  59.150  1.00 98.78           O  
ATOM   1774  CB  ILE A 118       3.333  -3.108  60.951  1.00 98.78           C  
ATOM   1775  CG1 ILE A 118       4.470  -4.013  61.479  1.00 98.78           C  
ATOM   1776  CG2 ILE A 118       3.210  -1.829  61.805  1.00 98.78           C  
ATOM   1777  CD1 ILE A 118       5.833  -3.329  61.556  1.00 98.78           C  
ATOM   1778  H   ILE A 118       2.017  -5.187  59.307  1.00 98.78           H  
ATOM   1779  HA  ILE A 118       1.753  -4.030  62.027  1.00 98.78           H  
ATOM   1780  HB  ILE A 118       3.564  -2.832  59.922  1.00 98.78           H  
ATOM   1781 HG12 ILE A 118       4.585  -4.871  60.816  1.00 98.78           H  
ATOM   1782 HG13 ILE A 118       4.214  -4.382  62.473  1.00 98.78           H  
ATOM   1783 HG21 ILE A 118       3.054  -2.088  62.853  1.00 98.78           H  
ATOM   1784 HG22 ILE A 118       2.380  -1.209  61.468  1.00 98.78           H  
ATOM   1785 HG23 ILE A 118       4.116  -1.228  61.721  1.00 98.78           H  
ATOM   1786 HD11 ILE A 118       6.593  -4.087  61.747  1.00 98.78           H  
ATOM   1787 HD12 ILE A 118       6.048  -2.820  60.617  1.00 98.78           H  
ATOM   1788 HD13 ILE A 118       5.851  -2.609  62.375  1.00 98.78           H  
ATOM   1789  N   LEU A 119      -0.081  -2.618  61.206  1.00 98.70           N  
ATOM   1790  CA  LEU A 119      -1.254  -1.845  60.794  1.00 98.70           C  
ATOM   1791  C   LEU A 119      -1.313  -0.518  61.543  1.00 98.70           C  
ATOM   1792  O   LEU A 119      -1.087  -0.481  62.752  1.00 98.70           O  
ATOM   1793  CB  LEU A 119      -2.545  -2.641  61.045  1.00 98.70           C  
ATOM   1794  CG  LEU A 119      -2.599  -4.041  60.415  1.00 98.70           C  
ATOM   1795  CD1 LEU A 119      -3.922  -4.686  60.809  1.00 98.70           C  
ATOM   1796  CD2 LEU A 119      -2.494  -4.017  58.892  1.00 98.70           C  
ATOM   1797  H   LEU A 119       0.038  -2.802  62.192  1.00 98.70           H  
ATOM   1798  HA  LEU A 119      -1.188  -1.620  59.729  1.00 98.70           H  
ATOM   1799  HB2 LEU A 119      -3.382  -2.054  60.667  1.00 98.70           H  
ATOM   1800  HB3 LEU A 119      -2.673  -2.747  62.122  1.00 98.70           H  
ATOM   1801  HG  LEU A 119      -1.792  -4.655  60.814  1.00 98.70           H  
ATOM   1802 HD11 LEU A 119      -4.750  -4.101  60.407  1.00 98.70           H  
ATOM   1803 HD12 LEU A 119      -4.005  -4.710  61.896  1.00 98.70           H  
ATOM   1804 HD13 LEU A 119      -3.957  -5.708  60.432  1.00 98.70           H  
ATOM   1805 HD21 LEU A 119      -2.458  -5.037  58.510  1.00 98.70           H  
ATOM   1806 HD22 LEU A 119      -1.548  -3.553  58.611  1.00 98.70           H  
ATOM   1807 HD23 LEU A 119      -3.319  -3.458  58.451  1.00 98.70           H  
ATOM   1808  N   SER A 120      -1.668   0.557  60.850  1.00 98.05           N  
ATOM   1809  CA  SER A 120      -1.962   1.854  61.454  1.00 98.05           C  
ATOM   1810  C   SER A 120      -3.466   2.107  61.551  1.00 98.05           C  
ATOM   1811  O   SER A 120      -4.245   1.571  60.764  1.00 98.05           O  
ATOM   1812  CB  SER A 120      -1.230   2.987  60.728  1.00 98.05           C  
ATOM   1813  OG  SER A 120      -1.498   3.002  59.344  1.00 98.05           O  
ATOM   1814  H   SER A 120      -1.813   0.479  59.854  1.00 98.05           H  
ATOM   1815  HA  SER A 120      -1.574   1.853  62.474  1.00 98.05           H  
ATOM   1816  HB2 SER A 120      -1.519   3.944  61.162  1.00 98.05           H  
ATOM   1817  HB3 SER A 120      -0.157   2.855  60.866  1.00 98.05           H  
ATOM   1818  HG  SER A 120      -2.390   3.331  59.208  1.00 98.05           H  
ATOM   1819  N   GLU A 121      -3.852   2.894  62.558  1.00 95.80           N  
ATOM   1820  CA  GLU A 121      -5.146   3.575  62.721  1.00 95.80           C  
ATOM   1821  C   GLU A 121      -6.355   2.796  62.180  1.00 95.80           C  
ATOM   1822  O   GLU A 121      -6.853   1.894  62.862  1.00 95.80           O  
ATOM   1823  CB  GLU A 121      -5.081   5.011  62.166  1.00 95.80           C  
ATOM   1824  CG  GLU A 121      -4.055   5.891  62.883  1.00 95.80           C  
ATOM   1825  CD  GLU A 121      -4.003   7.323  62.334  1.00 95.80           C  
ATOM   1826  OE1 GLU A 121      -2.875   7.865  62.259  1.00 95.80           O  
ATOM   1827  OE2 GLU A 121      -5.066   7.908  62.040  1.00 95.80           O1-
ATOM   1828  H   GLU A 121      -3.137   3.147  63.224  1.00 95.80           H  
ATOM   1829  HA  GLU A 121      -5.323   3.670  63.792  1.00 95.80           H  
ATOM   1830  HB2 GLU A 121      -4.822   4.975  61.108  1.00 95.80           H  
ATOM   1831  HB3 GLU A 121      -6.065   5.466  62.274  1.00 95.80           H  
ATOM   1832  HG2 GLU A 121      -3.070   5.433  62.782  1.00 95.80           H  
ATOM   1833  HG3 GLU A 121      -4.313   5.929  63.941  1.00 95.80           H  
ATOM   1834  N   ILE A 122      -6.829   3.123  60.969  1.00 95.13           N  
ATOM   1835  CA  ILE A 122      -8.042   2.538  60.377  1.00 95.13           C  
ATOM   1836  C   ILE A 122      -7.896   1.020  60.231  1.00 95.13           C  
ATOM   1837  O   ILE A 122      -8.804   0.273  60.595  1.00 95.13           O  
ATOM   1838  CB  ILE A 122      -8.354   3.211  59.017  1.00 95.13           C  
ATOM   1839  CG1 ILE A 122      -8.657   4.716  59.213  1.00 95.13           C  
ATOM   1840  CG2 ILE A 122      -9.551   2.524  58.324  1.00 95.13           C  
ATOM   1841  CD1 ILE A 122      -8.770   5.506  57.902  1.00 95.13           C  
ATOM   1842  H   ILE A 122      -6.321   3.807  60.427  1.00 95.13           H  
ATOM   1843  HA  ILE A 122      -8.880   2.717  61.051  1.00 95.13           H  
ATOM   1844  HB  ILE A 122      -7.480   3.110  58.374  1.00 95.13           H  
ATOM   1845 HG12 ILE A 122      -7.860   5.178  59.795  1.00 95.13           H  
ATOM   1846 HG13 ILE A 122      -9.583   4.832  59.778  1.00 95.13           H  
ATOM   1847 HG21 ILE A 122     -10.442   2.603  58.947  1.00 95.13           H  
ATOM   1848 HG22 ILE A 122      -9.744   2.977  57.353  1.00 95.13           H  
ATOM   1849 HG23 ILE A 122      -9.346   1.468  58.146  1.00 95.13           H  
ATOM   1850 HD11 ILE A 122      -9.673   5.225  57.360  1.00 95.13           H  
ATOM   1851 HD12 ILE A 122      -7.895   5.322  57.279  1.00 95.13           H  
ATOM   1852 HD13 ILE A 122      -8.821   6.571  58.130  1.00 95.13           H  
ATOM   1853  N   GLY A 123      -6.731   0.555  59.776  1.00 96.95           N  
ATOM   1854  CA  GLY A 123      -6.433  -0.867  59.633  1.00 96.95           C  
ATOM   1855  C   GLY A 123      -6.458  -1.626  60.956  1.00 96.95           C  
ATOM   1856  O   GLY A 123      -6.971  -2.747  61.028  1.00 96.95           O  
ATOM   1857  H   GLY A 123      -5.981   1.218  59.641  1.00 96.95           H  
ATOM   1858  HA2 GLY A 123      -7.134  -1.327  58.936  1.00 96.95           H  
ATOM   1859  HA3 GLY A 123      -5.417  -0.951  59.247  1.00 96.95           H  
ATOM   1860  N   ALA A 124      -5.936  -1.001  62.013  1.00 97.71           N  
ATOM   1861  CA  ALA A 124      -5.943  -1.563  63.360  1.00 97.71           C  
ATOM   1862  C   ALA A 124      -7.355  -1.561  63.978  1.00 97.71           C  
ATOM   1863  O   ALA A 124      -7.736  -2.524  64.645  1.00 97.71           O  
ATOM   1864  CB  ALA A 124      -4.930  -0.794  64.214  1.00 97.71           C  
ATOM   1865  H   ALA A 124      -5.577  -0.066  61.882  1.00 97.71           H  
ATOM   1866  HA  ALA A 124      -5.616  -2.602  63.303  1.00 97.71           H  
ATOM   1867  HB1 ALA A 124      -3.943  -0.837  63.752  1.00 97.71           H  
ATOM   1868  HB2 ALA A 124      -4.873  -1.245  65.204  1.00 97.71           H  
ATOM   1869  HB3 ALA A 124      -5.230   0.250  64.310  1.00 97.71           H  
ATOM   1870  N   ALA A 125      -8.156  -0.523  63.720  1.00 97.43           N  
ATOM   1871  CA  ALA A 125      -9.552  -0.458  64.150  1.00 97.43           C  
ATOM   1872  C   ALA A 125     -10.421  -1.517  63.448  1.00 97.43           C  
ATOM   1873  O   ALA A 125     -11.233  -2.185  64.097  1.00 97.43           O  
ATOM   1874  CB  ALA A 125     -10.074   0.961  63.895  1.00 97.43           C  
ATOM   1875  H   ALA A 125      -7.782   0.253  63.192  1.00 97.43           H  
ATOM   1876  HA  ALA A 125      -9.597  -0.655  65.221  1.00 97.43           H  
ATOM   1877  HB1 ALA A 125     -10.049   1.183  62.827  1.00 97.43           H  
ATOM   1878  HB2 ALA A 125      -9.452   1.683  64.422  1.00 97.43           H  
ATOM   1879  HB3 ALA A 125     -11.101   1.042  64.251  1.00 97.43           H  
ATOM   1880  N   ASP A 126     -10.215  -1.728  62.146  1.00 97.47           N  
ATOM   1881  CA  ASP A 126     -10.875  -2.808  61.412  1.00 97.47           C  
ATOM   1882  C   ASP A 126     -10.447  -4.187  61.925  1.00 97.47           C  
ATOM   1883  O   ASP A 126     -11.297  -5.066  62.064  1.00 97.47           O  
ATOM   1884  CB  ASP A 126     -10.632  -2.664  59.899  1.00 97.47           C  
ATOM   1885  CG  ASP A 126     -11.677  -1.786  59.194  1.00 97.47           C  
ATOM   1886  OD1 ASP A 126     -12.820  -1.668  59.716  1.00 97.47           O  
ATOM   1887  OD2 ASP A 126     -11.393  -1.342  58.063  1.00 97.47           O1-
ATOM   1888  H   ASP A 126      -9.598  -1.109  61.639  1.00 97.47           H  
ATOM   1889  HA  ASP A 126     -11.946  -2.749  61.606  1.00 97.47           H  
ATOM   1890  HB2 ASP A 126      -9.629  -2.278  59.717  1.00 97.47           H  
ATOM   1891  HB3 ASP A 126     -10.688  -3.654  59.445  1.00 97.47           H  
ATOM   1892  N   LEU A 127      -9.176  -4.371  62.307  1.00 98.10           N  
ATOM   1893  CA  LEU A 127      -8.720  -5.613  62.943  1.00 98.10           C  
ATOM   1894  C   LEU A 127      -9.417  -5.869  64.276  1.00 98.10           C  
ATOM   1895  O   LEU A 127      -9.910  -6.972  64.504  1.00 98.10           O  
ATOM   1896  CB  LEU A 127      -7.188  -5.604  63.113  1.00 98.10           C  
ATOM   1897  CG  LEU A 127      -6.644  -6.888  63.766  1.00 98.10           C  
ATOM   1898  CD1 LEU A 127      -6.895  -8.158  62.953  1.00 98.10           C  
ATOM   1899  CD2 LEU A 127      -5.136  -6.758  63.968  1.00 98.10           C  
ATOM   1900  H   LEU A 127      -8.515  -3.619  62.168  1.00 98.10           H  
ATOM   1901  HA  LEU A 127      -9.011  -6.445  62.302  1.00 98.10           H  
ATOM   1902  HB2 LEU A 127      -6.700  -5.456  62.150  1.00 98.10           H  
ATOM   1903  HB3 LEU A 127      -6.913  -4.762  63.747  1.00 98.10           H  
ATOM   1904  HG  LEU A 127      -7.103  -7.016  64.746  1.00 98.10           H  
ATOM   1905 HD11 LEU A 127      -6.288  -8.149  62.048  1.00 98.10           H  
ATOM   1906 HD12 LEU A 127      -7.949  -8.263  62.699  1.00 98.10           H  
ATOM   1907 HD13 LEU A 127      -6.618  -9.021  63.558  1.00 98.10           H  
ATOM   1908 HD21 LEU A 127      -4.764  -7.614  64.531  1.00 98.10           H  
ATOM   1909 HD22 LEU A 127      -4.639  -6.716  62.998  1.00 98.10           H  
ATOM   1910 HD23 LEU A 127      -4.907  -5.847  64.520  1.00 98.10           H  
ATOM   1911  N   ALA A 128      -9.501  -4.861  65.144  1.00 98.11           N  
ATOM   1912  CA  ALA A 128     -10.203  -4.998  66.416  1.00 98.11           C  
ATOM   1913  C   ALA A 128     -11.671  -5.412  66.205  1.00 98.11           C  
ATOM   1914  O   ALA A 128     -12.190  -6.260  66.935  1.00 98.11           O  
ATOM   1915  CB  ALA A 128     -10.075  -3.679  67.184  1.00 98.11           C  
ATOM   1916  H   ALA A 128      -9.057  -3.982  64.918  1.00 98.11           H  
ATOM   1917  HA  ALA A 128      -9.722  -5.788  66.994  1.00 98.11           H  
ATOM   1918  HB1 ALA A 128      -9.023  -3.439  67.334  1.00 98.11           H  
ATOM   1919  HB2 ALA A 128     -10.558  -3.773  68.158  1.00 98.11           H  
ATOM   1920  HB3 ALA A 128     -10.550  -2.870  66.628  1.00 98.11           H  
ATOM   1921  N   ARG A 129     -12.321  -4.877  65.162  1.00 97.65           N  
ATOM   1922  CA  ARG A 129     -13.690  -5.245  64.780  1.00 97.65           C  
ATOM   1923  C   ARG A 129     -13.791  -6.670  64.228  1.00 97.65           C  
ATOM   1924  O   ARG A 129     -14.706  -7.390  64.624  1.00 97.65           O  
ATOM   1925  CB  ARG A 129     -14.214  -4.193  63.795  1.00 97.65           C  
ATOM   1926  CG  ARG A 129     -15.685  -4.420  63.422  1.00 97.65           C  
ATOM   1927  CD  ARG A 129     -16.238  -3.226  62.634  1.00 97.65           C  
ATOM   1928  NE  ARG A 129     -15.539  -3.026  61.347  1.00 97.65           N  
ATOM   1929  CZ  ARG A 129     -15.923  -3.395  60.143  1.00 97.65           C  
ATOM   1930  NH1 ARG A 129     -17.035  -4.049  59.935  1.00 97.65           N1+
ATOM   1931  NH2 ARG A 129     -15.168  -3.096  59.126  1.00 97.65           N  
ATOM   1932  H   ARG A 129     -11.829  -4.190  64.611  1.00 97.65           H  
ATOM   1933  HA  ARG A 129     -14.305  -5.226  65.679  1.00 97.65           H  
ATOM   1934  HB2 ARG A 129     -13.606  -4.207  62.891  1.00 97.65           H  
ATOM   1935  HB3 ARG A 129     -14.114  -3.211  64.258  1.00 97.65           H  
ATOM   1936  HG2 ARG A 129     -16.271  -4.535  64.335  1.00 97.65           H  
ATOM   1937  HG3 ARG A 129     -15.782  -5.326  62.825  1.00 97.65           H  
ATOM   1938  HD2 ARG A 129     -16.119  -2.328  63.238  1.00 97.65           H  
ATOM   1939  HD3 ARG A 129     -17.306  -3.372  62.471  1.00 97.65           H  
ATOM   1940  HE  ARG A 129     -14.650  -2.549  61.370  1.00 97.65           H  
ATOM   1941 HH11 ARG A 129     -17.568  -4.348  60.740  1.00 97.65           H  
ATOM   1942 HH12 ARG A 129     -17.253  -4.351  58.997  1.00 97.65           H  
ATOM   1943 HH21 ARG A 129     -14.317  -2.577  59.288  1.00 97.65           H  
ATOM   1944 HH22 ARG A 129     -15.346  -3.408  58.182  1.00 97.65           H  
ATOM   1945  N   GLU A 130     -12.877  -7.085  63.353  1.00 97.12           N  
ATOM   1946  CA  GLU A 130     -12.801  -8.458  62.824  1.00 97.12           C  
ATOM   1947  C   GLU A 130     -12.605  -9.495  63.936  1.00 97.12           C  
ATOM   1948  O   GLU A 130     -13.245 -10.545  63.920  1.00 97.12           O  
ATOM   1949  CB  GLU A 130     -11.627  -8.579  61.842  1.00 97.12           C  
ATOM   1950  CG  GLU A 130     -11.908  -7.970  60.464  1.00 97.12           C  
ATOM   1951  CD  GLU A 130     -10.630  -7.862  59.616  1.00 97.12           C  
ATOM   1952  OE1 GLU A 130     -10.642  -7.093  58.635  1.00 97.12           O  
ATOM   1953  OE2 GLU A 130      -9.583  -8.461  59.973  1.00 97.12           O1-
ATOM   1954  H   GLU A 130     -12.174  -6.425  63.051  1.00 97.12           H  
ATOM   1955  HA  GLU A 130     -13.726  -8.712  62.306  1.00 97.12           H  
ATOM   1956  HB2 GLU A 130     -10.752  -8.101  62.283  1.00 97.12           H  
ATOM   1957  HB3 GLU A 130     -11.396  -9.634  61.697  1.00 97.12           H  
ATOM   1958  HG2 GLU A 130     -12.345  -6.979  60.587  1.00 97.12           H  
ATOM   1959  HG3 GLU A 130     -12.638  -8.593  59.947  1.00 97.12           H  
ATOM   1960  N   LEU A 131     -11.769  -9.177  64.928  1.00 97.86           N  
ATOM   1961  CA  LEU A 131     -11.504 -10.018  66.098  1.00 97.86           C  
ATOM   1962  C   LEU A 131     -12.586  -9.924  67.181  1.00 97.86           C  
ATOM   1963  O   LEU A 131     -12.471 -10.575  68.218  1.00 97.86           O  
ATOM   1964  CB  LEU A 131     -10.118  -9.660  66.660  1.00 97.86           C  
ATOM   1965  CG  LEU A 131      -8.939  -9.968  65.724  1.00 97.86           C  
ATOM   1966  CD1 LEU A 131      -7.636  -9.638  66.454  1.00 97.86           C  
ATOM   1967  CD2 LEU A 131      -8.891 -11.431  65.293  1.00 97.86           C  
ATOM   1968  H   LEU A 131     -11.248  -8.316  64.841  1.00 97.86           H  
ATOM   1969  HA  LEU A 131     -11.508 -11.062  65.787  1.00 97.86           H  
ATOM   1970  HB2 LEU A 131     -10.104  -8.594  66.886  1.00 97.86           H  
ATOM   1971  HB3 LEU A 131      -9.967 -10.203  67.592  1.00 97.86           H  
ATOM   1972  HG  LEU A 131      -9.002  -9.351  64.829  1.00 97.86           H  
ATOM   1973 HD11 LEU A 131      -7.637  -8.583  66.729  1.00 97.86           H  
ATOM   1974 HD12 LEU A 131      -6.785  -9.829  65.799  1.00 97.86           H  
ATOM   1975 HD13 LEU A 131      -7.540 -10.247  67.352  1.00 97.86           H  
ATOM   1976 HD21 LEU A 131      -9.775 -11.685  64.709  1.00 97.86           H  
ATOM   1977 HD22 LEU A 131      -8.817 -12.080  66.166  1.00 97.86           H  
ATOM   1978 HD23 LEU A 131      -8.019 -11.573  64.653  1.00 97.86           H  
ATOM   1979  N   GLN A 132     -13.634  -9.125  66.955  1.00 98.01           N  
ATOM   1980  CA  GLN A 132     -14.718  -8.885  67.908  1.00 98.01           C  
ATOM   1981  C   GLN A 132     -14.219  -8.405  69.284  1.00 98.01           C  
ATOM   1982  O   GLN A 132     -14.818  -8.723  70.314  1.00 98.01           O  
ATOM   1983  CB  GLN A 132     -15.644 -10.112  68.004  1.00 98.01           C  
ATOM   1984  CG  GLN A 132     -16.159 -10.606  66.645  1.00 98.01           C  
ATOM   1985  CD  GLN A 132     -17.165 -11.735  66.824  1.00 98.01           C  
ATOM   1986  NE2 GLN A 132     -18.385 -11.436  67.215  1.00 98.01           N  
ATOM   1987  OE1 GLN A 132     -16.893 -12.908  66.638  1.00 98.01           O  
ATOM   1988  H   GLN A 132     -13.669  -8.641  66.069  1.00 98.01           H  
ATOM   1989  HA  GLN A 132     -15.307  -8.061  67.506  1.00 98.01           H  
ATOM   1990  HB2 GLN A 132     -15.116 -10.928  68.494  1.00 98.01           H  
ATOM   1991  HB3 GLN A 132     -16.501  -9.846  68.624  1.00 98.01           H  
ATOM   1992  HG2 GLN A 132     -16.635  -9.782  66.112  1.00 98.01           H  
ATOM   1993  HG3 GLN A 132     -15.329 -10.976  66.044  1.00 98.01           H  
ATOM   1994 HE21 GLN A 132     -18.995 -12.227  67.363  1.00 98.01           H  
ATOM   1995 HE22 GLN A 132     -18.623 -10.480  67.435  1.00 98.01           H  
ATOM   1996  N   ILE A 133     -13.129  -7.631  69.308  1.00 97.88           N  
ATOM   1997  CA  ILE A 133     -12.592  -7.045  70.535  1.00 97.88           C  
ATOM   1998  C   ILE A 133     -13.577  -5.973  71.027  1.00 97.88           C  
ATOM   1999  O   ILE A 133     -13.923  -5.065  70.262  1.00 97.88           O  
ATOM   2000  CB  ILE A 133     -11.166  -6.492  70.329  1.00 97.88           C  
ATOM   2001  CG1 ILE A 133     -10.224  -7.666  69.982  1.00 97.88           C  
ATOM   2002  CG2 ILE A 133     -10.665  -5.751  71.585  1.00 97.88           C  
ATOM   2003  CD1 ILE A 133      -8.786  -7.238  69.688  1.00 97.88           C  
ATOM   2004  H   ILE A 133     -12.718  -7.354  68.428  1.00 97.88           H  
ATOM   2005  HA  ILE A 133     -12.513  -7.845  71.271  1.00 97.88           H  
ATOM   2006  HB  ILE A 133     -11.179  -5.787  69.498  1.00 97.88           H  
ATOM   2007 HG12 ILE A 133     -10.214  -8.387  70.799  1.00 97.88           H  
ATOM   2008 HG13 ILE A 133     -10.601  -8.173  69.094  1.00 97.88           H  
ATOM   2009 HG21 ILE A 133      -9.664  -5.351  71.418  1.00 97.88           H  
ATOM   2010 HG22 ILE A 133     -11.310  -4.901  71.810  1.00 97.88           H  
ATOM   2011 HG23 ILE A 133     -10.644  -6.425  72.441  1.00 97.88           H  
ATOM   2012 HD11 ILE A 133      -8.807  -6.384  69.011  1.00 97.88           H  
ATOM   2013 HD12 ILE A 133      -8.248  -8.065  69.224  1.00 97.88           H  
ATOM   2014 HD13 ILE A 133      -8.272  -6.963  70.608  1.00 97.88           H  
ATOM   2015  N   PRO A 134     -14.052  -6.054  72.284  1.00 97.41           N  
ATOM   2016  CA  PRO A 134     -14.935  -5.040  72.840  1.00 97.41           C  
ATOM   2017  C   PRO A 134     -14.284  -3.658  72.830  1.00 97.41           C  
ATOM   2018  O   PRO A 134     -13.098  -3.516  73.127  1.00 97.41           O  
ATOM   2019  CB  PRO A 134     -15.257  -5.494  74.267  1.00 97.41           C  
ATOM   2020  CG  PRO A 134     -15.037  -7.004  74.215  1.00 97.41           C  
ATOM   2021  CD  PRO A 134     -13.881  -7.144  73.231  1.00 97.41           C  
ATOM   2022  HA  PRO A 134     -15.852  -5.020  72.250  1.00 97.41           H  
ATOM   2023  HB2 PRO A 134     -16.279  -5.244  74.550  1.00 97.41           H  
ATOM   2024  HB3 PRO A 134     -14.549  -5.056  74.971  1.00 97.41           H  
ATOM   2025  HG2 PRO A 134     -14.786  -7.413  75.193  1.00 97.41           H  
ATOM   2026  HG3 PRO A 134     -15.923  -7.492  73.807  1.00 97.41           H  
ATOM   2027  HD2 PRO A 134     -12.930  -7.027  73.751  1.00 97.41           H  
ATOM   2028  HD3 PRO A 134     -13.936  -8.121  72.749  1.00 97.41           H  
ATOM   2029  N   LEU A 135     -15.083  -2.628  72.547  1.00 97.47           N  
ATOM   2030  CA  LEU A 135     -14.646  -1.249  72.735  1.00 97.47           C  
ATOM   2031  C   LEU A 135     -14.285  -1.039  74.204  1.00 97.47           C  
ATOM   2032  O   LEU A 135     -15.101  -1.300  75.090  1.00 97.47           O  
ATOM   2033  CB  LEU A 135     -15.750  -0.267  72.311  1.00 97.47           C  
ATOM   2034  CG  LEU A 135     -16.032  -0.258  70.802  1.00 97.47           C  
ATOM   2035  CD1 LEU A 135     -17.305   0.546  70.523  1.00 97.47           C  
ATOM   2036  CD2 LEU A 135     -14.877   0.353  70.007  1.00 97.47           C  
ATOM   2037  H   LEU A 135     -16.052  -2.813  72.328  1.00 97.47           H  
ATOM   2038  HA  LEU A 135     -13.747  -1.081  72.140  1.00 97.47           H  
ATOM   2039  HB2 LEU A 135     -16.662  -0.527  72.848  1.00 97.47           H  
ATOM   2040  HB3 LEU A 135     -15.457   0.737  72.619  1.00 97.47           H  
ATOM   2041  HG  LEU A 135     -16.202  -1.277  70.453  1.00 97.47           H  
ATOM   2042 HD11 LEU A 135     -18.144   0.084  71.041  1.00 97.47           H  
ATOM   2043 HD12 LEU A 135     -17.510   0.536  69.452  1.00 97.47           H  
ATOM   2044 HD13 LEU A 135     -17.188   1.574  70.865  1.00 97.47           H  
ATOM   2045 HD21 LEU A 135     -13.996  -0.283  70.093  1.00 97.47           H  
ATOM   2046 HD22 LEU A 135     -15.139   0.412  68.951  1.00 97.47           H  
ATOM   2047 HD23 LEU A 135     -14.629   1.346  70.383  1.00 97.47           H  
ATOM   2048  N   TYR A 136     -13.088  -0.522  74.437  1.00 98.29           N  
ATOM   2049  CA  TYR A 136     -12.576  -0.213  75.763  1.00 98.29           C  
ATOM   2050  C   TYR A 136     -12.125   1.243  75.799  1.00 98.29           C  
ATOM   2051  O   TYR A 136     -11.605   1.740  74.804  1.00 98.29           O  
ATOM   2052  CB  TYR A 136     -11.435  -1.179  76.075  1.00 98.29           C  
ATOM   2053  CG  TYR A 136     -10.889  -1.013  77.471  1.00 98.29           C  
ATOM   2054  CD1 TYR A 136      -9.726  -0.250  77.685  1.00 98.29           C  
ATOM   2055  CD2 TYR A 136     -11.542  -1.629  78.555  1.00 98.29           C  
ATOM   2056  CE1 TYR A 136      -9.192  -0.139  78.981  1.00 98.29           C  
ATOM   2057  CE2 TYR A 136     -11.027  -1.487  79.857  1.00 98.29           C  
ATOM   2058  CZ  TYR A 136      -9.846  -0.749  80.072  1.00 98.29           C  
ATOM   2059  OH  TYR A 136      -9.321  -0.670  81.320  1.00 98.29           O  
ATOM   2060  H   TYR A 136     -12.462  -0.381  73.657  1.00 98.29           H  
ATOM   2061  HA  TYR A 136     -13.355  -0.349  76.513  1.00 98.29           H  
ATOM   2062  HB2 TYR A 136     -10.636  -1.023  75.351  1.00 98.29           H  
ATOM   2063  HB3 TYR A 136     -11.793  -2.202  75.961  1.00 98.29           H  
ATOM   2064  HD1 TYR A 136      -9.221   0.230  76.859  1.00 98.29           H  
ATOM   2065  HD2 TYR A 136     -12.426  -2.227  78.390  1.00 98.29           H  
ATOM   2066  HE1 TYR A 136      -8.277   0.409  79.147  1.00 98.29           H  
ATOM   2067  HE2 TYR A 136     -11.500  -1.969  80.700  1.00 98.29           H  
ATOM   2068  HH  TYR A 136      -8.432  -0.309  81.298  1.00 98.29           H  
ATOM   2069  N   ASP A 137     -12.342   1.941  76.909  1.00 97.48           N  
ATOM   2070  CA  ASP A 137     -11.808   3.290  77.094  1.00 97.48           C  
ATOM   2071  C   ASP A 137     -10.566   3.221  77.997  1.00 97.48           C  
ATOM   2072  O   ASP A 137     -10.710   2.949  79.188  1.00 97.48           O  
ATOM   2073  CB  ASP A 137     -12.883   4.237  77.643  1.00 97.48           C  
ATOM   2074  CG  ASP A 137     -12.431   5.702  77.590  1.00 97.48           C  
ATOM   2075  OD1 ASP A 137     -11.270   5.949  77.185  1.00 97.48           O  
ATOM   2076  OD2 ASP A 137     -13.298   6.564  77.849  1.00 97.48           O1-
ATOM   2077  H   ASP A 137     -12.665   1.467  77.739  1.00 97.48           H  
ATOM   2078  HA  ASP A 137     -11.532   3.705  76.126  1.00 97.48           H  
ATOM   2079  HB2 ASP A 137     -13.781   4.133  77.035  1.00 97.48           H  
ATOM   2080  HB3 ASP A 137     -13.134   3.965  78.668  1.00 97.48           H  
ATOM   2081  N   PRO A 138      -9.350   3.410  77.451  1.00 97.74           N  
ATOM   2082  CA  PRO A 138      -8.115   3.374  78.234  1.00 97.74           C  
ATOM   2083  C   PRO A 138      -7.885   4.631  79.084  1.00 97.74           C  
ATOM   2084  O   PRO A 138      -6.923   4.683  79.855  1.00 97.74           O  
ATOM   2085  CB  PRO A 138      -7.009   3.213  77.190  1.00 97.74           C  
ATOM   2086  CG  PRO A 138      -7.568   3.921  75.963  1.00 97.74           C  
ATOM   2087  CD  PRO A 138      -9.056   3.619  76.038  1.00 97.74           C  
ATOM   2088  HA  PRO A 138      -8.116   2.519  78.909  1.00 97.74           H  
ATOM   2089  HB2 PRO A 138      -6.084   3.696  77.504  1.00 97.74           H  
ATOM   2090  HB3 PRO A 138      -6.849   2.156  76.974  1.00 97.74           H  
ATOM   2091  HG2 PRO A 138      -7.121   3.554  75.039  1.00 97.74           H  
ATOM   2092  HG3 PRO A 138      -7.423   4.996  76.066  1.00 97.74           H  
ATOM   2093  HD2 PRO A 138      -9.620   4.458  75.631  1.00 97.74           H  
ATOM   2094  HD3 PRO A 138      -9.271   2.703  75.485  1.00 97.74           H  
ATOM   2095  N   LEU A 139      -8.709   5.665  78.913  1.00 96.65           N  
ATOM   2096  CA  LEU A 139      -8.522   6.955  79.552  1.00 96.65           C  
ATOM   2097  C   LEU A 139      -8.798   6.879  81.061  1.00 96.65           C  
ATOM   2098  O   LEU A 139      -9.787   6.303  81.508  1.00 96.65           O  
ATOM   2099  CB  LEU A 139      -9.427   7.951  78.817  1.00 96.65           C  
ATOM   2100  CG  LEU A 139      -9.259   9.418  79.216  1.00 96.65           C  
ATOM   2101  CD1 LEU A 139      -7.829   9.920  79.005  1.00 96.65           C  
ATOM   2102  CD2 LEU A 139     -10.207  10.256  78.354  1.00 96.65           C  
ATOM   2103  H   LEU A 139      -9.519   5.561  78.318  1.00 96.65           H  
ATOM   2104  HA  LEU A 139      -7.482   7.247  79.405  1.00 96.65           H  
ATOM   2105  HB2 LEU A 139     -10.463   7.666  78.999  1.00 96.65           H  
ATOM   2106  HB3 LEU A 139      -9.241   7.863  77.747  1.00 96.65           H  
ATOM   2107  HG  LEU A 139      -9.526   9.525  80.268  1.00 96.65           H  
ATOM   2108 HD11 LEU A 139      -7.791  11.000  79.148  1.00 96.65           H  
ATOM   2109 HD12 LEU A 139      -7.155   9.459  79.728  1.00 96.65           H  
ATOM   2110 HD13 LEU A 139      -7.498   9.681  77.993  1.00 96.65           H  
ATOM   2111 HD21 LEU A 139     -10.243  11.289  78.699  1.00 96.65           H  
ATOM   2112 HD22 LEU A 139     -11.211   9.834  78.403  1.00 96.65           H  
ATOM   2113 HD23 LEU A 139      -9.872  10.239  77.316  1.00 96.65           H  
ATOM   2114  N   THR A 140      -7.924   7.498  81.857  1.00 94.66           N  
ATOM   2115  CA  THR A 140      -8.065   7.582  83.317  1.00 94.66           C  
ATOM   2116  C   THR A 140      -8.237   9.028  83.756  1.00 94.66           C  
ATOM   2117  O   THR A 140      -7.700   9.940  83.125  1.00 94.66           O  
ATOM   2118  CB  THR A 140      -6.875   6.944  84.053  1.00 94.66           C  
ATOM   2119  CG2 THR A 140      -6.604   5.510  83.607  1.00 94.66           C  
ATOM   2120  OG1 THR A 140      -5.684   7.675  83.862  1.00 94.66           O  
ATOM   2121  H   THR A 140      -7.136   7.970  81.440  1.00 94.66           H  
ATOM   2122  HA  THR A 140      -8.961   7.041  83.623  1.00 94.66           H  
ATOM   2123  HB  THR A 140      -7.095   6.933  85.121  1.00 94.66           H  
ATOM   2124  HG1 THR A 140      -4.960   7.065  84.018  1.00 94.66           H  
ATOM   2125 HG21 THR A 140      -5.767   5.098  84.172  1.00 94.66           H  
ATOM   2126 HG22 THR A 140      -6.365   5.480  82.544  1.00 94.66           H  
ATOM   2127 HG23 THR A 140      -7.489   4.899  83.780  1.00 94.66           H  
ATOM   2128  N   ASP A 141      -8.926   9.247  84.879  1.00 92.36           N  
ATOM   2129  CA  ASP A 141      -9.109  10.593  85.440  1.00 92.36           C  
ATOM   2130  C   ASP A 141      -7.772  11.312  85.657  1.00 92.36           C  
ATOM   2131  O   ASP A 141      -7.655  12.500  85.366  1.00 92.36           O  
ATOM   2132  CB  ASP A 141      -9.861  10.509  86.779  1.00 92.36           C  
ATOM   2133  CG  ASP A 141     -11.342  10.141  86.643  1.00 92.36           C  
ATOM   2134  OD1 ASP A 141     -11.911  10.367  85.553  1.00 92.36           O  
ATOM   2135  OD2 ASP A 141     -11.898   9.661  87.655  1.00 92.36           O1-
ATOM   2136  H   ASP A 141      -9.461   8.493  85.286  1.00 92.36           H  
ATOM   2137  HA  ASP A 141      -9.695  11.194  84.745  1.00 92.36           H  
ATOM   2138  HB2 ASP A 141      -9.363   9.785  87.425  1.00 92.36           H  
ATOM   2139  HB3 ASP A 141      -9.808  11.482  87.267  1.00 92.36           H  
ATOM   2140  N   TYR A 142      -6.742  10.578  86.094  1.00 89.74           N  
ATOM   2141  CA  TYR A 142      -5.388  11.107  86.259  1.00 89.74           C  
ATOM   2142  C   TYR A 142      -4.837  11.687  84.946  1.00 89.74           C  
ATOM   2143  O   TYR A 142      -4.411  12.840  84.916  1.00 89.74           O  
ATOM   2144  CB  TYR A 142      -4.476  10.003  86.818  1.00 89.74           C  
ATOM   2145  CG  TYR A 142      -3.038  10.449  86.983  1.00 89.74           C  
ATOM   2146  CD1 TYR A 142      -2.116  10.249  85.934  1.00 89.74           C  
ATOM   2147  CD2 TYR A 142      -2.640  11.133  88.147  1.00 89.74           C  
ATOM   2148  CE1 TYR A 142      -0.810  10.770  86.028  1.00 89.74           C  
ATOM   2149  CE2 TYR A 142      -1.323  11.620  88.259  1.00 89.74           C  
ATOM   2150  CZ  TYR A 142      -0.413  11.457  87.194  1.00 89.74           C  
ATOM   2151  OH  TYR A 142       0.826  11.999  87.285  1.00 89.74           O  
ATOM   2152  H   TYR A 142      -6.904   9.597  86.272  1.00 89.74           H  
ATOM   2153  HA  TYR A 142      -5.415  11.925  86.979  1.00 89.74           H  
ATOM   2154  HB2 TYR A 142      -4.860   9.684  87.787  1.00 89.74           H  
ATOM   2155  HB3 TYR A 142      -4.504   9.141  86.151  1.00 89.74           H  
ATOM   2156  HD1 TYR A 142      -2.432   9.751  85.030  1.00 89.74           H  
ATOM   2157  HD2 TYR A 142      -3.343  11.306  88.949  1.00 89.74           H  
ATOM   2158  HE1 TYR A 142      -0.119  10.704  85.201  1.00 89.74           H  
ATOM   2159  HE2 TYR A 142      -0.998  12.163  89.135  1.00 89.74           H  
ATOM   2160  HH  TYR A 142       1.281  12.042  86.441  1.00 89.74           H  
ATOM   2161  N   ARG A 143      -4.910  10.934  83.837  1.00 91.82           N  
ATOM   2162  CA  ARG A 143      -4.380  11.383  82.536  1.00 91.82           C  
ATOM   2163  C   ARG A 143      -5.213  12.488  81.894  1.00 91.82           C  
ATOM   2164  O   ARG A 143      -4.660  13.324  81.185  1.00 91.82           O  
ATOM   2165  CB  ARG A 143      -4.194  10.186  81.587  1.00 91.82           C  
ATOM   2166  CG  ARG A 143      -3.114   9.199  82.060  1.00 91.82           C  
ATOM   2167  CD  ARG A 143      -1.727   9.848  82.222  1.00 91.82           C  
ATOM   2168  NE  ARG A 143      -0.728   8.872  82.699  1.00 91.82           N  
ATOM   2169  CZ  ARG A 143       0.022   8.104  81.940  1.00 91.82           C  
ATOM   2170  NH1 ARG A 143       0.131   8.313  80.668  1.00 91.82           N1+
ATOM   2171  NH2 ARG A 143       0.610   7.049  82.426  1.00 91.82           N  
ATOM   2172  H   ARG A 143      -5.367  10.034  83.891  1.00 91.82           H  
ATOM   2173  HA  ARG A 143      -3.414  11.860  82.700  1.00 91.82           H  
ATOM   2174  HB2 ARG A 143      -5.140   9.657  81.480  1.00 91.82           H  
ATOM   2175  HB3 ARG A 143      -3.904  10.558  80.604  1.00 91.82           H  
ATOM   2176  HG2 ARG A 143      -3.412   8.764  83.013  1.00 91.82           H  
ATOM   2177  HG3 ARG A 143      -3.042   8.393  81.330  1.00 91.82           H  
ATOM   2178  HD2 ARG A 143      -1.771  10.655  82.954  1.00 91.82           H  
ATOM   2179  HD3 ARG A 143      -1.419  10.298  81.279  1.00 91.82           H  
ATOM   2180  HE  ARG A 143      -0.638   8.763  83.699  1.00 91.82           H  
ATOM   2181 HH11 ARG A 143      -0.260   9.170  80.305  1.00 91.82           H  
ATOM   2182 HH12 ARG A 143       0.565   7.632  80.062  1.00 91.82           H  
ATOM   2183 HH21 ARG A 143       0.439   6.229  81.862  1.00 91.82           H  
ATOM   2184 HH22 ARG A 143       0.530   6.892  83.421  1.00 91.82           H  
ATOM   2185  N   ILE A 144      -6.515  12.553  82.180  1.00 92.77           N  
ATOM   2186  CA  ILE A 144      -7.341  13.705  81.787  1.00 92.77           C  
ATOM   2187  C   ILE A 144      -6.865  14.969  82.504  1.00 92.77           C  
ATOM   2188  O   ILE A 144      -6.711  16.006  81.859  1.00 92.77           O  
ATOM   2189  CB  ILE A 144      -8.841  13.461  82.069  1.00 92.77           C  
ATOM   2190  CG1 ILE A 144      -9.364  12.286  81.228  1.00 92.77           C  
ATOM   2191  CG2 ILE A 144      -9.670  14.725  81.753  1.00 92.77           C  
ATOM   2192  CD1 ILE A 144     -10.794  11.855  81.589  1.00 92.77           C  
ATOM   2193  H   ILE A 144      -6.919  11.813  82.736  1.00 92.77           H  
ATOM   2194  HA  ILE A 144      -7.216  13.873  80.717  1.00 92.77           H  
ATOM   2195  HB  ILE A 144      -8.966  13.221  83.125  1.00 92.77           H  
ATOM   2196 HG12 ILE A 144      -8.716  11.421  81.379  1.00 92.77           H  
ATOM   2197 HG13 ILE A 144      -9.320  12.567  80.175  1.00 92.77           H  
ATOM   2198 HG21 ILE A 144     -10.728  14.549  81.950  1.00 92.77           H  
ATOM   2199 HG22 ILE A 144      -9.366  15.558  82.388  1.00 92.77           H  
ATOM   2200 HG23 ILE A 144      -9.538  15.005  80.708  1.00 92.77           H  
ATOM   2201 HD11 ILE A 144     -11.517  12.594  81.243  1.00 92.77           H  
ATOM   2202 HD12 ILE A 144     -10.882  11.735  82.668  1.00 92.77           H  
ATOM   2203 HD13 ILE A 144     -11.036  10.901  81.119  1.00 92.77           H  
ATOM   2204  N   GLN A 145      -6.639  14.903  83.821  1.00 89.09           N  
ATOM   2205  CA  GLN A 145      -6.191  16.070  84.589  1.00 89.09           C  
ATOM   2206  C   GLN A 145      -4.799  16.530  84.153  1.00 89.09           C  
ATOM   2207  O   GLN A 145      -4.636  17.714  83.862  1.00 89.09           O  
ATOM   2208  CB  GLN A 145      -6.226  15.800  86.099  1.00 89.09           C  
ATOM   2209  CG  GLN A 145      -7.643  15.622  86.663  1.00 89.09           C  
ATOM   2210  CD  GLN A 145      -8.596  16.777  86.365  1.00 89.09           C  
ATOM   2211  NE2 GLN A 145      -9.858  16.484  86.142  1.00 89.09           N  
ATOM   2212  OE1 GLN A 145      -8.261  17.952  86.323  1.00 89.09           O  
ATOM   2213  H   GLN A 145      -6.750  14.021  84.299  1.00 89.09           H  
ATOM   2214  HA  GLN A 145      -6.862  16.902  84.371  1.00 89.09           H  
ATOM   2215  HB2 GLN A 145      -5.639  14.910  86.325  1.00 89.09           H  
ATOM   2216  HB3 GLN A 145      -5.762  16.642  86.612  1.00 89.09           H  
ATOM   2217  HG2 GLN A 145      -7.579  15.499  87.745  1.00 89.09           H  
ATOM   2218  HG3 GLN A 145      -8.077  14.709  86.257  1.00 89.09           H  
ATOM   2219 HE21 GLN A 145     -10.140  15.515  86.113  1.00 89.09           H  
ATOM   2220 HE22 GLN A 145     -10.453  17.251  85.862  1.00 89.09           H  
ATOM   2221  N   GLU A 146      -3.850  15.601  84.002  1.00 87.10           N  
ATOM   2222  CA  GLU A 146      -2.508  15.874  83.469  1.00 87.10           C  
ATOM   2223  C   GLU A 146      -2.599  16.613  82.121  1.00 87.10           C  
ATOM   2224  O   GLU A 146      -2.097  17.730  81.973  1.00 87.10           O  
ATOM   2225  CB  GLU A 146      -1.765  14.531  83.346  1.00 87.10           C  
ATOM   2226  CG  GLU A 146      -0.310  14.637  82.868  1.00 87.10           C  
ATOM   2227  CD  GLU A 146       0.304  13.229  82.753  1.00 87.10           C  
ATOM   2228  OE1 GLU A 146       1.099  12.842  83.638  1.00 87.10           O  
ATOM   2229  OE2 GLU A 146      -0.107  12.481  81.829  1.00 87.10           O1-
ATOM   2230  H   GLU A 146      -4.048  14.655  84.295  1.00 87.10           H  
ATOM   2231  HA  GLU A 146      -1.962  16.513  84.163  1.00 87.10           H  
ATOM   2232  HB2 GLU A 146      -2.315  13.894  82.654  1.00 87.10           H  
ATOM   2233  HB3 GLU A 146      -1.768  14.045  84.321  1.00 87.10           H  
ATOM   2234  HG2 GLU A 146      -0.284  15.125  81.894  1.00 87.10           H  
ATOM   2235  HG3 GLU A 146       0.255  15.246  83.574  1.00 87.10           H  
ATOM   2236  N   TRP A 147      -3.373  16.075  81.172  1.00 89.66           N  
ATOM   2237  CA  TRP A 147      -3.589  16.702  79.866  1.00 89.66           C  
ATOM   2238  C   TRP A 147      -4.224  18.099  79.964  1.00 89.66           C  
ATOM   2239  O   TRP A 147      -3.838  19.025  79.244  1.00 89.66           O  
ATOM   2240  CB  TRP A 147      -4.470  15.766  79.036  1.00 89.66           C  
ATOM   2241  CG  TRP A 147      -4.800  16.245  77.660  1.00 89.66           C  
ATOM   2242  CD1 TRP A 147      -4.014  16.083  76.576  1.00 89.66           C  
ATOM   2243  CD2 TRP A 147      -6.006  16.912  77.182  1.00 89.66           C  
ATOM   2244  CE2 TRP A 147      -5.900  17.068  75.767  1.00 89.66           C  
ATOM   2245  CE3 TRP A 147      -7.190  17.374  77.792  1.00 89.66           C  
ATOM   2246  NE1 TRP A 147      -4.676  16.526  75.450  1.00 89.66           N  
ATOM   2247  CZ2 TRP A 147      -6.918  17.653  74.998  1.00 89.66           C  
ATOM   2248  CZ3 TRP A 147      -8.213  17.976  77.033  1.00 89.66           C  
ATOM   2249  CH2 TRP A 147      -8.079  18.115  75.638  1.00 89.66           C  
ATOM   2250  H   TRP A 147      -3.763  15.158  81.338  1.00 89.66           H  
ATOM   2251  HA  TRP A 147      -2.624  16.812  79.371  1.00 89.66           H  
ATOM   2252  HB2 TRP A 147      -3.962  14.806  78.949  1.00 89.66           H  
ATOM   2253  HB3 TRP A 147      -5.406  15.590  79.567  1.00 89.66           H  
ATOM   2254  HD1 TRP A 147      -3.056  15.586  76.586  1.00 89.66           H  
ATOM   2255  HE1 TRP A 147      -4.377  16.255  74.525  1.00 89.66           H  
ATOM   2256  HE3 TRP A 147      -7.308  17.231  78.856  1.00 89.66           H  
ATOM   2257  HZ2 TRP A 147      -6.822  17.704  73.923  1.00 89.66           H  
ATOM   2258  HZ3 TRP A 147      -9.123  18.292  77.522  1.00 89.66           H  
ATOM   2259  HH2 TRP A 147      -8.887  18.533  75.056  1.00 89.66           H  
ATOM   2260  N   MET A 148      -5.198  18.292  80.860  1.00 89.05           N  
ATOM   2261  CA  MET A 148      -5.832  19.596  81.076  1.00 89.05           C  
ATOM   2262  C   MET A 148      -4.864  20.632  81.661  1.00 89.05           C  
ATOM   2263  O   MET A 148      -4.941  21.812  81.302  1.00 89.05           O  
ATOM   2264  CB  MET A 148      -7.049  19.456  82.003  1.00 89.05           C  
ATOM   2265  CG  MET A 148      -8.264  18.844  81.300  1.00 89.05           C  
ATOM   2266  SD  MET A 148      -9.762  18.747  82.325  1.00 89.05           S  
ATOM   2267  CE  MET A 148     -10.184  20.499  82.485  1.00 89.05           C  
ATOM   2268  H   MET A 148      -5.454  17.513  81.451  1.00 89.05           H  
ATOM   2269  HA  MET A 148      -6.166  19.982  80.113  1.00 89.05           H  
ATOM   2270  HB2 MET A 148      -6.791  18.853  82.873  1.00 89.05           H  
ATOM   2271  HB3 MET A 148      -7.325  20.451  82.353  1.00 89.05           H  
ATOM   2272  HG2 MET A 148      -8.013  17.834  80.976  1.00 89.05           H  
ATOM   2273  HG3 MET A 148      -8.490  19.428  80.408  1.00 89.05           H  
ATOM   2274  HE1 MET A 148      -9.411  21.010  83.058  1.00 89.05           H  
ATOM   2275  HE2 MET A 148     -10.271  20.945  81.494  1.00 89.05           H  
ATOM   2276  HE3 MET A 148     -11.136  20.589  83.009  1.00 89.05           H  
ATOM   2277  N   GLU A 149      -3.981  20.229  82.569  1.00 84.70           N  
ATOM   2278  CA  GLU A 149      -2.993  21.103  83.205  1.00 84.70           C  
ATOM   2279  C   GLU A 149      -1.887  21.509  82.231  1.00 84.70           C  
ATOM   2280  O   GLU A 149      -1.607  22.707  82.076  1.00 84.70           O  
ATOM   2281  CB  GLU A 149      -2.417  20.415  84.448  1.00 84.70           C  
ATOM   2282  CG  GLU A 149      -3.469  20.393  85.567  1.00 84.70           C  
ATOM   2283  CD  GLU A 149      -2.988  19.716  86.855  1.00 84.70           C  
ATOM   2284  OE1 GLU A 149      -3.781  19.786  87.824  1.00 84.70           O  
ATOM   2285  OE2 GLU A 149      -1.835  19.243  86.895  1.00 84.70           O1-
ATOM   2286  H   GLU A 149      -3.963  19.253  82.829  1.00 84.70           H  
ATOM   2287  HA  GLU A 149      -3.477  22.025  83.524  1.00 84.70           H  
ATOM   2288  HB2 GLU A 149      -1.553  20.981  84.792  1.00 84.70           H  
ATOM   2289  HB3 GLU A 149      -2.105  19.401  84.200  1.00 84.70           H  
ATOM   2290  HG2 GLU A 149      -4.375  19.896  85.220  1.00 84.70           H  
ATOM   2291  HG3 GLU A 149      -3.743  21.423  85.792  1.00 84.70           H  
ATOM   2292  N   GLU A 150      -1.344  20.548  81.486  1.00 82.65           N  
ATOM   2293  CA  GLU A 150      -0.329  20.817  80.472  1.00 82.65           C  
ATOM   2294  C   GLU A 150      -0.855  21.769  79.380  1.00 82.65           C  
ATOM   2295  O   GLU A 150      -0.157  22.704  78.973  1.00 82.65           O  
ATOM   2296  CB  GLU A 150       0.149  19.508  79.848  1.00 82.65           C  
ATOM   2297  CG  GLU A 150       0.946  18.585  80.778  1.00 82.65           C  
ATOM   2298  CD  GLU A 150       1.532  17.386  80.009  1.00 82.65           C  
ATOM   2299  OE1 GLU A 150       2.508  16.802  80.520  1.00 82.65           O  
ATOM   2300  OE2 GLU A 150       1.104  17.147  78.853  1.00 82.65           O1-
ATOM   2301  H   GLU A 150      -1.584  19.586  81.677  1.00 82.65           H  
ATOM   2302  HA  GLU A 150       0.529  21.294  80.946  1.00 82.65           H  
ATOM   2303  HB2 GLU A 150      -0.708  18.972  79.442  1.00 82.65           H  
ATOM   2304  HB3 GLU A 150       0.828  19.792  79.044  1.00 82.65           H  
ATOM   2305  HG2 GLU A 150       0.320  18.234  81.597  1.00 82.65           H  
ATOM   2306  HG3 GLU A 150       1.762  19.169  81.204  1.00 82.65           H  
ATOM   2307  N   ARG A 151      -2.131  21.641  78.976  1.00 80.44           N  
ATOM   2308  CA  ARG A 151      -2.770  22.581  78.032  1.00 80.44           C  
ATOM   2309  C   ARG A 151      -2.859  24.014  78.555  1.00 80.44           C  
ATOM   2310  O   ARG A 151      -2.648  24.948  77.780  1.00 80.44           O  
ATOM   2311  CB  ARG A 151      -4.180  22.105  77.676  1.00 80.44           C  
ATOM   2312  CG  ARG A 151      -4.156  20.952  76.676  1.00 80.44           C  
ATOM   2313  CD  ARG A 151      -5.588  20.499  76.403  1.00 80.44           C  
ATOM   2314  NE  ARG A 151      -6.274  21.363  75.414  1.00 80.44           N  
ATOM   2315  CZ  ARG A 151      -6.276  21.164  74.108  1.00 80.44           C  
ATOM   2316  NH1 ARG A 151      -5.650  20.152  73.587  1.00 80.44           N1+
ATOM   2317  NH2 ARG A 151      -6.897  21.974  73.298  1.00 80.44           N  
ATOM   2318  H   ARG A 151      -2.642  20.837  79.312  1.00 80.44           H  
ATOM   2319  HA  ARG A 151      -2.165  22.625  77.127  1.00 80.44           H  
ATOM   2320  HB2 ARG A 151      -4.729  22.931  77.226  1.00 80.44           H  
ATOM   2321  HB3 ARG A 151      -4.699  21.799  78.584  1.00 80.44           H  
ATOM   2322  HG2 ARG A 151      -3.586  20.119  77.087  1.00 80.44           H  
ATOM   2323  HG3 ARG A 151      -3.676  21.264  75.749  1.00 80.44           H  
ATOM   2324  HD2 ARG A 151      -5.524  19.474  76.036  1.00 80.44           H  
ATOM   2325  HD3 ARG A 151      -6.150  20.461  77.336  1.00 80.44           H  
ATOM   2326  HE  ARG A 151      -6.787  22.153  75.777  1.00 80.44           H  
ATOM   2327 HH11 ARG A 151      -5.692  19.887  72.614  1.00 80.44           H  
ATOM   2328 HH12 ARG A 151      -5.220  19.489  74.214  1.00 80.44           H  
ATOM   2329 HH21 ARG A 151      -7.399  22.775  73.655  1.00 80.44           H  
ATOM   2330 HH22 ARG A 151      -6.869  21.765  72.310  1.00 80.44           H  
ATOM   2331  N   LYS A 152      -3.184  24.222  79.841  1.00 78.86           N  
ATOM   2332  CA  LYS A 152      -3.341  25.572  80.435  1.00 78.86           C  
ATOM   2333  C   LYS A 152      -2.044  26.367  80.428  1.00 78.86           C  
ATOM   2334  O   LYS A 152      -2.075  27.582  80.252  1.00 78.86           O  
ATOM   2335  CB  LYS A 152      -3.807  25.485  81.890  1.00 78.86           C  
ATOM   2336  CG  LYS A 152      -5.289  25.134  82.042  1.00 78.86           C  
ATOM   2337  CD  LYS A 152      -5.568  24.887  83.530  1.00 78.86           C  
ATOM   2338  CE  LYS A 152      -6.963  24.303  83.749  1.00 78.86           C  
ATOM   2339  NZ  LYS A 152      -7.086  23.754  85.124  1.00 78.86           N1+
ATOM   2340  H   LYS A 152      -3.291  23.405  80.425  1.00 78.86           H  
ATOM   2341  HA  LYS A 152      -4.060  26.147  79.851  1.00 78.86           H  
ATOM   2342  HB2 LYS A 152      -3.647  26.449  82.374  1.00 78.86           H  
ATOM   2343  HB3 LYS A 152      -3.196  24.748  82.409  1.00 78.86           H  
ATOM   2344  HG2 LYS A 152      -5.520  24.238  81.467  1.00 78.86           H  
ATOM   2345  HG3 LYS A 152      -5.907  25.956  81.678  1.00 78.86           H  
ATOM   2346  HD2 LYS A 152      -5.458  25.817  84.086  1.00 78.86           H  
ATOM   2347  HD3 LYS A 152      -4.834  24.170  83.898  1.00 78.86           H  
ATOM   2348  HE2 LYS A 152      -7.102  23.496  83.028  1.00 78.86           H  
ATOM   2349  HE3 LYS A 152      -7.714  25.069  83.558  1.00 78.86           H  
ATOM   2350  HZ1 LYS A 152      -7.976  23.299  85.267  1.00 78.86           H  
ATOM   2351  HZ2 LYS A 152      -6.385  23.043  85.271  1.00 78.86           H  
ATOM   2352  HZ3 LYS A 152      -6.944  24.462  85.831  1.00 78.86           H  
ATOM   2353  N   THR A 153      -0.906  25.693  80.572  1.00 62.88           N  
ATOM   2354  CA  THR A 153       0.420  26.326  80.464  1.00 62.88           C  
ATOM   2355  C   THR A 153       0.803  26.675  79.011  1.00 62.88           C  
ATOM   2356  O   THR A 153       1.950  27.009  78.716  1.00 62.88           O  
ATOM   2357  CB  THR A 153       1.494  25.541  81.227  1.00 62.88           C  
ATOM   2358  CG2 THR A 153       1.159  25.397  82.714  1.00 62.88           C  
ATOM   2359  OG1 THR A 153       1.675  24.259  80.687  1.00 62.88           O  
ATOM   2360  H   THR A 153      -0.961  24.696  80.725  1.00 62.88           H  
ATOM   2361  HA  THR A 153       0.353  27.291  80.967  1.00 62.88           H  
ATOM   2362  HB  THR A 153       2.438  26.081  81.147  1.00 62.88           H  
ATOM   2363  HG1 THR A 153       0.879  23.729  80.773  1.00 62.88           H  
ATOM   2364 HG21 THR A 153       0.268  24.786  82.848  1.00 62.88           H  
ATOM   2365 HG22 THR A 153       1.003  26.378  83.161  1.00 62.88           H  
ATOM   2366 HG23 THR A 153       1.991  24.905  83.220  1.00 62.88           H  
ATOM   2367  N   ASN A 154      -0.198  26.713  78.117  1.00 53.42           N  
ATOM   2368  CA  ASN A 154      -0.193  27.256  76.760  1.00 53.42           C  
ATOM   2369  C   ASN A 154       0.745  26.515  75.802  1.00 53.42           C  
ATOM   2370  O   ASN A 154       1.447  27.149  75.014  1.00 53.42           O  
ATOM   2371  CB  ASN A 154      -0.011  28.794  76.827  1.00 53.42           C  
ATOM   2372  CG  ASN A 154      -1.055  29.589  76.068  1.00 53.42           C  
ATOM   2373  ND2 ASN A 154      -0.993  30.898  76.160  1.00 53.42           N  
ATOM   2374  OD1 ASN A 154      -1.961  29.089  75.428  1.00 53.42           O  
ATOM   2375  H   ASN A 154      -1.094  26.368  78.430  1.00 53.42           H  
ATOM   2376  HA  ASN A 154      -1.191  27.050  76.374  1.00 53.42           H  
ATOM   2377  HB2 ASN A 154       0.980  29.078  76.470  1.00 53.42           H  
ATOM   2378  HB3 ASN A 154      -0.077  29.121  77.865  1.00 53.42           H  
ATOM   2379 HD21 ASN A 154      -0.266  31.337  76.707  1.00 53.42           H  
ATOM   2380 HD22 ASN A 154      -1.712  31.401  75.663  1.00 53.42           H  
ATOM   2381  N   PHE A 155       0.819  25.181  75.924  1.00 47.17           N  
ATOM   2382  CA  PHE A 155       1.826  24.344  75.249  1.00 47.17           C  
ATOM   2383  C   PHE A 155       3.249  24.885  75.395  1.00 47.17           C  
ATOM   2384  O   PHE A 155       4.116  24.570  74.579  1.00 47.17           O  
ATOM   2385  CB  PHE A 155       1.498  24.159  73.759  1.00 47.17           C  
ATOM   2386  CG  PHE A 155       0.231  23.405  73.476  1.00 47.17           C  
ATOM   2387  CD1 PHE A 155       0.262  22.002  73.391  1.00 47.17           C  
ATOM   2388  CD2 PHE A 155      -0.963  24.106  73.233  1.00 47.17           C  
ATOM   2389  CE1 PHE A 155      -0.902  21.298  73.049  1.00 47.17           C  
ATOM   2390  CE2 PHE A 155      -2.129  23.398  72.900  1.00 47.17           C  
ATOM   2391  CZ  PHE A 155      -2.098  21.995  72.805  1.00 47.17           C  
ATOM   2392  H   PHE A 155       0.209  24.729  76.589  1.00 47.17           H  
ATOM   2393  HA  PHE A 155       1.816  23.361  75.720  1.00 47.17           H  
ATOM   2394  HB2 PHE A 155       2.299  23.600  73.276  1.00 47.17           H  
ATOM   2395  HB3 PHE A 155       1.456  25.132  73.270  1.00 47.17           H  
ATOM   2396  HD1 PHE A 155       1.182  21.461  73.560  1.00 47.17           H  
ATOM   2397  HD2 PHE A 155      -0.978  25.185  73.286  1.00 47.17           H  
ATOM   2398  HE1 PHE A 155      -0.869  20.223  72.952  1.00 47.17           H  
ATOM   2399  HE2 PHE A 155      -3.045  23.936  72.701  1.00 47.17           H  
ATOM   2400  HZ  PHE A 155      -2.988  21.448  72.530  1.00 47.17           H  
TER    2401      PHE A 155 
ATOM   2402  N   THR A 172       6.926   4.649  78.030  1.00 96.06           N  
ATOM   2403  CA  THR A 172       6.730   3.367  77.315  1.00 96.06           C  
ATOM   2404  C   THR A 172       7.008   2.146  78.203  1.00 96.06           C  
ATOM   2405  O   THR A 172       7.951   2.150  78.998  1.00 96.06           O  
ATOM   2406  CB  THR A 172       7.638   3.338  76.073  1.00 96.06           C  
ATOM   2407  CG2 THR A 172       7.594   2.063  75.244  1.00 96.06           C  
ATOM   2408  OG1 THR A 172       7.268   4.387  75.203  1.00 96.06           O  
ATOM   2409  H   THR A 172       7.528   5.331  77.589  1.00 96.06           H  
ATOM   2410  HA  THR A 172       5.694   3.307  76.979  1.00 96.06           H  
ATOM   2411  HB  THR A 172       8.670   3.499  76.390  1.00 96.06           H  
ATOM   2412  HG1 THR A 172       7.840   4.320  74.435  1.00 96.06           H  
ATOM   2413 HG21 THR A 172       8.230   2.176  74.366  1.00 96.06           H  
ATOM   2414 HG22 THR A 172       7.982   1.226  75.824  1.00 96.06           H  
ATOM   2415 HG23 THR A 172       6.576   1.833  74.929  1.00 96.06           H  
ATOM   2416  N   ILE A 173       6.226   1.073  78.047  1.00 98.66           N  
ATOM   2417  CA  ILE A 173       6.453  -0.209  78.732  1.00 98.66           C  
ATOM   2418  C   ILE A 173       7.072  -1.239  77.798  1.00 98.66           C  
ATOM   2419  O   ILE A 173       6.946  -1.138  76.576  1.00 98.66           O  
ATOM   2420  CB  ILE A 173       5.186  -0.757  79.424  1.00 98.66           C  
ATOM   2421  CG1 ILE A 173       4.062  -1.290  78.508  1.00 98.66           C  
ATOM   2422  CG2 ILE A 173       4.600   0.311  80.351  1.00 98.66           C  
ATOM   2423  CD1 ILE A 173       4.289  -2.677  77.893  1.00 98.66           C  
ATOM   2424  H   ILE A 173       5.512   1.092  77.333  1.00 98.66           H  
ATOM   2425  HA  ILE A 173       7.178  -0.043  79.528  1.00 98.66           H  
ATOM   2426  HB  ILE A 173       5.500  -1.578  80.068  1.00 98.66           H  
ATOM   2427 HG12 ILE A 173       3.151  -1.370  79.103  1.00 98.66           H  
ATOM   2428 HG13 ILE A 173       3.868  -0.573  77.709  1.00 98.66           H  
ATOM   2429 HG21 ILE A 173       4.108   1.089  79.766  1.00 98.66           H  
ATOM   2430 HG22 ILE A 173       5.386   0.768  80.952  1.00 98.66           H  
ATOM   2431 HG23 ILE A 173       3.865  -0.154  81.007  1.00 98.66           H  
ATOM   2432 HD11 ILE A 173       3.329  -3.093  77.586  1.00 98.66           H  
ATOM   2433 HD12 ILE A 173       4.733  -3.348  78.628  1.00 98.66           H  
ATOM   2434 HD13 ILE A 173       4.928  -2.620  77.013  1.00 98.66           H  
ATOM   2435  N   GLY A 174       7.695  -2.265  78.370  1.00 98.91           N  
ATOM   2436  CA  GLY A 174       8.213  -3.363  77.571  1.00 98.91           C  
ATOM   2437  C   GLY A 174       8.693  -4.562  78.364  1.00 98.91           C  
ATOM   2438  O   GLY A 174       8.881  -4.496  79.578  1.00 98.91           O  
ATOM   2439  H   GLY A 174       7.800  -2.292  79.375  1.00 98.91           H  
ATOM   2440  HA2 GLY A 174       7.421  -3.699  76.902  1.00 98.91           H  
ATOM   2441  HA3 GLY A 174       9.038  -3.003  76.959  1.00 98.91           H  
ATOM   2442  N   VAL A 175       8.862  -5.673  77.655  1.00 98.98           N  
ATOM   2443  CA  VAL A 175       9.210  -6.990  78.194  1.00 98.98           C  
ATOM   2444  C   VAL A 175      10.176  -7.677  77.242  1.00 98.98           C  
ATOM   2445  O   VAL A 175       9.945  -7.704  76.036  1.00 98.98           O  
ATOM   2446  CB  VAL A 175       7.953  -7.865  78.381  1.00 98.98           C  
ATOM   2447  CG1 VAL A 175       8.305  -9.223  79.013  1.00 98.98           C  
ATOM   2448  CG2 VAL A 175       6.905  -7.172  79.256  1.00 98.98           C  
ATOM   2449  H   VAL A 175       8.693  -5.614  76.661  1.00 98.98           H  
ATOM   2450  HA  VAL A 175       9.697  -6.866  79.161  1.00 98.98           H  
ATOM   2451  HB  VAL A 175       7.495  -8.053  77.409  1.00 98.98           H  
ATOM   2452 HG11 VAL A 175       8.978  -9.091  79.859  1.00 98.98           H  
ATOM   2453 HG12 VAL A 175       7.402  -9.741  79.337  1.00 98.98           H  
ATOM   2454 HG13 VAL A 175       8.817  -9.852  78.285  1.00 98.98           H  
ATOM   2455 HG21 VAL A 175       7.343  -6.844  80.199  1.00 98.98           H  
ATOM   2456 HG22 VAL A 175       6.497  -6.305  78.735  1.00 98.98           H  
ATOM   2457 HG23 VAL A 175       6.082  -7.858  79.451  1.00 98.98           H  
ATOM   2458  N   VAL A 176      11.232  -8.282  77.781  1.00 98.99           N  
ATOM   2459  CA  VAL A 176      12.112  -9.191  77.041  1.00 98.99           C  
ATOM   2460  C   VAL A 176      12.255 -10.478  77.845  1.00 98.99           C  
ATOM   2461  O   VAL A 176      12.528 -10.438  79.048  1.00 98.99           O  
ATOM   2462  CB  VAL A 176      13.486  -8.567  76.728  1.00 98.99           C  
ATOM   2463  CG1 VAL A 176      14.221  -9.415  75.685  1.00 98.99           C  
ATOM   2464  CG2 VAL A 176      13.388  -7.148  76.152  1.00 98.99           C  
ATOM   2465  H   VAL A 176      11.373  -8.205  78.779  1.00 98.99           H  
ATOM   2466  HA  VAL A 176      11.639  -9.438  76.090  1.00 98.99           H  
ATOM   2467  HB  VAL A 176      14.081  -8.530  77.640  1.00 98.99           H  
ATOM   2468 HG11 VAL A 176      15.242  -9.049  75.576  1.00 98.99           H  
ATOM   2469 HG12 VAL A 176      14.256 -10.462  75.985  1.00 98.99           H  
ATOM   2470 HG13 VAL A 176      13.709  -9.353  74.725  1.00 98.99           H  
ATOM   2471 HG21 VAL A 176      12.811  -7.158  75.226  1.00 98.99           H  
ATOM   2472 HG22 VAL A 176      12.890  -6.486  76.860  1.00 98.99           H  
ATOM   2473 HG23 VAL A 176      14.387  -6.759  75.951  1.00 98.99           H  
ATOM   2474  N   ALA A 177      12.057 -11.620  77.189  1.00 98.97           N  
ATOM   2475  CA  ALA A 177      12.101 -12.932  77.828  1.00 98.97           C  
ATOM   2476  C   ALA A 177      13.020 -13.894  77.070  1.00 98.97           C  
ATOM   2477  O   ALA A 177      13.046 -13.887  75.841  1.00 98.97           O  
ATOM   2478  CB  ALA A 177      10.678 -13.487  77.952  1.00 98.97           C  
ATOM   2479  H   ALA A 177      11.876 -11.583  76.197  1.00 98.97           H  
ATOM   2480  HA  ALA A 177      12.498 -12.829  78.839  1.00 98.97           H  
ATOM   2481  HB1 ALA A 177      10.043 -12.774  78.478  1.00 98.97           H  
ATOM   2482  HB2 ALA A 177      10.270 -13.679  76.960  1.00 98.97           H  
ATOM   2483  HB3 ALA A 177      10.703 -14.423  78.508  1.00 98.97           H  
ATOM   2484  N   LEU A 178      13.730 -14.733  77.825  1.00 98.79           N  
ATOM   2485  CA  LEU A 178      14.408 -15.940  77.357  1.00 98.79           C  
ATOM   2486  C   LEU A 178      13.693 -17.129  77.989  1.00 98.79           C  
ATOM   2487  O   LEU A 178      13.636 -17.231  79.220  1.00 98.79           O  
ATOM   2488  CB  LEU A 178      15.885 -15.903  77.780  1.00 98.79           C  
ATOM   2489  CG  LEU A 178      16.700 -17.172  77.460  1.00 98.79           C  
ATOM   2490  CD1 LEU A 178      16.926 -17.356  75.962  1.00 98.79           C  
ATOM   2491  CD2 LEU A 178      18.071 -17.054  78.126  1.00 98.79           C  
ATOM   2492  H   LEU A 178      13.631 -14.641  78.826  1.00 98.79           H  
ATOM   2493  HA  LEU A 178      14.344 -16.010  76.271  1.00 98.79           H  
ATOM   2494  HB2 LEU A 178      15.912 -15.760  78.859  1.00 98.79           H  
ATOM   2495  HB3 LEU A 178      16.366 -15.046  77.309  1.00 98.79           H  
ATOM   2496  HG  LEU A 178      16.203 -18.055  77.860  1.00 98.79           H  
ATOM   2497 HD11 LEU A 178      17.558 -18.226  75.787  1.00 98.79           H  
ATOM   2498 HD12 LEU A 178      15.971 -17.502  75.457  1.00 98.79           H  
ATOM   2499 HD13 LEU A 178      17.425 -16.476  75.557  1.00 98.79           H  
ATOM   2500 HD21 LEU A 178      18.710 -17.888  77.835  1.00 98.79           H  
ATOM   2501 HD22 LEU A 178      17.952 -17.058  79.209  1.00 98.79           H  
ATOM   2502 HD23 LEU A 178      18.552 -16.127  77.814  1.00 98.79           H  
ATOM   2503  N   ASP A 179      13.160 -18.022  77.167  1.00 98.70           N  
ATOM   2504  CA  ASP A 179      12.457 -19.201  77.658  1.00 98.70           C  
ATOM   2505  C   ASP A 179      13.368 -20.416  77.859  1.00 98.70           C  
ATOM   2506  O   ASP A 179      14.582 -20.404  77.644  1.00 98.70           O  
ATOM   2507  CB  ASP A 179      11.223 -19.487  76.794  1.00 98.70           C  
ATOM   2508  CG  ASP A 179      11.512 -20.033  75.395  1.00 98.70           C  
ATOM   2509  OD1 ASP A 179      12.577 -20.671  75.203  1.00 98.70           O  
ATOM   2510  OD2 ASP A 179      10.600 -19.887  74.556  1.00 98.70           O1-
ATOM   2511  H   ASP A 179      13.271 -17.903  76.170  1.00 98.70           H  
ATOM   2512  HA  ASP A 179      12.065 -18.971  78.649  1.00 98.70           H  
ATOM   2513  HB2 ASP A 179      10.651 -18.562  76.722  1.00 98.70           H  
ATOM   2514  HB3 ASP A 179      10.595 -20.211  77.314  1.00 98.70           H  
ATOM   2515  N   GLN A 180      12.753 -21.509  78.293  1.00 97.94           N  
ATOM   2516  CA  GLN A 180      13.433 -22.765  78.577  1.00 97.94           C  
ATOM   2517  C   GLN A 180      13.918 -23.523  77.335  1.00 97.94           C  
ATOM   2518  O   GLN A 180      14.743 -24.433  77.472  1.00 97.94           O  
ATOM   2519  CB  GLN A 180      12.456 -23.624  79.365  1.00 97.94           C  
ATOM   2520  CG  GLN A 180      12.312 -23.125  80.809  1.00 97.94           C  
ATOM   2521  CD  GLN A 180      11.298 -23.950  81.568  1.00 97.94           C  
ATOM   2522  NE2 GLN A 180      11.282 -23.887  82.880  1.00 97.94           N  
ATOM   2523  OE1 GLN A 180      10.572 -24.741  80.979  1.00 97.94           O  
ATOM   2524  H   GLN A 180      11.751 -21.459  78.421  1.00 97.94           H  
ATOM   2525  HA  GLN A 180      14.312 -22.557  79.187  1.00 97.94           H  
ATOM   2526  HB2 GLN A 180      12.807 -24.657  79.378  1.00 97.94           H  
ATOM   2527  HB3 GLN A 180      11.488 -23.610  78.866  1.00 97.94           H  
ATOM   2528  HG2 GLN A 180      11.994 -22.083  80.828  1.00 97.94           H  
ATOM   2529  HG3 GLN A 180      13.276 -23.211  81.310  1.00 97.94           H  
ATOM   2530 HE21 GLN A 180      11.841 -23.197  83.360  1.00 97.94           H  
ATOM   2531 HE22 GLN A 180      10.458 -24.207  83.370  1.00 97.94           H  
ATOM   2532  N   GLN A 181      13.416 -23.188  76.144  1.00 97.54           N  
ATOM   2533  CA  GLN A 181      13.899 -23.722  74.865  1.00 97.54           C  
ATOM   2534  C   GLN A 181      15.106 -22.924  74.341  1.00 97.54           C  
ATOM   2535  O   GLN A 181      15.813 -23.392  73.444  1.00 97.54           O  
ATOM   2536  CB  GLN A 181      12.755 -23.764  73.835  1.00 97.54           C  
ATOM   2537  CG  GLN A 181      11.548 -24.570  74.344  1.00 97.54           C  
ATOM   2538  CD  GLN A 181      10.487 -24.855  73.282  1.00 97.54           C  
ATOM   2539  NE2 GLN A 181       9.424 -25.537  73.643  1.00 97.54           N  
ATOM   2540  OE1 GLN A 181      10.585 -24.553  72.106  1.00 97.54           O  
ATOM   2541  H   GLN A 181      12.838 -22.362  76.078  1.00 97.54           H  
ATOM   2542  HA  GLN A 181      14.246 -24.743  75.018  1.00 97.54           H  
ATOM   2543  HB2 GLN A 181      13.134 -24.228  72.924  1.00 97.54           H  
ATOM   2544  HB3 GLN A 181      12.433 -22.752  73.589  1.00 97.54           H  
ATOM   2545  HG2 GLN A 181      11.897 -25.527  74.734  1.00 97.54           H  
ATOM   2546  HG3 GLN A 181      11.070 -24.023  75.155  1.00 97.54           H  
ATOM   2547 HE21 GLN A 181       8.697 -25.556  72.942  1.00 97.54           H  
ATOM   2548 HE22 GLN A 181       9.215 -25.636  74.626  1.00 97.54           H  
ATOM   2549  N   GLY A 182      15.393 -21.772  74.957  1.00 97.84           N  
ATOM   2550  CA  GLY A 182      16.438 -20.850  74.535  1.00 97.84           C  
ATOM   2551  C   GLY A 182      15.979 -19.909  73.423  1.00 97.84           C  
ATOM   2552  O   GLY A 182      16.829 -19.397  72.689  1.00 97.84           O  
ATOM   2553  H   GLY A 182      14.721 -21.418  75.623  1.00 97.84           H  
ATOM   2554  HA2 GLY A 182      17.311 -21.402  74.189  1.00 97.84           H  
ATOM   2555  HA3 GLY A 182      16.718 -20.243  75.397  1.00 97.84           H  
ATOM   2556  N   ASP A 183      14.666 -19.725  73.272  1.00 98.65           N  
ATOM   2557  CA  ASP A 183      14.083 -18.748  72.360  1.00 98.65           C  
ATOM   2558  C   ASP A 183      13.898 -17.409  73.088  1.00 98.65           C  
ATOM   2559  O   ASP A 183      13.660 -17.359  74.300  1.00 98.65           O  
ATOM   2560  CB  ASP A 183      12.782 -19.292  71.738  1.00 98.65           C  
ATOM   2561  CG  ASP A 183      13.002 -20.483  70.784  1.00 98.65           C  
ATOM   2562  OD1 ASP A 183      14.084 -20.554  70.154  1.00 98.65           O  
ATOM   2563  OD2 ASP A 183      12.072 -21.307  70.589  1.00 98.65           O1-
ATOM   2564  H   ASP A 183      14.025 -20.154  73.924  1.00 98.65           H  
ATOM   2565  HA  ASP A 183      14.778 -18.573  71.539  1.00 98.65           H  
ATOM   2566  HB2 ASP A 183      12.097 -19.590  72.533  1.00 98.65           H  
ATOM   2567  HB3 ASP A 183      12.307 -18.491  71.172  1.00 98.65           H  
ATOM   2568  N   ILE A 184      14.052 -16.314  72.343  1.00 98.94           N  
ATOM   2569  CA  ILE A 184      13.960 -14.944  72.854  1.00 98.94           C  
ATOM   2570  C   ILE A 184      12.787 -14.247  72.180  1.00 98.94           C  
ATOM   2571  O   ILE A 184      12.564 -14.422  70.984  1.00 98.94           O  
ATOM   2572  CB  ILE A 184      15.281 -14.166  72.656  1.00 98.94           C  
ATOM   2573  CG1 ILE A 184      16.427 -14.853  73.427  1.00 98.94           C  
ATOM   2574  CG2 ILE A 184      15.144 -12.700  73.115  1.00 98.94           C  
ATOM   2575  CD1 ILE A 184      17.811 -14.283  73.109  1.00 98.94           C  
ATOM   2576  H   ILE A 184      14.170 -16.426  71.347  1.00 98.94           H  
ATOM   2577  HA  ILE A 184      13.756 -14.986  73.924  1.00 98.94           H  
ATOM   2578  HB  ILE A 184      15.525 -14.169  71.593  1.00 98.94           H  
ATOM   2579 HG12 ILE A 184      16.457 -15.911  73.164  1.00 98.94           H  
ATOM   2580 HG13 ILE A 184      16.240 -14.772  74.497  1.00 98.94           H  
ATOM   2581 HG21 ILE A 184      14.442 -12.163  72.478  1.00 98.94           H  
ATOM   2582 HG22 ILE A 184      14.799 -12.659  74.148  1.00 98.94           H  
ATOM   2583 HG23 ILE A 184      16.103 -12.189  73.040  1.00 98.94           H  
ATOM   2584 HD11 ILE A 184      17.949 -13.318  73.597  1.00 98.94           H  
ATOM   2585 HD12 ILE A 184      17.935 -14.182  72.031  1.00 98.94           H  
ATOM   2586 HD13 ILE A 184      18.564 -14.977  73.483  1.00 98.94           H  
ATOM   2587  N   ALA A 185      12.068 -13.418  72.925  1.00 98.98           N  
ATOM   2588  CA  ALA A 185      11.091 -12.492  72.371  1.00 98.98           C  
ATOM   2589  C   ALA A 185      11.194 -11.133  73.067  1.00 98.98           C  
ATOM   2590  O   ALA A 185      11.652 -11.043  74.211  1.00 98.98           O  
ATOM   2591  CB  ALA A 185       9.692 -13.110  72.476  1.00 98.98           C  
ATOM   2592  H   ALA A 185      12.310 -13.323  73.901  1.00 98.98           H  
ATOM   2593  HA  ALA A 185      11.310 -12.330  71.316  1.00 98.98           H  
ATOM   2594  HB1 ALA A 185       8.954 -12.430  72.051  1.00 98.98           H  
ATOM   2595  HB2 ALA A 185       9.449 -13.299  73.522  1.00 98.98           H  
ATOM   2596  HB3 ALA A 185       9.663 -14.050  71.924  1.00 98.98           H  
ATOM   2597  N   ALA A 186      10.742 -10.089  72.377  1.00 98.99           N  
ATOM   2598  CA  ALA A 186      10.640  -8.736  72.915  1.00 98.99           C  
ATOM   2599  C   ALA A 186       9.292  -8.116  72.543  1.00 98.99           C  
ATOM   2600  O   ALA A 186       8.780  -8.341  71.441  1.00 98.99           O  
ATOM   2601  CB  ALA A 186      11.817  -7.892  72.414  1.00 98.99           C  
ATOM   2602  H   ALA A 186      10.357 -10.253  71.458  1.00 98.99           H  
ATOM   2603  HA  ALA A 186      10.700  -8.781  74.003  1.00 98.99           H  
ATOM   2604  HB1 ALA A 186      11.771  -7.792  71.329  1.00 98.99           H  
ATOM   2605  HB2 ALA A 186      11.764  -6.897  72.856  1.00 98.99           H  
ATOM   2606  HB3 ALA A 186      12.761  -8.355  72.699  1.00 98.99           H  
ATOM   2607  N   GLY A 187       8.715  -7.353  73.466  1.00 98.98           N  
ATOM   2608  CA  GLY A 187       7.488  -6.604  73.242  1.00 98.98           C  
ATOM   2609  C   GLY A 187       7.554  -5.232  73.890  1.00 98.98           C  
ATOM   2610  O   GLY A 187       8.094  -5.078  74.985  1.00 98.98           O  
ATOM   2611  H   GLY A 187       9.196  -7.204  74.341  1.00 98.98           H  
ATOM   2612  HA2 GLY A 187       6.627  -7.140  73.643  1.00 98.98           H  
ATOM   2613  HA3 GLY A 187       7.351  -6.471  72.169  1.00 98.98           H  
ATOM   2614  N   THR A 188       6.964  -4.248  73.221  1.00 98.96           N  
ATOM   2615  CA  THR A 188       6.941  -2.846  73.651  1.00 98.96           C  
ATOM   2616  C   THR A 188       5.549  -2.283  73.396  1.00 98.96           C  
ATOM   2617  O   THR A 188       4.952  -2.575  72.360  1.00 98.96           O  
ATOM   2618  CB  THR A 188       7.991  -2.022  72.888  1.00 98.96           C  
ATOM   2619  CG2 THR A 188       8.175  -0.612  73.433  1.00 98.96           C  
ATOM   2620  OG1 THR A 188       9.255  -2.628  72.962  1.00 98.96           O  
ATOM   2621  H   THR A 188       6.532  -4.475  72.337  1.00 98.96           H  
ATOM   2622  HA  THR A 188       7.163  -2.781  74.715  1.00 98.96           H  
ATOM   2623  HB  THR A 188       7.696  -1.960  71.842  1.00 98.96           H  
ATOM   2624  HG1 THR A 188       9.584  -2.595  73.862  1.00 98.96           H  
ATOM   2625 HG21 THR A 188       7.230  -0.071  73.405  1.00 98.96           H  
ATOM   2626 HG22 THR A 188       8.539  -0.659  74.459  1.00 98.96           H  
ATOM   2627 HG23 THR A 188       8.909  -0.082  72.827  1.00 98.96           H  
ATOM   2628  N   SER A 189       5.021  -1.476  74.319  1.00 98.88           N  
ATOM   2629  CA  SER A 189       3.713  -0.817  74.181  1.00 98.88           C  
ATOM   2630  C   SER A 189       3.747   0.590  74.774  1.00 98.88           C  
ATOM   2631  O   SER A 189       4.454   0.845  75.751  1.00 98.88           O  
ATOM   2632  CB  SER A 189       2.612  -1.658  74.830  1.00 98.88           C  
ATOM   2633  OG  SER A 189       1.336  -1.144  74.519  1.00 98.88           O  
ATOM   2634  H   SER A 189       5.575  -1.245  75.130  1.00 98.88           H  
ATOM   2635  HA  SER A 189       3.474  -0.726  73.121  1.00 98.88           H  
ATOM   2636  HB2 SER A 189       2.738  -1.664  75.913  1.00 98.88           H  
ATOM   2637  HB3 SER A 189       2.676  -2.680  74.458  1.00 98.88           H  
ATOM   2638  HG  SER A 189       0.712  -1.854  74.682  1.00 98.88           H  
ATOM   2639  N   THR A 190       3.021   1.529  74.171  1.00 98.61           N  
ATOM   2640  CA  THR A 190       3.048   2.939  74.574  1.00 98.61           C  
ATOM   2641  C   THR A 190       1.742   3.667  74.276  1.00 98.61           C  
ATOM   2642  O   THR A 190       1.073   3.389  73.279  1.00 98.61           O  
ATOM   2643  CB  THR A 190       4.226   3.661  73.903  1.00 98.61           C  
ATOM   2644  CG2 THR A 190       4.063   3.918  72.407  1.00 98.61           C  
ATOM   2645  OG1 THR A 190       4.451   4.909  74.514  1.00 98.61           O  
ATOM   2646  H   THR A 190       2.456   1.263  73.378  1.00 98.61           H  
ATOM   2647  HA  THR A 190       3.212   2.981  75.650  1.00 98.61           H  
ATOM   2648  HB  THR A 190       5.124   3.058  74.039  1.00 98.61           H  
ATOM   2649  HG1 THR A 190       5.360   4.900  74.821  1.00 98.61           H  
ATOM   2650 HG21 THR A 190       4.962   4.419  72.048  1.00 98.61           H  
ATOM   2651 HG22 THR A 190       3.205   4.561  72.211  1.00 98.61           H  
ATOM   2652 HG23 THR A 190       3.935   2.970  71.885  1.00 98.61           H  
ATOM   2653  N   GLY A 191       1.426   4.654  75.113  1.00 97.51           N  
ATOM   2654  CA  GLY A 191       0.452   5.709  74.826  1.00 97.51           C  
ATOM   2655  C   GLY A 191       1.032   6.917  74.089  1.00 97.51           C  
ATOM   2656  O   GLY A 191       0.309   7.877  73.856  1.00 97.51           O  
ATOM   2657  H   GLY A 191       1.996   4.757  75.941  1.00 97.51           H  
ATOM   2658  HA2 GLY A 191      -0.368   5.312  74.229  1.00 97.51           H  
ATOM   2659  HA3 GLY A 191       0.051   6.081  75.769  1.00 97.51           H  
ATOM   2660  N   GLY A 192       2.326   6.902  73.755  1.00 95.39           N  
ATOM   2661  CA  GLY A 192       3.011   8.042  73.155  1.00 95.39           C  
ATOM   2662  C   GLY A 192       3.623   8.965  74.208  1.00 95.39           C  
ATOM   2663  O   GLY A 192       4.066   8.495  75.257  1.00 95.39           O  
ATOM   2664  H   GLY A 192       2.890   6.118  74.049  1.00 95.39           H  
ATOM   2665  HA2 GLY A 192       2.303   8.602  72.544  1.00 95.39           H  
ATOM   2666  HA3 GLY A 192       3.809   7.683  72.505  1.00 95.39           H  
ATOM   2667  N   LYS A 193       3.708  10.267  73.922  1.00 91.70           N  
ATOM   2668  CA  LYS A 193       4.429  11.229  74.782  1.00 91.70           C  
ATOM   2669  C   LYS A 193       3.549  12.279  75.461  1.00 91.70           C  
ATOM   2670  O   LYS A 193       4.052  13.008  76.306  1.00 91.70           O  
ATOM   2671  CB  LYS A 193       5.622  11.834  74.033  1.00 91.70           C  
ATOM   2672  CG  LYS A 193       5.200  12.781  72.907  1.00 91.70           C  
ATOM   2673  CD  LYS A 193       6.439  13.460  72.327  1.00 91.70           C  
ATOM   2674  CE  LYS A 193       6.012  14.399  71.209  1.00 91.70           C  
ATOM   2675  NZ  LYS A 193       7.189  14.964  70.517  1.00 91.70           N1+
ATOM   2676  H   LYS A 193       3.175  10.596  73.129  1.00 91.70           H  
ATOM   2677  HA  LYS A 193       4.851  10.678  75.622  1.00 91.70           H  
ATOM   2678  HB2 LYS A 193       6.241  12.377  74.746  1.00 91.70           H  
ATOM   2679  HB3 LYS A 193       6.227  11.026  73.620  1.00 91.70           H  
ATOM   2680  HG2 LYS A 193       4.699  12.206  72.127  1.00 91.70           H  
ATOM   2681  HG3 LYS A 193       4.522  13.544  73.289  1.00 91.70           H  
ATOM   2682  HD2 LYS A 193       6.944  14.024  73.110  1.00 91.70           H  
ATOM   2683  HD3 LYS A 193       7.110  12.697  71.931  1.00 91.70           H  
ATOM   2684  HE2 LYS A 193       5.365  15.184  71.598  1.00 91.70           H  
ATOM   2685  HE3 LYS A 193       5.428  13.831  70.486  1.00 91.70           H  
ATOM   2686  HZ1 LYS A 193       6.838  15.271  69.620  1.00 91.70           H  
ATOM   2687  HZ2 LYS A 193       7.843  14.238  70.260  1.00 91.70           H  
ATOM   2688  HZ3 LYS A 193       7.598  15.751  70.999  1.00 91.70           H  
ATOM   2689  N   GLY A 194       2.267  12.347  75.131  1.00 90.17           N  
ATOM   2690  CA  GLY A 194       1.357  13.355  75.656  1.00 90.17           C  
ATOM   2691  C   GLY A 194       1.472  14.653  74.865  1.00 90.17           C  
ATOM   2692  O   GLY A 194       2.571  15.115  74.534  1.00 90.17           O  
ATOM   2693  H   GLY A 194       1.931  11.808  74.346  1.00 90.17           H  
ATOM   2694  HA2 GLY A 194       0.337  12.978  75.573  1.00 90.17           H  
ATOM   2695  HA3 GLY A 194       1.567  13.562  76.705  1.00 90.17           H  
ATOM   2696  N   LEU A 195       0.313  15.224  74.533  1.00 90.98           N  
ATOM   2697  CA  LEU A 195       0.164  16.446  73.735  1.00 90.98           C  
ATOM   2698  C   LEU A 195       0.862  16.435  72.370  1.00 90.98           C  
ATOM   2699  O   LEU A 195       0.977  17.485  71.735  1.00 90.98           O  
ATOM   2700  CB  LEU A 195       0.583  17.670  74.566  1.00 90.98           C  
ATOM   2701  CG  LEU A 195      -0.267  17.948  75.809  1.00 90.98           C  
ATOM   2702  CD1 LEU A 195       0.285  19.213  76.455  1.00 90.98           C  
ATOM   2703  CD2 LEU A 195      -1.729  18.232  75.460  1.00 90.98           C  
ATOM   2704  H   LEU A 195      -0.526  14.733  74.810  1.00 90.98           H  
ATOM   2705  HA  LEU A 195      -0.895  16.533  73.492  1.00 90.98           H  
ATOM   2706  HB2 LEU A 195       0.540  18.554  73.930  1.00 90.98           H  
ATOM   2707  HB3 LEU A 195       1.621  17.546  74.877  1.00 90.98           H  
ATOM   2708  HG  LEU A 195      -0.220  17.111  76.504  1.00 90.98           H  
ATOM   2709 HD11 LEU A 195      -0.408  19.535  77.234  1.00 90.98           H  
ATOM   2710 HD12 LEU A 195       1.250  18.980  76.905  1.00 90.98           H  
ATOM   2711 HD13 LEU A 195       0.393  20.014  75.726  1.00 90.98           H  
ATOM   2712 HD21 LEU A 195      -2.279  18.380  76.388  1.00 90.98           H  
ATOM   2713 HD22 LEU A 195      -1.808  19.120  74.831  1.00 90.98           H  
ATOM   2714 HD23 LEU A 195      -2.160  17.369  74.950  1.00 90.98           H  
ATOM   2715  N   GLU A 196       1.293  15.275  71.887  1.00 92.18           N  
ATOM   2716  CA  GLU A 196       1.859  15.145  70.556  1.00 92.18           C  
ATOM   2717  C   GLU A 196       0.835  15.513  69.486  1.00 92.18           C  
ATOM   2718  O   GLU A 196      -0.393  15.508  69.684  1.00 92.18           O  
ATOM   2719  CB  GLU A 196       2.445  13.746  70.307  1.00 92.18           C  
ATOM   2720  CG  GLU A 196       1.432  12.593  70.357  1.00 92.18           C  
ATOM   2721  CD  GLU A 196       1.358  11.971  71.743  1.00 92.18           C  
ATOM   2722  OE1 GLU A 196       1.800  10.814  71.882  1.00 92.18           O  
ATOM   2723  OE2 GLU A 196       0.934  12.660  72.688  1.00 92.18           O1-
ATOM   2724  H   GLU A 196       1.162  14.438  72.437  1.00 92.18           H  
ATOM   2725  HA  GLU A 196       2.678  15.858  70.467  1.00 92.18           H  
ATOM   2726  HB2 GLU A 196       3.243  13.562  71.027  1.00 92.18           H  
ATOM   2727  HB3 GLU A 196       2.906  13.747  69.319  1.00 92.18           H  
ATOM   2728  HG2 GLU A 196       0.445  12.922  70.031  1.00 92.18           H  
ATOM   2729  HG3 GLU A 196       1.761  11.811  69.672  1.00 92.18           H  
ATOM   2730  N   ARG A 197       1.369  15.818  68.308  1.00 93.56           N  
ATOM   2731  CA  ARG A 197       0.587  15.963  67.097  1.00 93.56           C  
ATOM   2732  C   ARG A 197      -0.272  14.722  66.873  1.00 93.56           C  
ATOM   2733  O   ARG A 197       0.176  13.590  67.064  1.00 93.56           O  
ATOM   2734  CB  ARG A 197       1.560  16.215  65.946  1.00 93.56           C  
ATOM   2735  CG  ARG A 197       0.813  16.497  64.648  1.00 93.56           C  
ATOM   2736  CD  ARG A 197       1.791  17.026  63.612  1.00 93.56           C  
ATOM   2737  NE  ARG A 197       1.082  17.240  62.352  1.00 93.56           N  
ATOM   2738  CZ  ARG A 197       1.056  18.359  61.678  1.00 93.56           C  
ATOM   2739  NH1 ARG A 197       1.915  19.323  61.813  1.00 93.56           N1+
ATOM   2740  NH2 ARG A 197       0.082  18.575  60.874  1.00 93.56           N  
ATOM   2741  H   ARG A 197       2.376  15.833  68.227  1.00 93.56           H  
ATOM   2742  HA  ARG A 197      -0.068  16.826  67.217  1.00 93.56           H  
ATOM   2743  HB2 ARG A 197       2.210  15.351  65.812  1.00 93.56           H  
ATOM   2744  HB3 ARG A 197       2.175  17.079  66.198  1.00 93.56           H  
ATOM   2745  HG2 ARG A 197       0.355  15.580  64.278  1.00 93.56           H  
ATOM   2746  HG3 ARG A 197       0.039  17.246  64.821  1.00 93.56           H  
ATOM   2747  HD2 ARG A 197       2.608  16.320  63.466  1.00 93.56           H  
ATOM   2748  HD3 ARG A 197       2.214  17.961  63.983  1.00 93.56           H  
ATOM   2749  HE  ARG A 197       0.406  16.541  62.077  1.00 93.56           H  
ATOM   2750 HH11 ARG A 197       1.612  20.206  61.427  1.00 93.56           H  
ATOM   2751 HH12 ARG A 197       2.663  19.262  62.488  1.00 93.56           H  
ATOM   2752 HH21 ARG A 197      -0.080  19.548  60.661  1.00 93.56           H  
ATOM   2753 HH22 ARG A 197      -0.683  17.921  60.779  1.00 93.56           H  
ATOM   2754  N   ILE A 198      -1.503  14.963  66.431  1.00 95.89           N  
ATOM   2755  CA  ILE A 198      -2.439  13.918  66.016  1.00 95.89           C  
ATOM   2756  C   ILE A 198      -1.719  12.960  65.067  1.00 95.89           C  
ATOM   2757  O   ILE A 198      -1.064  13.402  64.123  1.00 95.89           O  
ATOM   2758  CB  ILE A 198      -3.678  14.539  65.334  1.00 95.89           C  
ATOM   2759  CG1 ILE A 198      -4.381  15.539  66.282  1.00 95.89           C  
ATOM   2760  CG2 ILE A 198      -4.653  13.437  64.885  1.00 95.89           C  
ATOM   2761  CD1 ILE A 198      -5.531  16.302  65.614  1.00 95.89           C  
ATOM   2762  H   ILE A 198      -1.793  15.926  66.329  1.00 95.89           H  
ATOM   2763  HA  ILE A 198      -2.765  13.370  66.900  1.00 95.89           H  
ATOM   2764  HB  ILE A 198      -3.346  15.080  64.447  1.00 95.89           H  
ATOM   2765 HG12 ILE A 198      -3.667  16.290  66.621  1.00 95.89           H  
ATOM   2766 HG13 ILE A 198      -4.755  15.010  67.158  1.00 95.89           H  
ATOM   2767 HG21 ILE A 198      -4.180  12.757  64.178  1.00 95.89           H  
ATOM   2768 HG22 ILE A 198      -5.509  13.880  64.375  1.00 95.89           H  
ATOM   2769 HG23 ILE A 198      -5.006  12.881  65.755  1.00 95.89           H  
ATOM   2770 HD11 ILE A 198      -5.213  16.678  64.641  1.00 95.89           H  
ATOM   2771 HD12 ILE A 198      -6.397  15.653  65.488  1.00 95.89           H  
ATOM   2772 HD13 ILE A 198      -5.814  17.152  66.233  1.00 95.89           H  
ATOM   2773  N   GLY A 199      -1.811  11.659  65.335  1.00 97.31           N  
ATOM   2774  CA  GLY A 199      -1.220  10.633  64.474  1.00 97.31           C  
ATOM   2775  C   GLY A 199       0.311  10.554  64.527  1.00 97.31           C  
ATOM   2776  O   GLY A 199       0.908   9.908  63.669  1.00 97.31           O  
ATOM   2777  H   GLY A 199      -2.285  11.378  66.182  1.00 97.31           H  
ATOM   2778  HA2 GLY A 199      -1.617   9.660  64.763  1.00 97.31           H  
ATOM   2779  HA3 GLY A 199      -1.512  10.812  63.439  1.00 97.31           H  
ATOM   2780  N   ARG A 200       0.987  11.177  65.504  1.00 98.03           N  
ATOM   2781  CA  ARG A 200       2.432  10.974  65.694  1.00 98.03           C  
ATOM   2782  C   ARG A 200       2.749   9.504  65.951  1.00 98.03           C  
ATOM   2783  O   ARG A 200       2.047   8.829  66.696  1.00 98.03           O  
ATOM   2784  CB  ARG A 200       2.962  11.917  66.780  1.00 98.03           C  
ATOM   2785  CG  ARG A 200       4.459  11.753  67.092  1.00 98.03           C  
ATOM   2786  CD  ARG A 200       4.747  10.755  68.218  1.00 98.03           C  
ATOM   2787  NE  ARG A 200       6.197  10.585  68.400  1.00 98.03           N  
ATOM   2788  CZ  ARG A 200       6.787   9.748  69.220  1.00 98.03           C  
ATOM   2789  NH1 ARG A 200       6.145   9.032  70.093  1.00 98.03           N1+
ATOM   2790  NH2 ARG A 200       8.072   9.611  69.188  1.00 98.03           N  
ATOM   2791  H   ARG A 200       0.487  11.769  66.152  1.00 98.03           H  
ATOM   2792  HA  ARG A 200       2.928  11.223  64.755  1.00 98.03           H  
ATOM   2793  HB2 ARG A 200       2.378  11.773  67.688  1.00 98.03           H  
ATOM   2794  HB3 ARG A 200       2.801  12.940  66.442  1.00 98.03           H  
ATOM   2795  HG2 ARG A 200       4.844  12.720  67.415  1.00 98.03           H  
ATOM   2796  HG3 ARG A 200       4.997  11.469  66.187  1.00 98.03           H  
ATOM   2797  HD2 ARG A 200       4.301   9.788  67.984  1.00 98.03           H  
ATOM   2798  HD3 ARG A 200       4.299  11.130  69.138  1.00 98.03           H  
ATOM   2799  HE  ARG A 200       6.819  11.129  67.820  1.00 98.03           H  
ATOM   2800 HH11 ARG A 200       6.693   8.459  70.719  1.00 98.03           H  
ATOM   2801 HH12 ARG A 200       5.141   9.121  70.162  1.00 98.03           H  
ATOM   2802 HH21 ARG A 200       8.529  10.481  69.417  1.00 98.03           H  
ATOM   2803 HH22 ARG A 200       8.381   9.468  68.237  1.00 98.03           H  
ATOM   2804  N   VAL A 201       3.825   9.017  65.343  1.00 98.16           N  
ATOM   2805  CA  VAL A 201       4.262   7.618  65.418  1.00 98.16           C  
ATOM   2806  C   VAL A 201       5.503   7.508  66.304  1.00 98.16           C  
ATOM   2807  O   VAL A 201       6.448   8.287  66.165  1.00 98.16           O  
ATOM   2808  CB  VAL A 201       4.499   7.055  64.006  1.00 98.16           C  
ATOM   2809  CG1 VAL A 201       4.821   5.560  64.054  1.00 98.16           C  
ATOM   2810  CG2 VAL A 201       3.264   7.254  63.114  1.00 98.16           C  
ATOM   2811  H   VAL A 201       4.334   9.635  64.726  1.00 98.16           H  
ATOM   2812  HA  VAL A 201       3.470   7.023  65.872  1.00 98.16           H  
ATOM   2813  HB  VAL A 201       5.342   7.575  63.554  1.00 98.16           H  
ATOM   2814 HG11 VAL A 201       5.005   5.189  63.045  1.00 98.16           H  
ATOM   2815 HG12 VAL A 201       3.993   5.007  64.497  1.00 98.16           H  
ATOM   2816 HG13 VAL A 201       5.714   5.388  64.653  1.00 98.16           H  
ATOM   2817 HG21 VAL A 201       3.085   8.316  62.949  1.00 98.16           H  
ATOM   2818 HG22 VAL A 201       3.418   6.790  62.140  1.00 98.16           H  
ATOM   2819 HG23 VAL A 201       2.380   6.820  63.585  1.00 98.16           H  
ATOM   2820  N   SER A 202       5.495   6.557  67.242  1.00 92.76           N  
ATOM   2821  CA  SER A 202       6.630   6.270  68.127  1.00 92.76           C  
ATOM   2822  C   SER A 202       7.581   5.216  67.555  1.00 92.76           C  
ATOM   2823  O   SER A 202       7.290   4.543  66.568  1.00 92.76           O  
ATOM   2824  CB  SER A 202       6.148   5.854  69.526  1.00 92.76           C  
ATOM   2825  OG  SER A 202       5.679   4.523  69.537  1.00 92.76           O  
ATOM   2826  H   SER A 202       4.715   5.915  67.277  1.00 92.76           H  
ATOM   2827  HA  SER A 202       7.218   7.180  68.246  1.00 92.76           H  
ATOM   2828  HB2 SER A 202       6.982   5.932  70.225  1.00 92.76           H  
ATOM   2829  HB3 SER A 202       5.349   6.516  69.859  1.00 92.76           H  
ATOM   2830  HG  SER A 202       5.787   4.164  70.421  1.00 92.76           H  
ATOM   2831  N   ASP A 203       8.713   5.036  68.232  1.00 97.92           N  
ATOM   2832  CA  ASP A 203       9.662   3.940  68.025  1.00 97.92           C  
ATOM   2833  C   ASP A 203       9.074   2.556  68.345  1.00 97.92           C  
ATOM   2834  O   ASP A 203       9.536   1.548  67.814  1.00 97.92           O  
ATOM   2835  CB  ASP A 203      10.860   4.187  68.959  1.00 97.92           C  
ATOM   2836  CG  ASP A 203      10.449   4.176  70.435  1.00 97.92           C  
ATOM   2837  OD1 ASP A 203       9.678   5.086  70.823  1.00 97.92           O  
ATOM   2838  OD2 ASP A 203      10.831   3.226  71.146  1.00 97.92           O1-
ATOM   2839  H   ASP A 203       8.867   5.564  69.080  1.00 97.92           H  
ATOM   2840  HA  ASP A 203      10.001   3.938  66.990  1.00 97.92           H  
ATOM   2841  HB2 ASP A 203      11.305   5.159  68.749  1.00 97.92           H  
ATOM   2842  HB3 ASP A 203      11.612   3.420  68.774  1.00 97.92           H  
ATOM   2843  N   SER A 204       8.062   2.500  69.214  1.00 98.38           N  
ATOM   2844  CA  SER A 204       7.614   1.273  69.884  1.00 98.38           C  
ATOM   2845  C   SER A 204       7.051   0.220  68.934  1.00 98.38           C  
ATOM   2846  O   SER A 204       7.118  -0.963  69.242  1.00 98.38           O  
ATOM   2847  CB  SER A 204       6.542   1.608  70.923  1.00 98.38           C  
ATOM   2848  OG  SER A 204       6.968   2.690  71.736  1.00 98.38           O  
ATOM   2849  H   SER A 204       7.740   3.378  69.598  1.00 98.38           H  
ATOM   2850  HA  SER A 204       8.467   0.828  70.396  1.00 98.38           H  
ATOM   2851  HB2 SER A 204       5.617   1.885  70.419  1.00 98.38           H  
ATOM   2852  HB3 SER A 204       6.348   0.730  71.540  1.00 98.38           H  
ATOM   2853  HG  SER A 204       7.909   2.592  71.896  1.00 98.38           H  
ATOM   2854  N   ALA A 205       6.509   0.637  67.787  1.00 98.19           N  
ATOM   2855  CA  ALA A 205       5.993  -0.257  66.750  1.00 98.19           C  
ATOM   2856  C   ALA A 205       6.984  -0.484  65.589  1.00 98.19           C  
ATOM   2857  O   ALA A 205       6.585  -0.884  64.494  1.00 98.19           O  
ATOM   2858  CB  ALA A 205       4.624   0.242  66.299  1.00 98.19           C  
ATOM   2859  H   ALA A 205       6.528   1.629  67.593  1.00 98.19           H  
ATOM   2860  HA  ALA A 205       5.825  -1.230  67.211  1.00 98.19           H  
ATOM   2861  HB1 ALA A 205       3.943   0.277  67.149  1.00 98.19           H  
ATOM   2862  HB2 ALA A 205       4.742   1.239  65.872  1.00 98.19           H  
ATOM   2863  HB3 ALA A 205       4.210  -0.433  65.550  1.00 98.19           H  
ATOM   2864  N   MET A 206       8.271  -0.199  65.806  1.00 98.77           N  
ATOM   2865  CA  MET A 206       9.345  -0.329  64.820  1.00 98.77           C  
ATOM   2866  C   MET A 206      10.504  -1.172  65.378  1.00 98.77           C  
ATOM   2867  O   MET A 206      10.695  -1.217  66.596  1.00 98.77           O  
ATOM   2868  CB  MET A 206       9.887   1.061  64.441  1.00 98.77           C  
ATOM   2869  CG  MET A 206       8.830   2.040  63.930  1.00 98.77           C  
ATOM   2870  SD  MET A 206       9.574   3.567  63.295  1.00 98.77           S  
ATOM   2871  CE  MET A 206       8.066   4.443  62.821  1.00 98.77           C  
ATOM   2872  H   MET A 206       8.542   0.126  66.723  1.00 98.77           H  
ATOM   2873  HA  MET A 206       8.953  -0.809  63.923  1.00 98.77           H  
ATOM   2874  HB2 MET A 206      10.638   0.943  63.660  1.00 98.77           H  
ATOM   2875  HB3 MET A 206      10.376   1.507  65.307  1.00 98.77           H  
ATOM   2876  HG2 MET A 206       8.149   2.293  64.743  1.00 98.77           H  
ATOM   2877  HG3 MET A 206       8.261   1.565  63.132  1.00 98.77           H  
ATOM   2878  HE1 MET A 206       7.454   3.813  62.175  1.00 98.77           H  
ATOM   2879  HE2 MET A 206       8.328   5.356  62.287  1.00 98.77           H  
ATOM   2880  HE3 MET A 206       7.513   4.695  63.725  1.00 98.77           H  
ATOM   2881  N   PRO A 207      11.385  -1.716  64.510  1.00 98.92           N  
ATOM   2882  CA  PRO A 207      12.656  -2.314  64.937  1.00 98.92           C  
ATOM   2883  C   PRO A 207      13.550  -1.396  65.790  1.00 98.92           C  
ATOM   2884  O   PRO A 207      14.460  -1.865  66.466  1.00 98.92           O  
ATOM   2885  CB  PRO A 207      13.375  -2.662  63.632  1.00 98.92           C  
ATOM   2886  CG  PRO A 207      12.237  -2.936  62.658  1.00 98.92           C  
ATOM   2887  CD  PRO A 207      11.213  -1.878  63.069  1.00 98.92           C  
ATOM   2888  HA  PRO A 207      12.448  -3.227  65.495  1.00 98.92           H  
ATOM   2889  HB2 PRO A 207      14.037  -3.521  63.741  1.00 98.92           H  
ATOM   2890  HB3 PRO A 207      13.935  -1.794  63.286  1.00 98.92           H  
ATOM   2891  HG2 PRO A 207      12.550  -2.824  61.620  1.00 98.92           H  
ATOM   2892  HG3 PRO A 207      11.846  -3.939  62.826  1.00 98.92           H  
ATOM   2893  HD2 PRO A 207      11.433  -0.938  62.561  1.00 98.92           H  
ATOM   2894  HD3 PRO A 207      10.207  -2.214  62.814  1.00 98.92           H  
ATOM   2895  N   ALA A 208      13.324  -0.080  65.746  1.00 98.95           N  
ATOM   2896  CA  ALA A 208      14.065   0.889  66.544  1.00 98.95           C  
ATOM   2897  C   ALA A 208      13.762   0.787  68.047  1.00 98.95           C  
ATOM   2898  O   ALA A 208      14.688   0.912  68.845  1.00 98.95           O  
ATOM   2899  CB  ALA A 208      13.732   2.287  66.023  1.00 98.95           C  
ATOM   2900  H   ALA A 208      12.548   0.253  65.191  1.00 98.95           H  
ATOM   2901  HA  ALA A 208      15.132   0.709  66.415  1.00 98.95           H  
ATOM   2902  HB1 ALA A 208      12.669   2.495  66.143  1.00 98.95           H  
ATOM   2903  HB2 ALA A 208      14.298   3.019  66.599  1.00 98.95           H  
ATOM   2904  HB3 ALA A 208      14.004   2.363  64.970  1.00 98.95           H  
ATOM   2905  N   GLY A 209      12.495   0.567  68.416  1.00 98.91           N  
ATOM   2906  CA  GLY A 209      12.050   0.494  69.810  1.00 98.91           C  
ATOM   2907  C   GLY A 209      11.894  -0.929  70.346  1.00 98.91           C  
ATOM   2908  O   GLY A 209      12.032  -1.138  71.548  1.00 98.91           O  
ATOM   2909  H   GLY A 209      11.783   0.462  67.707  1.00 98.91           H  
ATOM   2910  HA2 GLY A 209      11.078   0.982  69.893  1.00 98.91           H  
ATOM   2911  HA3 GLY A 209      12.748   1.032  70.451  1.00 98.91           H  
ATOM   2912  N   ASN A 210      11.650  -1.905  69.465  1.00 98.97           N  
ATOM   2913  CA  ASN A 210      11.437  -3.305  69.827  1.00 98.97           C  
ATOM   2914  C   ASN A 210      12.101  -4.242  68.816  1.00 98.97           C  
ATOM   2915  O   ASN A 210      11.733  -4.244  67.638  1.00 98.97           O  
ATOM   2916  CB  ASN A 210       9.928  -3.576  69.862  1.00 98.97           C  
ATOM   2917  CG  ASN A 210       9.656  -4.975  70.378  1.00 98.97           C  
ATOM   2918  ND2 ASN A 210       9.164  -5.867  69.552  1.00 98.97           N  
ATOM   2919  OD1 ASN A 210       9.954  -5.329  71.500  1.00 98.97           O  
ATOM   2920  H   ASN A 210      11.510  -1.655  68.496  1.00 98.97           H  
ATOM   2921  HA  ASN A 210      11.847  -3.501  70.818  1.00 98.97           H  
ATOM   2922  HB2 ASN A 210       9.431  -2.855  70.511  1.00 98.97           H  
ATOM   2923  HB3 ASN A 210       9.506  -3.459  68.864  1.00 98.97           H  
ATOM   2924 HD21 ASN A 210       9.014  -6.779  69.959  1.00 98.97           H  
ATOM   2925 HD22 ASN A 210       8.979  -5.629  68.589  1.00 98.97           H  
ATOM   2926  N   TYR A 211      13.050  -5.070  69.255  1.00 98.98           N  
ATOM   2927  CA  TYR A 211      13.708  -6.014  68.351  1.00 98.98           C  
ATOM   2928  C   TYR A 211      14.278  -7.224  69.082  1.00 98.98           C  
ATOM   2929  O   TYR A 211      14.764  -7.128  70.204  1.00 98.98           O  
ATOM   2930  CB  TYR A 211      14.801  -5.291  67.557  1.00 98.98           C  
ATOM   2931  CG  TYR A 211      15.163  -5.965  66.250  1.00 98.98           C  
ATOM   2932  CD1 TYR A 211      16.374  -6.662  66.138  1.00 98.98           C  
ATOM   2933  CD2 TYR A 211      14.305  -5.869  65.139  1.00 98.98           C  
ATOM   2934  CE1 TYR A 211      16.774  -7.209  64.907  1.00 98.98           C  
ATOM   2935  CE2 TYR A 211      14.697  -6.408  63.897  1.00 98.98           C  
ATOM   2936  CZ  TYR A 211      15.944  -7.058  63.778  1.00 98.98           C  
ATOM   2937  OH  TYR A 211      16.367  -7.518  62.578  1.00 98.98           O  
ATOM   2938  H   TYR A 211      13.294  -5.071  70.235  1.00 98.98           H  
ATOM   2939  HA  TYR A 211      12.961  -6.378  67.646  1.00 98.98           H  
ATOM   2940  HB2 TYR A 211      14.460  -4.285  67.312  1.00 98.98           H  
ATOM   2941  HB3 TYR A 211      15.689  -5.181  68.180  1.00 98.98           H  
ATOM   2942  HD1 TYR A 211      17.005  -6.755  67.010  1.00 98.98           H  
ATOM   2943  HD2 TYR A 211      13.356  -5.361  65.233  1.00 98.98           H  
ATOM   2944  HE1 TYR A 211      17.722  -7.719  64.818  1.00 98.98           H  
ATOM   2945  HE2 TYR A 211      14.062  -6.326  63.027  1.00 98.98           H  
ATOM   2946  HH  TYR A 211      17.198  -7.998  62.626  1.00 98.98           H  
ATOM   2947  N   ALA A 212      14.242  -8.375  68.423  1.00 98.97           N  
ATOM   2948  CA  ALA A 212      14.734  -9.645  68.923  1.00 98.97           C  
ATOM   2949  C   ALA A 212      15.072 -10.577  67.761  1.00 98.97           C  
ATOM   2950  O   ALA A 212      14.424 -10.565  66.713  1.00 98.97           O  
ATOM   2951  CB  ALA A 212      13.700 -10.294  69.857  1.00 98.97           C  
ATOM   2952  H   ALA A 212      13.888  -8.371  67.478  1.00 98.97           H  
ATOM   2953  HA  ALA A 212      15.650  -9.452  69.481  1.00 98.97           H  
ATOM   2954  HB1 ALA A 212      13.482  -9.629  70.693  1.00 98.97           H  
ATOM   2955  HB2 ALA A 212      12.780 -10.506  69.312  1.00 98.97           H  
ATOM   2956  HB3 ALA A 212      14.099 -11.231  70.247  1.00 98.97           H  
ATOM   2957  N   ASN A 213      16.082 -11.407  67.966  1.00 98.90           N  
ATOM   2958  CA  ASN A 213      16.454 -12.501  67.080  1.00 98.90           C  
ATOM   2959  C   ASN A 213      16.942 -13.690  67.944  1.00 98.90           C  
ATOM   2960  O   ASN A 213      16.800 -13.640  69.170  1.00 98.90           O  
ATOM   2961  CB  ASN A 213      17.449 -11.940  66.044  1.00 98.90           C  
ATOM   2962  CG  ASN A 213      18.869 -11.747  66.537  1.00 98.90           C  
ATOM   2963  ND2 ASN A 213      19.725 -11.320  65.642  1.00 98.90           N  
ATOM   2964  OD1 ASN A 213      19.232 -11.997  67.675  1.00 98.90           O  
ATOM   2965  H   ASN A 213      16.550 -11.367  68.862  1.00 98.90           H  
ATOM   2966  HA  ASN A 213      15.572 -12.837  66.534  1.00 98.90           H  
ATOM   2967  HB2 ASN A 213      17.475 -12.587  65.167  1.00 98.90           H  
ATOM   2968  HB3 ASN A 213      17.083 -10.977  65.688  1.00 98.90           H  
ATOM   2969 HD21 ASN A 213      20.676 -11.135  65.927  1.00 98.90           H  
ATOM   2970 HD22 ASN A 213      19.415 -11.142  64.698  1.00 98.90           H  
ATOM   2971  N   PRO A 214      17.539 -14.755  67.376  1.00 98.51           N  
ATOM   2972  CA  PRO A 214      17.967 -15.903  68.179  1.00 98.51           C  
ATOM   2973  C   PRO A 214      19.089 -15.614  69.191  1.00 98.51           C  
ATOM   2974  O   PRO A 214      19.390 -16.485  70.014  1.00 98.51           O  
ATOM   2975  CB  PRO A 214      18.405 -16.961  67.162  1.00 98.51           C  
ATOM   2976  CG  PRO A 214      17.597 -16.614  65.913  1.00 98.51           C  
ATOM   2977  CD  PRO A 214      17.592 -15.091  65.959  1.00 98.51           C  
ATOM   2978  HA  PRO A 214      17.101 -16.275  68.726  1.00 98.51           H  
ATOM   2979  HB2 PRO A 214      19.468 -16.854  66.943  1.00 98.51           H  
ATOM   2980  HB3 PRO A 214      18.188 -17.970  67.514  1.00 98.51           H  
ATOM   2981  HG2 PRO A 214      16.581 -16.993  66.009  1.00 98.51           H  
ATOM   2982  HG3 PRO A 214      18.068 -16.990  65.004  1.00 98.51           H  
ATOM   2983  HD2 PRO A 214      16.734 -14.708  65.405  1.00 98.51           H  
ATOM   2984  HD3 PRO A 214      18.519 -14.709  65.529  1.00 98.51           H  
ATOM   2985  N   TRP A 215      19.738 -14.446  69.105  1.00 98.71           N  
ATOM   2986  CA  TRP A 215      20.921 -14.069  69.883  1.00 98.71           C  
ATOM   2987  C   TRP A 215      20.612 -13.108  71.028  1.00 98.71           C  
ATOM   2988  O   TRP A 215      21.204 -13.256  72.094  1.00 98.71           O  
ATOM   2989  CB  TRP A 215      21.971 -13.446  68.955  1.00 98.71           C  
ATOM   2990  CG  TRP A 215      22.369 -14.304  67.800  1.00 98.71           C  
ATOM   2991  CD1 TRP A 215      22.029 -14.104  66.508  1.00 98.71           C  
ATOM   2992  CD2 TRP A 215      23.166 -15.522  67.823  1.00 98.71           C  
ATOM   2993  CE2 TRP A 215      23.268 -16.017  66.490  1.00 98.71           C  
ATOM   2994  CE3 TRP A 215      23.814 -16.253  68.842  1.00 98.71           C  
ATOM   2995  NE1 TRP A 215      22.557 -15.114  65.728  1.00 98.71           N  
ATOM   2996  CZ2 TRP A 215      23.979 -17.185  66.180  1.00 98.71           C  
ATOM   2997  CZ3 TRP A 215      24.534 -17.426  68.542  1.00 98.71           C  
ATOM   2998  CH2 TRP A 215      24.616 -17.890  67.216  1.00 98.71           C  
ATOM   2999  H   TRP A 215      19.403 -13.767  68.436  1.00 98.71           H  
ATOM   3000  HA  TRP A 215      21.356 -14.964  70.328  1.00 98.71           H  
ATOM   3001  HB2 TRP A 215      21.609 -12.489  68.579  1.00 98.71           H  
ATOM   3002  HB3 TRP A 215      22.867 -13.244  69.543  1.00 98.71           H  
ATOM   3003  HD1 TRP A 215      21.435 -13.275  66.150  1.00 98.71           H  
ATOM   3004  HE1 TRP A 215      22.436 -15.157  64.726  1.00 98.71           H  
ATOM   3005  HE3 TRP A 215      23.761 -15.887  69.856  1.00 98.71           H  
ATOM   3006  HZ2 TRP A 215      24.039 -17.527  65.158  1.00 98.71           H  
ATOM   3007  HZ3 TRP A 215      25.036 -17.964  69.331  1.00 98.71           H  
ATOM   3008  HH2 TRP A 215      25.177 -18.786  66.991  1.00 98.71           H  
ATOM   3009  N   ALA A 216      19.718 -12.140  70.821  1.00 98.95           N  
ATOM   3010  CA  ALA A 216      19.348 -11.150  71.828  1.00 98.95           C  
ATOM   3011  C   ALA A 216      17.966 -10.543  71.572  1.00 98.95           C  
ATOM   3012  O   ALA A 216      17.435 -10.622  70.464  1.00 98.95           O  
ATOM   3013  CB  ALA A 216      20.427 -10.057  71.878  1.00 98.95           C  
ATOM   3014  H   ALA A 216      19.252 -12.087  69.926  1.00 98.95           H  
ATOM   3015  HA  ALA A 216      19.301 -11.639  72.801  1.00 98.95           H  
ATOM   3016  HB1 ALA A 216      21.377 -10.494  72.183  1.00 98.95           H  
ATOM   3017  HB2 ALA A 216      20.537  -9.595  70.896  1.00 98.95           H  
ATOM   3018  HB3 ALA A 216      20.152  -9.294  72.607  1.00 98.95           H  
ATOM   3019  N   GLY A 217      17.413  -9.905  72.602  1.00 98.97           N  
ATOM   3020  CA  GLY A 217      16.175  -9.132  72.545  1.00 98.97           C  
ATOM   3021  C   GLY A 217      16.308  -7.818  73.308  1.00 98.97           C  
ATOM   3022  O   GLY A 217      17.046  -7.737  74.292  1.00 98.97           O  
ATOM   3023  H   GLY A 217      17.920  -9.899  73.475  1.00 98.97           H  
ATOM   3024  HA2 GLY A 217      15.930  -8.902  71.507  1.00 98.97           H  
ATOM   3025  HA3 GLY A 217      15.354  -9.708  72.968  1.00 98.97           H  
ATOM   3026  N   VAL A 218      15.612  -6.786  72.835  1.00 98.99           N  
ATOM   3027  CA  VAL A 218      15.678  -5.419  73.350  1.00 98.99           C  
ATOM   3028  C   VAL A 218      14.305  -4.751  73.271  1.00 98.99           C  
ATOM   3029  O   VAL A 218      13.645  -4.822  72.235  1.00 98.99           O  
ATOM   3030  CB  VAL A 218      16.691  -4.578  72.549  1.00 98.99           C  
ATOM   3031  CG1 VAL A 218      16.731  -3.147  73.094  1.00 98.99           C  
ATOM   3032  CG2 VAL A 218      18.119  -5.139  72.580  1.00 98.99           C  
ATOM   3033  H   VAL A 218      15.062  -6.924  71.999  1.00 98.99           H  
ATOM   3034  HA  VAL A 218      15.997  -5.451  74.391  1.00 98.99           H  
ATOM   3035  HB  VAL A 218      16.379  -4.547  71.505  1.00 98.99           H  
ATOM   3036 HG11 VAL A 218      17.592  -2.615  72.690  1.00 98.99           H  
ATOM   3037 HG12 VAL A 218      15.832  -2.609  72.796  1.00 98.99           H  
ATOM   3038 HG13 VAL A 218      16.781  -3.171  74.182  1.00 98.99           H  
ATOM   3039 HG21 VAL A 218      18.745  -4.545  71.914  1.00 98.99           H  
ATOM   3040 HG22 VAL A 218      18.521  -5.108  73.592  1.00 98.99           H  
ATOM   3041 HG23 VAL A 218      18.135  -6.167  72.219  1.00 98.99           H  
ATOM   3042  N   SER A 219      13.933  -4.040  74.340  1.00 98.98           N  
ATOM   3043  CA  SER A 219      12.830  -3.068  74.363  1.00 98.98           C  
ATOM   3044  C   SER A 219      13.334  -1.718  74.874  1.00 98.98           C  
ATOM   3045  O   SER A 219      14.138  -1.668  75.814  1.00 98.98           O  
ATOM   3046  CB  SER A 219      11.677  -3.576  75.233  1.00 98.98           C  
ATOM   3047  OG  SER A 219      10.657  -2.599  75.303  1.00 98.98           O  
ATOM   3048  H   SER A 219      14.561  -4.029  75.131  1.00 98.98           H  
ATOM   3049  HA  SER A 219      12.441  -2.930  73.354  1.00 98.98           H  
ATOM   3050  HB2 SER A 219      12.037  -3.802  76.236  1.00 98.98           H  
ATOM   3051  HB3 SER A 219      11.268  -4.483  74.789  1.00 98.98           H  
ATOM   3052  HG  SER A 219      10.818  -1.992  76.029  1.00 98.98           H  
ATOM   3053  N   CYS A 220      12.869  -0.626  74.269  1.00 98.90           N  
ATOM   3054  CA  CYS A 220      13.310   0.736  74.562  1.00 98.90           C  
ATOM   3055  C   CYS A 220      12.214   1.608  75.197  1.00 98.90           C  
ATOM   3056  O   CYS A 220      11.017   1.343  75.113  1.00 98.90           O  
ATOM   3057  CB  CYS A 220      13.870   1.379  73.284  1.00 98.90           C  
ATOM   3058  SG  CYS A 220      15.280   0.426  72.646  1.00 98.90           S  
ATOM   3059  H   CYS A 220      12.232  -0.751  73.495  1.00 98.90           H  
ATOM   3060  HA  CYS A 220      14.125   0.698  75.285  1.00 98.90           H  
ATOM   3061  HB2 CYS A 220      13.083   1.433  72.532  1.00 98.90           H  
ATOM   3062  HB3 CYS A 220      14.205   2.392  73.507  1.00 98.90           H  
ATOM   3063  HG  CYS A 220      15.881   0.260  73.828  1.00 98.90           H  
ATOM   3064  N   THR A 221      12.650   2.690  75.839  1.00 98.36           N  
ATOM   3065  CA  THR A 221      11.799   3.758  76.373  1.00 98.36           C  
ATOM   3066  C   THR A 221      12.555   5.084  76.381  1.00 98.36           C  
ATOM   3067  O   THR A 221      13.783   5.100  76.394  1.00 98.36           O  
ATOM   3068  CB  THR A 221      11.306   3.409  77.783  1.00 98.36           C  
ATOM   3069  CG2 THR A 221      12.423   3.221  78.813  1.00 98.36           C  
ATOM   3070  OG1 THR A 221      10.433   4.411  78.249  1.00 98.36           O  
ATOM   3071  H   THR A 221      13.647   2.836  75.900  1.00 98.36           H  
ATOM   3072  HA  THR A 221      10.929   3.867  75.726  1.00 98.36           H  
ATOM   3073  HB  THR A 221      10.736   2.483  77.721  1.00 98.36           H  
ATOM   3074  HG1 THR A 221      10.953   5.134  78.608  1.00 98.36           H  
ATOM   3075 HG21 THR A 221      11.991   3.016  79.793  1.00 98.36           H  
ATOM   3076 HG22 THR A 221      13.056   4.106  78.865  1.00 98.36           H  
ATOM   3077 HG23 THR A 221      13.036   2.366  78.528  1.00 98.36           H  
ATOM   3078  N   GLY A 222      11.842   6.207  76.404  1.00 96.51           N  
ATOM   3079  CA  GLY A 222      12.426   7.547  76.364  1.00 96.51           C  
ATOM   3080  C   GLY A 222      11.808   8.387  75.258  1.00 96.51           C  
ATOM   3081  O   GLY A 222      10.635   8.214  74.927  1.00 96.51           O  
ATOM   3082  H   GLY A 222      10.837   6.139  76.317  1.00 96.51           H  
ATOM   3083  HA2 GLY A 222      13.499   7.491  76.175  1.00 96.51           H  
ATOM   3084  HA3 GLY A 222      12.277   8.052  77.317  1.00 96.51           H  
ATOM   3085  N   VAL A 223      12.591   9.299  74.686  1.00 95.90           N  
ATOM   3086  CA  VAL A 223      12.151  10.117  73.554  1.00 95.90           C  
ATOM   3087  C   VAL A 223      12.145   9.260  72.288  1.00 95.90           C  
ATOM   3088  O   VAL A 223      13.195   8.923  71.747  1.00 95.90           O  
ATOM   3089  CB  VAL A 223      13.040  11.367  73.406  1.00 95.90           C  
ATOM   3090  CG1 VAL A 223      12.607  12.218  72.205  1.00 95.90           C  
ATOM   3091  CG2 VAL A 223      12.941  12.250  74.659  1.00 95.90           C  
ATOM   3092  H   VAL A 223      13.554   9.375  74.978  1.00 95.90           H  
ATOM   3093  HA  VAL A 223      11.132  10.454  73.743  1.00 95.90           H  
ATOM   3094  HB  VAL A 223      14.079  11.065  73.272  1.00 95.90           H  
ATOM   3095 HG11 VAL A 223      13.231  13.111  72.154  1.00 95.90           H  
ATOM   3096 HG12 VAL A 223      11.557  12.496  72.289  1.00 95.90           H  
ATOM   3097 HG13 VAL A 223      12.766  11.658  71.282  1.00 95.90           H  
ATOM   3098 HG21 VAL A 223      13.306  11.702  75.526  1.00 95.90           H  
ATOM   3099 HG22 VAL A 223      11.907  12.552  74.829  1.00 95.90           H  
ATOM   3100 HG23 VAL A 223      13.574  13.129  74.532  1.00 95.90           H  
ATOM   3101  N   GLY A 224      10.953   8.924  71.790  1.00 97.44           N  
ATOM   3102  CA  GLY A 224      10.814   8.012  70.647  1.00 97.44           C  
ATOM   3103  C   GLY A 224      11.532   8.486  69.382  1.00 97.44           C  
ATOM   3104  O   GLY A 224      12.136   7.687  68.677  1.00 97.44           O  
ATOM   3105  H   GLY A 224      10.137   9.111  72.354  1.00 97.44           H  
ATOM   3106  HA2 GLY A 224       9.758   7.869  70.419  1.00 97.44           H  
ATOM   3107  HA3 GLY A 224      11.230   7.042  70.922  1.00 97.44           H  
ATOM   3108  N   GLU A 225      11.553   9.794  69.128  1.00 97.70           N  
ATOM   3109  CA  GLU A 225      12.334  10.397  68.045  1.00 97.70           C  
ATOM   3110  C   GLU A 225      13.843  10.104  68.138  1.00 97.70           C  
ATOM   3111  O   GLU A 225      14.476   9.871  67.115  1.00 97.70           O  
ATOM   3112  CB  GLU A 225      12.106  11.913  68.090  1.00 97.70           C  
ATOM   3113  CG  GLU A 225      10.850  12.375  67.339  1.00 97.70           C  
ATOM   3114  CD  GLU A 225       9.545  12.065  68.084  1.00 97.70           C  
ATOM   3115  OE1 GLU A 225       8.516  11.831  67.416  1.00 97.70           O  
ATOM   3116  OE2 GLU A 225       9.538  11.972  69.337  1.00 97.70           O1-
ATOM   3117  H   GLU A 225      11.019  10.411  69.724  1.00 97.70           H  
ATOM   3118  HA  GLU A 225      12.002  10.003  67.085  1.00 97.70           H  
ATOM   3119  HB2 GLU A 225      12.972  12.414  67.655  1.00 97.70           H  
ATOM   3120  HB3 GLU A 225      12.074  12.262  69.122  1.00 97.70           H  
ATOM   3121  HG2 GLU A 225      10.839  11.925  66.346  1.00 97.70           H  
ATOM   3122  HG3 GLU A 225      10.927  13.454  67.207  1.00 97.70           H  
ATOM   3123  N   ASP A 226      14.414  10.092  69.342  1.00 98.08           N  
ATOM   3124  CA  ASP A 226      15.829   9.774  69.549  1.00 98.08           C  
ATOM   3125  C   ASP A 226      16.099   8.277  69.374  1.00 98.08           C  
ATOM   3126  O   ASP A 226      17.107   7.885  68.788  1.00 98.08           O  
ATOM   3127  CB  ASP A 226      16.255  10.218  70.956  1.00 98.08           C  
ATOM   3128  CG  ASP A 226      16.466  11.726  71.099  1.00 98.08           C  
ATOM   3129  OD1 ASP A 226      16.701  12.398  70.062  1.00 98.08           O  
ATOM   3130  OD2 ASP A 226      16.463  12.184  72.263  1.00 98.08           O1-
ATOM   3131  H   ASP A 226      13.831  10.162  70.164  1.00 98.08           H  
ATOM   3132  HA  ASP A 226      16.436  10.296  68.809  1.00 98.08           H  
ATOM   3133  HB2 ASP A 226      17.196   9.721  71.194  1.00 98.08           H  
ATOM   3134  HB3 ASP A 226      15.528   9.878  71.692  1.00 98.08           H  
ATOM   3135  N   ILE A 227      15.177   7.433  69.839  1.00 98.81           N  
ATOM   3136  CA  ILE A 227      15.263   5.975  69.684  1.00 98.81           C  
ATOM   3137  C   ILE A 227      15.178   5.580  68.203  1.00 98.81           C  
ATOM   3138  O   ILE A 227      15.941   4.720  67.759  1.00 98.81           O  
ATOM   3139  CB  ILE A 227      14.162   5.297  70.528  1.00 98.81           C  
ATOM   3140  CG1 ILE A 227      14.376   5.577  72.032  1.00 98.81           C  
ATOM   3141  CG2 ILE A 227      14.142   3.780  70.285  1.00 98.81           C  
ATOM   3142  CD1 ILE A 227      13.147   5.260  72.886  1.00 98.81           C  
ATOM   3143  H   ILE A 227      14.381   7.825  70.321  1.00 98.81           H  
ATOM   3144  HA  ILE A 227      16.233   5.642  70.051  1.00 98.81           H  
ATOM   3145  HB  ILE A 227      13.198   5.707  70.228  1.00 98.81           H  
ATOM   3146 HG12 ILE A 227      14.601   6.632  72.187  1.00 98.81           H  
ATOM   3147 HG13 ILE A 227      15.226   5.000  72.397  1.00 98.81           H  
ATOM   3148 HG21 ILE A 227      13.925   3.553  69.241  1.00 98.81           H  
ATOM   3149 HG22 ILE A 227      15.102   3.341  70.556  1.00 98.81           H  
ATOM   3150 HG23 ILE A 227      13.364   3.309  70.884  1.00 98.81           H  
ATOM   3151 HD11 ILE A 227      13.333   5.624  73.896  1.00 98.81           H  
ATOM   3152 HD12 ILE A 227      12.952   4.189  72.918  1.00 98.81           H  
ATOM   3153 HD13 ILE A 227      12.270   5.775  72.491  1.00 98.81           H  
ATOM   3154  N   ILE A 228      14.291   6.224  67.431  1.00 98.88           N  
ATOM   3155  CA  ILE A 228      14.181   6.067  65.971  1.00 98.88           C  
ATOM   3156  C   ILE A 228      15.478   6.492  65.286  1.00 98.88           C  
ATOM   3157  O   ILE A 228      16.028   5.723  64.497  1.00 98.88           O  
ATOM   3158  CB  ILE A 228      12.972   6.862  65.427  1.00 98.88           C  
ATOM   3159  CG1 ILE A 228      11.651   6.144  65.766  1.00 98.88           C  
ATOM   3160  CG2 ILE A 228      13.046   7.026  63.900  1.00 98.88           C  
ATOM   3161  CD1 ILE A 228      10.425   7.069  65.765  1.00 98.88           C  
ATOM   3162  H   ILE A 228      13.679   6.889  67.881  1.00 98.88           H  
ATOM   3163  HA  ILE A 228      14.029   5.014  65.731  1.00 98.88           H  
ATOM   3164  HB  ILE A 228      12.972   7.853  65.882  1.00 98.88           H  
ATOM   3165 HG12 ILE A 228      11.486   5.333  65.057  1.00 98.88           H  
ATOM   3166 HG13 ILE A 228      11.731   5.696  66.756  1.00 98.88           H  
ATOM   3167 HG21 ILE A 228      13.902   7.643  63.624  1.00 98.88           H  
ATOM   3168 HG22 ILE A 228      12.155   7.537  63.534  1.00 98.88           H  
ATOM   3169 HG23 ILE A 228      13.129   6.052  63.419  1.00 98.88           H  
ATOM   3170 HD11 ILE A 228      10.447   7.716  66.641  1.00 98.88           H  
ATOM   3171 HD12 ILE A 228       9.518   6.466  65.793  1.00 98.88           H  
ATOM   3172 HD13 ILE A 228      10.405   7.694  64.872  1.00 98.88           H  
ATOM   3173  N   ASP A 229      15.972   7.689  65.607  1.00 98.87           N  
ATOM   3174  CA  ASP A 229      17.192   8.237  65.020  1.00 98.87           C  
ATOM   3175  C   ASP A 229      18.402   7.323  65.277  1.00 98.87           C  
ATOM   3176  O   ASP A 229      19.236   7.139  64.393  1.00 98.87           O  
ATOM   3177  CB  ASP A 229      17.463   9.621  65.618  1.00 98.87           C  
ATOM   3178  CG  ASP A 229      16.624  10.786  65.074  1.00 98.87           C  
ATOM   3179  OD1 ASP A 229      15.769  10.632  64.170  1.00 98.87           O  
ATOM   3180  OD2 ASP A 229      16.841  11.924  65.556  1.00 98.87           O1-
ATOM   3181  H   ASP A 229      15.449   8.283  66.235  1.00 98.87           H  
ATOM   3182  HA  ASP A 229      17.068   8.337  63.941  1.00 98.87           H  
ATOM   3183  HB2 ASP A 229      18.513   9.849  65.432  1.00 98.87           H  
ATOM   3184  HB3 ASP A 229      17.342   9.575  66.701  1.00 98.87           H  
ATOM   3185  N   GLU A 230      18.494   6.696  66.453  1.00 98.87           N  
ATOM   3186  CA  GLU A 230      19.549   5.729  66.781  1.00 98.87           C  
ATOM   3187  C   GLU A 230      19.262   4.296  66.315  1.00 98.87           C  
ATOM   3188  O   GLU A 230      20.175   3.474  66.332  1.00 98.87           O  
ATOM   3189  CB  GLU A 230      19.830   5.740  68.294  1.00 98.87           C  
ATOM   3190  CG  GLU A 230      20.426   7.059  68.810  1.00 98.87           C  
ATOM   3191  CD  GLU A 230      21.726   7.477  68.107  1.00 98.87           C  
ATOM   3192  OE1 GLU A 230      21.994   8.702  68.047  1.00 98.87           O  
ATOM   3193  OE2 GLU A 230      22.462   6.586  67.607  1.00 98.87           O1-
ATOM   3194  H   GLU A 230      17.829   6.944  67.172  1.00 98.87           H  
ATOM   3195  HA  GLU A 230      20.464   6.019  66.264  1.00 98.87           H  
ATOM   3196  HB2 GLU A 230      18.903   5.536  68.830  1.00 98.87           H  
ATOM   3197  HB3 GLU A 230      20.528   4.938  68.535  1.00 98.87           H  
ATOM   3198  HG2 GLU A 230      20.624   6.946  69.875  1.00 98.87           H  
ATOM   3199  HG3 GLU A 230      19.691   7.856  68.692  1.00 98.87           H  
ATOM   3200  N   CYS A 231      18.025   3.974  65.927  1.00 98.94           N  
ATOM   3201  CA  CYS A 231      17.555   2.606  65.698  1.00 98.94           C  
ATOM   3202  C   CYS A 231      17.974   1.642  66.833  1.00 98.94           C  
ATOM   3203  O   CYS A 231      18.565   0.584  66.607  1.00 98.94           O  
ATOM   3204  CB  CYS A 231      17.975   2.160  64.292  1.00 98.94           C  
ATOM   3205  SG  CYS A 231      16.951   0.752  63.792  1.00 98.94           S  
ATOM   3206  H   CYS A 231      17.334   4.711  65.918  1.00 98.94           H  
ATOM   3207  HA  CYS A 231      16.467   2.653  65.720  1.00 98.94           H  
ATOM   3208  HB2 CYS A 231      19.028   1.878  64.298  1.00 98.94           H  
ATOM   3209  HB3 CYS A 231      17.833   2.979  63.588  1.00 98.94           H  
ATOM   3210  HG  CYS A 231      15.785   1.402  63.781  1.00 98.94           H  
ATOM   3211  N   LEU A 232      17.745   2.062  68.082  1.00 98.95           N  
ATOM   3212  CA  LEU A 232      18.473   1.550  69.248  1.00 98.95           C  
ATOM   3213  C   LEU A 232      18.331   0.036  69.479  1.00 98.95           C  
ATOM   3214  O   LEU A 232      19.344  -0.638  69.697  1.00 98.95           O  
ATOM   3215  CB  LEU A 232      18.021   2.339  70.486  1.00 98.95           C  
ATOM   3216  CG  LEU A 232      18.672   1.878  71.802  1.00 98.95           C  
ATOM   3217  CD1 LEU A 232      20.197   2.011  71.780  1.00 98.95           C  
ATOM   3218  CD2 LEU A 232      18.140   2.718  72.958  1.00 98.95           C  
ATOM   3219  H   LEU A 232      17.213   2.914  68.191  1.00 98.95           H  
ATOM   3220  HA  LEU A 232      19.531   1.749  69.075  1.00 98.95           H  
ATOM   3221  HB2 LEU A 232      16.943   2.209  70.587  1.00 98.95           H  
ATOM   3222  HB3 LEU A 232      18.227   3.398  70.331  1.00 98.95           H  
ATOM   3223  HG  LEU A 232      18.411   0.839  71.999  1.00 98.95           H  
ATOM   3224 HD11 LEU A 232      20.599   1.700  72.744  1.00 98.95           H  
ATOM   3225 HD12 LEU A 232      20.478   3.046  71.583  1.00 98.95           H  
ATOM   3226 HD13 LEU A 232      20.617   1.364  71.010  1.00 98.95           H  
ATOM   3227 HD21 LEU A 232      18.535   3.731  72.872  1.00 98.95           H  
ATOM   3228 HD22 LEU A 232      18.451   2.281  73.907  1.00 98.95           H  
ATOM   3229 HD23 LEU A 232      17.052   2.755  72.930  1.00 98.95           H  
ATOM   3230  N   ALA A 233      17.107  -0.498  69.451  1.00 98.98           N  
ATOM   3231  CA  ALA A 233      16.860  -1.907  69.740  1.00 98.98           C  
ATOM   3232  C   ALA A 233      17.562  -2.813  68.724  1.00 98.98           C  
ATOM   3233  O   ALA A 233      18.401  -3.641  69.101  1.00 98.98           O  
ATOM   3234  CB  ALA A 233      15.352  -2.169  69.835  1.00 98.98           C  
ATOM   3235  H   ALA A 233      16.310   0.102  69.290  1.00 98.98           H  
ATOM   3236  HA  ALA A 233      17.308  -2.128  70.710  1.00 98.98           H  
ATOM   3237  HB1 ALA A 233      14.916  -1.574  70.639  1.00 98.98           H  
ATOM   3238  HB2 ALA A 233      15.167  -3.222  70.044  1.00 98.98           H  
ATOM   3239  HB3 ALA A 233      14.855  -1.903  68.903  1.00 98.98           H  
ATOM   3240  N   ALA A 234      17.309  -2.586  67.432  1.00 98.97           N  
ATOM   3241  CA  ALA A 234      18.003  -3.291  66.363  1.00 98.97           C  
ATOM   3242  C   ALA A 234      19.526  -3.108  66.446  1.00 98.97           C  
ATOM   3243  O   ALA A 234      20.248  -4.095  66.330  1.00 98.97           O  
ATOM   3244  CB  ALA A 234      17.443  -2.833  65.014  1.00 98.97           C  
ATOM   3245  H   ALA A 234      16.564  -1.951  67.185  1.00 98.97           H  
ATOM   3246  HA  ALA A 234      17.798  -4.356  66.466  1.00 98.97           H  
ATOM   3247  HB1 ALA A 234      17.630  -1.768  64.876  1.00 98.97           H  
ATOM   3248  HB2 ALA A 234      16.371  -3.022  64.973  1.00 98.97           H  
ATOM   3249  HB3 ALA A 234      17.922  -3.388  64.209  1.00 98.97           H  
ATOM   3250  N   LYS A 235      20.037  -1.897  66.727  1.00 98.96           N  
ATOM   3251  CA  LYS A 235      21.484  -1.636  66.853  1.00 98.96           C  
ATOM   3252  C   LYS A 235      22.164  -2.568  67.848  1.00 98.96           C  
ATOM   3253  O   LYS A 235      23.207  -3.144  67.534  1.00 98.96           O  
ATOM   3254  CB  LYS A 235      21.725  -0.154  67.201  1.00 98.96           C  
ATOM   3255  CG  LYS A 235      23.221   0.202  67.283  1.00 98.96           C  
ATOM   3256  CD  LYS A 235      23.464   1.615  67.826  1.00 98.96           C  
ATOM   3257  CE  LYS A 235      23.062   2.725  66.859  1.00 98.96           C  
ATOM   3258  NZ  LYS A 235      23.281   4.053  67.484  1.00 98.96           N1+
ATOM   3259  H   LYS A 235      19.398  -1.118  66.796  1.00 98.96           H  
ATOM   3260  HA  LYS A 235      21.957  -1.862  65.897  1.00 98.96           H  
ATOM   3261  HB2 LYS A 235      21.254   0.472  66.444  1.00 98.96           H  
ATOM   3262  HB3 LYS A 235      21.258   0.068  68.160  1.00 98.96           H  
ATOM   3263  HG2 LYS A 235      23.723  -0.488  67.963  1.00 98.96           H  
ATOM   3264  HG3 LYS A 235      23.680   0.100  66.300  1.00 98.96           H  
ATOM   3265  HD2 LYS A 235      22.921   1.732  68.765  1.00 98.96           H  
ATOM   3266  HD3 LYS A 235      24.529   1.726  68.031  1.00 98.96           H  
ATOM   3267  HE2 LYS A 235      23.655   2.639  65.948  1.00 98.96           H  
ATOM   3268  HE3 LYS A 235      22.016   2.586  66.588  1.00 98.96           H  
ATOM   3269  HZ1 LYS A 235      24.248   4.195  67.739  1.00 98.96           H  
ATOM   3270  HZ2 LYS A 235      22.999   4.830  66.904  1.00 98.96           H  
ATOM   3271  HZ3 LYS A 235      22.709   4.185  68.306  1.00 98.96           H  
ATOM   3272  N   VAL A 236      21.590  -2.743  69.035  1.00 98.97           N  
ATOM   3273  CA  VAL A 236      22.174  -3.626  70.054  1.00 98.97           C  
ATOM   3274  C   VAL A 236      22.108  -5.090  69.622  1.00 98.97           C  
ATOM   3275  O   VAL A 236      23.116  -5.788  69.718  1.00 98.97           O  
ATOM   3276  CB  VAL A 236      21.523  -3.371  71.422  1.00 98.97           C  
ATOM   3277  CG1 VAL A 236      21.892  -4.430  72.470  1.00 98.97           C  
ATOM   3278  CG2 VAL A 236      22.001  -2.003  71.925  1.00 98.97           C  
ATOM   3279  H   VAL A 236      20.714  -2.274  69.217  1.00 98.97           H  
ATOM   3280  HA  VAL A 236      23.236  -3.395  70.145  1.00 98.97           H  
ATOM   3281  HB  VAL A 236      20.440  -3.342  71.306  1.00 98.97           H  
ATOM   3282 HG11 VAL A 236      21.528  -5.412  72.169  1.00 98.97           H  
ATOM   3283 HG12 VAL A 236      22.972  -4.473  72.607  1.00 98.97           H  
ATOM   3284 HG13 VAL A 236      21.419  -4.188  73.421  1.00 98.97           H  
ATOM   3285 HG21 VAL A 236      21.534  -1.769  72.882  1.00 98.97           H  
ATOM   3286 HG22 VAL A 236      23.082  -2.019  72.065  1.00 98.97           H  
ATOM   3287 HG23 VAL A 236      21.720  -1.222  71.217  1.00 98.97           H  
ATOM   3288  N   VAL A 237      20.981  -5.550  69.075  1.00 98.97           N  
ATOM   3289  CA  VAL A 237      20.841  -6.941  68.608  1.00 98.97           C  
ATOM   3290  C   VAL A 237      21.774  -7.248  67.429  1.00 98.97           C  
ATOM   3291  O   VAL A 237      22.392  -8.313  67.393  1.00 98.97           O  
ATOM   3292  CB  VAL A 237      19.377  -7.232  68.243  1.00 98.97           C  
ATOM   3293  CG1 VAL A 237      19.189  -8.639  67.667  1.00 98.97           C  
ATOM   3294  CG2 VAL A 237      18.467  -7.120  69.473  1.00 98.97           C  
ATOM   3295  H   VAL A 237      20.190  -4.929  68.992  1.00 98.97           H  
ATOM   3296  HA  VAL A 237      21.126  -7.612  69.419  1.00 98.97           H  
ATOM   3297  HB  VAL A 237      19.065  -6.503  67.496  1.00 98.97           H  
ATOM   3298 HG11 VAL A 237      19.596  -9.379  68.355  1.00 98.97           H  
ATOM   3299 HG12 VAL A 237      19.690  -8.723  66.702  1.00 98.97           H  
ATOM   3300 HG13 VAL A 237      18.130  -8.848  67.518  1.00 98.97           H  
ATOM   3301 HG21 VAL A 237      18.470  -6.098  69.851  1.00 98.97           H  
ATOM   3302 HG22 VAL A 237      17.440  -7.377  69.215  1.00 98.97           H  
ATOM   3303 HG23 VAL A 237      18.807  -7.796  70.258  1.00 98.97           H  
ATOM   3304  N   ILE A 238      21.938  -6.312  66.487  1.00 98.95           N  
ATOM   3305  CA  ILE A 238      22.872  -6.429  65.356  1.00 98.95           C  
ATOM   3306  C   ILE A 238      24.308  -6.544  65.870  1.00 98.95           C  
ATOM   3307  O   ILE A 238      25.028  -7.447  65.453  1.00 98.95           O  
ATOM   3308  CB  ILE A 238      22.699  -5.236  64.386  1.00 98.95           C  
ATOM   3309  CG1 ILE A 238      21.355  -5.365  63.628  1.00 98.95           C  
ATOM   3310  CG2 ILE A 238      23.858  -5.156  63.369  1.00 98.95           C  
ATOM   3311  CD1 ILE A 238      20.843  -4.025  63.087  1.00 98.95           C  
ATOM   3312  H   ILE A 238      21.385  -5.470  66.557  1.00 98.95           H  
ATOM   3313  HA  ILE A 238      22.656  -7.347  64.810  1.00 98.95           H  
ATOM   3314  HB  ILE A 238      22.693  -4.315  64.968  1.00 98.95           H  
ATOM   3315 HG12 ILE A 238      20.583  -5.769  64.282  1.00 98.95           H  
ATOM   3316 HG13 ILE A 238      21.475  -6.067  62.803  1.00 98.95           H  
ATOM   3317 HG21 ILE A 238      23.683  -4.367  62.638  1.00 98.95           H  
ATOM   3318 HG22 ILE A 238      23.971  -6.105  62.845  1.00 98.95           H  
ATOM   3319 HG23 ILE A 238      24.798  -4.924  63.871  1.00 98.95           H  
ATOM   3320 HD11 ILE A 238      20.083  -4.199  62.325  1.00 98.95           H  
ATOM   3321 HD12 ILE A 238      21.665  -3.440  62.675  1.00 98.95           H  
ATOM   3322 HD13 ILE A 238      20.401  -3.434  63.889  1.00 98.95           H  
ATOM   3323  N   ARG A 239      24.703  -5.712  66.840  1.00 98.93           N  
ATOM   3324  CA  ARG A 239      26.031  -5.794  67.470  1.00 98.93           C  
ATOM   3325  C   ARG A 239      26.277  -7.139  68.143  1.00 98.93           C  
ATOM   3326  O   ARG A 239      27.344  -7.718  67.951  1.00 98.93           O  
ATOM   3327  CB  ARG A 239      26.195  -4.640  68.462  1.00 98.93           C  
ATOM   3328  CG  ARG A 239      26.522  -3.360  67.702  1.00 98.93           C  
ATOM   3329  CD  ARG A 239      26.539  -2.141  68.620  1.00 98.93           C  
ATOM   3330  NE  ARG A 239      27.103  -1.024  67.863  1.00 98.93           N  
ATOM   3331  CZ  ARG A 239      27.120   0.251  68.174  1.00 98.93           C  
ATOM   3332  NH1 ARG A 239      26.606   0.770  69.249  1.00 98.93           N1+
ATOM   3333  NH2 ARG A 239      27.706   1.055  67.355  1.00 98.93           N  
ATOM   3334  H   ARG A 239      24.067  -4.985  67.135  1.00 98.93           H  
ATOM   3335  HA  ARG A 239      26.794  -5.710  66.695  1.00 98.93           H  
ATOM   3336  HB2 ARG A 239      27.018  -4.854  69.144  1.00 98.93           H  
ATOM   3337  HB3 ARG A 239      25.281  -4.506  69.039  1.00 98.93           H  
ATOM   3338  HG2 ARG A 239      25.800  -3.192  66.904  1.00 98.93           H  
ATOM   3339  HG3 ARG A 239      27.509  -3.486  67.256  1.00 98.93           H  
ATOM   3340  HD2 ARG A 239      25.522  -1.914  68.940  1.00 98.93           H  
ATOM   3341  HD3 ARG A 239      27.162  -2.344  69.491  1.00 98.93           H  
ATOM   3342  HE  ARG A 239      27.519  -1.264  66.975  1.00 98.93           H  
ATOM   3343 HH11 ARG A 239      25.981   0.239  69.838  1.00 98.93           H  
ATOM   3344 HH12 ARG A 239      26.562   1.779  69.241  1.00 98.93           H  
ATOM   3345 HH21 ARG A 239      28.175   0.688  66.541  1.00 98.93           H  
ATOM   3346 HH22 ARG A 239      27.792   2.036  67.581  1.00 98.93           H  
ATOM   3347  N   VAL A 240      25.303  -7.670  68.881  1.00 98.94           N  
ATOM   3348  CA  VAL A 240      25.425  -9.010  69.487  1.00 98.94           C  
ATOM   3349  C   VAL A 240      25.540 -10.093  68.411  1.00 98.94           C  
ATOM   3350  O   VAL A 240      26.402 -10.966  68.501  1.00 98.94           O  
ATOM   3351  CB  VAL A 240      24.267  -9.301  70.460  1.00 98.94           C  
ATOM   3352  CG1 VAL A 240      24.357 -10.722  71.032  1.00 98.94           C  
ATOM   3353  CG2 VAL A 240      24.316  -8.339  71.653  1.00 98.94           C  
ATOM   3354  H   VAL A 240      24.459  -7.133  69.028  1.00 98.94           H  
ATOM   3355  HA  VAL A 240      26.353  -9.044  70.057  1.00 98.94           H  
ATOM   3356  HB  VAL A 240      23.313  -9.186  69.946  1.00 98.94           H  
ATOM   3357 HG11 VAL A 240      25.338 -10.882  71.478  1.00 98.94           H  
ATOM   3358 HG12 VAL A 240      24.201 -11.459  70.244  1.00 98.94           H  
ATOM   3359 HG13 VAL A 240      23.595 -10.877  71.795  1.00 98.94           H  
ATOM   3360 HG21 VAL A 240      25.265  -8.456  72.175  1.00 98.94           H  
ATOM   3361 HG22 VAL A 240      24.219  -7.305  71.322  1.00 98.94           H  
ATOM   3362 HG23 VAL A 240      23.495  -8.562  72.335  1.00 98.94           H  
ATOM   3363  N   THR A 241      24.746  -9.992  67.344  1.00 98.79           N  
ATOM   3364  CA  THR A 241      24.816 -10.897  66.179  1.00 98.79           C  
ATOM   3365  C   THR A 241      26.183 -10.833  65.486  1.00 98.79           C  
ATOM   3366  O   THR A 241      26.686 -11.836  64.982  1.00 98.79           O  
ATOM   3367  CB  THR A 241      23.712 -10.548  65.168  1.00 98.79           C  
ATOM   3368  CG2 THR A 241      23.604 -11.557  64.027  1.00 98.79           C  
ATOM   3369  OG1 THR A 241      22.457 -10.525  65.814  1.00 98.79           O  
ATOM   3370  H   THR A 241      24.078  -9.235  67.327  1.00 98.79           H  
ATOM   3371  HA  THR A 241      24.663 -11.922  66.517  1.00 98.79           H  
ATOM   3372  HB  THR A 241      23.898  -9.561  64.743  1.00 98.79           H  
ATOM   3373  HG1 THR A 241      22.461  -9.772  66.409  1.00 98.79           H  
ATOM   3374 HG21 THR A 241      22.728 -11.330  63.419  1.00 98.79           H  
ATOM   3375 HG22 THR A 241      23.515 -12.567  64.429  1.00 98.79           H  
ATOM   3376 HG23 THR A 241      24.488 -11.497  63.391  1.00 98.79           H  
ATOM   3377  N   ASP A 242      26.820  -9.662  65.503  1.00 98.79           N  
ATOM   3378  CA  ASP A 242      28.147  -9.416  64.943  1.00 98.79           C  
ATOM   3379  C   ASP A 242      29.300  -9.758  65.913  1.00 98.79           C  
ATOM   3380  O   ASP A 242      30.466  -9.566  65.567  1.00 98.79           O  
ATOM   3381  CB  ASP A 242      28.202  -7.985  64.364  1.00 98.79           C  
ATOM   3382  CG  ASP A 242      27.343  -7.810  63.097  1.00 98.79           C  
ATOM   3383  OD1 ASP A 242      26.963  -8.822  62.463  1.00 98.79           O  
ATOM   3384  OD2 ASP A 242      27.173  -6.683  62.595  1.00 98.79           O1-
ATOM   3385  H   ASP A 242      26.318  -8.862  65.862  1.00 98.79           H  
ATOM   3386  HA  ASP A 242      28.284 -10.105  64.109  1.00 98.79           H  
ATOM   3387  HB2 ASP A 242      27.886  -7.271  65.125  1.00 98.79           H  
ATOM   3388  HB3 ASP A 242      29.232  -7.753  64.095  1.00 98.79           H  
ATOM   3389  N   GLY A 243      28.997 -10.341  67.079  1.00 98.39           N  
ATOM   3390  CA  GLY A 243      29.975 -10.935  67.995  1.00 98.39           C  
ATOM   3391  C   GLY A 243      30.317 -10.096  69.225  1.00 98.39           C  
ATOM   3392  O   GLY A 243      31.184 -10.496  70.006  1.00 98.39           O  
ATOM   3393  H   GLY A 243      28.020 -10.467  67.301  1.00 98.39           H  
ATOM   3394  HA2 GLY A 243      30.903 -11.143  67.461  1.00 98.39           H  
ATOM   3395  HA3 GLY A 243      29.568 -11.882  68.351  1.00 98.39           H  
ATOM   3396  N   PHE A 244      29.657  -8.955  69.437  1.00 98.68           N  
ATOM   3397  CA  PHE A 244      29.772  -8.232  70.704  1.00 98.68           C  
ATOM   3398  C   PHE A 244      29.106  -9.036  71.826  1.00 98.68           C  
ATOM   3399  O   PHE A 244      28.063  -9.656  71.629  1.00 98.68           O  
ATOM   3400  CB  PHE A 244      29.160  -6.826  70.606  1.00 98.68           C  
ATOM   3401  CG  PHE A 244      29.959  -5.827  69.784  1.00 98.68           C  
ATOM   3402  CD1 PHE A 244      30.579  -4.736  70.422  1.00 98.68           C  
ATOM   3403  CD2 PHE A 244      30.088  -5.974  68.389  1.00 98.68           C  
ATOM   3404  CE1 PHE A 244      31.337  -3.814  69.678  1.00 98.68           C  
ATOM   3405  CE2 PHE A 244      30.837  -5.048  67.643  1.00 98.68           C  
ATOM   3406  CZ  PHE A 244      31.468  -3.972  68.287  1.00 98.68           C  
ATOM   3407  H   PHE A 244      28.923  -8.691  68.795  1.00 98.68           H  
ATOM   3408  HA  PHE A 244      30.829  -8.125  70.949  1.00 98.68           H  
ATOM   3409  HB2 PHE A 244      29.067  -6.431  71.618  1.00 98.68           H  
ATOM   3410  HB3 PHE A 244      28.148  -6.898  70.210  1.00 98.68           H  
ATOM   3411  HD1 PHE A 244      30.477  -4.606  71.490  1.00 98.68           H  
ATOM   3412  HD2 PHE A 244      29.618  -6.798  67.874  1.00 98.68           H  
ATOM   3413  HE1 PHE A 244      31.818  -2.987  70.181  1.00 98.68           H  
ATOM   3414  HE2 PHE A 244      30.923  -5.168  66.574  1.00 98.68           H  
ATOM   3415  HZ  PHE A 244      32.049  -3.272  67.706  1.00 98.68           H  
ATOM   3416  N   SER A 245      29.657  -8.973  73.041  1.00 98.29           N  
ATOM   3417  CA  SER A 245      28.864  -9.342  74.215  1.00 98.29           C  
ATOM   3418  C   SER A 245      27.709  -8.354  74.380  1.00 98.29           C  
ATOM   3419  O   SER A 245      27.833  -7.187  73.992  1.00 98.29           O  
ATOM   3420  CB  SER A 245      29.724  -9.391  75.481  1.00 98.29           C  
ATOM   3421  OG  SER A 245      30.181  -8.102  75.858  1.00 98.29           O  
ATOM   3422  H   SER A 245      30.486  -8.413  73.179  1.00 98.29           H  
ATOM   3423  HA  SER A 245      28.443 -10.335  74.055  1.00 98.29           H  
ATOM   3424  HB2 SER A 245      29.131  -9.807  76.295  1.00 98.29           H  
ATOM   3425  HB3 SER A 245      30.579 -10.045  75.307  1.00 98.29           H  
ATOM   3426  HG  SER A 245      30.800  -8.200  76.585  1.00 98.29           H  
ATOM   3427  N   LEU A 246      26.609  -8.782  75.004  1.00 98.65           N  
ATOM   3428  CA  LEU A 246      25.473  -7.894  75.245  1.00 98.65           C  
ATOM   3429  C   LEU A 246      25.893  -6.622  75.998  1.00 98.65           C  
ATOM   3430  O   LEU A 246      25.548  -5.520  75.585  1.00 98.65           O  
ATOM   3431  CB  LEU A 246      24.387  -8.677  75.993  1.00 98.65           C  
ATOM   3432  CG  LEU A 246      23.095  -7.873  76.206  1.00 98.65           C  
ATOM   3433  CD1 LEU A 246      22.407  -7.533  74.883  1.00 98.65           C  
ATOM   3434  CD2 LEU A 246      22.132  -8.688  77.059  1.00 98.65           C  
ATOM   3435  H   LEU A 246      26.501  -9.761  75.229  1.00 98.65           H  
ATOM   3436  HA  LEU A 246      25.082  -7.580  74.277  1.00 98.65           H  
ATOM   3437  HB2 LEU A 246      24.149  -9.574  75.421  1.00 98.65           H  
ATOM   3438  HB3 LEU A 246      24.774  -8.991  76.963  1.00 98.65           H  
ATOM   3439  HG  LEU A 246      23.326  -6.947  76.733  1.00 98.65           H  
ATOM   3440 HD11 LEU A 246      22.197  -8.445  74.326  1.00 98.65           H  
ATOM   3441 HD12 LEU A 246      23.026  -6.860  74.290  1.00 98.65           H  
ATOM   3442 HD13 LEU A 246      21.465  -7.024  75.085  1.00 98.65           H  
ATOM   3443 HD21 LEU A 246      21.845  -9.588  76.514  1.00 98.65           H  
ATOM   3444 HD22 LEU A 246      22.602  -8.990  77.995  1.00 98.65           H  
ATOM   3445 HD23 LEU A 246      21.246  -8.094  77.279  1.00 98.65           H  
ATOM   3446  N   ALA A 247      26.726  -6.755  77.035  1.00 98.14           N  
ATOM   3447  CA  ALA A 247      27.237  -5.613  77.791  1.00 98.14           C  
ATOM   3448  C   ALA A 247      28.022  -4.622  76.910  1.00 98.14           C  
ATOM   3449  O   ALA A 247      27.777  -3.420  76.984  1.00 98.14           O  
ATOM   3450  CB  ALA A 247      28.081  -6.131  78.959  1.00 98.14           C  
ATOM   3451  H   ALA A 247      26.983  -7.689  77.323  1.00 98.14           H  
ATOM   3452  HA  ALA A 247      26.391  -5.063  78.204  1.00 98.14           H  
ATOM   3453  HB1 ALA A 247      28.935  -6.699  78.586  1.00 98.14           H  
ATOM   3454  HB2 ALA A 247      28.444  -5.288  79.547  1.00 98.14           H  
ATOM   3455  HB3 ALA A 247      27.473  -6.768  79.601  1.00 98.14           H  
ATOM   3456  N   ALA A 248      28.911  -5.111  76.039  1.00 98.65           N  
ATOM   3457  CA  ALA A 248      29.684  -4.253  75.141  1.00 98.65           C  
ATOM   3458  C   ALA A 248      28.804  -3.593  74.064  1.00 98.65           C  
ATOM   3459  O   ALA A 248      29.017  -2.427  73.723  1.00 98.65           O  
ATOM   3460  CB  ALA A 248      30.804  -5.089  74.511  1.00 98.65           C  
ATOM   3461  H   ALA A 248      29.016  -6.112  75.949  1.00 98.65           H  
ATOM   3462  HA  ALA A 248      30.137  -3.453  75.726  1.00 98.65           H  
ATOM   3463  HB1 ALA A 248      31.413  -4.454  73.867  1.00 98.65           H  
ATOM   3464  HB2 ALA A 248      31.438  -5.504  75.295  1.00 98.65           H  
ATOM   3465  HB3 ALA A 248      30.380  -5.901  73.922  1.00 98.65           H  
ATOM   3466  N   ALA A 249      27.803  -4.316  73.547  1.00 98.88           N  
ATOM   3467  CA  ALA A 249      26.842  -3.788  72.584  1.00 98.88           C  
ATOM   3468  C   ALA A 249      26.002  -2.653  73.192  1.00 98.88           C  
ATOM   3469  O   ALA A 249      25.893  -1.585  72.586  1.00 98.88           O  
ATOM   3470  CB  ALA A 249      25.959  -4.940  72.089  1.00 98.88           C  
ATOM   3471  H   ALA A 249      27.688  -5.270  73.855  1.00 98.88           H  
ATOM   3472  HA  ALA A 249      27.386  -3.379  71.733  1.00 98.88           H  
ATOM   3473  HB1 ALA A 249      25.228  -4.562  71.373  1.00 98.88           H  
ATOM   3474  HB2 ALA A 249      25.425  -5.395  72.923  1.00 98.88           H  
ATOM   3475  HB3 ALA A 249      26.569  -5.702  71.606  1.00 98.88           H  
ATOM   3476  N   VAL A 250      25.455  -2.855  74.397  1.00 98.83           N  
ATOM   3477  CA  VAL A 250      24.671  -1.833  75.107  1.00 98.83           C  
ATOM   3478  C   VAL A 250      25.553  -0.646  75.485  1.00 98.83           C  
ATOM   3479  O   VAL A 250      25.176   0.491  75.213  1.00 98.83           O  
ATOM   3480  CB  VAL A 250      23.959  -2.408  76.349  1.00 98.83           C  
ATOM   3481  CG1 VAL A 250      23.121  -1.334  77.059  1.00 98.83           C  
ATOM   3482  CG2 VAL A 250      22.972  -3.517  75.967  1.00 98.83           C  
ATOM   3483  H   VAL A 250      25.569  -3.760  74.832  1.00 98.83           H  
ATOM   3484  HA  VAL A 250      23.902  -1.457  74.431  1.00 98.83           H  
ATOM   3485  HB  VAL A 250      24.701  -2.803  77.042  1.00 98.83           H  
ATOM   3486 HG11 VAL A 250      23.741  -0.491  77.363  1.00 98.83           H  
ATOM   3487 HG12 VAL A 250      22.342  -0.963  76.391  1.00 98.83           H  
ATOM   3488 HG13 VAL A 250      22.649  -1.753  77.948  1.00 98.83           H  
ATOM   3489 HG21 VAL A 250      22.191  -3.108  75.325  1.00 98.83           H  
ATOM   3490 HG22 VAL A 250      22.506  -3.933  76.860  1.00 98.83           H  
ATOM   3491 HG23 VAL A 250      23.461  -4.327  75.426  1.00 98.83           H  
ATOM   3492  N   GLU A 251      26.747  -0.877  76.038  1.00 98.44           N  
ATOM   3493  CA  GLU A 251      27.652   0.208  76.433  1.00 98.44           C  
ATOM   3494  C   GLU A 251      28.034   1.096  75.245  1.00 98.44           C  
ATOM   3495  O   GLU A 251      27.945   2.323  75.336  1.00 98.44           O  
ATOM   3496  CB  GLU A 251      28.908  -0.370  77.102  1.00 98.44           C  
ATOM   3497  CG  GLU A 251      29.821   0.759  77.595  1.00 98.44           C  
ATOM   3498  CD  GLU A 251      30.991   0.269  78.447  1.00 98.44           C  
ATOM   3499  OE1 GLU A 251      31.407   1.070  79.318  1.00 98.44           O  
ATOM   3500  OE2 GLU A 251      31.562  -0.800  78.149  1.00 98.44           O1-
ATOM   3501  H   GLU A 251      27.019  -1.826  76.251  1.00 98.44           H  
ATOM   3502  HA  GLU A 251      27.139   0.842  77.155  1.00 98.44           H  
ATOM   3503  HB2 GLU A 251      28.609  -0.974  77.958  1.00 98.44           H  
ATOM   3504  HB3 GLU A 251      29.448  -0.998  76.393  1.00 98.44           H  
ATOM   3505  HG2 GLU A 251      30.225   1.298  76.737  1.00 98.44           H  
ATOM   3506  HG3 GLU A 251      29.224   1.460  78.177  1.00 98.44           H  
ATOM   3507  N   LYS A 252      28.410   0.492  74.110  1.00 98.76           N  
ATOM   3508  CA  LYS A 252      28.746   1.245  72.898  1.00 98.76           C  
ATOM   3509  C   LYS A 252      27.551   2.068  72.411  1.00 98.76           C  
ATOM   3510  O   LYS A 252      27.703   3.261  72.153  1.00 98.76           O  
ATOM   3511  CB  LYS A 252      29.279   0.285  71.823  1.00 98.76           C  
ATOM   3512  CG  LYS A 252      29.856   1.074  70.642  1.00 98.76           C  
ATOM   3513  CD  LYS A 252      30.440   0.164  69.557  1.00 98.76           C  
ATOM   3514  CE  LYS A 252      30.967   1.066  68.437  1.00 98.76           C  
ATOM   3515  NZ  LYS A 252      31.463   0.298  67.275  1.00 98.76           N1+
ATOM   3516  H   LYS A 252      28.457  -0.518  74.092  1.00 98.76           H  
ATOM   3517  HA  LYS A 252      29.528   1.961  73.149  1.00 98.76           H  
ATOM   3518  HB2 LYS A 252      28.478  -0.369  71.478  1.00 98.76           H  
ATOM   3519  HB3 LYS A 252      30.070  -0.330  72.254  1.00 98.76           H  
ATOM   3520  HG2 LYS A 252      30.642   1.733  71.009  1.00 98.76           H  
ATOM   3521  HG3 LYS A 252      29.072   1.688  70.199  1.00 98.76           H  
ATOM   3522  HD2 LYS A 252      31.253  -0.432  69.972  1.00 98.76           H  
ATOM   3523  HD3 LYS A 252      29.664  -0.497  69.173  1.00 98.76           H  
ATOM   3524  HE2 LYS A 252      31.758   1.702  68.836  1.00 98.76           H  
ATOM   3525  HE3 LYS A 252      30.160   1.723  68.113  1.00 98.76           H  
ATOM   3526  HZ1 LYS A 252      31.816   0.921  66.563  1.00 98.76           H  
ATOM   3527  HZ2 LYS A 252      30.674  -0.134  66.814  1.00 98.76           H  
ATOM   3528  HZ3 LYS A 252      32.143  -0.411  67.514  1.00 98.76           H  
ATOM   3529  N   SER A 253      26.362   1.465  72.354  1.00 98.88           N  
ATOM   3530  CA  SER A 253      25.136   2.147  71.917  1.00 98.88           C  
ATOM   3531  C   SER A 253      24.728   3.292  72.851  1.00 98.88           C  
ATOM   3532  O   SER A 253      24.293   4.341  72.374  1.00 98.88           O  
ATOM   3533  CB  SER A 253      23.990   1.139  71.805  1.00 98.88           C  
ATOM   3534  OG  SER A 253      24.283   0.165  70.816  1.00 98.88           O  
ATOM   3535  H   SER A 253      26.304   0.486  72.595  1.00 98.88           H  
ATOM   3536  HA  SER A 253      25.303   2.584  70.932  1.00 98.88           H  
ATOM   3537  HB2 SER A 253      23.842   0.649  72.767  1.00 98.88           H  
ATOM   3538  HB3 SER A 253      23.074   1.662  71.530  1.00 98.88           H  
ATOM   3539  HG  SER A 253      23.680  -0.568  70.955  1.00 98.88           H  
ATOM   3540  N   MET A 254      24.906   3.137  74.167  1.00 98.65           N  
ATOM   3541  CA  MET A 254      24.612   4.200  75.135  1.00 98.65           C  
ATOM   3542  C   MET A 254      25.614   5.352  75.058  1.00 98.65           C  
ATOM   3543  O   MET A 254      25.208   6.508  75.144  1.00 98.65           O  
ATOM   3544  CB  MET A 254      24.573   3.648  76.566  1.00 98.65           C  
ATOM   3545  CG  MET A 254      23.378   2.732  76.817  1.00 98.65           C  
ATOM   3546  SD  MET A 254      21.777   3.548  76.606  1.00 98.65           S  
ATOM   3547  CE  MET A 254      20.932   2.236  75.707  1.00 98.65           C  
ATOM   3548  H   MET A 254      25.228   2.246  74.515  1.00 98.65           H  
ATOM   3549  HA  MET A 254      23.635   4.625  74.904  1.00 98.65           H  
ATOM   3550  HB2 MET A 254      24.487   4.493  77.250  1.00 98.65           H  
ATOM   3551  HB3 MET A 254      25.496   3.111  76.782  1.00 98.65           H  
ATOM   3552  HG2 MET A 254      23.430   1.884  76.135  1.00 98.65           H  
ATOM   3553  HG3 MET A 254      23.438   2.348  77.837  1.00 98.65           H  
ATOM   3554  HE1 MET A 254      21.403   2.106  74.734  1.00 98.65           H  
ATOM   3555  HE2 MET A 254      19.885   2.509  75.582  1.00 98.65           H  
ATOM   3556  HE3 MET A 254      21.008   1.308  76.275  1.00 98.65           H  
ATOM   3557  N   ARG A 255      26.909   5.074  74.854  1.00 98.39           N  
ATOM   3558  CA  ARG A 255      27.927   6.129  74.678  1.00 98.39           C  
ATOM   3559  C   ARG A 255      27.693   6.948  73.409  1.00 98.39           C  
ATOM   3560  O   ARG A 255      27.856   8.166  73.431  1.00 98.39           O  
ATOM   3561  CB  ARG A 255      29.332   5.518  74.649  1.00 98.39           C  
ATOM   3562  CG  ARG A 255      29.813   5.038  76.025  1.00 98.39           C  
ATOM   3563  CD  ARG A 255      31.229   4.482  75.867  1.00 98.39           C  
ATOM   3564  NE  ARG A 255      31.733   3.816  77.083  1.00 98.39           N  
ATOM   3565  CZ  ARG A 255      32.931   3.274  77.211  1.00 98.39           C  
ATOM   3566  NH1 ARG A 255      33.816   3.344  76.256  1.00 98.39           N1+
ATOM   3567  NH2 ARG A 255      33.277   2.634  78.284  1.00 98.39           N  
ATOM   3568  H   ARG A 255      27.191   4.105  74.812  1.00 98.39           H  
ATOM   3569  HA  ARG A 255      27.860   6.837  75.503  1.00 98.39           H  
ATOM   3570  HB2 ARG A 255      29.346   4.686  73.943  1.00 98.39           H  
ATOM   3571  HB3 ARG A 255      30.029   6.277  74.293  1.00 98.39           H  
ATOM   3572  HG2 ARG A 255      29.829   5.876  76.722  1.00 98.39           H  
ATOM   3573  HG3 ARG A 255      29.150   4.262  76.407  1.00 98.39           H  
ATOM   3574  HD2 ARG A 255      31.892   5.304  75.594  1.00 98.39           H  
ATOM   3575  HD3 ARG A 255      31.219   3.755  75.055  1.00 98.39           H  
ATOM   3576  HE  ARG A 255      31.090   3.668  77.848  1.00 98.39           H  
ATOM   3577 HH11 ARG A 255      34.714   2.898  76.373  1.00 98.39           H  
ATOM   3578 HH12 ARG A 255      33.560   3.821  75.402  1.00 98.39           H  
ATOM   3579 HH21 ARG A 255      32.539   2.273  78.872  1.00 98.39           H  
ATOM   3580 HH22 ARG A 255      34.135   2.104  78.328  1.00 98.39           H  
ATOM   3581  N   GLU A 256      27.292   6.297  72.320  1.00 98.47           N  
ATOM   3582  CA  GLU A 256      26.886   6.980  71.083  1.00 98.47           C  
ATOM   3583  C   GLU A 256      25.654   7.854  71.320  1.00 98.47           C  
ATOM   3584  O   GLU A 256      25.679   9.041  71.014  1.00 98.47           O  
ATOM   3585  CB  GLU A 256      26.589   5.939  69.999  1.00 98.47           C  
ATOM   3586  CG  GLU A 256      27.877   5.293  69.476  1.00 98.47           C  
ATOM   3587  CD  GLU A 256      27.622   4.029  68.650  1.00 98.47           C  
ATOM   3588  OE1 GLU A 256      28.614   3.461  68.145  1.00 98.47           O  
ATOM   3589  OE2 GLU A 256      26.475   3.518  68.572  1.00 98.47           O1-
ATOM   3590  H   GLU A 256      27.232   5.290  72.354  1.00 98.47           H  
ATOM   3591  HA  GLU A 256      27.684   7.635  70.735  1.00 98.47           H  
ATOM   3592  HB2 GLU A 256      25.933   5.178  70.421  1.00 98.47           H  
ATOM   3593  HB3 GLU A 256      26.076   6.417  69.164  1.00 98.47           H  
ATOM   3594  HG2 GLU A 256      28.523   5.028  70.313  1.00 98.47           H  
ATOM   3595  HG3 GLU A 256      28.412   6.025  68.870  1.00 98.47           H  
ATOM   3596  N   SER A 257      24.623   7.299  71.964  1.00 98.38           N  
ATOM   3597  CA  SER A 257      23.397   8.027  72.312  1.00 98.38           C  
ATOM   3598  C   SER A 257      23.692   9.247  73.196  1.00 98.38           C  
ATOM   3599  O   SER A 257      23.193  10.338  72.938  1.00 98.38           O  
ATOM   3600  CB  SER A 257      22.414   7.087  73.020  1.00 98.38           C  
ATOM   3601  OG  SER A 257      22.102   5.976  72.203  1.00 98.38           O  
ATOM   3602  H   SER A 257      24.670   6.312  72.178  1.00 98.38           H  
ATOM   3603  HA  SER A 257      22.929   8.385  71.394  1.00 98.38           H  
ATOM   3604  HB2 SER A 257      21.492   7.621  73.252  1.00 98.38           H  
ATOM   3605  HB3 SER A 257      22.848   6.736  73.956  1.00 98.38           H  
ATOM   3606  HG  SER A 257      22.862   5.389  72.187  1.00 98.38           H  
ATOM   3607  N   GLN A 258      24.568   9.105  74.195  1.00 97.27           N  
ATOM   3608  CA  GLN A 258      24.998  10.216  75.047  1.00 97.27           C  
ATOM   3609  C   GLN A 258      25.732  11.292  74.235  1.00 97.27           C  
ATOM   3610  O   GLN A 258      25.449  12.478  74.383  1.00 97.27           O  
ATOM   3611  CB  GLN A 258      25.899   9.673  76.166  1.00 97.27           C  
ATOM   3612  CG  GLN A 258      26.305  10.771  77.159  1.00 97.27           C  
ATOM   3613  CD  GLN A 258      27.194  10.230  78.271  1.00 97.27           C  
ATOM   3614  NE2 GLN A 258      26.812  10.393  79.518  1.00 97.27           N  
ATOM   3615  OE1 GLN A 258      28.243   9.647  78.043  1.00 97.27           O  
ATOM   3616  H   GLN A 258      24.929   8.182  74.393  1.00 97.27           H  
ATOM   3617  HA  GLN A 258      24.116  10.677  75.493  1.00 97.27           H  
ATOM   3618  HB2 GLN A 258      26.796   9.236  75.728  1.00 97.27           H  
ATOM   3619  HB3 GLN A 258      25.368   8.890  76.709  1.00 97.27           H  
ATOM   3620  HG2 GLN A 258      25.406  11.209  77.590  1.00 97.27           H  
ATOM   3621  HG3 GLN A 258      26.859  11.558  76.647  1.00 97.27           H  
ATOM   3622 HE21 GLN A 258      25.945  10.863  79.738  1.00 97.27           H  
ATOM   3623 HE22 GLN A 258      27.424  10.024  80.233  1.00 97.27           H  
ATOM   3624  N   THR A 259      26.651  10.877  73.358  1.00 97.56           N  
ATOM   3625  CA  THR A 259      27.424  11.782  72.490  1.00 97.56           C  
ATOM   3626  C   THR A 259      26.515  12.565  71.542  1.00 97.56           C  
ATOM   3627  O   THR A 259      26.730  13.755  71.322  1.00 97.56           O  
ATOM   3628  CB  THR A 259      28.458  10.989  71.676  1.00 97.56           C  
ATOM   3629  CG2 THR A 259      29.307  11.875  70.767  1.00 97.56           C  
ATOM   3630  OG1 THR A 259      29.348  10.312  72.540  1.00 97.56           O  
ATOM   3631  H   THR A 259      26.803   9.883  73.269  1.00 97.56           H  
ATOM   3632  HA  THR A 259      27.950  12.507  73.111  1.00 97.56           H  
ATOM   3633  HB  THR A 259      27.949  10.249  71.059  1.00 97.56           H  
ATOM   3634  HG1 THR A 259      28.867   9.567  72.907  1.00 97.56           H  
ATOM   3635 HG21 THR A 259      29.664  12.744  71.321  1.00 97.56           H  
ATOM   3636 HG22 THR A 259      30.156  11.305  70.392  1.00 97.56           H  
ATOM   3637 HG23 THR A 259      28.707  12.207  69.919  1.00 97.56           H  
ATOM   3638  N   ASN A 260      25.468  11.913  71.034  1.00 97.69           N  
ATOM   3639  CA  ASN A 260      24.471  12.503  70.147  1.00 97.69           C  
ATOM   3640  C   ASN A 260      23.375  13.291  70.898  1.00 97.69           C  
ATOM   3641  O   ASN A 260      22.445  13.787  70.268  1.00 97.69           O  
ATOM   3642  CB  ASN A 260      23.903  11.378  69.261  1.00 97.69           C  
ATOM   3643  CG  ASN A 260      24.891  10.823  68.246  1.00 97.69           C  
ATOM   3644  ND2 ASN A 260      24.534   9.738  67.601  1.00 97.69           N  
ATOM   3645  OD1 ASN A 260      25.959  11.363  67.995  1.00 97.69           O  
ATOM   3646  H   ASN A 260      25.390  10.924  71.220  1.00 97.69           H  
ATOM   3647  HA  ASN A 260      24.964  13.225  69.498  1.00 97.69           H  
ATOM   3648  HB2 ASN A 260      23.052  11.762  68.698  1.00 97.69           H  
ATOM   3649  HB3 ASN A 260      23.557  10.556  69.888  1.00 97.69           H  
ATOM   3650 HD21 ASN A 260      25.091   9.447  66.809  1.00 97.69           H  
ATOM   3651 HD22 ASN A 260      23.638   9.311  67.779  1.00 97.69           H  
ATOM   3652  N   GLY A 261      23.468  13.423  72.228  1.00 97.33           N  
ATOM   3653  CA  GLY A 261      22.521  14.197  73.039  1.00 97.33           C  
ATOM   3654  C   GLY A 261      21.127  13.576  73.155  1.00 97.33           C  
ATOM   3655  O   GLY A 261      20.149  14.308  73.295  1.00 97.33           O  
ATOM   3656  H   GLY A 261      24.252  12.997  72.700  1.00 97.33           H  
ATOM   3657  HA2 GLY A 261      22.414  15.195  72.613  1.00 97.33           H  
ATOM   3658  HA3 GLY A 261      22.928  14.290  74.047  1.00 97.33           H  
ATOM   3659  N   ARG A 262      21.034  12.245  73.066  1.00 97.68           N  
ATOM   3660  CA  ARG A 262      19.777  11.483  73.094  1.00 97.68           C  
ATOM   3661  C   ARG A 262      19.289  11.237  74.517  1.00 97.68           C  
ATOM   3662  O   ARG A 262      20.099  10.980  75.411  1.00 97.68           O  
ATOM   3663  CB  ARG A 262      19.978  10.135  72.388  1.00 97.68           C  
ATOM   3664  CG  ARG A 262      20.580  10.215  70.978  1.00 97.68           C  
ATOM   3665  CD  ARG A 262      19.774  11.104  70.037  1.00 97.68           C  
ATOM   3666  NE  ARG A 262      20.319  11.064  68.675  1.00 97.68           N  
ATOM   3667  CZ  ARG A 262      19.720  11.572  67.618  1.00 97.68           C  
ATOM   3668  NH1 ARG A 262      18.548  12.146  67.692  1.00 97.68           N1+
ATOM   3669  NH2 ARG A 262      20.295  11.462  66.456  1.00 97.68           N  
ATOM   3670  H   ARG A 262      21.895  11.724  72.981  1.00 97.68           H  
ATOM   3671  HA  ARG A 262      19.003  12.056  72.583  1.00 97.68           H  
ATOM   3672  HB2 ARG A 262      19.022   9.613  72.342  1.00 97.68           H  
ATOM   3673  HB3 ARG A 262      20.641   9.529  73.005  1.00 97.68           H  
ATOM   3674  HG2 ARG A 262      21.596  10.605  71.029  1.00 97.68           H  
ATOM   3675  HG3 ARG A 262      20.624   9.206  70.570  1.00 97.68           H  
ATOM   3676  HD2 ARG A 262      18.749  10.736  70.012  1.00 97.68           H  
ATOM   3677  HD3 ARG A 262      19.781  12.131  70.401  1.00 97.68           H  
ATOM   3678  HE  ARG A 262      21.093  10.440  68.499  1.00 97.68           H  
ATOM   3679 HH11 ARG A 262      18.005  12.239  66.846  1.00 97.68           H  
ATOM   3680 HH12 ARG A 262      18.070  12.214  68.579  1.00 97.68           H  
ATOM   3681 HH21 ARG A 262      19.811  11.735  65.612  1.00 97.68           H  
ATOM   3682 HH22 ARG A 262      21.159  10.944  66.384  1.00 97.68           H  
ATOM   3683  N   ASP A 263      17.973  11.200  74.705  1.00 95.82           N  
ATOM   3684  CA  ASP A 263      17.335  10.925  76.000  1.00 95.82           C  
ATOM   3685  C   ASP A 263      16.498   9.636  75.954  1.00 95.82           C  
ATOM   3686  O   ASP A 263      15.347   9.617  75.505  1.00 95.82           O  
ATOM   3687  CB  ASP A 263      16.520  12.151  76.407  1.00 95.82           C  
ATOM   3688  CG  ASP A 263      16.072  12.120  77.866  1.00 95.82           C  
ATOM   3689  OD1 ASP A 263      16.052  11.046  78.504  1.00 95.82           O  
ATOM   3690  OD2 ASP A 263      15.728  13.222  78.348  1.00 95.82           O1-
ATOM   3691  H   ASP A 263      17.377  11.462  73.933  1.00 95.82           H  
ATOM   3692  HA  ASP A 263      18.097  10.791  76.767  1.00 95.82           H  
ATOM   3693  HB2 ASP A 263      17.139  13.037  76.267  1.00 95.82           H  
ATOM   3694  HB3 ASP A 263      15.650  12.251  75.758  1.00 95.82           H  
ATOM   3695  N   LEU A 264      17.120   8.528  76.362  1.00 97.70           N  
ATOM   3696  CA  LEU A 264      16.573   7.187  76.187  1.00 97.70           C  
ATOM   3697  C   LEU A 264      17.067   6.184  77.236  1.00 97.70           C  
ATOM   3698  O   LEU A 264      18.017   6.426  77.985  1.00 97.70           O  
ATOM   3699  CB  LEU A 264      16.819   6.737  74.728  1.00 97.70           C  
ATOM   3700  CG  LEU A 264      18.277   6.786  74.218  1.00 97.70           C  
ATOM   3701  CD1 LEU A 264      19.153   5.698  74.849  1.00 97.70           C  
ATOM   3702  CD2 LEU A 264      18.271   6.632  72.696  1.00 97.70           C  
ATOM   3703  H   LEU A 264      18.055   8.608  76.737  1.00 97.70           H  
ATOM   3704  HA  LEU A 264      15.493   7.245  76.329  1.00 97.70           H  
ATOM   3705  HB2 LEU A 264      16.226   7.394  74.093  1.00 97.70           H  
ATOM   3706  HB3 LEU A 264      16.422   5.731  74.590  1.00 97.70           H  
ATOM   3707  HG  LEU A 264      18.724   7.755  74.436  1.00 97.70           H  
ATOM   3708 HD11 LEU A 264      20.061   5.561  74.262  1.00 97.70           H  
ATOM   3709 HD12 LEU A 264      18.608   4.756  74.909  1.00 97.70           H  
ATOM   3710 HD13 LEU A 264      19.448   6.009  75.851  1.00 97.70           H  
ATOM   3711 HD21 LEU A 264      17.742   5.726  72.402  1.00 97.70           H  
ATOM   3712 HD22 LEU A 264      19.291   6.606  72.312  1.00 97.70           H  
ATOM   3713 HD23 LEU A 264      17.758   7.483  72.247  1.00 97.70           H  
ATOM   3714  N   GLY A 265      16.411   5.031  77.272  1.00 97.76           N  
ATOM   3715  CA  GLY A 265      16.779   3.862  78.053  1.00 97.76           C  
ATOM   3716  C   GLY A 265      16.265   2.580  77.409  1.00 97.76           C  
ATOM   3717  O   GLY A 265      15.443   2.601  76.492  1.00 97.76           O  
ATOM   3718  H   GLY A 265      15.602   4.935  76.676  1.00 97.76           H  
ATOM   3719  HA2 GLY A 265      16.379   3.945  79.065  1.00 97.76           H  
ATOM   3720  HA3 GLY A 265      17.866   3.802  78.102  1.00 97.76           H  
ATOM   3721  N   MET A 266      16.783   1.444  77.858  1.00 98.81           N  
ATOM   3722  CA  MET A 266      16.438   0.139  77.306  1.00 98.81           C  
ATOM   3723  C   MET A 266      16.692  -0.985  78.303  1.00 98.81           C  
ATOM   3724  O   MET A 266      17.528  -0.870  79.204  1.00 98.81           O  
ATOM   3725  CB  MET A 266      17.219  -0.098  76.001  1.00 98.81           C  
ATOM   3726  CG  MET A 266      18.734  -0.181  76.222  1.00 98.81           C  
ATOM   3727  SD  MET A 266      19.376  -1.816  76.669  1.00 98.81           S  
ATOM   3728  CE  MET A 266      19.566  -2.429  74.993  1.00 98.81           C  
ATOM   3729  H   MET A 266      17.491   1.483  78.577  1.00 98.81           H  
ATOM   3730  HA  MET A 266      15.372   0.133  77.074  1.00 98.81           H  
ATOM   3731  HB2 MET A 266      16.869  -1.013  75.524  1.00 98.81           H  
ATOM   3732  HB3 MET A 266      17.016   0.728  75.319  1.00 98.81           H  
ATOM   3733  HG2 MET A 266      19.225   0.130  75.300  1.00 98.81           H  
ATOM   3734  HG3 MET A 266      19.022   0.522  77.003  1.00 98.81           H  
ATOM   3735  HE1 MET A 266      19.809  -3.491  74.992  1.00 98.81           H  
ATOM   3736  HE2 MET A 266      20.379  -1.867  74.533  1.00 98.81           H  
ATOM   3737  HE3 MET A 266      18.650  -2.228  74.437  1.00 98.81           H  
ATOM   3738  N   ILE A 267      15.994  -2.091  78.077  1.00 98.95           N  
ATOM   3739  CA  ILE A 267      16.257  -3.382  78.706  1.00 98.95           C  
ATOM   3740  C   ILE A 267      16.615  -4.400  77.633  1.00 98.95           C  
ATOM   3741  O   ILE A 267      16.129  -4.320  76.501  1.00 98.95           O  
ATOM   3742  CB  ILE A 267      15.060  -3.862  79.545  1.00 98.95           C  
ATOM   3743  CG1 ILE A 267      13.841  -4.186  78.654  1.00 98.95           C  
ATOM   3744  CG2 ILE A 267      14.764  -2.842  80.660  1.00 98.95           C  
ATOM   3745  CD1 ILE A 267      12.606  -4.693  79.401  1.00 98.95           C  
ATOM   3746  H   ILE A 267      15.353  -2.086  77.297  1.00 98.95           H  
ATOM   3747  HA  ILE A 267      17.117  -3.291  79.370  1.00 98.95           H  
ATOM   3748  HB  ILE A 267      15.365  -4.795  80.019  1.00 98.95           H  
ATOM   3749 HG12 ILE A 267      13.587  -3.315  78.051  1.00 98.95           H  
ATOM   3750 HG13 ILE A 267      14.119  -4.981  77.961  1.00 98.95           H  
ATOM   3751 HG21 ILE A 267      14.047  -3.249  81.371  1.00 98.95           H  
ATOM   3752 HG22 ILE A 267      14.361  -1.923  80.233  1.00 98.95           H  
ATOM   3753 HG23 ILE A 267      15.682  -2.608  81.199  1.00 98.95           H  
ATOM   3754 HD11 ILE A 267      11.795  -4.865  78.694  1.00 98.95           H  
ATOM   3755 HD12 ILE A 267      12.842  -5.632  79.900  1.00 98.95           H  
ATOM   3756 HD13 ILE A 267      12.280  -3.975  80.155  1.00 98.95           H  
ATOM   3757  N   SER A 268      17.437  -5.378  77.994  1.00 98.95           N  
ATOM   3758  CA  SER A 268      17.838  -6.428  77.072  1.00 98.95           C  
ATOM   3759  C   SER A 268      18.269  -7.702  77.774  1.00 98.95           C  
ATOM   3760  O   SER A 268      18.663  -7.692  78.945  1.00 98.95           O  
ATOM   3761  CB  SER A 268      18.961  -5.915  76.171  1.00 98.95           C  
ATOM   3762  OG  SER A 268      20.149  -5.631  76.886  1.00 98.95           O  
ATOM   3763  H   SER A 268      17.869  -5.368  78.906  1.00 98.95           H  
ATOM   3764  HA  SER A 268      16.982  -6.674  76.444  1.00 98.95           H  
ATOM   3765  HB2 SER A 268      19.175  -6.649  75.395  1.00 98.95           H  
ATOM   3766  HB3 SER A 268      18.605  -4.999  75.700  1.00 98.95           H  
ATOM   3767  HG  SER A 268      19.912  -5.295  77.754  1.00 98.95           H  
ATOM   3768  N   LEU A 269      18.222  -8.796  77.024  1.00 98.74           N  
ATOM   3769  CA  LEU A 269      18.868 -10.049  77.387  1.00 98.74           C  
ATOM   3770  C   LEU A 269      19.399 -10.767  76.147  1.00 98.74           C  
ATOM   3771  O   LEU A 269      18.998 -10.460  75.021  1.00 98.74           O  
ATOM   3772  CB  LEU A 269      17.946 -10.908  78.272  1.00 98.74           C  
ATOM   3773  CG  LEU A 269      16.588 -11.285  77.662  1.00 98.74           C  
ATOM   3774  CD1 LEU A 269      16.685 -12.320  76.539  1.00 98.74           C  
ATOM   3775  CD2 LEU A 269      15.688 -11.855  78.754  1.00 98.74           C  
ATOM   3776  H   LEU A 269      17.908  -8.707  76.069  1.00 98.74           H  
ATOM   3777  HA  LEU A 269      19.744  -9.790  77.983  1.00 98.74           H  
ATOM   3778  HB2 LEU A 269      18.472 -11.817  78.560  1.00 98.74           H  
ATOM   3779  HB3 LEU A 269      17.765 -10.342  79.185  1.00 98.74           H  
ATOM   3780  HG  LEU A 269      16.107 -10.381  77.289  1.00 98.74           H  
ATOM   3781 HD11 LEU A 269      16.974 -11.833  75.609  1.00 98.74           H  
ATOM   3782 HD12 LEU A 269      17.420 -13.085  76.789  1.00 98.74           H  
ATOM   3783 HD13 LEU A 269      15.716 -12.791  76.371  1.00 98.74           H  
ATOM   3784 HD21 LEU A 269      16.086 -12.810  79.094  1.00 98.74           H  
ATOM   3785 HD22 LEU A 269      15.620 -11.160  79.591  1.00 98.74           H  
ATOM   3786 HD23 LEU A 269      14.685 -12.002  78.352  1.00 98.74           H  
ATOM   3787  N   ASP A 270      20.312 -11.710  76.359  1.00 98.45           N  
ATOM   3788  CA  ASP A 270      20.901 -12.532  75.303  1.00 98.45           C  
ATOM   3789  C   ASP A 270      20.632 -14.026  75.505  1.00 98.45           C  
ATOM   3790  O   ASP A 270      20.114 -14.475  76.532  1.00 98.45           O  
ATOM   3791  CB  ASP A 270      22.394 -12.202  75.105  1.00 98.45           C  
ATOM   3792  CG  ASP A 270      23.323 -12.613  76.253  1.00 98.45           C  
ATOM   3793  OD1 ASP A 270      22.958 -13.490  77.069  1.00 98.45           O  
ATOM   3794  OD2 ASP A 270      24.444 -12.056  76.336  1.00 98.45           O1-
ATOM   3795  H   ASP A 270      20.591 -11.901  77.311  1.00 98.45           H  
ATOM   3796  HA  ASP A 270      20.418 -12.280  74.359  1.00 98.45           H  
ATOM   3797  HB2 ASP A 270      22.746 -12.704  74.203  1.00 98.45           H  
ATOM   3798  HB3 ASP A 270      22.490 -11.132  74.924  1.00 98.45           H  
ATOM   3799  N   ARG A 271      21.003 -14.818  74.497  1.00 97.20           N  
ATOM   3800  CA  ARG A 271      20.833 -16.277  74.480  1.00 97.20           C  
ATOM   3801  C   ARG A 271      21.633 -16.982  75.580  1.00 97.20           C  
ATOM   3802  O   ARG A 271      21.313 -18.111  75.944  1.00 97.20           O  
ATOM   3803  CB  ARG A 271      21.232 -16.771  73.082  1.00 97.20           C  
ATOM   3804  CG  ARG A 271      20.818 -18.226  72.838  1.00 97.20           C  
ATOM   3805  CD  ARG A 271      21.357 -18.743  71.500  1.00 97.20           C  
ATOM   3806  NE  ARG A 271      20.904 -20.127  71.262  1.00 97.20           N  
ATOM   3807  CZ  ARG A 271      19.684 -20.468  70.882  1.00 97.20           C  
ATOM   3808  NH1 ARG A 271      18.810 -19.592  70.477  1.00 97.20           N1+
ATOM   3809  NH2 ARG A 271      19.305 -21.713  70.933  1.00 97.20           N  
ATOM   3810  H   ARG A 271      21.365 -14.359  73.673  1.00 97.20           H  
ATOM   3811  HA  ARG A 271      19.784 -16.505  74.665  1.00 97.20           H  
ATOM   3812  HB2 ARG A 271      20.740 -16.149  72.333  1.00 97.20           H  
ATOM   3813  HB3 ARG A 271      22.310 -16.667  72.961  1.00 97.20           H  
ATOM   3814  HG2 ARG A 271      21.215 -18.873  73.620  1.00 97.20           H  
ATOM   3815  HG3 ARG A 271      19.730 -18.287  72.853  1.00 97.20           H  
ATOM   3816  HD2 ARG A 271      21.036 -18.091  70.688  1.00 97.20           H  
ATOM   3817  HD3 ARG A 271      22.446 -18.719  71.528  1.00 97.20           H  
ATOM   3818  HE  ARG A 271      21.531 -20.869  71.539  1.00 97.20           H  
ATOM   3819 HH11 ARG A 271      19.065 -18.614  70.460  1.00 97.20           H  
ATOM   3820 HH12 ARG A 271      17.822 -19.785  70.559  1.00 97.20           H  
ATOM   3821 HH21 ARG A 271      19.890 -22.414  71.364  1.00 97.20           H  
ATOM   3822 HH22 ARG A 271      18.331 -21.893  70.737  1.00 97.20           H  
ATOM   3823  N   GLN A 272      22.681 -16.345  76.098  1.00 95.36           N  
ATOM   3824  CA  GLN A 272      23.488 -16.856  77.205  1.00 95.36           C  
ATOM   3825  C   GLN A 272      22.833 -16.582  78.569  1.00 95.36           C  
ATOM   3826  O   GLN A 272      23.298 -17.102  79.581  1.00 95.36           O  
ATOM   3827  CB  GLN A 272      24.914 -16.283  77.129  1.00 95.36           C  
ATOM   3828  CG  GLN A 272      25.710 -16.780  75.910  1.00 95.36           C  
ATOM   3829  CD  GLN A 272      25.264 -16.196  74.568  1.00 95.36           C  
ATOM   3830  NE2 GLN A 272      25.453 -16.905  73.477  1.00 95.36           N  
ATOM   3831  OE1 GLN A 272      24.752 -15.103  74.445  1.00 95.36           O  
ATOM   3832  H   GLN A 272      22.858 -15.396  75.800  1.00 95.36           H  
ATOM   3833  HA  GLN A 272      23.555 -17.941  77.119  1.00 95.36           H  
ATOM   3834  HB2 GLN A 272      24.883 -15.194  77.128  1.00 95.36           H  
ATOM   3835  HB3 GLN A 272      25.454 -16.596  78.023  1.00 95.36           H  
ATOM   3836  HG2 GLN A 272      26.757 -16.512  76.050  1.00 95.36           H  
ATOM   3837  HG3 GLN A 272      25.648 -17.868  75.869  1.00 95.36           H  
ATOM   3838 HE21 GLN A 272      25.915 -17.803  73.511  1.00 95.36           H  
ATOM   3839 HE22 GLN A 272      25.198 -16.426  72.625  1.00 95.36           H  
ATOM   3840  N   GLY A 273      21.738 -15.820  78.596  1.00 96.78           N  
ATOM   3841  CA  GLY A 273      20.995 -15.484  79.799  1.00 96.78           C  
ATOM   3842  C   GLY A 273      21.566 -14.289  80.557  1.00 96.78           C  
ATOM   3843  O   GLY A 273      21.214 -14.104  81.724  1.00 96.78           O  
ATOM   3844  H   GLY A 273      21.452 -15.365  77.741  1.00 96.78           H  
ATOM   3845  HA2 GLY A 273      20.963 -16.343  80.468  1.00 96.78           H  
ATOM   3846  HA3 GLY A 273      19.980 -15.225  79.497  1.00 96.78           H  
ATOM   3847  N   ASN A 274      22.434 -13.489  79.928  1.00 97.98           N  
ATOM   3848  CA  ASN A 274      22.842 -12.209  80.492  1.00 97.98           C  
ATOM   3849  C   ASN A 274      21.676 -11.232  80.385  1.00 97.98           C  
ATOM   3850  O   ASN A 274      21.030 -11.156  79.341  1.00 97.98           O  
ATOM   3851  CB  ASN A 274      24.066 -11.646  79.758  1.00 97.98           C  
ATOM   3852  CG  ASN A 274      25.247 -12.591  79.787  1.00 97.98           C  
ATOM   3853  ND2 ASN A 274      25.716 -13.020  78.642  1.00 97.98           N  
ATOM   3854  OD1 ASN A 274      25.765 -12.934  80.842  1.00 97.98           O  
ATOM   3855  H   ASN A 274      22.626 -13.654  78.950  1.00 97.98           H  
ATOM   3856  HA  ASN A 274      23.092 -12.346  81.544  1.00 97.98           H  
ATOM   3857  HB2 ASN A 274      23.793 -11.424  78.726  1.00 97.98           H  
ATOM   3858  HB3 ASN A 274      24.371 -10.711  80.229  1.00 97.98           H  
ATOM   3859 HD21 ASN A 274      26.434 -13.731  78.660  1.00 97.98           H  
ATOM   3860 HD22 ASN A 274      25.217 -12.777  77.799  1.00 97.98           H  
ATOM   3861  N   ILE A 275      21.443 -10.452  81.438  1.00 98.73           N  
ATOM   3862  CA  ILE A 275      20.481  -9.351  81.430  1.00 98.73           C  
ATOM   3863  C   ILE A 275      21.275  -8.055  81.541  1.00 98.73           C  
ATOM   3864  O   ILE A 275      22.070  -7.892  82.468  1.00 98.73           O  
ATOM   3865  CB  ILE A 275      19.449  -9.506  82.564  1.00 98.73           C  
ATOM   3866  CG1 ILE A 275      18.741 -10.881  82.505  1.00 98.73           C  
ATOM   3867  CG2 ILE A 275      18.426  -8.360  82.498  1.00 98.73           C  
ATOM   3868  CD1 ILE A 275      17.712 -11.096  83.622  1.00 98.73           C  
ATOM   3869  H   ILE A 275      21.999 -10.577  82.272  1.00 98.73           H  
ATOM   3870  HA  ILE A 275      19.937  -9.340  80.485  1.00 98.73           H  
ATOM   3871  HB  ILE A 275      19.978  -9.434  83.515  1.00 98.73           H  
ATOM   3872 HG12 ILE A 275      19.484 -11.673  82.600  1.00 98.73           H  
ATOM   3873 HG13 ILE A 275      18.245 -10.996  81.541  1.00 98.73           H  
ATOM   3874 HG21 ILE A 275      18.930  -7.394  82.507  1.00 98.73           H  
ATOM   3875 HG22 ILE A 275      17.766  -8.395  83.363  1.00 98.73           H  
ATOM   3876 HG23 ILE A 275      17.838  -8.442  81.584  1.00 98.73           H  
ATOM   3877 HD11 ILE A 275      17.401 -12.141  83.637  1.00 98.73           H  
ATOM   3878 HD12 ILE A 275      18.149 -10.843  84.589  1.00 98.73           H  
ATOM   3879 HD13 ILE A 275      16.829 -10.482  83.443  1.00 98.73           H  
ATOM   3880  N   VAL A 276      21.072  -7.135  80.601  1.00 98.70           N  
ATOM   3881  CA  VAL A 276      21.747  -5.832  80.578  1.00 98.70           C  
ATOM   3882  C   VAL A 276      20.710  -4.755  80.302  1.00 98.70           C  
ATOM   3883  O   VAL A 276      19.851  -4.901  79.435  1.00 98.70           O  
ATOM   3884  CB  VAL A 276      22.887  -5.790  79.541  1.00 98.70           C  
ATOM   3885  CG1 VAL A 276      23.644  -4.455  79.568  1.00 98.70           C  
ATOM   3886  CG2 VAL A 276      23.935  -6.891  79.778  1.00 98.70           C  
ATOM   3887  H   VAL A 276      20.363  -7.313  79.904  1.00 98.70           H  
ATOM   3888  HA  VAL A 276      22.180  -5.633  81.558  1.00 98.70           H  
ATOM   3889  HB  VAL A 276      22.459  -5.924  78.548  1.00 98.70           H  
ATOM   3890 HG11 VAL A 276      24.114  -4.304  80.540  1.00 98.70           H  
ATOM   3891 HG12 VAL A 276      22.965  -3.627  79.370  1.00 98.70           H  
ATOM   3892 HG13 VAL A 276      24.408  -4.450  78.789  1.00 98.70           H  
ATOM   3893 HG21 VAL A 276      24.393  -6.764  80.759  1.00 98.70           H  
ATOM   3894 HG22 VAL A 276      24.702  -6.843  79.006  1.00 98.70           H  
ATOM   3895 HG23 VAL A 276      23.469  -7.876  79.738  1.00 98.70           H  
ATOM   3896  N   TRP A 277      20.796  -3.650  81.024  1.00 98.66           N  
ATOM   3897  CA  TRP A 277      20.001  -2.453  80.778  1.00 98.66           C  
ATOM   3898  C   TRP A 277      20.928  -1.253  80.650  1.00 98.66           C  
ATOM   3899  O   TRP A 277      22.053  -1.256  81.157  1.00 98.66           O  
ATOM   3900  CB  TRP A 277      18.967  -2.277  81.892  1.00 98.66           C  
ATOM   3901  CG  TRP A 277      19.528  -2.305  83.278  1.00 98.66           C  
ATOM   3902  CD1 TRP A 277      20.032  -1.250  83.948  1.00 98.66           C  
ATOM   3903  CD2 TRP A 277      19.698  -3.454  84.159  1.00 98.66           C  
ATOM   3904  CE2 TRP A 277      20.314  -3.010  85.366  1.00 98.66           C  
ATOM   3905  CE3 TRP A 277      19.409  -4.827  84.042  1.00 98.66           C  
ATOM   3906  NE1 TRP A 277      20.468  -1.649  85.195  1.00 98.66           N  
ATOM   3907  CZ2 TRP A 277      20.633  -3.891  86.408  1.00 98.66           C  
ATOM   3908  CZ3 TRP A 277      19.725  -5.723  85.081  1.00 98.66           C  
ATOM   3909  CH2 TRP A 277      20.345  -5.258  86.255  1.00 98.66           C  
ATOM   3910  H   TRP A 277      21.530  -3.579  81.714  1.00 98.66           H  
ATOM   3911  HA  TRP A 277      19.465  -2.543  79.833  1.00 98.66           H  
ATOM   3912  HB2 TRP A 277      18.441  -1.333  81.743  1.00 98.66           H  
ATOM   3913  HB3 TRP A 277      18.230  -3.075  81.806  1.00 98.66           H  
ATOM   3914  HD1 TRP A 277      20.075  -0.245  83.554  1.00 98.66           H  
ATOM   3915  HE1 TRP A 277      20.837  -1.003  85.878  1.00 98.66           H  
ATOM   3916  HE3 TRP A 277      18.947  -5.186  83.135  1.00 98.66           H  
ATOM   3917  HZ2 TRP A 277      21.094  -3.526  87.313  1.00 98.66           H  
ATOM   3918  HZ3 TRP A 277      19.493  -6.773  84.980  1.00 98.66           H  
ATOM   3919  HH2 TRP A 277      20.597  -5.957  87.038  1.00 98.66           H  
ATOM   3920  N   GLY A 278      20.462  -0.214  79.969  1.00 97.82           N  
ATOM   3921  CA  GLY A 278      21.231   1.009  79.791  1.00 97.82           C  
ATOM   3922  C   GLY A 278      20.337   2.225  79.656  1.00 97.82           C  
ATOM   3923  O   GLY A 278      19.183   2.103  79.248  1.00 97.82           O  
ATOM   3924  H   GLY A 278      19.523  -0.253  79.599  1.00 97.82           H  
ATOM   3925  HA2 GLY A 278      21.864   0.930  78.908  1.00 97.82           H  
ATOM   3926  HA3 GLY A 278      21.861   1.153  80.668  1.00 97.82           H  
ATOM   3927  N   LYS A 279      20.862   3.395  80.023  1.00 97.13           N  
ATOM   3928  CA  LYS A 279      20.149   4.666  79.886  1.00 97.13           C  
ATOM   3929  C   LYS A 279      21.102   5.845  79.718  1.00 97.13           C  
ATOM   3930  O   LYS A 279      22.172   5.886  80.322  1.00 97.13           O  
ATOM   3931  CB  LYS A 279      19.177   4.874  81.069  1.00 97.13           C  
ATOM   3932  CG  LYS A 279      19.895   5.134  82.402  1.00 97.13           C  
ATOM   3933  CD  LYS A 279      18.925   5.186  83.592  1.00 97.13           C  
ATOM   3934  CE  LYS A 279      19.695   5.498  84.881  1.00 97.13           C  
ATOM   3935  NZ  LYS A 279      20.174   6.900  84.887  1.00 97.13           N1+
ATOM   3936  H   LYS A 279      21.827   3.418  80.322  1.00 97.13           H  
ATOM   3937  HA  LYS A 279      19.559   4.623  78.971  1.00 97.13           H  
ATOM   3938  HB2 LYS A 279      18.541   3.995  81.167  1.00 97.13           H  
ATOM   3939  HB3 LYS A 279      18.534   5.726  80.850  1.00 97.13           H  
ATOM   3940  HG2 LYS A 279      20.632   4.350  82.578  1.00 97.13           H  
ATOM   3941  HG3 LYS A 279      20.424   6.084  82.333  1.00 97.13           H  
ATOM   3942  HD2 LYS A 279      18.443   4.215  83.701  1.00 97.13           H  
ATOM   3943  HD3 LYS A 279      18.156   5.939  83.420  1.00 97.13           H  
ATOM   3944  HE2 LYS A 279      20.535   4.808  84.961  1.00 97.13           H  
ATOM   3945  HE3 LYS A 279      19.049   5.327  85.742  1.00 97.13           H  
ATOM   3946  HZ1 LYS A 279      20.089   7.310  83.967  1.00 97.13           H  
ATOM   3947  HZ2 LYS A 279      19.576   7.461  85.475  1.00 97.13           H  
ATOM   3948  HZ3 LYS A 279      21.126   6.975  85.215  1.00 97.13           H  
ATOM   3949  N   THR A 280      20.656   6.825  78.945  1.00 96.08           N  
ATOM   3950  CA  THR A 280      21.108   8.220  79.022  1.00 96.08           C  
ATOM   3951  C   THR A 280      20.106   9.082  79.792  1.00 96.08           C  
ATOM   3952  O   THR A 280      20.495  10.103  80.353  1.00 96.08           O  
ATOM   3953  CB  THR A 280      21.321   8.810  77.627  1.00 96.08           C  
ATOM   3954  CG2 THR A 280      22.374   8.038  76.836  1.00 96.08           C  
ATOM   3955  OG1 THR A 280      20.127   8.765  76.886  1.00 96.08           O  
ATOM   3956  H   THR A 280      19.807   6.661  78.422  1.00 96.08           H  
ATOM   3957  HA  THR A 280      22.055   8.275  79.560  1.00 96.08           H  
ATOM   3958  HB  THR A 280      21.641   9.847  77.726  1.00 96.08           H  
ATOM   3959  HG1 THR A 280      20.140   9.544  76.325  1.00 96.08           H  
ATOM   3960 HG21 THR A 280      23.305   7.998  77.401  1.00 96.08           H  
ATOM   3961 HG22 THR A 280      22.031   7.023  76.634  1.00 96.08           H  
ATOM   3962 HG23 THR A 280      22.541   8.549  75.888  1.00 96.08           H  
ATOM   3963  N   ALA A 281      18.846   8.640  79.871  1.00 92.57           N  
ATOM   3964  CA  ALA A 281      17.816   9.233  80.710  1.00 92.57           C  
ATOM   3965  C   ALA A 281      18.188   9.190  82.204  1.00 92.57           C  
ATOM   3966  O   ALA A 281      18.987   8.362  82.668  1.00 92.57           O  
ATOM   3967  CB  ALA A 281      16.492   8.504  80.446  1.00 92.57           C  
ATOM   3968  H   ALA A 281      18.580   7.847  79.307  1.00 92.57           H  
ATOM   3969  HA  ALA A 281      17.696  10.276  80.417  1.00 92.57           H  
ATOM   3970  HB1 ALA A 281      16.256   8.542  79.381  1.00 92.57           H  
ATOM   3971  HB2 ALA A 281      15.685   8.992  80.993  1.00 92.57           H  
ATOM   3972  HB3 ALA A 281      16.563   7.464  80.763  1.00 92.57           H  
ATOM   3973  N   GLU A 282      17.553  10.060  82.986  1.00 88.09           N  
ATOM   3974  CA  GLU A 282      17.792  10.173  84.427  1.00 88.09           C  
ATOM   3975  C   GLU A 282      17.463   8.880  85.186  1.00 88.09           C  
ATOM   3976  O   GLU A 282      18.246   8.440  86.031  1.00 88.09           O  
ATOM   3977  CB  GLU A 282      16.955  11.335  84.961  1.00 88.09           C  
ATOM   3978  CG  GLU A 282      17.215  11.566  86.456  1.00 88.09           C  
ATOM   3979  CD  GLU A 282      16.436  12.760  87.010  1.00 88.09           C  
ATOM   3980  OE1 GLU A 282      16.557  12.968  88.236  1.00 88.09           O  
ATOM   3981  OE2 GLU A 282      15.767  13.448  86.207  1.00 88.09           O1-
ATOM   3982  H   GLU A 282      16.931  10.727  82.554  1.00 88.09           H  
ATOM   3983  HA  GLU A 282      18.843  10.404  84.598  1.00 88.09           H  
ATOM   3984  HB2 GLU A 282      17.225  12.233  84.406  1.00 88.09           H  
ATOM   3985  HB3 GLU A 282      15.899  11.121  84.801  1.00 88.09           H  
ATOM   3986  HG2 GLU A 282      16.926  10.676  87.015  1.00 88.09           H  
ATOM   3987  HG3 GLU A 282      18.282  11.730  86.603  1.00 88.09           H  
ATOM   3988  N   ILE A 283      16.359   8.223  84.833  1.00 91.05           N  
ATOM   3989  CA  ILE A 283      15.872   7.014  85.496  1.00 91.05           C  
ATOM   3990  C   ILE A 283      15.367   5.993  84.475  1.00 91.05           C  
ATOM   3991  O   ILE A 283      14.913   6.344  83.390  1.00 91.05           O  
ATOM   3992  CB  ILE A 283      14.817   7.392  86.563  1.00 91.05           C  
ATOM   3993  CG1 ILE A 283      14.495   6.176  87.457  1.00 91.05           C  
ATOM   3994  CG2 ILE A 283      13.543   7.988  85.934  1.00 91.05           C  
ATOM   3995  CD1 ILE A 283      13.854   6.558  88.793  1.00 91.05           C  
ATOM   3996  H   ILE A 283      15.782   8.614  84.103  1.00 91.05           H  
ATOM   3997  HA  ILE A 283      16.709   6.553  86.020  1.00 91.05           H  
ATOM   3998  HB  ILE A 283      15.266   8.155  87.199  1.00 91.05           H  
ATOM   3999 HG12 ILE A 283      13.824   5.504  86.924  1.00 91.05           H  
ATOM   4000 HG13 ILE A 283      15.415   5.636  87.681  1.00 91.05           H  
ATOM   4001 HG21 ILE A 283      12.865   8.321  86.721  1.00 91.05           H  
ATOM   4002 HG22 ILE A 283      13.030   7.252  85.315  1.00 91.05           H  
ATOM   4003 HG23 ILE A 283      13.792   8.860  85.331  1.00 91.05           H  
ATOM   4004 HD11 ILE A 283      14.523   7.212  89.352  1.00 91.05           H  
ATOM   4005 HD12 ILE A 283      13.680   5.654  89.376  1.00 91.05           H  
ATOM   4006 HD13 ILE A 283      12.903   7.066  88.627  1.00 91.05           H  
ATOM   4007  N   LEU A 284      15.452   4.712  84.832  1.00 94.71           N  
ATOM   4008  CA  LEU A 284      14.813   3.607  84.125  1.00 94.71           C  
ATOM   4009  C   LEU A 284      14.063   2.783  85.166  1.00 94.71           C  
ATOM   4010  O   LEU A 284      14.667   2.322  86.132  1.00 94.71           O  
ATOM   4011  CB  LEU A 284      15.887   2.786  83.388  1.00 94.71           C  
ATOM   4012  CG  LEU A 284      15.354   1.530  82.672  1.00 94.71           C  
ATOM   4013  CD1 LEU A 284      14.410   1.878  81.520  1.00 94.71           C  
ATOM   4014  CD2 LEU A 284      16.531   0.734  82.111  1.00 94.71           C  
ATOM   4015  H   LEU A 284      15.819   4.502  85.748  1.00 94.71           H  
ATOM   4016  HA  LEU A 284      14.097   3.997  83.401  1.00 94.71           H  
ATOM   4017  HB2 LEU A 284      16.635   2.471  84.115  1.00 94.71           H  
ATOM   4018  HB3 LEU A 284      16.374   3.428  82.654  1.00 94.71           H  
ATOM   4019  HG  LEU A 284      14.825   0.898  83.384  1.00 94.71           H  
ATOM   4020 HD11 LEU A 284      14.908   2.539  80.810  1.00 94.71           H  
ATOM   4021 HD12 LEU A 284      13.514   2.370  81.904  1.00 94.71           H  
ATOM   4022 HD13 LEU A 284      14.104   0.966  81.008  1.00 94.71           H  
ATOM   4023 HD21 LEU A 284      17.187   0.431  82.926  1.00 94.71           H  
ATOM   4024 HD22 LEU A 284      17.090   1.332  81.392  1.00 94.71           H  
ATOM   4025 HD23 LEU A 284      16.161  -0.163  81.613  1.00 94.71           H  
ATOM   4026  N   LEU A 285      12.758   2.603  84.982  1.00 95.71           N  
ATOM   4027  CA  LEU A 285      11.924   1.803  85.870  1.00 95.71           C  
ATOM   4028  C   LEU A 285      11.864   0.375  85.343  1.00 95.71           C  
ATOM   4029  O   LEU A 285      10.986   0.059  84.547  1.00 95.71           O  
ATOM   4030  CB  LEU A 285      10.518   2.416  85.990  1.00 95.71           C  
ATOM   4031  CG  LEU A 285      10.468   3.903  86.364  1.00 95.71           C  
ATOM   4032  CD1 LEU A 285       9.000   4.288  86.499  1.00 95.71           C  
ATOM   4033  CD2 LEU A 285      11.174   4.214  87.678  1.00 95.71           C  
ATOM   4034  H   LEU A 285      12.315   3.025  84.178  1.00 95.71           H  
ATOM   4035  HA  LEU A 285      12.374   1.780  86.861  1.00 95.71           H  
ATOM   4036  HB2 LEU A 285       9.964   1.844  86.732  1.00 95.71           H  
ATOM   4037  HB3 LEU A 285      10.008   2.307  85.032  1.00 95.71           H  
ATOM   4038  HG  LEU A 285      10.912   4.499  85.568  1.00 95.71           H  
ATOM   4039 HD11 LEU A 285       8.929   5.372  86.594  1.00 95.71           H  
ATOM   4040 HD12 LEU A 285       8.575   3.825  87.389  1.00 95.71           H  
ATOM   4041 HD13 LEU A 285       8.464   3.935  85.618  1.00 95.71           H  
ATOM   4042 HD21 LEU A 285      11.085   5.281  87.889  1.00 95.71           H  
ATOM   4043 HD22 LEU A 285      10.719   3.645  88.489  1.00 95.71           H  
ATOM   4044 HD23 LEU A 285      12.232   3.963  87.611  1.00 95.71           H  
ATOM   4045  N   ALA A 286      12.796  -0.480  85.748  1.00 97.87           N  
ATOM   4046  CA  ALA A 286      12.844  -1.868  85.308  1.00 97.87           C  
ATOM   4047  C   ALA A 286      12.962  -2.837  86.482  1.00 97.87           C  
ATOM   4048  O   ALA A 286      13.523  -2.513  87.526  1.00 97.87           O  
ATOM   4049  CB  ALA A 286      13.966  -2.042  84.276  1.00 97.87           C  
ATOM   4050  H   ALA A 286      13.544  -0.166  86.351  1.00 97.87           H  
ATOM   4051  HA  ALA A 286      11.902  -2.108  84.815  1.00 97.87           H  
ATOM   4052  HB1 ALA A 286      13.787  -1.387  83.423  1.00 97.87           H  
ATOM   4053  HB2 ALA A 286      14.933  -1.799  84.718  1.00 97.87           H  
ATOM   4054  HB3 ALA A 286      13.992  -3.075  83.928  1.00 97.87           H  
ATOM   4055  N   ALA A 287      12.439  -4.044  86.282  1.00 98.67           N  
ATOM   4056  CA  ALA A 287      12.592  -5.174  87.186  1.00 98.67           C  
ATOM   4057  C   ALA A 287      12.848  -6.445  86.374  1.00 98.67           C  
ATOM   4058  O   ALA A 287      12.416  -6.561  85.226  1.00 98.67           O  
ATOM   4059  CB  ALA A 287      11.364  -5.295  88.092  1.00 98.67           C  
ATOM   4060  H   ALA A 287      12.039  -4.235  85.374  1.00 98.67           H  
ATOM   4061  HA  ALA A 287      13.464  -5.011  87.819  1.00 98.67           H  
ATOM   4062  HB1 ALA A 287      11.519  -6.099  88.812  1.00 98.67           H  
ATOM   4063  HB2 ALA A 287      11.217  -4.362  88.635  1.00 98.67           H  
ATOM   4064  HB3 ALA A 287      10.484  -5.515  87.487  1.00 98.67           H  
ATOM   4065  N   TYR A 288      13.560  -7.398  86.957  1.00 98.83           N  
ATOM   4066  CA  TYR A 288      13.972  -8.615  86.273  1.00 98.83           C  
ATOM   4067  C   TYR A 288      13.961  -9.817  87.209  1.00 98.83           C  
ATOM   4068  O   TYR A 288      14.008  -9.671  88.428  1.00 98.83           O  
ATOM   4069  CB  TYR A 288      15.361  -8.408  85.644  1.00 98.83           C  
ATOM   4070  CG  TYR A 288      16.459  -8.045  86.619  1.00 98.83           C  
ATOM   4071  CD1 TYR A 288      16.745  -6.690  86.875  1.00 98.83           C  
ATOM   4072  CD2 TYR A 288      17.183  -9.058  87.277  1.00 98.83           C  
ATOM   4073  CE1 TYR A 288      17.744  -6.345  87.801  1.00 98.83           C  
ATOM   4074  CE2 TYR A 288      18.190  -8.715  88.198  1.00 98.83           C  
ATOM   4075  CZ  TYR A 288      18.473  -7.359  88.457  1.00 98.83           C  
ATOM   4076  OH  TYR A 288      19.444  -7.022  89.345  1.00 98.83           O  
ATOM   4077  H   TYR A 288      13.883  -7.257  87.904  1.00 98.83           H  
ATOM   4078  HA  TYR A 288      13.261  -8.832  85.476  1.00 98.83           H  
ATOM   4079  HB2 TYR A 288      15.661  -9.317  85.122  1.00 98.83           H  
ATOM   4080  HB3 TYR A 288      15.289  -7.619  84.896  1.00 98.83           H  
ATOM   4081  HD1 TYR A 288      16.190  -5.914  86.370  1.00 98.83           H  
ATOM   4082  HD2 TYR A 288      16.964 -10.097  87.083  1.00 98.83           H  
ATOM   4083  HE1 TYR A 288      17.953  -5.304  88.002  1.00 98.83           H  
ATOM   4084  HE2 TYR A 288      18.745  -9.484  88.716  1.00 98.83           H  
ATOM   4085  HH  TYR A 288      19.498  -6.070  89.455  1.00 98.83           H  
ATOM   4086  N   HIS A 289      13.937 -11.009  86.620  1.00 98.59           N  
ATOM   4087  CA  HIS A 289      14.271 -12.256  87.293  1.00 98.59           C  
ATOM   4088  C   HIS A 289      15.455 -12.901  86.563  1.00 98.59           C  
ATOM   4089  O   HIS A 289      15.340 -13.305  85.402  1.00 98.59           O  
ATOM   4090  CB  HIS A 289      13.039 -13.166  87.368  1.00 98.59           C  
ATOM   4091  CG  HIS A 289      13.217 -14.303  88.342  1.00 98.59           C  
ATOM   4092  CD2 HIS A 289      12.557 -14.468  89.528  1.00 98.59           C  
ATOM   4093  ND1 HIS A 289      14.060 -15.376  88.205  1.00 98.59           N  
ATOM   4094  CE1 HIS A 289      13.940 -16.146  89.300  1.00 98.59           C  
ATOM   4095  NE2 HIS A 289      13.036 -15.627  90.142  1.00 98.59           N  
ATOM   4096  H   HIS A 289      13.914 -11.022  85.610  1.00 98.59           H  
ATOM   4097  HA  HIS A 289      14.578 -12.034  88.315  1.00 98.59           H  
ATOM   4098  HB2 HIS A 289      12.813 -13.555  86.377  1.00 98.59           H  
ATOM   4099  HB3 HIS A 289      12.186 -12.575  87.702  1.00 98.59           H  
ATOM   4100  HD1 HIS A 289      14.448 -15.693  87.327  1.00 98.59           H  
ATOM   4101  HD2 HIS A 289      11.784 -13.822  89.918  1.00 98.59           H  
ATOM   4102  HE1 HIS A 289      14.413 -17.106  89.442  1.00 98.59           H  
ATOM   4103  N   ASP A 290      16.597 -13.006  87.244  1.00 97.39           N  
ATOM   4104  CA  ASP A 290      17.866 -13.512  86.683  1.00 97.39           C  
ATOM   4105  C   ASP A 290      17.954 -15.050  86.661  1.00 97.39           C  
ATOM   4106  O   ASP A 290      18.970 -15.651  86.312  1.00 97.39           O  
ATOM   4107  CB  ASP A 290      19.052 -12.876  87.424  1.00 97.39           C  
ATOM   4108  CG  ASP A 290      19.232 -13.368  88.868  1.00 97.39           C  
ATOM   4109  OD1 ASP A 290      18.420 -14.206  89.327  1.00 97.39           O  
ATOM   4110  OD2 ASP A 290      20.200 -12.913  89.516  1.00 97.39           O1-
ATOM   4111  H   ASP A 290      16.600 -12.739  88.218  1.00 97.39           H  
ATOM   4112  HA  ASP A 290      17.927 -13.186  85.645  1.00 97.39           H  
ATOM   4113  HB2 ASP A 290      18.925 -11.793  87.429  1.00 97.39           H  
ATOM   4114  HB3 ASP A 290      19.964 -13.097  86.867  1.00 97.39           H  
ATOM   4115  N   GLY A 291      16.864 -15.708  87.032  1.00 95.35           N  
ATOM   4116  CA  GLY A 291      16.760 -17.154  87.167  1.00 95.35           C  
ATOM   4117  C   GLY A 291      17.093 -17.689  88.556  1.00 95.35           C  
ATOM   4118  O   GLY A 291      17.040 -18.900  88.759  1.00 95.35           O  
ATOM   4119  H   GLY A 291      16.125 -15.127  87.399  1.00 95.35           H  
ATOM   4120  HA2 GLY A 291      17.387 -17.657  86.432  1.00 95.35           H  
ATOM   4121  HA3 GLY A 291      15.720 -17.412  86.968  1.00 95.35           H  
ATOM   4122  N   GLN A 292      17.424 -16.812  89.505  1.00 95.39           N  
ATOM   4123  CA  GLN A 292      17.609 -17.135  90.920  1.00 95.39           C  
ATOM   4124  C   GLN A 292      16.814 -16.196  91.830  1.00 95.39           C  
ATOM   4125  O   GLN A 292      16.265 -16.643  92.837  1.00 95.39           O  
ATOM   4126  CB  GLN A 292      19.098 -17.042  91.287  1.00 95.39           C  
ATOM   4127  CG  GLN A 292      19.964 -18.027  90.494  1.00 95.39           C  
ATOM   4128  CD  GLN A 292      21.391 -18.132  91.021  1.00 95.39           C  
ATOM   4129  NE2 GLN A 292      22.134 -19.111  90.557  1.00 95.39           N  
ATOM   4130  OE1 GLN A 292      21.885 -17.361  91.840  1.00 95.39           O  
ATOM   4131  H   GLN A 292      17.590 -15.853  89.236  1.00 95.39           H  
ATOM   4132  HA  GLN A 292      17.257 -18.146  91.120  1.00 95.39           H  
ATOM   4133  HB2 GLN A 292      19.198 -17.266  92.349  1.00 95.39           H  
ATOM   4134  HB3 GLN A 292      19.461 -16.028  91.115  1.00 95.39           H  
ATOM   4135  HG2 GLN A 292      19.507 -19.015  90.542  1.00 95.39           H  
ATOM   4136  HG3 GLN A 292      20.005 -17.720  89.450  1.00 95.39           H  
ATOM   4137 HE21 GLN A 292      21.788 -19.692  89.807  1.00 95.39           H  
ATOM   4138 HE22 GLN A 292      23.090 -19.175  90.876  1.00 95.39           H  
ATOM   4139  N   ALA A 293      16.764 -14.906  91.498  1.00 96.34           N  
ATOM   4140  CA  ALA A 293      16.121 -13.884  92.305  1.00 96.34           C  
ATOM   4141  C   ALA A 293      15.534 -12.755  91.448  1.00 96.34           C  
ATOM   4142  O   ALA A 293      15.847 -12.599  90.265  1.00 96.34           O  
ATOM   4143  CB  ALA A 293      17.154 -13.344  93.305  1.00 96.34           C  
ATOM   4144  H   ALA A 293      17.276 -14.590  90.687  1.00 96.34           H  
ATOM   4145  HA  ALA A 293      15.297 -14.335  92.859  1.00 96.34           H  
ATOM   4146  HB1 ALA A 293      17.984 -12.890  92.762  1.00 96.34           H  
ATOM   4147  HB2 ALA A 293      17.531 -14.158  93.923  1.00 96.34           H  
ATOM   4148  HB3 ALA A 293      16.698 -12.591  93.949  1.00 96.34           H  
ATOM   4149  N   ILE A 294      14.692 -11.948  92.093  1.00 98.03           N  
ATOM   4150  CA  ILE A 294      14.172 -10.703  91.531  1.00 98.03           C  
ATOM   4151  C   ILE A 294      15.104  -9.558  91.915  1.00 98.03           C  
ATOM   4152  O   ILE A 294      15.516  -9.455  93.072  1.00 98.03           O  
ATOM   4153  CB  ILE A 294      12.715 -10.440  91.968  1.00 98.03           C  
ATOM   4154  CG1 ILE A 294      11.844 -11.623  91.505  1.00 98.03           C  
ATOM   4155  CG2 ILE A 294      12.178  -9.121  91.377  1.00 98.03           C  
ATOM   4156  CD1 ILE A 294      10.390 -11.556  91.953  1.00 98.03           C  
ATOM   4157  H   ILE A 294      14.555 -12.099  93.082  1.00 98.03           H  
ATOM   4158  HA  ILE A 294      14.178 -10.798  90.445  1.00 98.03           H  
ATOM   4159  HB  ILE A 294      12.679 -10.373  93.055  1.00 98.03           H  
ATOM   4160 HG12 ILE A 294      11.872 -11.671  90.415  1.00 98.03           H  
ATOM   4161 HG13 ILE A 294      12.247 -12.555  91.902  1.00 98.03           H  
ATOM   4162 HG21 ILE A 294      11.164  -8.922  91.722  1.00 98.03           H  
ATOM   4163 HG22 ILE A 294      12.787  -8.277  91.701  1.00 98.03           H  
ATOM   4164 HG23 ILE A 294      12.189  -9.157  90.287  1.00 98.03           H  
ATOM   4165 HD11 ILE A 294      10.340 -11.464  93.037  1.00 98.03           H  
ATOM   4166 HD12 ILE A 294       9.881 -10.716  91.481  1.00 98.03           H  
ATOM   4167 HD13 ILE A 294       9.908 -12.483  91.642  1.00 98.03           H  
ATOM   4168  N   GLY A 295      15.392  -8.688  90.952  1.00 97.44           N  
ATOM   4169  CA  GLY A 295      16.052  -7.405  91.166  1.00 97.44           C  
ATOM   4170  C   GLY A 295      15.365  -6.295  90.377  1.00 97.44           C  
ATOM   4171  O   GLY A 295      14.483  -6.553  89.554  1.00 97.44           O  
ATOM   4172  H   GLY A 295      14.991  -8.848  90.039  1.00 97.44           H  
ATOM   4173  HA2 GLY A 295      17.095  -7.472  90.854  1.00 97.44           H  
ATOM   4174  HA3 GLY A 295      16.023  -7.139  92.223  1.00 97.44           H  
ATOM   4175  N   ASP A 296      15.761  -5.050  90.626  1.00 97.25           N  
ATOM   4176  CA  ASP A 296      15.232  -3.881  89.925  1.00 97.25           C  
ATOM   4177  C   ASP A 296      16.278  -2.777  89.737  1.00 97.25           C  
ATOM   4178  O   ASP A 296      17.411  -2.876  90.211  1.00 97.25           O  
ATOM   4179  CB  ASP A 296      13.944  -3.386  90.608  1.00 97.25           C  
ATOM   4180  CG  ASP A 296      14.119  -2.821  92.017  1.00 97.25           C  
ATOM   4181  OD1 ASP A 296      14.778  -1.770  92.191  1.00 97.25           O  
ATOM   4182  OD2 ASP A 296      13.484  -3.378  92.937  1.00 97.25           O1-
ATOM   4183  H   ASP A 296      16.497  -4.880  91.297  1.00 97.25           H  
ATOM   4184  HA  ASP A 296      14.962  -4.189  88.914  1.00 97.25           H  
ATOM   4185  HB2 ASP A 296      13.485  -2.610  89.995  1.00 97.25           H  
ATOM   4186  HB3 ASP A 296      13.232  -4.211  90.638  1.00 97.25           H  
ATOM   4187  N   THR A 297      15.898  -1.752  88.977  1.00 95.71           N  
ATOM   4188  CA  THR A 297      16.732  -0.589  88.639  1.00 95.71           C  
ATOM   4189  C   THR A 297      16.212   0.703  89.268  1.00 95.71           C  
ATOM   4190  O   THR A 297      16.652   1.787  88.889  1.00 95.71           O  
ATOM   4191  CB  THR A 297      16.854  -0.426  87.116  1.00 95.71           C  
ATOM   4192  CG2 THR A 297      17.307  -1.712  86.427  1.00 95.71           C  
ATOM   4193  OG1 THR A 297      15.609  -0.098  86.556  1.00 95.71           O  
ATOM   4194  H   THR A 297      14.986  -1.803  88.546  1.00 95.71           H  
ATOM   4195  HA  THR A 297      17.736  -0.745  89.035  1.00 95.71           H  
ATOM   4196  HB  THR A 297      17.571   0.364  86.888  1.00 95.71           H  
ATOM   4197  HG1 THR A 297      15.492   0.854  86.602  1.00 95.71           H  
ATOM   4198 HG21 THR A 297      17.505  -1.506  85.375  1.00 95.71           H  
ATOM   4199 HG22 THR A 297      18.211  -2.081  86.909  1.00 95.71           H  
ATOM   4200 HG23 THR A 297      16.532  -2.475  86.495  1.00 95.71           H  
ATOM   4201  N   LEU A 298      15.267   0.626  90.211  1.00 93.64           N  
ATOM   4202  CA  LEU A 298      14.534   1.803  90.699  1.00 93.64           C  
ATOM   4203  C   LEU A 298      15.431   2.763  91.490  1.00 93.64           C  
ATOM   4204  O   LEU A 298      15.250   3.977  91.451  1.00 93.64           O  
ATOM   4205  CB  LEU A 298      13.333   1.340  91.540  1.00 93.64           C  
ATOM   4206  CG  LEU A 298      12.366   0.380  90.827  1.00 93.64           C  
ATOM   4207  CD1 LEU A 298      11.244  -0.044  91.766  1.00 93.64           C  
ATOM   4208  CD2 LEU A 298      11.738   1.011  89.589  1.00 93.64           C  
ATOM   4209  H   LEU A 298      15.021  -0.281  90.581  1.00 93.64           H  
ATOM   4210  HA  LEU A 298      14.171   2.371  89.843  1.00 93.64           H  
ATOM   4211  HB2 LEU A 298      12.778   2.229  91.839  1.00 93.64           H  
ATOM   4212  HB3 LEU A 298      13.708   0.850  92.439  1.00 93.64           H  
ATOM   4213  HG  LEU A 298      12.904  -0.516  90.516  1.00 93.64           H  
ATOM   4214 HD11 LEU A 298      11.681  -0.544  92.631  1.00 93.64           H  
ATOM   4215 HD12 LEU A 298      10.670   0.821  92.097  1.00 93.64           H  
ATOM   4216 HD13 LEU A 298      10.586  -0.742  91.250  1.00 93.64           H  
ATOM   4217 HD21 LEU A 298      12.526   1.318  88.902  1.00 93.64           H  
ATOM   4218 HD22 LEU A 298      11.109   0.279  89.083  1.00 93.64           H  
ATOM   4219 HD23 LEU A 298      11.137   1.872  89.879  1.00 93.64           H  
ATOM   4220  N   GLU A 299      16.457   2.223  92.142  1.00 91.82           N  
ATOM   4221  CA  GLU A 299      17.476   2.988  92.873  1.00 91.82           C  
ATOM   4222  C   GLU A 299      18.754   3.213  92.038  1.00 91.82           C  
ATOM   4223  O   GLU A 299      19.743   3.748  92.529  1.00 91.82           O  
ATOM   4224  CB  GLU A 299      17.730   2.308  94.229  1.00 91.82           C  
ATOM   4225  CG  GLU A 299      16.476   2.391  95.117  1.00 91.82           C  
ATOM   4226  CD  GLU A 299      16.624   1.597  96.417  1.00 91.82           C  
ATOM   4227  OE1 GLU A 299      17.285   2.097  97.350  1.00 91.82           O  
ATOM   4228  OE2 GLU A 299      16.011   0.503  96.486  1.00 91.82           O1-
ATOM   4229  H   GLU A 299      16.511   1.215  92.165  1.00 91.82           H  
ATOM   4230  HA  GLU A 299      17.090   3.984  93.090  1.00 91.82           H  
ATOM   4231  HB2 GLU A 299      18.000   1.265  94.065  1.00 91.82           H  
ATOM   4232  HB3 GLU A 299      18.554   2.805  94.742  1.00 91.82           H  
ATOM   4233  HG2 GLU A 299      16.271   3.435  95.348  1.00 91.82           H  
ATOM   4234  HG3 GLU A 299      15.613   2.004  94.576  1.00 91.82           H  
ATOM   4235  N   TRP A 300      18.747   2.829  90.756  1.00 90.29           N  
ATOM   4236  CA  TRP A 300      19.881   2.992  89.841  1.00 90.29           C  
ATOM   4237  C   TRP A 300      19.811   4.337  89.099  1.00 90.29           C  
ATOM   4238  O   TRP A 300      19.559   4.415  87.893  1.00 90.29           O  
ATOM   4239  CB  TRP A 300      19.978   1.773  88.919  1.00 90.29           C  
ATOM   4240  CG  TRP A 300      21.171   1.764  88.019  1.00 90.29           C  
ATOM   4241  CD1 TRP A 300      22.460   1.688  88.418  1.00 90.29           C  
ATOM   4242  CD2 TRP A 300      21.202   1.873  86.565  1.00 90.29           C  
ATOM   4243  CE2 TRP A 300      22.564   1.865  86.148  1.00 90.29           C  
ATOM   4244  CE3 TRP A 300      20.219   1.989  85.557  1.00 90.29           C  
ATOM   4245  NE1 TRP A 300      23.286   1.723  87.312  1.00 90.29           N  
ATOM   4246  CZ2 TRP A 300      22.934   1.983  84.807  1.00 90.29           C  
ATOM   4247  CZ3 TRP A 300      20.583   2.098  84.202  1.00 90.29           C  
ATOM   4248  CH2 TRP A 300      21.938   2.095  83.826  1.00 90.29           C  
ATOM   4249  H   TRP A 300      17.888   2.466  90.371  1.00 90.29           H  
ATOM   4250  HA  TRP A 300      20.795   3.014  90.432  1.00 90.29           H  
ATOM   4251  HB2 TRP A 300      19.086   1.728  88.294  1.00 90.29           H  
ATOM   4252  HB3 TRP A 300      20.003   0.870  89.529  1.00 90.29           H  
ATOM   4253  HD1 TRP A 300      22.782   1.614  89.446  1.00 90.29           H  
ATOM   4254  HE1 TRP A 300      24.294   1.683  87.359  1.00 90.29           H  
ATOM   4255  HE3 TRP A 300      19.178   2.015  85.844  1.00 90.29           H  
ATOM   4256  HZ2 TRP A 300      23.980   2.010  84.538  1.00 90.29           H  
ATOM   4257  HZ3 TRP A 300      19.819   2.188  83.445  1.00 90.29           H  
ATOM   4258  HH2 TRP A 300      22.212   2.202  82.786  1.00 90.29           H  
ATOM   4259  N   HIS A 301      20.022   5.419  89.845  1.00 83.39           N  
ATOM   4260  CA  HIS A 301      20.011   6.792  89.334  1.00 83.39           C  
ATOM   4261  C   HIS A 301      21.035   7.682  90.064  1.00 83.39           C  
ATOM   4262  O   HIS A 301      21.659   7.273  91.042  1.00 83.39           O  
ATOM   4263  CB  HIS A 301      18.575   7.341  89.408  1.00 83.39           C  
ATOM   4264  CG  HIS A 301      18.004   7.376  90.803  1.00 83.39           C  
ATOM   4265  CD2 HIS A 301      18.151   8.388  91.715  1.00 83.39           C  
ATOM   4266  ND1 HIS A 301      17.233   6.402  91.401  1.00 83.39           N  
ATOM   4267  CE1 HIS A 301      16.939   6.815  92.644  1.00 83.39           C  
ATOM   4268  NE2 HIS A 301      17.484   8.016  92.884  1.00 83.39           N  
ATOM   4269  H   HIS A 301      20.188   5.298  90.833  1.00 83.39           H  
ATOM   4270  HA  HIS A 301      20.303   6.778  88.284  1.00 83.39           H  
ATOM   4271  HB2 HIS A 301      18.548   8.349  88.993  1.00 83.39           H  
ATOM   4272  HB3 HIS A 301      17.927   6.722  88.786  1.00 83.39           H  
ATOM   4273  HD1 HIS A 301      16.835   5.581  90.968  1.00 83.39           H  
ATOM   4274  HD2 HIS A 301      18.691   9.311  91.561  1.00 83.39           H  
ATOM   4275  HE1 HIS A 301      16.312   6.279  93.341  1.00 83.39           H  
ATOM   4276  N   GLY A 302      21.227   8.905  89.561  1.00 74.29           N  
ATOM   4277  CA  GLY A 302      22.199   9.875  90.079  1.00 74.29           C  
ATOM   4278  C   GLY A 302      23.534   9.901  89.321  1.00 74.29           C  
ATOM   4279  O   GLY A 302      23.805   9.075  88.457  1.00 74.29           O  
ATOM   4280  H   GLY A 302      20.664   9.188  88.772  1.00 74.29           H  
ATOM   4281  HA2 GLY A 302      22.405   9.669  91.130  1.00 74.29           H  
ATOM   4282  HA3 GLY A 302      21.758  10.870  90.021  1.00 74.29           H  
ATOM   4283  N   GLU A 303      24.393  10.869  89.641  1.00 70.38           N  
ATOM   4284  CA  GLU A 303      25.621  11.160  88.871  1.00 70.38           C  
ATOM   4285  C   GLU A 303      26.670  10.036  88.898  1.00 70.38           C  
ATOM   4286  O   GLU A 303      27.537   9.965  88.031  1.00 70.38           O  
ATOM   4287  CB  GLU A 303      26.265  12.445  89.412  1.00 70.38           C  
ATOM   4288  CG  GLU A 303      25.356  13.677  89.270  1.00 70.38           C  
ATOM   4289  CD  GLU A 303      26.044  14.979  89.716  1.00 70.38           C  
ATOM   4290  OE1 GLU A 303      25.512  16.055  89.368  1.00 70.38           O  
ATOM   4291  OE2 GLU A 303      27.082  14.902  90.415  1.00 70.38           O1-
ATOM   4292  H   GLU A 303      24.110  11.558  90.324  1.00 70.38           H  
ATOM   4293  HA  GLU A 303      25.359  11.319  87.825  1.00 70.38           H  
ATOM   4294  HB2 GLU A 303      27.185  12.630  88.858  1.00 70.38           H  
ATOM   4295  HB3 GLU A 303      26.514  12.296  90.463  1.00 70.38           H  
ATOM   4296  HG2 GLU A 303      24.459  13.531  89.871  1.00 70.38           H  
ATOM   4297  HG3 GLU A 303      25.057  13.766  88.226  1.00 70.38           H  
ATOM   4298  N   ASN A 304      26.591   9.144  89.888  1.00 70.95           N  
ATOM   4299  CA  ASN A 304      27.571   8.078  90.092  1.00 70.95           C  
ATOM   4300  C   ASN A 304      27.195   6.759  89.403  1.00 70.95           C  
ATOM   4301  O   ASN A 304      27.943   5.785  89.524  1.00 70.95           O  
ATOM   4302  CB  ASN A 304      27.802   7.903  91.600  1.00 70.95           C  
ATOM   4303  CG  ASN A 304      28.450   9.122  92.226  1.00 70.95           C  
ATOM   4304  ND2 ASN A 304      28.043   9.494  93.416  1.00 70.95           N  
ATOM   4305  OD1 ASN A 304      29.341   9.746  91.683  1.00 70.95           O  
ATOM   4306  H   ASN A 304      25.823   9.241  90.536  1.00 70.95           H  
ATOM   4307  HA  ASN A 304      28.514   8.384  89.643  1.00 70.95           H  
ATOM   4308  HB2 ASN A 304      26.852   7.689  92.090  1.00 70.95           H  
ATOM   4309  HB3 ASN A 304      28.472   7.059  91.768  1.00 70.95           H  
ATOM   4310 HD21 ASN A 304      28.438  10.363  93.748  1.00 70.95           H  
ATOM   4311 HD22 ASN A 304      27.267   9.028  93.866  1.00 70.95           H  
ATOM   4312  N   VAL A 305      26.052   6.691  88.707  1.00 76.46           N  
ATOM   4313  CA  VAL A 305      25.700   5.491  87.943  1.00 76.46           C  
ATOM   4314  C   VAL A 305      26.274   5.557  86.533  1.00 76.46           C  
ATOM   4315  O   VAL A 305      26.218   6.582  85.858  1.00 76.46           O  
ATOM   4316  CB  VAL A 305      24.205   5.128  87.972  1.00 76.46           C  
ATOM   4317  CG1 VAL A 305      23.735   4.914  89.416  1.00 76.46           C  
ATOM   4318  CG2 VAL A 305      23.235   6.075  87.265  1.00 76.46           C  
ATOM   4319  H   VAL A 305      25.499   7.526  88.578  1.00 76.46           H  
ATOM   4320  HA  VAL A 305      26.190   4.645  88.425  1.00 76.46           H  
ATOM   4321  HB  VAL A 305      24.128   4.170  87.458  1.00 76.46           H  
ATOM   4322 HG11 VAL A 305      22.714   4.533  89.415  1.00 76.46           H  
ATOM   4323 HG12 VAL A 305      24.379   4.194  89.919  1.00 76.46           H  
ATOM   4324 HG13 VAL A 305      23.755   5.857  89.964  1.00 76.46           H  
ATOM   4325 HG21 VAL A 305      22.297   5.548  87.092  1.00 76.46           H  
ATOM   4326 HG22 VAL A 305      23.027   6.940  87.896  1.00 76.46           H  
ATOM   4327 HG23 VAL A 305      23.642   6.399  86.307  1.00 76.46           H  
ATOM   4328  N   GLY A 306      26.851   4.443  86.081  1.00 86.13           N  
ATOM   4329  CA  GLY A 306      27.301   4.305  84.700  1.00 86.13           C  
ATOM   4330  C   GLY A 306      26.133   4.283  83.710  1.00 86.13           C  
ATOM   4331  O   GLY A 306      24.966   4.269  84.086  1.00 86.13           O  
ATOM   4332  H   GLY A 306      26.889   3.638  86.690  1.00 86.13           H  
ATOM   4333  HA2 GLY A 306      27.870   3.382  84.592  1.00 86.13           H  
ATOM   4334  HA3 GLY A 306      27.950   5.145  84.449  1.00 86.13           H  
ATOM   4335  N   LEU A 307      26.458   4.207  82.420  1.00 93.54           N  
ATOM   4336  CA  LEU A 307      25.455   4.118  81.353  1.00 93.54           C  
ATOM   4337  C   LEU A 307      24.735   2.766  81.299  1.00 93.54           C  
ATOM   4338  O   LEU A 307      23.691   2.670  80.656  1.00 93.54           O  
ATOM   4339  CB  LEU A 307      26.143   4.387  80.008  1.00 93.54           C  
ATOM   4340  CG  LEU A 307      26.616   5.835  79.813  1.00 93.54           C  
ATOM   4341  CD1 LEU A 307      27.400   5.925  78.506  1.00 93.54           C  
ATOM   4342  CD2 LEU A 307      25.452   6.823  79.748  1.00 93.54           C  
ATOM   4343  H   LEU A 307      27.434   4.258  82.162  1.00 93.54           H  
ATOM   4344  HA  LEU A 307      24.679   4.865  81.523  1.00 93.54           H  
ATOM   4345  HB2 LEU A 307      26.992   3.710  79.907  1.00 93.54           H  
ATOM   4346  HB3 LEU A 307      25.436   4.148  79.213  1.00 93.54           H  
ATOM   4347  HG  LEU A 307      27.281   6.120  80.628  1.00 93.54           H  
ATOM   4348 HD11 LEU A 307      26.749   5.675  77.667  1.00 93.54           H  
ATOM   4349 HD12 LEU A 307      27.772   6.941  78.373  1.00 93.54           H  
ATOM   4350 HD13 LEU A 307      28.244   5.237  78.539  1.00 93.54           H  
ATOM   4351 HD21 LEU A 307      25.820   7.817  79.497  1.00 93.54           H  
ATOM   4352 HD22 LEU A 307      24.731   6.509  78.991  1.00 93.54           H  
ATOM   4353 HD23 LEU A 307      24.945   6.879  80.712  1.00 93.54           H  
ATOM   4354  N   ILE A 308      25.296   1.726  81.928  1.00 96.77           N  
ATOM   4355  CA  ILE A 308      24.750   0.368  81.912  1.00 96.77           C  
ATOM   4356  C   ILE A 308      24.742  -0.270  83.300  1.00 96.77           C  
ATOM   4357  O   ILE A 308      25.614  -0.001  84.131  1.00 96.77           O  
ATOM   4358  CB  ILE A 308      25.459  -0.544  80.880  1.00 96.77           C  
ATOM   4359  CG1 ILE A 308      26.912  -0.917  81.253  1.00 96.77           C  
ATOM   4360  CG2 ILE A 308      25.422   0.098  79.483  1.00 96.77           C  
ATOM   4361  CD1 ILE A 308      27.417  -2.156  80.503  1.00 96.77           C  
ATOM   4362  H   ILE A 308      26.115   1.893  82.493  1.00 96.77           H  
ATOM   4363  HA  ILE A 308      23.706   0.438  81.607  1.00 96.77           H  
ATOM   4364  HB  ILE A 308      24.880  -1.467  80.832  1.00 96.77           H  
ATOM   4365 HG12 ILE A 308      26.987  -1.149  82.316  1.00 96.77           H  
ATOM   4366 HG13 ILE A 308      27.573  -0.075  81.048  1.00 96.77           H  
ATOM   4367 HG21 ILE A 308      24.412   0.454  79.278  1.00 96.77           H  
ATOM   4368 HG22 ILE A 308      25.692  -0.640  78.726  1.00 96.77           H  
ATOM   4369 HG23 ILE A 308      26.111   0.940  79.425  1.00 96.77           H  
ATOM   4370 HD11 ILE A 308      28.460  -2.338  80.761  1.00 96.77           H  
ATOM   4371 HD12 ILE A 308      26.825  -3.025  80.790  1.00 96.77           H  
ATOM   4372 HD13 ILE A 308      27.336  -2.019  79.424  1.00 96.77           H  
ATOM   4373  N   GLY A 309      23.782  -1.162  83.517  1.00 95.54           N  
ATOM   4374  CA  GLY A 309      23.776  -2.129  84.607  1.00 95.54           C  
ATOM   4375  C   GLY A 309      23.523  -3.529  84.056  1.00 95.54           C  
ATOM   4376  O   GLY A 309      23.084  -3.691  82.916  1.00 95.54           O  
ATOM   4377  H   GLY A 309      23.115  -1.316  82.775  1.00 95.54           H  
ATOM   4378  HA2 GLY A 309      24.737  -2.125  85.119  1.00 95.54           H  
ATOM   4379  HA3 GLY A 309      23.003  -1.877  85.332  1.00 95.54           H  
ATOM   4380  N   HIS A 310      23.862  -4.552  84.834  1.00 94.80           N  
ATOM   4381  CA  HIS A 310      23.710  -5.934  84.401  1.00 94.80           C  
ATOM   4382  C   HIS A 310      23.426  -6.873  85.571  1.00 94.80           C  
ATOM   4383  O   HIS A 310      23.925  -6.673  86.679  1.00 94.80           O  
ATOM   4384  CB  HIS A 310      24.958  -6.382  83.616  1.00 94.80           C  
ATOM   4385  CG  HIS A 310      26.241  -6.384  84.413  1.00 94.80           C  
ATOM   4386  CD2 HIS A 310      26.799  -7.449  85.067  1.00 94.80           C  
ATOM   4387  ND1 HIS A 310      27.074  -5.306  84.615  1.00 94.80           N  
ATOM   4388  CE1 HIS A 310      28.102  -5.712  85.379  1.00 94.80           C  
ATOM   4389  NE2 HIS A 310      27.984  -7.015  85.673  1.00 94.80           N  
ATOM   4390  H   HIS A 310      24.179  -4.395  85.779  1.00 94.80           H  
ATOM   4391  HA  HIS A 310      22.848  -5.987  83.735  1.00 94.80           H  
ATOM   4392  HB2 HIS A 310      24.785  -7.387  83.230  1.00 94.80           H  
ATOM   4393  HB3 HIS A 310      25.086  -5.722  82.758  1.00 94.80           H  
ATOM   4394  HD1 HIS A 310      26.934  -4.374  84.252  1.00 94.80           H  
ATOM   4395  HD2 HIS A 310      26.392  -8.449  85.109  1.00 94.80           H  
ATOM   4396  HE1 HIS A 310      28.917  -5.084  85.706  1.00 94.80           H  
ATOM   4397  N   ALA A 311      22.685  -7.940  85.283  1.00 87.33           N  
ATOM   4398  CA  ALA A 311      22.647  -9.148  86.091  1.00 87.33           C  
ATOM   4399  C   ALA A 311      23.324 -10.261  85.282  1.00 87.33           C  
ATOM   4400  O   ALA A 311      22.869 -10.631  84.196  1.00 87.33           O  
ATOM   4401  CB  ALA A 311      21.204  -9.457  86.499  1.00 87.33           C  
ATOM   4402  H   ALA A 311      22.319  -8.012  84.345  1.00 87.33           H  
ATOM   4403  HA  ALA A 311      23.215  -8.994  87.009  1.00 87.33           H  
ATOM   4404  HB1 ALA A 311      20.589  -9.651  85.619  1.00 87.33           H  
ATOM   4405  HB2 ALA A 311      21.184 -10.337  87.142  1.00 87.33           H  
ATOM   4406  HB3 ALA A 311      20.790  -8.610  87.046  1.00 87.33           H  
ATOM   4407  N   ALA A 312      24.475 -10.728  85.775  1.00 72.40           N  
ATOM   4408  CA  ALA A 312      25.270 -11.743  85.092  1.00 72.40           C  
ATOM   4409  C   ALA A 312      24.524 -13.082  85.037  1.00 72.40           C  
ATOM   4410  O   ALA A 312      23.848 -13.450  86.001  1.00 72.40           O  
ATOM   4411  CB  ALA A 312      26.628 -11.882  85.793  1.00 72.40           C  
ATOM   4412  H   ALA A 312      24.786 -10.396  86.677  1.00 72.40           H  
ATOM   4413  HA  ALA A 312      25.443 -11.414  84.067  1.00 72.40           H  
ATOM   4414  HB1 ALA A 312      26.481 -12.218  86.819  1.00 72.40           H  
ATOM   4415  HB2 ALA A 312      27.235 -12.617  85.265  1.00 72.40           H  
ATOM   4416  HB3 ALA A 312      27.147 -10.924  85.790  1.00 72.40           H  
ATOM   4417  N   ALA A 313      24.696 -13.823  83.938  1.00 70.06           N  
ATOM   4418  CA  ALA A 313      24.153 -15.169  83.818  1.00 70.06           C  
ATOM   4419  C   ALA A 313      24.678 -16.067  84.953  1.00 70.06           C  
ATOM   4420  O   ALA A 313      25.885 -16.120  85.214  1.00 70.06           O  
ATOM   4421  CB  ALA A 313      24.502 -15.730  82.436  1.00 70.06           C  
ATOM   4422  H   ALA A 313      25.240 -13.465  83.165  1.00 70.06           H  
ATOM   4423  HA  ALA A 313      23.067 -15.105  83.896  1.00 70.06           H  
ATOM   4424  HB1 ALA A 313      25.584 -15.805  82.325  1.00 70.06           H  
ATOM   4425  HB2 ALA A 313      24.109 -15.078  81.657  1.00 70.06           H  
ATOM   4426  HB3 ALA A 313      24.063 -16.721  82.319  1.00 70.06           H  
ATOM   4427  N   ARG A 314      23.760 -16.764  85.623  1.00 54.99           N  
ATOM   4428  CA  ARG A 314      24.049 -17.768  86.652  1.00 54.99           C  
ATOM   4429  C   ARG A 314      23.457 -19.121  86.281  1.00 54.99           C  
ATOM   4430  O   ARG A 314      22.324 -19.134  85.733  1.00 54.99           O  
ATOM   4431  CB  ARG A 314      23.533 -17.318  88.022  1.00 54.99           C  
ATOM   4432  CG  ARG A 314      24.169 -16.029  88.561  1.00 54.99           C  
ATOM   4433  CD  ARG A 314      23.677 -15.841  89.995  1.00 54.99           C  
ATOM   4434  NE  ARG A 314      24.244 -14.662  90.661  1.00 54.99           N  
ATOM   4435  CZ  ARG A 314      24.198 -14.443  91.959  1.00 54.99           C  
ATOM   4436  NH1 ARG A 314      23.668 -15.298  92.791  1.00 54.99           N1+
ATOM   4437  NH2 ARG A 314      24.684 -13.339  92.451  1.00 54.99           N  
ATOM   4438  OXT ARG A 314      24.141 -20.109  86.619  1.00 54.99           O1-
ATOM   4439  H   ARG A 314      22.796 -16.694  85.329  1.00 54.99           H  
ATOM   4440  HA  ARG A 314      25.124 -17.934  86.714  1.00 54.99           H  
ATOM   4441  HB2 ARG A 314      23.756 -18.126  88.719  1.00 54.99           H  
ATOM   4442  HB3 ARG A 314      22.451 -17.191  87.973  1.00 54.99           H  
ATOM   4443  HG2 ARG A 314      23.866 -15.179  87.952  1.00 54.99           H  
ATOM   4444  HG3 ARG A 314      25.256 -16.123  88.551  1.00 54.99           H  
ATOM   4445  HD2 ARG A 314      23.948 -16.733  90.560  1.00 54.99           H  
ATOM   4446  HD3 ARG A 314      22.591 -15.741  89.974  1.00 54.99           H  
ATOM   4447  HE  ARG A 314      24.556 -13.918  90.055  1.00 54.99           H  
ATOM   4448 HH11 ARG A 314      23.121 -16.046  92.389  1.00 54.99           H  
ATOM   4449 HH12 ARG A 314      23.521 -15.064  93.763  1.00 54.99           H  
ATOM   4450 HH21 ARG A 314      24.994 -12.623  91.810  1.00 54.99           H  
ATOM   4451 HH22 ARG A 314      24.560 -13.132  93.432  1.00 54.99           H  
TER    4452      ARG A 314 
ATOM   4453  N   MET B   1      37.127  23.041  54.088  1.00 48.17           N  
ATOM   4454  CA  MET B   1      36.750  21.626  53.885  1.00 48.17           C  
ATOM   4455  C   MET B   1      37.137  21.253  52.465  1.00 48.17           C  
ATOM   4456  O   MET B   1      36.848  22.036  51.569  1.00 48.17           O  
ATOM   4457  CB  MET B   1      35.242  21.440  54.130  1.00 48.17           C  
ATOM   4458  CG  MET B   1      34.957  20.383  55.196  1.00 48.17           C  
ATOM   4459  SD  MET B   1      33.289  20.554  55.871  1.00 48.17           S  
ATOM   4460  CE  MET B   1      33.107  18.970  56.735  1.00 48.17           C  
ATOM   4461  H   MET B   1      36.828  23.355  55.000  1.00 48.17           H  
ATOM   4462  HA  MET B   1      37.303  20.989  54.576  1.00 48.17           H  
ATOM   4463  HB2 MET B   1      34.808  22.383  54.463  1.00 48.17           H  
ATOM   4464  HB3 MET B   1      34.734  21.154  53.208  1.00 48.17           H  
ATOM   4465  HG2 MET B   1      35.070  19.393  54.754  1.00 48.17           H  
ATOM   4466  HG3 MET B   1      35.667  20.486  56.018  1.00 48.17           H  
ATOM   4467  HE1 MET B   1      33.881  18.864  57.495  1.00 48.17           H  
ATOM   4468  HE2 MET B   1      33.176  18.153  56.016  1.00 48.17           H  
ATOM   4469  HE3 MET B   1      32.126  18.931  57.209  1.00 48.17           H  
ATOM   4470  H2  MET B   1      36.670  23.594  53.377  1.00 48.17           H  
ATOM   4471  H3  MET B   1      38.125  23.156  53.990  1.00 48.17           H  
ATOM   4472  N   THR B   2      37.862  20.155  52.250  1.00 66.67           N  
ATOM   4473  CA  THR B   2      38.137  19.650  50.894  1.00 66.67           C  
ATOM   4474  C   THR B   2      36.826  19.184  50.266  1.00 66.67           C  
ATOM   4475  O   THR B   2      36.104  18.419  50.899  1.00 66.67           O  
ATOM   4476  CB  THR B   2      39.136  18.481  50.929  1.00 66.67           C  
ATOM   4477  CG2 THR B   2      40.565  18.986  51.121  1.00 66.67           C  
ATOM   4478  OG1 THR B   2      38.845  17.637  52.022  1.00 66.67           O  
ATOM   4479  H   THR B   2      38.057  19.500  52.995  1.00 66.67           H  
ATOM   4480  HA  THR B   2      38.551  20.446  50.275  1.00 66.67           H  
ATOM   4481  HB  THR B   2      39.083  17.917  49.998  1.00 66.67           H  
ATOM   4482  HG1 THR B   2      38.071  17.121  51.786  1.00 66.67           H  
ATOM   4483 HG21 THR B   2      40.650  19.533  52.061  1.00 66.67           H  
ATOM   4484 HG22 THR B   2      41.244  18.134  51.144  1.00 66.67           H  
ATOM   4485 HG23 THR B   2      40.844  19.634  50.291  1.00 66.67           H  
ATOM   4486  N   ARG B   3      36.512  19.670  49.061  1.00 83.23           N  
ATOM   4487  CA  ARG B   3      35.279  19.320  48.342  1.00 83.23           C  
ATOM   4488  C   ARG B   3      35.332  17.836  47.966  1.00 83.23           C  
ATOM   4489  O   ARG B   3      36.316  17.405  47.365  1.00 83.23           O  
ATOM   4490  CB  ARG B   3      35.126  20.251  47.119  1.00 83.23           C  
ATOM   4491  CG  ARG B   3      33.672  20.502  46.685  1.00 83.23           C  
ATOM   4492  CD  ARG B   3      33.637  21.479  45.492  1.00 83.23           C  
ATOM   4493  NE  ARG B   3      32.292  22.020  45.198  1.00 83.23           N  
ATOM   4494  CZ  ARG B   3      31.917  22.718  44.131  1.00 83.23           C  
ATOM   4495  NH1 ARG B   3      32.749  23.023  43.181  1.00 83.23           N1+
ATOM   4496  NH2 ARG B   3      30.689  23.119  43.969  1.00 83.23           N  
ATOM   4497  H   ARG B   3      37.171  20.272  48.591  1.00 83.23           H  
ATOM   4498  HA  ARG B   3      34.431  19.464  49.013  1.00 83.23           H  
ATOM   4499  HB2 ARG B   3      35.556  21.221  47.368  1.00 83.23           H  
ATOM   4500  HB3 ARG B   3      35.690  19.842  46.281  1.00 83.23           H  
ATOM   4501  HG2 ARG B   3      33.128  20.937  47.524  1.00 83.23           H  
ATOM   4502  HG3 ARG B   3      33.210  19.558  46.396  1.00 83.23           H  
ATOM   4503  HD2 ARG B   3      34.300  22.317  45.706  1.00 83.23           H  
ATOM   4504  HD3 ARG B   3      34.015  20.952  44.615  1.00 83.23           H  
ATOM   4505  HE  ARG B   3      31.521  21.729  45.781  1.00 83.23           H  
ATOM   4506 HH11 ARG B   3      33.664  22.597  43.194  1.00 83.23           H  
ATOM   4507 HH12 ARG B   3      32.380  23.426  42.331  1.00 83.23           H  
ATOM   4508 HH21 ARG B   3      30.005  22.669  44.559  1.00 83.23           H  
ATOM   4509 HH22 ARG B   3      30.360  23.460  43.077  1.00 83.23           H  
ATOM   4510  N   VAL B   4      34.320  17.068  48.353  1.00 90.58           N  
ATOM   4511  CA  VAL B   4      34.187  15.650  47.986  1.00 90.58           C  
ATOM   4512  C   VAL B   4      33.591  15.559  46.581  1.00 90.58           C  
ATOM   4513  O   VAL B   4      32.771  16.395  46.205  1.00 90.58           O  
ATOM   4514  CB  VAL B   4      33.354  14.886  49.036  1.00 90.58           C  
ATOM   4515  CG1 VAL B   4      33.169  13.408  48.677  1.00 90.58           C  
ATOM   4516  CG2 VAL B   4      34.047  14.940  50.407  1.00 90.58           C  
ATOM   4517  H   VAL B   4      33.554  17.499  48.850  1.00 90.58           H  
ATOM   4518  HA  VAL B   4      35.179  15.197  47.956  1.00 90.58           H  
ATOM   4519  HB  VAL B   4      32.373  15.352  49.124  1.00 90.58           H  
ATOM   4520 HG11 VAL B   4      32.533  13.309  47.798  1.00 90.58           H  
ATOM   4521 HG12 VAL B   4      32.664  12.901  49.500  1.00 90.58           H  
ATOM   4522 HG13 VAL B   4      34.131  12.926  48.501  1.00 90.58           H  
ATOM   4523 HG21 VAL B   4      34.114  15.970  50.755  1.00 90.58           H  
ATOM   4524 HG22 VAL B   4      33.458  14.379  51.134  1.00 90.58           H  
ATOM   4525 HG23 VAL B   4      35.044  14.506  50.343  1.00 90.58           H  
ATOM   4526  N   ASN B   5      34.018  14.575  45.787  1.00 94.87           N  
ATOM   4527  CA  ASN B   5      33.388  14.301  44.497  1.00 94.87           C  
ATOM   4528  C   ASN B   5      32.023  13.636  44.752  1.00 94.87           C  
ATOM   4529  O   ASN B   5      32.028  12.496  45.236  1.00 94.87           O  
ATOM   4530  CB  ASN B   5      34.319  13.416  43.645  1.00 94.87           C  
ATOM   4531  CG  ASN B   5      33.765  13.185  42.248  1.00 94.87           C  
ATOM   4532  ND2 ASN B   5      34.301  12.249  41.499  1.00 94.87           N  
ATOM   4533  OD1 ASN B   5      32.843  13.836  41.807  1.00 94.87           O  
ATOM   4534  H   ASN B   5      34.667  13.894  46.155  1.00 94.87           H  
ATOM   4535  HA  ASN B   5      33.243  15.243  43.968  1.00 94.87           H  
ATOM   4536  HB2 ASN B   5      34.470  12.454  44.135  1.00 94.87           H  
ATOM   4537  HB3 ASN B   5      35.288  13.904  43.540  1.00 94.87           H  
ATOM   4538 HD21 ASN B   5      33.969  12.235  40.545  1.00 94.87           H  
ATOM   4539 HD22 ASN B   5      35.119  11.732  41.790  1.00 94.87           H  
ATOM   4540  N   PRO B   6      30.890  14.302  44.467  1.00 97.89           N  
ATOM   4541  CA  PRO B   6      29.583  13.807  44.870  1.00 97.89           C  
ATOM   4542  C   PRO B   6      29.276  12.443  44.249  1.00 97.89           C  
ATOM   4543  O   PRO B   6      29.870  12.025  43.248  1.00 97.89           O  
ATOM   4544  CB  PRO B   6      28.575  14.887  44.468  1.00 97.89           C  
ATOM   4545  CG  PRO B   6      29.270  15.638  43.335  1.00 97.89           C  
ATOM   4546  CD  PRO B   6      30.748  15.535  43.702  1.00 97.89           C  
ATOM   4547  HA  PRO B   6      29.567  13.699  45.954  1.00 97.89           H  
ATOM   4548  HB2 PRO B   6      27.628  14.457  44.144  1.00 97.89           H  
ATOM   4549  HB3 PRO B   6      28.418  15.564  45.308  1.00 97.89           H  
ATOM   4550  HG2 PRO B   6      29.087  15.121  42.393  1.00 97.89           H  
ATOM   4551  HG3 PRO B   6      28.937  16.674  43.271  1.00 97.89           H  
ATOM   4552  HD2 PRO B   6      31.032  16.382  44.327  1.00 97.89           H  
ATOM   4553  HD3 PRO B   6      31.348  15.526  42.793  1.00 97.89           H  
ATOM   4554  N   LYS B   7      28.349  11.725  44.879  1.00 98.67           N  
ATOM   4555  CA  LYS B   7      27.878  10.408  44.443  1.00 98.67           C  
ATOM   4556  C   LYS B   7      26.369  10.357  44.574  1.00 98.67           C  
ATOM   4557  O   LYS B   7      25.796  10.957  45.482  1.00 98.67           O  
ATOM   4558  CB  LYS B   7      28.510   9.281  45.278  1.00 98.67           C  
ATOM   4559  CG  LYS B   7      30.040   9.258  45.288  1.00 98.67           C  
ATOM   4560  CD  LYS B   7      30.636   8.811  43.956  1.00 98.67           C  
ATOM   4561  CE  LYS B   7      32.156   8.968  44.005  1.00 98.67           C  
ATOM   4562  NZ  LYS B   7      32.572  10.209  43.323  1.00 98.67           N1+
ATOM   4563  H   LYS B   7      27.892  12.149  45.674  1.00 98.67           H  
ATOM   4564  HA  LYS B   7      28.123  10.257  43.392  1.00 98.67           H  
ATOM   4565  HB2 LYS B   7      28.182   9.389  46.312  1.00 98.67           H  
ATOM   4566  HB3 LYS B   7      28.141   8.318  44.926  1.00 98.67           H  
ATOM   4567  HG2 LYS B   7      30.431  10.237  45.566  1.00 98.67           H  
ATOM   4568  HG3 LYS B   7      30.353   8.545  46.052  1.00 98.67           H  
ATOM   4569  HD2 LYS B   7      30.210   9.385  43.133  1.00 98.67           H  
ATOM   4570  HD3 LYS B   7      30.398   7.758  43.808  1.00 98.67           H  
ATOM   4571  HE2 LYS B   7      32.488   8.955  45.044  1.00 98.67           H  
ATOM   4572  HE3 LYS B   7      32.601   8.112  43.497  1.00 98.67           H  
ATOM   4573  HZ1 LYS B   7      32.081  11.002  43.710  1.00 98.67           H  
ATOM   4574  HZ2 LYS B   7      32.328  10.107  42.348  1.00 98.67           H  
ATOM   4575  HZ3 LYS B   7      33.572  10.332  43.387  1.00 98.67           H  
ATOM   4576  N   LEU B   8      25.738   9.624  43.674  1.00 98.91           N  
ATOM   4577  CA  LEU B   8      24.295   9.451  43.665  1.00 98.91           C  
ATOM   4578  C   LEU B   8      23.965   8.029  43.248  1.00 98.91           C  
ATOM   4579  O   LEU B   8      24.506   7.550  42.256  1.00 98.91           O  
ATOM   4580  CB  LEU B   8      23.699  10.471  42.682  1.00 98.91           C  
ATOM   4581  CG  LEU B   8      22.171  10.377  42.541  1.00 98.91           C  
ATOM   4582  CD1 LEU B   8      21.448  10.835  43.807  1.00 98.91           C  
ATOM   4583  CD2 LEU B   8      21.728  11.249  41.375  1.00 98.91           C  
ATOM   4584  H   LEU B   8      26.277   9.158  42.958  1.00 98.91           H  
ATOM   4585  HA  LEU B   8      23.892   9.626  44.663  1.00 98.91           H  
ATOM   4586  HB2 LEU B   8      24.148  10.301  41.703  1.00 98.91           H  
ATOM   4587  HB3 LEU B   8      23.966  11.477  43.005  1.00 98.91           H  
ATOM   4588  HG  LEU B   8      21.875   9.354  42.312  1.00 98.91           H  
ATOM   4589 HD11 LEU B   8      21.774  11.837  44.089  1.00 98.91           H  
ATOM   4590 HD12 LEU B   8      21.649  10.146  44.627  1.00 98.91           H  
ATOM   4591 HD13 LEU B   8      20.372  10.847  43.627  1.00 98.91           H  
ATOM   4592 HD21 LEU B   8      22.230  10.932  40.461  1.00 98.91           H  
ATOM   4593 HD22 LEU B   8      20.652  11.133  41.238  1.00 98.91           H  
ATOM   4594 HD23 LEU B   8      21.977  12.291  41.572  1.00 98.91           H  
ATOM   4595  N   ILE B   9      23.031   7.397  43.947  1.00 98.96           N  
ATOM   4596  CA  ILE B   9      22.357   6.188  43.482  1.00 98.96           C  
ATOM   4597  C   ILE B   9      20.858   6.315  43.744  1.00 98.96           C  
ATOM   4598  O   ILE B   9      20.442   6.842  44.777  1.00 98.96           O  
ATOM   4599  CB  ILE B   9      23.012   4.921  44.074  1.00 98.96           C  
ATOM   4600  CG1 ILE B   9      22.346   3.656  43.489  1.00 98.96           C  
ATOM   4601  CG2 ILE B   9      23.021   4.919  45.617  1.00 98.96           C  
ATOM   4602  CD1 ILE B   9      23.178   2.376  43.636  1.00 98.96           C  
ATOM   4603  H   ILE B   9      22.667   7.832  44.783  1.00 98.96           H  
ATOM   4604  HA  ILE B   9      22.475   6.130  42.399  1.00 98.96           H  
ATOM   4605  HB  ILE B   9      24.052   4.924  43.745  1.00 98.96           H  
ATOM   4606 HG12 ILE B   9      21.372   3.511  43.955  1.00 98.96           H  
ATOM   4607 HG13 ILE B   9      22.167   3.801  42.423  1.00 98.96           H  
ATOM   4608 HG21 ILE B   9      23.529   4.033  45.996  1.00 98.96           H  
ATOM   4609 HG22 ILE B   9      22.006   4.948  46.014  1.00 98.96           H  
ATOM   4610 HG23 ILE B   9      23.559   5.791  45.989  1.00 98.96           H  
ATOM   4611 HD11 ILE B   9      23.463   2.203  44.673  1.00 98.96           H  
ATOM   4612 HD12 ILE B   9      24.073   2.454  43.020  1.00 98.96           H  
ATOM   4613 HD13 ILE B   9      22.593   1.527  43.283  1.00 98.96           H  
ATOM   4614  N   ILE B  10      20.049   5.853  42.794  1.00 98.95           N  
ATOM   4615  CA  ILE B  10      18.587   5.817  42.880  1.00 98.95           C  
ATOM   4616  C   ILE B  10      18.076   4.419  42.529  1.00 98.95           C  
ATOM   4617  O   ILE B  10      18.731   3.707  41.767  1.00 98.95           O  
ATOM   4618  CB  ILE B  10      17.930   6.900  41.989  1.00 98.95           C  
ATOM   4619  CG1 ILE B  10      18.022   6.600  40.477  1.00 98.95           C  
ATOM   4620  CG2 ILE B  10      18.509   8.290  42.296  1.00 98.95           C  
ATOM   4621  CD1 ILE B  10      17.274   7.616  39.607  1.00 98.95           C  
ATOM   4622  H   ILE B  10      20.463   5.449  41.967  1.00 98.95           H  
ATOM   4623  HA  ILE B  10      18.300   6.017  43.912  1.00 98.95           H  
ATOM   4624  HB  ILE B  10      16.874   6.915  42.259  1.00 98.95           H  
ATOM   4625 HG12 ILE B  10      19.067   6.572  40.168  1.00 98.95           H  
ATOM   4626 HG13 ILE B  10      17.581   5.623  40.273  1.00 98.95           H  
ATOM   4627 HG21 ILE B  10      19.493   8.403  41.842  1.00 98.95           H  
ATOM   4628 HG22 ILE B  10      18.605   8.392  43.377  1.00 98.95           H  
ATOM   4629 HG23 ILE B  10      17.842   9.070  41.929  1.00 98.95           H  
ATOM   4630 HD11 ILE B  10      17.784   8.580  39.623  1.00 98.95           H  
ATOM   4631 HD12 ILE B  10      17.241   7.254  38.579  1.00 98.95           H  
ATOM   4632 HD13 ILE B  10      16.253   7.738  39.968  1.00 98.95           H  
ATOM   4633  N   HIS B  11      16.896   4.041  43.025  1.00 98.65           N  
ATOM   4634  CA  HIS B  11      16.179   2.856  42.559  1.00 98.65           C  
ATOM   4635  C   HIS B  11      14.705   3.130  42.268  1.00 98.65           C  
ATOM   4636  O   HIS B  11      14.048   3.916  42.944  1.00 98.65           O  
ATOM   4637  CB  HIS B  11      16.338   1.658  43.508  1.00 98.65           C  
ATOM   4638  CG  HIS B  11      15.617   1.783  44.831  1.00 98.65           C  
ATOM   4639  CD2 HIS B  11      16.218   1.997  46.035  1.00 98.65           C  
ATOM   4640  ND1 HIS B  11      14.273   1.616  45.097  1.00 98.65           N  
ATOM   4641  CE1 HIS B  11      14.091   1.759  46.421  1.00 98.65           C  
ATOM   4642  NE2 HIS B  11      15.254   1.992  47.034  1.00 98.65           N  
ATOM   4643  H   HIS B  11      16.419   4.665  43.659  1.00 98.65           H  
ATOM   4644  HA  HIS B  11      16.625   2.568  41.607  1.00 98.65           H  
ATOM   4645  HB2 HIS B  11      17.401   1.501  43.695  1.00 98.65           H  
ATOM   4646  HB3 HIS B  11      15.968   0.764  43.008  1.00 98.65           H  
ATOM   4647  HD1 HIS B  11      13.509   1.487  44.450  1.00 98.65           H  
ATOM   4648  HD2 HIS B  11      17.283   2.074  46.193  1.00 98.65           H  
ATOM   4649  HE1 HIS B  11      13.142   1.706  46.935  1.00 98.65           H  
ATOM   4650  N   GLY B  12      14.189   2.397  41.284  1.00 96.37           N  
ATOM   4651  CA  GLY B  12      12.784   2.302  40.906  1.00 96.37           C  
ATOM   4652  C   GLY B  12      12.115   1.001  41.360  1.00 96.37           C  
ATOM   4653  O   GLY B  12      11.064   0.655  40.828  1.00 96.37           O  
ATOM   4654  H   GLY B  12      14.835   1.813  40.775  1.00 96.37           H  
ATOM   4655  HA2 GLY B  12      12.234   3.147  41.320  1.00 96.37           H  
ATOM   4656  HA3 GLY B  12      12.718   2.359  39.819  1.00 96.37           H  
ATOM   4657  N   GLY B  13      12.733   0.241  42.267  1.00 93.61           N  
ATOM   4658  CA  GLY B  13      12.172  -0.977  42.867  1.00 93.61           C  
ATOM   4659  C   GLY B  13      12.815  -2.284  42.401  1.00 93.61           C  
ATOM   4660  O   GLY B  13      13.787  -2.275  41.651  1.00 93.61           O  
ATOM   4661  H   GLY B  13      13.659   0.520  42.558  1.00 93.61           H  
ATOM   4662  HA2 GLY B  13      11.098  -1.030  42.692  1.00 93.61           H  
ATOM   4663  HA3 GLY B  13      12.326  -0.911  43.944  1.00 93.61           H  
ATOM   4664  N   ALA B  14      12.271  -3.410  42.857  1.00 85.89           N  
ATOM   4665  CA  ALA B  14      12.699  -4.777  42.546  1.00 85.89           C  
ATOM   4666  C   ALA B  14      11.618  -5.551  41.763  1.00 85.89           C  
ATOM   4667  O   ALA B  14      11.308  -6.709  42.047  1.00 85.89           O  
ATOM   4668  CB  ALA B  14      13.141  -5.460  43.847  1.00 85.89           C  
ATOM   4669  H   ALA B  14      11.494  -3.329  43.496  1.00 85.89           H  
ATOM   4670  HA  ALA B  14      13.568  -4.738  41.888  1.00 85.89           H  
ATOM   4671  HB1 ALA B  14      14.062  -4.998  44.203  1.00 85.89           H  
ATOM   4672  HB2 ALA B  14      13.343  -6.516  43.664  1.00 85.89           H  
ATOM   4673  HB3 ALA B  14      12.369  -5.369  44.611  1.00 85.89           H  
ATOM   4674  N   SER B  15      11.004  -4.872  40.794  1.00 78.55           N  
ATOM   4675  CA  SER B  15       9.935  -5.397  39.943  1.00 78.55           C  
ATOM   4676  C   SER B  15      10.440  -5.656  38.517  1.00 78.55           C  
ATOM   4677  O   SER B  15      11.441  -5.069  38.105  1.00 78.55           O  
ATOM   4678  CB  SER B  15       8.765  -4.408  39.961  1.00 78.55           C  
ATOM   4679  OG  SER B  15       8.993  -3.352  39.060  1.00 78.55           O  
ATOM   4680  H   SER B  15      11.368  -3.959  40.559  1.00 78.55           H  
ATOM   4681  HA  SER B  15       9.581  -6.343  40.352  1.00 78.55           H  
ATOM   4682  HB2 SER B  15       8.641  -4.006  40.967  1.00 78.55           H  
ATOM   4683  HB3 SER B  15       7.832  -4.890  39.669  1.00 78.55           H  
ATOM   4684  HG  SER B  15       8.860  -3.706  38.178  1.00 78.55           H  
ATOM   4685  N   SER B  16       9.712  -6.473  37.755  1.00 73.23           N  
ATOM   4686  CA  SER B  16       9.963  -6.763  36.342  1.00 73.23           C  
ATOM   4687  C   SER B  16      10.130  -5.501  35.487  1.00 73.23           C  
ATOM   4688  O   SER B  16       9.484  -4.470  35.710  1.00 73.23           O  
ATOM   4689  CB  SER B  16       8.817  -7.621  35.796  1.00 73.23           C  
ATOM   4690  OG  SER B  16       9.014  -7.941  34.436  1.00 73.23           O  
ATOM   4691  H   SER B  16       8.910  -6.938  38.159  1.00 73.23           H  
ATOM   4692  HA  SER B  16      10.876  -7.353  36.271  1.00 73.23           H  
ATOM   4693  HB2 SER B  16       8.760  -8.545  36.371  1.00 73.23           H  
ATOM   4694  HB3 SER B  16       7.874  -7.085  35.900  1.00 73.23           H  
ATOM   4695  HG  SER B  16       8.289  -8.539  34.241  1.00 73.23           H  
ATOM   4696  N   LEU B  17      11.032  -5.597  34.505  1.00 72.29           N  
ATOM   4697  CA  LEU B  17      11.248  -4.579  33.476  1.00 72.29           C  
ATOM   4698  C   LEU B  17      10.073  -4.505  32.497  1.00 72.29           C  
ATOM   4699  O   LEU B  17       9.795  -3.426  31.971  1.00 72.29           O  
ATOM   4700  CB  LEU B  17      12.529  -4.923  32.689  1.00 72.29           C  
ATOM   4701  CG  LEU B  17      13.837  -4.550  33.400  1.00 72.29           C  
ATOM   4702  CD1 LEU B  17      15.020  -5.223  32.705  1.00 72.29           C  
ATOM   4703  CD2 LEU B  17      14.063  -3.037  33.383  1.00 72.29           C  
ATOM   4704  H   LEU B  17      11.457  -6.504  34.372  1.00 72.29           H  
ATOM   4705  HA  LEU B  17      11.340  -3.598  33.942  1.00 72.29           H  
ATOM   4706  HB2 LEU B  17      12.506  -4.408  31.729  1.00 72.29           H  
ATOM   4707  HB3 LEU B  17      12.526  -5.993  32.476  1.00 72.29           H  
ATOM   4708  HG  LEU B  17      13.802  -4.892  34.435  1.00 72.29           H  
ATOM   4709 HD11 LEU B  17      15.075  -4.907  31.663  1.00 72.29           H  
ATOM   4710 HD12 LEU B  17      15.948  -4.963  33.212  1.00 72.29           H  
ATOM   4711 HD13 LEU B  17      14.902  -6.306  32.746  1.00 72.29           H  
ATOM   4712 HD21 LEU B  17      13.952  -2.648  32.370  1.00 72.29           H  
ATOM   4713 HD22 LEU B  17      13.329  -2.554  34.028  1.00 72.29           H  
ATOM   4714 HD23 LEU B  17      15.063  -2.811  33.754  1.00 72.29           H  
ATOM   4715  N   GLU B  18       9.410  -5.633  32.236  1.00 67.14           N  
ATOM   4716  CA  GLU B  18       8.364  -5.739  31.214  1.00 67.14           C  
ATOM   4717  C   GLU B  18       7.163  -4.855  31.569  1.00 67.14           C  
ATOM   4718  O   GLU B  18       6.741  -4.035  30.751  1.00 67.14           O  
ATOM   4719  CB  GLU B  18       7.969  -7.211  31.000  1.00 67.14           C  
ATOM   4720  CG  GLU B  18       9.159  -8.041  30.477  1.00 67.14           C  
ATOM   4721  CD  GLU B  18       8.796  -9.469  30.027  1.00 67.14           C  
ATOM   4722  OE1 GLU B  18       9.687 -10.106  29.417  1.00 67.14           O  
ATOM   4723  OE2 GLU B  18       7.642  -9.901  30.232  1.00 67.14           O1-
ATOM   4724  H   GLU B  18       9.614  -6.465  32.773  1.00 67.14           H  
ATOM   4725  HA  GLU B  18       8.753  -5.362  30.269  1.00 67.14           H  
ATOM   4726  HB2 GLU B  18       7.605  -7.636  31.936  1.00 67.14           H  
ATOM   4727  HB3 GLU B  18       7.166  -7.239  30.263  1.00 67.14           H  
ATOM   4728  HG2 GLU B  18       9.919  -8.100  31.255  1.00 67.14           H  
ATOM   4729  HG3 GLU B  18       9.596  -7.512  29.630  1.00 67.14           H  
ATOM   4730  N   ASP B  19       6.736  -4.886  32.832  1.00 65.99           N  
ATOM   4731  CA  ASP B  19       5.636  -4.061  33.353  1.00 65.99           C  
ATOM   4732  C   ASP B  19       5.932  -2.555  33.332  1.00 65.99           C  
ATOM   4733  O   ASP B  19       5.031  -1.721  33.422  1.00 65.99           O  
ATOM   4734  CB  ASP B  19       5.340  -4.479  34.796  1.00 65.99           C  
ATOM   4735  CG  ASP B  19       4.950  -5.947  34.918  1.00 65.99           C  
ATOM   4736  OD1 ASP B  19       4.319  -6.466  33.973  1.00 65.99           O  
ATOM   4737  OD2 ASP B  19       5.341  -6.510  35.962  1.00 65.99           O1-
ATOM   4738  H   ASP B  19       7.053  -5.647  33.416  1.00 65.99           H  
ATOM   4739  HA  ASP B  19       4.743  -4.239  32.753  1.00 65.99           H  
ATOM   4740  HB2 ASP B  19       4.521  -3.872  35.183  1.00 65.99           H  
ATOM   4741  HB3 ASP B  19       6.222  -4.283  35.405  1.00 65.99           H  
ATOM   4742  N   LYS B  20       7.209  -2.180  33.195  1.00 73.75           N  
ATOM   4743  CA  LYS B  20       7.676  -0.788  33.225  1.00 73.75           C  
ATOM   4744  C   LYS B  20       8.073  -0.252  31.854  1.00 73.75           C  
ATOM   4745  O   LYS B  20       8.797   0.742  31.777  1.00 73.75           O  
ATOM   4746  CB  LYS B  20       8.770  -0.640  34.284  1.00 73.75           C  
ATOM   4747  CG  LYS B  20       8.172  -0.797  35.680  1.00 73.75           C  
ATOM   4748  CD  LYS B  20       9.252  -0.654  36.748  1.00 73.75           C  
ATOM   4749  CE  LYS B  20       8.524  -0.490  38.078  1.00 73.75           C  
ATOM   4750  NZ  LYS B  20       9.419  -0.676  39.231  1.00 73.75           N1+
ATOM   4751  H   LYS B  20       7.882  -2.923  33.077  1.00 73.75           H  
ATOM   4752  HA  LYS B  20       6.839  -0.159  33.529  1.00 73.75           H  
ATOM   4753  HB2 LYS B  20       9.197   0.362  34.225  1.00 73.75           H  
ATOM   4754  HB3 LYS B  20       9.551  -1.383  34.120  1.00 73.75           H  
ATOM   4755  HG2 LYS B  20       7.702  -1.774  35.786  1.00 73.75           H  
ATOM   4756  HG3 LYS B  20       7.415  -0.026  35.821  1.00 73.75           H  
ATOM   4757  HD2 LYS B  20       9.852  -1.563  36.743  1.00 73.75           H  
ATOM   4758  HD3 LYS B  20       9.874   0.220  36.555  1.00 73.75           H  
ATOM   4759  HE2 LYS B  20       7.726  -1.231  38.121  1.00 73.75           H  
ATOM   4760  HE3 LYS B  20       8.055   0.494  38.102  1.00 73.75           H  
ATOM   4761  HZ1 LYS B  20      10.212  -0.050  39.245  1.00 73.75           H  
ATOM   4762  HZ2 LYS B  20       8.919  -0.529  40.097  1.00 73.75           H  
ATOM   4763  HZ3 LYS B  20       9.731  -1.637  39.240  1.00 73.75           H  
ATOM   4764  N   GLY B  21       7.599  -0.875  30.776  1.00 75.00           N  
ATOM   4765  CA  GLY B  21       7.857  -0.441  29.398  1.00 75.00           C  
ATOM   4766  C   GLY B  21       9.180  -0.943  28.815  1.00 75.00           C  
ATOM   4767  O   GLY B  21       9.608  -0.457  27.768  1.00 75.00           O  
ATOM   4768  H   GLY B  21       7.043  -1.705  30.926  1.00 75.00           H  
ATOM   4769  HA2 GLY B  21       7.054  -0.816  28.766  1.00 75.00           H  
ATOM   4770  HA3 GLY B  21       7.854   0.648  29.348  1.00 75.00           H  
ATOM   4771  N   GLY B  22       9.824  -1.910  29.472  1.00 85.16           N  
ATOM   4772  CA  GLY B  22      11.044  -2.556  29.002  1.00 85.16           C  
ATOM   4773  C   GLY B  22      12.338  -1.818  29.354  1.00 85.16           C  
ATOM   4774  O   GLY B  22      12.346  -0.692  29.853  1.00 85.16           O  
ATOM   4775  H   GLY B  22       9.427  -2.256  30.334  1.00 85.16           H  
ATOM   4776  HA2 GLY B  22      11.090  -3.552  29.440  1.00 85.16           H  
ATOM   4777  HA3 GLY B  22      10.998  -2.671  27.918  1.00 85.16           H  
ATOM   4778  N   LEU B  23      13.457  -2.493  29.071  1.00 91.32           N  
ATOM   4779  CA  LEU B  23      14.811  -2.079  29.452  1.00 91.32           C  
ATOM   4780  C   LEU B  23      15.140  -0.634  29.059  1.00 91.32           C  
ATOM   4781  O   LEU B  23      15.578   0.142  29.902  1.00 91.32           O  
ATOM   4782  CB  LEU B  23      15.809  -3.075  28.827  1.00 91.32           C  
ATOM   4783  CG  LEU B  23      17.291  -2.761  29.106  1.00 91.32           C  
ATOM   4784  CD1 LEU B  23      17.611  -2.811  30.596  1.00 91.32           C  
ATOM   4785  CD2 LEU B  23      18.179  -3.775  28.387  1.00 91.32           C  
ATOM   4786  H   LEU B  23      13.353  -3.411  28.662  1.00 91.32           H  
ATOM   4787  HA  LEU B  23      14.896  -2.136  30.538  1.00 91.32           H  
ATOM   4788  HB2 LEU B  23      15.662  -3.083  27.747  1.00 91.32           H  
ATOM   4789  HB3 LEU B  23      15.588  -4.074  29.201  1.00 91.32           H  
ATOM   4790  HG  LEU B  23      17.539  -1.770  28.724  1.00 91.32           H  
ATOM   4791 HD11 LEU B  23      17.328  -3.778  31.013  1.00 91.32           H  
ATOM   4792 HD12 LEU B  23      17.079  -2.014  31.115  1.00 91.32           H  
ATOM   4793 HD13 LEU B  23      18.681  -2.664  30.744  1.00 91.32           H  
ATOM   4794 HD21 LEU B  23      17.965  -4.782  28.745  1.00 91.32           H  
ATOM   4795 HD22 LEU B  23      19.229  -3.557  28.578  1.00 91.32           H  
ATOM   4796 HD23 LEU B  23      18.002  -3.729  27.313  1.00 91.32           H  
ATOM   4797  N   GLU B  24      14.923  -0.274  27.796  1.00 93.59           N  
ATOM   4798  CA  GLU B  24      15.291   1.044  27.264  1.00 93.59           C  
ATOM   4799  C   GLU B  24      14.463   2.166  27.907  1.00 93.59           C  
ATOM   4800  O   GLU B  24      15.022   3.161  28.357  1.00 93.59           O  
ATOM   4801  CB  GLU B  24      15.156   0.998  25.734  1.00 93.59           C  
ATOM   4802  CG  GLU B  24      15.797   2.199  25.020  1.00 93.59           C  
ATOM   4803  CD  GLU B  24      15.826   2.033  23.486  1.00 93.59           C  
ATOM   4804  OE1 GLU B  24      16.503   2.848  22.817  1.00 93.59           O  
ATOM   4805  OE2 GLU B  24      15.206   1.070  22.977  1.00 93.59           O1-
ATOM   4806  H   GLU B  24      14.542  -0.956  27.153  1.00 93.59           H  
ATOM   4807  HA  GLU B  24      16.334   1.243  27.504  1.00 93.59           H  
ATOM   4808  HB2 GLU B  24      15.653   0.093  25.386  1.00 93.59           H  
ATOM   4809  HB3 GLU B  24      14.100   0.933  25.469  1.00 93.59           H  
ATOM   4810  HG2 GLU B  24      16.818   2.309  25.385  1.00 93.59           H  
ATOM   4811  HG3 GLU B  24      15.240   3.099  25.278  1.00 93.59           H  
ATOM   4812  N   SER B  25      13.151   1.965  28.080  1.00 92.37           N  
ATOM   4813  CA  SER B  25      12.277   2.973  28.692  1.00 92.37           C  
ATOM   4814  C   SER B  25      12.597   3.208  30.171  1.00 92.37           C  
ATOM   4815  O   SER B  25      12.618   4.353  30.632  1.00 92.37           O  
ATOM   4816  CB  SER B  25      10.812   2.555  28.528  1.00 92.37           C  
ATOM   4817  OG  SER B  25       9.966   3.650  28.834  1.00 92.37           O  
ATOM   4818  H   SER B  25      12.753   1.089  27.771  1.00 92.37           H  
ATOM   4819  HA  SER B  25      12.437   3.915  28.166  1.00 92.37           H  
ATOM   4820  HB2 SER B  25      10.637   2.251  27.496  1.00 92.37           H  
ATOM   4821  HB3 SER B  25      10.588   1.715  29.186  1.00 92.37           H  
ATOM   4822  HG  SER B  25      10.290   4.389  28.312  1.00 92.37           H  
ATOM   4823  N   VAL B  26      12.884   2.137  30.919  1.00 93.45           N  
ATOM   4824  CA  VAL B  26      13.306   2.244  32.324  1.00 93.45           C  
ATOM   4825  C   VAL B  26      14.674   2.912  32.428  1.00 93.45           C  
ATOM   4826  O   VAL B  26      14.859   3.785  33.279  1.00 93.45           O  
ATOM   4827  CB  VAL B  26      13.314   0.862  33.006  1.00 93.45           C  
ATOM   4828  CG1 VAL B  26      13.858   0.924  34.441  1.00 93.45           C  
ATOM   4829  CG2 VAL B  26      11.887   0.315  33.094  1.00 93.45           C  
ATOM   4830  H   VAL B  26      12.839   1.223  30.492  1.00 93.45           H  
ATOM   4831  HA  VAL B  26      12.600   2.883  32.854  1.00 93.45           H  
ATOM   4832  HB  VAL B  26      13.928   0.171  32.428  1.00 93.45           H  
ATOM   4833 HG11 VAL B  26      13.760  -0.052  34.916  1.00 93.45           H  
ATOM   4834 HG12 VAL B  26      14.916   1.186  34.430  1.00 93.45           H  
ATOM   4835 HG13 VAL B  26      13.309   1.667  35.021  1.00 93.45           H  
ATOM   4836 HG21 VAL B  26      11.889  -0.666  33.568  1.00 93.45           H  
ATOM   4837 HG22 VAL B  26      11.269   1.002  33.671  1.00 93.45           H  
ATOM   4838 HG23 VAL B  26      11.458   0.204  32.098  1.00 93.45           H  
ATOM   4839  N   ARG B  27      15.619   2.542  31.554  1.00 96.74           N  
ATOM   4840  CA  ARG B  27      16.956   3.143  31.502  1.00 96.74           C  
ATOM   4841  C   ARG B  27      16.882   4.638  31.245  1.00 96.74           C  
ATOM   4842  O   ARG B  27      17.478   5.396  32.004  1.00 96.74           O  
ATOM   4843  CB  ARG B  27      17.797   2.426  30.438  1.00 96.74           C  
ATOM   4844  CG  ARG B  27      19.225   2.982  30.378  1.00 96.74           C  
ATOM   4845  CD  ARG B  27      20.136   2.060  29.564  1.00 96.74           C  
ATOM   4846  NE  ARG B  27      20.511   0.879  30.358  1.00 96.74           N  
ATOM   4847  CZ  ARG B  27      20.648  -0.374  29.977  1.00 96.74           C  
ATOM   4848  NH1 ARG B  27      20.413  -0.797  28.768  1.00 96.74           N1+
ATOM   4849  NH2 ARG B  27      21.083  -1.246  30.830  1.00 96.74           N  
ATOM   4850  H   ARG B  27      15.395   1.827  30.877  1.00 96.74           H  
ATOM   4851  HA  ARG B  27      17.438   3.024  32.472  1.00 96.74           H  
ATOM   4852  HB2 ARG B  27      17.335   2.536  29.458  1.00 96.74           H  
ATOM   4853  HB3 ARG B  27      17.829   1.361  30.675  1.00 96.74           H  
ATOM   4854  HG2 ARG B  27      19.623   3.077  31.389  1.00 96.74           H  
ATOM   4855  HG3 ARG B  27      19.210   3.966  29.910  1.00 96.74           H  
ATOM   4856  HD2 ARG B  27      19.631   1.779  28.641  1.00 96.74           H  
ATOM   4857  HD3 ARG B  27      21.044   2.609  29.315  1.00 96.74           H  
ATOM   4858  HE  ARG B  27      20.854   1.066  31.289  1.00 96.74           H  
ATOM   4859 HH11 ARG B  27      20.080  -0.157  28.061  1.00 96.74           H  
ATOM   4860 HH12 ARG B  27      20.697  -1.746  28.569  1.00 96.74           H  
ATOM   4861 HH21 ARG B  27      21.333  -0.956  31.765  1.00 96.74           H  
ATOM   4862 HH22 ARG B  27      21.434  -2.126  30.477  1.00 96.74           H  
ATOM   4863  N   ASP B  28      16.118   5.058  30.243  1.00 96.84           N  
ATOM   4864  CA  ASP B  28      15.965   6.469  29.892  1.00 96.84           C  
ATOM   4865  C   ASP B  28      15.370   7.286  31.041  1.00 96.84           C  
ATOM   4866  O   ASP B  28      15.888   8.359  31.367  1.00 96.84           O  
ATOM   4867  CB  ASP B  28      15.082   6.594  28.642  1.00 96.84           C  
ATOM   4868  CG  ASP B  28      15.807   6.250  27.338  1.00 96.84           C  
ATOM   4869  OD1 ASP B  28      17.060   6.173  27.359  1.00 96.84           O  
ATOM   4870  OD2 ASP B  28      15.094   6.182  26.316  1.00 96.84           O1-
ATOM   4871  H   ASP B  28      15.708   4.372  29.627  1.00 96.84           H  
ATOM   4872  HA  ASP B  28      16.945   6.892  29.674  1.00 96.84           H  
ATOM   4873  HB2 ASP B  28      14.200   5.963  28.752  1.00 96.84           H  
ATOM   4874  HB3 ASP B  28      14.744   7.628  28.563  1.00 96.84           H  
ATOM   4875  N   SER B  29      14.332   6.758  31.699  1.00 96.29           N  
ATOM   4876  CA  SER B  29      13.708   7.406  32.857  1.00 96.29           C  
ATOM   4877  C   SER B  29      14.707   7.555  34.016  1.00 96.29           C  
ATOM   4878  O   SER B  29      14.985   8.672  34.465  1.00 96.29           O  
ATOM   4879  CB  SER B  29      12.450   6.630  33.267  1.00 96.29           C  
ATOM   4880  OG  SER B  29      11.812   7.259  34.356  1.00 96.29           O  
ATOM   4881  H   SER B  29      13.957   5.879  31.370  1.00 96.29           H  
ATOM   4882  HA  SER B  29      13.399   8.410  32.567  1.00 96.29           H  
ATOM   4883  HB2 SER B  29      11.760   6.581  32.424  1.00 96.29           H  
ATOM   4884  HB3 SER B  29      12.727   5.615  33.554  1.00 96.29           H  
ATOM   4885  HG  SER B  29      11.035   7.740  34.064  1.00 96.29           H  
ATOM   4886  N   LEU B  30      15.354   6.460  34.440  1.00 98.20           N  
ATOM   4887  CA  LEU B  30      16.313   6.490  35.551  1.00 98.20           C  
ATOM   4888  C   LEU B  30      17.542   7.353  35.242  1.00 98.20           C  
ATOM   4889  O   LEU B  30      17.952   8.161  36.074  1.00 98.20           O  
ATOM   4890  CB  LEU B  30      16.750   5.061  35.910  1.00 98.20           C  
ATOM   4891  CG  LEU B  30      15.668   4.175  36.552  1.00 98.20           C  
ATOM   4892  CD1 LEU B  30      16.266   2.793  36.814  1.00 98.20           C  
ATOM   4893  CD2 LEU B  30      15.165   4.730  37.886  1.00 98.20           C  
ATOM   4894  H   LEU B  30      15.151   5.578  33.992  1.00 98.20           H  
ATOM   4895  HA  LEU B  30      15.829   6.947  36.414  1.00 98.20           H  
ATOM   4896  HB2 LEU B  30      17.120   4.573  35.010  1.00 98.20           H  
ATOM   4897  HB3 LEU B  30      17.575   5.135  36.618  1.00 98.20           H  
ATOM   4898  HG  LEU B  30      14.822   4.068  35.873  1.00 98.20           H  
ATOM   4899 HD11 LEU B  30      16.637   2.388  35.873  1.00 98.20           H  
ATOM   4900 HD12 LEU B  30      15.498   2.128  37.209  1.00 98.20           H  
ATOM   4901 HD13 LEU B  30      17.087   2.862  37.527  1.00 98.20           H  
ATOM   4902 HD21 LEU B  30      16.002   4.906  38.563  1.00 98.20           H  
ATOM   4903 HD22 LEU B  30      14.623   5.662  37.725  1.00 98.20           H  
ATOM   4904 HD23 LEU B  30      14.478   4.020  38.347  1.00 98.20           H  
ATOM   4905  N   TRP B  31      18.123   7.233  34.047  1.00 98.72           N  
ATOM   4906  CA  TRP B  31      19.276   8.042  33.647  1.00 98.72           C  
ATOM   4907  C   TRP B  31      18.918   9.526  33.544  1.00 98.72           C  
ATOM   4908  O   TRP B  31      19.741  10.375  33.891  1.00 98.72           O  
ATOM   4909  CB  TRP B  31      19.835   7.551  32.308  1.00 98.72           C  
ATOM   4910  CG  TRP B  31      20.688   6.320  32.344  1.00 98.72           C  
ATOM   4911  CD1 TRP B  31      20.516   5.223  33.121  1.00 98.72           C  
ATOM   4912  CD2 TRP B  31      21.860   6.037  31.521  1.00 98.72           C  
ATOM   4913  CE2 TRP B  31      22.363   4.754  31.876  1.00 98.72           C  
ATOM   4914  CE3 TRP B  31      22.534   6.734  30.495  1.00 98.72           C  
ATOM   4915  NE1 TRP B  31      21.504   4.297  32.842  1.00 98.72           N  
ATOM   4916  CZ2 TRP B  31      23.484   4.190  31.259  1.00 98.72           C  
ATOM   4917  CZ3 TRP B  31      23.668   6.179  29.868  1.00 98.72           C  
ATOM   4918  CH2 TRP B  31      24.145   4.912  30.254  1.00 98.72           C  
ATOM   4919  H   TRP B  31      17.739   6.580  33.380  1.00 98.72           H  
ATOM   4920  HA  TRP B  31      20.058   7.948  34.401  1.00 98.72           H  
ATOM   4921  HB2 TRP B  31      20.461   8.347  31.904  1.00 98.72           H  
ATOM   4922  HB3 TRP B  31      19.020   7.403  31.600  1.00 98.72           H  
ATOM   4923  HD1 TRP B  31      19.704   5.073  33.818  1.00 98.72           H  
ATOM   4924  HE1 TRP B  31      21.513   3.344  33.175  1.00 98.72           H  
ATOM   4925  HE3 TRP B  31      22.148   7.691  30.176  1.00 98.72           H  
ATOM   4926  HZ2 TRP B  31      23.819   3.205  31.554  1.00 98.72           H  
ATOM   4927  HZ3 TRP B  31      24.170   6.715  29.075  1.00 98.72           H  
ATOM   4928  HH2 TRP B  31      25.011   4.485  29.770  1.00 98.72           H  
ATOM   4929  N   GLY B  32      17.705   9.856  33.089  1.00 98.75           N  
ATOM   4930  CA  GLY B  32      17.192  11.226  33.080  1.00 98.75           C  
ATOM   4931  C   GLY B  32      17.151  11.833  34.485  1.00 98.75           C  
ATOM   4932  O   GLY B  32      17.655  12.941  34.694  1.00 98.75           O  
ATOM   4933  H   GLY B  32      17.081   9.123  32.788  1.00 98.75           H  
ATOM   4934  HA2 GLY B  32      17.817  11.851  32.442  1.00 98.75           H  
ATOM   4935  HA3 GLY B  32      16.177  11.212  32.685  1.00 98.75           H  
ATOM   4936  N   ILE B  33      16.635  11.078  35.459  1.00 98.87           N  
ATOM   4937  CA  ILE B  33      16.581  11.493  36.867  1.00 98.87           C  
ATOM   4938  C   ILE B  33      17.994  11.612  37.452  1.00 98.87           C  
ATOM   4939  O   ILE B  33      18.322  12.650  38.029  1.00 98.87           O
[truncated: 321,036 more chars]
