# Supplementary material for: The effects of nature‐inspired amino acid substitutions on structural and biochemical properties of the E. coli L‐asparaginase EcAIII
Source: Protein Sci. 2023 Jun 1;32(6):e4647. doi: 10.1002/pro.4647 (PMC10204187; doi:10.1002/pro.4647)
Supplement: Supplementary file 6 — DATA S3. Supporting Information. [file PRO-32-e4647-s004.zip › predicted_structures_of_orthologs_PDB_files/L/CAIVEI010000067.1_10_post.pdb]

ATOM    686  N   GLY A  46      13.027  22.882  -8.934  1.00 41.85           N  
ATOM    687  H   GLY A  46      12.564  22.236  -9.557  1.00 41.85           H  
ATOM    688  CA  GLY A  46      12.514  24.259  -8.871  1.00 41.85           C  
ATOM    689  HA2 GLY A  46      13.240  24.930  -9.331  1.00 41.85           H  
ATOM    690  HA3 GLY A  46      11.587  24.325  -9.440  1.00 41.85           H  
ATOM    691  C   GLY A  46      12.245  24.760  -7.448  1.00 41.85           C  
ATOM    692  O   GLY A  46      12.477  24.040  -6.480  1.00 41.85           O  
ATOM    693  N   ASP A  47      11.742  25.985  -7.300  1.00 59.09           N  
ATOM    694  H   ASP A  47      11.636  26.560  -8.123  1.00 59.09           H  
ATOM    695  CA  ASP A  47      11.601  26.695  -6.011  1.00 59.09           C  
ATOM    696  HA  ASP A  47      12.538  26.571  -5.467  1.00 59.09           H  
ATOM    697  C   ASP A  47      10.506  26.134  -5.072  1.00 59.09           C  
ATOM    698  CB  ASP A  47      11.454  28.204  -6.268  1.00 59.09           C  
ATOM    699  HB2 ASP A  47      11.382  28.727  -5.315  1.00 59.09           H  
ATOM    700  HB3 ASP A  47      10.536  28.383  -6.830  1.00 59.09           H  
ATOM    701  O   ASP A  47       9.668  26.857  -4.546  1.00 59.09           O  
ATOM    702  CG  ASP A  47      12.652  28.768  -7.032  1.00 59.09           C  
ATOM    703  OD1 ASP A  47      13.792  28.417  -6.651  1.00 59.09           O  
ATOM    704  OD2 ASP A  47      12.410  29.471  -8.036  1.00 59.09           O  
ATOM    705  N   LEU A  48      10.494  24.816  -4.862  1.00 67.02           N  
ATOM    706  H   LEU A  48      11.198  24.273  -5.341  1.00 67.02           H  
ATOM    707  CA  LEU A  48       9.723  24.152  -3.823  1.00 67.02           C  
ATOM    708  HA  LEU A  48       8.725  24.589  -3.827  1.00 67.02           H  
ATOM    709  C   LEU A  48      10.373  24.391  -2.456  1.00 67.02           C  
ATOM    710  CB  LEU A  48       9.616  22.642  -4.093  1.00 67.02           C  
ATOM    711  HB2 LEU A  48       9.022  22.203  -3.291  1.00 67.02           H  
ATOM    712  HB3 LEU A  48      10.611  22.199  -4.050  1.00 67.02           H  
ATOM    713  O   LEU A  48      11.585  24.164  -2.321  1.00 67.02           O  
ATOM    714  CG  LEU A  48       8.977  22.270  -5.437  1.00 67.02           C  
ATOM    715  HG  LEU A  48       9.649  22.548  -6.249  1.00 67.02           H  
ATOM    716  CD1 LEU A  48       8.750  20.760  -5.492  1.00 67.02           C  
ATOM    717 HD11 LEU A  48       8.088  20.447  -4.684  1.00 67.02           H  
ATOM    718 HD12 LEU A  48       8.305  20.487  -6.448  1.00 67.02           H  
ATOM    719 HD13 LEU A  48       9.704  20.241  -5.392  1.00 67.02           H  
ATOM    720  CD2 LEU A  48       7.634  22.967  -5.656  1.00 67.02           C  
ATOM    721 HD21 LEU A  48       7.199  22.585  -6.579  1.00 67.02           H  
ATOM    722 HD22 LEU A  48       7.788  24.042  -5.754  1.00 67.02           H  
ATOM    723 HD23 LEU A  48       6.978  22.768  -4.809  1.00 67.02           H  
ATOM    724  N   PRO A  49       9.592  24.778  -1.436  1.00 67.28           N  
ATOM    725  CA  PRO A  49      10.104  24.973  -0.094  1.00 67.28           C  
ATOM    726  HA  PRO A  49      10.905  25.712  -0.122  1.00 67.28           H  
ATOM    727  C   PRO A  49      10.630  23.672   0.506  1.00 67.28           C  
ATOM    728  CB  PRO A  49       8.943  25.540   0.722  1.00 67.28           C  
ATOM    729  HB2 PRO A  49       8.981  26.627   0.664  1.00 67.28           H  
ATOM    730  HB3 PRO A  49       8.960  25.214   1.762  1.00 67.28           H  
ATOM    731  O   PRO A  49       9.977  22.622   0.506  1.00 67.28           O  
ATOM    732  CG  PRO A  49       7.711  25.020  -0.015  1.00 67.28           C  
ATOM    733  HG2 PRO A  49       6.830  25.639   0.153  1.00 67.28           H  
ATOM    734  HG3 PRO A  49       7.516  23.989   0.279  1.00 67.28           H  
ATOM    735  CD  PRO A  49       8.166  25.074  -1.468  1.00 67.28           C  
ATOM    736  HD2 PRO A  49       7.604  24.349  -2.057  1.00 67.28           H  
ATOM    737  HD3 PRO A  49       8.013  26.079  -1.860  1.00 67.28           H  
ATOM    738  N   VAL A  50      11.814  23.780   1.106  1.00 68.48           N  
ATOM    739  H   VAL A  50      12.310  24.656   1.021  1.00 68.48           H  
ATOM    740  CA  VAL A  50      12.343  22.788   2.037  1.00 68.48           C  
ATOM    741  HA  VAL A  50      11.526  22.134   2.341  1.00 68.48           H  
ATOM    742  C   VAL A  50      12.871  23.515   3.261  1.00 68.48           C  
ATOM    743  CB  VAL A  50      13.432  21.901   1.416  1.00 68.48           C  
ATOM    744  HB  VAL A  50      14.314  22.501   1.189  1.00 68.48           H  
ATOM    745  O   VAL A  50      13.785  24.330   3.168  1.00 68.48           O  
ATOM    746  CG1 VAL A  50      13.822  20.787   2.396  1.00 68.48           C  
ATOM    747 HG11 VAL A  50      14.521  20.110   1.905  1.00 68.48           H  
ATOM    748 HG12 VAL A  50      14.310  21.208   3.276  1.00 68.48           H  
ATOM    749 HG13 VAL A  50      12.940  20.223   2.699  1.00 68.48           H  
ATOM    750  CG2 VAL A  50      12.965  21.228   0.126  1.00 68.48           C  
ATOM    751 HG21 VAL A  50      12.082  20.619   0.322  1.00 68.48           H  
ATOM    752 HG22 VAL A  50      13.772  20.593  -0.239  1.00 68.48           H  
ATOM    753 HG23 VAL A  50      12.735  21.974  -0.634  1.00 68.48           H  
ATOM    754  N   GLN A  51      12.301  23.213   4.422  1.00 77.99           N  
ATOM    755  H   GLN A  51      11.571  22.514   4.415  1.00 77.99           H  
ATOM    756  CA  GLN A  51      12.780  23.704   5.711  1.00 77.99           C  
ATOM    757  HA  GLN A  51      13.528  24.483   5.560  1.00 77.99           H  
ATOM    758  C   GLN A  51      13.471  22.551   6.431  1.00 77.99           C  
ATOM    759  CB  GLN A  51      11.622  24.327   6.509  1.00 77.99           C  
ATOM    760  HB2 GLN A  51      10.782  23.633   6.545  1.00 77.99           H  
ATOM    761  HB3 GLN A  51      11.957  24.528   7.526  1.00 77.99           H  
ATOM    762  O   GLN A  51      12.815  21.747   7.094  1.00 77.99           O  
ATOM    763  CG  GLN A  51      11.175  25.649   5.865  1.00 77.99           C  
ATOM    764  HG2 GLN A  51      12.032  26.322   5.821  1.00 77.99           H  
ATOM    765  HG3 GLN A  51      10.842  25.467   4.844  1.00 77.99           H  
ATOM    766  CD  GLN A  51      10.044  26.359   6.604  1.00 77.99           C  
ATOM    767  NE2 GLN A  51       9.830  27.625   6.315  1.00 77.99           N  
ATOM    768 HE21 GLN A  51      10.368  28.062   5.581  1.00 77.99           H  
ATOM    769 HE22 GLN A  51       9.102  28.127   6.804  1.00 77.99           H  
ATOM    770  OE1 GLN A  51       9.292  25.808   7.400  1.00 77.99           O  
ATOM    771  N   SER A  52      14.791  22.458   6.261  1.00 78.49           N  
ATOM    772  H   SER A  52      15.253  23.127   5.661  1.00 78.49           H  
ATOM    773  CA  SER A  52      15.640  21.459   6.914  1.00 78.49           C  
ATOM    774  HA  SER A  52      14.992  20.690   7.335  1.00 78.49           H  
ATOM    775  C   SER A  52      16.454  22.041   8.063  1.00 78.49           C  
ATOM    776  CB  SER A  52      16.562  20.770   5.910  1.00 78.49           C  
ATOM    777  HB2 SER A  52      17.188  20.044   6.429  1.00 78.49           H  
ATOM    778  HB3 SER A  52      15.951  20.242   5.178  1.00 78.49           H  
ATOM    779  O   SER A  52      16.864  23.200   8.022  1.00 78.49           O  
ATOM    780  OG  SER A  52      17.377  21.713   5.242  1.00 78.49           O  
ATOM    781  HG  SER A  52      17.794  22.289   5.887  1.00 78.49           H  
ATOM    782  N   TRP A  53      16.726  21.216   9.067  1.00 70.38           N  
ATOM    783  H   TRP A  53      16.349  20.279   9.036  1.00 70.38           H  
ATOM    784  CA  TRP A  53      17.481  21.570  10.265  1.00 70.38           C  
ATOM    785  HA  TRP A  53      18.272  22.272  10.003  1.00 70.38           H  
ATOM    786  C   TRP A  53      18.138  20.322  10.868  1.00 70.38           C  
ATOM    787  CB  TRP A  53      16.528  22.249  11.261  1.00 70.38           C  
ATOM    788  HB2 TRP A  53      16.239  23.218  10.856  1.00 70.38           H  
ATOM    789  HB3 TRP A  53      17.058  22.439  12.195  1.00 70.38           H  
ATOM    790  O   TRP A  53      17.784  19.192  10.535  1.00 70.38           O  
ATOM    791  CG  TRP A  53      15.279  21.480  11.567  1.00 70.38           C  
ATOM    792  CD1 TRP A  53      14.116  21.558  10.879  1.00 70.38           C  
ATOM    793  HD1 TRP A  53      13.950  22.195  10.022  1.00 70.38           H  
ATOM    794  CD2 TRP A  53      15.066  20.474  12.600  1.00 70.38           C  
ATOM    795  CE2 TRP A  53      13.726  20.001  12.488  1.00 70.38           C  
ATOM    796  CE3 TRP A  53      15.869  19.906  13.612  1.00 70.38           C  
ATOM    797  HE3 TRP A  53      16.893  20.232  13.720  1.00 70.38           H  
ATOM    798  NE1 TRP A  53      13.198  20.681  11.415  1.00 70.38           N  
ATOM    799  HE1 TRP A  53      12.268  20.546  11.043  1.00 70.38           H  
ATOM    800  CH2 TRP A  53      14.017  18.504  14.353  1.00 70.38           C  
ATOM    801  HH2 TRP A  53      13.612  17.765  15.029  1.00 70.38           H  
ATOM    802  CZ2 TRP A  53      13.200  19.039  13.351  1.00 70.38           C  
ATOM    803  HZ2 TRP A  53      12.175  18.717  13.243  1.00 70.38           H  
ATOM    804  CZ3 TRP A  53      15.353  18.920  14.472  1.00 70.38           C  
ATOM    805  HZ3 TRP A  53      15.987  18.474  15.224  1.00 70.38           H  
ATOM    806  N   SER A  54      19.096  20.523  11.767  1.00 74.61           N  
ATOM    807  H   SER A  54      19.370  21.470  11.987  1.00 74.61           H  
ATOM    808  CA  SER A  54      19.768  19.458  12.517  1.00 74.61           C  
ATOM    809  HA  SER A  54      19.299  18.496  12.310  1.00 74.61           H  
ATOM    810  C   SER A  54      19.660  19.727  14.013  1.00 74.61           C  
ATOM    811  CB  SER A  54      21.241  19.365  12.103  1.00 74.61           C  
ATOM    812  HB2 SER A  54      21.734  18.591  12.691  1.00 74.61           H  
ATOM    813  HB3 SER A  54      21.305  19.098  11.048  1.00 74.61           H  
ATOM    814  O   SER A  54      19.952  20.842  14.453  1.00 74.61           O  
ATOM    815  OG  SER A  54      21.888  20.609  12.314  1.00 74.61           O  
ATOM    816  HG  SER A  54      21.689  20.890  13.210  1.00 74.61           H  
ATOM    817  N   SER A  55      19.283  18.723  14.803  1.00 68.12           N  
ATOM    818  H   SER A  55      18.970  17.859  14.383  1.00 68.12           H  
ATOM    819  CA  SER A  55      19.373  18.793  16.262  1.00 68.12           C  
ATOM    820  HA  SER A  55      18.700  19.582  16.598  1.00 68.12           H  
ATOM    821  C   SER A  55      20.801  19.108  16.733  1.00 68.12           C  
ATOM    822  CB  SER A  55      18.951  17.471  16.908  1.00 68.12           C  
ATOM    823  HB2 SER A  55      19.187  17.494  17.971  1.00 68.12           H  
ATOM    824  HB3 SER A  55      19.497  16.645  16.450  1.00 68.12           H  
ATOM    825  O   SER A  55      21.768  18.739  16.059  1.00 68.12           O  
ATOM    826  OG  SER A  55      17.563  17.272  16.761  1.00 68.12           O  
ATOM    827  HG  SER A  55      17.110  18.100  16.937  1.00 68.12           H  
ATOM    828  N   PRO A  56      20.957  19.732  17.916  1.00 60.51           N  
ATOM    829  CA  PRO A  56      22.249  19.831  18.589  1.00 60.51           C  
ATOM    830  HA  PRO A  56      22.896  20.479  17.997  1.00 60.51           H  
ATOM    831  C   PRO A  56      22.917  18.459  18.758  1.00 60.51           C  
ATOM    832  CB  PRO A  56      21.963  20.492  19.941  1.00 60.51           C  
ATOM    833  HB2 PRO A  56      22.778  21.148  20.249  1.00 60.51           H  
ATOM    834  HB3 PRO A  56      21.781  19.729  20.699  1.00 60.51           H  
ATOM    835  O   PRO A  56      22.244  17.430  18.852  1.00 60.51           O  
ATOM    836  CG  PRO A  56      20.672  21.270  19.694  1.00 60.51           C  
ATOM    837  HG2 PRO A  56      20.106  21.426  20.613  1.00 60.51           H  
ATOM    838  HG3 PRO A  56      20.901  22.223  19.216  1.00 60.51           H  
ATOM    839  CD  PRO A  56      19.922  20.374  18.713  1.00 60.51           C  
ATOM    840  HD2 PRO A  56      19.255  20.982  18.102  1.00 60.51           H  
ATOM    841  HD3 PRO A  56      19.355  19.618  19.258  1.00 60.51           H  
ATOM    842  N   SER A  57      24.250  18.443  18.815  1.00 58.91           N  
ATOM    843  H   SER A  57      24.757  19.317  18.825  1.00 58.91           H  
ATOM    844  CA  SER A  57      25.031  17.206  18.873  1.00 58.91           C  
ATOM    845  HA  SER A  57      24.724  16.601  18.020  1.00 58.91           H  
ATOM    846  C   SER A  57      24.759  16.374  20.135  1.00 58.91           C  
ATOM    847  CB  SER A  57      26.525  17.504  18.700  1.00 58.91           C  
ATOM    848  HB2 SER A  57      26.692  17.892  17.695  1.00 58.91           H  
ATOM    849  HB3 SER A  57      27.096  16.583  18.816  1.00 58.91           H  
ATOM    850  O   SER A  57      24.486  16.890  21.220  1.00 58.91           O  
ATOM    851  OG  SER A  57      26.970  18.463  19.639  1.00 58.91           O  
ATOM    852  HG  SER A  57      27.908  18.622  19.511  1.00 58.91           H  
ATOM    853  N   GLY A  58      24.857  15.050  19.972  1.00 58.98           N  
ATOM    854  H   GLY A  58      25.077  14.715  19.045  1.00 58.98           H  
ATOM    855  CA  GLY A  58      24.381  14.072  20.950  1.00 58.98           C  
ATOM    856  HA2 GLY A  58      24.928  13.136  20.836  1.00 58.98           H  
ATOM    857  HA3 GLY A  58      24.538  14.446  21.962  1.00 58.98           H  
ATOM    858  C   GLY A  58      22.888  13.820  20.754  1.00 58.98           C  
ATOM    859  O   GLY A  58      22.062  14.523  21.330  1.00 58.98           O  
ATOM    860  N   VAL A  59      22.558  12.822  19.924  1.00 60.22           N  
ATOM    861  H   VAL A  59      23.296  12.268  19.514  1.00 60.22           H  
ATOM    862  CA  VAL A  59      21.175  12.508  19.531  1.00 60.22           C  
ATOM    863  HA  VAL A  59      20.775  13.376  19.006  1.00 60.22           H  
ATOM    864  C   VAL A  59      20.315  12.257  20.770  1.00 60.22           C  
ATOM    865  CB  VAL A  59      21.098  11.303  18.571  1.00 60.22           C  
ATOM    866  HB  VAL A  59      21.449  10.410  19.090  1.00 60.22           H  
ATOM    867  O   VAL A  59      20.650  11.446  21.633  1.00 60.22           O  
ATOM    868  CG1 VAL A  59      19.661  11.059  18.093  1.00 60.22           C  
ATOM    869 HG11 VAL A  59      19.294  11.917  17.528  1.00 60.22           H  
ATOM    870 HG12 VAL A  59      19.634  10.175  17.456  1.00 60.22           H  
ATOM    871 HG13 VAL A  59      18.995  10.870  18.935  1.00 60.22           H  
ATOM    872  CG2 VAL A  59      21.976  11.515  17.329  1.00 60.22           C  
ATOM    873 HG21 VAL A  59      23.028  11.580  17.605  1.00 60.22           H  
ATOM    874 HG22 VAL A  59      21.678  12.428  16.814  1.00 60.22           H  
ATOM    875 HG23 VAL A  59      21.853  10.671  16.650  1.00 60.22           H  
ATOM    876  N   LYS A  60      19.198  12.974  20.842  1.00 77.30           N  
ATOM    877  H   LYS A  60      18.976  13.553  20.044  1.00 77.30           H  
ATOM    878  CA  LYS A  60      18.205  12.936  21.918  1.00 77.30           C  
ATOM    879  HA  LYS A  60      18.386  12.076  22.564  1.00 77.30           H  
ATOM    880  C   LYS A  60      16.813  12.766  21.304  1.00 77.30           C  
ATOM    881  CB  LYS A  60      18.326  14.238  22.728  1.00 77.30           C  
ATOM    882  HB2 LYS A  60      17.436  14.380  23.342  1.00 77.30           H  
ATOM    883  HB3 LYS A  60      18.380  15.059  22.013  1.00 77.30           H  
ATOM    884  O   LYS A  60      16.673  12.649  20.090  1.00 77.30           O  
ATOM    885  CG  LYS A  60      19.543  14.300  23.668  1.00 77.30           C  
ATOM    886  HG2 LYS A  60      19.418  13.591  24.486  1.00 77.30           H  
ATOM    887  HG3 LYS A  60      20.453  14.049  23.122  1.00 77.30           H  
ATOM    888  CD  LYS A  60      19.652  15.725  24.221  1.00 77.30           C  
ATOM    889  HD2 LYS A  60      18.812  15.896  24.895  1.00 77.30           H  
ATOM    890  HD3 LYS A  60      19.600  16.412  23.376  1.00 77.30           H  
ATOM    891  CE  LYS A  60      20.948  16.032  24.964  1.00 77.30           C  
ATOM    892  HE2 LYS A  60      21.781  15.768  24.312  1.00 77.30           H  
ATOM    893  HE3 LYS A  60      21.005  15.419  25.864  1.00 77.30           H  
ATOM    894  NZ  LYS A  60      20.996  17.480  25.292  1.00 77.30           N  
ATOM    895  HZ1 LYS A  60      20.226  17.745  25.889  1.00 77.30           H  
ATOM    896  HZ2 LYS A  60      20.916  18.015  24.440  1.00 77.30           H  
ATOM    897  HZ3 LYS A  60      21.871  17.723  25.734  1.00 77.30           H  
ATOM    898  N   VAL A  61      15.790  12.782  22.156  1.00 92.05           N  
ATOM    899  H   VAL A  61      15.996  12.898  23.138  1.00 92.05           H  
ATOM    900  CA  VAL A  61      14.381  12.783  21.746  1.00 92.05           C  
ATOM    901  HA  VAL A  61      14.170  11.840  21.240  1.00 92.05           H  
ATOM    902  C   VAL A  61      14.101  13.928  20.769  1.00 92.05           C  
ATOM    903  CB  VAL A  61      13.460  12.894  22.976  1.00 92.05           C  
ATOM    904  HB  VAL A  61      13.705  13.799  23.531  1.00 92.05           H  
ATOM    905  O   VAL A  61      14.375  15.090  21.073  1.00 92.05           O  
ATOM    906  CG1 VAL A  61      11.985  12.946  22.582  1.00 92.05           C  
ATOM    907 HG11 VAL A  61      11.739  12.056  22.003  1.00 92.05           H  
ATOM    908 HG12 VAL A  61      11.364  12.998  23.476  1.00 92.05           H  
ATOM    909 HG13 VAL A  61      11.780  13.829  21.976  1.00 92.05           H  
ATOM    910  CG2 VAL A  61      13.647  11.687  23.907  1.00 92.05           C  
ATOM    911 HG21 VAL A  61      12.957  11.759  24.748  1.00 92.05           H  
ATOM    912 HG22 VAL A  61      14.665  11.661  24.295  1.00 92.05           H  
ATOM    913 HG23 VAL A  61      13.443  10.766  23.361  1.00 92.05           H  
ATOM    914  N   VAL A  62      13.514  13.581  19.625  1.00 95.61           N  
ATOM    915  H   VAL A  62      13.324  12.601  19.472  1.00 95.61           H  
ATOM    916  CA  VAL A  62      13.030  14.515  18.601  1.00 95.61           C  
ATOM    917  HA  VAL A  62      12.930  15.512  19.030  1.00 95.61           H  
ATOM    918  C   VAL A  62      11.658  14.050  18.138  1.00 95.61           C  
ATOM    919  CB  VAL A  62      13.989  14.587  17.396  1.00 95.61           C  
ATOM    920  HB  VAL A  62      14.101  13.590  16.970  1.00 95.61           H  
ATOM    921  O   VAL A  62      11.433  12.851  17.981  1.00 95.61           O  
ATOM    922  CG1 VAL A  62      13.454  15.516  16.305  1.00 95.61           C  
ATOM    923 HG11 VAL A  62      13.187  16.476  16.747  1.00 95.61           H  
ATOM    924 HG12 VAL A  62      12.579  15.080  15.822  1.00 95.61           H  
ATOM    925 HG13 VAL A  62      14.218  15.661  15.541  1.00 95.61           H  
ATOM    926  CG2 VAL A  62      15.370  15.115  17.793  1.00 95.61           C  
ATOM    927 HG21 VAL A  62      16.018  15.142  16.917  1.00 95.61           H  
ATOM    928 HG22 VAL A  62      15.285  16.115  18.218  1.00 95.61           H  
ATOM    929 HG23 VAL A  62      15.830  14.451  18.525  1.00 95.61           H  
ATOM    930  N   LEU A  63      10.752  14.988  17.885  1.00 98.04           N  
ATOM    931  H   LEU A  63      10.987  15.953  18.069  1.00 98.04           H  
ATOM    932  CA  LEU A  63       9.447  14.718  17.291  1.00 98.04           C  
ATOM    933  HA  LEU A  63       9.475  13.769  16.757  1.00 98.04           H  
ATOM    934  C   LEU A  63       9.110  15.820  16.283  1.00 98.04           C  
ATOM    935  CB  LEU A  63       8.425  14.606  18.433  1.00 98.04           C  
ATOM    936  HB2 LEU A  63       8.683  13.746  19.051  1.00 98.04           H  
ATOM    937  HB3 LEU A  63       8.534  15.493  19.058  1.00 98.04           H  
ATOM    938  O   LEU A  63       9.252  17.006  16.576  1.00 98.04           O  
ATOM    939  CG  LEU A  63       6.953  14.491  18.004  1.00 98.04           C  
ATOM    940  HG  LEU A  63       6.713  15.248  17.257  1.00 98.04           H  
ATOM    941  CD1 LEU A  63       6.617  13.106  17.455  1.00 98.04           C  
ATOM    942 HD11 LEU A  63       7.180  12.924  16.539  1.00 98.04           H  
ATOM    943 HD12 LEU A  63       5.554  13.056  17.221  1.00 98.04           H  
ATOM    944 HD13 LEU A  63       6.855  12.338  18.191  1.00 98.04           H  
ATOM    945  CD2 LEU A  63       6.081  14.744  19.226  1.00 98.04           C  
ATOM    946 HD21 LEU A  63       6.265  13.961  19.962  1.00 98.04           H  
ATOM    947 HD22 LEU A  63       6.325  15.712  19.662  1.00 98.04           H  
ATOM    948 HD23 LEU A  63       5.030  14.751  18.936  1.00 98.04           H  
ATOM    949  N   MET A  64       8.632  15.420  15.110  1.00 98.70           N  
ATOM    950  H   MET A  64       8.558  14.426  14.945  1.00 98.70           H  
ATOM    951  CA  MET A  64       8.063  16.293  14.085  1.00 98.70           C  
ATOM    952  HA  MET A  64       8.054  17.325  14.434  1.00 98.70           H  
ATOM    953  C   MET A  64       6.628  15.861  13.804  1.00 98.70           C  
ATOM    954  CB  MET A  64       8.878  16.217  12.789  1.00 98.70           C  
ATOM    955  HB2 MET A  64       8.414  16.868  12.049  1.00 98.70           H  
ATOM    956  HB3 MET A  64       8.850  15.193  12.417  1.00 98.70           H  
ATOM    957  O   MET A  64       6.336  14.666  13.830  1.00 98.70           O  
ATOM    958  CG  MET A  64      10.339  16.624  12.967  1.00 98.70           C  
ATOM    959  HG2 MET A  64      10.791  15.999  13.738  1.00 98.70           H  
ATOM    960  HG3 MET A  64      10.364  17.658  13.310  1.00 98.70           H  
ATOM    961  SD  MET A  64      11.353  16.461  11.471  1.00 98.70           S  
ATOM    962  CE  MET A  64      10.624  17.730  10.406  1.00 98.70           C  
ATOM    963  HE1 MET A  64      10.700  18.701  10.895  1.00 98.70           H  
ATOM    964  HE2 MET A  64       9.579  17.497  10.203  1.00 98.70           H  
ATOM    965  HE3 MET A  64      11.166  17.760   9.461  1.00 98.70           H  
ATOM    966  N   ILE A  65       5.750  16.814  13.493  1.00 98.94           N  
ATOM    967  H   ILE A  65       6.071  17.771  13.468  1.00 98.94           H  
ATOM    968  CA  ILE A  65       4.351  16.553  13.130  1.00 98.94           C  
ATOM    969  HA  ILE A  65       4.254  15.497  12.879  1.00 98.94           H  
ATOM    970  C   ILE A  65       3.925  17.331  11.886  1.00 98.94           C  
ATOM    971  CB  ILE A  65       3.377  16.829  14.302  1.00 98.94           C  
ATOM    972  HB  ILE A  65       2.390  16.498  13.980  1.00 98.94           H  
ATOM    973  O   ILE A  65       4.487  18.388  11.572  1.00 98.94           O  
ATOM    974  CG1 ILE A  65       3.275  18.336  14.637  1.00 98.94           C  
ATOM    975 HG12 ILE A  65       3.056  18.903  13.732  1.00 98.94           H  
ATOM    976 HG13 ILE A  65       4.226  18.693  15.032  1.00 98.94           H  
ATOM    977  CG2 ILE A  65       3.750  15.985  15.532  1.00 98.94           C  
ATOM    978 HG21 ILE A  65       2.963  16.048  16.283  1.00 98.94           H  
ATOM    979 HG22 ILE A  65       3.859  14.940  15.240  1.00 98.94           H  
ATOM    980 HG23 ILE A  65       4.689  16.329  15.966  1.00 98.94           H  
ATOM    981  CD1 ILE A  65       2.159  18.666  15.629  1.00 98.94           C  
ATOM    982 HD11 ILE A  65       2.109  19.748  15.757  1.00 98.94           H  
ATOM    983 HD12 ILE A  65       2.359  18.205  16.596  1.00 98.94           H  
ATOM    984 HD13 ILE A  65       1.203  18.308  15.246  1.00 98.94           H  
ATOM    985  N   HIS A  66       2.863  16.850  11.240  1.00 98.83           N  
ATOM    986  H   HIS A  66       2.487  15.963  11.542  1.00 98.83           H  
ATOM    987  CA  HIS A  66       2.051  17.622  10.306  1.00 98.83           C  
ATOM    988  HA  HIS A  66       2.269  18.675  10.484  1.00 98.83           H  
ATOM    989  C   HIS A  66       0.551  17.428  10.546  1.00 98.83           C  
ATOM    990  CB  HIS A  66       2.430  17.316   8.854  1.00 98.83           C  
ATOM    991  HB2 HIS A  66       3.509  17.444   8.772  1.00 98.83           H  
ATOM    992  HB3 HIS A  66       1.950  18.045   8.200  1.00 98.83           H  
ATOM    993  O   HIS A  66       0.100  16.353  10.930  1.00 98.83           O  
ATOM    994  CG  HIS A  66       2.084  15.929   8.363  1.00 98.83           C  
ATOM    995  CD2 HIS A  66       2.941  14.865   8.349  1.00 98.83           C  
ATOM    996  HD2 HIS A  66       3.961  14.871   8.701  1.00 98.83           H  
ATOM    997  ND1 HIS A  66       0.906  15.489   7.790  1.00 98.83           N  
ATOM    998  CE1 HIS A  66       0.033  15.978   7.650  1.00 98.83           C  
ATOM    999  HE1 HIS A  66       1.068  14.200   7.449  1.00 98.83           H  
ATOM   1000  NE2 HIS A  66       0.315  13.580   6.987  1.00 98.83           N  
ATOM   1001  HE2 HIS A  66       2.294  13.774   7.777  1.00 98.83           H  
ATOM   1002  N   GLY A  67      -0.220  18.478  10.267  1.00 98.42           N  
ATOM   1003  H   GLY A  67       0.250  19.315   9.952  1.00 98.42           H  
ATOM   1004  CA  GLY A  67      -1.686  18.498  10.263  1.00 98.42           C  
ATOM   1005  HA2 GLY A  67      -2.069  17.585  10.719  1.00 98.42           H  
ATOM   1006  HA3 GLY A  67      -2.036  19.342  10.856  1.00 98.42           H  
ATOM   1007  C   GLY A  67      -2.279  18.618   8.853  1.00 98.42           C  
ATOM   1008  O   GLY A  67      -3.390  19.113   8.699  1.00 98.42           O  
ATOM   1009  N   GLY A  68      -1.513  18.255   7.822  1.00 96.72           N  
ATOM   1010  H   GLY A  68      -0.589  17.903   8.027  1.00 96.72           H  
ATOM   1011  CA  GLY A  68      -1.907  18.385   6.416  1.00 96.72           C  
ATOM   1012  HA2 GLY A  68      -2.992  18.448   6.337  1.00 96.72           H  
ATOM   1013  HA3 GLY A  68      -1.607  17.486   5.877  1.00 96.72           H  
ATOM   1014  C   GLY A  68      -1.303  19.605   5.718  1.00 96.72           C  
ATOM   1015  O   GLY A  68      -0.842  20.557   6.354  1.00 96.72           O  
ATOM   1016  N   CYS A  69      -1.308  19.572   4.385  1.00 93.84           N  
ATOM   1017  H   CYS A  69      -1.706  18.764   3.928  1.00 93.84           H  
ATOM   1018  CA  CYS A  69      -0.877  20.675   3.515  1.00 93.84           C  
ATOM   1019  HA  CYS A  69      -0.466  21.471   4.136  1.00 93.84           H  
ATOM   1020  C   CYS A  69      -2.039  21.371   2.782  1.00 93.84           C  
ATOM   1021  CB  CYS A  69       0.274  20.193   2.630  1.00 93.84           C  
ATOM   1022  HB2 CYS A  69       0.640  21.025   2.028  1.00 93.84           H  
ATOM   1023  HB3 CYS A  69       1.089  19.841   3.262  1.00 93.84           H  
ATOM   1024  O   CYS A  69      -1.853  22.366   2.084  1.00 93.84           O  
ATOM   1025  SG  CYS A  69      -0.267  18.856   1.544  1.00 93.84           S  
ATOM   1026  HG  CYS A  69       0.927  18.598   1.004  1.00 93.84           H  
ATOM   1027  N   GLY A  70      -3.266  20.911   3.031  1.00 87.29           N  
ATOM   1028  H   GLY A  70      -3.335  20.023   3.507  1.00 87.29           H  
ATOM   1029  CA  GLY A  70      -4.519  21.561   2.654  1.00 87.29           C  
ATOM   1030  HA2 GLY A  70      -5.320  20.822   2.623  1.00 87.29           H  
ATOM   1031  HA3 GLY A  70      -4.419  22.016   1.668  1.00 87.29           H  
ATOM   1032  C   GLY A  70      -4.887  22.650   3.648  1.00 87.29           C  
ATOM   1033  O   GLY A  70      -5.949  22.581   4.261  1.00 87.29           O  
ATOM   1034  N   VAL A  71      -3.975  23.603   3.857  1.00 86.72           N  
ATOM   1035  H   VAL A  71      -3.142  23.594   3.286  1.00 86.72           H  
ATOM   1036  CA  VAL A  71      -4.210  24.750   4.740  1.00 86.72           C  
ATOM   1037  HA  VAL A  71      -4.487  24.368   5.722  1.00 86.72           H  
ATOM   1038  C   VAL A  71      -5.394  25.574   4.245  1.00 86.72           C  
ATOM   1039  CB  VAL A  71      -2.960  25.639   4.921  1.00 86.72           C  
ATOM   1040  HB  VAL A  71      -3.235  26.486   5.550  1.00 86.72           H  
ATOM   1041  O   VAL A  71      -5.607  25.710   3.039  1.00 86.72           O  
ATOM   1042  CG1 VAL A  71      -1.843  24.876   5.644  1.00 86.72           C  
ATOM   1043 HG11 VAL A  71      -0.993  25.539   5.804  1.00 86.72           H  
ATOM   1044 HG12 VAL A  71      -2.202  24.534   6.615  1.00 86.72           H  
ATOM   1045 HG13 VAL A  71      -1.528  24.016   5.052  1.00 86.72           H  
ATOM   1046  CG2 VAL A  71      -2.390  26.190   3.608  1.00 86.72           C  
ATOM   1047 HG21 VAL A  71      -1.554  26.857   3.820  1.00 86.72           H  
ATOM   1048 HG22 VAL A  71      -2.047  25.379   2.965  1.00 86.72           H  
ATOM   1049 HG23 VAL A  71      -3.152  26.764   3.081  1.00 86.72           H  
ATOM   1050  N   ILE A  72      -6.144  26.157   5.181  1.00 85.15           N  
ATOM   1051  H   ILE A  72      -5.950  25.968   6.154  1.00 85.15           H  
ATOM   1052  CA  ILE A  72      -7.103  27.210   4.838  1.00 85.15           C  
ATOM   1053  HA  ILE A  72      -7.819  26.790   4.132  1.00 85.15           H  
ATOM   1054  C   ILE A  72      -6.302  28.352   4.181  1.00 85.15           C  
ATOM   1055  CB  ILE A  72      -7.892  27.674   6.082  1.00 85.15           C  
ATOM   1056  HB  ILE A  72      -7.182  27.971   6.853  1.00 85.15           H  
ATOM   1057  O   ILE A  72      -5.306  28.778   4.776  1.00 85.15           O  
ATOM   1058  CG1 ILE A  72      -8.733  26.492   6.621  1.00 85.15           C  
ATOM   1059 HG12 ILE A  72      -9.496  26.226   5.889  1.00 85.15           H  
ATOM   1060 HG13 ILE A  72      -8.094  25.621   6.765  1.00 85.15           H  
ATOM   1061  CG2 ILE A  72      -8.782  28.892   5.760  1.00 85.15           C  
ATOM   1062 HG21 ILE A  72      -9.511  28.630   4.993  1.00 85.15           H  
ATOM   1063 HG22 ILE A  72      -8.171  29.724   5.410  1.00 85.15           H  
ATOM   1064 HG23 ILE A  72      -9.301  29.232   6.656  1.00 85.15           H  
ATOM   1065  CD1 ILE A  72      -9.407  26.773   7.966  1.00 85.15           C  
ATOM   1066 HD11 ILE A  72      -8.665  27.121   8.685  1.00 85.15           H  
ATOM   1067 HD12 ILE A  72     -10.191  27.520   7.841  1.00 85.15           H  
ATOM   1068 HD13 ILE A  72      -9.860  25.854   8.337  1.00 85.15           H  
ATOM   1069  N   PRO A  73      -6.697  28.836   2.985  1.00 86.26           N  
ATOM   1070  CA  PRO A  73      -5.987  29.894   2.264  1.00 86.26           C  
ATOM   1071  HA  PRO A  73      -5.052  29.493   1.874  1.00 86.26           H  
ATOM   1072  C   PRO A  73      -5.690  31.118   3.137  1.00 86.26           C  
ATOM   1073  CB  PRO A  73      -6.909  30.247   1.097  1.00 86.26           C  
ATOM   1074  HB2 PRO A  73      -7.683  30.934   1.440  1.00 86.26           H  
ATOM   1075  HB3 PRO A  73      -6.360  30.654   0.247  1.00 86.26           H  
ATOM   1076  O   PRO A  73      -6.511  31.483   3.987  1.00 86.26           O  
ATOM   1077  CG  PRO A  73      -7.573  28.915   0.772  1.00 86.26           C  
ATOM   1078  HG2 PRO A  73      -6.885  28.290   0.203  1.00 86.26           H  
ATOM   1079  HG3 PRO A  73      -8.514  29.048   0.239  1.00 86.26           H  
ATOM   1080  CD  PRO A  73      -7.787  28.322   2.162  1.00 86.26           C  
ATOM   1081  HD2 PRO A  73      -7.765  27.234   2.095  1.00 86.26           H  
ATOM   1082  HD3 PRO A  73      -8.740  28.658   2.570  1.00 86.26           H  
ATOM   1083  N   ARG A  74      -4.529  31.766   2.948  1.00 87.30           N  
ATOM   1084  H   ARG A  74      -3.894  31.434   2.236  1.00 87.30           H  
ATOM   1085  CA  ARG A  74      -4.078  32.851   3.845  1.00 87.30           C  
ATOM   1086  HA  ARG A  74      -4.031  32.443   4.855  1.00 87.30           H  
ATOM   1087  C   ARG A  74      -5.073  34.018   3.919  1.00 87.30           C  
ATOM   1088  CB  ARG A  74      -2.659  33.303   3.440  1.00 87.30           C  
ATOM   1089  HB2 ARG A  74      -2.020  32.426   3.337  1.00 87.30           H  
ATOM   1090  HB3 ARG A  74      -2.708  33.806   2.474  1.00 87.30           H  
ATOM   1091  O   ARG A  74      -5.214  34.609   4.983  1.00 87.30           O  
ATOM   1092  CG  ARG A  74      -2.027  34.243   4.484  1.00 87.30           C  
ATOM   1093  HG2 ARG A  74      -1.904  33.711   5.427  1.00 87.30           H  
ATOM   1094  HG3 ARG A  74      -2.705  35.079   4.657  1.00 87.30           H  
ATOM   1095  CD  ARG A  74      -0.683  34.855   4.057  1.00 87.30           C  
ATOM   1096  HD2 ARG A  74      -0.510  35.723   4.694  1.00 87.30           H  
ATOM   1097  HD3 ARG A  74      -0.770  35.211   3.031  1.00 87.30           H  
ATOM   1098  NE  ARG A  74       0.463  33.923   4.158  1.00 87.30           N  
ATOM   1099  HE  ARG A  74       0.308  32.996   3.787  1.00 87.30           H  
ATOM   1100  NH1 ARG A  74       2.032  35.362   5.076  1.00 87.30           N  
ATOM   1101 HH11 ARG A  74       3.010  35.550   5.246  1.00 87.30           H  
ATOM   1102 HH12 ARG A  74       1.337  36.090   5.161  1.00 87.30           H  
ATOM   1103  NH2 ARG A  74       2.658  33.352   4.411  1.00 87.30           N  
ATOM   1104 HH21 ARG A  74       2.502  32.509   3.877  1.00 87.30           H  
ATOM   1105 HH22 ARG A  74       3.598  33.522   4.741  1.00 87.30           H  
ATOM   1106  CZ  ARG A  74       1.698  34.216   4.553  1.00 87.30           C  
ATOM   1107  N   ASP A  75      -5.808  34.307   2.844  1.00 88.09           N  
ATOM   1108  H   ASP A  75      -5.729  33.699   2.041  1.00 88.09           H  
ATOM   1109  CA  ASP A  75      -6.864  35.336   2.787  1.00 88.09           C  
ATOM   1110  HA  ASP A  75      -6.453  36.264   3.185  1.00 88.09           H  
ATOM   1111  C   ASP A  75      -8.113  35.009   3.633  1.00 88.09           C  
ATOM   1112  CB  ASP A  75      -7.260  35.587   1.315  1.00 88.09           C  
ATOM   1113  HB2 ASP A  75      -7.889  36.476   1.275  1.00 88.09           H  
ATOM   1114  HB3 ASP A  75      -6.361  35.794   0.735  1.00 88.09           H  
ATOM   1115  O   ASP A  75      -8.912  35.897   3.929  1.00 88.09           O  
ATOM   1116  CG  ASP A  75      -8.014  34.411   0.668  1.00 88.09           C  
ATOM   1117  OD1 ASP A  75      -7.532  33.268   0.805  1.00 88.09           O  
ATOM   1118  OD2 ASP A  75      -9.090  34.620   0.060  1.00 88.09           O  
ATOM   1119  N   LYS A  76      -8.284  33.744   4.040  1.00 88.20           N  
ATOM   1120  H   LYS A  76      -7.597  33.074   3.725  1.00 88.20           H  
ATOM   1121  CA  LYS A  76      -9.429  33.235   4.822  1.00 88.20           C  
ATOM   1122  HA  LYS A  76     -10.157  34.035   4.951  1.00 88.20           H  
ATOM   1123  C   LYS A  76      -9.049  32.790   6.234  1.00 88.20           C  
ATOM   1124  CB  LYS A  76     -10.085  32.089   4.042  1.00 88.20           C  
ATOM   1125  HB2 LYS A  76      -9.326  31.345   3.802  1.00 88.20           H  
ATOM   1126  HB3 LYS A  76     -10.858  31.618   4.649  1.00 88.20           H  
ATOM   1127  O   LYS A  76      -9.928  32.473   7.036  1.00 88.20           O  
ATOM   1128  CG  LYS A  76     -10.721  32.624   2.756  1.00 88.20           C  
ATOM   1129  HG2 LYS A  76     -10.009  33.266   2.238  1.00 88.20           H  
ATOM   1130  HG3 LYS A  76     -11.600  33.219   3.002  1.00 88.20           H  
ATOM   1131  CD  LYS A  76     -11.110  31.494   1.808  1.00 88.20           C  
ATOM   1132  HD2 LYS A  76     -10.263  30.818   1.698  1.00 88.20           H  
ATOM   1133  HD3 LYS A  76     -11.974  30.953   2.196  1.00 88.20           H  
ATOM   1134  CE  LYS A  76     -11.420  32.150   0.464  1.00 88.20           C  
ATOM   1135  HE2 LYS A  76     -12.328  32.747   0.550  1.00 88.20           H  
ATOM   1136  HE3 LYS A  76     -10.603  32.834   0.232  1.00 88.20           H  
ATOM   1137  NZ  LYS A  76     -11.529  31.142  -0.609  1.00 88.20           N  
ATOM   1138  HZ1 LYS A  76     -10.646  30.656  -0.669  1.00 88.20           H  
ATOM   1139  HZ2 LYS A  76     -11.676  31.613  -1.490  1.00 88.20           H  
ATOM   1140  HZ3 LYS A  76     -12.273  30.486  -0.418  1.00 88.20           H  
ATOM   1141  N   MET A  77      -7.758  32.764   6.549  1.00 90.59           N  
ATOM   1142  H   MET A  77      -7.097  33.045   5.839  1.00 90.59           H  
ATOM   1143  CA  MET A  77      -7.244  32.405   7.864  1.00 90.59           C  
ATOM   1144  HA  MET A  77      -7.872  31.623   8.291  1.00 90.59           H  
ATOM   1145  C   MET A  77      -7.270  33.624   8.796  1.00 90.59           C  
ATOM   1146  CB  MET A  77      -5.827  31.838   7.697  1.00 90.59           C  
ATOM   1147  HB2 MET A  77      -5.831  31.054   6.939  1.00 90.59           H  
ATOM   1148  HB3 MET A  77      -5.156  32.628   7.359  1.00 90.59           H  
ATOM   1149  O   MET A  77      -6.382  34.469   8.742  1.00 90.59           O  
ATOM   1150  CG  MET A  77      -5.308  31.268   9.021  1.00 90.59           C  
ATOM   1151  HG2 MET A  77      -5.519  31.982   9.817  1.00 90.59           H  
ATOM   1152  HG3 MET A  77      -4.225  31.166   8.952  1.00 90.59           H  
ATOM   1153  SD  MET A  77      -5.999  29.659   9.491  1.00 90.59           S  
ATOM   1154  CE  MET A  77      -5.021  28.624   8.373  1.00 90.59           C  
ATOM   1155  HE1 MET A  77      -5.329  27.584   8.483  1.00 90.59           H  
ATOM   1156  HE2 MET A  77      -5.172  28.934   7.339  1.00 90.59           H  
ATOM   1157  HE3 MET A  77      -3.964  28.717   8.622  1.00 90.59           H  
ATOM   1158  N   SER A  78      -8.263  33.712   9.686  1.00 93.65           N  
ATOM   1159  H   SER A  78      -8.970  32.991   9.704  1.00 93.65           H  
ATOM   1160  CA  SER A  78      -8.234  34.714  10.762  1.00 93.65           C  
ATOM   1161  HA  SER A  78      -7.977  35.676  10.319  1.00 93.65           H  
ATOM   1162  C   SER A  78      -7.154  34.382  11.797  1.00 93.65           C  
ATOM   1163  CB  SER A  78      -9.609  34.864  11.422  1.00 93.65           C  
ATOM   1164  HB2 SER A  78      -9.589  35.724  12.092  1.00 93.65           H  
ATOM   1165  HB3 SER A  78     -10.352  35.050  10.647  1.00 93.65           H  
ATOM   1166  O   SER A  78      -6.857  33.208  12.024  1.00 93.65           O  
ATOM   1167  OG  SER A  78      -9.979  33.714  12.165  1.00 93.65           O  
ATOM   1168  HG  SER A  78     -10.917  33.560  12.035  1.00 93.65           H  
ATOM   1169  N   ASP A  79      -6.605  35.395  12.477  1.00 94.07           N  
ATOM   1170  H   ASP A  79      -6.769  36.343  12.170  1.00 94.07           H  
ATOM   1171  CA  ASP A  79      -5.572  35.191  13.506  1.00 94.07           C  
ATOM   1172  HA  ASP A  79      -4.683  34.766  13.039  1.00 94.07           H  
ATOM   1173  C   ASP A  79      -6.030  34.218  14.596  1.00 94.07           C  
ATOM   1174  CB  ASP A  79      -5.188  36.530  14.150  1.00 94.07           C  
ATOM   1175  HB2 ASP A  79      -6.084  37.011  14.542  1.00 94.07           H  
ATOM   1176  HB3 ASP A  79      -4.514  36.339  14.985  1.00 94.07           H  
ATOM   1177  O   ASP A  79      -5.304  33.290  14.942  1.00 94.07           O  
ATOM   1178  CG  ASP A  79      -4.479  37.459  13.168  1.00 94.07           C  
ATOM   1179  OD1 ASP A  79      -3.566  36.966  12.468  1.00 94.07           O  
ATOM   1180  OD2 ASP A  79      -4.887  38.639  13.116  1.00 94.07           O  
ATOM   1181  N   LYS A  80      -7.285  34.352  15.051  1.00 96.00           N  
ATOM   1182  H   LYS A  80      -7.818  35.136  14.700  1.00 96.00           H  
ATOM   1183  CA  LYS A  80      -7.897  33.428  16.014  1.00 96.00           C  
ATOM   1184  HA  LYS A  80      -7.302  33.449  16.926  1.00 96.00           H  
ATOM   1185  C   LYS A  80      -7.868  31.982  15.511  1.00 96.00           C  
ATOM   1186  CB  LYS A  80      -9.338  33.868  16.327  1.00 96.00           C  
ATOM   1187  HB2 LYS A  80      -9.956  33.745  15.439  1.00 96.00           H  
ATOM   1188  HB3 LYS A  80      -9.343  34.918  16.619  1.00 96.00           H  
ATOM   1189  O   LYS A  80      -7.508  31.084  16.264  1.00 96.00           O  
ATOM   1190  CG  LYS A  80      -9.905  33.025  17.480  1.00 96.00           C  
ATOM   1191  HG2 LYS A  80      -9.356  33.270  18.390  1.00 96.00           H  
ATOM   1192  HG3 LYS A  80      -9.762  31.965  17.271  1.00 96.00           H  
ATOM   1193  CD  LYS A  80     -11.399  33.245  17.716  1.00 96.00           C  
ATOM   1194  HD2 LYS A  80     -11.945  32.964  16.815  1.00 96.00           H  
ATOM   1195  HD3 LYS A  80     -11.591  34.292  17.952  1.00 96.00           H  
ATOM   1196  CE  LYS A  80     -11.802  32.359  18.902  1.00 96.00           C  
ATOM   1197  HE2 LYS A  80     -10.932  31.770  19.192  1.00 96.00           H  
ATOM   1198  HE3 LYS A  80     -12.078  32.982  19.752  1.00 96.00           H  
ATOM   1199  NZ  LYS A  80     -12.872  31.401  18.561  1.00 96.00           N  
ATOM   1200  HZ1 LYS A  80     -13.142  30.864  19.373  1.00 96.00           H  
ATOM   1201  HZ2 LYS A  80     -12.439  30.701  17.975  1.00 96.00           H  
ATOM   1202  HZ3 LYS A  80     -13.664  31.821  18.096  1.00 96.00           H  
ATOM   1203  N   LEU A  81      -8.237  31.750  14.250  1.00 94.52           N  
ATOM   1204  H   LEU A  81      -8.430  32.537  13.646  1.00 94.52           H  
ATOM   1205  CA  LEU A  81      -8.250  30.408  13.673  1.00 94.52           C  
ATOM   1206  HA  LEU A  81      -8.765  29.750  14.373  1.00 94.52           H  
ATOM   1207  C   LEU A  81      -6.824  29.868  13.494  1.00 94.52           C  
ATOM   1208  CB  LEU A  81      -9.037  30.451  12.354  1.00 94.52           C  
ATOM   1209  HB2 LEU A  81     -10.002  30.918  12.549  1.00 94.52           H  
ATOM   1210  HB3 LEU A  81      -8.496  31.075  11.642  1.00 94.52           H  
ATOM   1211  O   LEU A  81      -6.579  28.691  13.755  1.00 94.52           O  
ATOM   1212  CG  LEU A  81      -9.288  29.076  11.712  1.00 94.52           C  
ATOM   1213  HG  LEU A  81      -8.339  28.607  11.455  1.00 94.52           H  
ATOM   1214  CD1 LEU A  81     -10.080  28.134  12.623  1.00 94.52           C  
ATOM   1215 HD11 LEU A  81     -10.990  28.621  12.972  1.00 94.52           H  
ATOM   1216 HD12 LEU A  81     -10.347  27.222  12.090  1.00 94.52           H  
ATOM   1217 HD13 LEU A  81      -9.484  27.855  13.492  1.00 94.52           H  
ATOM   1218  CD2 LEU A  81     -10.093  29.283  10.430  1.00 94.52           C  
ATOM   1219 HD21 LEU A  81     -11.005  29.843  10.642  1.00 94.52           H  
ATOM   1220 HD22 LEU A  81      -9.493  29.829   9.702  1.00 94.52           H  
ATOM   1221 HD23 LEU A  81     -10.370  28.316  10.012  1.00 94.52           H  
ATOM   1222  N   ALA A  82      -5.869  30.718  13.112  1.00 95.37           N  
ATOM   1223  H   ALA A  82      -6.127  31.672  12.904  1.00 95.37           H  
ATOM   1224  CA  ALA A  82      -4.458  30.351  13.054  1.00 95.37           C  
ATOM   1225  HA  ALA A  82      -4.355  29.481  12.405  1.00 95.37           H  
ATOM   1226  C   ALA A  82      -3.911  29.970  14.440  1.00 95.37           C  
ATOM   1227  CB  ALA A  82      -3.666  31.511  12.441  1.00 95.37           C  
ATOM   1228  HB1 ALA A  82      -4.091  31.790  11.476  1.00 95.37           H  
ATOM   1229  HB2 ALA A  82      -3.698  32.378  13.100  1.00 95.37           H  
ATOM   1230  HB3 ALA A  82      -2.630  31.204  12.297  1.00 95.37           H  
ATOM   1231  O   ALA A  82      -3.177  28.989  14.553  1.00 95.37           O  
ATOM   1232  N   ASP A  83      -4.288  30.696  15.493  1.00 96.70           N  
ATOM   1233  H   ASP A  83      -4.837  31.528  15.331  1.00 96.70           H  
ATOM   1234  CA  ASP A  83      -3.893  30.410  16.874  1.00 96.70           C  
ATOM   1235  HA  ASP A  83      -2.820  30.222  16.897  1.00 96.70           H  
ATOM   1236  C   ASP A  83      -4.543  29.135  17.422  1.00 96.70           C  
ATOM   1237  CB  ASP A  83      -4.167  31.629  17.769  1.00 96.70           C  
ATOM   1238  HB2 ASP A  83      -5.183  31.985  17.602  1.00 96.70           H  
ATOM   1239  HB3 ASP A  83      -4.084  31.319  18.811  1.00 96.70           H  
ATOM   1240  O   ASP A  83      -3.847  28.322  18.029  1.00 96.70           O  
ATOM   1241  CG  ASP A  83      -3.165  32.768  17.539  1.00 96.70           C  
ATOM   1242  OD1 ASP A  83      -2.054  32.486  17.015  1.00 96.70           O  
ATOM   1243  OD2 ASP A  83      -3.487  33.908  17.929  1.00 96.70           O  
ATOM   1244  N   GLU A  84      -5.822  28.883  17.124  1.00 97.51           N  
ATOM   1245  H   GLU A  84      -6.357  29.607  16.667  1.00 97.51           H  
ATOM   1246  CA  GLU A  84      -6.489  27.609  17.433  1.00 97.51           C  
ATOM   1247  HA  GLU A  84      -6.468  27.452  18.511  1.00 97.51           H  
ATOM   1248  C   GLU A  84      -5.731  26.418  16.803  1.00 97.51           C  
ATOM   1249  CB  GLU A  84      -7.967  27.663  16.981  1.00 97.51           C  
ATOM   1250  HB2 GLU A  84      -8.367  26.649  16.967  1.00 97.51           H  
ATOM   1251  HB3 GLU A  84      -8.011  28.061  15.968  1.00 97.51           H  
ATOM   1252  O   GLU A  84      -5.433  25.440  17.493  1.00 97.51           O  
ATOM   1253  CG  GLU A  84      -8.868  28.510  17.910  1.00 97.51           C  
ATOM   1254  HG2 GLU A  84      -8.945  28.001  18.871  1.00 97.51           H  
ATOM   1255  HG3 GLU A  84      -8.393  29.473  18.096  1.00 97.51           H  
ATOM   1256  CD  GLU A  84     -10.293  28.761  17.366  1.00 97.51           C  
ATOM   1257  OE1 GLU A  84     -11.051  29.534  18.011  1.00 97.51           O  
ATOM   1258  OE2 GLU A  84     -10.664  28.207  16.311  1.00 97.51           O  
ATOM   1259  N   HIS A  85      -5.305  26.519  15.534  1.00 97.57           N  
ATOM   1260  H   HIS A  85      -5.557  27.345  15.011  1.00 97.57           H  
ATOM   1261  CA  HIS A  85      -4.462  25.490  14.904  1.00 97.57           C  
ATOM   1262  HA  HIS A  85      -4.943  24.521  15.037  1.00 97.57           H  
ATOM   1263  C   HIS A  85      -3.070  25.391  15.554  1.00 97.57           C  
ATOM   1264  CB  HIS A  85      -4.317  25.746  13.395  1.00 97.57           C  
ATOM   1265  HB2 HIS A  85      -3.518  25.112  13.014  1.00 97.57           H  
ATOM   1266  HB3 HIS A  85      -4.023  26.782  13.228  1.00 97.57           H  
ATOM   1267  O   HIS A  85      -2.587  24.283  15.803  1.00 97.57           O  
ATOM   1268  CG  HIS A  85      -5.556  25.453  12.586  1.00 97.57           C  
ATOM   1269  CD2 HIS A  85      -5.779  24.362  11.791  1.00 97.57           C  
ATOM   1270  HD2 HIS A  85      -5.110  23.527  11.649  1.00 97.57           H  
ATOM   1271  ND1 HIS A  85      -6.646  26.275  12.444  1.00 97.57           N  
ATOM   1272  HD1 HIS A  85      -6.786  27.154  12.923  1.00 97.57           H  
ATOM   1273  CE1 HIS A  85      -7.502  25.707  11.584  1.00 97.57           C  
ATOM   1274  HE1 HIS A  85      -8.450  26.122  11.278  1.00 97.57           H  
ATOM   1275  NE2 HIS A  85      -7.001  24.548  11.138  1.00 97.57           N  
ATOM   1276  N   ARG A  86      -2.409  26.522  15.849  1.00 97.83           N  
ATOM   1277  H   ARG A  86      -2.867  27.398  15.639  1.00 97.83           H  
ATOM   1278  CA  ARG A  86      -1.081  26.549  16.493  1.00 97.83           C  
ATOM   1279  HA  ARG A  86      -0.380  25.969  15.893  1.00 97.83           H  
ATOM   1280  C   ARG A  86      -1.103  25.898  17.871  1.00 97.83           C  
ATOM   1281  CB  ARG A  86      -0.565  27.990  16.630  1.00 97.83           C  
ATOM   1282  HB2 ARG A  86      -1.360  28.599  17.059  1.00 97.83           H  
ATOM   1283  HB3 ARG A  86       0.270  28.006  17.331  1.00 97.83           H  
ATOM   1284  O   ARG A  86      -0.170  25.163  18.184  1.00 97.83           O  
ATOM   1285  CG  ARG A  86      -0.080  28.614  15.313  1.00 97.83           C  
ATOM   1286  HG2 ARG A  86      -0.795  28.407  14.516  1.00 97.83           H  
ATOM   1287  HG3 ARG A  86       0.880  28.181  15.031  1.00 97.83           H  
ATOM   1288  CD  ARG A  86       0.062  30.132  15.495  1.00 97.83           C  
ATOM   1289  HD2 ARG A  86      -0.870  30.508  15.918  1.00 97.83           H  
ATOM   1290  HD3 ARG A  86       0.861  30.342  16.206  1.00 97.83           H  
ATOM   1291  NE  ARG A  86       0.337  30.823  14.221  1.00 97.83           N  
ATOM   1292  HE  ARG A  86       0.980  30.374  13.585  1.00 97.83           H  
ATOM   1293  NH1 ARG A  86      -1.075  32.646  14.515  1.00 97.83           N  
ATOM   1294 HH11 ARG A  86      -1.510  33.496  14.184  1.00 97.83           H  
ATOM   1295 HH12 ARG A  86      -1.330  32.392  15.459  1.00 97.83           H  
ATOM   1296  NH2 ARG A  86       0.051  32.431  12.634  1.00 97.83           N  
ATOM   1297 HH21 ARG A  86      -0.403  33.289  12.355  1.00 97.83           H  
ATOM   1298 HH22 ARG A  86       0.704  31.966  12.020  1.00 97.83           H  
ATOM   1299  CZ  ARG A  86      -0.230  31.952  13.812  1.00 97.83           C  
ATOM   1300  N   GLU A  87      -2.128  26.134  18.686  1.00 98.64           N  
ATOM   1301  H   GLU A  87      -2.848  26.781  18.397  1.00 98.64           H  
ATOM   1302  CA  GLU A  87      -2.212  25.530  20.018  1.00 98.64           C  
ATOM   1303  HA  GLU A  87      -1.236  25.624  20.494  1.00 98.64           H  
ATOM   1304  C   GLU A  87      -2.457  24.021  19.963  1.00 98.64           C  
ATOM   1305  CB  GLU A  87      -3.240  26.241  20.914  1.00 98.64           C  
ATOM   1306  HB2 GLU A  87      -4.187  26.338  20.383  1.00 98.64           H  
ATOM   1307  HB3 GLU A  87      -3.414  25.622  21.794  1.00 98.64           H  
ATOM   1308  O   GLU A  87      -1.819  23.297  20.726  1.00 98.64           O  
ATOM   1309  CG  GLU A  87      -2.774  27.625  21.401  1.00 98.64           C  
ATOM   1310  HG2 GLU A  87      -2.812  28.319  20.561  1.00 98.64           H  
ATOM   1311  HG3 GLU A  87      -3.474  27.984  22.156  1.00 98.64           H  
ATOM   1312  CD  GLU A  87      -1.349  27.618  21.990  1.00 98.64           C  
ATOM   1313  OE1 GLU A  87      -0.506  28.404  21.496  1.00 98.64           O  
ATOM   1314  OE2 GLU A  87      -1.012  26.769  22.853  1.00 98.64           O  
ATOM   1315  N   VAL A  88      -3.260  23.508  19.021  1.00 98.81           N  
ATOM   1316  H   VAL A  88      -3.788  24.130  18.425  1.00 98.81           H  
ATOM   1317  CA  VAL A  88      -3.387  22.048  18.851  1.00 98.81           C  
ATOM   1318  HA  VAL A  88      -3.555  21.616  19.838  1.00 98.81           H  
ATOM   1319  C   VAL A  88      -2.087  21.428  18.322  1.00 98.81           C  
ATOM   1320  CB  VAL A  88      -4.596  21.648  17.989  1.00 98.81           C  
ATOM   1321  HB  VAL A  88      -4.471  22.042  16.980  1.00 98.81           H  
ATOM   1322  O   VAL A  88      -1.666  20.389  18.830  1.00 98.81           O  
ATOM   1323  CG1 VAL A  88      -4.720  20.118  17.935  1.00 98.81           C  
ATOM   1324 HG11 VAL A  88      -3.827  19.664  17.506  1.00 98.81           H  
ATOM   1325 HG12 VAL A  88      -5.563  19.837  17.304  1.00 98.81           H  
ATOM   1326 HG13 VAL A  88      -4.875  19.711  18.933  1.00 98.81           H  
ATOM   1327  CG2 VAL A  88      -5.913  22.171  18.577  1.00 98.81           C  
ATOM   1328 HG21 VAL A  88      -6.062  21.771  19.580  1.00 98.81           H  
ATOM   1329 HG22 VAL A  88      -5.902  23.259  18.633  1.00 98.81           H  
ATOM   1330 HG23 VAL A  88      -6.751  21.873  17.947  1.00 98.81           H  
ATOM   1331  N   LEU A  89      -1.381  22.074  17.383  1.00 98.85           N  
ATOM   1332  H   LEU A  89      -1.773  22.911  16.976  1.00 98.85           H  
ATOM   1333  CA  LEU A  89      -0.055  21.613  16.939  1.00 98.85           C  
ATOM   1334  HA  LEU A  89      -0.145  20.589  16.576  1.00 98.85           H  
ATOM   1335  C   LEU A  89       0.950  21.576  18.108  1.00 98.85           C  
ATOM   1336  CB  LEU A  89       0.471  22.508  15.800  1.00 98.85           C  
ATOM   1337  HB2 LEU A  89       0.407  23.546  16.126  1.00 98.85           H  
ATOM   1338  HB3 LEU A  89       1.523  22.275  15.637  1.00 98.85           H  
ATOM   1339  O   LEU A  89       1.661  20.587  18.285  1.00 98.85           O  
ATOM   1340  CG  LEU A  89      -0.252  22.368  14.448  1.00 98.85           C  
ATOM   1341  HG  LEU A  89      -1.328  22.461  14.593  1.00 98.85           H  
ATOM   1342  CD1 LEU A  89       0.216  23.488  13.514  1.00 98.85           C  
ATOM   1343 HD11 LEU A  89       0.001  24.455  13.969  1.00 98.85           H  
ATOM   1344 HD12 LEU A  89      -0.326  23.430  12.570  1.00 98.85           H  
ATOM   1345 HD13 LEU A  89       1.286  23.404  13.325  1.00 98.85           H  
ATOM   1346  CD2 LEU A  89       0.029  21.027  13.767  1.00 98.85           C  
ATOM   1347 HD21 LEU A  89      -0.503  20.977  12.816  1.00 98.85           H  
ATOM   1348 HD22 LEU A  89      -0.333  20.209  14.390  1.00 98.85           H  
ATOM   1349 HD23 LEU A  89       1.098  20.905  13.592  1.00 98.85           H  
ATOM   1350  N   LYS A  90       0.979  22.611  18.961  1.00 98.73           N  
ATOM   1351  H   LYS A  90       0.383  23.403  18.766  1.00 98.73           H  
ATOM   1352  CA  LYS A  90       1.812  22.619  20.177  1.00 98.73           C  
ATOM   1353  HA  LYS A  90       2.844  22.398  19.903  1.00 98.73           H  
ATOM   1354  C   LYS A  90       1.382  21.535  21.167  1.00 98.73           C  
ATOM   1355  CB  LYS A  90       1.759  23.984  20.872  1.00 98.73           C  
ATOM   1356  HB2 LYS A  90       2.234  23.889  21.848  1.00 98.73           H  
ATOM   1357  HB3 LYS A  90       0.712  24.245  21.031  1.00 98.73           H  
ATOM   1358  O   LYS A  90       2.245  20.919  21.783  1.00 98.73           O  
ATOM   1359  CG  LYS A  90       2.471  25.120  20.123  1.00 98.73           C  
ATOM   1360  HG2 LYS A  90       2.138  25.147  19.086  1.00 98.73           H  
ATOM   1361  HG3 LYS A  90       3.549  24.963  20.140  1.00 98.73           H  
ATOM   1362  CD  LYS A  90       2.121  26.449  20.804  1.00 98.73           C  
ATOM   1363  HD2 LYS A  90       1.043  26.472  20.962  1.00 98.73           H  
ATOM   1364  HD3 LYS A  90       2.615  26.506  21.774  1.00 98.73           H  
ATOM   1365  CE  LYS A  90       2.498  27.664  19.953  1.00 98.73           C  
ATOM   1366  HE2 LYS A  90       3.583  27.737  19.881  1.00 98.73           H  
ATOM   1367  HE3 LYS A  90       2.095  27.506  18.952  1.00 98.73           H  
ATOM   1368  NZ  LYS A  90       1.911  28.900  20.527  1.00 98.73           N  
ATOM   1369  HZ1 LYS A  90       1.989  29.698  19.913  1.00 98.73           H  
ATOM   1370  HZ2 LYS A  90       2.294  29.118  21.436  1.00 98.73           H  
ATOM   1371  HZ3 LYS A  90       0.927  28.757  20.706  1.00 98.73           H  
ATOM   1372  N   ALA A  91       0.082  21.296  21.343  1.00 98.89           N  
ATOM   1373  H   ALA A  91      -0.587  21.870  20.849  1.00 98.89           H  
ATOM   1374  CA  ALA A  91      -0.433  20.244  22.218  1.00 98.89           C  
ATOM   1375  HA  ALA A  91      -0.005  20.375  23.211  1.00 98.89           H  
ATOM   1376  C   ALA A  91      -0.018  18.846  21.729  1.00 98.89           C  
ATOM   1377  CB  ALA A  91      -1.955  20.388  22.339  1.00 98.89           C  
ATOM   1378  HB1 ALA A  91      -2.338  19.642  23.036  1.00 98.89           H  
ATOM   1379  HB2 ALA A  91      -2.428  20.235  21.369  1.00 98.89           H  
ATOM   1380  HB3 ALA A  91      -2.209  21.382  22.708  1.00 98.89           H  
ATOM   1381  O   ALA A  91       0.456  18.047  22.532  1.00 98.89           O  
ATOM   1382  N   SER A  92      -0.103  18.589  20.420  1.00 98.94           N  
ATOM   1383  H   SER A  92      -0.537  19.286  19.833  1.00 98.94           H  
ATOM   1384  CA  SER A  92       0.355  17.349  19.780  1.00 98.94           C  
ATOM   1385  HA  SER A  92      -0.161  16.502  20.230  1.00 98.94           H  
ATOM   1386  C   SER A  92       1.859  17.122  19.988  1.00 98.94           C  
ATOM   1387  CB  SER A  92      -0.017  17.407  18.294  1.00 98.94           C  
ATOM   1388  HB2 SER A  92      -1.101  17.366  18.186  1.00 98.94           H  
ATOM   1389  HB3 SER A  92       0.334  18.351  17.875  1.00 98.94           H  
ATOM   1390  O   SER A  92       2.259  16.071  20.494  1.00 98.94           O  
ATOM   1391  OG  SER A  92       0.569  16.350  17.571  1.00 98.94           O  
ATOM   1392  HG  SER A  92       0.008  15.574  17.646  1.00 98.94           H  
ATOM   1393  N   LEU A  93       2.690  18.143  19.730  1.00 98.81           N  
ATOM   1394  H   LEU A  93       2.308  18.968  19.290  1.00 98.81           H  
ATOM   1395  CA  LEU A  93       4.132  18.091  20.004  1.00 98.81           C  
ATOM   1396  HA  LEU A  93       4.564  17.266  19.436  1.00 98.81           H  
ATOM   1397  C   LEU A  93       4.433  17.809  21.482  1.00 98.81           C  
ATOM   1398  CB  LEU A  93       4.792  19.416  19.582  1.00 98.81           C  
ATOM   1399  HB2 LEU A  93       4.211  20.239  19.998  1.00 98.81           H  
ATOM   1400  HB3 LEU A  93       5.791  19.468  20.016  1.00 98.81           H  
ATOM   1401  O   LEU A  93       5.232  16.928  21.793  1.00 98.81           O  
ATOM   1402  CG  LEU A  93       4.921  19.612  18.064  1.00 98.81           C  
ATOM   1403  HG  LEU A  93       3.954  19.447  17.588  1.00 98.81           H  
ATOM   1404  CD1 LEU A  93       5.354  21.048  17.785  1.00 98.81           C  
ATOM   1405 HD11 LEU A  93       5.459  21.198  16.710  1.00 98.81           H  
ATOM   1406 HD12 LEU A  93       4.594  21.735  18.157  1.00 98.81           H  
ATOM   1407 HD13 LEU A  93       6.309  21.258  18.268  1.00 98.81           H  
ATOM   1408  CD2 LEU A  93       5.951  18.667  17.446  1.00 98.81           C  
ATOM   1409 HD21 LEU A  93       5.668  17.628  17.615  1.00 98.81           H  
ATOM   1410 HD22 LEU A  93       6.017  18.836  16.371  1.00 98.81           H  
ATOM   1411 HD23 LEU A  93       6.928  18.851  17.891  1.00 98.81           H  
ATOM   1412  N   ARG A  94       3.776  18.525  22.405  1.00 98.52           N  
ATOM   1413  H   ARG A  94       3.127  19.225  22.075  1.00 98.52           H  
ATOM   1414  CA  ARG A  94       3.953  18.344  23.856  1.00 98.52           C  
ATOM   1415  HA  ARG A  94       5.011  18.434  24.100  1.00 98.52           H  
ATOM   1416  C   ARG A  94       3.534  16.942  24.310  1.00 98.52           C  
ATOM   1417  CB  ARG A  94       3.162  19.419  24.619  1.00 98.52           C  
ATOM   1418  HB2 ARG A  94       2.142  19.431  24.234  1.00 98.52           H  
ATOM   1419  HB3 ARG A  94       3.114  19.143  25.673  1.00 98.52           H  
ATOM   1420  O   ARG A  94       4.241  16.353  25.123  1.00 98.52           O  
ATOM   1421  CG  ARG A  94       3.769  20.833  24.526  1.00 98.52           C  
ATOM   1422  HG2 ARG A  94       4.083  21.045  23.504  1.00 98.52           H  
ATOM   1423  HG3 ARG A  94       4.642  20.896  25.175  1.00 98.52           H  
ATOM   1424  CD  ARG A  94       2.714  21.866  24.960  1.00 98.52           C  
ATOM   1425  HD2 ARG A  94       1.833  21.726  24.333  1.00 98.52           H  
ATOM   1426  HD3 ARG A  94       2.433  21.668  25.994  1.00 98.52           H  
ATOM   1427  NE  ARG A  94       3.188  23.262  24.842  1.00 98.52           N  
ATOM   1428  HE  ARG A  94       4.181  23.408  24.953  1.00 98.52           H  
ATOM   1429  NH1 ARG A  94       1.147  24.286  24.429  1.00 98.52           N  
ATOM   1430 HH11 ARG A  94       0.674  23.394  24.446  1.00 98.52           H  
ATOM   1431 HH12 ARG A  94       0.611  25.103  24.174  1.00 98.52           H  
ATOM   1432  NH2 ARG A  94       2.982  25.519  24.579  1.00 98.52           N  
ATOM   1433 HH21 ARG A  94       2.375  26.319  24.469  1.00 98.52           H  
ATOM   1434 HH22 ARG A  94       3.969  25.639  24.753  1.00 98.52           H  
ATOM   1435  CZ  ARG A  94       2.440  24.336  24.621  1.00 98.52           C  
ATOM   1436  N   ALA A  95       2.432  16.400  23.789  1.00 98.82           N  
ATOM   1437  H   ALA A  95       1.892  16.944  23.132  1.00 98.82           H  
ATOM   1438  CA  ALA A  95       1.933  15.069  24.138  1.00 98.82           C  
ATOM   1439  HA  ALA A  95       1.852  14.999  25.222  1.00 98.82           H  
ATOM   1440  C   ALA A  95       2.890  13.959  23.679  1.00 98.82           C  
ATOM   1441  CB  ALA A  95       0.531  14.892  23.542  1.00 98.82           C  
ATOM   1442  HB1 ALA A  95       0.139  13.909  23.803  1.00 98.82           H  
ATOM   1443  HB2 ALA A  95      -0.138  15.656  23.939  1.00 98.82           H  
ATOM   1444  HB3 ALA A  95       0.566  14.977  22.456  1.00 98.82           H  
ATOM   1445  O   ALA A  95       3.319  13.142  24.498  1.00 98.82           O  
ATOM   1446  N   GLY A  96       3.294  13.971  22.404  1.00 98.79           N  
ATOM   1447  H   GLY A  96       2.910  14.662  21.776  1.00 98.79           H  
ATOM   1448  CA  GLY A  96       4.250  12.997  21.876  1.00 98.79           C  
ATOM   1449  HA2 GLY A  96       4.356  13.151  20.802  1.00 98.79           H  
ATOM   1450  HA3 GLY A  96       3.867  11.990  22.038  1.00 98.79           H  
ATOM   1451  C   GLY A  96       5.632  13.110  22.529  1.00 98.79           C  
ATOM   1452  O   GLY A  96       6.229  12.099  22.895  1.00 98.79           O  
ATOM   1453  N   TYR A  97       6.124  14.330  22.775  1.00 97.37           N  
ATOM   1454  H   TYR A  97       5.622  15.139  22.440  1.00 97.37           H  
ATOM   1455  CA  TYR A  97       7.384  14.536  23.494  1.00 97.37           C  
ATOM   1456  HA  TYR A  97       8.166  13.974  22.983  1.00 97.37           H  
ATOM   1457  C   TYR A  97       7.303  14.009  24.931  1.00 97.37           C  
ATOM   1458  CB  TYR A  97       7.763  16.019  23.459  1.00 97.37           C  
ATOM   1459  HB2 TYR A  97       7.731  16.344  22.419  1.00 97.37           H  
ATOM   1460  HB3 TYR A  97       7.020  16.597  24.007  1.00 97.37           H  
ATOM   1461  O   TYR A  97       8.167  13.243  25.352  1.00 97.37           O  
ATOM   1462  CG  TYR A  97       9.150  16.336  23.987  1.00 97.37           C  
ATOM   1463  CD1 TYR A  97       9.315  17.003  25.218  1.00 97.37           C  
ATOM   1464  HD1 TYR A  97       8.449  17.267  25.807  1.00 97.37           H  
ATOM   1465  CD2 TYR A  97      10.276  16.014  23.208  1.00 97.37           C  
ATOM   1466  HD2 TYR A  97      10.149  15.534  22.248  1.00 97.37           H  
ATOM   1467  CE1 TYR A  97      10.603  17.375  25.652  1.00 97.37           C  
ATOM   1468  HE1 TYR A  97      10.727  17.915  26.579  1.00 97.37           H  
ATOM   1469  CE2 TYR A  97      11.566  16.359  23.652  1.00 97.37           C  
ATOM   1470  HE2 TYR A  97      12.431  16.150  23.040  1.00 97.37           H  
ATOM   1471  OH  TYR A  97      12.979  17.385  25.289  1.00 97.37           O  
ATOM   1472  HH  TYR A  97      12.978  18.103  25.927  1.00 97.37           H  
ATOM   1473  CZ  TYR A  97      11.730  17.067  24.859  1.00 97.37           C  
ATOM   1474  N   ALA A  98       6.237  14.327  25.673  1.00 97.50           N  
ATOM   1475  H   ALA A  98       5.537  14.945  25.288  1.00 97.50           H  
ATOM   1476  CA  ALA A  98       6.025  13.804  27.022  1.00 97.50           C  
ATOM   1477  HA  ALA A  98       6.882  14.083  27.636  1.00 97.50           H  
ATOM   1478  C   ALA A  98       5.924  12.268  27.052  1.00 97.50           C  
ATOM   1479  CB  ALA A  98       4.775  14.458  27.619  1.00 97.50           C  
ATOM   1480  HB1 ALA A  98       4.901  15.541  27.644  1.00 97.50           H  
ATOM   1481  HB2 ALA A  98       4.622  14.098  28.636  1.00 97.50           H  
ATOM   1482  HB3 ALA A  98       3.900  14.214  27.017  1.00 97.50           H  
ATOM   1483  O   ALA A  98       6.400  11.648  28.004  1.00 97.50           O  
ATOM   1484  N   ALA A  99       5.361  11.638  26.013  1.00 98.24           N  
ATOM   1485  H   ALA A  99       4.941  12.190  25.280  1.00 98.24           H  
ATOM   1486  CA  ALA A  99       5.365  10.185  25.867  1.00 98.24           C  
ATOM   1487  HA  ALA A  99       4.962   9.753  26.783  1.00 98.24           H  
ATOM   1488  C   ALA A  99       6.793   9.630  25.709  1.00 98.24           C  
ATOM   1489  CB  ALA A  99       4.432   9.788  24.718  1.00 98.24           C  
ATOM   1490  HB1 ALA A  99       3.440  10.211  24.878  1.00 98.24           H  
ATOM   1491  HB2 ALA A  99       4.353   8.702  24.659  1.00 98.24           H  
ATOM   1492  HB3 ALA A  99       4.818  10.157  23.768  1.00 98.24           H  
ATOM   1493  O   ALA A  99       7.178   8.757  26.485  1.00 98.24           O  
ATOM   1494  N   LEU A 100       7.608  10.200  24.812  1.00 97.30           N  
ATOM   1495  H   LEU A 100       7.220  10.923  24.222  1.00 97.30           H  
ATOM   1496  CA  LEU A 100       9.018   9.820  24.595  1.00 97.30           C  
ATOM   1497  HA  LEU A 100       9.064   8.750  24.394  1.00 97.30           H  
ATOM   1498  C   LEU A 100       9.925  10.077  25.814  1.00 97.30           C  
ATOM   1499  CB  LEU A 100       9.567  10.583  23.373  1.00 97.30           C  
ATOM   1500  HB2 LEU A 100      10.635  10.387  23.284  1.00 97.30           H  
ATOM   1501  HB3 LEU A 100       9.428  11.649  23.554  1.00 97.30           H  
ATOM   1502  O   LEU A 100      11.006   9.495  25.921  1.00 97.30           O  
ATOM   1503  CG  LEU A 100       8.894  10.216  22.042  1.00 97.30           C  
ATOM   1504  HG  LEU A 100       7.815  10.216  22.200  1.00 97.30           H  
ATOM   1505  CD1 LEU A 100       9.213  11.235  20.946  1.00 97.30           C  
ATOM   1506 HD11 LEU A 100       8.577  11.051  20.080  1.00 97.30           H  
ATOM   1507 HD12 LEU A 100       9.015  12.245  21.305  1.00 97.30           H  
ATOM   1508 HD13 LEU A 100      10.254  11.149  20.632  1.00 97.30           H  
ATOM   1509  CD2 LEU A 100       9.309   8.834  21.539  1.00 97.30           C  
ATOM   1510 HD21 LEU A 100       9.023   8.068  22.261  1.00 97.30           H  
ATOM   1511 HD22 LEU A 100      10.386   8.797  21.378  1.00 97.30           H  
ATOM   1512 HD23 LEU A 100       8.801   8.622  20.599  1.00 97.30           H  
ATOM   1513  N   GLN A 101       9.505  10.935  26.750  1.00 93.31           N  
ATOM   1514  H   GLN A 101       8.664  11.461  26.560  1.00 93.31           H  
ATOM   1515  CA  GLN A 101      10.233  11.181  27.997  1.00 93.31           C  
ATOM   1516  HA  GLN A 101      11.292  11.056  27.774  1.00 93.31           H  
ATOM   1517  C   GLN A 101       9.922  10.166  29.118  1.00 93.31           C  
ATOM   1518  CB  GLN A 101      10.033  12.634  28.467  1.00 93.31           C  
ATOM   1519  HB2 GLN A 101      10.504  12.763  29.442  1.00 93.31           H  
ATOM   1520  HB3 GLN A 101       8.966  12.817  28.589  1.00 93.31           H  
ATOM   1521  O   GLN A 101      10.622  10.160  30.140  1.00 93.31           O  
ATOM   1522  CG  GLN A 101      10.611  13.703  27.517  1.00 93.31           C  
ATOM   1523  HG2 GLN A 101      10.194  13.577  26.518  1.00 93.31           H  
ATOM   1524  HG3 GLN A 101      10.304  14.685  27.876  1.00 93.31           H  
ATOM   1525  CD  GLN A 101      12.129  13.713  27.356  1.00 93.31           C  
ATOM   1526  NE2 GLN A 101      12.648  14.589  26.532  1.00 93.31           N  
ATOM   1527 HE21 GLN A 101      12.058  15.217  26.006  1.00 93.31           H  
ATOM   1528 HE22 GLN A 101      13.654  14.641  26.453  1.00 93.31           H  
ATOM   1529  OE1 GLN A 101      12.886  12.951  27.945  1.00 93.31           O  
ATOM   1530  N   LYS A 102       8.936   9.272  28.961  1.00 95.04           N  
ATOM   1531  H   LYS A 102       8.424   9.265  28.090  1.00 95.04           H  
ATOM   1532  CA  LYS A 102       8.632   8.240  29.972  1.00 95.04           C  
ATOM   1533  HA  LYS A 102       8.532   8.747  30.931  1.00 95.04           H  
ATOM   1534  C   LYS A 102       9.780   7.217  30.100  1.00 95.04           C  
ATOM   1535  CB  LYS A 102       7.293   7.545  29.660  1.00 95.04           C  
ATOM   1536  HB2 LYS A 102       7.329   7.133  28.651  1.00 95.04           H  
ATOM   1537  HB3 LYS A 102       7.146   6.715  30.350  1.00 95.04           H  
ATOM   1538  O   LYS A 102      10.560   7.033  29.161  1.00 95.04           O  
ATOM   1539  CG  LYS A 102       6.089   8.493  29.774  1.00 95.04           C  
ATOM   1540  HG2 LYS A 102       5.942   8.771  30.818  1.00 95.04           H  
ATOM   1541  HG3 LYS A 102       6.283   9.396  29.194  1.00 95.04           H  
ATOM   1542  CD  LYS A 102       4.818   7.832  29.226  1.00 95.04           C  
ATOM   1543  HD2 LYS A 102       4.576   6.952  29.823  1.00 95.04           H  
ATOM   1544  HD3 LYS A 102       5.008   7.520  28.199  1.00 95.04           H  
ATOM   1545  CE  LYS A 102       3.646   8.822  29.246  1.00 95.04           C  
ATOM   1546  HE2 LYS A 102       3.382   9.038  30.281  1.00 95.04           H  
ATOM   1547  HE3 LYS A 102       3.980   9.753  28.787  1.00 95.04           H  
ATOM   1548  NZ  LYS A 102       2.472   8.292  28.503  1.00 95.04           N  
ATOM   1549  HZ1 LYS A 102       2.137   7.431  28.911  1.00 95.04           H  
ATOM   1550  HZ2 LYS A 102       2.719   8.102  27.543  1.00 95.04           H  
ATOM   1551  HZ3 LYS A 102       1.716   8.962  28.489  1.00 95.04           H  
ATOM   1552  N   PRO A 103       9.938   6.544  31.256  1.00 91.68           N  
ATOM   1553  CA  PRO A 103      10.847   5.406  31.373  1.00 91.68           C  
ATOM   1554  HA  PRO A 103      11.869   5.748  31.209  1.00 91.68           H  
ATOM   1555  C   PRO A 103      10.485   4.324  30.349  1.00 91.68           C  
ATOM   1556  CB  PRO A 103      10.705   4.896  32.813  1.00 91.68           C  
ATOM   1557  HB2 PRO A 103       9.978   4.085  32.858  1.00 91.68           H  
ATOM   1558  HB3 PRO A 103      11.662   4.568  33.220  1.00 91.68           H  
ATOM   1559  O   PRO A 103       9.310   4.004  30.192  1.00 91.68           O  
ATOM   1560  CG  PRO A 103      10.154   6.105  33.568  1.00 91.68           C  
ATOM   1561  HG2 PRO A 103      10.973   6.770  33.845  1.00 91.68           H  
ATOM   1562  HG3 PRO A 103       9.585   5.808  34.449  1.00 91.68           H  
ATOM   1563  CD  PRO A 103       9.271   6.786  32.525  1.00 91.68           C  
ATOM   1564  HD2 PRO A 103       9.191   7.849  32.749  1.00 91.68           H  
ATOM   1565  HD3 PRO A 103       8.285   6.321  32.513  1.00 91.68           H  
ATOM   1566  N   ASN A 104      11.490   3.765  29.671  1.00 92.97           N  
ATOM   1567  H   ASN A 104      12.434   4.032  29.913  1.00 92.97           H  
ATOM   1568  CA  ASN A 104      11.349   2.714  28.651  1.00 92.97           C  
ATOM   1569  HA  ASN A 104      12.345   2.539  28.246  1.00 92.97           H  
ATOM   1570  C   ASN A 104      10.486   3.074  27.422  1.00 92.97           C  
ATOM   1571  CB  ASN A 104      10.910   1.396  29.319  1.00 92.97           C  
ATOM   1572  HB2 ASN A 104       9.858   1.474  29.591  1.00 92.97           H  
ATOM   1573  HB3 ASN A 104      11.007   0.578  28.605  1.00 92.97           H  
ATOM   1574  O   ASN A 104      10.127   2.173  26.669  1.00 92.97           O  
ATOM   1575  CG  ASN A 104      11.722   1.044  30.550  1.00 92.97           C  
ATOM   1576  ND2 ASN A 104      11.103   0.451  31.543  1.00 92.97           N  
ATOM   1577 HD21 ASN A 104      11.673   0.194  32.336  1.00 92.97           H  
ATOM   1578 HD22 ASN A 104      10.124   0.218  31.458  1.00 92.97           H  
ATOM   1579  OD1 ASN A 104      12.907   1.316  30.657  1.00 92.97           O  
ATOM   1580  N   ALA A 105      10.174   4.356  27.201  1.00 96.09           N  
ATOM   1581  H   ALA A 105      10.467   5.064  27.860  1.00 96.09           H  
ATOM   1582  CA  ALA A 105       9.429   4.792  26.024  1.00 96.09           C  
ATOM   1583  HA  ALA A 105       8.480   4.257  26.002  1.00 96.09           H  
ATOM   1584  C   ALA A 105      10.183   4.489  24.721  1.00 96.09           C  
ATOM   1585  CB  ALA A 105       9.140   6.289  26.131  1.00 96.09           C  
ATOM   1586  HB1 ALA A 105       8.615   6.492  27.064  1.00 96.09           H  
ATOM   1587  HB2 ALA A 105       8.509   6.592  25.295  1.00 96.09           H  
ATOM   1588  HB3 ALA A 105      10.071   6.855  26.107  1.00 96.09           H  
ATOM   1589  O   ALA A 105      11.395   4.713  24.626  1.00 96.09           O  
ATOM   1590  N   VAL A 106       9.439   4.043  23.712  1.00 97.23           N  
ATOM   1591  H   VAL A 106       8.449   3.938  23.880  1.00 97.23           H  
ATOM   1592  CA  VAL A 106       9.920   3.811  22.346  1.00 97.23           C  
ATOM   1593  HA  VAL A 106      11.004   3.923  22.330  1.00 97.23           H  
ATOM   1594  C   VAL A 106       9.366   4.862  21.387  1.00 97.23           C  
ATOM   1595  CB  VAL A 106       9.615   2.380  21.857  1.00 97.23           C  
ATOM   1596  HB  VAL A 106       9.988   2.284  20.838  1.00 97.23           H  
ATOM   1597  O   VAL A 106       8.386   5.551  21.668  1.00 97.23           O  
ATOM   1598  CG1 VAL A 106      10.352   1.341  22.711  1.00 97.23           C  
ATOM   1599 HG11 VAL A 106       9.981   1.364  23.736  1.00 97.23           H  
ATOM   1600 HG12 VAL A 106      11.420   1.560  22.711  1.00 97.23           H  
ATOM   1601 HG13 VAL A 106      10.192   0.347  22.294  1.00 97.23           H  
ATOM   1602  CG2 VAL A 106       8.118   2.044  21.842  1.00 97.23           C  
ATOM   1603 HG21 VAL A 106       7.574   2.773  21.241  1.00 97.23           H  
ATOM   1604 HG22 VAL A 106       7.969   1.055  21.410  1.00 97.23           H  
ATOM   1605 HG23 VAL A 106       7.717   2.052  22.855  1.00 97.23           H  
ATOM   1606  N   ASN A 107       9.992   4.972  20.221  1.00 97.86           N  
ATOM   1607  H   ASN A 107      10.789   4.371  20.065  1.00 97.86           H  
ATOM   1608  CA  ASN A 107       9.631   5.887  19.134  1.00 97.86           C  
ATOM   1609  HA  ASN A 107       9.870   6.902  19.450  1.00 97.86           H  
ATOM   1610  C   ASN A 107       8.119   5.888  18.791  1.00 97.86           C  
ATOM   1611  CB  ASN A 107      10.548   5.539  17.939  1.00 97.86           C  
ATOM   1612  HB2 ASN A 107      10.292   6.164  17.084  1.00 97.86           H  
ATOM   1613  HB3 ASN A 107      11.576   5.780  18.213  1.00 97.86           H  
ATOM   1614  O   ASN A 107       7.526   6.958  18.632  1.00 97.86           O  
ATOM   1615  CG  ASN A 107      10.531   4.070  17.516  1.00 97.86           C  
ATOM   1616  ND2 ASN A 107      11.371   3.681  16.594  1.00 97.86           N  
ATOM   1617 HD21 ASN A 107      11.321   2.714  16.306  1.00 97.86           H  
ATOM   1618 HD22 ASN A 107      11.937   4.341  16.081  1.00 97.86           H  
ATOM   1619  OD1 ASN A 107       9.763   3.257  18.003  1.00 97.86           O  
ATOM   1620  N   LEU A 108       7.476   4.713  18.767  1.00 98.79           N  
ATOM   1621  H   LEU A 108       8.053   3.886  18.829  1.00 98.79           H  
ATOM   1622  CA  LEU A 108       6.038   4.543  18.521  1.00 98.79           C  
ATOM   1623  HA  LEU A 108       5.795   4.997  17.560  1.00 98.79           H  
ATOM   1624  C   LEU A 108       5.147   5.231  19.572  1.00 98.79           C  
ATOM   1625  CB  LEU A 108       5.687   3.039  18.466  1.00 98.79           C  
ATOM   1626  HB2 LEU A 108       5.898   2.604  19.443  1.00 98.79           H  
ATOM   1627  HB3 LEU A 108       4.614   2.947  18.297  1.00 98.79           H  
ATOM   1628  O   LEU A 108       4.050   5.672  19.233  1.00 98.79           O  
ATOM   1629  CG  LEU A 108       6.411   2.193  17.398  1.00 98.79           C  
ATOM   1630  HG  LEU A 108       7.488   2.253  17.553  1.00 98.79           H  
ATOM   1631  CD1 LEU A 108       5.988   0.728  17.532  1.00 98.79           C  
ATOM   1632 HD11 LEU A 108       6.260   0.357  18.520  1.00 98.79           H  
ATOM   1633 HD12 LEU A 108       4.912   0.626  17.395  1.00 98.79           H  
ATOM   1634 HD13 LEU A 108       6.502   0.126  16.783  1.00 98.79           H  
ATOM   1635  CD2 LEU A 108       6.089   2.631  15.972  1.00 98.79           C  
ATOM   1636 HD21 LEU A 108       6.294   3.693  15.840  1.00 98.79           H  
ATOM   1637 HD22 LEU A 108       6.706   2.070  15.269  1.00 98.79           H  
ATOM   1638 HD23 LEU A 108       5.041   2.422  15.759  1.00 98.79           H  
ATOM   1639  N   ASP A 109       5.590   5.359  20.829  1.00 98.76           N  
ATOM   1640  H   ASP A 109       6.528   5.058  21.049  1.00 98.76           H  
ATOM   1641  CA  ASP A 109       4.808   6.019  21.888  1.00 98.76           C  
ATOM   1642  HA  ASP A 109       3.809   5.585  21.923  1.00 98.76           H  
ATOM   1643  C   ASP A 109       4.637   7.516  21.599  1.00 98.76           C  
ATOM   1644  CB  ASP A 109       5.468   5.833  23.268  1.00 98.76           C  
ATOM   1645  HB2 ASP A 109       6.445   6.318  23.269  1.00 98.76           H  
ATOM   1646  HB3 ASP A 109       4.855   6.343  24.011  1.00 98.76           H  
ATOM   1647  O   ASP A 109       3.549   8.067  21.767  1.00 98.76           O  
ATOM   1648  CG  ASP A 109       5.618   4.374  23.708  1.00 98.76           C  
ATOM   1649  OD1 ASP A 109       4.677   3.582  23.468  1.00 98.76           O  
ATOM   1650  OD2 ASP A 109       6.660   4.056  24.317  1.00 98.76           O  
ATOM   1651  N   GLY A 110       5.700   8.165  21.116  1.00 98.80           N  
ATOM   1652  H   GLY A 110       6.546   7.635  20.961  1.00 98.80           H  
ATOM   1653  CA  GLY A 110       5.664   9.573  20.724  1.00 98.80           C  
ATOM   1654  HA2 GLY A 110       6.671   9.891  20.451  1.00 98.80           H  
ATOM   1655  HA3 GLY A 110       5.297  10.178  21.553  1.00 98.80           H  
ATOM   1656  C   GLY A 110       4.792   9.831  19.508  1.00 98.80           C  
ATOM   1657  O   GLY A 110       3.992  10.762  19.510  1.00 98.80           O  
ATOM   1658  N   VAL A 111       4.930   8.982  18.488  1.00 98.85           N  
ATOM   1659  H   VAL A 111       5.610   8.241  18.580  1.00 98.85           H  
ATOM   1660  CA  VAL A 111       4.153   9.060  17.246  1.00 98.85           C  
ATOM   1661  HA  VAL A 111       4.283  10.048  16.805  1.00 98.85           H  
ATOM   1662  C   VAL A 111       2.654   8.891  17.516  1.00 98.85           C  
ATOM   1663  CB  VAL A 111       4.685   8.009  16.253  1.00 98.85           C  
ATOM   1664  HB  VAL A 111       4.772   7.051  16.764  1.00 98.85           H  
ATOM   1665  O   VAL A 111       1.861   9.713  17.058  1.00 98.85           O  
ATOM   1666  CG1 VAL A 111       3.785   7.809  15.039  1.00 98.85           C  
ATOM   1667 HG11 VAL A 111       2.804   7.442  15.339  1.00 98.85           H  
ATOM   1668 HG12 VAL A 111       3.679   8.744  14.490  1.00 98.85           H  
ATOM   1669 HG13 VAL A 111       4.236   7.056  14.392  1.00 98.85           H  
ATOM   1670  CG2 VAL A 111       6.069   8.414  15.729  1.00 98.85           C  
ATOM   1671 HG21 VAL A 111       6.772   8.484  16.559  1.00 98.85           H  
ATOM   1672 HG22 VAL A 111       6.014   9.376  15.218  1.00 98.85           H  
ATOM   1673 HG23 VAL A 111       6.436   7.663  15.030  1.00 98.85           H  
ATOM   1674  N   VAL A 112       2.258   7.878  18.298  1.00 98.93           N  
ATOM   1675  H   VAL A 112       2.956   7.243  18.659  1.00 98.93           H  
ATOM   1676  CA  VAL A 112       0.844   7.624  18.625  1.00 98.93           C  
ATOM   1677  HA  VAL A 112       0.279   7.574  17.694  1.00 98.93           H  
ATOM   1678  C   VAL A 112       0.235   8.771  19.425  1.00 98.93           C  
ATOM   1679  CB  VAL A 112       0.671   6.279  19.358  1.00 98.93           C  
ATOM   1680  HB  VAL A 112       1.420   6.194  20.146  1.00 98.93           H  
ATOM   1681  O   VAL A 112      -0.808   9.286  19.031  1.00 98.93           O  
ATOM   1682  CG1 VAL A 112      -0.710   6.088  19.997  1.00 98.93           C  
ATOM   1683 HG11 VAL A 112      -0.825   6.774  20.836  1.00 98.93           H  
ATOM   1684 HG12 VAL A 112      -1.494   6.270  19.263  1.00 98.93           H  
ATOM   1685 HG13 VAL A 112      -0.812   5.076  20.389  1.00 98.93           H  
ATOM   1686  CG2 VAL A 112       0.859   5.131  18.367  1.00 98.93           C  
ATOM   1687 HG21 VAL A 112       1.880   5.138  17.984  1.00 98.93           H  
ATOM   1688 HG22 VAL A 112       0.158   5.232  17.538  1.00 98.93           H  
ATOM   1689 HG23 VAL A 112       0.666   4.182  18.866  1.00 98.93           H  
ATOM   1690  N   GLU A 113       0.865   9.209  20.518  1.00 98.92           N  
ATOM   1691  H   GLU A 113       1.732   8.777  20.807  1.00 98.92           H  
ATOM   1692  CA  GLU A 113       0.281  10.269  21.352  1.00 98.92           C  
ATOM   1693  HA  GLU A 113      -0.770  10.037  21.522  1.00 98.92           H  
ATOM   1694  C   GLU A 113       0.279  11.638  20.650  1.00 98.92           C  
ATOM   1695  CB  GLU A 113       0.969  10.330  22.725  1.00 98.92           C  
ATOM   1696  HB2 GLU A 113       0.579  11.186  23.275  1.00 98.92           H  
ATOM   1697  HB3 GLU A 113       2.038  10.488  22.582  1.00 98.92           H  
ATOM   1698  O   GLU A 113      -0.639  12.426  20.868  1.00 98.92           O  
ATOM   1699  CG  GLU A 113       0.760   9.066  23.583  1.00 98.92           C  
ATOM   1700  HG2 GLU A 113       1.249   9.217  24.546  1.00 98.92           H  
ATOM   1701  HG3 GLU A 113       1.252   8.222  23.101  1.00 98.92           H  
ATOM   1702  CD  GLU A 113      -0.717   8.717  23.833  1.00 98.92           C  
ATOM   1703  OE1 GLU A 113      -1.127   7.564  23.574  1.00 98.92           O  
ATOM   1704  OE2 GLU A 113      -1.499   9.572  24.304  1.00 98.92           O  
ATOM   1705  N   ALA A 114       1.234  11.909  19.752  1.00 98.97           N  
ATOM   1706  H   ALA A 114       1.979  11.243  19.604  1.00 98.97           H  
ATOM   1707  CA  ALA A 114       1.191  13.098  18.903  1.00 98.97           C  
ATOM   1708  HA  ALA A 114       1.075  13.976  19.539  1.00 98.97           H  
ATOM   1709  C   ALA A 114       0.000  13.069  17.930  1.00 98.97           C  
ATOM   1710  CB  ALA A 114       2.514  13.221  18.142  1.00 98.97           C  
ATOM   1711  HB1 ALA A 114       3.339  13.270  18.853  1.00 98.97           H  
ATOM   1712  HB2 ALA A 114       2.658  12.360  17.488  1.00 98.97           H  
ATOM   1713  HB3 ALA A 114       2.506  14.131  17.543  1.00 98.97           H  
ATOM   1714  O   ALA A 114      -0.738  14.052  17.833  1.00 98.97           O  
ATOM   1715  N   ILE A 115      -0.204  11.952  17.223  1.00 98.97           N  
ATOM   1716  H   ILE A 115       0.431  11.177  17.348  1.00 98.97           H  
ATOM   1717  CA  ILE A 115      -1.261  11.832  16.209  1.00 98.97           C  
ATOM   1718  HA  ILE A 115      -1.251  12.734  15.597  1.00 98.97           H  
ATOM   1719  C   ILE A 115      -2.647  11.776  16.851  1.00 98.97           C  
ATOM   1720  CB  ILE A 115      -0.980  10.640  15.272  1.00 98.97           C  
ATOM   1721  HB  ILE A 115      -0.780   9.762  15.886  1.00 98.97           H  
ATOM   1722  O   ILE A 115      -3.550  12.428  16.340  1.00 98.97           O  
ATOM   1723  CG1 ILE A 115       0.269  10.963  14.423  1.00 98.97           C  
ATOM   1724 HG12 ILE A 115       0.034  11.747  13.703  1.00 98.97           H  
ATOM   1725 HG13 ILE A 115       1.065  11.335  15.068  1.00 98.97           H  
ATOM   1726  CG2 ILE A 115      -2.174  10.338  14.347  1.00 98.97           C  
ATOM   1727 HG21 ILE A 115      -1.932   9.538  13.647  1.00 98.97           H  
ATOM   1728 HG22 ILE A 115      -2.454  11.232  13.789  1.00 98.97           H  
ATOM   1729 HG23 ILE A 115      -3.037  10.011  14.927  1.00 98.97           H  
ATOM   1730  CD1 ILE A 115       0.827   9.748  13.683  1.00 98.97           C  
ATOM   1731 HD11 ILE A 115       1.805  10.008  13.280  1.00 98.97           H  
ATOM   1732 HD12 ILE A 115       0.165   9.458  12.867  1.00 98.97           H  
ATOM   1733 HD13 ILE A 115       0.956   8.916  14.376  1.00 98.97           H  
ATOM   1734  N   LYS A 116      -2.819  11.119  18.006  1.00 98.93           N  
ATOM   1735  H   LYS A 116      -2.046  10.581  18.371  1.00 98.93           H  
ATOM   1736  CA  LYS A 116      -4.100  11.107  18.739  1.00 98.93           C  
ATOM   1737  HA  LYS A 116      -4.862  10.634  18.120  1.00 98.93           H  
ATOM   1738  C   LYS A 116      -4.618  12.513  19.052  1.00 98.93           C  
ATOM   1739  CB  LYS A 116      -3.962  10.313  20.040  1.00 98.93           C  
ATOM   1740  HB2 LYS A 116      -3.045  10.613  20.545  1.00 98.93           H  
ATOM   1741  HB3 LYS A 116      -4.806  10.559  20.684  1.00 98.93           H  
ATOM   1742  O   LYS A 116      -5.799  12.771  18.875  1.00 98.93           O  
ATOM   1743  CG  LYS A 116      -3.969   8.796  19.794  1.00 98.93           C  
ATOM   1744  HG2 LYS A 116      -4.973   8.474  19.519  1.00 98.93           H  
ATOM   1745  HG3 LYS A 116      -3.291   8.551  18.976  1.00 98.93           H  
ATOM   1746  CD  LYS A 116      -3.506   8.047  21.046  1.00 98.93           C  
ATOM   1747  HD2 LYS A 116      -2.523   8.429  21.321  1.00 98.93           H  
ATOM   1748  HD3 LYS A 116      -3.402   6.987  20.812  1.00 98.93           H  
ATOM   1749  CE  LYS A 116      -4.476   8.200  22.220  1.00 98.93           C  
ATOM   1750  HE2 LYS A 116      -4.954   9.179  22.180  1.00 98.93           H  
ATOM   1751  HE3 LYS A 116      -5.257   7.446  22.120  1.00 98.93           H  
ATOM   1752  NZ  LYS A 116      -3.753   8.053  23.504  1.00 98.93           N  
ATOM   1753  HZ1 LYS A 116      -4.367   7.906  24.292  1.00 98.93           H  
ATOM   1754  HZ2 LYS A 116      -3.167   8.854  23.692  1.00 98.93           H  
ATOM   1755  HZ3 LYS A 116      -3.039   7.341  23.453  1.00 98.93           H  
ATOM   1756  N   VAL A 117      -3.748  13.454  19.435  1.00 98.94           N  
ATOM   1757  H   VAL A 117      -2.783  13.188  19.565  1.00 98.94           H  
ATOM   1758  CA  VAL A 117      -4.156  14.858  19.667  1.00 98.94           C  
ATOM   1759  HA  VAL A 117      -5.008  14.860  20.348  1.00 98.94           H  
ATOM   1760  C   VAL A 117      -4.631  15.550  18.381  1.00 98.94           C  
ATOM   1761  CB  VAL A 117      -3.012  15.655  20.324  1.00 98.94           C  
ATOM   1762  HB  VAL A 117      -2.117  15.558  19.710  1.00 98.94           H  
ATOM   1763  O   VAL A 117      -5.471  16.447  18.439  1.00 98.94           O  
ATOM   1764  CG1 VAL A 117      -3.329  17.149  20.486  1.00 98.94           C  
ATOM   1765 HG11 VAL A 117      -4.308  17.272  20.948  1.00 98.94           H  
ATOM   1766 HG12 VAL A 117      -2.578  17.629  21.115  1.00 98.94           H  
ATOM   1767 HG13 VAL A 117      -3.328  17.641  19.514  1.00 98.94           H  
ATOM   1768  CG2 VAL A 117      -2.706  15.117  21.727  1.00 98.94           C  
ATOM   1769 HG21 VAL A 117      -1.876  15.672  22.163  1.00 98.94           H  
ATOM   1770 HG22 VAL A 117      -3.585  15.217  22.364  1.00 98.94           H  
ATOM   1771 HG23 VAL A 117      -2.428  14.064  21.678  1.00 98.94           H  
ATOM   1772  N   LEU A 118      -4.112  15.145  17.218  1.00 98.92           N  
ATOM   1773  H   LEU A 118      -3.488  14.351  17.222  1.00 98.92           H  
ATOM   1774  CA  LEU A 118      -4.569  15.644  15.919  1.00 98.92           C  
ATOM   1775  HA  LEU A 118      -4.797  16.706  16.013  1.00 98.92           H  
ATOM   1776  C   LEU A 118      -5.882  14.968  15.489  1.00 98.92           C  
ATOM   1777  CB  LEU A 118      -3.453  15.485  14.864  1.00 98.92           C  
ATOM   1778  HB2 LEU A 118      -3.265  14.422  14.714  1.00 98.92           H  
ATOM   1779  HB3 LEU A 118      -3.814  15.893  13.919  1.00 98.92           H  
ATOM   1780  O   LEU A 118      -6.751  15.658  14.972  1.00 98.92           O  
ATOM   1781  CG  LEU A 118      -2.121  16.174  15.221  1.00 98.92           C  
ATOM   1782  HG  LEU A 118      -1.771  15.799  16.182  1.00 98.92           H  
ATOM   1783  CD1 LEU A 118      -1.048  15.860  14.179  1.00 98.92           C  
ATOM   1784 HD11 LEU A 118      -0.085  16.236  14.524  1.00 98.92           H  
ATOM   1785 HD12 LEU A 118      -1.300  16.331  13.229  1.00 98.92           H  
ATOM   1786 HD13 LEU A 118      -0.968  14.782  14.041  1.00 98.92           H  
ATOM   1787  CD2 LEU A 118      -2.247  17.697  15.312  1.00 98.92           C  
ATOM   1788 HD21 LEU A 118      -2.944  17.960  16.107  1.00 98.92           H  
ATOM   1789 HD22 LEU A 118      -1.275  18.129  15.546  1.00 98.92           H  
ATOM   1790 HD23 LEU A 118      -2.606  18.097  14.363  1.00 98.92           H  
ATOM   1791  N   GLU A 119      -6.047  13.668  15.760  1.00 98.90           N  
ATOM   1792  H   GLU A 119      -5.265  13.170  16.159  1.00 98.90           H  
ATOM   1793  CA  GLU A 119      -7.281  12.897  15.524  1.00 98.90           C  
ATOM   1794  HA  GLU A 119      -7.609  13.049  14.495  1.00 98.90           H  
ATOM   1795  C   GLU A 119      -8.447  13.308  16.437  1.00 98.90           C  
ATOM   1796  CB  GLU A 119      -7.023  11.400  15.760  1.00 98.90           C  
ATOM   1797  HB2 GLU A 119      -6.568  11.287  16.744  1.00 98.90           H  
ATOM   1798  HB3 GLU A 119      -7.981  10.879  15.775  1.00 98.90           H  
ATOM   1799  O   GLU A 119      -9.599  13.269  16.023  1.00 98.90           O  
ATOM   1800  CG  GLU A 119      -6.142  10.711  14.709  1.00 98.90           C  
ATOM   1801  HG2 GLU A 119      -6.647  10.771  13.744  1.00 98.90           H  
ATOM   1802  HG3 GLU A 119      -5.189  11.233  14.625  1.00 98.90           H  
ATOM   1803  CD  GLU A 119      -5.884   9.234  15.054  1.00 98.90           C  
ATOM   1804  OE1 GLU A 119      -5.534   8.460  14.131  1.00 98.90           O  
ATOM   1805  OE2 GLU A 119      -6.033   8.844  16.236  1.00 98.90           O  
ATOM   1806  N   ASP A 120      -8.184  13.707  17.681  1.00 98.84           N  
ATOM   1807  H   ASP A 120      -7.246  13.580  18.033  1.00 98.84           H  
ATOM   1808  CA  ASP A 120      -9.225  14.152  18.618  1.00 98.84           C  
ATOM   1809  HA  ASP A 120     -10.101  13.514  18.497  1.00 98.84           H  
ATOM   1810  C   ASP A 120      -9.682  15.606  18.333  1.00 98.84           C  
ATOM   1811  CB  ASP A 120      -8.717  13.987  20.065  1.00 98.84           C  
ATOM   1812  HB2 ASP A 120      -9.410  14.504  20.729  1.00 98.84           H  
ATOM   1813  HB3 ASP A 120      -7.750  14.480  20.158  1.00 98.84           H  
ATOM   1814  O   ASP A 120     -10.670  16.085  18.906  1.00 98.84           O  
ATOM   1815  CG  ASP A 120      -8.602  12.537  20.578  1.00 98.84           C  
ATOM   1816  OD1 ASP A 120      -9.175  11.606  19.964  1.00 98.84           O  
ATOM   1817  OD2 ASP A 120      -8.009  12.368  21.668  1.00 98.84           O  
ATOM   1818  N   SER A 121      -8.977  16.326  17.447  1.00 98.65           N  
ATOM   1819  H   SER A 121      -8.261  15.841  16.925  1.00 98.65           H  
ATOM   1820  CA  SER A 121      -9.193  17.746  17.158  1.00 98.65           C  
ATOM   1821  HA  SER A 121      -9.684  18.187  18.026  1.00 98.65           H  
ATOM   1822  C   SER A 121     -10.021  17.985  15.887  1.00 98.65           C  
ATOM   1823  CB  SER A 121      -7.859  18.465  17.005  1.00 98.65           C  
ATOM   1824  HB2 SER A 121      -7.308  18.403  17.943  1.00 98.65           H  
ATOM   1825  HB3 SER A 121      -7.278  17.981  16.220  1.00 98.65           H  
ATOM   1826  O   SER A 121      -9.539  17.710  14.790  1.00 98.65           O  
ATOM   1827  OG  SER A 121      -8.086  19.828  16.661  1.00 98.65           O  
ATOM   1828  HG  SER A 121      -7.245  20.191  16.373  1.00 98.65           H  
ATOM   1829  N   PRO A 122     -11.188  18.662  15.978  1.00 98.13           N  
ATOM   1830  CA  PRO A 122     -12.089  18.896  14.843  1.00 98.13           C  
ATOM   1831  HA  PRO A 122     -12.368  17.941  14.398  1.00 98.13           H  
ATOM   1832  C   PRO A 122     -11.515  19.779  13.718  1.00 98.13           C  
ATOM   1833  CB  PRO A 122     -13.331  19.546  15.468  1.00 98.13           C  
ATOM   1834  HB2 PRO A 122     -14.013  18.769  15.812  1.00 98.13           H  
ATOM   1835  HB3 PRO A 122     -13.843  20.223  14.783  1.00 98.13           H  
ATOM   1836  O   PRO A 122     -12.198  19.989  12.713  1.00 98.13           O  
ATOM   1837  CG  PRO A 122     -12.768  20.296  16.670  1.00 98.13           C  
ATOM   1838  HG2 PRO A 122     -13.528  20.478  17.430  1.00 98.13           H  
ATOM   1839  HG3 PRO A 122     -12.313  21.231  16.344  1.00 98.13           H  
ATOM   1840  CD  PRO A 122     -11.688  19.341  17.164  1.00 98.13           C  
ATOM   1841  HD2 PRO A 122     -10.901  19.908  17.662  1.00 98.13           H  
ATOM   1842  HD3 PRO A 122     -12.116  18.607  17.847  1.00 98.13           H  
ATOM   1843  N   LEU A 123     -10.315  20.342  13.902  1.00 97.16           N  
ATOM   1844  H   LEU A 123      -9.794  20.053  14.717  1.00 97.16           H  
ATOM   1845  CA  LEU A 123      -9.636  21.212  12.937  1.00 97.16           C  
ATOM   1846  HA  LEU A 123     -10.368  21.859  12.456  1.00 97.16           H  
ATOM   1847  C   LEU A 123      -8.947  20.418  11.814  1.00 97.16           C  
ATOM   1848  CB  LEU A 123      -8.607  22.084  13.685  1.00 97.16           C  
ATOM   1849  HB2 LEU A 123      -7.849  21.431  14.117  1.00 97.16           H  
ATOM   1850  HB3 LEU A 123      -8.108  22.719  12.952  1.00 97.16           H  
ATOM   1851  O   LEU A 123      -8.866  20.892  10.680  1.00 97.16           O  
ATOM   1852  CG  LEU A 123      -9.174  22.984  14.800  1.00 97.16           C  
ATOM   1853  HG  LEU A 123      -9.623  22.364  15.576  1.00 97.16           H  
ATOM   1854  CD1 LEU A 123      -8.041  23.792  15.433  1.00 97.16           C  
ATOM   1855 HD11 LEU A 123      -7.607  24.468  14.696  1.00 97.16           H  
ATOM   1856 HD12 LEU A 123      -8.427  24.375  16.270  1.00 97.16           H  
ATOM   1857 HD13 LEU A 123      -7.266  23.122  15.805  1.00 97.16           H  
ATOM   1858  CD2 LEU A 123     -10.228  23.966  14.284  1.00 97.16           C  
ATOM   1859 HD21 LEU A 123      -9.814  24.555  13.466  1.00 97.16           H  
ATOM   1860 HD22 LEU A 123     -10.531  24.639  15.086  1.00 97.16           H  
ATOM   1861 HD23 LEU A 123     -11.106  23.423  13.934  1.00 97.16           H  
ATOM   1862  N   PHE A 124      -8.471  19.205  12.103  1.00 98.16           N  
ATOM   1863  H   PHE A 124      -8.690  18.789  12.997  1.00 98.16           H  
ATOM   1864  CA  PHE A 124      -7.695  18.401  11.159  1.00 98.16           C  
ATOM   1865  HA  PHE A 124      -7.348  19.046  10.352  1.00 98.16           H  
ATOM   1866  C   PHE A 124      -8.550  17.318  10.493  1.00 98.16           C  
ATOM   1867  CB  PHE A 124      -6.440  17.868  11.855  1.00 98.16           C  
ATOM   1868  HB2 PHE A 124      -6.733  17.192  12.659  1.00 98.16           H  
ATOM   1869  HB3 PHE A 124      -5.867  17.300  11.123  1.00 98.16           H  
ATOM   1870  O   PHE A 124      -9.670  17.050  10.912  1.00 98.16           O  
ATOM   1871  CG  PHE A 124      -5.548  18.972  12.396  1.00 98.16           C  
ATOM   1872  CD1 PHE A 124      -4.925  19.868  11.507  1.00 98.16           C  
ATOM   1873  HD1 PHE A 124      -5.068  19.757  10.442  1.00 98.16           H  
ATOM   1874  CD2 PHE A 124      -5.376  19.140  13.782  1.00 98.16           C  
ATOM   1875  HD2 PHE A 124      -5.847  18.449  14.466  1.00 98.16           H  
ATOM   1876  CE1 PHE A 124      -4.139  20.927  11.992  1.00 98.16           C  
ATOM   1877  HE1 PHE A 124      -3.679  21.612  11.296  1.00 98.16           H  
ATOM   1878  CE2 PHE A 124      -4.593  20.204  14.266  1.00 98.16           C  
ATOM   1879  HE2 PHE A 124      -4.447  20.330  15.328  1.00 98.16           H  
ATOM   1880  CZ  PHE A 124      -3.979  21.102  13.376  1.00 98.16           C  
ATOM   1881  HZ  PHE A 124      -3.390  21.923  13.756  1.00 98.16           H  
ATOM   1882  N   ASN A 125      -8.067  16.749   9.387  1.00 98.21           N  
ATOM   1883  H   ASN A 125      -7.123  16.966   9.100  1.00 98.21           H  
ATOM   1884  CA  ASN A 125      -8.787  15.729   8.620  1.00 98.21           C  
ATOM   1885  HA  ASN A 125      -9.842  15.745   8.894  1.00 98.21           H  
ATOM   1886  C   ASN A 125      -8.283  14.322   8.983  1.00 98.21           C  
ATOM   1887  CB  ASN A 125      -8.705  16.078   7.125  1.00 98.21           C  
ATOM   1888  HB2 ASN A 125      -9.193  17.035   6.941  1.00 98.21           H  
ATOM   1889  HB3 ASN A 125      -7.655  16.164   6.846  1.00 98.21           H  
ATOM   1890  O   ASN A 125      -7.740  13.607   8.145  1.00 98.21           O  
ATOM   1891  CG  ASN A 125      -9.354  15.036   6.232  1.00 98.21           C  
ATOM   1892  ND2 ASN A 125      -8.871  14.904   5.022  1.00 98.21           N  
ATOM   1893 HD21 ASN A 125      -9.240  14.174   4.429  1.00 98.21           H  
ATOM   1894 HD22 ASN A 125      -8.027  15.392   4.757  1.00 98.21           H  
ATOM   1895  OD1 ASN A 125     -10.309  14.372   6.596  1.00 98.21           O  
ATOM   1896  N   ALA A 126      -8.435  13.955  10.252  1.00 98.72           N  
ATOM   1897  H   ALA A 126      -8.852  14.612  10.896  1.00 98.72           H  
ATOM   1898  CA  ALA A 126      -8.226  12.612  10.785  1.00 98.72           C  
ATOM   1899  HA  ALA A 126      -8.557  11.870  10.059  1.00 98.72           H  
ATOM   1900  C   ALA A 126      -9.069  12.475  12.058  1.00 98.72           C  
ATOM   1901  CB  ALA A 126      -6.738  12.413  11.085  1.00 98.72           C  
ATOM   1902  HB1 ALA A 126      -6.415  13.119  11.850  1.00 98.72           H  
ATOM   1903  HB2 ALA A 126      -6.155  12.570  10.178  1.00 98.72           H  
ATOM   1904  HB3 ALA A 126      -6.567  11.396  11.439  1.00 98.72           H  
ATOM   1905  O   ALA A 126      -9.255  13.467  12.756  1.00 98.72           O  
ATOM   1906  N   GLY A 127      -9.604  11.287  12.359  1.00 98.68           N  
ATOM   1907  H   GLY A 127      -9.427  10.500  11.752  1.00 98.68           H  
ATOM   1908  CA  GLY A 127     -10.516  11.115  13.496  1.00 98.68           C  
ATOM   1909  HA2 GLY A 127      -9.960  11.253  14.424  1.00 98.68           H  
ATOM   1910  HA3 GLY A 127     -10.924  10.104  13.500  1.00 98.68           H  
ATOM   1911  C   GLY A 127     -11.685  12.111  13.454  1.00 98.68           C  
ATOM   1912  O   GLY A 127     -12.418  12.197  12.461  1.00 98.68           O  
ATOM   1913  N   LYS A 128     -11.873  12.876  14.528  1.00 98.67           N  
ATOM   1914  H   LYS A 128     -11.136  12.865  15.219  1.00 98.67           H  
ATOM   1915  CA  LYS A 128     -12.860  13.951  14.627  1.00 98.67           C  
ATOM   1916  HA  LYS A 128     -13.832  13.567  14.317  1.00 98.67           H  
ATOM   1917  C   LYS A 128     -12.502  15.116  13.711  1.00 98.67           C  
ATOM   1918  CB  LYS A 128     -12.944  14.397  16.088  1.00 98.67           C  
ATOM   1919  HB2 LYS A 128     -13.143  13.522  16.707  1.00 98.67           H  
ATOM   1920  HB3 LYS A 128     -11.995  14.834  16.399  1.00 98.67           H  
ATOM   1921  O   LYS A 128     -11.453  15.716  13.852  1.00 98.67           O  
ATOM   1922  CG  LYS A 128     -14.071  15.414  16.268  1.00 98.67           C  
ATOM   1923  HG2 LYS A 128     -14.991  15.008  15.847  1.00 98.67           H  
ATOM   1924  HG3 LYS A 128     -13.824  16.342  15.752  1.00 98.67           H  
ATOM   1925  CD  LYS A 128     -14.275  15.697  17.751  1.00 98.67           C  
ATOM   1926  HD2 LYS A 128     -14.424  14.752  18.273  1.00 98.67           H  
ATOM   1927  HD3 LYS A 128     -13.391  16.196  18.151  1.00 98.67           H  
ATOM   1928  CE  LYS A 128     -15.514  16.574  17.911  1.00 98.67           C  
ATOM   1929  HE2 LYS A 128     -15.331  17.531  17.423  1.00 98.67           H  
ATOM   1930  HE3 LYS A 128     -16.344  16.082  17.403  1.00 98.67           H  
ATOM   1931  NZ  LYS A 128     -15.826  16.757  19.344  1.00 98.67           N  
ATOM   1932  HZ1 LYS A 128     -16.641  17.342  19.460  1.00 98.67           H  
ATOM   1933  HZ2 LYS A 128     -16.010  15.853  19.755  1.00 98.67           H  
ATOM   1934  HZ3 LYS A 128     -15.032  17.165  19.818  1.00 98.67           H  
ATOM   1935  N   GLY A 129     -13.421  15.508  12.829  1.00 98.11           N  
ATOM   1936  H   GLY A 129     -14.284  14.988  12.763  1.00 98.11           H  
ATOM   1937  CA  GLY A 129     -13.122  16.497  11.787  1.00 98.11           C  
ATOM   1938  HA2 GLY A 129     -14.023  17.071  11.572  1.00 98.11           H  
ATOM   1939  HA3 GLY A 129     -12.345  17.184  12.122  1.00 98.11           H  
ATOM   1940  C   GLY A 129     -12.654  15.874  10.474  1.00 98.11           C  
ATOM   1941  O   GLY A 129     -12.220  16.601   9.581  1.00 98.11           O  
ATOM   1942  N   SER A 130     -12.802  14.560  10.308  1.00 98.51           N  
ATOM   1943  H   SER A 130     -13.101  13.997  11.091  1.00 98.51           H  
ATOM   1944  CA  SER A 130     -12.607  13.899   9.017  1.00 98.51           C  
ATOM   1945  HA  SER A 130     -11.609  14.151   8.661  1.00 98.51           H  
ATOM   1946  C   SER A 130     -13.617  14.357   7.960  1.00 98.51           C  
ATOM   1947  CB  SER A 130     -12.659  12.385   9.181  1.00 98.51           C  
ATOM   1948  HB2 SER A 130     -12.612  11.907   8.202  1.00 98.51           H  
ATOM   1949  HB3 SER A 130     -13.583  12.089   9.678  1.00 98.51           H  
ATOM   1950  O   SER A 130     -14.780  14.650   8.248  1.00 98.51           O  
ATOM   1951  OG  SER A 130     -11.542  12.001   9.949  1.00 98.51           O  
ATOM   1952  HG  SER A 130     -11.802  12.044  10.872  1.00 98.51           H  
ATOM   1953  N   VAL A 131     -13.162  14.411   6.710  1.00 97.59           N  
ATOM   1954  H   VAL A 131     -12.187  14.193   6.560  1.00 97.59           H  
ATOM   1955  CA  VAL A 131     -13.998  14.655   5.526  1.00 97.59           C  
ATOM   1956  HA  VAL A 131     -14.636  15.515   5.730  1.00 97.59           H  
ATOM   1957  C   VAL A 131     -14.923  13.469   5.231  1.00 97.59           C  
ATOM   1958  CB  VAL A 131     -13.143  14.988   4.290  1.00 97.59           C  
ATOM   1959  HB  VAL A 131     -13.826  15.173   3.461  1.00 97.59           H  
ATOM   1960  O   VAL A 131     -14.728  12.363   5.743  1.00 97.59           O  
ATOM   1961  CG1 VAL A 131     -12.342  16.284   4.474  1.00 97.59           C  
ATOM   1962 HG11 VAL A 131     -13.028  17.130   4.508  1.00 97.59           H  
ATOM   1963 HG12 VAL A 131     -11.755  16.253   5.392  1.00 97.59           H  
ATOM   1964 HG13 VAL A 131     -11.667  16.429   3.630  1.00 97.59           H  
ATOM   1965  CG2 VAL A 131     -12.224  13.830   3.882  1.00 97.59           C  
ATOM   1966 HG21 VAL A 131     -11.518  14.169   3.125  1.00 97.59           H  
ATOM   1967 HG22 VAL A 131     -11.658  13.451   4.733  1.00 97.59           H  
ATOM   1968 HG23 VAL A 131     -12.815  13.009   3.476  1.00 97.59           H  
ATOM   1969  N   PHE A 132     -15.939  13.704   4.400  1.00 97.69           N  
ATOM   1970  H   PHE A 132     -16.019  14.609   3.959  1.00 97.69           H  
ATOM   1971  CA  PHE A 132     -16.943  12.699   4.053  1.00 97.69           C  
ATOM   1972  HA  PHE A 132     -16.920  11.916   4.810  1.00 97.69           H  
ATOM   1973  C   PHE A 132     -16.667  12.030   2.704  1.00 97.69           C  
ATOM   1974  CB  PHE A 132     -18.340  13.328   4.096  1.00 97.69           C  
ATOM   1975  HB2 PHE A 132     -19.065  12.600   3.734  1.00 97.69           H  
ATOM   1976  HB3 PHE A 132     -18.369  14.181   3.417  1.00 97.69           H  
ATOM   1977  O   PHE A 132     -16.104  12.641   1.792  1.00 97.69           O  
ATOM   1978  CG  PHE A 132     -18.745  13.754   5.490  1.00 97.69           C  
ATOM   1979  CD1 PHE A 132     -19.284  12.796   6.364  1.00 97.69           C  
ATOM   1980  HD1 PHE A 132     -19.433  11.781   6.026  1.00 97.69           H  
ATOM   1981  CD2 PHE A 132     -18.504  15.063   5.949  1.00 97.69           C  
ATOM   1982  HD2 PHE A 132     -18.074  15.798   5.285  1.00 97.69           H  
ATOM   1983  CE1 PHE A 132     -19.579  13.130   7.692  1.00 97.69           C  
ATOM   1984  HE1 PHE A 132     -19.957  12.373   8.364  1.00 97.69           H  
ATOM   1985  CE2 PHE A 132     -18.780  15.394   7.288  1.00 97.69           C  
ATOM   1986  HE2 PHE A 132     -18.566  16.384   7.662  1.00 97.69           H  
ATOM   1987  CZ  PHE A 132     -19.307  14.424   8.154  1.00 97.69           C  
ATOM   1988  HZ  PHE A 132     -19.485  14.664   9.191  1.00 97.69           H  
ATOM   1989  N   THR A 133     -17.120  10.787   2.556  1.00 96.35           N  
ATOM   1990  H   THR A 133     -17.540  10.337   3.357  1.00 96.35           H  
ATOM   1991  CA  THR A 133     -17.306  10.134   1.255  1.00 96.35           C  
ATOM   1992  HA  THR A 133     -16.405  10.279   0.660  1.00 96.35           H  
ATOM   1993  C   THR A 133     -18.482  10.766   0.498  1.00 96.35           C  
ATOM   1994  CB  THR A 133     -17.528   8.619   1.401  1.00 96.35           C  
ATOM   1995  HB  THR A 133     -17.426   8.171   0.413  1.00 96.35           H  
ATOM   1996  O   THR A 133     -19.218  11.594   1.040  1.00 96.35           O  
ATOM   1997  CG2 THR A 133     -16.517   7.938   2.318  1.00 96.35           C  
ATOM   1998 HG21 THR A 133     -16.686   6.862   2.268  1.00 96.35           H  
ATOM   1999 HG22 THR A 133     -16.641   8.262   3.351  1.00 96.35           H  
ATOM   2000 HG23 THR A 133     -15.502   8.151   1.981  1.00 96.35           H  
ATOM   2001  OG1 THR A 133     -18.823   8.332   1.877  1.00 96.35           O  
ATOM   2002  HG1 THR A 133     -19.173   7.732   1.215  1.00 96.35           H  
ATOM   2003  N   ARG A 134     -18.702  10.378  -0.765  1.00 93.74           N  
ATOM   2004  H   ARG A 134     -18.104   9.657  -1.144  1.00 93.74           H  
ATOM   2005  CA  ARG A 134     -19.866  10.835  -1.557  1.00 93.74           C  
ATOM   2006  HA  ARG A 134     -19.842  11.921  -1.653  1.00 93.74           H  
ATOM   2007  C   ARG A 134     -21.205  10.494  -0.894  1.00 93.74           C  
ATOM   2008  CB  ARG A 134     -19.847  10.192  -2.949  1.00 93.74           C  
ATOM   2009  HB2 ARG A 134     -20.748  10.492  -3.485  1.00 93.74           H  
ATOM   2010  HB3 ARG A 134     -19.868   9.108  -2.833  1.00 93.74           H  
ATOM   2011  O   ARG A 134     -22.176  11.218  -1.073  1.00 93.74           O  
ATOM   2012  CG  ARG A 134     -18.627  10.578  -3.787  1.00 93.74           C  
ATOM   2013  HG2 ARG A 134     -17.719  10.310  -3.247  1.00 93.74           H  
ATOM   2014  HG3 ARG A 134     -18.620  11.654  -3.962  1.00 93.74           H  
ATOM   2015  CD  ARG A 134     -18.624   9.810  -5.116  1.00 93.74           C  
ATOM   2016  HD2 ARG A 134     -17.627   9.873  -5.552  1.00 93.74           H  
ATOM   2017  HD3 ARG A 134     -18.822   8.757  -4.913  1.00 93.74           H  
ATOM   2018  NE  ARG A 134     -19.617  10.322  -6.084  1.00 93.74           N  
ATOM   2019  HE  ARG A 134     -20.445   9.764  -6.238  1.00 93.74           H  
ATOM   2020  NH1 ARG A 134     -18.440  12.173  -6.697  1.00 93.74           N  
ATOM   2021 HH11 ARG A 134     -18.432  13.052  -7.194  1.00 93.74           H  
ATOM   2022 HH12 ARG A 134     -17.785  12.028  -5.942  1.00 93.74           H  
ATOM   2023  NH2 ARG A 134     -20.318  11.721  -7.759  1.00 93.74           N  
ATOM   2024 HH21 ARG A 134     -20.044  12.498  -8.343  1.00 93.74           H  
ATOM   2025 HH22 ARG A 134     -21.063  11.098  -8.037  1.00 93.74           H  
ATOM   2026  CZ  ARG A 134     -19.467  11.397  -6.837  1.00 93.74           C  
ATOM   2027  N   GLU A 135     -21.238   9.417  -0.118  1.00 95.16           N  
ATOM   2028  H   GLU A 135     -20.399   8.856  -0.089  1.00 95.16           H  
ATOM   2029  CA  GLU A 135     -22.404   8.874   0.580  1.00 95.16           C  
ATOM   2030  HA  GLU A 135     -23.294   9.113  -0.003  1.00 95.16           H  
ATOM   2031  C   GLU A 135     -22.610   9.501   1.975  1.00 95.16           C  
ATOM   2032  CB  GLU A 135     -22.298   7.333   0.669  1.00 95.16           C  
ATOM   2033  HB2 GLU A 135     -23.256   6.955   1.026  1.00 95.16           H  
ATOM   2034  HB3 GLU A 135     -21.553   7.065   1.419  1.00 95.16           H  
ATOM   2035  O   GLU A 135     -23.460   9.042   2.738  1.00 95.16           O  
ATOM   2036  CG  GLU A 135     -21.977   6.597  -0.654  1.00 95.16           C  
ATOM   2037  HG2 GLU A 135     -22.673   6.941  -1.419  1.00 95.16           H  
ATOM   2038  HG3 GLU A 135     -22.155   5.534  -0.497  1.00 95.16           H  
ATOM   2039  CD  GLU A 135     -20.525   6.776  -1.149  1.00 95.16           C  
ATOM   2040  OE1 GLU A 135     -20.265   6.627  -2.363  1.00 95.16           O  
ATOM   2041  OE2 GLU A 135     -19.656   7.148  -0.323  1.00 95.16           O  
ATOM   2042  N   GLY A 136     -21.827  10.525   2.340  1.00 97.56           N  
ATOM   2043  H   GLY A 136     -21.131  10.856   1.687  1.00 97.56           H  
ATOM   2044  CA  GLY A 136     -21.959  11.230   3.618  1.00 97.56           C  
ATOM   2045  HA2 GLY A 136     -23.009  11.470   3.787  1.00 97.56           H  
ATOM   2046  HA3 GLY A 136     -21.405  12.167   3.557  1.00 97.56           H  
ATOM   2047  C   GLY A 136     -21.444  10.446   4.832  1.00 97.56           C  
ATOM   2048  O   GLY A 136     -21.829  10.754   5.961  1.00 97.56           O  
ATOM   2049  N   LYS A 137     -20.576   9.444   4.623  1.00 97.94           N  
ATOM   2050  H   LYS A 137     -20.290   9.269   3.671  1.00 97.94           H  
ATOM   2051  CA  LYS A 137     -19.918   8.657   5.685  1.00 97.94           C  
ATOM   2052  HA  LYS A 137     -20.478   8.767   6.614  1.00 97.94           H  
ATOM   2053  C   LYS A 137     -18.495   9.154   5.948  1.00 97.94           C  
ATOM   2054  CB  LYS A 137     -19.892   7.169   5.300  1.00 97.94           C  
ATOM   2055  HB2 LYS A 137     -19.355   6.618   6.072  1.00 97.94           H  
ATOM   2056  HB3 LYS A 137     -19.341   7.056   4.366  1.00 97.94           H  
ATOM   2057  O   LYS A 137     -17.892   9.775   5.078  1.00 97.94           O  
ATOM   2058  CG  LYS A 137     -21.290   6.548   5.141  1.00 97.94           C  
ATOM   2059  HG2 LYS A 137     -21.826   7.045   4.333  1.00 97.94           H  
ATOM   2060  HG3 LYS A 137     -21.850   6.663   6.069  1.00 97.94           H  
ATOM   2061  CD  LYS A 137     -21.145   5.057   4.807  1.00 97.94           C  
ATOM   2062  HD2 LYS A 137     -20.538   4.960   3.907  1.00 97.94           H  
ATOM   2063  HD3 LYS A 137     -20.628   4.557   5.627  1.00 97.94           H  
ATOM   2064  CE  LYS A 137     -22.502   4.385   4.572  1.00 97.94           C  
ATOM   2065  HE2 LYS A 137     -23.022   4.931   3.784  1.00 97.94           H  
ATOM   2066  HE3 LYS A 137     -23.095   4.456   5.484  1.00 97.94           H  
ATOM   2067  NZ  LYS A 137     -22.322   2.963   4.174  1.00 97.94           N  
ATOM   2068  HZ1 LYS A 137     -21.752   2.894   3.343  1.00 97.94           H  
ATOM   2069  HZ2 LYS A 137     -21.849   2.438   4.897  1.00 97.94           H  
ATOM   2070  HZ3 LYS A 137     -23.204   2.512   3.977  1.00 97.94           H  
ATOM   2071  N   ASN A 138     -17.937   8.851   7.118  1.00 98.68           N  
ATOM   2072  H   ASN A 138     -18.467   8.300   7.778  1.00 98.68           H  
ATOM   2073  CA  ASN A 138     -16.503   8.988   7.375  1.00 98.68           C  
ATOM   2074  HA  ASN A 138     -16.050   9.618   6.609  1.00 98.68           H  
ATOM   2075  C   ASN A 138     -15.842   7.604   7.280  1.00 98.68           C  
ATOM   2076  CB  ASN A 138     -16.267   9.671   8.734  1.00 98.68           C  
ATOM   2077  HB2 ASN A 138     -15.195   9.736   8.920  1.00 98.68           H  
ATOM   2078  HB3 ASN A 138     -16.710   9.068   9.527  1.00 98.68           H  
ATOM   2079  O   ASN A 138     -16.348   6.638   7.844  1.00 98.68           O  
ATOM   2080  CG  ASN A 138     -16.847  11.073   8.808  1.00 98.68           C  
ATOM   2081  ND2 ASN A 138     -16.322  12.011   8.058  1.00 98.68           N  
ATOM   2082 HD21 ASN A 138     -15.600  11.823   7.377  1.00 98.68           H  
ATOM   2083 HD22 ASN A 138     -16.701  12.943   8.151  1.00 98.68           H  
ATOM   2084  OD1 ASN A 138     -17.781  11.351   9.541  1.00 98.68           O  
ATOM   2085  N   GLU A 139     -14.723   7.525   6.564  1.00 98.69           N  
ATOM   2086  H   GLU A 139     -14.352   8.372   6.156  1.00 98.69           H  
ATOM   2087  CA  GLU A 139     -13.911   6.315   6.390  1.00 98.69           C  
ATOM   2088  HA  GLU A 139     -14.227   5.521   7.066  1.00 98.69           H  
ATOM   2089  C   GLU A 139     -12.461   6.678   6.674  1.00 98.69           C  
ATOM   2090  CB  GLU A 139     -13.987   5.820   4.945  1.00 98.69           C  
ATOM   2091  HB2 GLU A 139     -13.078   5.264   4.719  1.00 98.69           H  
ATOM   2092  HB3 GLU A 139     -14.029   6.689   4.288  1.00 98.69           H  
ATOM   2093  O   GLU A 139     -11.877   7.480   5.939  1.00 98.69           O  
ATOM   2094  CG  GLU A 139     -15.171   4.915   4.630  1.00 98.69           C  
ATOM   2095  HG2 GLU A 139     -16.089   5.409   4.947  1.00 98.69           H  
ATOM   2096  HG3 GLU A 139     -15.068   3.979   5.180  1.00 98.69           H  
ATOM   2097  CD  GLU A 139     -15.225   4.641   3.122  1.00 98.69           C  
ATOM   2098  OE1 GLU A 139     -16.347   4.433   2.620  1.00 98.69           O  
ATOM   2099  OE2 GLU A 139     -14.191   4.729   2.420  1.00 98.69           O  
ATOM   2100  N   LEU A 140     -11.900   6.105   7.730  1.00 98.79           N  
ATOM   2101  H   LEU A 140     -12.445   5.442   8.264  1.00 98.79           H  
ATOM   2102  CA  LEU A 140     -10.631   6.525   8.301  1.00 98.79           C  
ATOM   2103  HA  LEU A 140     -10.343   7.477   7.855  1.00 98.79           H  
ATOM   2104  C   LEU A 140      -9.516   5.521   8.007  1.00 98.79           C  
ATOM   2105  CB  LEU A 140     -10.792   6.749   9.811  1.00 98.79           C  
ATOM   2106  HB2 LEU A 140     -10.851   5.778  10.301  1.00 98.79           H  
ATOM   2107  HB3 LEU A 140      -9.889   7.255  10.154  1.00 98.79           H  
ATOM   2108  O   LEU A 140      -9.706   4.304   8.122  1.00 98.79           O  
ATOM   2109  CG  LEU A 140     -12.019   7.568  10.246  1.00 98.79           C  
ATOM   2110  HG  LEU A 140     -12.934   7.043   9.973  1.00 98.79           H  
ATOM   2111  CD1 LEU A 140     -12.014   7.747  11.759  1.00 98.79           C  
ATOM   2112 HD11 LEU A 140     -12.898   8.313  12.053  1.00 98.79           H  
ATOM   2113 HD12 LEU A 140     -12.056   6.772  12.246  1.00 98.79           H  
ATOM   2114 HD13 LEU A 140     -11.115   8.274  12.081  1.00 98.79           H  
ATOM   2115  CD2 LEU A 140     -12.037   8.954   9.609  1.00 98.79           C  
ATOM   2116 HD21 LEU A 140     -12.845   9.542  10.043  1.00 98.79           H  
ATOM   2117 HD22 LEU A 140     -11.082   9.449   9.786  1.00 98.79           H  
ATOM   2118 HD23 LEU A 140     -12.204   8.868   8.535  1.00 98.79           H  
ATOM   2119  N   ASP A 141      -8.344   6.061   7.685  1.00 98.94           N  
ATOM   2120  H   ASP A 141      -8.264   7.067   7.707  1.00 98.94           H  
ATOM   2121  CA  ASP A 141      -7.147   5.312   7.319  1.00 98.94           C  
ATOM   2122  HA  ASP A 141      -7.330   4.248   7.467  1.00 98.94           H  
ATOM   2123  C   ASP A 141      -5.971   5.740   8.212  1.00 98.94           C  
ATOM   2124  CB  ASP A 141      -6.778   5.548   5.840  1.00 98.94           C  
ATOM   2125  HB2 ASP A 141      -5.991   4.834   5.595  1.00 98.94           H  
ATOM   2126  HB3 ASP A 141      -6.346   6.544   5.743  1.00 98.94           H  
ATOM   2127  O   ASP A 141      -5.792   6.932   8.461  1.00 98.94           O  
ATOM   2128  CG  ASP A 141      -7.891   5.411   4.788  1.00 98.94           C  
ATOM   2129  OD1 ASP A 141      -8.677   4.444   4.870  1.00 98.94           O  
ATOM   2130  OD2 ASP A 141      -7.914   6.233   3.835  1.00 98.94           O  
ATOM   2131  N   ALA A 142      -5.129   4.803   8.655  1.00 98.97           N  
ATOM   2132  H   ALA A 142      -5.312   3.838   8.418  1.00 98.97           H  
ATOM   2133  CA  ALA A 142      -3.883   5.108   9.359  1.00 98.97           C  
ATOM   2134  HA  ALA A 142      -3.475   6.025   8.934  1.00 98.97           H  
ATOM   2135  C   ALA A 142      -2.817   4.018   9.196  1.00 98.97           C  
ATOM   2136  CB  ALA A 142      -4.174   5.341  10.846  1.00 98.97           C  
ATOM   2137  HB1 ALA A 142      -4.665   4.464  11.270  1.00 98.97           H  
ATOM   2138  HB2 ALA A 142      -4.817   6.215  10.949  1.00 98.97           H  
ATOM   2139  HB3 ALA A 142      -3.246   5.534  11.383  1.00 98.97           H  
ATOM   2140  O   ALA A 142      -3.134   2.850   8.976  1.00 98.97           O  
ATOM   2141  N   SER A 143      -1.549   4.386   9.372  1.00 98.97           N  
ATOM   2142  H   SER A 143      -1.360   5.359   9.563  1.00 98.97           H  
ATOM   2143  CA  SER A 143      -0.425   3.451   9.476  1.00 98.97           C  
ATOM   2144  HA  SER A 143      -0.800   2.498   9.848  1.00 98.97           H  
ATOM   2145  C   SER A 143       0.641   3.925  10.459  1.00 98.97           C  
ATOM   2146  CB  SER A 143       0.224   3.184   8.119  1.00 98.97           C  
ATOM   2147  HB2 SER A 143       1.033   2.465   8.250  1.00 98.97           H  
ATOM   2148  HB3 SER A 143      -0.503   2.744   7.436  1.00 98.97           H  
ATOM   2149  O   SER A 143       0.723   5.105  10.809  1.00 98.97           O  
ATOM   2150  OG  SER A 143       0.754   4.373   7.585  1.00 98.97           O  
ATOM   2151  HG  SER A 143       0.086   4.834   7.073  1.00 98.97           H  
ATOM   2152  N   ILE A 144       1.461   2.981  10.916  1.00 98.96           N  
ATOM   2153  H   ILE A 144       1.292   2.026  10.634  1.00 98.96           H  
ATOM   2154  CA  ILE A 144       2.615   3.220  11.774  1.00 98.96           C  
ATOM   2155  HA  ILE A 144       2.993   4.214  11.534  1.00 98.96           H  
ATOM   2156  C   ILE A 144       3.734   2.215  11.465  1.00 98.96           C  
ATOM   2157  CB  ILE A 144       2.162   3.206  13.251  1.00 98.96           C  
ATOM   2158  HB  ILE A 144       1.222   3.755  13.312  1.00 98.96           H  
ATOM   2159  O   ILE A 144       3.460   1.051  11.162  1.00 98.96           O  
ATOM   2160  CG1 ILE A 144       3.174   3.979  14.115  1.00 98.96           C  
ATOM   2161 HG12 ILE A 144       4.155   3.511  14.042  1.00 98.96           H  
ATOM   2162 HG13 ILE A 144       3.252   4.991  13.718  1.00 98.96           H  
ATOM   2163  CG2 ILE A 144       1.890   1.785  13.777  1.00 98.96           C  
ATOM   2164 HG21 ILE A 144       1.371   1.844  14.734  1.00 98.96           H  
ATOM   2165 HG22 ILE A 144       2.826   1.241  13.905  1.00 98.96           H  
ATOM   2166 HG23 ILE A 144       1.254   1.242  13.079  1.00 98.96           H  
ATOM   2167  CD1 ILE A 144       2.772   4.097  15.588  1.00 98.96           C  
ATOM   2168 HD11 ILE A 144       2.769   3.120  16.070  1.00 98.96           H  
ATOM   2169 HD12 ILE A 144       3.486   4.739  16.104  1.00 98.96           H  
ATOM   2170 HD13 ILE A 144       1.779   4.541  15.654  1.00 98.96           H  
ATOM   2171  N   MET A 145       4.993   2.647  11.566  1.00 98.97           N  
ATOM   2172  H   MET A 145       5.145   3.627  11.757  1.00 98.97           H  
ATOM   2173  CA  MET A 145       6.167   1.810  11.306  1.00 98.97           C  
ATOM   2174  HA  MET A 145       5.892   0.768  11.470  1.00 98.97           H  
ATOM   2175  C   MET A 145       7.334   2.138  12.246  1.00 98.97           C  
ATOM   2176  CB  MET A 145       6.572   1.967   9.831  1.00 98.97           C  
ATOM   2177  HB2 MET A 145       6.960   2.970   9.656  1.00 98.97           H  
ATOM   2178  HB3 MET A 145       5.687   1.827   9.210  1.00 98.97           H  
ATOM   2179  O   MET A 145       7.691   3.305  12.426  1.00 98.97           O  
ATOM   2180  CG  MET A 145       7.614   0.930   9.406  1.00 98.97           C  
ATOM   2181  HG2 MET A 145       8.547   1.104   9.941  1.00 98.97           H  
ATOM   2182  HG3 MET A 145       7.249  -0.059   9.683  1.00 98.97           H  
ATOM   2183  SD  MET A 145       7.950   0.939   7.627  1.00 98.97           S  
ATOM   2184  CE  MET A 145       8.871  -0.611   7.491  1.00 98.97           C  
ATOM   2185  HE1 MET A 145       9.743  -0.569   8.144  1.00 98.97           H  
ATOM   2186  HE2 MET A 145       8.233  -1.445   7.788  1.00 98.97           H  
ATOM   2187  HE3 MET A 145       9.191  -0.756   6.460  1.00 98.97           H  
ATOM   2188  N   ASP A 146       7.961   1.100  12.810  1.00 98.87           N  
ATOM   2189  H   ASP A 146       7.627   0.173  12.590  1.00 98.87           H  
ATOM   2190  CA  ASP A 146       9.219   1.199  13.560  1.00 98.87           C  
ATOM   2191  HA  ASP A 146       9.310   2.200  13.981  1.00 98.87           H  
ATOM   2192  C   ASP A 146      10.422   0.968  12.635  1.00 98.87           C  
ATOM   2193  CB  ASP A 146       9.237   0.212  14.740  1.00 98.87           C  
ATOM   2194  HB2 ASP A 146       8.559   0.562  15.518  1.00 98.87           H  
ATOM   2195  HB3 ASP A 146       8.893  -0.763  14.393  1.00 98.87           H  
ATOM   2196  O   ASP A 146      10.579  -0.098  12.034  1.00 98.87           O  
ATOM   2197  CG  ASP A 146      10.648   0.066  15.326  1.00 98.87           C  
ATOM   2198  OD1 ASP A 146      11.124  -1.087  15.438  1.00 98.87           O  
ATOM   2199  OD2 ASP A 146      11.331   1.090  15.545  1.00 98.87           O  
ATOM   2200  N   GLY A 147      11.321   1.949  12.566  1.00 98.77           N  
ATOM   2201  H   GLY A 147      11.188   2.771  13.137  1.00 98.77           H  
ATOM   2202  CA  GLY A 147      12.504   1.906  11.714  1.00 98.77           C  
ATOM   2203  HA2 GLY A 147      12.199   1.637  10.702  1.00 98.77           H  
ATOM   2204  HA3 GLY A 147      12.957   2.897  11.692  1.00 98.77           H  
ATOM   2205  C   GLY A 147      13.573   0.911  12.161  1.00 98.77           C  
ATOM   2206  O   GLY A 147      14.422   0.555  11.344  1.00 98.77           O  
ATOM   2207  N   LYS A 148      13.549   0.432  13.415  1.00 97.93           N  
ATOM   2208  H   LYS A 148      12.814   0.749  14.031  1.00 97.93           H  
ATOM   2209  CA  LYS A 148      14.524  -0.550  13.917  1.00 97.93           C  
ATOM   2210  HA  LYS A 148      15.492  -0.339  13.462  1.00 97.93           H  
ATOM   2211  C   LYS A 148      14.180  -1.980  13.508  1.00 97.93           C  
ATOM   2212  CB  LYS A 148      14.648  -0.422  15.442  1.00 97.93           C  
ATOM   2213  HB2 LYS A 148      14.861   0.615  15.701  1.00 97.93           H  
ATOM   2214  HB3 LYS A 148      13.699  -0.691  15.905  1.00 97.93           H  
ATOM   2215  O   LYS A 148      15.009  -2.670  12.928  1.00 97.93           O  
ATOM   2216  CG  LYS A 148      15.765  -1.322  15.995  1.00 97.93           C  
ATOM   2217  HG2 LYS A 148      15.644  -2.341  15.629  1.00 97.93           H  
ATOM   2218  HG3 LYS A 148      16.732  -0.942  15.663  1.00 97.93           H  
ATOM   2219  CD  LYS A 148      15.722  -1.364  17.522  1.00 97.93           C  
ATOM   2220  HD2 LYS A 148      15.852  -0.358  17.921  1.00 97.93           H  
ATOM   2221  HD3 LYS A 148      14.749  -1.743  17.837  1.00 97.93           H  
ATOM   2222  CE  LYS A 148      16.830  -2.282  18.039  1.00 97.93           C  
ATOM   2223  HE2 LYS A 148      16.686  -3.274  17.610  1.00 97.93           H  
ATOM   2224  HE3 LYS A 148      17.789  -1.899  17.691  1.00 97.93           H  
ATOM   2225  NZ  LYS A 148      16.804  -2.352  19.519  1.00 97.93           N  
ATOM   2226  HZ1 LYS A 148      16.932  -1.430  19.911  1.00 97.93           H  
ATOM   2227  HZ2 LYS A 148      17.529  -2.966  19.862  1.00 97.93           H  
ATOM   2228  HZ3 LYS A 148      15.908  -2.700  19.829  1.00 97.93           H  
ATOM   2229  N   SER A 149      12.986  -2.441  13.863  1.00 96.80           N  
ATOM   2230  H   SER A 149      12.377  -1.814  14.370  1.00 96.80           H  
ATOM   2231  CA  SER A 149      12.507  -3.807  13.613  1.00 96.80           C  
ATOM   2232  HA  SER A 149      13.350  -4.497  13.659  1.00 96.80           H  
ATOM   2233  C   SER A 149      11.854  -3.976  12.239  1.00 96.80           C  
ATOM   2234  CB  SER A 149      11.507  -4.197  14.704  1.00 96.80           C  
ATOM   2235  HB2 SER A 149      11.229  -5.244  14.578  1.00 96.80           H  
ATOM   2236  HB3 SER A 149      11.962  -4.072  15.687  1.00 96.80           H  
ATOM   2237  O   SER A 149      11.510  -5.093  11.844  1.00 96.80           O  
ATOM   2238  OG  SER A 149      10.351  -3.393  14.611  1.00 96.80           O  
ATOM   2239  HG  SER A 149      10.559  -2.532  14.983  1.00 96.80           H  
ATOM   2240  N   LYS A 150      11.620  -2.862  11.531  1.00 97.91           N  
ATOM   2241  H   LYS A 150      11.865  -1.984  11.965  1.00 97.91           H  
ATOM   2242  CA  LYS A 150      10.779  -2.774  10.332  1.00 97.91           C  
ATOM   2243  HA  LYS A 150      10.648  -1.715  10.111  1.00 97.91           H  
ATOM   2244  C   LYS A 150       9.350  -3.271  10.545  1.00 97.91           C  
ATOM   2245  CB  LYS A 150      11.462  -3.436   9.114  1.00 97.91           C  
ATOM   2246  HB2 LYS A 150      11.529  -4.512   9.270  1.00 97.91           H  
ATOM   2247  HB3 LYS A 150      10.837  -3.274   8.236  1.00 97.91           H  
ATOM   2248  O   LYS A 150       8.668  -3.540   9.562  1.00 97.91           O  
ATOM   2249  CG  LYS A 150      12.863  -2.905   8.783  1.00 97.91           C  
ATOM   2250  HG2 LYS A 150      13.576  -3.231   9.540  1.00 97.91           H  
ATOM   2251  HG3 LYS A 150      13.161  -3.333   7.826  1.00 97.91           H  
ATOM   2252  CD  LYS A 150      12.889  -1.374   8.689  1.00 97.91           C  
ATOM   2253  HD2 LYS A 150      11.954  -1.005   8.267  1.00 97.91           H  
ATOM   2254  HD3 LYS A 150      12.988  -0.962   9.693  1.00 97.91           H  
ATOM   2255  CE  LYS A 150      14.062  -0.897   7.836  1.00 97.91           C  
ATOM   2256  HE2 LYS A 150      14.777  -1.709   7.701  1.00 97.91           H  
ATOM   2257  HE3 LYS A 150      14.581  -0.105   8.375  1.00 97.91           H  
ATOM   2258  NZ  LYS A 150      13.592  -0.387   6.524  1.00 97.91           N  
ATOM   2259  HZ1 LYS A 150      12.945   0.376   6.660  1.00 97.91           H  
ATOM   2260  HZ2 LYS A 150      14.377  -0.030   5.997  1.00 97.91           H  
ATOM   2261  HZ3 LYS A 150      13.138  -1.107   5.981  1.00 97.91           H  
ATOM   2262  N   GLN A 151       8.897  -3.476  11.784  1.00 98.18           N  
ATOM   2263  H   GLN A 151       9.474  -3.209  12.569  1.00 98.18           H  
ATOM   2264  CA  GLN A 151       7.508  -3.845  12.043  1.00 98.18           C  
ATOM   2265  HA  GLN A 151       7.235  -4.661  11.374  1.00 98.18           H  
ATOM   2266  C   GLN A 151       6.597  -2.670  11.696  1.00 98.18           C  
ATOM   2267  CB  GLN A 151       7.300  -4.319  13.490  1.00 98.18           C  
ATOM   2268  HB2 GLN A 151       6.233  -4.459  13.665  1.00 98.18           H  
ATOM   2269  HB3 GLN A 151       7.649  -3.543  14.170  1.00 98.18           H  
ATOM   2270  O   GLN A 151       6.942  -1.509  11.927  1.00 98.18           O  
ATOM   2271  CG  GLN A 151       8.013  -5.643  13.821  1.00 98.18           C  
ATOM   2272  HG2 GLN A 151       7.936  -5.807  14.896  1.00 98.18           H  
ATOM   2273  HG3 GLN A 151       9.071  -5.565  13.572  1.00 98.18           H  
ATOM   2274  CD  GLN A 151       7.440  -6.871  13.113  1.00 98.18           C  
ATOM   2275  NE2 GLN A 151       7.911  -8.055  13.434  1.00 98.18           N  
ATOM   2276 HE21 GLN A 151       7.384  -8.831  13.059  1.00 98.18           H  
ATOM   2277 HE22 GLN A 151       8.526  -8.157  14.228  1.00 98.18           H  
ATOM   2278  OE1 GLN A 151       6.595  -6.810  12.237  1.00 98.18           O  
ATOM   2279  N   ALA A 152       5.449  -2.990  11.113  1.00 98.89           N  
ATOM   2280  H   ALA A 152       5.189  -3.962  11.034  1.00 98.89           H  
ATOM   2281  CA  ALA A 152       4.488  -2.023  10.620  1.00 98.89           C  
ATOM   2282  HA  ALA A 152       4.626  -1.076  11.141  1.00 98.89           H  
ATOM   2283  C   ALA A 152       3.067  -2.516  10.891  1.00 98.89           C  
ATOM   2284  CB  ALA A 152       4.728  -1.800   9.124  1.00 98.89           C  
ATOM   2285  HB1 ALA A 152       5.758  -1.493   8.945  1.00 98.89           H  
ATOM   2286  HB2 ALA A 152       4.059  -1.014   8.776  1.00 98.89           H  
ATOM   2287  HB3 ALA A 152       4.527  -2.718   8.571  1.00 98.89           H  
ATOM   2288  O   ALA A 152       2.827  -3.721  10.945  1.00 98.89           O  
ATOM   2289  N   GLY A 153       2.133  -1.584  11.035  1.00 98.85           N  
ATOM   2290  H   GLY A 153       2.402  -0.612  10.981  1.00 98.85           H  
ATOM   2291  CA  GLY A 153       0.715  -1.883  11.165  1.00 98.85           C  
ATOM   2292  HA2 GLY A 153       0.485  -2.800  10.622  1.00 98.85           H  
ATOM   2293  HA3 GLY A 153       0.449  -2.046  12.210  1.00 98.85           H  
ATOM   2294  C   GLY A 153      -0.130  -0.745  10.620  1.00 98.85           C  
ATOM   2295  O   GLY A 153       0.271   0.417  10.678  1.00 98.85           O  
ATOM   2296  N   ALA A 154      -1.281  -1.082  10.058  1.00 98.97           N  
ATOM   2297  H   ALA A 154      -1.471  -2.065   9.923  1.00 98.97           H  
ATOM   2298  CA  ALA A 154      -2.140  -0.158   9.347  1.00 98.97           C  
ATOM   2299  HA  ALA A 154      -2.100   0.811   9.844  1.00 98.97           H  
ATOM   2300  C   ALA A 154      -3.597  -0.622   9.348  1.00 98.97           C  
ATOM   2301  CB  ALA A 154      -1.617  -0.011   7.915  1.00 98.97           C  
ATOM   2302  HB1 ALA A 154      -0.594   0.368   7.924  1.00 98.97           H  
ATOM   2303  HB2 ALA A 154      -1.627  -0.978   7.413  1.00 98.97           H  
ATOM   2304  HB3 ALA A 154      -2.249   0.688   7.368  1.00 98.97           H  
ATOM   2305  O   ALA A 154      -3.897  -1.821   9.372  1.00 98.97           O  
ATOM   2306  N   VAL A 155      -4.496   0.355   9.278  1.00 98.94           N  
ATOM   2307  H   VAL A 155      -4.153   1.301   9.192  1.00 98.94           H  
ATOM   2308  CA  VAL A 155      -5.932   0.162   9.088  1.00 98.94           C  
ATOM   2309  HA  VAL A 155      -6.090  -0.866   8.762  1.00 98.94           H  
ATOM   2310  C   VAL A 155      -6.444   1.079   7.979  1.00 98.94           C  
ATOM   2311  CB  VAL A 155      -6.733   0.348  10.387  1.00 98.94           C  
ATOM   2312  HB  VAL A 155      -7.782   0.207  10.128  1.00 98.94           H  
ATOM   2313  O   VAL A 155      -5.969   2.206   7.857  1.00 98.94           O  
ATOM   2314  CG1 VAL A 155      -6.381  -0.726  11.422  1.00 98.94           C  
ATOM   2315 HG11 VAL A 155      -7.070  -0.657  12.264  1.00 98.94           H  
ATOM   2316 HG12 VAL A 155      -5.358  -0.596  11.775  1.00 98.94           H  
ATOM   2317 HG13 VAL A 155      -6.483  -1.713  10.970  1.00 98.94           H  
ATOM   2318  CG2 VAL A 155      -6.573   1.731  11.035  1.00 98.94           C  
ATOM   2319 HG21 VAL A 155      -7.223   1.804  11.907  1.00 98.94           H  
ATOM   2320 HG22 VAL A 155      -5.540   1.893  11.342  1.00 98.94           H  
ATOM   2321 HG23 VAL A 155      -6.865   2.512  10.333  1.00 98.94           H  
ATOM   2322  N   ALA A 156      -7.406   0.627   7.175  1.00 98.94           N  
ATOM   2323  H   ALA A 156      -7.735  -0.321   7.290  1.00 98.94           H  
ATOM   2324  CA  ALA A 156      -8.020   1.455   6.132  1.00 98.94           C  
ATOM   2325  HA  ALA A 156      -7.866   2.506   6.377  1.00 98.94           H  
ATOM   2326  C   ALA A 156      -9.536   1.252   6.036  1.00 98.94           C  
ATOM   2327  CB  ALA A 156      -7.329   1.191   4.790  1.00 98.94           C  
ATOM   2328  HB1 ALA A 156      -6.247   1.218   4.914  1.00 98.94           H  
ATOM   2329  HB2 ALA A 156      -7.622   1.966   4.082  1.00 98.94           H  
ATOM   2330  HB3 ALA A 156      -7.630   0.221   4.394  1.00 98.94           H  
ATOM   2331  O   ALA A 156     -10.044   0.165   6.311  1.00 98.94           O  
ATOM   2332  N   SER A 157     -10.258   2.290   5.612  1.00 98.75           N  
ATOM   2333  H   SER A 157      -9.755   3.134   5.377  1.00 98.75           H  
ATOM   2334  CA  SER A 157     -11.720   2.318   5.499  1.00 98.75           C  
ATOM   2335  HA  SER A 157     -11.990   3.355   5.302  1.00 98.75           H  
ATOM   2336  C   SER A 157     -12.450   1.930   6.801  1.00 98.75           C  
ATOM   2337  CB  SER A 157     -12.162   1.514   4.266  1.00 98.75           C  
ATOM   2338  HB2 SER A 157     -11.968   0.453   4.427  1.00 98.75           H  
ATOM   2339  HB3 SER A 157     -11.594   1.845   3.397  1.00 98.75           H  
ATOM   2340  O   SER A 157     -13.516   1.314   6.760  1.00 98.75           O  
ATOM   2341  OG  SER A 157     -13.534   1.707   4.006  1.00 98.75           O  
ATOM   2342  HG  SER A 157     -14.002   1.506   4.820  1.00 98.75           H  
ATOM   2343  N   THR A 158     -11.878   2.279   7.957  1.00 98.69           N  
ATOM   2344  H   THR A 158     -11.024   2.818   7.911  1.00 98.69           H  
ATOM   2345  CA  THR A 158     -12.482   2.045   9.285  1.00 98.69           C  
ATOM   2346  HA  THR A 158     -12.975   1.073   9.277  1.00 98.69           H  
ATOM   2347  C   THR A 158     -13.555   3.083   9.596  1.00 98.69           C  
ATOM   2348  CB  THR A 158     -11.430   2.008  10.402  1.00 98.69           C  
ATOM   2349  HB  THR A 158     -11.932   1.863  11.358  1.00 98.69           H  
ATOM   2350  O   THR A 158     -13.465   4.225   9.141  1.00 98.69           O  
ATOM   2351  CG2 THR A 158     -10.454   0.856  10.190  1.00 98.69           C  
ATOM   2352 HG21 THR A 158      -9.692   0.882  10.969  1.00 98.69           H  
ATOM   2353 HG22 THR A 158      -9.970   0.928   9.216  1.00 98.69           H  
ATOM   2354 HG23 THR A 158     -11.003  -0.084  10.261  1.00 98.69           H  
ATOM   2355  OG1 THR A 158     -10.674   3.194  10.492  1.00 98.69           O  
ATOM   2356  HG1 THR A 158     -10.330   3.416   9.623  1.00 98.69           H  
ATOM   2357  N   THR A 159     -14.595   2.697  10.338  1.00 98.34           N  
ATOM   2358  H   THR A 159     -14.621   1.739  10.656  1.00 98.34           H  
ATOM   2359  CA  THR A 159     -15.819   3.516  10.471  1.00 98.34           C  
ATOM   2360  HA  THR A 159     -15.639   4.510  10.060  1.00 98.34           H  
ATOM   2361  C   THR A 159     -16.279   3.756  11.905  1.00 98.34           C  
ATOM   2362  CB  THR A 159     -16.973   2.914   9.660  1.00 98.34           C  
ATOM   2363  HB  THR A 159     -17.834   3.576   9.751  1.00 98.34           H  
ATOM   2364  O   THR A 159     -17.105   4.640  12.127  1.00 98.34           O  
ATOM   2365  CG2 THR A 159     -16.648   2.790   8.170  1.00 98.34           C  
ATOM   2366 HG21 THR A 159     -15.859   2.054   8.015  1.00 98.34           H  
ATOM   2367 HG22 THR A 159     -16.323   3.755   7.783  1.00 98.34           H  
ATOM   2368 HG23 THR A 159     -17.539   2.469   7.630  1.00 98.34           H  
ATOM   2369  OG1 THR A 159     -17.346   1.642  10.150  1.00 98.34           O  
ATOM   2370  HG1 THR A 159     -16.575   1.078  10.247  1.00 98.34           H  
ATOM   2371  N   ILE A 160     -15.743   3.012  12.882  1.00 98.24           N  
ATOM   2372  H   ILE A 160     -15.137   2.253  12.605  1.00 98.24           H  
ATOM   2373  CA  ILE A 160     -16.115   3.135  14.307  1.00 98.24           C  
ATOM   2374  HA  ILE A 160     -16.707   4.041  14.438  1.00 98.24           H  
ATOM   2375  C   ILE A 160     -14.921   3.307  15.256  1.00 98.24           C  
ATOM   2376  CB  ILE A 160     -17.005   1.952  14.752  1.00 98.24           C  
ATOM   2377  HB  ILE A 160     -17.236   2.095  15.807  1.00 98.24           H  
ATOM   2378  O   ILE A 160     -15.114   3.558  16.445  1.00 98.24           O  
ATOM   2379  CG1 ILE A 160     -16.284   0.595  14.598  1.00 98.24           C  
ATOM   2380 HG12 ILE A 160     -15.277   0.664  15.011  1.00 98.24           H  
ATOM   2381 HG13 ILE A 160     -16.204   0.357  13.538  1.00 98.24           H  
ATOM   2382  CG2 ILE A 160     -18.340   1.972  13.987  1.00 98.24           C  
ATOM   2383 HG21 ILE A 160     -18.789   2.961  14.075  1.00 98.24           H  
ATOM   2384 HG22 ILE A 160     -18.181   1.747  12.933  1.00 98.24           H  
ATOM   2385 HG23 ILE A 160     -19.032   1.242  14.407  1.00 98.24           H  
ATOM   2386  CD1 ILE A 160     -16.995  -0.564  15.304  1.00 98.24           C  
ATOM   2387 HD11 ILE A 160     -17.148  -0.320  16.355  1.00 98.24           H  
ATOM   2388 HD12 ILE A 160     -17.956  -0.763  14.829  1.00 98.24           H  
ATOM   2389 HD13 ILE A 160     -16.379  -1.461  15.235  1.00 98.24           H  
ATOM   2390  N   ILE A 161     -13.685   3.172  14.773  1.00 98.42           N  
ATOM   2391  H   ILE A 161     -13.573   2.966  13.791  1.00 98.42           H  
ATOM   2392  CA  ILE A 161     -12.473   3.327  15.590  1.00 98.42           C  
ATOM   2393  HA  ILE A 161     -12.630   2.852  16.558  1.00 98.42           H  
ATOM   2394  C   ILE A 161     -12.204   4.814  15.818  1.00 98.42           C  
ATOM   2395  CB  ILE A 161     -11.273   2.640  14.910  1.00 98.42           C  
ATOM   2396  HB  ILE A 161     -11.168   3.056  13.908  1.00 98.42           H  
ATOM   2397  O   ILE A 161     -11.920   5.546  14.874  1.00 98.42           O  
ATOM   2398  CG1 ILE A 161     -11.522   1.120  14.795  1.00 98.42           C  
ATOM   2399 HG12 ILE A 161     -12.503   0.939  14.357  1.00 98.42           H  
ATOM   2400 HG13 ILE A 161     -11.514   0.662  15.784  1.00 98.42           H  
ATOM   2401  CG2 ILE A 161      -9.966   2.907  15.683  1.00 98.42           C  
ATOM   2402 HG21 ILE A 161      -9.781   3.977  15.770  1.00 98.42           H  
ATOM   2403 HG22 ILE A 161      -9.127   2.499  15.120  1.00 98.42           H  
ATOM   2404 HG23 ILE A 161     -10.008   2.457  16.675  1.00 98.42           H  
ATOM   2405  CD1 ILE A 161     -10.489   0.431  13.903  1.00 98.42           C  
ATOM   2406 HD11 ILE A 161     -10.836  -0.564  13.624  1.00 98.42           H  
ATOM   2407 HD12 ILE A 161      -9.538   0.338  14.428  1.00 98.42           H  
ATOM   2408 HD13 ILE A 161     -10.343   1.026  13.001  1.00 98.42           H  
ATOM   2409  N   LYS A 162     -12.238   5.258  17.079  1.00 98.69           N  
ATOM   2410  H   LYS A 162     -12.451   4.599  17.814  1.00 98.69           H  
ATOM   2411  CA  LYS A 162     -12.057   6.674  17.434  1.00 98.69           C  
ATOM   2412  HA  LYS A 162     -12.819   7.271  16.934  1.00 98.69           H  
ATOM   2413  C   LYS A 162     -10.696   7.231  17.008  1.00 98.69           C  
ATOM   2414  CB  LYS A 162     -12.236   6.803  18.942  1.00 98.69           C  
ATOM   2415  HB2 LYS A 162     -13.212   6.405  19.220  1.00 98.69           H  
ATOM   2416  HB3 LYS A 162     -11.474   6.195  19.431  1.00 98.69           H  
ATOM   2417  O   LYS A 162     -10.626   8.319  16.445  1.00 98.69           O  
ATOM   2418  CG  LYS A 162     -12.122   8.255  19.424  1.00 98.69           C  
ATOM   2419  HG2 LYS A 162     -12.944   8.853  19.030  1.00 98.69           H  
ATOM   2420  HG3 LYS A 162     -11.170   8.690  19.120  1.00 98.69           H  
ATOM   2421  CD  LYS A 162     -12.179   8.214  20.941  1.00 98.69           C  
ATOM   2422  HD2 LYS A 162     -13.196   7.978  21.255  1.00 98.69           H  
ATOM   2423  HD3 LYS A 162     -11.507   7.426  21.281  1.00 98.69           H  
ATOM   2424  CE  LYS A 162     -11.717   9.508  21.596  1.00 98.69           C  
ATOM   2425  HE2 LYS A 162     -12.420  10.308  21.364  1.00 98.69           H  
ATOM   2426  HE3 LYS A 162     -10.741   9.778  21.194  1.00 98.69           H  
ATOM   2427  NZ  LYS A 162     -11.625   9.258  23.050  1.00 98.69           N  
ATOM   2428  HZ1 LYS A 162     -11.276  10.051  23.570  1.00 98.69           H  
ATOM   2429  HZ2 LYS A 162     -11.032   8.458  23.216  1.00 98.69           H  
ATOM   2430  HZ3 LYS A 162     -12.493   8.890  23.412  1.00 98.69           H  
ATOM   2431  N   ASN A 163      -9.636   6.469  17.286  1.00 98.85           N  
ATOM   2432  H   ASN A 163      -9.816   5.593  17.755  1.00 98.85           H  
ATOM   2433  CA  ASN A 163      -8.247   6.840  17.028  1.00 98.85           C  
ATOM   2434  HA  ASN A 163      -8.217   7.802  16.516  1.00 98.85           H  
ATOM   2435  C   ASN A 163      -7.569   5.804  16.110  1.00 98.85           C  
ATOM   2436  CB  ASN A 163      -7.514   7.011  18.373  1.00 98.85           C  
ATOM   2437  HB2 ASN A 163      -7.601   6.100  18.964  1.00 98.85           H  
ATOM   2438  HB3 ASN A 163      -6.459   7.199  18.173  1.00 98.85           H  
ATOM   2439  O   ASN A 163      -6.934   4.867  16.616  1.00 98.85           O  
ATOM   2440  CG  ASN A 163      -8.048   8.174  19.187  1.00 98.85           C  
ATOM   2441  ND2 ASN A 163      -7.810   9.385  18.746  1.00 98.85           N  
ATOM   2442 HD21 ASN A 163      -8.249  10.161  19.220  1.00 98.85           H  
ATOM   2443 HD22 ASN A 163      -7.305   9.508  17.879  1.00 98.85           H  
ATOM   2444  OD1 ASN A 163      -8.664   7.974  20.222  1.00 98.85           O  
ATOM   2445  N   PRO A 164      -7.715   5.923  14.775  1.00 98.91           N  
ATOM   2446  CA  PRO A 164      -7.132   5.007  13.792  1.00 98.91           C  
ATOM   2447  HA  PRO A 164      -7.691   4.072  13.818  1.00 98.91           H  
ATOM   2448  C   PRO A 164      -5.645   4.695  14.007  1.00 98.91           C  
ATOM   2449  CB  PRO A 164      -7.368   5.680  12.438  1.00 98.91           C  
ATOM   2450  HB2 PRO A 164      -6.579   6.405  12.241  1.00 98.91           H  
ATOM   2451  HB3 PRO A 164      -7.447   4.957  11.627  1.00 98.91           H  
ATOM   2452  O   PRO A 164      -5.251   3.535  13.877  1.00 98.91           O  
ATOM   2453  CG  PRO A 164      -8.668   6.442  12.652  1.00 98.91           C  
ATOM   2454  HG2 PRO A 164      -9.519   5.772  12.529  1.00 98.91           H  
ATOM   2455  HG3 PRO A 164      -8.733   7.304  11.988  1.00 98.91           H  
ATOM   2456  CD  PRO A 164      -8.568   6.895  14.102  1.00 98.91           C  
ATOM   2457  HD2 PRO A 164      -9.568   6.922  14.536  1.00 98.91           H  
ATOM   2458  HD3 PRO A 164      -8.112   7.884  14.149  1.00 98.91           H  
ATOM   2459  N   ILE A 165      -4.818   5.662  14.430  1.00 98.95           N  
ATOM   2460  H   ILE A 165      -5.161   6.611  14.470  1.00 98.95           H  
ATOM   2461  CA  ILE A 165      -3.392   5.413  14.717  1.00 98.95           C  
ATOM   2462  HA  ILE A 165      -2.966   4.974  13.815  1.00 98.95           H  
ATOM   2463  C   ILE A 165      -3.172   4.402  15.856  1.00 98.95           C  
ATOM   2464  CB  ILE A 165      -2.665   6.747  15.002  1.00 98.95           C  
ATOM   2465  HB  ILE A 165      -2.999   7.475  14.263  1.00 98.95           H  
ATOM   2466  O   ILE A 165      -2.206   3.636  15.850  1.00 98.95           O  
ATOM   2467  CG1 ILE A 165      -1.132   6.624  14.880  1.00 98.95           C  
ATOM   2468 HG12 ILE A 165      -0.680   7.558  15.212  1.00 98.95           H  
ATOM   2469 HG13 ILE A 165      -0.767   5.833  15.536  1.00 98.95           H  
ATOM   2470  CG2 ILE A 165      -2.997   7.303  16.400  1.00 98.95           C  
ATOM   2471 HG21 ILE A 165      -2.543   6.694  17.181  1.00 98.95           H  
ATOM   2472 HG22 ILE A 165      -2.620   8.322  16.496  1.00 98.95           H  
ATOM   2473 HG23 ILE A 165      -4.077   7.332  16.543  1.00 98.95           H  
ATOM   2474  CD1 ILE A 165      -0.641   6.344  13.456  1.00 98.95           C  
ATOM   2475 HD11 ILE A 165       0.449   6.375  13.441  1.00 98.95           H  
ATOM   2476 HD12 ILE A 165      -0.960   5.356  13.124  1.00 98.95           H  
ATOM   2477 HD13 ILE A 165      -1.026   7.100  12.771  1.00 98.95           H  
ATOM   2478  N   THR A 166      -4.093   4.349  16.824  1.00 98.79           N  
ATOM   2479  H   THR A 166      -4.918   4.921  16.713  1.00 98.79           H  
ATOM   2480  CA  THR A 166      -4.048   3.365  17.916  1.00 98.79           C  
ATOM   2481  HA  THR A 166      -3.038   3.342  18.326  1.00 98.79           H  
ATOM   2482  C   THR A 166      -4.361   1.970  17.378  1.00 98.79           C  
ATOM   2483  CB  THR A 166      -5.014   3.735  19.053  1.00 98.79           C  
ATOM   2484  HB  THR A 166      -6.044   3.672  18.701  1.00 98.79           H  
ATOM   2485  O   THR A 166      -3.706   1.003  17.760  1.00 98.79           O  
ATOM   2486  CG2 THR A 166      -4.853   2.830  20.275  1.00 98.79           C  
ATOM   2487 HG21 THR A 166      -3.817   2.842  20.611  1.00 98.79           H  
ATOM   2488 HG22 THR A 166      -5.144   1.809  20.028  1.00 98.79           H  
ATOM   2489 HG23 THR A 166      -5.497   3.190  21.078  1.00 98.79           H  
ATOM   2490  OG1 THR A 166      -4.757   5.049  19.495  1.00 98.79           O  
ATOM   2491  HG1 THR A 166      -5.037   5.642  18.795  1.00 98.79           H  
ATOM   2492  N   ALA A 167      -5.304   1.857  16.438  1.00 98.82           N  
ATOM   2493  H   ALA A 167      -5.766   2.692  16.106  1.00 98.82           H  
ATOM   2494  CA  ALA A 167      -5.595   0.595  15.766  1.00 98.82           C  
ATOM   2495  HA  ALA A 167      -5.692  -0.187  16.518  1.00 98.82           H  
ATOM   2496  C   ALA A 167      -4.458   0.139  14.847  1.00 98.82           C  
ATOM   2497  CB  ALA A 167      -6.937   0.707  15.052  1.00 98.82           C  
ATOM   2498  HB1 ALA A 167      -6.909   1.499  14.303  1.00 98.82           H  
ATOM   2499  HB2 ALA A 167      -7.169  -0.241  14.567  1.00 98.82           H  
ATOM   2500  HB3 ALA A 167      -7.710   0.920  15.790  1.00 98.82           H  
ATOM   2501  O   ALA A 167      -4.093  -1.031  14.904  1.00 98.82           O  
ATOM   2502  N   ALA A 168      -3.820   1.047  14.104  1.00 98.91           N  
ATOM   2503  H   ALA A 168      -4.198   1.983  14.060  1.00 98.91           H  
ATOM   2504  CA  ALA A 168      -2.616   0.748  13.327  1.00 98.91           C  
ATOM   2505  HA  ALA A 168      -2.864   0.011  12.563  1.00 98.91           H  
ATOM   2506  C   ALA A 168      -1.497   0.148  14.206  1.00 98.91           C  
ATOM   2507  CB  ALA A 168      -2.174   2.040  12.630  1.00 98.91           C  
ATOM   2508  HB1 ALA A 168      -1.959   2.817  13.364  1.00 98.91           H  
ATOM   2509  HB2 ALA A 168      -1.269   1.854  12.052  1.00 98.91           H  
ATOM   2510  HB3 ALA A 168      -2.959   2.387  11.958  1.00 98.91           H  
ATOM   2511  O   ALA A 168      -0.918  -0.884  13.861  1.00 98.91           O  
ATOM   2512  N   ARG A 169      -1.249   0.713  15.397  1.00 98.68           N  
ATOM   2513  H   ARG A 169      -1.724   1.576  15.620  1.00 98.68           H  
ATOM   2514  CA  ARG A 169      -0.294   0.141  16.363  1.00 98.68           C  
ATOM   2515  HA  ARG A 169       0.645  -0.050  15.845  1.00 98.68           H  
ATOM   2516  C   ARG A 169      -0.733  -1.217  16.914  1.00 98.68           C  
ATOM   2517  CB  ARG A 169      -0.035   1.154  17.484  1.00 98.68           C  
ATOM   2518  HB2 ARG A 169      -0.972   1.408  17.980  1.00 98.68           H  
ATOM   2519  HB3 ARG A 169       0.384   2.060  17.046  1.00 98.68           H  
ATOM   2520  O   ARG A 169       0.092  -2.109  17.062  1.00 98.68           O  
ATOM   2521  CG  ARG A 169       0.946   0.583  18.517  1.00 98.68           C  
ATOM   2522  HG2 ARG A 169       1.820   0.173  18.011  1.00 98.68           H  
ATOM   2523  HG3 ARG A 169       0.461  -0.207  19.089  1.00 98.68           H  
ATOM   2524  CD  ARG A 169       1.396   1.677  19.475  1.00 98.68           C  
ATOM   2525  HD2 ARG A 169       0.519   2.134  19.932  1.00 98.68           H  
ATOM   2526  HD3 ARG A 169       1.955   2.422  18.908  1.00 98.68           H  
ATOM   2527  NE  ARG A 169       2.256   1.125  20.519  1.00 98.68           N  
ATOM   2528  HE  ARG A 169       2.365   0.121  20.558  1.00 98.68           H  
ATOM   2529  NH1 ARG A 169       2.877   3.082  21.529  1.00 98.68           N  
ATOM   2530 HH11 ARG A 169       3.469   3.484  22.242  1.00 98.68           H  
ATOM   2531 HH12 ARG A 169       2.364   3.640  20.862  1.00 98.68           H  
ATOM   2532  NH2 ARG A 169       3.697   1.160  22.251  1.00 98.68           N  
ATOM   2533 HH21 ARG A 169       3.752   0.156  22.161  1.00 98.68           H  
ATOM   2534 HH22 ARG A 169       4.241   1.708  22.903  1.00 98.68           H  
ATOM   2535  CZ  ARG A 169       2.929   1.790  21.424  1.00 98.68           C  
ATOM   2536  N   ILE A 170      -2.016  -1.406  17.198  1.00 97.35           N  
ATOM   2537  H   ILE A 170      -2.650  -0.627  17.089  1.00 97.35           H  
ATOM   2538  CA  ILE A 170      -2.531  -2.688  17.697  1.00 97.35           C  
ATOM   2539  HA  ILE A 170      -1.859  -3.045  18.477  1.00 97.35           H  
ATOM   2540  C   ILE A 170      -2.511  -3.779  16.611  1.00 97.35           C  
ATOM   2541  CB  ILE A 170      -3.915  -2.445  18.322  1.00 97.35           C  
ATOM   2542  HB  ILE A 170      -4.479  -1.830  17.620  1.00 97.35           H  
ATOM   2543  O   ILE A 170      -2.291  -4.946  16.935  1.00 97.35           O  
ATOM   2544  CG1 ILE A 170      -3.800  -1.656  19.652  1.00 97.35           C  
ATOM   2545 HG12 ILE A 170      -4.790  -1.301  19.938  1.00 97.35           H  
ATOM   2546 HG13 ILE A 170      -3.177  -0.774  19.502  1.00 97.35           H  
ATOM   2547  CG2 ILE A 170      -4.719  -3.734  18.532  1.00 97.35           C  
ATOM   2548 HG21 ILE A 170      -5.062  -4.117  17.571  1.00 97.35           H  
ATOM   2549 HG22 ILE A 170      -4.104  -4.493  19.016  1.00 97.35           H  
ATOM   2550 HG23 ILE A 170      -5.597  -3.514  19.140  1.00 97.35           H  
ATOM   2551  CD1 ILE A 170      -3.225  -2.430  20.844  1.00 97.35           C  
ATOM   2552 HD11 ILE A 170      -2.227  -2.804  20.614  1.00 97.35           H  
ATOM   2553 HD12 ILE A 170      -3.887  -3.259  21.094  1.00 97.35           H  
ATOM   2554 HD13 ILE A 170      -3.158  -1.763  21.703  1.00 97.35           H  
ATOM   2555  N   VAL A 171      -2.649  -3.418  15.330  1.00 97.07           N  
ATOM   2556  H   VAL A 171      -2.891  -2.459  15.126  1.00 97.07           H  
ATOM   2557  CA  VAL A 171      -2.376  -4.317  14.197  1.00 97.07           C  
ATOM   2558  HA  VAL A 171      -2.978  -5.216  14.327  1.00 97.07           H  
ATOM   2559  C   VAL A 171      -0.911  -4.766  14.234  1.00 97.07           C  
ATOM   2560  CB  VAL A 171      -2.796  -3.678  12.852  1.00 97.07           C  
ATOM   2561  HB  VAL A 171      -2.421  -2.655  12.805  1.00 97.07           H  
ATOM   2562  O   VAL A 171      -0.677  -5.974  14.303  1.00 97.07           O  
ATOM   2563  CG1 VAL A 171      -2.288  -4.420  11.610  1.00 97.07           C  
ATOM   2564 HG11 VAL A 171      -2.686  -5.434  11.578  1.00 97.07           H  
ATOM   2565 HG12 VAL A 171      -2.615  -3.894  10.712  1.00 97.07           H  
ATOM   2566 HG13 VAL A 171      -1.199  -4.456  11.599  1.00 97.07           H  
ATOM   2567  CG2 VAL A 171      -4.327  -3.645  12.740  1.00 97.07           C  
ATOM   2568 HG21 VAL A 171      -4.726  -4.659  12.726  1.00 97.07           H  
ATOM   2569 HG22 VAL A 171      -4.612  -3.142  11.816  1.00 97.07           H  
ATOM   2570 HG23 VAL A 171      -4.762  -3.101  13.578  1.00 97.07           H  
ATOM   2571  N   LEU A 172       0.044  -3.830  14.320  1.00 97.13           N  
ATOM   2572  H   LEU A 172      -0.240  -2.862  14.285  1.00 97.13           H  
ATOM   2573  CA  LEU A 172       1.486  -4.117  14.438  1.00 97.13           C  
ATOM   2574  HA  LEU A 172       1.816  -4.614  13.525  1.00 97.13           H  
ATOM   2575  C   LEU A 172       1.793  -5.059  15.616  1.00 97.13           C  
ATOM   2576  CB  LEU A 172       2.237  -2.768  14.570  1.00 97.13           C  
ATOM   2577  HB2 LEU A 172       1.891  -2.120  13.766  1.00 97.13           H  
ATOM   2578  HB3 LEU A 172       1.955  -2.280  15.503  1.00 97.13           H  
ATOM   2579  O   LEU A 172       2.490  -6.057  15.456  1.00 97.13           O  
ATOM   2580  CG  LEU A 172       3.778  -2.801  14.505  1.00 97.13           C  
ATOM   2581  HG  LEU A 172       4.095  -3.421  13.667  1.00 97.13           H  
ATOM   2582  CD1 LEU A 172       4.292  -1.374  14.282  1.00 97.13           C  
ATOM   2583 HD11 LEU A 172       4.013  -0.740  15.124  1.00 97.13           H  
ATOM   2584 HD12 LEU A 172       5.378  -1.378  14.182  1.00 97.13           H  
ATOM   2585 HD13 LEU A 172       3.865  -0.960  13.369  1.00 97.13           H  
ATOM   2586  CD2 LEU A 172       4.452  -3.288  15.794  1.00 97.13           C  
ATOM   2587 HD21 LEU A 172       4.316  -4.363  15.910  1.00 97.13           H  
ATOM   2588 HD22 LEU A 172       5.524  -3.097  15.752  1.00 97.13           H  
ATOM   2589 HD23 LEU A 172       4.033  -2.772  16.657  1.00 97.13           H  
ATOM   2590  N   GLU A 173       1.275  -4.745  16.806  1.00 94.16           N  
ATOM   2591  H   GLU A 173       0.753  -3.883  16.872  1.00 94.16           H  
ATOM   2592  CA  GLU A 173       1.635  -5.432  18.053  1.00 94.16           C  
ATOM   2593  HA  GLU A 173       2.699  -5.666  18.037  1.00 94.16           H  
ATOM   2594  C   GLU A 173       0.901  -6.764  18.285  1.00 94.16           C  
ATOM   2595  CB  GLU A 173       1.362  -4.496  19.246  1.00 94.16           C  
ATOM   2596  HB2 GLU A 173       0.337  -4.133  19.172  1.00 94.16           H  
ATOM   2597  HB3 GLU A 173       1.451  -5.070  20.168  1.00 94.16           H  
ATOM   2598  O   GLU A 173       1.401  -7.594  19.044  1.00 94.16           O  
ATOM   2599  CG  GLU A 173       2.328  -3.301  19.344  1.00 94.16           C  
ATOM   2600  HG2 GLU A 173       3.342  -3.685  19.447  1.00 94.16           H  
ATOM   2601  HG3 GLU A 173       2.284  -2.720  18.422  1.00 94.16           H  
ATOM   2602  CD  GLU A 173       2.013  -2.369  20.531  1.00 94.16           C  
ATOM   2603  OE1 GLU A 173       2.875  -1.514  20.860  1.00 94.16           O  
ATOM   2604  OE2 GLU A 173       0.903  -2.457  21.107  1.00 94.16           O  
ATOM   2605  N   LYS A 174      -0.301  -6.963  17.718  1.00 92.47           N  
ATOM   2606  H   LYS A 174      -0.670  -6.219  17.143  1.00 92.47           H  
ATOM   2607  CA  LYS A 174      -1.202  -8.064  18.129  1.00 92.47           C  
ATOM   2608  HA  LYS A 174      -0.616  -8.810  18.666  1.00 92.47           H  
ATOM   2609  C   LYS A 174      -1.877  -8.844  16.999  1.00 92.47           C  
ATOM   2610  CB  LYS A 174      -2.287  -7.537  19.089  1.00 92.47           C  
ATOM   2611  HB2 LYS A 174      -2.965  -6.886  18.537  1.00 92.47           H  
ATOM   2612  HB3 LYS A 174      -2.864  -8.388  19.451  1.00 92.47           H  
ATOM   2613  O   LYS A 174      -2.486  -9.872  17.284  1.00 92.47           O  
ATOM   2614  CG  LYS A 174      -1.746  -6.769  20.304  1.00 92.47           C  
ATOM   2615  HG2 LYS A 174      -1.003  -7.374  20.823  1.00 92.47           H  
ATOM   2616  HG3 LYS A 174      -1.284  -5.841  19.968  1.00 92.47           H  
ATOM   2617  CD  LYS A 174      -2.890  -6.429  21.266  1.00 92.47           C  
ATOM   2618  HD2 LYS A 174      -3.685  -5.933  20.709  1.00 92.47           H  
ATOM   2619  HD3 LYS A 174      -3.284  -7.348  21.699  1.00 92.47           H  
ATOM   2620  CE  LYS A 174      -2.388  -5.499  22.373  1.00 92.47           C  
ATOM   2621  HE2 LYS A 174      -1.853  -4.671  21.908  1.00 92.47           H  
ATOM   2622  HE3 LYS A 174      -1.673  -6.040  22.993  1.00 92.47           H  
ATOM   2623  NZ  LYS A 174      -3.517  -4.979  23.185  1.00 92.47           N  
ATOM   2624  HZ1 LYS A 174      -3.179  -4.328  23.880  1.00 92.47           H  
ATOM   2625  HZ2 LYS A 174      -4.020  -5.730  23.636  1.00 92.47           H  
ATOM   2626  HZ3 LYS A 174      -4.170  -4.484  22.595  1.00 92.47           H  
ATOM   2627  N   SER A 175      -1.832  -8.387  15.744  1.00 90.29           N  
ATOM   2628  H   SER A 175      -1.327  -7.535  15.545  1.00 90.29           H  
ATOM   2629  CA  SER A 175      -2.584  -9.052  14.661  1.00 90.29           C  
ATOM   2630  HA  SER A 175      -3.456  -9.541  15.093  1.00 90.29           H  
ATOM   2631  C   SER A 175      -1.806 -10.134  13.913  1.00 90.29           C  
ATOM   2632  CB  SER A 175      -3.123  -8.042  13.650  1.00 90.29           C  
ATOM   2633  HB2 SER A 175      -3.887  -8.526  13.040  1.00 90.29           H  
ATOM   2634  HB3 SER A 175      -3.577  -7.194  14.162  1.00 90.29           H  
ATOM   2635  O   SER A 175      -2.439 -10.947  13.239  1.00 90.29           O  
ATOM   2636  OG  SER A 175      -2.089  -7.602  12.804  1.00 90.29           O  
ATOM   2637  HG  SER A 175      -1.516  -6.986  13.266  1.00 90.29           H  
ATOM   2638  N   GLY A 176      -0.466 -10.118  13.989  1.00 90.46           N  
ATOM   2639  H   GLY A 176      -0.039  -9.412  14.571  1.00 90.46           H  
ATOM   2640  CA  GLY A 176       0.423 -10.895  13.112  1.00 90.46           C  
ATOM   2641  HA2 GLY A 176       1.451 -10.772  13.454  1.00 90.46           H  
ATOM   2642  HA3 GLY A 176       0.162 -11.952  13.182  1.00 90.46           H  
ATOM   2643  C   GLY A 176       0.367 -10.490  11.630  1.00 90.46           C  
ATOM   2644  O   GLY A 176       0.916 -11.188  10.782  1.00 90.46           O  
ATOM   2645  N   HIS A 177      -0.305  -9.378  11.325  1.00 95.00           N  
ATOM   2646  H   HIS A 177      -0.706  -8.846  12.085  1.00 95.00           H  
ATOM   2647  CA  HIS A 177      -0.528  -8.810  10.002  1.00 95.00           C  
ATOM   2648  HA  HIS A 177       0.044  -9.377   9.267  1.00 95.00           H  
ATOM   2649  C   HIS A 177      -0.047  -7.353   9.958  1.00 95.00           C  
ATOM   2650  CB  HIS A 177      -2.019  -8.934   9.639  1.00 95.00           C  
ATOM   2651  HB2 HIS A 177      -2.618  -8.362  10.348  1.00 95.00           H  
ATOM   2652  HB3 HIS A 177      -2.179  -8.506   8.649  1.00 95.00           H  
ATOM   2653  O   HIS A 177       0.188  -6.731  10.993  1.00 95.00           O  
ATOM   2654  CG  HIS A 177      -2.508 -10.361   9.613  1.00 95.00           C  
ATOM   2655  CD2 HIS A 177      -3.617 -10.879  10.225  1.00 95.00           C  
ATOM   2656  HD2 HIS A 177      -4.313 -10.318  10.832  1.00 95.00           H  
ATOM   2657  ND1 HIS A 177      -1.891 -11.396   8.958  1.00 95.00           N  
ATOM   2658  HD1 HIS A 177      -1.068 -11.303   8.379  1.00 95.00           H  
ATOM   2659  CE1 HIS A 177      -2.590 -12.514   9.189  1.00 95.00           C  
ATOM   2660  HE1 HIS A 177      -2.317 -13.487   8.807  1.00 95.00           H  
ATOM   2661  NE2 HIS A 177      -3.685 -12.253   9.927  1.00 95.00           N  
ATOM   2662  N   VAL A 178       0.089  -6.802   8.749  1.00 98.23           N  
ATOM   2663  H   VAL A 178      -0.084  -7.384   7.942  1.00 98.23           H  
ATOM   2664  CA  VAL A 178       0.501  -5.401   8.539  1.00 98.23           C  
ATOM   2665  HA  VAL A 178       0.908  -5.000   9.467  1.00 98.23           H  
ATOM   2666  C   VAL A 178      -0.681  -4.506   8.175  1.00 98.23           C  
ATOM   2667  CB  VAL A 178       1.623  -5.315   7.489  1.00 98.23           C  
ATOM   2668  HB  VAL A 178       1.301  -5.851   6.595  1.00 98.23           H  
ATOM   2669  O   VAL A 178      -0.736  -3.382   8.652  1.00 98.23           O  
ATOM   2670  CG1 VAL A 178       1.979  -3.875   7.095  1.00 98.23           C  
ATOM   2671 HG11 VAL A 178       2.182  -3.287   7.990  1.00 98.23           H  
ATOM   2672 HG12 VAL A 178       1.154  -3.416   6.550  1.00 98.23           H  
ATOM   2673 HG13 VAL A 178       2.859  -3.867   6.451  1.00 98.23           H  
ATOM   2674  CG2 VAL A 178       2.904  -5.978   8.007  1.00 98.23           C  
ATOM   2675 HG21 VAL A 178       3.318  -5.395   8.830  1.00 98.23           H  
ATOM   2676 HG22 VAL A 178       2.701  -6.987   8.366  1.00 98.23           H  
ATOM   2677 HG23 VAL A 178       3.628  -6.040   7.194  1.00 98.23           H  
ATOM   2678  N   LEU A 179      -1.639  -4.974   7.369  1.00 98.85           N  
ATOM   2679  H   LEU A 179      -1.572  -5.916   7.012  1.00 98.85           H  
ATOM   2680  CA  LEU A 179      -2.785  -4.172   6.932  1.00 98.85           C  
ATOM   2681  HA  LEU A 179      -2.842  -3.270   7.542  1.00 98.85           H  
ATOM   2682  C   LEU A 179      -4.098  -4.937   7.127  1.00 98.85           C  
ATOM   2683  CB  LEU A 179      -2.556  -3.730   5.472  1.00 98.85           C  
ATOM   2684  HB2 LEU A 179      -2.411  -4.623   4.865  1.00 98.85           H  
ATOM   2685  HB3 LEU A 179      -1.637  -3.145   5.430  1.00 98.85           H  
ATOM   2686  O   LEU A 179      -4.260  -6.062   6.645  1.00 98.85           O  
ATOM   2687  CG  LEU A 179      -3.695  -2.901   4.842  1.00 98.85           C  
ATOM   2688  HG  LEU A 179      -4.611  -3.490   4.844  1.00 98.85           H  
ATOM   2689  CD1 LEU A 179      -3.970  -1.579   5.561  1.00 98.85           C  
ATOM   2690 HD11 LEU A 179      -3.081  -0.950   5.542  1.00 98.85           H  
ATOM   2691 HD12 LEU A 179      -4.784  -1.054   5.060  1.00 98.85           H  
ATOM   2692 HD13 LEU A 179      -4.273  -1.759   6.593  1.00 98.85           H  
ATOM   2693  CD2 LEU A 179      -3.333  -2.568   3.393  1.00 98.85           C  
ATOM   2694 HD21 LEU A 179      -2.452  -1.926   3.365  1.00 98.85           H  
ATOM   2695 HD22 LEU A 179      -4.166  -2.054   2.914  1.00 98.85           H  
ATOM   2696 HD23 LEU A 179      -3.119  -3.484   2.842  1.00 98.85           H  
ATOM   2697  N   MET A 180      -5.048  -4.297   7.807  1.00 98.67           N  
ATOM   2698  H   MET A 180      -4.830  -3.390   8.193  1.00 98.67           H  
ATOM   2699  CA  MET A 180      -6.442  -4.738   7.885  1.00 98.67           C  
ATOM   2700  HA  MET A 180      -6.575  -5.609   7.244  1.00 98.67           H  
ATOM   2701  C   MET A 180      -7.372  -3.644   7.352  1.00 98.67           C  
ATOM   2702  CB  MET A 180      -6.805  -5.156   9.319  1.00 98.67           C  
ATOM   2703  HB2 MET A 180      -7.861  -5.428   9.333  1.00 98.67           H  
ATOM   2704  HB3 MET A 180      -6.651  -4.321  10.003  1.00 98.67           H  
ATOM   2705  O   MET A 180      -7.085  -2.460   7.513  1.00 98.67           O  
ATOM   2706  CG  MET A 180      -5.969  -6.360   9.781  1.00 98.67           C  
ATOM   2707  HG2 MET A 180      -4.945  -6.025   9.944  1.00 98.67           H  
ATOM   2708  HG3 MET A 180      -5.952  -7.099   8.980  1.00 98.67           H  
ATOM   2709  SD  MET A 180      -6.540  -7.192  11.292  1.00 98.67           S  
ATOM   2710  CE  MET A 180      -8.108  -7.892  10.698  1.00 98.67           C  
ATOM   2711  HE1 MET A 180      -7.939  -8.479   9.796  1.00 98.67           H  
ATOM   2712  HE2 MET A 180      -8.813  -7.092  10.473  1.00 98.67           H  
ATOM   2713  HE3 MET A 180      -8.543  -8.531  11.466  1.00 98.67           H  
ATOM   2714  N   VAL A 181      -8.489  -4.012   6.725  1.00 98.87           N  
ATOM   2715  H   VAL A 181      -8.665  -4.996   6.576  1.00 98.87           H  
ATOM   2716  CA  VAL A 181      -9.420  -3.049   6.112  1.00 98.87           C  
ATOM   2717  HA  VAL A 181      -9.169  -2.058   6.492  1.00 98.87           H  
ATOM   2718  C   VAL A 181     -10.878  -3.280   6.509  1.00 98.87           C  
ATOM   2719  CB  VAL A 181      -9.256  -2.973   4.578  1.00 98.87           C  
ATOM   2720  HB  VAL A 181      -9.820  -2.109   4.228  1.00 98.87           H  
ATOM   2721  O   VAL A 181     -11.279  -4.400   6.831  1.00 98.87           O  
ATOM   2722  CG1 VAL A 181      -7.790  -2.757   4.174  1.00 98.87           C  
ATOM   2723 HG11 VAL A 181      -7.208  -3.659   4.362  1.00 98.87           H  
ATOM   2724 HG12 VAL A 181      -7.361  -1.944   4.760  1.00 98.87           H  
ATOM   2725 HG13 VAL A 181      -7.731  -2.506   3.115  1.00 98.87           H  
ATOM   2726  CG2 VAL A 181      -9.787  -4.204   3.831  1.00 98.87           C  
ATOM   2727 HG21 VAL A 181      -9.283  -5.106   4.178  1.00 98.87           H  
ATOM   2728 HG22 VAL A 181      -9.617  -4.090   2.760  1.00 98.87           H  
ATOM   2729 HG23 VAL A 181     -10.859  -4.314   3.998  1.00 98.87           H  
ATOM   2730  N   GLY A 182     -11.670  -2.207   6.452  1.00 98.11           N  
ATOM   2731  H   GLY A 182     -11.234  -1.310   6.292  1.00 98.11           H  
ATOM   2732  CA  GLY A 182     -13.128  -2.233   6.573  1.00 98.11           C  
ATOM   2733  HA2 GLY A 182     -13.536  -2.784   5.726  1.00 98.11           H  
ATOM   2734  HA3 GLY A 182     -13.515  -1.215   6.529  1.00 98.11           H  
ATOM   2735  C   GLY A 182     -13.636  -2.871   7.866  1.00 98.11           C  
ATOM   2736  O   GLY A 182     -13.042  -2.715   8.935  1.00 98.11           O  
ATOM   2737  N   GLU A 183     -14.731  -3.628   7.755  1.00 97.11           N  
ATOM   2738  H   GLU A 183     -15.178  -3.718   6.854  1.00 97.11           H  
ATOM   2739  CA  GLU A 183     -15.364  -4.296   8.897  1.00 97.11           C  
ATOM   2740  HA  GLU A 183     -15.661  -3.528   9.612  1.00 97.11           H  
ATOM   2741  C   GLU A 183     -14.399  -5.252   9.623  1.00 97.11           C  
ATOM   2742  CB  GLU A 183     -16.635  -5.029   8.427  1.00 97.11           C  
ATOM   2743  HB2 GLU A 183     -17.197  -4.383   7.753  1.00 97.11           H  
ATOM   2744  HB3 GLU A 183     -16.351  -5.934   7.890  1.00 97.11           H  
ATOM   2745  O   GLU A 183     -14.410  -5.314  10.849  1.00 97.11           O  
ATOM   2746  CG  GLU A 183     -17.526  -5.379   9.627  1.00 97.11           C  
ATOM   2747  HG2 GLU A 183     -17.888  -4.451  10.071  1.00 97.11           H  
ATOM   2748  HG3 GLU A 183     -16.917  -5.883  10.377  1.00 97.11           H  
ATOM   2749  CD  GLU A 183     -18.724  -6.287   9.317  1.00 97.11           C  
ATOM   2750  OE1 GLU A 183     -19.296  -6.784  10.318  1.00 97.11           O  
ATOM   2751  OE2 GLU A 183     -19.054  -6.511   8.132  1.00 97.11           O  
ATOM   2752  N   GLY A 184     -13.496  -5.929   8.906  1.00 96.94           N  
ATOM   2753  H   GLY A 184     -13.520  -5.840   7.900  1.00 96.94           H  
ATOM   2754  CA  GLY A 184     -12.471  -6.785   9.509  1.00 96.94           C  
ATOM   2755  HA2 GLY A 184     -11.891  -7.235   8.703  1.00 96.94           H  
ATOM   2756  HA3 GLY A 184     -12.947  -7.577  10.087  1.00 96.94           H  
ATOM   2757  C   GLY A 184     -11.503  -6.031  10.428  1.00 96.94           C  
ATOM   2758  O   GLY A 184     -11.167  -6.519  11.510  1.00 96.94           O  
ATOM   2759  N   ALA A 185     -11.099  -4.815  10.047  1.00 97.97           N  
ATOM   2760  H   ALA A 185     -11.463  -4.440   9.182  1.00 97.97           H  
ATOM   2761  CA  ALA A 185     -10.296  -3.939  10.902  1.00 97.97           C  
ATOM   2762  HA  ALA A 185      -9.453  -4.509  11.293  1.00 97.97           H  
ATOM   2763  C   ALA A 185     -11.095  -3.420  12.109  1.00 97.97           C  
ATOM   2764  CB  ALA A 185      -9.744  -2.785  10.062  1.00 97.97           C  
ATOM   2765  HB1 ALA A 185      -9.090  -3.181   9.285  1.00 97.97           H  
ATOM   2766  HB2 ALA A 185     -10.559  -2.236   9.590  1.00 97.97           H  
ATOM   2767  HB3 ALA A 185      -9.172  -2.107  10.696  1.00 97.97           H  
ATOM   2768  O   ALA A 185     -10.599  -3.486  13.236  1.00 97.97           O  
ATOM   2769  N   ASP A 186     -12.333  -2.961  11.891  1.00 97.72           N  
ATOM   2770  H   ASP A 186     -12.665  -2.928  10.937  1.00 97.72           H  
ATOM   2771  CA  ASP A 186     -13.233  -2.484  12.951  1.00 97.72           C  
ATOM   2772  HA  ASP A 186     -12.747  -1.674  13.494  1.00 97.72           H  
ATOM   2773  C   ASP A 186     -13.524  -3.599  13.990  1.00 97.72           C  
ATOM   2774  CB  ASP A 186     -14.533  -1.922  12.321  1.00 97.72           C  
ATOM   2775  HB2 ASP A 186     -15.300  -1.906  13.095  1.00 97.72           H  
ATOM   2776  HB3 ASP A 186     -14.879  -2.603  11.543  1.00 97.72           H  
ATOM   2777  O   ASP A 186     -13.434  -3.373  15.202  1.00 97.72           O  
ATOM   2778  CG  ASP A 186     -14.439  -0.488  11.746  1.00 97.72           C  
ATOM   2779  OD1 ASP A 186     -13.609   0.315  12.221  1.00 97.72           O  
ATOM   2780  OD2 ASP A 186     -15.281  -0.093  10.907  1.00 97.72           O  
ATOM   2781  N   GLN A 187     -13.790  -4.832  13.539  1.00 96.02           N  
ATOM   2782  H   GLN A 187     -13.862  -4.958  12.540  1.00 96.02           H  
ATOM   2783  CA  GLN A 187     -13.990  -6.010  14.394  1.00 96.02           C  
ATOM   2784  HA  GLN A 187     -14.763  -5.784  15.128  1.00 96.02           H  
ATOM   2785  C   GLN A 187     -12.719  -6.386  15.172  1.00 96.02           C  
ATOM   2786  CB  GLN A 187     -14.449  -7.214  13.553  1.00 96.02           C  
ATOM   2787  HB2 GLN A 187     -13.785  -7.320  12.695  1.00 96.02           H  
ATOM   2788  HB3 GLN A 187     -14.347  -8.111  14.164  1.00 96.02           H  
ATOM   2789  O   GLN A 187     -12.790  -6.594  16.387  1.00 96.02           O  
ATOM   2790  CG  GLN A 187     -15.909  -7.150  13.060  1.00 96.02           C  
ATOM   2791  HG2 GLN A 187     -16.071  -6.239  12.485  1.00 96.02           H  
ATOM   2792  HG3 GLN A 187     -16.579  -7.126  13.919  1.00 96.02           H  
ATOM   2793  CD  GLN A 187     -16.273  -8.363  12.197  1.00 96.02           C  
ATOM   2794  NE2 GLN A 187     -17.404  -8.394  11.532  1.00 96.02           N  
ATOM   2795 HE21 GLN A 187     -17.535  -9.185  10.918  1.00 96.02           H  
ATOM   2796 HE22 GLN A 187     -18.013  -7.599  11.405  1.00 96.02           H  
ATOM   2797  OE1 GLN A 187     -15.559  -9.351  12.129  1.00 96.02           O  
ATOM   2798  N   PHE A 188     -11.552  -6.440  14.515  1.00 94.57           N  
ATOM   2799  H   PHE A 188     -11.548  -6.273  13.519  1.00 94.57           H  
ATOM   2800  CA  PHE A 188     -10.282  -6.754  15.179  1.00 94.57           C  
ATOM   2801  HA  PHE A 188     -10.387  -7.707  15.697  1.00 94.57           H  
ATOM   2802  C   PHE A 188      -9.914  -5.709  16.243  1.00 94.57           C  
ATOM   2803  CB  PHE A 188      -9.162  -6.899  14.138  1.00 94.57           C  
ATOM   2804  HB2 PHE A 188      -9.347  -7.795  13.546  1.00 94.57           H  
ATOM   2805  HB3 PHE A 188      -9.190  -6.044  13.462  1.00 94.57           H  
ATOM   2806  O   PHE A 188      -9.578  -6.072  17.371  1.00 94.57           O  
ATOM   2807  CG  PHE A 188      -7.777  -6.986  14.758  1.00 94.57           C  
ATOM   2808  CD1 PHE A 188      -6.943  -5.852  14.765  1.00 94.57           C  
ATOM   2809  HD1 PHE A 188      -7.260  -4.944  14.273  1.00 94.57           H  
ATOM   2810  CD2 PHE A 188      -7.354  -8.167  15.400  1.00 94.57           C  
ATOM   2811  HD2 PHE A 188      -7.999  -9.033  15.411  1.00 94.57           H  
ATOM   2812  CE1 PHE A 188      -5.705  -5.891  15.427  1.00 94.57           C  
ATOM   2813  HE1 PHE A 188      -5.073  -5.015  15.428  1.00 94.57           H  
ATOM   2814  CE2 PHE A 188      -6.111  -8.206  16.061  1.00 94.57           C  
ATOM   2815  HE2 PHE A 188      -5.794  -9.107  16.566  1.00 94.57           H  
ATOM   2816  CZ  PHE A 188      -5.295  -7.062  16.087  1.00 94.57           C  
ATOM   2817  HZ  PHE A 188      -4.346  -7.081  16.601  1.00 94.57           H  
ATOM   2818  N   ALA A 189     -10.031  -4.416  15.927  1.00 94.26           N  
ATOM   2819  H   ALA A 189     -10.321  -4.172  14.991  1.00 94.26           H  
ATOM   2820  CA  ALA A 189      -9.764  -3.329  16.867  1.00 94.26           C  
ATOM   2821  HA  ALA A 189      -8.731  -3.395  17.208  1.00 94.26           H  
ATOM   2822  C   ALA A 189     -10.675  -3.398  18.104  1.00 94.26           C  
ATOM   2823  CB  ALA A 189      -9.955  -2.013  16.114  1.00 94.26           C  
ATOM   2824  HB1 ALA A 189      -9.219  -1.939  15.313  1.00 94.26           H  
ATOM   2825  HB2 ALA A 189     -10.955  -1.976  15.681  1.00 94.26           H  
ATOM   2826  HB3 ALA A 189      -9.842  -1.168  16.793  1.00 94.26           H  
ATOM   2827  O   ALA A 189     -10.210  -3.239  19.238  1.00 94.26           O  
ATOM   2828  N   LYS A 190     -11.961  -3.708  17.899  1.00 91.80           N  
ATOM   2829  H   LYS A 190     -12.280  -3.785  16.944  1.00 91.80           H  
ATOM   2830  CA  LYS A 190     -12.934  -3.905  18.978  1.00 91.80           C  
ATOM   2831  HA  LYS A 190     -12.897  -3.035  19.633  1.00 91.80           H  
ATOM   2832  C   LYS A 190     -12.596  -5.124  19.844  1.00 91.80           C  
ATOM   2833  CB  LYS A 190     -14.326  -3.985  18.342  1.00 91.80           C  
ATOM   2834  HB2 LYS A 190     -14.407  -4.893  17.744  1.00 91.80           H  
ATOM   2835  HB3 LYS A 190     -14.443  -3.128  17.678  1.00 91.80           H  
ATOM   2836  O   LYS A 190     -12.603  -5.013  21.068  1.00 91.80           O  
ATOM   2837  CG  LYS A 190     -15.455  -3.946  19.377  1.00 91.80           C  
ATOM   2838  HG2 LYS A 190     -15.424  -4.842  19.997  1.00 91.80           H  
ATOM   2839  HG3 LYS A 190     -15.335  -3.066  20.008  1.00 91.80           H  
ATOM   2840  CD  LYS A 190     -16.797  -3.869  18.644  1.00 91.80           C  
ATOM   2841  HD2 LYS A 190     -16.782  -3.009  17.975  1.00 91.80           H  
ATOM   2842  HD3 LYS A 190     -16.936  -4.773  18.052  1.00 91.80           H  
ATOM   2843  CE  LYS A 190     -17.948  -3.711  19.638  1.00 91.80           C  
ATOM   2844  HE2 LYS A 190     -17.983  -4.592  20.279  1.00 91.80           H  
ATOM   2845  HE3 LYS A 190     -17.744  -2.842  20.264  1.00 91.80           H  
ATOM   2846  NZ  LYS A 190     -19.231  -3.530  18.918  1.00 91.80           N  
ATOM   2847  HZ1 LYS A 190     -19.998  -3.420  19.567  1.00 91.80           H  
ATOM   2848  HZ2 LYS A 190     -19.414  -4.318  18.314  1.00 91.80           H  
ATOM   2849  HZ3 LYS A 190     -19.183  -2.703  18.341  1.00 91.80           H  
ATOM   2850  N   ALA A 191     -12.232  -6.256  19.236  1.00 91.89           N  
ATOM   2851  H   ALA A 191     -12.257  -6.286  18.227  1.00 91.89           H  
ATOM   2852  CA  ALA A 191     -11.791  -7.459  19.951  1.00 91.89           C  
ATOM   2853  HA  ALA A 191     -12.554  -7.733  20.680  1.00 91.89           H  
ATOM   2854  C   ALA A 191     -10.473  -7.245  20.726  1.00 91.89           C  
ATOM   2855  CB  ALA A 191     -11.663  -8.601  18.935  1.00 91.89           C  
ATOM   2856  HB1 ALA A 191     -12.615  -8.755  18.426  1.00 91.89           H  
ATOM   2857  HB2 ALA A 191     -10.900  -8.362  18.195  1.00 91.89           H  
ATOM   2858  HB3 ALA A 191     -11.385  -9.522  19.448  1.00 91.89           H  
ATOM   2859  O   ALA A 191     -10.272  -7.823  21.794  1.00 91.89           O  
ATOM   2860  N   ALA A 192      -9.592  -6.374  20.228  1.00 92.51           N  
ATOM   2861  H   ALA A 192      -9.764  -6.006  19.303  1.00 92.51           H  
ATOM   2862  CA  ALA A 192      -8.347  -5.990  20.888  1.00 92.51           C  
ATOM   2863  HA  ALA A 192      -7.932  -6.882  21.358  1.00 92.51           H  
ATOM   2864  C   ALA A 192      -8.517  -4.942  22.013  1.00 92.51           C  
ATOM   2865  CB  ALA A 192      -7.363  -5.537  19.809  1.00 92.51           C  
ATOM   2866  HB1 ALA A 192      -7.261  -6.309  19.047  1.00 92.51           H  
ATOM   2867  HB2 ALA A 192      -6.389  -5.358  20.263  1.00 92.51           H  
ATOM   2868  HB3 ALA A 192      -7.726  -4.623  19.339  1.00 92.51           H  
ATOM   2869  O   ALA A 192      -7.529  -4.610  22.678  1.00 92.51           O  
ATOM   2870  N   GLY A 193      -9.743  -4.453  22.247  1.00 91.97           N  
ATOM   2871  H   GLY A 193     -10.497  -4.768  21.652  1.00 91.97           H  
ATOM   2872  CA  GLY A 193     -10.097  -3.559  23.354  1.00 91.97           C  
ATOM   2873  HA2 GLY A 193      -9.537  -3.845  24.244  1.00 91.97           H  
ATOM   2874  HA3 GLY A 193     -11.159  -3.686  23.564  1.00 91.97           H  
ATOM   2875  C   GLY A 193      -9.859  -2.066  23.101  1.00 91.97           C  
ATOM   2876  O   GLY A 193      -9.645  -1.327  24.060  1.00 91.97           O  
ATOM   2877  N   ILE A 194      -9.857  -1.614  21.842  1.00 92.20           N  
ATOM   2878  H   ILE A 194     -10.054  -2.263  21.094  1.00 92.20           H  
ATOM   2879  CA  ILE A 194      -9.708  -0.189  21.495  1.00 92.20           C  
ATOM   2880  HA  ILE A 194      -8.989   0.250  22.186  1.00 92.20           H  
ATOM   2881  C   ILE A 194     -11.037   0.560  21.687  1.00 92.20           C  
ATOM   2882  CB  ILE A 194      -9.137  -0.018  20.066  1.00 92.20           C  
ATOM   2883  HB  ILE A 194      -9.866  -0.406  19.355  1.00 92.20           H  
ATOM   2884  O   ILE A 194     -12.116  -0.005  21.506  1.00 92.20           O  
ATOM   2885  CG1 ILE A 194      -7.835  -0.839  19.927  1.00 92.20           C  
ATOM   2886 HG12 ILE A 194      -7.127  -0.548  20.702  1.00 92.20           H  
ATOM   2887 HG13 ILE A 194      -8.056  -1.899  20.050  1.00 92.20           H  
ATOM   2888  CG2 ILE A 194      -8.878   1.467  19.723  1.00 92.20           C  
ATOM   2889 HG21 ILE A 194      -9.813   2.026  19.716  1.00 92.20           H  
ATOM   2890 HG22 ILE A 194      -8.465   1.573  18.720  1.00 92.20           H  
ATOM   2891 HG23 ILE A 194      -8.189   1.912  20.442  1.00 92.20           H  
ATOM   2892  CD1 ILE A 194      -7.170  -0.677  18.563  1.00 92.20           C  
ATOM   2893 HD11 ILE A 194      -6.545   0.216  18.566  1.00 92.20           H  
ATOM   2894 HD12 ILE A 194      -7.921  -0.601  17.778  1.00 92.20           H  
ATOM   2895 HD13 ILE A 194      -6.559  -1.556  18.355  1.00 92.20           H  
ATOM   2896  N   GLU A 195     -10.958   1.848  22.036  1.00 95.63           N  
ATOM   2897  H   GLU A 195     -10.045   2.264  22.148  1.00 95.63           H  
ATOM   2898  CA  GLU A 195     -12.117   2.743  22.103  1.00 95.63           C  
ATOM   2899  HA  GLU A 195     -12.838   2.303  22.793  1.00 95.63           H  
ATOM   2900  C   GLU A 195     -12.791   2.883  20.726  1.00 95.63           C  
ATOM   2901  CB  GLU A 195     -11.694   4.109  22.679  1.00 95.63           C  
ATOM   2902  HB2 GLU A 195     -11.069   4.627  21.951  1.00 95.63           H  
ATOM   2903  HB3 GLU A 195     -11.104   3.936  23.578  1.00 95.63           H  
ATOM   2904  O   GLU A 195     -12.192   3.351  19.751  1.00 95.63           O  
ATOM   2905  CG  GLU A 195     -12.896   4.998  23.054  1.00 95.63           C  
ATOM   2906  HG2 GLU A 195     -13.511   5.149  22.167  1.00 95.63           H  
ATOM   2907  HG3 GLU A 195     -13.498   4.473  23.795  1.00 95.63           H  
ATOM   2908  CD  GLU A 195     -12.495   6.378  23.616  1.00 95.63           C  
ATOM   2909  OE1 GLU A 195     -13.372   7.262  23.763  1.00 95.63           O  
ATOM   2910  OE2 GLU A 195     -11.291   6.655  23.824  1.00 95.63           O  
ATOM   2911  N   PHE A 196     -14.061   2.486  20.668  1.00 95.73           N  
ATOM   2912  H   PHE A 196     -14.491   2.128  21.508  1.00 95.73           H  
ATOM   2913  CA  PHE A 196     -14.942   2.672  19.521  1.00 95.73           C  
ATOM   2914  HA  PHE A 196     -14.353   3.054  18.687  1.00 95.73           H  
ATOM   2915  C   PHE A 196     -16.011   3.721  19.840  1.00 95.73           C  
ATOM   2916  CB  PHE A 196     -15.542   1.326  19.082  1.00 95.73           C  
ATOM   2917  HB2 PHE A 196     -16.141   1.491  18.187  1.00 95.73           H  
ATOM   2918  HB3 PHE A 196     -14.726   0.660  18.803  1.00 95.73           H  
ATOM   2919  O   PHE A 196     -16.398   3.906  20.995  1.00 95.73           O  
ATOM   2920  CG  PHE A 196     -16.404   0.639  20.130  1.00 95.73           C  
ATOM   2921  CD1 PHE A 196     -15.822  -0.256  21.048  1.00 95.73           C  
ATOM   2922  HD1 PHE A 196     -14.763  -0.462  20.999  1.00 95.73           H  
ATOM   2923  CD2 PHE A 196     -17.781   0.923  20.212  1.00 95.73           C  
ATOM   2924  HD2 PHE A 196     -18.225   1.629  19.526  1.00 95.73           H  
ATOM   2925  CE1 PHE A 196     -16.609  -0.852  22.050  1.00 95.73           C  
ATOM   2926  HE1 PHE A 196     -16.146  -1.511  22.770  1.00 95.73           H  
ATOM   2927  CE2 PHE A 196     -18.568   0.328  21.215  1.00 95.73           C  
ATOM   2928  HE2 PHE A 196     -19.614   0.585  21.297  1.00 95.73           H  
ATOM   2929  CZ  PHE A 196     -17.981  -0.555  22.139  1.00 95.73           C  
ATOM   2930  HZ  PHE A 196     -18.575  -0.981  22.933  1.00 95.73           H  
ATOM   2931  N   VAL A 197     -16.500   4.397  18.807  1.00 97.77           N  
ATOM   2932  H   VAL A 197     -16.163   4.161  17.884  1.00 97.77           H  
ATOM   2933  CA  VAL A 197     -17.485   5.481  18.888  1.00 97.77           C  
ATOM   2934  HA  VAL A 197     -17.956   5.465  19.871  1.00 97.77           H  
ATOM   2935  C   VAL A 197     -18.593   5.276  17.862  1.00 97.77           C  
ATOM   2936  CB  VAL A 197     -16.822   6.864  18.703  1.00 97.77           C  
ATOM   2937  HB  VAL A 197     -17.609   7.611  18.604  1.00 97.77           H  
ATOM   2938  O   VAL A 197     -18.438   4.534  16.893  1.00 97.77           O  
ATOM   2939  CG1 VAL A 197     -16.000   7.250  19.937  1.00 97.77           C  
ATOM   2940 HG11 VAL A 197     -16.653   7.312  20.808  1.00 97.77           H  
ATOM   2941 HG12 VAL A 197     -15.235   6.500  20.136  1.00 97.77           H  
ATOM   2942 HG13 VAL A 197     -15.528   8.219  19.779  1.00 97.77           H  
ATOM   2943  CG2 VAL A 197     -15.937   6.942  17.453  1.00 97.77           C  
ATOM   2944 HG21 VAL A 197     -15.528   7.947  17.351  1.00 97.77           H  
ATOM   2945 HG22 VAL A 197     -16.531   6.718  16.567  1.00 97.77           H  
ATOM   2946 HG23 VAL A 197     -15.111   6.233  17.517  1.00 97.77           H  
ATOM   2947  N   ASP A 198     -19.723   5.950  18.067  1.00 97.64           N  
ATOM   2948  H   ASP A 198     -19.789   6.567  18.864  1.00 97.64           H  
ATOM   2949  CA  ASP A 198     -20.714   6.114  17.005  1.00 97.64           C  
ATOM   2950  HA  ASP A 198     -21.003   5.124  16.650  1.00 97.64           H  
ATOM   2951  C   ASP A 198     -20.104   6.942  15.851  1.00 97.64           C  
ATOM   2952  CB  ASP A 198     -21.962   6.791  17.578  1.00 97.64           C  
ATOM   2953  HB2 ASP A 198     -22.340   6.198  18.411  1.00 97.64           H  
ATOM   2954  HB3 ASP A 198     -21.703   7.782  17.953  1.00 97.64           H  
ATOM   2955  O   ASP A 198     -19.439   7.945  16.137  1.00 97.64           O  
ATOM   2956  CG  ASP A 198     -23.047   6.912  16.511  1.00 97.64           C  
ATOM   2957  OD1 ASP A 198     -22.985   7.895  15.736  1.00 97.64           O  
ATOM   2958  OD2 ASP A 198     -23.900   6.007  16.446  1.00 97.64           O  
ATOM   2959  N   PRO A 199     -20.331   6.595  14.567  1.00 97.67           N  
ATOM   2960  CA  PRO A 199     -19.763   7.328  13.430  1.00 97.67           C  
ATOM   2961  HA  PRO A 199     -18.683   7.185  13.442  1.00 97.67           H  
ATOM   2962  C   PRO A 199     -20.060   8.839  13.422  1.00 97.67           C  
ATOM   2963  CB  PRO A 199     -20.340   6.648  12.184  1.00 97.67           C  
ATOM   2964  HB2 PRO A 199     -19.638   6.678  11.351  1.00 97.67           H  
ATOM   2965  HB3 PRO A 199     -21.284   7.115  11.906  1.00 97.67           H  
ATOM   2966  O   PRO A 199     -19.282   9.619  12.873  1.00 97.67           O  
ATOM   2967  CG  PRO A 199     -20.606   5.217  12.645  1.00 97.67           C  
ATOM   2968  HG2 PRO A 199     -19.684   4.637  12.597  1.00 97.67           H  
ATOM   2969  HG3 PRO A 199     -21.389   4.740  12.056  1.00 97.67           H  
ATOM   2970  CD  PRO A 199     -21.025   5.401  14.101  1.00 97.67           C  
ATOM   2971  HD2 PRO A 199     -20.742   4.517  14.672  1.00 97.67           H  
ATOM   2972  HD3 PRO A 199     -22.102   5.562  14.159  1.00 97.67           H  
ATOM   2973  N   SER A 200     -21.147   9.291  14.061  1.00 97.90           N  
ATOM   2974  H   SER A 200     -21.741   8.627  14.536  1.00 97.90           H  
ATOM   2975  CA  SER A 200     -21.455  10.720  14.209  1.00 97.90           C  
ATOM   2976  HA  SER A 200     -21.446  11.162  13.212  1.00 97.90           H  
ATOM   2977  C   SER A 200     -20.426  11.500  15.042  1.00 97.90           C  
ATOM   2978  CB  SER A 200     -22.859  10.925  14.786  1.00 97.90           C  
ATOM   2979  HB2 SER A 200     -23.593  10.424  14.155  1.00 97.90           H  
ATOM   2980  HB3 SER A 200     -23.081  11.992  14.795  1.00 97.90           H  
ATOM   2981  O   SER A 200     -20.351  12.720  14.902  1.00 97.90           O  
ATOM   2982  OG  SER A 200     -22.958  10.426  16.099  1.00 97.90           O  
ATOM   2983  HG  SER A 200     -23.019   9.470  16.027  1.00 97.90           H  
ATOM   2984  N   TYR A 201     -19.582  10.835  15.842  1.00 98.58           N  
ATOM   2985  H   TYR A 201     -19.685   9.832  15.915  1.00 98.58           H  
ATOM   2986  CA  TYR A 201     -18.471  11.466  16.567  1.00 98.58           C  
ATOM   2987  HA  TYR A 201     -18.875  12.216  17.247  1.00 98.58           H  
ATOM   2988  C   TYR A 201     -17.482  12.175  15.630  1.00 98.58           C  
ATOM   2989  CB  TYR A 201     -17.735  10.395  17.388  1.00 98.58           C  
ATOM   2990  HB2 TYR A 201     -18.412  10.000  18.146  1.00 98.58           H  
ATOM   2991  HB3 TYR A 201     -17.466   9.571  16.728  1.00 98.58           H  
ATOM   2992  O   TYR A 201     -16.957  13.239  15.970  1.00 98.58           O  
ATOM   2993  CG  TYR A 201     -16.468  10.893  18.060  1.00 98.58           C  
ATOM   2994  CD1 TYR A 201     -15.228  10.731  17.413  1.00 98.58           C  
ATOM   2995  HD1 TYR A 201     -15.181  10.226  16.459  1.00 98.58           H  
ATOM   2996  CD2 TYR A 201     -16.528  11.543  19.308  1.00 98.58           C  
ATOM   2997  HD2 TYR A 201     -17.480  11.650  19.806  1.00 98.58           H  
ATOM   2998  CE1 TYR A 201     -14.051  11.227  17.998  1.00 98.58           C  
ATOM   2999  HE1 TYR A 201     -13.096  11.105  17.508  1.00 98.58           H  
ATOM   3000  CE2 TYR A 201     -15.349  12.037  19.905  1.00 98.58           C  
ATOM   3001  HE2 TYR A 201     -15.391  12.515  20.872  1.00 98.58           H  
ATOM   3002  OH  TYR A 201     -12.968  12.370  19.792  1.00 98.58           O  
ATOM   3003  HH  TYR A 201     -13.072  12.758  20.664  1.00 98.58           H  
ATOM   3004  CZ  TYR A 201     -14.109  11.882  19.243  1.00 98.58           C  
ATOM   3005  N   PHE A 202     -17.244  11.606  14.443  1.00 98.71           N  
ATOM   3006  H   PHE A 202     -17.713  10.741  14.216  1.00 98.71           H  
ATOM   3007  CA  PHE A 202     -16.290  12.144  13.473  1.00 98.71           C  
ATOM   3008  HA  PHE A 202     -15.385  12.416  14.016  1.00 98.71           H  
ATOM   3009  C   PHE A 202     -16.807  13.402  12.765  1.00 98.71           C  
ATOM   3010  CB  PHE A 202     -15.923  11.049  12.467  1.00 98.71           C  
ATOM   3011  HB2 PHE A 202     -15.149  11.426  11.798  1.00 98.71           H  
ATOM   3012  HB3 PHE A 202     -16.805  10.822  11.869  1.00 98.71           H  
ATOM   3013  O   PHE A 202     -16.016  14.246  12.331  1.00 98.71           O  
ATOM   3014  CG  PHE A 202     -15.426   9.773  13.114  1.00 98.71           C  
ATOM   3015  CD1 PHE A 202     -14.299   9.799  13.956  1.00 98.71           C  
ATOM   3016  HD1 PHE A 202     -13.773  10.727  14.127  1.00 98.71           H  
ATOM   3017  CD2 PHE A 202     -16.120   8.566  12.920  1.00 98.71           C  
ATOM   3018  HD2 PHE A 202     -16.988   8.530  12.277  1.00 98.71           H  
ATOM   3019  CE1 PHE A 202     -13.857   8.628  14.591  1.00 98.71           C  
ATOM   3020  HE1 PHE A 202     -12.971   8.648  15.208  1.00 98.71           H  
ATOM   3021  CE2 PHE A 202     -15.695   7.400  13.577  1.00 98.71           C  
ATOM   3022  HE2 PHE A 202     -16.240   6.477  13.446  1.00 98.71           H  
ATOM   3023  CZ  PHE A 202     -14.563   7.428  14.404  1.00 98.71           C  
ATOM   3024  HZ  PHE A 202     -14.238   6.522  14.894  1.00 98.71           H  
ATOM   3025  N   LYS A 203     -18.136  13.554  12.687  1.00 98.35           N  
ATOM   3026  H   LYS A 203     -18.704  12.860  13.152  1.00 98.35           H  
ATOM   3027  CA  LYS A 203     -18.811  14.631  11.965  1.00 98.35           C  
ATOM   3028  HA  LYS A 203     -18.342  14.680  10.983  1.00 98.35           H  
ATOM   3029  C   LYS A 203     -18.606  15.987  12.636  1.00 98.35           C  
ATOM   3030  CB  LYS A 203     -20.300  14.266  11.782  1.00 98.35           C  
ATOM   3031  HB2 LYS A 203     -20.346  13.399  11.122  1.00 98.35           H  
ATOM   3032  HB3 LYS A 203     -20.721  13.971  12.743  1.00 98.35           H  
ATOM   3033  O   LYS A 203     -18.901  16.191  13.810  1.00 98.35           O  
ATOM   3034  CG  LYS A 203     -21.183  15.397  11.217  1.00 98.35           C  
ATOM   3035  HG2 LYS A 203     -21.456  16.074  12.026  1.00 98.35           H  
ATOM   3036  HG3 LYS A 203     -20.634  15.970  10.470  1.00 98.35           H  
ATOM   3037  CD  LYS A 203     -22.457  14.832  10.567  1.00 98.35           C  
ATOM   3038  HD2 LYS A 203     -22.163  14.174   9.750  1.00 98.35           H  
ATOM   3039  HD3 LYS A 203     -23.012  14.250  11.304  1.00 98.35           H  
ATOM   3040  CE  LYS A 203     -23.344  15.958  10.019  1.00 98.35           C  
ATOM   3041  HE2 LYS A 203     -23.771  16.508  10.857  1.00 98.35           H  
ATOM   3042  HE3 LYS A 203     -22.718  16.646   9.450  1.00 98.35           H  
ATOM   3043  NZ  LYS A 203     -24.418  15.434   9.135  1.00 98.35           N  
ATOM   3044  HZ1 LYS A 203     -24.016  14.998   8.318  1.00 98.35           H  
ATOM   3045  HZ2 LYS A 203     -25.000  16.183   8.787  1.00 98.35           H  
ATOM   3046  HZ3 LYS A 203     -24.993  14.751   9.608  1.00 98.35           H  
ATOM   3047  N   THR A 204     -18.205  16.967  11.829  1.00 97.91           N  
ATOM   3048  H   THR A 204     -17.939  16.731  10.884  1.00 97.91           H  
ATOM   3049  CA  THR A 204     -18.264  18.390  12.182  1.00 97.91           C  
ATOM   3050  HA  THR A 204     -18.792  18.496  13.130  1.00 97.91           H  
ATOM   3051  C   THR A 204     -19.070  19.148  11.133  1.00 97.91           C  
ATOM   3052  CB  THR A 204     -16.871  19.015  12.376  1.00 97.91           C  
ATOM   3053  HB  THR A 204     -17.002  20.011  12.798  1.00 97.91           H  
ATOM   3054  O   THR A 204     -19.102  18.775   9.959  1.00 97.91           O  
ATOM   3055  CG2 THR A 204     -15.978  18.216  13.324  1.00 97.91           C  
ATOM   3056 HG21 THR A 204     -16.430  18.188  14.316  1.00 97.91           H  
ATOM   3057 HG22 THR A 204     -15.853  17.194  12.969  1.00 97.91           H  
ATOM   3058 HG23 THR A 204     -14.996  18.686  13.387  1.00 97.91           H  
ATOM   3059  OG1 THR A 204     -16.189  19.158  11.155  1.00 97.91           O  
ATOM   3060  HG1 THR A 204     -15.253  19.200  11.366  1.00 97.91           H  
ATOM   3061  N   GLU A 205     -19.734  20.230  11.539  1.00 97.58           N  
ATOM   3062  H   GLU A 205     -19.744  20.474  12.519  1.00 97.58           H  
ATOM   3063  CA  GLU A 205     -20.549  21.037  10.621  1.00 97.58           C  
ATOM   3064  HA  GLU A 205     -21.270  20.385  10.128  1.00 97.58           H  
ATOM   3065  C   GLU A 205     -19.699  21.695   9.518  1.00 97.58           C  
ATOM   3066  CB  GLU A 205     -21.324  22.076  11.440  1.00 97.58           C  
ATOM   3067  HB2 GLU A 205     -20.634  22.834  11.811  1.00 97.58           H  
ATOM   3068  HB3 GLU A 205     -21.781  21.571  12.291  1.00 97.58           H  
ATOM   3069  O   GLU A 205     -20.151  21.826   8.382  1.00 97.58           O  
ATOM   3070  CG  GLU A 205     -22.430  22.742  10.611  1.00 97.58           C  
ATOM   3071  HG2 GLU A 205     -21.974  23.225   9.747  1.00 97.58           H  
ATOM   3072  HG3 GLU A 205     -23.116  21.976  10.250  1.00 97.58           H  
ATOM   3073  CD  GLU A 205     -23.213  23.795  11.405  1.00 97.58           C  
ATOM   3074  OE1 GLU A 205     -23.679  24.758  10.751  1.00 97.58           O  
ATOM   3075  OE2 GLU A 205     -23.289  23.679  12.643  1.00 97.58           O  
ATOM   3076  N   TYR A 206     -18.440  22.033   9.821  1.00 94.27           N  
ATOM   3077  H   TYR A 206     -18.119  21.873  10.765  1.00 94.27           H  
ATOM   3078  CA  TYR A 206     -17.481  22.539   8.837  1.00 94.27           C  
ATOM   3079  HA  TYR A 206     -17.890  23.438   8.378  1.00 94.27           H  
ATOM   3080  C   TYR A 206     -17.237  21.527   7.706  1.00 94.27           C  
ATOM   3081  CB  TYR A 206     -16.172  22.911   9.550  1.00 94.27           C  
ATOM   3082  HB2 TYR A 206     -15.803  22.046  10.100  1.00 94.27           H  
ATOM   3083  HB3 TYR A 206     -16.375  23.700  10.274  1.00 94.27           H  
ATOM   3084  O   TYR A 206     -17.411  21.862   6.534  1.00 94.27           O  
ATOM   3085  CG  TYR A 206     -15.093  23.392   8.600  1.00 94.27           C  
ATOM   3086  CD1 TYR A 206     -14.029  22.537   8.253  1.00 94.27           C  
ATOM   3087  HD1 TYR A 206     -13.949  21.553   8.690  1.00 94.27           H  
ATOM   3088  CD2 TYR A 206     -15.174  24.681   8.034  1.00 94.27           C  
ATOM   3089  HD2 TYR A 206     -15.988  25.338   8.303  1.00 94.27           H  
ATOM   3090  CE1 TYR A 206     -13.058  22.970   7.332  1.00 94.27           C  
ATOM   3091  HE1 TYR A 206     -12.230  22.332   7.060  1.00 94.27           H  
ATOM   3092  CE2 TYR A 206     -14.201  25.113   7.110  1.00 94.27           C  
ATOM   3093  HE2 TYR A 206     -14.260  26.099   6.674  1.00 94.27           H  
ATOM   3094  OH  TYR A 206     -12.193  24.627   5.857  1.00 94.27           O  
ATOM   3095  HH  TYR A 206     -12.315  25.504   5.485  1.00 94.27           H  
ATOM   3096  CZ  TYR A 206     -13.142  24.250   6.753  1.00 94.27           C  
ATOM   3097  N   ARG A 207     -16.918  20.269   8.045  1.00 96.79           N  
ATOM   3098  H   ARG A 207     -16.840  20.033   9.024  1.00 96.79           H  
ATOM   3099  CA  ARG A 207     -16.712  19.206   7.048  1.00 96.79           C  
ATOM   3100  HA  ARG A 207     -16.038  19.572   6.273  1.00 96.79           H  
ATOM   3101  C   ARG A 207     -17.997  18.825   6.322  1.00 96.79           C  
ATOM   3102  CB  ARG A 207     -16.089  17.967   7.701  1.00 96.79           C  
ATOM   3103  HB2 ARG A 207     -16.026  17.170   6.960  1.00 96.79           H  
ATOM   3104  HB3 ARG A 207     -16.733  17.622   8.510  1.00 96.79           H  
ATOM   3105  O   ARG A 207     -17.948  18.491   5.144  1.00 96.79           O  
ATOM   3106  CG  ARG A 207     -14.687  18.199   8.268  1.00 96.79           C  
ATOM   3107  HG2 ARG A 207     -14.363  17.242   8.678  1.00 96.79           H  
ATOM   3108  HG3 ARG A 207     -14.726  18.924   9.081  1.00 96.79           H  
ATOM   3109  CD  ARG A 207     -13.661  18.685   7.240  1.00 96.79           C  
ATOM   3110  HD2 ARG A 207     -13.941  19.687   6.915  1.00 96.79           H  
ATOM   3111  HD3 ARG A 207     -13.669  18.010   6.384  1.00 96.79           H  
ATOM   3112  NE  ARG A 207     -12.317  18.720   7.832  1.00 96.79           N  
ATOM   3113  HE  ARG A 207     -12.172  18.109   8.623  1.00 96.79           H  
ATOM   3114  NH1 ARG A 207     -11.236  20.041   6.298  1.00 96.79           N  
ATOM   3115 HH11 ARG A 207     -12.060  20.033   5.715  1.00 96.79           H  
ATOM   3116 HH12 ARG A 207     -10.405  20.527   5.992  1.00 96.79           H  
ATOM   3117  NH2 ARG A 207     -10.208  19.427   8.191  1.00 96.79           N  
ATOM   3118 HH21 ARG A 207     -10.252  18.981   9.096  1.00 96.79           H  
ATOM   3119 HH22 ARG A 207      -9.453  20.074   8.012  1.00 96.79           H  
ATOM   3120  CZ  ARG A 207     -11.261  19.392   7.427  1.00 96.79           C  
ATOM   3121  N   TRP A 208     -19.150  18.922   6.983  1.00 97.95           N  
ATOM   3122  H   TRP A 208     -19.126  19.154   7.966  1.00 97.95           H  
ATOM   3123  CA  TRP A 208     -20.437  18.673   6.334  1.00 97.95           C  
ATOM   3124  HA  TRP A 208     -20.392  17.706   5.832  1.00 97.95           H  
ATOM   3125  C   TRP A 208     -20.739  19.718   5.248  1.00 97.95           C  
ATOM   3126  CB  TRP A 208     -21.542  18.601   7.388  1.00 97.95           C  
ATOM   3127  HB2 TRP A 208     -21.227  17.929   8.186  1.00 97.95           H  
ATOM   3128  HB3 TRP A 208     -21.705  19.589   7.818  1.00 97.95           H  
ATOM   3129  O   TRP A 208     -21.052  19.360   4.117  1.00 97.95           O  
ATOM   3130  CG  TRP A 208     -22.824  18.088   6.825  1.00 97.95           C  
ATOM   3131  CD1 TRP A 208     -23.829  18.846   6.338  1.00 97.95           C  
ATOM   3132  HD1 TRP A 208     -23.840  19.924   6.282  1.00 97.95           H  
ATOM   3133  CD2 TRP A 208     -23.188  16.707   6.523  1.00 97.95           C  
ATOM   3134  CE2 TRP A 208     -24.465  16.703   5.886  1.00 97.95           C  
ATOM   3135  CE3 TRP A 208     -22.551  15.458   6.700  1.00 97.95           C  
ATOM   3136  HE3 TRP A 208     -21.548  15.427   7.100  1.00 97.95           H  
ATOM   3137  NE1 TRP A 208     -24.795  18.037   5.782  1.00 97.95           N  
ATOM   3138  HE1 TRP A 208     -25.497  18.429   5.169  1.00 97.95           H  
ATOM   3139  CH2 TRP A 208     -24.437  14.287   5.687  1.00 97.95           C  
ATOM   3140  HH2 TRP A 208     -24.881  13.370   5.328  1.00 97.95           H  
ATOM   3141  CZ2 TRP A 208     -25.090  15.516   5.479  1.00 97.95           C  
ATOM   3142  HZ2 TRP A 208     -26.036  15.555   4.960  1.00 97.95           H  
ATOM   3143  CZ3 TRP A 208     -23.170  14.260   6.295  1.00 97.95           C  
ATOM   3144  HZ3 TRP A 208     -22.645  13.321   6.391  1.00 97.95           H  
ATOM   3145  N   LYS A 209     -20.518  21.007   5.536  1.00 96.27           N  
ATOM   3146  H   LYS A 209     -20.273  21.252   6.485  1.00 96.27           H  
ATOM   3147  CA  LYS A 209     -20.633  22.080   4.531  1.00 96.27           C  
ATOM   3148  HA  LYS A 209     -21.608  22.000   4.049  1.00 96.27           H  
ATOM   3149  C   LYS A 209     -19.593  21.945   3.415  1.00 96.27           C  
ATOM   3150  CB  LYS A 209     -20.529  23.446   5.223  1.00 96.27           C  
ATOM   3151  HB2 LYS A 209     -20.433  24.225   4.467  1.00 96.27           H  
ATOM   3152  HB3 LYS A 209     -19.645  23.465   5.861  1.00 96.27           H  
ATOM   3153  O   LYS A 209     -19.883  22.259   2.264  1.00 96.27           O  
ATOM   3154  CG  LYS A 209     -21.787  23.724   6.056  1.00 96.27           C  
ATOM   3155  HG2 LYS A 209     -21.967  22.892   6.737  1.00 96.27           H  
ATOM   3156  HG3 LYS A 209     -22.643  23.809   5.387  1.00 96.27           H  
ATOM   3157  CD  LYS A 209     -21.654  25.008   6.879  1.00 96.27           C  
ATOM   3158  HD2 LYS A 209     -21.543  25.868   6.217  1.00 96.27           H  
ATOM   3159  HD3 LYS A 209     -20.784  24.922   7.530  1.00 96.27           H  
ATOM   3160  CE  LYS A 209     -22.925  25.141   7.720  1.00 96.27           C  
ATOM   3161  HE2 LYS A 209     -23.097  24.186   8.217  1.00 96.27           H  
ATOM   3162  HE3 LYS A 209     -23.782  25.321   7.071  1.00 96.27           H  
ATOM   3163  NZ  LYS A 209     -22.816  26.190   8.757  1.00 96.27           N  
ATOM   3164  HZ1 LYS A 209     -21.918  26.148   9.218  1.00 96.27           H  
ATOM   3165  HZ2 LYS A 209     -23.027  27.116   8.414  1.00 96.27           H  
ATOM   3166  HZ3 LYS A 209     -23.455  25.941   9.499  1.00 96.27           H  
ATOM   3167  N   GLN A 210     -18.390  21.459   3.734  1.00 93.97           N  
ATOM   3168  H   GLN A 210     -18.196  21.292   4.711  1.00 93.97           H  
ATOM   3169  CA  GLN A 210     -17.346  21.144   2.754  1.00 93.97           C  
ATOM   3170  HA  GLN A 210     -17.157  22.037   2.158  1.00 93.97           H  
ATOM   3171  C   GLN A 210     -17.792  20.025   1.786  1.00 93.97           C  
ATOM   3172  CB  GLN A 210     -16.055  20.796   3.523  1.00 93.97           C  
ATOM   3173  HB2 GLN A 210     -15.846  21.586   4.243  1.00 93.97           H  
ATOM   3174  HB3 GLN A 210     -16.197  19.859   4.062  1.00 93.97           H  
ATOM   3175  O   GLN A 210     -17.609  20.158   0.574  1.00 93.97           O  
ATOM   3176  CG  GLN A 210     -14.831  20.633   2.619  1.00 93.97           C  
ATOM   3177  HG2 GLN A 210     -15.032  19.849   1.888  1.00 93.97           H  
ATOM   3178  HG3 GLN A 210     -14.657  21.563   2.078  1.00 93.97           H  
ATOM   3179  CD  GLN A 210     -13.541  20.267   3.351  1.00 93.97           C  
ATOM   3180  NE2 GLN A 210     -12.493  20.022   2.604  1.00 93.97           N  
ATOM   3181 HE21 GLN A 210     -12.600  20.144   1.607  1.00 93.97           H  
ATOM   3182 HE22 GLN A 210     -11.578  19.864   3.002  1.00 93.97           H  
ATOM   3183  OE1 GLN A 210     -13.447  20.202   4.568  1.00 93.97           O  
ATOM   3184  N   HIS A 211     -18.428  18.970   2.302  1.00 96.26           N  
ATOM   3185  H   HIS A 211     -18.491  18.904   3.308  1.00 96.26           H  
ATOM   3186  CA  HIS A 211     -19.040  17.875   1.539  1.00 96.26           C  
ATOM   3187  HA  HIS A 211     -18.286  17.407   0.905  1.00 96.26           H  
ATOM   3188  C   HIS A 211     -20.161  18.371   0.610  1.00 96.26           C  
ATOM   3189  CB  HIS A 211     -19.513  16.815   2.547  1.00 96.26           C  
ATOM   3190  HB2 HIS A 211     -18.626  16.325   2.949  1.00 96.26           H  
ATOM   3191  HB3 HIS A 211     -20.016  17.295   3.387  1.00 96.26           H  
ATOM   3192  O   HIS A 211     -20.061  18.208  -0.610  1.00 96.26           O  
ATOM   3193  CG  HIS A 211     -20.447  15.763   2.007  1.00 96.26           C  
ATOM   3194  CD2 HIS A 211     -21.760  15.579   2.352  1.00 96.26           C  
ATOM   3195  HD2 HIS A 211     -22.325  16.180   3.049  1.00 96.26           H  
ATOM   3196  ND1 HIS A 211     -20.124  14.770   1.118  1.00 96.26           N  
ATOM   3197  HD1 HIS A 211     -19.243  14.670   0.635  1.00 96.26           H  
ATOM   3198  CE1 HIS A 211     -21.208  14.005   0.928  1.00 96.26           C  
ATOM   3199  HE1 HIS A 211     -21.256  13.149   0.271  1.00 96.26           H  
ATOM   3200  NE2 HIS A 211     -22.235  14.462   1.659  1.00 96.26           N  
ATOM   3201  N   GLU A 212     -21.164  19.067   1.159  1.00 96.67           N  
ATOM   3202  H   GLU A 212     -21.181  19.156   2.165  1.00 96.67           H  
ATOM   3203  CA  GLU A 212     -22.307  19.624   0.412  1.00 96.67           C  
ATOM   3204  HA  GLU A 212     -22.875  18.813  -0.045  1.00 96.67           H  
ATOM   3205  C   GLU A 212     -21.862  20.569  -0.717  1.00 96.67           C  
ATOM   3206  CB  GLU A 212     -23.226  20.394   1.380  1.00 96.67           C  
ATOM   3207  HB2 GLU A 212     -23.959  20.956   0.801  1.00 96.67           H  
ATOM   3208  HB3 GLU A 212     -22.617  21.105   1.940  1.00 96.67           H  
ATOM   3209  O   GLU A 212     -22.295  20.438  -1.864  1.00 96.67           O  
ATOM   3210  CG  GLU A 212     -23.985  19.476   2.353  1.00 96.67           C  
ATOM   3211  HG2 GLU A 212     -23.281  18.813   2.856  1.00 96.67           H  
ATOM   3212  HG3 GLU A 212     -24.662  18.851   1.771  1.00 96.67           H  
ATOM   3213  CD  GLU A 212     -24.780  20.249   3.420  1.00 96.67           C  
ATOM   3214  OE1 GLU A 212     -25.839  19.724   3.841  1.00 96.67           O  
ATOM   3215  OE2 GLU A 212     -24.306  21.317   3.878  1.00 96.67           O  
ATOM   3216  N   ARG A 213     -20.937  21.491  -0.415  1.00 94.06           N  
ATOM   3217  H   ARG A 213     -20.636  21.549   0.547  1.00 94.06           H  
ATOM   3218  CA  ARG A 213     -20.341  22.412  -1.395  1.00 94.06           C  
ATOM   3219  HA  ARG A 213     -21.136  22.983  -1.875  1.00 94.06           H  
ATOM   3220  C   ARG A 213     -19.619  21.655  -2.511  1.00 94.06           C  
ATOM   3221  CB  ARG A 213     -19.408  23.366  -0.639  1.00 94.06           C  
ATOM   3222  HB2 ARG A 213     -19.992  23.909   0.104  1.00 94.06           H  
ATOM   3223  HB3 ARG A 213     -18.674  22.757  -0.111  1.00 94.06           H  
ATOM   3224  O   ARG A 213     -19.820  21.976  -3.678  1.00 94.06           O  
ATOM   3225  CG  ARG A 213     -18.678  24.390  -1.525  1.00 94.06           C  
ATOM   3226  HG2 ARG A 213     -19.407  25.040  -2.008  1.00 94.06           H  
ATOM   3227  HG3 ARG A 213     -18.109  23.870  -2.296  1.00 94.06           H  
ATOM   3228  CD  ARG A 213     -17.707  25.240  -0.690  1.00 94.06           C  
ATOM   3229  HD2 ARG A 213     -17.241  25.972  -1.349  1.00 94.06           H  
ATOM   3230  HD3 ARG A 213     -18.264  25.760   0.089  1.00 94.06           H  
ATOM   3231  NE  ARG A 213     -16.667  24.387  -0.083  1.00 94.06           N  
ATOM   3232  HE  ARG A 213     -16.734  23.403  -0.301  1.00 94.06           H  
ATOM   3233  NH1 ARG A 213     -15.262  25.955   0.883  1.00 94.06           N  
ATOM   3234 HH11 ARG A 213     -14.351  26.087   1.298  1.00 94.06           H  
ATOM   3235 HH12 ARG A 213     -15.901  26.709   0.674  1.00 94.06           H  
ATOM   3236  NH2 ARG A 213     -14.698  23.830   0.868  1.00 94.06           N  
ATOM   3237 HH21 ARG A 213     -14.793  22.872   0.564  1.00 94.06           H  
ATOM   3238 HH22 ARG A 213     -13.788  24.129   1.190  1.00 94.06           H  
ATOM   3239  CZ  ARG A 213     -15.569  24.735   0.558  1.00 94.06           C  
ATOM   3240  N   GLY A 214     -18.824  20.641  -2.164  1.00 91.39           N  
ATOM   3241  H   GLY A 214     -18.735  20.410  -1.184  1.00 91.39           H  
ATOM   3242  CA  GLY A 214     -18.112  19.818  -3.142  1.00 91.39           C  
ATOM   3243  HA2 GLY A 214     -17.484  20.457  -3.763  1.00 91.39           H  
ATOM   3244  HA3 GLY A 214     -17.478  19.109  -2.611  1.00 91.39           H  
ATOM   3245  C   GLY A 214     -19.049  19.026  -4.061  1.00 91.39           C  
ATOM   3246  O   GLY A 214     -18.756  18.895  -5.246  1.00 91.39           O  
ATOM   3247  N   LEU A 215     -20.187  18.536  -3.549  1.00 92.28           N  
ATOM   3248  H   LEU A 215     -20.379  18.676  -2.568  1.00 92.28           H  
ATOM   3249  CA  LEU A 215     -21.194  17.847  -4.368  1.00 92.28           C  
ATOM   3250  HA  LEU A 215     -20.704  17.087  -4.977  1.00 92.28           H  
ATOM   3251  C   LEU A 215     -21.866  18.815  -5.351  1.00 92.28           C  
ATOM   3252  CB  LEU A 215     -22.257  17.178  -3.472  1.00 92.28           C  
ATOM   3253  HB2 LEU A 215     -23.085  16.871  -4.112  1.00 92.28           H  
ATOM   3254  HB3 LEU A 215     -22.644  17.921  -2.776  1.00 92.28           H  
ATOM   3255  O   LEU A 215     -22.032  18.482  -6.524  1.00 92.28           O  
ATOM   3256  CG  LEU A 215     -21.805  15.943  -2.670  1.00 92.28           C  
ATOM   3257  HG  LEU A 215     -21.001  16.218  -1.987  1.00 92.28           H  
ATOM   3258  CD1 LEU A 215     -22.990  15.436  -1.849  1.00 92.28           C  
ATOM   3259 HD11 LEU A 215     -23.833  15.202  -2.499  1.00 92.28           H  
ATOM   3260 HD12 LEU A 215     -23.287  16.194  -1.124  1.00 92.28           H  
ATOM   3261 HD13 LEU A 215     -22.711  14.535  -1.303  1.00 92.28           H  
ATOM   3262  CD2 LEU A 215     -21.322  14.795  -3.561  1.00 92.28           C  
ATOM   3263 HD21 LEU A 215     -20.425  15.088  -4.107  1.00 92.28           H  
ATOM   3264 HD22 LEU A 215     -22.103  14.518  -4.270  1.00 92.28           H  
ATOM   3265 HD23 LEU A 215     -21.081  13.931  -2.941  1.00 92.28           H  
ATOM   3266  N   LYS A 216     -22.205  20.027  -4.895  1.00 92.06           N  
ATOM   3267  H   LYS A 216     -22.071  20.215  -3.912  1.00 92.06           H  
ATOM   3268  CA  LYS A 216     -22.790  21.076  -5.744  1.00 92.06           C  
ATOM   3269  HA  LYS A 216     -23.673  20.669  -6.237  1.00 92.06           H  
ATOM   3270  C   LYS A 216     -21.836  21.514  -6.858  1.00 92.06           C  
ATOM   3271  CB  LYS A 216     -23.215  22.250  -4.852  1.00 92.06           C  
ATOM   3272  HB2 LYS A 216     -22.337  22.681  -4.371  1.00 92.06           H  
ATOM   3273  HB3 LYS A 216     -23.878  21.866  -4.076  1.00 92.06           H  
ATOM   3274  O   LYS A 216     -22.249  21.637  -8.005  1.00 92.06           O  
ATOM   3275  CG  LYS A 216     -23.950  23.344  -5.641  1.00 92.06           C  
ATOM   3276  HG2 LYS A 216     -23.268  23.809  -6.352  1.00 92.06           H  
ATOM   3277  HG3 LYS A 216     -24.782  22.896  -6.184  1.00 92.06           H  
ATOM   3278  CD  LYS A 216     -24.489  24.412  -4.680  1.00 92.06           C  
ATOM   3279  HD2 LYS A 216     -25.104  23.913  -3.931  1.00 92.06           H  
ATOM   3280  HD3 LYS A 216     -23.663  24.905  -4.168  1.00 92.06           H  
ATOM   3281  CE  LYS A 216     -25.369  25.441  -5.397  1.00 92.06           C  
ATOM   3282  HE2 LYS A 216     -26.024  24.915  -6.092  1.00 92.06           H  
ATOM   3283  HE3 LYS A 216     -25.995  25.932  -4.652  1.00 92.06           H  
ATOM   3284  NZ  LYS A 216     -24.574  26.457  -6.116  1.00 92.06           N  
ATOM   3285  HZ1 LYS A 216     -25.154  27.115  -6.618  1.00 92.06           H  
ATOM   3286  HZ2 LYS A 216     -23.909  26.934  -5.526  1.00 92.06           H  
ATOM   3287  HZ3 LYS A 216     -24.031  26.016  -6.845  1.00 92.06           H  
ATOM   3288  N   GLU A 217     -20.561  21.718  -6.539  1.00 87.77           N  
ATOM   3289  H   GLU A 217     -20.288  21.622  -5.571  1.00 87.77           H  
ATOM   3290  CA  GLU A 217     -19.537  22.106  -7.520  1.00 87.77           C  
ATOM   3291  HA  GLU A 217     -19.863  23.000  -8.052  1.00 87.77           H  
ATOM   3292  C   GLU A 217     -19.307  21.023  -8.579  1.00 87.77           C  
ATOM   3293  CB  GLU A 217     -18.232  22.419  -6.777  1.00 87.77           C  
ATOM   3294  HB2 GLU A 217     -18.033  21.615  -6.068  1.00 87.77           H  
ATOM   3295  HB3 GLU A 217     -17.406  22.474  -7.485  1.00 87.77           H  
ATOM   3296  O   GLU A 217     -19.160  21.340  -9.760  1.00 87.77           O  
ATOM   3297  CG  GLU A 217     -18.350  23.768  -6.053  1.00 87.77           C  
ATOM   3298  HG2 GLU A 217     -19.318  23.842  -5.556  1.00 87.77           H  
ATOM   3299  HG3 GLU A 217     -18.308  24.562  -6.798  1.00 87.77           H  
ATOM   3300  CD  GLU A 217     -17.266  24.002  -5.002  1.00 87.77           C  
ATOM   3301  OE1 GLU A 217     -17.129  25.154  -4.532  1.00 87.77           O  
ATOM   3302  OE2 GLU A 217     -16.573  23.058  -4.557  1.00 87.77           O  
ATOM   3303  N   GLU A 218     -19.342  19.749  -8.184  1.00 85.86           N  
ATOM   3304  H   GLU A 218     -19.424  19.542  -7.198  1.00 85.86           H  
ATOM   3305  CA  GLU A 218     -19.263  18.629  -9.119  1.00 85.86           C  
ATOM   3306  HA  GLU A 218     -18.387  18.769  -9.752  1.00 85.86           H  
ATOM   3307  C   GLU A 218     -20.496  18.561 -10.038  1.00 85.86           C  
ATOM   3308  CB  GLU A 218     -19.084  17.332  -8.323  1.00 85.86           C  
ATOM   3309  HB2 GLU A 218     -18.294  17.474  -7.586  1.00 85.86           H  
ATOM   3310  HB3 GLU A 218     -20.012  17.096  -7.800  1.00 85.86           H  
ATOM   3311  O   GLU A 218     -20.346  18.385 -11.247  1.00 85.86           O  
ATOM   3312  CG  GLU A 218     -18.697  16.164  -9.233  1.00 85.86           C  
ATOM   3313  HG2 GLU A 218     -19.409  16.090 -10.055  1.00 85.86           H  
ATOM   3314  HG3 GLU A 218     -17.709  16.348  -9.656  1.00 85.86           H  
ATOM   3315  CD  GLU A 218     -18.691  14.843  -8.469  1.00 85.86           C  
ATOM   3316  OE1 GLU A 218     -19.138  13.821  -9.038  1.00 85.86           O  
ATOM   3317  OE2 GLU A 218     -18.256  14.794  -7.297  1.00 85.86           O  
ATOM   3318  N   GLN A 219     -21.706  18.759  -9.500  1.00 86.27           N  
ATOM   3319  H   GLN A 219     -21.768  18.896  -8.502  1.00 86.27           H  
ATOM   3320  CA  GLN A 219     -22.943  18.826 -10.291  1.00 86.27           C  
ATOM   3321  HA  GLN A 219     -23.049  17.903 -10.862  1.00 86.27           H  
ATOM   3322  C   GLN A 219     -22.907  19.978 -11.307  1.00 86.27           C  
ATOM   3323  CB  GLN A 219     -24.157  18.969  -9.359  1.00 86.27           C  
ATOM   3324  HB2 GLN A 219     -23.961  19.758  -8.633  1.00 86.27           H  
ATOM   3325  HB3 GLN A 219     -25.028  19.258  -9.948  1.00 86.27           H  
ATOM   3326  O   GLN A 219     -23.136  19.756 -12.496  1.00 86.27           O  
ATOM   3327  CG  GLN A 219     -24.489  17.661  -8.624  1.00 86.27           C  
ATOM   3328  HG2 GLN A 219     -24.842  16.931  -9.352  1.00 86.27           H  
ATOM   3329  HG3 GLN A 219     -23.590  17.258  -8.158  1.00 86.27           H  
ATOM   3330  CD  GLN A 219     -25.553  17.828  -7.540  1.00 86.27           C  
ATOM   3331  NE2 GLN A 219     -25.988  16.747  -6.929  1.00 86.27           N  
ATOM   3332 HE21 GLN A 219     -25.604  15.840  -7.152  1.00 86.27           H  
ATOM   3333 HE22 GLN A 219     -26.678  16.904  -6.208  1.00 86.27           H  
ATOM   3334  OE1 GLN A 219     -26.017  18.904  -7.202  1.00 86.27           O  
ATOM   3335  N   GLU A 220     -22.533  21.186 -10.876  1.00 86.89           N  
ATOM   3336  H   GLU A 220     -22.366  21.311  -9.888  1.00 86.89           H  
ATOM   3337  CA  GLU A 220     -22.387  22.347 -11.764  1.00 86.89           C  
ATOM   3338  HA  GLU A 220     -23.341  22.549 -12.251  1.00 86.89           H  
ATOM   3339  C   GLU A 220     -21.343  22.115 -12.871  1.00 86.89           C  
ATOM   3340  CB  GLU A 220     -21.960  23.581 -10.955  1.00 86.89           C  
ATOM   3341  HB2 GLU A 220     -21.624  24.339 -11.663  1.00 86.89           H  
ATOM   3342  HB3 GLU A 220     -21.114  23.320 -10.319  1.00 86.89           H  
ATOM   3343  O   GLU A 220     -21.486  22.643 -13.978  1.00 86.89           O  
ATOM   3344  CG  GLU A 220     -23.074  24.199 -10.096  1.00 86.89           C  
ATOM   3345  HG2 GLU A 220     -23.896  24.489 -10.750  1.00 86.89           H  
ATOM   3346  HG3 GLU A 220     -23.451  23.458  -9.391  1.00 86.89           H  
ATOM   3347  CD  GLU A 220     -22.591  25.443  -9.329  1.00 86.89           C  
ATOM   3348  OE1 GLU A 220     -23.234  25.794  -8.306  1.00 86.89           O  
ATOM   3349  OE2 GLU A 220     -21.617  26.090  -9.785  1.00 86.89           O  
ATOM   3350  N   LEU A 221     -20.283  21.344 -12.600  1.00 82.94           N  
ATOM   3351  H   LEU A 221     -20.181  20.978 -11.664  1.00 82.94           H  
ATOM   3352  CA  LEU A 221     -19.294  20.966 -13.610  1.00 82.94           C  
ATOM   3353  HA  LEU A 221     -19.051  21.857 -14.189  1.00 82.94           H  
ATOM   3354  C   LEU A 221     -19.860  19.929 -14.592  1.00 82.94           C  
ATOM   3355  CB  LEU A 221     -18.012  20.460 -12.926  1.00 82.94           C  
ATOM   3356  HB2 LEU A 221     -17.780  21.082 -12.061  1.00 82.94           H  
ATOM   3357  HB3 LEU A 221     -18.186  19.446 -12.565  1.00 82.94           H  
ATOM   3358  O   LEU A 221     -19.734  20.114 -15.802  1.00 82.94           O  
ATOM   3359  CG  LEU A 221     -16.807  20.469 -13.886  1.00 82.94           C  
ATOM   3360  HG  LEU A 221     -17.113  20.133 -14.877  1.00 82.94           H  
ATOM   3361  CD1 LEU A 221     -16.205  21.875 -13.997  1.00 82.94           C  
ATOM   3362 HD11 LEU A 221     -16.944  22.567 -14.400  1.00 82.94           H  
ATOM   3363 HD12 LEU A 221     -15.876  22.217 -13.015  1.00 82.94           H  
ATOM   3364 HD13 LEU A 221     -15.349  21.845 -14.671  1.00 82.94           H  
ATOM   3365  CD2 LEU A 221     -15.723  19.522 -13.384  1.00 82.94           C  
ATOM   3366 HD21 LEU A 221     -14.861  19.551 -14.050  1.00 82.94           H  
ATOM   3367 HD22 LEU A 221     -15.423  19.810 -12.376  1.00 82.94           H  
ATOM   3368 HD23 LEU A 221     -16.109  18.503 -13.368  1.00 82.94           H  
ATOM   3369  N   GLN A 222     -20.538  18.887 -14.097  1.00 80.65           N  
ATOM   3370  H   GLN A 222     -20.611  18.805 -13.092  1.00 80.65           H  
ATOM   3371  CA  GLN A 222     -21.208  17.880 -14.930  1.00 80.65           C  
ATOM   3372  HA  GLN A 222     -20.464  17.359 -15.531  1.00 80.65           H  
ATOM   3373  C   GLN A 222     -22.230  18.503 -15.888  1.00 80.65           C  
ATOM   3374  CB  GLN A 222     -21.961  16.866 -14.055  1.00 80.65           C  
ATOM   3375  HB2 GLN A 222     -22.562  17.385 -13.309  1.00 80.65           H  
ATOM   3376  HB3 GLN A 222     -22.642  16.316 -14.705  1.00 80.65           H  
ATOM   3377  O   GLN A 222     -22.327  18.094 -17.046  1.00 80.65           O  
ATOM   3378  CG  GLN A 222     -21.061  15.844 -13.357  1.00 80.65           C  
ATOM   3379  HG2 GLN A 222     -20.394  16.341 -12.652  1.00 80.65           H  
ATOM   3380  HG3 GLN A 222     -20.456  15.362 -14.125  1.00 80.65           H  
ATOM   3381  CD  GLN A 222     -21.875  14.770 -12.632  1.00 80.65           C  
ATOM   3382  NE2 GLN A 222     -21.373  14.179 -11.570  1.00 80.65           N  
ATOM   3383 HE21 GLN A 222     -21.882  13.389 -11.200  1.00 80.65           H  
ATOM   3384 HE22 GLN A 222     -20.456  14.407 -11.212  1.00 80.65           H  
ATOM   3385  OE1 GLN A 222     -22.982  14.420 -13.035  1.00 80.65           O  
ATOM   3386  N   GLU A 223     -23.001  19.486 -15.422  1.00 83.37           N  
ATOM   3387  H   GLU A 223     -22.936  19.723 -14.442  1.00 83.37           H  
ATOM   3388  CA  GLU A 223     -23.974  20.208 -16.242  1.00 83.37           C  
ATOM   3389  HA  GLU A 223     -24.621  19.494 -16.750  1.00 83.37           H  
ATOM   3390  C   GLU A 223     -23.291  21.040 -17.331  1.00 83.37           C  
ATOM   3391  CB  GLU A 223     -24.847  21.094 -15.348  1.00 83.37           C  
ATOM   3392  HB2 GLU A 223     -24.209  21.673 -14.681  1.00 83.37           H  
ATOM   3393  HB3 GLU A 223     -25.410  21.781 -15.981  1.00 83.37           H  
ATOM   3394  O   GLU A 223     -23.699  20.974 -18.493  1.00 83.37           O  
ATOM   3395  CG  GLU A 223     -25.842  20.250 -14.537  1.00 83.37           C  
ATOM   3396  HG2 GLU A 223     -25.301  19.516 -13.940  1.00 83.37           H  
ATOM   3397  HG3 GLU A 223     -26.472  19.700 -15.236  1.00 83.37           H  
ATOM   3398  CD  GLU A 223     -26.735  21.093 -13.614  1.00 83.37           C  
ATOM   3399  OE1 GLU A 223     -27.647  20.480 -13.017  1.00 83.37           O  
ATOM   3400  OE2 GLU A 223     -26.532  22.328 -13.546  1.00 83.37           O  
ATOM   3401  N   LYS A 224     -22.202  21.750 -16.999  1.00 82.61           N  
ATOM   3402  H   LYS A 224     -21.919  21.750 -16.030  1.00 82.61           H  
ATOM   3403  CA  LYS A 224     -21.384  22.486 -17.981  1.00 82.61           C  
ATOM   3404  HA  LYS A 224     -22.029  23.167 -18.535  1.00 82.61           H  
ATOM   3405  C   LYS A 224     -20.768  21.547 -19.022  1.00 82.61           C  
ATOM   3406  CB  LYS A 224     -20.299  23.303 -17.259  1.00 82.61           C  
ATOM   3407  HB2 LYS A 224     -19.789  22.658 -16.543  1.00 82.61           H  
ATOM   3408  HB3 LYS A 224     -19.564  23.652 -17.984  1.00 82.61           H  
ATOM   3409  O   LYS A 224     -20.838  21.843 -20.214  1.00 82.61           O  
ATOM   3410  CG  LYS A 224     -20.888  24.526 -16.537  1.00 82.61           C  
ATOM   3411  HG2 LYS A 224     -21.145  25.291 -17.270  1.00 82.61           H  
ATOM   3412  HG3 LYS A 224     -21.802  24.234 -16.018  1.00 82.61           H  
ATOM   3413  CD  LYS A 224     -19.903  25.103 -15.509  1.00 82.61           C  
ATOM   3414  HD2 LYS A 224     -19.041  25.538 -16.015  1.00 82.61           H  
ATOM   3415  HD3 LYS A 224     -19.564  24.291 -14.866  1.00 82.61           H  
ATOM   3416  CE  LYS A 224     -20.615  26.159 -14.651  1.00 82.61           C  
ATOM   3417  HE2 LYS A 224     -21.630  25.804 -14.470  1.00 82.61           H  
ATOM   3418  HE3 LYS A 224     -20.681  27.094 -15.206  1.00 82.61           H  
ATOM   3419  NZ  LYS A 224     -19.948  26.355 -13.338  1.00 82.61           N  
ATOM   3420  HZ1 LYS A 224     -19.004  26.702 -13.435  1.00 82.61           H  
ATOM   3421  HZ2 LYS A 224     -20.481  26.972 -12.742  1.00 82.61           H  
ATOM   3422  HZ3 LYS A 224     -19.919  25.478 -12.838  1.00 82.61           H  
ATOM   3423  N   GLU A 225     -20.232  20.398 -18.609  1.00 76.04           N  
ATOM   3424  H   GLU A 225     -20.170  20.226 -17.616  1.00 76.04           H  
ATOM   3425  CA  GLU A 225     -19.707  19.390 -19.536  1.00 76.04           C  
ATOM   3426  HA  GLU A 225     -18.965  19.853 -20.186  1.00 76.04           H  
ATOM   3427  C   GLU A 225     -20.789  18.803 -20.445  1.00 76.04           C  
ATOM   3428  CB  GLU A 225     -19.049  18.223 -18.797  1.00 76.04           C  
ATOM   3429  HB2 GLU A 225     -18.986  17.419 -19.531  1.00 76.04           H  
ATOM   3430  HB3 GLU A 225     -19.684  17.880 -17.980  1.00 76.04           H  
ATOM   3431  O   GLU A 225     -20.555  18.649 -21.643  1.00 76.04           O  
ATOM   3432  CG  GLU A 225     -17.639  18.529 -18.270  1.00 76.04           C  
ATOM   3433  HG2 GLU A 225     -17.145  19.204 -18.969  1.00 76.04           H  
ATOM   3434  HG3 GLU A 225     -17.717  19.035 -17.307  1.00 76.04           H  
ATOM   3435  CD  GLU A 225     -16.774  17.263 -18.137  1.00 76.04           C  
ATOM   3436  OE1 GLU A 225     -15.616  17.405 -17.703  1.00 76.04           O  
ATOM   3437  OE2 GLU A 225     -17.207  16.173 -18.600  1.00 76.04           O  
ATOM   3438  N   LYS A 226     -21.976  18.488 -19.910  1.00 76.63           N  
ATOM   3439  H   LYS A 226     -22.092  18.604 -18.914  1.00 76.63           H  
ATOM   3440  CA  LYS A 226     -23.111  17.991 -20.705  1.00 76.63           C  
ATOM   3441  HA  LYS A 226     -22.779  17.152 -21.316  1.00 76.63           H  
ATOM   3442  C   LYS A 226     -23.615  19.048 -21.685  1.00 76.63           C  
ATOM   3443  CB  LYS A 226     -24.244  17.517 -19.781  1.00 76.63           C  
ATOM   3444  HB2 LYS A 226     -25.168  17.446 -20.354  1.00 76.63           H  
ATOM   3445  HB3 LYS A 226     -24.392  18.252 -18.990  1.00 76.63           H  
ATOM   3446  O   LYS A 226     -23.879  18.711 -22.835  1.00 76.63           O  
ATOM   3447  CG  LYS A 226     -23.952  16.136 -19.174  1.00 76.63           C  
ATOM   3448  HG2 LYS A 226     -22.952  16.129 -18.740  1.00 76.63           H  
ATOM   3449  HG3 LYS A 226     -23.995  15.382 -19.960  1.00 76.63           H  
ATOM   3450  CD  LYS A 226     -24.972  15.799 -18.078  1.00 76.63           C  
ATOM   3451  HD2 LYS A 226     -25.979  15.803 -18.496  1.00 76.63           H  
ATOM   3452  HD3 LYS A 226     -24.905  16.564 -17.305  1.00 76.63           H  
ATOM   3453  CE  LYS A 226     -24.663  14.427 -17.466  1.00 76.63           C  
ATOM   3454  HE2 LYS A 226     -23.591  14.371 -17.281  1.00 76.63           H  
ATOM   3455  HE3 LYS A 226     -24.917  13.647 -18.184  1.00 76.63           H  
ATOM   3456  NZ  LYS A 226     -25.386  14.221 -16.184  1.00 76.63           N  
ATOM   3457  HZ1 LYS A 226     -26.386  14.300 -16.301  1.00 76.63           H  
ATOM   3458  HZ2 LYS A 226     -25.089  14.906 -15.504  1.00 76.63           H  
ATOM   3459  HZ3 LYS A 226     -25.162  13.318 -15.790  1.00 76.63           H  
ATOM   3460  N   ALA A 227     -23.694  20.315 -21.277  1.00 76.42           N  
ATOM   3461  H   ALA A 227     -23.502  20.520 -20.307  1.00 76.42           H  
ATOM   3462  CA  ALA A 227     -24.076  21.420 -22.154  1.00 76.42           C  
ATOM   3463  HA  ALA A 227     -25.018  21.168 -22.643  1.00 76.42           H  
ATOM   3464  C   ALA A 227     -23.039  21.680 -23.265  1.00 76.42           C  
ATOM   3465  CB  ALA A 227     -24.302  22.665 -21.288  1.00 76.42           C  
ATOM   3466  HB1 ALA A 227     -23.378  22.940 -20.780  1.00 76.42           H  
ATOM   3467  HB2 ALA A 227     -25.070  22.462 -20.541  1.00 76.42           H  
ATOM   3468  HB3 ALA A 227     -24.628  23.494 -21.916  1.00 76.42           H  
ATOM   3469  O   ALA A 227     -23.414  22.020 -24.388  1.00 76.42           O  
ATOM   3470  N   ALA A 228     -21.747  21.485 -22.977  1.00 72.85           N  
ATOM   3471  H   ALA A 228     -21.491  21.299 -22.018  1.00 72.85           H  
ATOM   3472  CA  ALA A 228     -20.675  21.579 -23.965  1.00 72.85           C  
ATOM   3473  HA  ALA A 228     -20.832  22.476 -24.564  1.00 72.85           H  
ATOM   3474  C   ALA A 228     -20.678  20.383 -24.936  1.00 72.85           C  
ATOM   3475  CB  ALA A 228     -19.339  21.736 -23.227  1.00 72.85           C  
ATOM   3476  HB1 ALA A 228     -19.148  20.866 -22.598  1.00 72.85           H  
ATOM   3477  HB2 ALA A 228     -19.365  22.626 -22.599  1.00 72.85           H  
ATOM   3478  HB3 ALA A 228     -18.530  21.837 -23.951  1.00 72.85           H  
ATOM   3479  O   ALA A 228     -20.795  20.575 -26.146  1.00 72.85           O  
ATOM   3480  N   LYS A 229     -20.617  19.146 -24.416  1.00 60.52           N  
ATOM   3481  H   LYS A 229     -20.556  19.065 -23.411  1.00 60.52           H  
ATOM   3482  CA  LYS A 229     -20.609  17.906 -25.215  1.00 60.52           C  
ATOM   3483  HA  LYS A 229     -19.811  17.969 -25.955  1.00 60.52           H  
ATOM   3484  C   LYS A 229     -21.900  17.736 -26.016  1.00 60.52           C  
ATOM   3485  CB  LYS A 229     -20.352  16.678 -24.314  1.00 60.52           C  
ATOM   3486  HB2 LYS A 229     -21.017  16.722 -23.452  1.00 60.52           H  
ATOM   3487  HB3 LYS A 229     -20.590  15.773 -24.873  1.00 60.52           H  
ATOM   3488  O   LYS A 229     -21.831  17.343 -27.172  1.00 60.52           O  
ATOM   3489  CG  LYS A 229     -18.886  16.574 -23.845  1.00 60.52           C  
ATOM   3490  HG2 LYS A 229     -18.565  17.541 -23.456  1.00 60.52           H  
ATOM   3491  HG3 LYS A 229     -18.260  16.324 -24.701  1.00 60.52           H  
ATOM   3492  CD  LYS A 229     -18.680  15.521 -22.737  1.00 60.52           C  
ATOM   3493  HD2 LYS A 229     -19.019  14.544 -23.081  1.00 60.52           H  
ATOM   3494  HD3 LYS A 229     -19.273  15.818 -21.872  1.00 60.52           H  
ATOM   3495  CE  LYS A 229     -17.195  15.446 -22.330  1.00 60.52           C  
ATOM   3496  HE2 LYS A 229     -16.650  14.882 -23.086  1.00 60.52           H  
ATOM   3497  HE3 LYS A 229     -16.795  16.460 -22.326  1.00 60.52           H  
ATOM   3498  NZ  LYS A 229     -16.977  14.854 -20.977  1.00 60.52           N  
ATOM   3499  HZ1 LYS A 229     -15.996  14.791 -20.745  1.00 60.52           H  
ATOM   3500  HZ2 LYS A 229     -17.318  15.445 -20.232  1.00 60.52           H  
ATOM   3501  HZ3 LYS A 229     -17.403  13.946 -20.855  1.00 60.52           H  
ATOM   3502  N   GLY A 230     -23.057  18.096 -25.457  1.00 53.83           N  
ATOM   3503  H   GLY A 230     -23.042  18.418 -24.500  1.00 53.83           H  
ATOM   3504  CA  GLY A 230     -24.374  17.954 -26.090  1.00 53.83           C  
ATOM   3505  HA2 GLY A 230     -25.137  18.241 -25.367  1.00 53.83           H  
ATOM   3506  HA3 GLY A 230     -24.527  16.906 -26.351  1.00 53.83           H  
ATOM   3507  C   GLY A 230     -24.596  18.788 -27.359  1.00 53.83           C  
ATOM   3508  O   GLY A 230     -25.570  18.540 -28.065  1.00 53.83           O  
ATOM   3509  N   LYS A 231     -23.703  19.736 -27.687  1.00 45.75           N  
ATOM   3510  H   LYS A 231     -22.935  19.908 -27.055  1.00 45.75           H  
ATOM   3511  CA  LYS A 231     -23.679  20.390 -29.010  1.00 45.75           C  
ATOM   3512  HA  LYS A 231     -24.704  20.565 -29.337  1.00 45.75           H  
ATOM   3513  C   LYS A 231     -23.065  19.523 -30.118  1.00 45.75           C  
ATOM   3514  CB  LYS A 231     -22.943  21.736 -28.934  1.00 45.75           C  
ATOM   3515  HB2 LYS A 231     -22.604  21.996 -29.937  1.00 45.75           H  
ATOM   3516  HB3 LYS A 231     -22.063  21.646 -28.298  1.00 45.75           H  
ATOM   3517  O   LYS A 231     -23.408  19.736 -31.275  1.00 45.75           O  
ATOM   3518  CG  LYS A 231     -23.850  22.868 -28.436  1.00 45.75           C  
ATOM   3519  HG2 LYS A 231     -24.745  22.908 -29.055  1.00 45.75           H  
ATOM   3520  HG3 LYS A 231     -24.137  22.684 -27.400  1.00 45.75           H  
ATOM   3521  CD  LYS A 231     -23.105  24.204 -28.542  1.00 45.75           C  
ATOM   3522  HD2 LYS A 231     -22.262  24.193 -27.851  1.00 45.75           H  
ATOM   3523  HD3 LYS A 231     -22.730  24.322 -29.558  1.00 45.75           H  
ATOM   3524  CE  LYS A 231     -24.042  25.367 -28.209  1.00 45.75           C  
ATOM   3525  HE2 LYS A 231     -24.895  25.328 -28.886  1.00 45.75           H  
ATOM   3526  HE3 LYS A 231     -24.412  25.230 -27.193  1.00 45.75           H  
ATOM   3527  NZ  LYS A 231     -23.338  26.666 -28.336  1.00 45.75           N  
ATOM   3528  HZ1 LYS A 231     -23.961  27.431 -28.117  1.00 45.75           H  
ATOM   3529  HZ2 LYS A 231     -22.553  26.694 -27.702  1.00 45.75           H  
ATOM   3530  HZ3 LYS A 231     -22.991  26.785 -29.277  1.00 45.75           H  
ATOM   3913  N   THR A 257      -4.186  14.914   5.264  1.00 96.84           N  
ATOM   3914  H   THR A 257      -3.920  14.891   4.290  1.00 96.84           H  
ATOM   3915  CA  THR A 257      -3.642  13.849   6.133  1.00 96.84           C  
ATOM   3916  HA  THR A 257      -4.470  13.319   6.602  1.00 96.84           H  
ATOM   3917  C   THR A 257      -2.752  14.407   7.255  1.00 96.84           C  
ATOM   3918  CB  THR A 257      -2.860  12.852   5.259  1.00 96.84           C  
ATOM   3919  HB  THR A 257      -2.128  13.408   4.673  1.00 96.84           H  
ATOM   3920  O   THR A 257      -1.922  15.293   7.031  1.00 96.84           O  
ATOM   3921  CG2 THR A 257      -2.110  11.747   5.994  1.00 96.84           C  
ATOM   3922 HG21 THR A 257      -1.325  12.178   6.616  1.00 96.84           H  
ATOM   3923 HG22 THR A 257      -1.633  11.089   5.269  1.00 96.84           H  
ATOM   3924 HG23 THR A 257      -2.779  11.166   6.630  1.00 96.84           H  
ATOM   3925  OG1 THR A 257      -3.743  12.222   4.353  1.00 96.84           O  
ATOM   3926  HG1 THR A 257      -3.199  11.667   3.789  1.00 96.84           H  
ATOM   3927  N   VAL A 258      -2.881  13.864   8.467  1.00 98.92           N  
ATOM   3928  H   VAL A 258      -3.507  13.079   8.576  1.00 98.92           H  
ATOM   3929  CA  VAL A 258      -2.027  14.191   9.622  1.00 98.92           C  
ATOM   3930  HA  VAL A 258      -1.507  15.126   9.410  1.00 98.92           H  
ATOM   3931  C   VAL A 258      -0.953  13.123   9.824  1.00 98.92           C  
ATOM   3932  CB  VAL A 258      -2.830  14.434  10.918  1.00 98.92           C  
ATOM   3933  HB  VAL A 258      -2.175  14.966  11.608  1.00 98.92           H  
ATOM   3934  O   VAL A 258      -1.084  11.996   9.347  1.00 98.92           O  
ATOM   3935  CG1 VAL A 258      -4.056  15.320  10.680  1.00 98.92           C  
ATOM   3936 HG11 VAL A 258      -4.804  14.784  10.095  1.00 98.92           H  
ATOM   3937 HG12 VAL A 258      -3.772  16.224  10.143  1.00 98.92           H  
ATOM   3938 HG13 VAL A 258      -4.494  15.586  11.643  1.00 98.92           H  
ATOM   3939  CG2 VAL A 258      -3.289  13.161  11.633  1.00 98.92           C  
ATOM   3940 HG21 VAL A 258      -3.852  13.416  12.531  1.00 98.92           H  
ATOM   3941 HG22 VAL A 258      -2.429  12.559  11.925  1.00 98.92           H  
ATOM   3942 HG23 VAL A 258      -3.927  12.571  10.974  1.00 98.92           H  
ATOM   3943  N   GLY A 259       0.109  13.445  10.556  1.00 98.94           N  
ATOM   3944  H   GLY A 259       0.211  14.386  10.909  1.00 98.94           H  
ATOM   3945  CA  GLY A 259       1.159  12.472  10.830  1.00 98.94           C  
ATOM   3946  HA2 GLY A 259       1.589  12.136   9.886  1.00 98.94           H  
ATOM   3947  HA3 GLY A 259       0.719  11.601  11.316  1.00 98.94           H  
ATOM   3948  C   GLY A 259       2.283  12.990  11.710  1.00 98.94           C  
ATOM   3949  O   GLY A 259       2.339  14.171  12.060  1.00 98.94           O  
ATOM   3950  N   ALA A 260       3.178  12.080  12.078  1.00 98.97           N  
ATOM   3951  H   ALA A 260       3.079  11.147  11.706  1.00 98.97           H  
ATOM   3952  CA  ALA A 260       4.311  12.337  12.951  1.00 98.97           C  
ATOM   3953  HA  ALA A 260       4.618  13.374  12.814  1.00 98.97           H  
ATOM   3954  C   ALA A 260       5.504  11.439  12.600  1.00 98.97           C  
ATOM   3955  CB  ALA A 260       3.881  12.143  14.411  1.00 98.97           C  
ATOM   3956  HB1 ALA A 260       3.587  11.107  14.580  1.00 98.97           H  
ATOM   3957  HB2 ALA A 260       3.036  12.794  14.638  1.00 98.97           H  
ATOM   3958  HB3 ALA A 260       4.710  12.393  15.072  1.00 98.97           H  
ATOM   3959  O   ALA A 260       5.334  10.291  12.194  1.00 98.97           O  
ATOM   3960  N   VAL A 261       6.716  11.946  12.819  1.00 98.96           N  
ATOM   3961  H   VAL A 261       6.771  12.887  13.181  1.00 98.96           H  
ATOM   3962  CA  VAL A 261       7.949  11.146  12.835  1.00 98.96           C  
ATOM   3963  HA  VAL A 261       7.662  10.097  12.911  1.00 98.96           H  
ATOM   3964  C   VAL A 261       8.745  11.476  14.093  1.00 98.96           C  
ATOM   3965  CB  VAL A 261       8.806  11.287  11.557  1.00 98.96           C  
ATOM   3966  HB  VAL A 261       9.689  10.659  11.674  1.00 98.96           H  
ATOM   3967  O   VAL A 261       8.783  12.632  14.520  1.00 98.96           O  
ATOM   3968  CG1 VAL A 261       8.061  10.815  10.304  1.00 98.96           C  
ATOM   3969 HG11 VAL A 261       7.783   9.766  10.415  1.00 98.96           H  
ATOM   3970 HG12 VAL A 261       7.156  11.403  10.148  1.00 98.96           H  
ATOM   3971 HG13 VAL A 261       8.704  10.914   9.430  1.00 98.96           H  
ATOM   3972  CG2 VAL A 261       9.284  12.715  11.295  1.00 98.96           C  
ATOM   3973 HG21 VAL A 261       8.423  13.371  11.174  1.00 98.96           H  
ATOM   3974 HG22 VAL A 261       9.883  12.744  10.385  1.00 98.96           H  
ATOM   3975 HG23 VAL A 261       9.891  13.066  12.130  1.00 98.96           H  
ATOM   3976  N   ALA A 262       9.364  10.473  14.711  1.00 98.68           N  
ATOM   3977  H   ALA A 262       9.325   9.554  14.295  1.00 98.68           H  
ATOM   3978  CA  ALA A 262      10.047  10.627  15.997  1.00 98.68           C  
ATOM   3979  HA  ALA A 262      10.246  11.684  16.172  1.00 98.68           H  
ATOM   3980  C   ALA A 262      11.392   9.899  16.043  1.00 98.68           C  
ATOM   3981  CB  ALA A 262       9.128  10.121  17.114  1.00 98.68           C  
ATOM   3982  HB1 ALA A 262       8.985   9.045  17.016  1.00 98.68           H  
ATOM   3983  HB2 ALA A 262       9.586  10.329  18.081  1.00 98.68           H  
ATOM   3984  HB3 ALA A 262       8.161  10.623  17.060  1.00 98.68           H  
ATOM   3985  O   ALA A 262      11.573   8.903  15.348  1.00 98.68           O  
ATOM   3986  N   ILE A 263      12.286  10.368  16.917  1.00 97.29           N  
ATOM   3987  H   ILE A 263      12.024  11.197  17.432  1.00 97.29           H  
ATOM   3988  CA  ILE A 263      13.480   9.660  17.394  1.00 97.29           C  
ATOM   3989  HA  ILE A 263      13.552   8.702  16.879  1.00 97.29           H  
ATOM   3990  C   ILE A 263      13.320   9.408  18.896  1.00 97.29           C  
ATOM   3991  CB  ILE A 263      14.781  10.448  17.117  1.00 97.29           C  
ATOM   3992  HB  ILE A 263      14.712  11.404  17.638  1.00 97.29           H  
ATOM   3993  O   ILE A 263      13.039  10.340  19.656  1.00 97.29           O  
ATOM   3994  CG1 ILE A 263      15.005  10.713  15.619  1.00 97.29           C  
ATOM   3995 HG12 ILE A 263      14.074  11.058  15.168  1.00 97.29           H  
ATOM   3996 HG13 ILE A 263      15.299   9.790  15.120  1.00 97.29           H  
ATOM   3997  CG2 ILE A 263      16.006   9.691  17.655  1.00 97.29           C  
ATOM   3998 HG21 ILE A 263      16.932  10.194  17.376  1.00 97.29           H  
ATOM   3999 HG22 ILE A 263      16.014   8.674  17.264  1.00 97.29           H  
ATOM   4000 HG23 ILE A 263      15.976   9.675  18.744  1.00 97.29           H  
ATOM   4001  CD1 ILE A 263      16.077  11.781  15.378  1.00 97.29           C  
ATOM   4002 HD11 ILE A 263      15.991  12.588  16.106  1.00 97.29           H  
ATOM   4003 HD12 ILE A 263      15.937  12.206  14.384  1.00 97.29           H  
ATOM   4004 HD13 ILE A 263      17.073  11.343  15.441  1.00 97.29           H  
ATOM   4005  N   ASP A 264      13.530   8.166  19.334  1.00 96.08           N  
ATOM   4006  H   ASP A 264      13.760   7.456  18.654  1.00 96.08           H  
ATOM   4007  CA  ASP A 264      13.568   7.814  20.758  1.00 96.08           C  
ATOM   4008  HA  ASP A 264      12.900   8.497  21.283  1.00 96.08           H  
ATOM   4009  C   ASP A 264      14.952   7.997  21.407  1.00 96.08           C  
ATOM   4010  CB  ASP A 264      12.983   6.409  20.983  1.00 96.08           C  
ATOM   4011  HB2 ASP A 264      11.995   6.411  20.523  1.00 96.08           H  
ATOM   4012  HB3 ASP A 264      12.840   6.254  22.053  1.00 96.08           H  
ATOM   4013  O   ASP A 264      15.950   8.318  20.765  1.00 96.08           O  
ATOM   4014  CG  ASP A 264      13.799   5.231  20.431  1.00 96.08           C  
ATOM   4015  OD1 ASP A 264      15.035   5.351  20.297  1.00 96.08           O  
ATOM   4016  OD2 ASP A 264      13.211   4.155  20.196  1.00 96.08           O  
ATOM   4017  N   ARG A 265      15.038   7.764  22.722  1.00 92.82           N  
ATOM   4018  H   ARG A 265      14.199   7.469  23.200  1.00 92.82           H  
ATOM   4019  CA  ARG A 265      16.303   7.849  23.476  1.00 92.82           C  
ATOM   4020  HA  ARG A 265      16.766   8.817  23.287  1.00 92.82           H  
ATOM   4021  C   ARG A 265      17.357   6.813  23.059  1.00 92.82           C  
ATOM   4022  CB  ARG A 265      16.015   7.699  24.972  1.00 92.82           C  
ATOM   4023  HB2 ARG A 265      16.963   7.616  25.504  1.00 92.82           H  
ATOM   4024  HB3 ARG A 265      15.455   6.778  25.134  1.00 92.82           H  
ATOM   4025  O   ARG A 265      18.528   7.008  23.363  1.00 92.82           O  
ATOM   4026  CG  ARG A 265      15.240   8.884  25.559  1.00 92.82           C  
ATOM   4027  HG2 ARG A 265      15.839   9.790  25.469  1.00 92.82           H  
ATOM   4028  HG3 ARG A 265      14.290   9.015  25.040  1.00 92.82           H  
ATOM   4029  CD  ARG A 265      14.970   8.578  27.032  1.00 92.82           C  
ATOM   4030  HD2 ARG A 265      15.911   8.325  27.520  1.00 92.82           H  
ATOM   4031  HD3 ARG A 265      14.313   7.710  27.076  1.00 92.82           H  
ATOM   4032  NE  ARG A 265      14.362   9.716  27.742  1.00 92.82           N  
ATOM   4033  HE  ARG A 265      14.552  10.647  27.399  1.00 92.82           H  
ATOM   4034  NH1 ARG A 265      13.162   8.505  29.285  1.00 92.82           N  
ATOM   4035 HH11 ARG A 265      12.394   8.543  29.939  1.00 92.82           H  
ATOM   4036 HH12 ARG A 265      13.241   7.689  28.695  1.00 92.82           H  
ATOM   4037  NH2 ARG A 265      13.227  10.704  29.440  1.00 92.82           N  
ATOM   4038 HH21 ARG A 265      13.369  11.603  29.002  1.00 92.82           H  
ATOM   4039 HH22 ARG A 265      12.479  10.627  30.114  1.00 92.82           H  
ATOM   4040  CZ  ARG A 265      13.601   9.634  28.815  1.00 92.82           C  
ATOM   4041  N   ALA A 266      16.962   5.730  22.391  1.00 93.52           N  
ATOM   4042  H   ALA A 266      16.007   5.693  22.064  1.00 93.52           H  
ATOM   4043  CA  ALA A 266      17.870   4.743  21.805  1.00 93.52           C  
ATOM   4044  HA  ALA A 266      18.808   4.755  22.359  1.00 93.52           H  
ATOM   4045  C   ALA A 266      18.233   5.086  20.340  1.00 93.52           C  
ATOM   4046  CB  ALA A 266      17.242   3.355  21.989  1.00 93.52           C  
ATOM   4047  HB1 ALA A 266      17.157   3.134  23.053  1.00 93.52           H  
ATOM   4048  HB2 ALA A 266      16.245   3.338  21.549  1.00 93.52           H  
ATOM   4049  HB3 ALA A 266      17.871   2.600  21.517  1.00 93.52           H  
ATOM   4050  O   ALA A 266      18.902   4.305  19.654  1.00 93.52           O  
ATOM   4051  N   GLY A 267      17.813   6.261  19.861  1.00 94.69           N  
ATOM   4052  H   GLY A 267      17.179   6.806  20.428  1.00 94.69           H  
ATOM   4053  CA  GLY A 267      18.105   6.787  18.540  1.00 94.69           C  
ATOM   4054  HA2 GLY A 267      19.174   6.695  18.344  1.00 94.69           H  
ATOM   4055  HA3 GLY A 267      17.849   7.846  18.530  1.00 94.69           H  
ATOM   4056  C   GLY A 267      17.341   6.101  17.409  1.00 94.69           C  
ATOM   4057  O   GLY A 267      17.800   6.191  16.276  1.00 94.69           O  
ATOM   4058  N   ASN A 268      16.254   5.365  17.664  1.00 97.81           N  
ATOM   4059  H   ASN A 268      15.887   5.350  18.605  1.00 97.81           H  
ATOM   4060  CA  ASN A 268      15.477   4.708  16.603  1.00 97.81           C  
ATOM   4061  HA  ASN A 268      16.153   4.427  15.795  1.00 97.81           H  
ATOM   4062  C   ASN A 268      14.427   5.656  16.030  1.00 97.81           C  
ATOM   4063  CB  ASN A 268      14.797   3.429  17.105  1.00 97.81           C  
ATOM   4064  HB2 ASN A 268      13.971   3.699  17.763  1.00 97.81           H  
ATOM   4065  HB3 ASN A 268      14.375   2.879  16.263  1.00 97.81           H  
ATOM   4066  O   ASN A 268      13.762   6.358  16.792  1.00 97.81           O  
ATOM   4067  CG  ASN A 268      15.751   2.535  17.850  1.00 97.81           C  
ATOM   4068  ND2 ASN A 268      15.570   2.437  19.144  1.00 97.81           N  
ATOM   4069 HD21 ASN A 268      14.840   3.006  19.549  1.00 97.81           H  
ATOM   4070 HD22 ASN A 268      16.330   2.088  19.710  1.00 97.81           H  
ATOM   4071  OD1 ASN A 268      16.680   1.962  17.289  1.00 97.81           O  
ATOM   4072  N   VAL A 269      14.234   5.630  14.709  1.00 98.64           N  
ATOM   4073  H   VAL A 269      14.754   4.968  14.152  1.00 98.64           H  
ATOM   4074  CA  VAL A 269      13.187   6.422  14.046  1.00 98.64           C  
ATOM   4075  HA  VAL A 269      13.003   7.295  14.673  1.00 98.64           H  
ATOM   4076  C   VAL A 269      11.870   5.655  13.941  1.00 98.64           C  
ATOM   4077  CB  VAL A 269      13.612   6.974  12.673  1.00 98.64           C  
ATOM   4078  HB  VAL A 269      12.745   7.471  12.238  1.00 98.64           H  
ATOM   4079  O   VAL A 269      11.882   4.441  13.763  1.00 98.64           O  
ATOM   4080  CG1 VAL A 269      14.692   8.048  12.810  1.00 98.64           C  
ATOM   4081 HG11 VAL A 269      15.546   7.665  13.368  1.00 98.64           H  
ATOM   4082 HG12 VAL A 269      15.011   8.376  11.821  1.00 98.64           H  
ATOM   4083 HG13 VAL A 269      14.267   8.906  13.331  1.00 98.64           H  
ATOM   4084  CG2 VAL A 269      14.079   5.896  11.690  1.00 98.64           C  
ATOM   4085 HG21 VAL A 269      13.292   5.156  11.544  1.00 98.64           H  
ATOM   4086 HG22 VAL A 269      14.977   5.404  12.062  1.00 98.64           H  
ATOM   4087 HG23 VAL A 269      14.301   6.349  10.724  1.00 98.64           H  
ATOM   4088  N   ALA A 270      10.737   6.348  14.021  1.00 98.93           N  
ATOM   4089  H   ALA A 270      10.796   7.337  14.220  1.00 98.93           H  
ATOM   4090  CA  ALA A 270       9.423   5.818  13.643  1.00 98.93           C  
ATOM   4091  HA  ALA A 270       9.556   4.950  12.997  1.00 98.93           H  
ATOM   4092  C   ALA A 270       8.620   6.853  12.855  1.00 98.93           C  
ATOM   4093  CB  ALA A 270       8.634   5.375  14.880  1.00 98.93           C  
ATOM   4094  HB1 ALA A 270       7.630   5.076  14.578  1.00 98.93           H  
ATOM   4095  HB2 ALA A 270       9.117   4.509  15.333  1.00 98.93           H  
ATOM   4096  HB3 ALA A 270       8.554   6.195  15.594  1.00 98.93           H  
ATOM   4097  O   ALA A 270       8.857   8.055  12.992  1.00 98.93           O  
ATOM   4098  N   ALA A 271       7.648   6.373  12.082  1.00 98.97           N  
ATOM   4099  H   ALA A 271       7.508   5.373  12.062  1.00 98.97           H  
ATOM   4100  CA  ALA A 271       6.673   7.184  11.361  1.00 98.97           C  
ATOM   4101  HA  ALA A 271       6.777   8.229  11.652  1.00 98.97           H  
ATOM   4102  C   ALA A 271       5.246   6.744  11.697  1.00 98.97           C  
ATOM   4103  CB  ALA A 271       6.926   7.061   9.855  1.00 98.97           C  
ATOM   4104  HB1 ALA A 271       6.201   7.672   9.317  1.00 98.97           H  
ATOM   4105  HB2 ALA A 271       6.812   6.024   9.539  1.00 98.97           H  
ATOM   4106  HB3 ALA A 271       7.930   7.400   9.601  1.00 98.97           H  
ATOM   4107  O   ALA A 271       4.986   5.555  11.865  1.00 98.97           O  
ATOM   4108  N   GLY A 272       4.306   7.685  11.719  1.00 98.97           N  
ATOM   4109  H   GLY A 272       4.589   8.648  11.603  1.00 98.97           H  
ATOM   4110  CA  GLY A 272       2.868   7.428  11.798  1.00 98.97           C  
ATOM   4111  HA2 GLY A 272       2.513   7.496  12.826  1.00 98.97           H  
ATOM   4112  HA3 GLY A 272       2.652   6.422  11.438  1.00 98.97           H  
ATOM   4113  C   GLY A 272       2.084   8.428  10.962  1.00 98.97           C  
ATOM   4114  O   GLY A 272       2.483   9.586  10.844  1.00 98.97           O  
ATOM   4115  N   THR A 273       0.968   7.984  10.398  1.00 98.97           N  
ATOM   4116  H   THR A 273       0.711   7.017  10.535  1.00 98.97           H  
ATOM   4117  CA  THR A 273       0.162   8.754   9.443  1.00 98.97           C  
ATOM   4118  HA  THR A 273       0.295   9.821   9.618  1.00 98.97           H  
ATOM   4119  C   THR A 273      -1.313   8.399   9.649  1.00 98.97           C  
ATOM   4120  CB  THR A 273       0.619   8.427   8.009  1.00 98.97           C  
ATOM   4121  HB  THR A 273       0.307   7.413   7.758  1.00 98.97           H  
ATOM   4122  O   THR A 273      -1.619   7.231   9.872  1.00 98.97           O  
ATOM   4123  CG2 THR A 273       0.058   9.394   6.977  1.00 98.97           C  
ATOM   4124 HG21 THR A 273       0.341  10.416   7.229  1.00 98.97           H  
ATOM   4125 HG22 THR A 273      -1.029   9.310   6.952  1.00 98.97           H  
ATOM   4126 HG23 THR A 273       0.456   9.148   5.993  1.00 98.97           H  
ATOM   4127  OG1 THR A 273       2.028   8.494   7.908  1.00 98.97           O  
ATOM   4128  HG1 THR A 273       2.286   9.414   7.998  1.00 98.97           H  
ATOM   4129  N   SER A 274      -2.228   9.373   9.614  1.00 98.96           N  
ATOM   4130  H   SER A 274      -1.924  10.317   9.422  1.00 98.96           H  
ATOM   4131  CA  SER A 274      -3.674   9.164   9.831  1.00 98.96           C  
ATOM   4132  HA  SER A 274      -3.936   8.160   9.497  1.00 98.96           H  
ATOM   4133  C   SER A 274      -4.514  10.162   9.023  1.00 98.96           C  
ATOM   4134  CB  SER A 274      -3.998   9.251  11.329  1.00 98.96           C  
ATOM   4135  HB2 SER A 274      -3.379   8.533  11.867  1.00 98.96           H  
ATOM   4136  HB3 SER A 274      -3.776  10.252  11.699  1.00 98.96           H  
ATOM   4137  O   SER A 274      -4.101  11.307   8.826  1.00 98.96           O  
ATOM   4138  OG  SER A 274      -5.353   8.945  11.575  1.00 98.96           O  
ATOM   4139  HG  SER A 274      -5.442   8.740  12.509  1.00 98.96           H  
ATOM   4140  N   THR A 275      -5.670   9.752   8.495  1.00 98.88           N  
ATOM   4141  H   THR A 275      -5.962   8.800   8.662  1.00 98.88           H  
ATOM   4142  CA  THR A 275      -6.496  10.594   7.611  1.00 98.88           C  
ATOM   4143  HA  THR A 275      -6.462  11.612   8.000  1.00 98.88           H  
ATOM   4144  C   THR A 275      -7.967  10.175   7.544  1.00 98.88           C  
ATOM   4145  CB  THR A 275      -5.882  10.623   6.200  1.00 98.88           C  
ATOM   4146  HB  THR A 275      -4.817  10.821   6.319  1.00 98.88           H  
ATOM   4147  O   THR A 275      -8.300   8.998   7.671  1.00 98.88           O  
ATOM   4148  CG2 THR A 275      -6.009   9.326   5.411  1.00 98.88           C  
ATOM   4149 HG21 THR A 275      -7.053   9.058   5.248  1.00 98.88           H  
ATOM   4150 HG22 THR A 275      -5.526   8.535   5.985  1.00 98.88           H  
ATOM   4151 HG23 THR A 275      -5.510   9.428   4.448  1.00 98.88           H  
ATOM   4152  OG1 THR A 275      -6.389  11.661   5.395  1.00 98.88           O  
ATOM   4153  HG1 THR A 275      -5.631  11.982   4.902  1.00 98.88           H  
ATOM   4154  N   GLY A 276      -8.851  11.134   7.256  1.00 98.46           N  
ATOM   4155  H   GLY A 276      -8.516  12.087   7.267  1.00 98.46           H  
ATOM   4156  CA  GLY A 276     -10.199  10.885   6.725  1.00 98.46           C  
ATOM   4157  HA2 GLY A 276     -10.828  11.744   6.960  1.00 98.46           H  
ATOM   4158  HA3 GLY A 276     -10.623  10.001   7.200  1.00 98.46           H  
ATOM   4159  C   GLY A 276     -10.232  10.676   5.199  1.00 98.46           C  
ATOM   4160  O   GLY A 276     -11.267  10.344   4.621  1.00 98.46           O  
ATOM   4161  N   GLY A 277      -9.101  10.865   4.513  1.00 96.71           N  
ATOM   4162  H   GLY A 277      -8.280  11.148   5.028  1.00 96.71           H  
ATOM   4163  CA  GLY A 277      -8.981  10.768   3.058  1.00 96.71           C  
ATOM   4164  HA2 GLY A 277      -7.945  10.541   2.806  1.00 96.71           H  
ATOM   4165  HA3 GLY A 277      -9.604   9.950   2.698  1.00 96.71           H  
ATOM   4166  C   GLY A 277      -9.375  12.062   2.337  1.00 96.71           C  
ATOM   4167  O   GLY A 277      -9.114  13.159   2.829  1.00 96.71           O  
ATOM   4168  N   LEU A 278      -9.968  11.943   1.144  1.00 94.35           N  
ATOM   4169  H   LEU A 278     -10.223  11.018   0.828  1.00 94.35           H  
ATOM   4170  CA  LEU A 278     -10.374  13.086   0.310  1.00 94.35           C  
ATOM   4171  HA  LEU A 278      -9.785  13.959   0.591  1.00 94.35           H  
ATOM   4172  C   LEU A 278     -11.855  13.416   0.520  1.00 94.35           C  
ATOM   4173  CB  LEU A 278     -10.134  12.812  -1.189  1.00 94.35           C  
ATOM   4174  HB2 LEU A 278     -10.188  13.768  -1.711  1.00 94.35           H  
ATOM   4175  HB3 LEU A 278     -10.955  12.196  -1.555  1.00 94.35           H  
ATOM   4176  O   LEU A 278     -12.684  12.505   0.560  1.00 94.35           O  
ATOM   4177  CG  LEU A 278      -8.832  12.106  -1.592  1.00 94.35           C  
ATOM   4178  HG  LEU A 278      -8.799  11.125  -1.118  1.00 94.35           H  
ATOM   4179  CD1 LEU A 278      -8.825  11.918  -3.109  1.00 94.35           C  
ATOM   4180 HD11 LEU A 278      -8.939  12.880  -3.610  1.00 94.35           H  
ATOM   4181 HD12 LEU A 278      -7.880  11.484  -3.435  1.00 94.35           H  
ATOM   4182 HD13 LEU A 278      -9.633  11.251  -3.408  1.00 94.35           H  
ATOM   4183  CD2 LEU A 278      -7.588  12.884  -1.204  1.00 94.35           C  
ATOM   4184 HD21 LEU A 278      -7.548  13.812  -1.775  1.00 94.35           H  
ATOM   4185 HD22 LEU A 278      -6.692  12.309  -1.438  1.00 94.35           H  
ATOM   4186 HD23 LEU A 278      -7.590  13.109  -0.138  1.00 94.35           H  
ATOM   4187  N   ASN A 279     -12.211  14.702   0.538  1.00 94.86           N  
ATOM   4188  H   ASN A 279     -11.501  15.407   0.398  1.00 94.86           H  
ATOM   4189  CA  ASN A 279     -13.614  15.112   0.586  1.00 94.86           C  
ATOM   4190  HA  ASN A 279     -14.101  14.602   1.417  1.00 94.86           H  
ATOM   4191  C   ASN A 279     -14.327  14.674  -0.698  1.00 94.86           C  
ATOM   4192  CB  ASN A 279     -13.703  16.629   0.808  1.00 94.86           C  
ATOM   4193  HB2 ASN A 279     -13.231  17.141  -0.030  1.00 94.86           H  
ATOM   4194  HB3 ASN A 279     -13.177  16.907   1.722  1.00 94.86           H  
ATOM   4195  O   ASN A 279     -13.835  14.938  -1.796  1.00 94.86           O  
ATOM   4196  CG  ASN A 279     -15.143  17.085   0.937  1.00 94.86           C  
ATOM   4197  ND2 ASN A 279     -15.562  18.027   0.125  1.00 94.86           N  
ATOM   4198 HD21 ASN A 279     -14.897  18.534  -0.441  1.00 94.86           H  
ATOM   4199 HD22 ASN A 279     -16.508  18.361   0.243  1.00 94.86           H  
ATOM   4200  OD1 ASN A 279     -15.887  16.601   1.772  1.00 94.86           O  
ATOM   4201  N   ASN A 280     -15.461  13.990  -0.561  1.00 94.29           N  
ATOM   4202  H   ASN A 280     -15.797  13.835   0.379  1.00 94.29           H  
ATOM   4203  CA  ASN A 280     -16.203  13.312  -1.626  1.00 94.29           C  
ATOM   4204  HA  ASN A 280     -17.016  12.786  -1.127  1.00 94.29           H  
ATOM   4205  C   ASN A 280     -15.393  12.198  -2.327  1.00 94.29           C  
ATOM   4206  CB  ASN A 280     -16.869  14.343  -2.567  1.00 94.29           C  
ATOM   4207  HB2 ASN A 280     -16.103  14.909  -3.097  1.00 94.29           H  
ATOM   4208  HB3 ASN A 280     -17.473  13.819  -3.309  1.00 94.29           H  
ATOM   4209  O   ASN A 280     -15.519  11.988  -3.538  1.00 94.29           O  
ATOM   4210  CG  ASN A 280     -17.781  15.317  -1.840  1.00 94.29           C  
ATOM   4211  ND2 ASN A 280     -18.271  16.333  -2.502  1.00 94.29           N  
ATOM   4212 HD21 ASN A 280     -18.122  16.423  -3.497  1.00 94.29           H  
ATOM   4213 HD22 ASN A 280     -18.931  16.900  -1.990  1.00 94.29           H  
ATOM   4214  OD1 ASN A 280     -18.088  15.177  -0.672  1.00 94.29           O  
ATOM   4215  N   LYS A 281     -14.537  11.462  -1.593  1.00 93.08           N  
ATOM   4216  H   LYS A 281     -14.414  11.702  -0.619  1.00 93.08           H  
ATOM   4217  CA  LYS A 281     -13.989  10.177  -2.079  1.00 93.08           C  
ATOM   4218  HA  LYS A 281     -13.525  10.355  -3.049  1.00 93.08           H  
ATOM   4219  C   LYS A 281     -15.120   9.167  -2.331  1.00 93.08           C  
ATOM   4220  CB  LYS A 281     -12.891   9.618  -1.143  1.00 93.08           C  
ATOM   4221  HB2 LYS A 281     -12.151  10.398  -0.965  1.00 93.08           H  
ATOM   4222  HB3 LYS A 281     -12.384   8.816  -1.679  1.00 93.08           H  
ATOM   4223  O   LYS A 281     -16.142   9.214  -1.648  1.00 93.08           O  
ATOM   4224  CG  LYS A 281     -13.349   9.059   0.222  1.00 93.08           C  
ATOM   4225  HG2 LYS A 281     -13.848   9.845   0.788  1.00 93.08           H  
ATOM   4226  HG3 LYS A 281     -14.052   8.243   0.056  1.00 93.08           H  
ATOM   4227  CD  LYS A 281     -12.155   8.520   1.042  1.00 93.08           C  
ATOM   4228  HD2 LYS A 281     -11.624   7.777   0.447  1.00 93.08           H  
ATOM   4229  HD3 LYS A 281     -11.482   9.346   1.269  1.00 93.08           H  
ATOM   4230  CE  LYS A 281     -12.595   7.857   2.360  1.00 93.08           C  
ATOM   4231  HE2 LYS A 281     -13.159   8.583   2.946  1.00 93.08           H  
ATOM   4232  HE3 LYS A 281     -13.260   7.025   2.131  1.00 93.08           H  
ATOM   4233  NZ  LYS A 281     -11.454   7.354   3.178  1.00 93.08           N  
ATOM   4234  HZ1 LYS A 281     -10.964   6.591   2.732  1.00 93.08           H  
ATOM   4235  HZ2 LYS A 281     -10.812   8.085   3.447  1.00 93.08           H  
ATOM   4236  HZ3 LYS A 281     -11.786   7.005   4.066  1.00 93.08           H  
ATOM   4237  N   ARG A 282     -14.949   8.272  -3.313  1.00 93.22           N  
ATOM   4238  H   ARG A 282     -14.068   8.265  -3.808  1.00 93.22           H  
ATOM   4239  CA  ARG A 282     -15.842   7.110  -3.484  1.00 93.22           C  
ATOM   4240  HA  ARG A 282     -16.876   7.444  -3.572  1.00 93.22           H  
ATOM   4241  C   ARG A 282     -15.764   6.227  -2.232  1.00 93.22           C  
ATOM   4242  CB  ARG A 282     -15.454   6.286  -4.731  1.00 93.22           C  
ATOM   4243  HB2 ARG A 282     -16.094   5.404  -4.766  1.00 93.22           H  
ATOM   4244  HB3 ARG A 282     -14.424   5.943  -4.626  1.00 93.22           H  
ATOM   4245  O   ARG A 282     -14.678   6.126  -1.656  1.00 93.22           O  
ATOM   4246  CG  ARG A 282     -15.596   7.038  -6.068  1.00 93.22           C  
ATOM   4247  HG2 ARG A 282     -16.607   7.437  -6.151  1.00 93.22           H  
ATOM   4248  HG3 ARG A 282     -14.886   7.865  -6.095  1.00 93.22           H  
ATOM   4249  CD  ARG A 282     -15.325   6.098  -7.257  1.00 93.22           C  
ATOM   4250  HD2 ARG A 282     -14.347   5.636  -7.120  1.00 93.22           H  
ATOM   4251  HD3 ARG A 282     -16.062   5.295  -7.261  1.00 93.22           H  
ATOM   4252  NE  ARG A 282     -15.331   6.806  -8.558  1.00 93.22           N  
ATOM   4253  HE  ARG A 282     -14.433   7.137  -8.880  1.00 93.22           H  
ATOM   4254  NH1 ARG A 282     -17.580   6.641  -9.088  1.00 93.22           N  
ATOM   4255 HH11 ARG A 282     -18.357   6.921  -9.669  1.00 93.22           H  
ATOM   4256 HH12 ARG A 282     -17.771   6.157  -8.222  1.00 93.22           H  
ATOM   4257  NH2 ARG A 282     -16.156   7.634 -10.500  1.00 93.22           N  
ATOM   4258 HH21 ARG A 282     -15.228   7.922 -10.773  1.00 93.22           H  
ATOM   4259 HH22 ARG A 282     -16.898   7.796 -11.166  1.00 93.22           H  
ATOM   4260  CZ  ARG A 282     -16.359   7.017  -9.371  1.00 93.22           C  
ATOM   4261  N   HIS A 283     -16.869   5.583  -1.855  1.00 95.80           N  
ATOM   4262  H   HIS A 283     -17.753   5.799  -2.295  1.00 95.80           H  
ATOM   4263  CA  HIS A 283     -16.875   4.527  -0.838  1.00 95.80           C  
ATOM   4264  HA  HIS A 283     -16.743   4.982   0.143  1.00 95.80           H  
ATOM   4265  C   HIS A 283     -15.728   3.528  -1.077  1.00 95.80           C  
ATOM   4266  CB  HIS A 283     -18.240   3.815  -0.875  1.00 95.80           C  
ATOM   4267  HB2 HIS A 283     -19.023   4.541  -0.657  1.00 95.80           H  
ATOM   4268  HB3 HIS A 283     -18.411   3.426  -1.879  1.00 95.80           H  
ATOM   4269  O   HIS A 283     -15.506   3.092  -2.212  1.00 95.80           O  
ATOM   4270  CG  HIS A 283     -18.381   2.680   0.109  1.00 95.80           C  
ATOM   4271  CD2 HIS A 283     -18.946   1.455  -0.119  1.00 95.80           C  
ATOM   4272  HD2 HIS A 283     -19.403   1.125  -1.040  1.00 95.80           H  
ATOM   4273  ND1 HIS A 283     -17.928   2.668   1.405  1.00 95.80           N  
ATOM   4274  HD1 HIS A 283     -17.395   3.397   1.856  1.00 95.80           H  
ATOM   4275  CE1 HIS A 283     -18.157   1.461   1.932  1.00 95.80           C  
ATOM   4276  HE1 HIS A 283     -17.847   1.143   2.917  1.00 95.80           H  
ATOM   4277  NE2 HIS A 283     -18.797   0.691   1.045  1.00 95.80           N  
ATOM   4278  N   GLY A 284     -14.965   3.204  -0.031  1.00 97.53           N  
ATOM   4279  H   GLY A 284     -15.131   3.657   0.856  1.00 97.53           H  
ATOM   4280  CA  GLY A 284     -13.861   2.247  -0.096  1.00 97.53           C  
ATOM   4281  HA2 GLY A 284     -13.551   2.022   0.924  1.00 97.53           H  
ATOM   4282  HA3 GLY A 284     -14.213   1.323  -0.554  1.00 97.53           H  
ATOM   4283  C   GLY A 284     -12.619   2.722  -0.865  1.00 97.53           C  
ATOM   4284  O   GLY A 284     -11.721   1.915  -1.094  1.00 97.53           O  
ATOM   4285  N   ARG A 285     -12.510   3.996  -1.279  1.00 97.08           N  
ATOM   4286  H   ARG A 285     -13.279   4.621  -1.083  1.00 97.08           H  
ATOM   4287  CA  ARG A 285     -11.246   4.543  -1.818  1.00 97.08           C  
ATOM   4288  HA  ARG A 285     -10.850   3.838  -2.549  1.00 97.08           H  
ATOM   4289  C   ARG A 285     -10.225   4.654  -0.690  1.00 97.08           C  
ATOM   4290  CB  ARG A 285     -11.479   5.889  -2.533  1.00 97.08           C  
ATOM   4291  HB2 ARG A 285     -11.987   6.568  -1.847  1.00 97.08           H  
ATOM   4292  HB3 ARG A 285     -12.155   5.704  -3.368  1.00 97.08           H  
ATOM   4293  O   ARG A 285     -10.415   5.436   0.246  1.00 97.08           O  
ATOM   4294  CG  ARG A 285     -10.218   6.593  -3.094  1.00 97.08           C  
ATOM   4295  HG2 ARG A 285      -9.604   5.875  -3.638  1.00 97.08           H  
ATOM   4296  HG3 ARG A 285     -10.564   7.353  -3.794  1.00 97.08           H  
ATOM   4297  CD  ARG A 285      -9.363   7.311  -2.033  1.00 97.08           C  
ATOM   4298  HD2 ARG A 285      -8.892   6.570  -1.388  1.00 97.08           H  
ATOM   4299  HD3 ARG A 285     -10.018   7.937  -1.426  1.00 97.08           H  
ATOM   4300  NE  ARG A 285      -8.270   8.138  -2.578  1.00 97.08           N  
ATOM   4301  HE  ARG A 285      -8.075   8.119  -3.569  1.00 97.08           H  
ATOM   4302  NH1 ARG A 285      -7.457   8.810  -0.538  1.00 97.08           N  
ATOM   4303 HH11 ARG A 285      -6.746   9.295  -0.009  1.00 97.08           H  
ATOM   4304 HH12 ARG A 285      -8.064   8.137  -0.092  1.00 97.08           H  
ATOM   4305  NH2 ARG A 285      -6.454   9.507  -2.384  1.00 97.08           N  
ATOM   4306 HH21 ARG A 285      -6.401   9.566  -3.391  1.00 97.08           H  
ATOM   4307 HH22 ARG A 285      -5.806  10.063  -1.844  1.00 97.08           H  
ATOM   4308  CZ  ARG A 285      -7.401   8.808  -1.843  1.00 97.08           C  
ATOM   4309  N   VAL A 286      -9.079   4.001  -0.866  1.00 98.73           N  
ATOM   4310  H   VAL A 286      -8.971   3.449  -1.705  1.00 98.73           H  
ATOM   4311  CA  VAL A 286      -7.937   4.067   0.056  1.00 98.73           C  
ATOM   4312  HA  VAL A 286      -8.254   4.555   0.978  1.00 98.73           H  
ATOM   4313  C   VAL A 286      -6.812   4.916  -0.542  1.00 98.73           C  
ATOM   4314  CB  VAL A 286      -7.490   2.649   0.450  1.00 98.73           C  
ATOM   4315  HB  VAL A 286      -7.258   2.077  -0.448  1.00 98.73           H  
ATOM   4316  O   VAL A 286      -6.530   4.848  -1.737  1.00 98.73           O  
ATOM   4317  CG1 VAL A 286      -6.263   2.675   1.357  1.00 98.73           C  
ATOM   4318 HG11 VAL A 286      -6.044   1.672   1.724  1.00 98.73           H  
ATOM   4319 HG12 VAL A 286      -6.468   3.338   2.197  1.00 98.73           H  
ATOM   4320 HG13 VAL A 286      -5.391   3.031   0.808  1.00 98.73           H  
ATOM   4321  CG2 VAL A 286      -8.615   1.944   1.220  1.00 98.73           C  
ATOM   4322 HG21 VAL A 286      -9.489   1.822   0.580  1.00 98.73           H  
ATOM   4323 HG22 VAL A 286      -8.900   2.531   2.093  1.00 98.73           H  
ATOM   4324 HG23 VAL A 286      -8.286   0.957   1.545  1.00 98.73           H  
ATOM   4325  N   GLY A 287      -6.222   5.786   0.283  1.00 98.35           N  
ATOM   4326  H   GLY A 287      -6.477   5.748   1.260  1.00 98.35           H  
ATOM   4327  CA  GLY A 287      -5.112   6.661  -0.108  1.00 98.35           C  
ATOM   4328  HA2 GLY A 287      -5.188   6.914  -1.166  1.00 98.35           H  
ATOM   4329  HA3 GLY A 287      -5.173   7.582   0.470  1.00 98.35           H  
ATOM   4330  C   GLY A 287      -3.727   6.059   0.128  1.00 98.35           C  
ATOM   4331  O   GLY A 287      -3.569   4.861   0.329  1.00 98.35           O  
ATOM   4332  N   ASP A 288      -2.721   6.927   0.150  1.00 98.73           N  
ATOM   4333  H   ASP A 288      -2.910   7.913   0.040  1.00 98.73           H  
ATOM   4334  CA  ASP A 288      -1.340   6.617   0.523  1.00 98.73           C  
ATOM   4335  HA  ASP A 288      -1.020   5.707   0.016  1.00 98.73           H  
ATOM   4336  C   ASP A 288      -1.164   6.398   2.035  1.00 98.73           C  
ATOM   4337  CB  ASP A 288      -0.456   7.783   0.049  1.00 98.73           C  
ATOM   4338  HB2 ASP A 288      -0.591   7.910  -1.025  1.00 98.73           H  
ATOM   4339  HB3 ASP A 288       0.590   7.526   0.221  1.00 98.73           H  
ATOM   4340  O   ASP A 288      -0.351   5.574   2.443  1.00 98.73           O  
ATOM   4341  CG  ASP A 288      -0.788   9.104   0.762  1.00 98.73           C  
ATOM   4342  OD1 ASP A 288      -1.982   9.496   0.723  1.00 98.73           O  
ATOM   4343  OD2 ASP A 288       0.127   9.681   1.383  1.00 98.73           O  
ATOM   4344  N   ALA A 289      -1.937   7.107   2.865  1.00 98.90           N  
ATOM   4345  H   ALA A 289      -2.515   7.816   2.437  1.00 98.90           H  
ATOM   4346  CA  ALA A 289      -1.777   7.163   4.321  1.00 98.90           C  
ATOM   4347  HA  ALA A 289      -0.837   7.677   4.522  1.00 98.90           H  
ATOM   4348  C   ALA A 289      -1.695   5.809   5.068  1.00 98.90           C  
ATOM   4349  CB  ALA A 289      -2.904   8.033   4.882  1.00 98.90           C  
ATOM   4350  HB1 ALA A 289      -3.869   7.593   4.630  1.00 98.90           H  
ATOM   4351  HB2 ALA A 289      -2.817   8.098   5.966  1.00 98.90           H  
ATOM   4352  HB3 ALA A 289      -2.842   9.035   4.458  1.00 98.90           H  
ATOM   4353  O   ALA A 289      -0.866   5.713   5.975  1.00 98.90           O  
ATOM   4354  N   PRO A 290      -2.480   4.757   4.750  1.00 98.96           N  
ATOM   4355  CA  PRO A 290      -2.337   3.451   5.398  1.00 98.96           C  
ATOM   4356  HA  PRO A 290      -2.058   3.581   6.443  1.00 98.96           H  
ATOM   4357  C   PRO A 290      -1.298   2.544   4.712  1.00 98.96           C  
ATOM   4358  CB  PRO A 290      -3.732   2.841   5.357  1.00 98.96           C  
ATOM   4359  HB2 PRO A 290      -3.723   1.752   5.419  1.00 98.96           H  
ATOM   4360  HB3 PRO A 290      -4.329   3.263   6.166  1.00 98.96           H  
ATOM   4361  O   PRO A 290      -1.074   1.420   5.156  1.00 98.96           O  
ATOM   4362  CG  PRO A 290      -4.257   3.337   4.017  1.00 98.96           C  
ATOM   4363  HG2 PRO A 290      -3.904   2.685   3.219  1.00 98.96           H  
ATOM   4364  HG3 PRO A 290      -5.346   3.381   4.027  1.00 98.96           H  
ATOM   4365  CD  PRO A 290      -3.637   4.729   3.864  1.00 98.96           C  
ATOM   4366  HD2 PRO A 290      -4.359   5.489   4.163  1.00 98.96           H  
ATOM   4367  HD3 PRO A 290      -3.340   4.878   2.826  1.00 98.96           H  
ATOM   4368  N   ILE A 291      -0.686   2.987   3.611  1.00 98.96           N  
ATOM   4369  H   ILE A 291      -0.829   3.943   3.320  1.00 98.96           H  
ATOM   4370  CA  ILE A 291       0.171   2.155   2.767  1.00 98.96           C  
ATOM   4371  HA  ILE A 291      -0.029   1.109   2.999  1.00 98.96           H  
ATOM   4372  C   ILE A 291       1.645   2.395   3.088  1.00 98.96           C  
ATOM   4373  CB  ILE A 291      -0.183   2.344   1.278  1.00 98.96           C  
ATOM   4374  HB  ILE A 291      -0.041   3.391   1.010  1.00 98.96           H  
ATOM   4375  O   ILE A 291       2.220   3.448   2.792  1.00 98.96           O  
ATOM   4376  CG1 ILE A 291      -1.660   1.993   0.969  1.00 98.96           C  
ATOM   4377 HG12 ILE A 291      -2.293   2.798   1.343  1.00 98.96           H  
ATOM   4378 HG13 ILE A 291      -1.797   1.951  -0.111  1.00 98.96           H  
ATOM   4379  CG2 ILE A 291       0.761   1.508   0.401  1.00 98.96           C  
ATOM   4380 HG21 ILE A 291       0.769   0.474   0.747  1.00 98.96           H  
ATOM   4381 HG22 ILE A 291       1.777   1.899   0.450  1.00 98.96           H  
ATOM   4382 HG23 ILE A 291       0.442   1.546  -0.641  1.00 98.96           H  
ATOM   4383  CD1 ILE A 291      -2.183   0.675   1.558  1.00 98.96           C  
ATOM   4384 HD11 ILE A 291      -2.317   0.767   2.636  1.00 98.96           H  
ATOM   4385 HD12 ILE A 291      -3.148   0.438   1.111  1.00 98.96           H  
ATOM   4386 HD13 ILE A 291      -1.481  -0.135   1.357  1.00 98.96           H  
ATOM   4387  N   ILE A 292       2.262   1.359   3.660  1.00 98.96           N  
ATOM   4388  H   ILE A 292       1.704   0.548   3.884  1.00 98.96           H  
ATOM   4389  CA  ILE A 292       3.695   1.307   3.949  1.00 98.96           C  
ATOM   4390  HA  ILE A 292       3.936   2.155   4.590  1.00 98.96           H  
ATOM   4391  C   ILE A 292       4.488   1.454   2.648  1.00 98.96           C  
ATOM   4392  CB  ILE A 292       4.058   0.011   4.707  1.00 98.96           C  
ATOM   4393  HB  ILE A 292       3.858  -0.837   4.052  1.00 98.96           H  
ATOM   4394  O   ILE A 292       4.256   0.749   1.669  1.00 98.96           O  
ATOM   4395  CG1 ILE A 292       3.208  -0.189   5.986  1.00 98.96           C  
ATOM   4396 HG12 ILE A 292       2.167  -0.347   5.703  1.00 98.96           H  
ATOM   4397 HG13 ILE A 292       3.537  -1.103   6.479  1.00 98.96           H  
ATOM   4398  CG2 ILE A 292       5.557  -0.014   5.053  1.00 98.96           C  
ATOM   4399 HG21 ILE A 292       5.780  -0.870   5.690  1.00 98.96           H  
ATOM   4400 HG22 ILE A 292       5.840   0.903   5.569  1.00 98.96           H  
ATOM   4401 HG23 ILE A 292       6.148  -0.113   4.143  1.00 98.96           H  
ATOM   4402  CD1 ILE A 292       3.256   0.966   7.001  1.00 98.96           C  
ATOM   4403 HD11 ILE A 292       4.280   1.146   7.326  1.00 98.96           H  
ATOM   4404 HD12 ILE A 292       2.848   1.878   6.564  1.00 98.96           H  
ATOM   4405 HD13 ILE A 292       2.653   0.704   7.870  1.00 98.96           H  
ATOM   4406  N   GLY A 293       5.409   2.413   2.644  1.00 98.94           N  
ATOM   4407  H   GLY A 293       5.490   2.967   3.484  1.00 98.94           H  
ATOM   4408  CA  GLY A 293       6.181   2.844   1.486  1.00 98.94           C  
ATOM   4409  HA2 GLY A 293       7.170   3.141   1.835  1.00 98.94           H  
ATOM   4410  HA3 GLY A 293       6.291   2.011   0.791  1.00 98.94           H  
ATOM   4411  C   GLY A 293       5.574   4.022   0.718  1.00 98.94           C  
ATOM   4412  O   GLY A 293       6.330   4.773   0.115  1.00 98.94           O  
ATOM   4413  N   ALA A 294       4.261   4.266   0.775  1.00 98.89           N  
ATOM   4414  H   ALA A 294       3.677   3.660   1.333  1.00 98.89           H  
ATOM   4415  CA  ALA A 294       3.634   5.404   0.094  1.00 98.89           C  
ATOM   4416  HA  ALA A 294       4.293   5.755  -0.700  1.00 98.89           H  
ATOM   4417  C   ALA A 294       3.431   6.598   1.041  1.00 98.89           C  
ATOM   4418  CB  ALA A 294       2.348   4.941  -0.596  1.00 98.89           C  
ATOM   4419  HB1 ALA A 294       1.639   4.568   0.143  1.00 98.89           H  
ATOM   4420  HB2 ALA A 294       1.898   5.779  -1.129  1.00 98.89           H  
ATOM   4421  HB3 ALA A 294       2.577   4.147  -1.307  1.00 98.89           H  
ATOM   4422  O   ALA A 294       4.156   7.592   0.950  1.00 98.89           O  
ATOM   4423  N   GLY A 295       2.474   6.491   1.968  1.00 98.85           N  
ATOM   4424  H   GLY A 295       1.917   5.649   2.004  1.00 98.85           H  
ATOM   4425  CA  GLY A 295       2.146   7.557   2.919  1.00 98.85           C  
ATOM   4426  HA2 GLY A 295       2.262   8.518   2.419  1.00 98.85           H  
ATOM   4427  HA3 GLY A 295       1.101   7.466   3.217  1.00 98.85           H  
ATOM   4428  C   GLY A 295       2.990   7.538   4.193  1.00 98.85           C  
ATOM   4429  O   GLY A 295       3.088   8.548   4.886  1.00 98.85           O  
ATOM   4430  N   ASN A 296       3.623   6.400   4.484  1.00 98.90           N  
ATOM   4431  H   ASN A 296       3.472   5.611   3.872  1.00 98.90           H  
ATOM   4432  CA  ASN A 296       4.363   6.149   5.714  1.00 98.90           C  
ATOM   4433  HA  ASN A 296       4.718   7.087   6.140  1.00 98.90           H  
ATOM   4434  C   ASN A 296       5.549   5.221   5.450  1.00 98.90           C  
ATOM   4435  CB  ASN A 296       3.390   5.478   6.683  1.00 98.90           C  
ATOM   4436  HB2 ASN A 296       2.488   6.087   6.751  1.00 98.90           H  
ATOM   4437  HB3 ASN A 296       3.107   4.495   6.306  1.00 98.90           H  
ATOM   4438  O   ASN A 296       5.389   4.202   4.778  1.00 98.90           O  
ATOM   4439  CG  ASN A 296       3.965   5.308   8.069  1.00 98.90           C  
ATOM   4440  ND2 ASN A 296       3.639   6.207   8.956  1.00 98.90           N  
ATOM   4441 HD21 ASN A 296       3.948   6.038   9.902  1.00 98.90           H  
ATOM   4442 HD22 ASN A 296       3.013   6.950   8.681  1.00 98.90           H  
ATOM   4443  OD1 ASN A 296       4.739   4.411   8.363  1.00 98.90           O  
ATOM   4444  N   PHE A 297       6.727   5.526   5.989  1.00 98.97           N  
ATOM   4445  H   PHE A 297       6.822   6.386   6.510  1.00 98.97           H  
ATOM   4446  CA  PHE A 297       7.833   4.567   6.022  1.00 98.97           C  
ATOM   4447  HA  PHE A 297       7.421   3.578   6.223  1.00 98.97           H  
ATOM   4448  C   PHE A 297       8.824   4.900   7.136  1.00 98.97           C  
ATOM   4449  CB  PHE A 297       8.546   4.542   4.659  1.00 98.97           C  
ATOM   4450  HB2 PHE A 297       7.810   4.454   3.861  1.00 98.97           H  
ATOM   4451  HB3 PHE A 297       9.071   5.486   4.516  1.00 98.97           H  
ATOM   4452  O   PHE A 297       9.022   6.070   7.459  1.00 98.97           O  
ATOM   4453  CG  PHE A 297       9.519   3.393   4.504  1.00 98.97           C  
ATOM   4454  CD1 PHE A 297      10.905   3.634   4.454  1.00 98.97           C  
ATOM   4455  HD1 PHE A 297      11.283   4.643   4.525  1.00 98.97           H  
ATOM   4456  CD2 PHE A 297       9.035   2.074   4.420  1.00 98.97           C  
ATOM   4457  HD2 PHE A 297       7.972   1.883   4.457  1.00 98.97           H  
ATOM   4458  CE1 PHE A 297      11.797   2.559   4.299  1.00 98.97           C  
ATOM   4459  HE1 PHE A 297      12.858   2.748   4.226  1.00 98.97           H  
ATOM   4460  CE2 PHE A 297       9.931   0.999   4.292  1.00 98.97           C  
ATOM   4461  HE2 PHE A 297       9.555  -0.011   4.221  1.00 98.97           H  
ATOM   4462  CZ  PHE A 297      11.313   1.242   4.220  1.00 98.97           C  
ATOM   4463  HZ  PHE A 297      11.993   0.421   4.052  1.00 98.97           H  
ATOM   4464  N   ALA A 298       9.496   3.889   7.690  1.00 98.96           N  
ATOM   4465  H   ALA A 298       9.290   2.945   7.397  1.00 98.96           H  
ATOM   4466  CA  ALA A 298      10.614   4.092   8.601  1.00 98.96           C  
ATOM   4467  HA  ALA A 298      11.028   5.083   8.419  1.00 98.96           H  
ATOM   4468  C   ALA A 298      11.759   3.102   8.344  1.00 98.96           C  
ATOM   4469  CB  ALA A 298      10.109   4.066  10.050  1.00 98.96           C  
ATOM   4470  HB1 ALA A 298      10.925   4.313  10.729  1.00 98.96           H  
ATOM   4471  HB2 ALA A 298       9.311   4.797  10.175  1.00 98.96           H  
ATOM   4472  HB3 ALA A 298       9.726   3.075  10.293  1.00 98.96           H  
ATOM   4473  O   ALA A 298      11.575   1.885   8.254  1.00 98.96           O  
ATOM   4474  N   ASP A 299      12.975   3.637   8.277  1.00 98.82           N  
ATOM   4475  H   ASP A 299      13.061   4.641   8.213  1.00 98.82           H  
ATOM   4476  CA  ASP A 299      14.210   2.867   8.249  1.00 98.82           C  
ATOM   4477  HA  ASP A 299      14.017   1.877   8.664  1.00 98.82           H  
ATOM   4478  C   ASP A 299      15.281   3.536   9.111  1.00 98.82           C  
ATOM   4479  CB  ASP A 299      14.690   2.706   6.800  1.00 98.82           C  
ATOM   4480  HB2 ASP A 299      15.085   3.660   6.452  1.00 98.82           H  
ATOM   4481  HB3 ASP A 299      13.832   2.439   6.183  1.00 98.82           H  
ATOM   4482  O   ASP A 299      15.632   4.701   8.917  1.00 98.82           O  
ATOM   4483  CG  ASP A 299      15.751   1.618   6.628  1.00 98.82           C  
ATOM   4484  OD1 ASP A 299      16.340   1.197   7.639  1.00 98.82           O  
ATOM   4485  OD2 ASP A 299      15.825   1.016   5.531  1.00 98.82           O  
ATOM   4486  N   ASN A 300      15.841   2.775  10.046  1.00 98.16           N  
ATOM   4487  H   ASN A 300      15.535   1.816  10.133  1.00 98.16           H  
ATOM   4488  CA  ASN A 300      17.005   3.194  10.808  1.00 98.16           C  
ATOM   4489  HA  ASN A 300      16.773   4.154  11.269  1.00 98.16           H  
ATOM   4490  C   ASN A 300      18.247   3.448   9.919  1.00 98.16           C  
ATOM   4491  CB  ASN A 300      17.270   2.136  11.902  1.00 98.16           C  
ATOM   4492  HB2 ASN A 300      18.348   2.039  12.034  1.00 98.16           H  
ATOM   4493  HB3 ASN A 300      16.919   1.157  11.576  1.00 98.16           H  
ATOM   4494  O   ASN A 300      19.118   4.221  10.319  1.00 98.16           O  
ATOM   4495  CG  ASN A 300      16.667   2.461  13.266  1.00 98.16           C  
ATOM   4496  ND2 ASN A 300      17.026   1.685  14.263  1.00 98.16           N  
ATOM   4497 HD21 ASN A 300      17.543   0.841  14.061  1.00 98.16           H  
ATOM   4498 HD22 ASN A 300      16.663   1.895  15.181  1.00 98.16           H  
ATOM   4499  OD1 ASN A 300      15.967   3.436  13.492  1.00 98.16           O  
ATOM   4500  N   ASP A 301      18.334   2.852   8.730  1.00 97.53           N  
ATOM   4501  H   ASP A 301      17.619   2.187   8.471  1.00 97.53           H  
ATOM   4502  CA  ASP A 301      19.442   3.049   7.786  1.00 97.53           C  
ATOM   4503  HA  ASP A 301      20.368   3.179   8.346  1.00 97.53           H  
ATOM   4504  C   ASP A 301      19.272   4.279   6.872  1.00 97.53           C  
ATOM   4505  CB  ASP A 301      19.603   1.813   6.899  1.00 97.53           C  
ATOM   4506  HB2 ASP A 301      18.689   1.710   6.314  1.00 97.53           H  
ATOM   4507  HB3 ASP A 301      20.422   1.990   6.203  1.00 97.53           H  
ATOM   4508  O   ASP A 301      20.184   4.603   6.111  1.00 97.53           O  
ATOM   4509  CG  ASP A 301      19.896   0.495   7.613  1.00 97.53           C  
ATOM   4510  OD1 ASP A 301      20.430   0.518   8.747  1.00 97.53           O  
ATOM   4511  OD2 ASP A 301      19.624  -0.528   6.935  1.00 97.53           O  
ATOM   4512  N   SER A 302      18.122   4.963   6.908  1.00 98.18           N  
ATOM   4513  H   SER A 302      17.391   4.648   7.531  1.00 98.18           H  
ATOM   4514  CA  SER A 302      17.891   6.195   6.140  1.00 98.18           C  
ATOM   4515  HA  SER A 302      18.859   6.650   5.931  1.00 98.18           H  
ATOM   4516  C   SER A 302      17.123   7.238   6.960  1.00 98.18           C  
ATOM   4517  CB  SER A 302      17.253   5.895   4.768  1.00 98.18           C  
ATOM   4518  HB2 SER A 302      17.910   5.219   4.222  1.00 98.18           H  
ATOM   4519  HB3 SER A 302      17.157   6.824   4.207  1.00 98.18           H  
ATOM   4520  O   SER A 302      17.727   8.158   7.522  1.00 98.18           O  
ATOM   4521  OG  SER A 302      15.977   5.302   4.898  1.00 98.18           O  
ATOM   4522  HG  SER A 302      15.623   5.041   4.045  1.00 98.18           H  
ATOM   4523  N   CYS A 303      15.801   7.112   7.040  1.00 98.56           N  
ATOM   4524  H   CYS A 303      15.382   6.331   6.556  1.00 98.56           H  
ATOM   4525  CA  CYS A 303      14.902   8.061   7.680  1.00 98.56           C  
ATOM   4526  HA  CYS A 303      15.326   8.342   8.644  1.00 98.56           H  
ATOM   4527  C   CYS A 303      13.514   7.464   7.967  1.00 98.56           C  
ATOM   4528  CB  CYS A 303      14.792   9.327   6.802  1.00 98.56           C  
ATOM   4529  HB2 CYS A 303      13.967   9.944   7.159  1.00 98.56           H  
ATOM   4530  HB3 CYS A 303      15.713   9.899   6.904  1.00 98.56           H  
ATOM   4531  O   CYS A 303      13.118   6.432   7.424  1.00 98.56           O  
ATOM   4532  SG  CYS A 303      14.551   8.944   5.038  1.00 98.56           S  
ATOM   4533  HG  CYS A 303      14.297  10.189   4.628  1.00 98.56           H  
ATOM   4534  N   ALA A 304      12.756   8.161   8.813  1.00 98.90           N  
ATOM   4535  H   ALA A 304      13.169   8.978   9.241  1.00 98.90           H  
ATOM   4536  CA  ALA A 304      11.304   8.064   8.882  1.00 98.90           C  
ATOM   4537  HA  ALA A 304      10.984   7.110   8.465  1.00 98.90           H  
ATOM   4538  C   ALA A 304      10.654   9.166   8.036  1.00 98.90           C  
ATOM   4539  CB  ALA A 304      10.862   8.112  10.345  1.00 98.90           C  
ATOM   4540  HB1 ALA A 304      11.098   7.162  10.824  1.00 98.90           H  
ATOM   4541  HB2 ALA A 304       9.785   8.268  10.401  1.00 98.90           H  
ATOM   4542  HB3 ALA A 304      11.357   8.934  10.864  1.00 98.90           H  
ATOM   4543  O   ALA A 304      11.151  10.295   8.009  1.00 98.90           O  
ATOM   4544  N   ILE A 305       9.548   8.832   7.368  1.00 98.96           N  
ATOM   4545  H   ILE A 305       9.224   7.878   7.445  1.00 98.96           H  
ATOM   4546  CA  ILE A 305       8.750   9.719   6.522  1.00 98.96           C  
ATOM   4547  HA  ILE A 305       9.050  10.746   6.730  1.00 98.96           H  
ATOM   4548  C   ILE A 305       7.266   9.553   6.865  1.00 98.96           C  
ATOM   4549  CB  ILE A 305       8.961   9.452   5.010  1.00 98.96           C  
ATOM   4550  HB  ILE A 305       8.536   8.475   4.779  1.00 98.96           H  
ATOM   4551  O   ILE A 305       6.766   8.428   6.902  1.00 98.96           O  
ATOM   4552  CG1 ILE A 305      10.432   9.456   4.536  1.00 98.96           C  
ATOM   4553 HG12 ILE A 305      10.990  10.224   5.073  1.00 98.96           H  
ATOM   4554 HG13 ILE A 305      10.464   9.702   3.475  1.00 98.96           H  
ATOM   4555  CG2 ILE A 305       8.186  10.502   4.187  1.00 98.96           C  
ATOM   4556 HG21 ILE A 305       7.111  10.397   4.339  1.00 98.96           H  
ATOM   4557 HG22 ILE A 305       8.490  11.508   4.475  1.00 98.96           H  
ATOM   4558 HG23 ILE A 305       8.365  10.363   3.121  1.00 98.96           H  
ATOM   4559  CD1 ILE A 305      11.141   8.103   4.682  1.00 98.96           C  
ATOM   4560 HD11 ILE A 305      11.416   7.910   5.719  1.00 98.96           H  
ATOM   4561 HD12 ILE A 305      10.494   7.301   4.326  1.00 98.96           H  
ATOM   4562 HD13 ILE A 305      12.043   8.104   4.070  1.00 98.96           H  
ATOM   4563  N   SER A 306       6.557  10.671   7.031  1.00 98.96           N  
ATOM   4564  H   SER A 306       7.050  11.549   6.956  1.00 98.96           H  
ATOM   4565  CA  SER A 306       5.090  10.720   6.963  1.00 98.96           C  
ATOM   4566  HA  SER A 306       4.711   9.747   6.653  1.00 98.96           H  
ATOM   4567  C   SER A 306       4.656  11.740   5.913  1.00 98.96           C  
ATOM   4568  CB  SER A 306       4.472  11.032   8.327  1.00 98.96           C  
ATOM   4569  HB2 SER A 306       4.843  11.987   8.699  1.00 98.96           H  
ATOM   4570  HB3 SER A 306       4.746  10.246   9.030  1.00 98.96           H  
ATOM   4571  O   SER A 306       5.223  12.836   5.837  1.00 98.96           O  
ATOM   4572  OG  SER A 306       3.063  11.084   8.213  1.00 98.96           O  
ATOM   4573  HG  SER A 306       2.802  11.967   7.942  1.00 98.96           H  
ATOM   4574  N   SER A 307       3.661  11.370   5.113  1.00 98.82           N  
ATOM   4575  H   SER A 307       3.267  10.449   5.244  1.00 98.82           H  
ATOM   4576  CA  SER A 307       3.212  12.108   3.933  1.00 98.82           C  
ATOM   4577  HA  SER A 307       3.903  12.927   3.730  1.00 98.82           H  
ATOM   4578  C   SER A 307       1.813  12.700   4.101  1.00 98.82           C  
ATOM   4579  CB  SER A 307       3.207  11.187   2.710  1.00 98.82           C  
ATOM   4580  HB2 SER A 307       2.982  11.779   1.824  1.00 98.82           H  
ATOM   4581  HB3 SER A 307       2.408  10.458   2.840  1.00 98.82           H  
ATOM   4582  O   SER A 307       0.994  12.243   4.897  1.00 98.82           O  
ATOM   4583  OG  SER A 307       4.451  10.523   2.539  1.00 98.82           O  
ATOM   4584  HG  SER A 307       4.270   9.604   2.327  1.00 98.82           H  
ATOM   4585  N   THR A 308       1.512  13.717   3.297  1.00 98.38           N  
ATOM   4586  H   THR A 308       2.248  14.095   2.718  1.00 98.38           H  
ATOM   4587  CA  THR A 308       0.156  14.227   3.086  1.00 98.38           C  
ATOM   4588  HA  THR A 308      -0.539  13.389   3.139  1.00 98.38           H  
ATOM   4589  C   THR A 308       0.055  14.832   1.693  1.00 98.38           C  
ATOM   4590  CB  THR A 308      -0.240  15.241   4.176  1.00 98.38           C  
ATOM   4591  HB  THR A 308      -0.339  14.693   5.113  1.00 98.38           H  
ATOM   4592  O   THR A 308       0.824  15.726   1.358  1.00 98.38           O  
ATOM   4593  CG2 THR A 308       0.738  16.395   4.412  1.00 98.38           C  
ATOM   4594 HG21 THR A 308       0.450  16.943   5.309  1.00 98.38           H  
ATOM   4595 HG22 THR A 308       1.746  16.009   4.562  1.00 98.38           H  
ATOM   4596 HG23 THR A 308       0.725  17.072   3.558  1.00 98.38           H  
ATOM   4597  OG1 THR A 308      -1.485  15.828   3.863  1.00 98.38           O  
ATOM   4598  HG1 THR A 308      -1.333  16.450   3.147  1.00 98.38           H  
ATOM   4599  N   GLY A 309      -0.890  14.389   0.869  1.00 96.18           N  
ATOM   4600  H   GLY A 309      -1.479  13.614   1.137  1.00 96.18           H  
ATOM   4601  CA  GLY A 309      -0.979  14.849  -0.516  1.00 96.18           C  
ATOM   4602  HA2 GLY A 309      -1.136  15.927  -0.543  1.00 96.18           H  
ATOM   4603  HA3 GLY A 309      -0.033  14.644  -1.016  1.00 96.18           H  
ATOM   4604  C   GLY A 309      -2.085  14.168  -1.309  1.00 96.18           C  
ATOM   4605  O   GLY A 309      -2.929  13.474  -0.741  1.00 96.18           O  
ATOM   4606  N   ASP A 310      -2.089  14.382  -2.625  1.00 95.05           N  
ATOM   4607  H   ASP A 310      -1.404  15.016  -3.012  1.00 95.05           H  
ATOM   4608  CA  ASP A 310      -2.959  13.658  -3.551  1.00 95.05           C  
ATOM   4609  HA  ASP A 310      -3.993  13.724  -3.212  1.00 95.05           H  
ATOM   4610  C   ASP A 310      -2.531  12.182  -3.571  1.00 95.05           C  
ATOM   4611  CB  ASP A 310      -2.874  14.248  -4.962  1.00 95.05           C  
ATOM   4612  HB2 ASP A 310      -1.826  14.310  -5.257  1.00 95.05           H  
ATOM   4613  HB3 ASP A 310      -3.392  13.564  -5.635  1.00 95.05           H  
ATOM   4614  O   ASP A 310      -1.629  11.788  -4.317  1.00 95.05           O  
ATOM   4615  CG  ASP A 310      -3.526  15.608  -5.146  1.00 95.05           C  
ATOM   4616  OD1 ASP A 310      -4.734  15.764  -4.864  1.00 95.05           O  
ATOM   4617  OD2 ASP A 310      -2.856  16.507  -5.692  1.00 95.05           O  
ATOM   4618  N   GLY A 311      -3.146  11.376  -2.701  1.00 96.99           N  
ATOM   4619  H   GLY A 311      -3.719  11.847  -2.014  1.00 96.99           H  
ATOM   4620  CA  GLY A 311      -2.675  10.027  -2.371  1.00 96.99           C  
ATOM   4621  HA2 GLY A 311      -1.742  10.118  -1.816  1.00 96.99           H  
ATOM   4622  HA3 GLY A 311      -3.404   9.546  -1.719  1.00 96.99           H  
ATOM   4623  C   GLY A 311      -2.431   9.106  -3.570  1.00 96.99           C  
ATOM   4624  O   GLY A 311      -1.516   8.294  -3.536  1.00 96.99           O  
ATOM   4625  N   GLU A 312      -3.167   9.266  -4.670  1.00 96.53           N  
ATOM   4626  H   GLU A 312      -3.925   9.932  -4.645  1.00 96.53           H  
ATOM   4627  CA  GLU A 312      -2.944   8.554  -5.931  1.00 96.53           C  
ATOM   4628  HA  GLU A 312      -3.079   7.484  -5.773  1.00 96.53           H  
ATOM   4629  C   GLU A 312      -1.522   8.748  -6.491  1.00 96.53           C  
ATOM   4630  CB  GLU A 312      -3.969   9.039  -6.970  1.00 96.53           C  
ATOM   4631  HB2 GLU A 312      -3.978  10.128  -7.005  1.00 96.53           H  
ATOM   4632  HB3 GLU A 312      -3.644   8.686  -7.948  1.00 96.53           H  
ATOM   4633  O   GLU A 312      -0.914   7.790  -6.970  1.00 96.53           O  
ATOM   4634  CG  GLU A 312      -5.398   8.510  -6.758  1.00 96.53           C  
ATOM   4635  HG2 GLU A 312      -5.960   8.738  -7.664  1.00 96.53           H  
ATOM   4636  HG3 GLU A 312      -5.348   7.425  -6.663  1.00 96.53           H  
ATOM   4637  CD  GLU A 312      -6.173   9.075  -5.557  1.00 96.53           C  
ATOM   4638  OE1 GLU A 312      -7.179   8.453  -5.140  1.00 96.53           O  
ATOM   4639  OE2 GLU A 312      -5.779  10.097  -4.956  1.00 96.53           O  
ATOM   4640  N   PHE A 313      -0.955   9.955  -6.410  1.00 96.91           N  
ATOM   4641  H   PHE A 313      -1.447  10.686  -5.917  1.00 96.91           H  
ATOM   4642  CA  PHE A 313       0.418  10.219  -6.856  1.00 96.91           C  
ATOM   4643  HA  PHE A 313       0.588   9.702  -7.800  1.00 96.91           H  
ATOM   4644  C   PHE A 313       1.448   9.674  -5.863  1.00 96.91           C  
ATOM   4645  CB  PHE A 313       0.627  11.717  -7.102  1.00 96.91           C  
ATOM   4646  HB2 PHE A 313       0.424  12.268  -6.183  1.00 96.91           H  
ATOM   4647  HB3 PHE A 313       1.674  11.883  -7.355  1.00 96.91           H  
ATOM   4648  O   PHE A 313       2.454   9.109  -6.285  1.00 96.91           O  
ATOM   4649  CG  PHE A 313      -0.227  12.273  -8.223  1.00 96.91           C  
ATOM   4650  CD1 PHE A 313       0.218  12.219  -9.555  1.00 96.91           C  
ATOM   4651  HD1 PHE A 313       1.183  11.791  -9.784  1.00 96.91           H  
ATOM   4652  CD2 PHE A 313      -1.483  12.828  -7.936  1.00 96.91           C  
ATOM   4653  HD2 PHE A 313      -1.833  12.829  -6.914  1.00 96.91           H  
ATOM   4654  CE1 PHE A 313      -0.591  12.731 -10.584  1.00 96.91           C  
ATOM   4655  HE1 PHE A 313      -0.248  12.691 -11.608  1.00 96.91           H  
ATOM   4656  CE2 PHE A 313      -2.281  13.370  -8.958  1.00 96.91           C  
ATOM   4657  HE2 PHE A 313      -3.235  13.817  -8.719  1.00 96.91           H  
ATOM   4658  CZ  PHE A 313      -1.830  13.325 -10.287  1.00 96.91           C  
ATOM   4659  HZ  PHE A 313      -2.433  13.745 -11.078  1.00 96.91           H  
ATOM   4660  N   PHE A 314       1.172   9.769  -4.559  1.00 98.49           N  
ATOM   4661  H   PHE A 314       0.311  10.219  -4.285  1.00 98.49           H  
ATOM   4662  CA  PHE A 314       2.032   9.214  -3.507  1.00 98.49           C  
ATOM   4663  HA  PHE A 314       3.051   9.569  -3.666  1.00 98.49           H  
ATOM   4664  C   PHE A 314       2.093   7.677  -3.554  1.00 98.49           C  
ATOM   4665  CB  PHE A 314       1.561   9.728  -2.139  1.00 98.49           C  
ATOM   4666  HB2 PHE A 314       1.945   9.061  -1.367  1.00 98.49           H  
ATOM   4667  HB3 PHE A 314       0.472   9.691  -2.089  1.00 98.49           H  
ATOM   4668  O   PHE A 314       3.165   7.107  -3.355  1.00 98.49           O  
ATOM   4669  CG  PHE A 314       2.021  11.138  -1.821  1.00 98.49           C  
ATOM   4670  CD1 PHE A 314       3.046  11.340  -0.879  1.00 98.49           C  
ATOM   4671  HD1 PHE A 314       3.461  10.499  -0.342  1.00 98.49           H  
ATOM   4672  CD2 PHE A 314       1.457  12.249  -2.478  1.00 98.49           C  
ATOM   4673  HD2 PHE A 314       0.658  12.113  -3.193  1.00 98.49           H  
ATOM   4674  CE1 PHE A 314       3.526  12.634  -0.619  1.00 98.49           C  
ATOM   4675  HE1 PHE A 314       4.308  12.779   0.112  1.00 98.49           H  
ATOM   4676  CE2 PHE A 314       1.946  13.543  -2.228  1.00 98.49           C  
ATOM   4677  HE2 PHE A 314       1.526  14.382  -2.761  1.00 98.49           H  
ATOM   4678  CZ  PHE A 314       2.985  13.736  -1.300  1.00 98.49           C  
ATOM   4679  HZ  PHE A 314       3.373  14.726  -1.109  1.00 98.49           H  
ATOM   4680  N   LEU A 315       0.981   7.013  -3.896  1.00 98.77           N  
ATOM   4681  H   LEU A 315       0.126   7.546  -3.963  1.00 98.77           H  
ATOM   4682  CA  LEU A 315       0.908   5.574  -4.179  1.00 98.77           C  
ATOM   4683  HA  LEU A 315       1.343   5.021  -3.347  1.00 98.77           H  
ATOM   4684  C   LEU A 315       1.723   5.202  -5.426  1.00 98.77           C  
ATOM   4685  CB  LEU A 315      -0.567   5.155  -4.361  1.00 98.77           C  
ATOM   4686  HB2 LEU A 315      -0.595   4.173  -4.831  1.00 98.77           H  
ATOM   4687  HB3 LEU A 315      -1.045   5.858  -5.043  1.00 98.77           H  
ATOM   4688  O   LEU A 315       2.572   4.319  -5.363  1.00 98.77           O  
ATOM   4689  CG  LEU A 315      -1.390   5.082  -3.061  1.00 98.77           C  
ATOM   4690  HG  LEU A 315      -1.228   5.980  -2.464  1.00 98.77           H  
ATOM   4691  CD1 LEU A 315      -2.880   4.969  -3.389  1.00 98.77           C  
ATOM   4692 HD11 LEU A 315      -3.458   4.906  -2.467  1.00 98.77           H  
ATOM   4693 HD12 LEU A 315      -3.065   4.069  -3.976  1.00 98.77           H  
ATOM   4694 HD13 LEU A 315      -3.203   5.851  -3.941  1.00 98.77           H  
ATOM   4695  CD2 LEU A 315      -1.011   3.864  -2.222  1.00 98.77           C  
ATOM   4696 HD21 LEU A 315      -1.627   3.852  -1.323  1.00 98.77           H  
ATOM   4697 HD22 LEU A 315      -1.182   2.945  -2.784  1.00 98.77           H  
ATOM   4698 HD23 LEU A 315       0.036   3.915  -1.924  1.00 98.77           H  
ATOM   4699  N   ARG A 316       1.508   5.892  -6.555  1.00 98.47           N  
ATOM   4700  H   ARG A 316       0.795   6.607  -6.538  1.00 98.47           H  
ATOM   4701  CA  ARG A 316       2.200   5.609  -7.832  1.00 98.47           C  
ATOM   4702  HA  ARG A 316       2.093   4.552  -8.072  1.00 98.47           H  
ATOM   4703  C   ARG A 316       3.708   5.868  -7.777  1.00 98.47           C  
ATOM   4704  CB  ARG A 316       1.566   6.452  -8.947  1.00 98.47           C  
ATOM   4705  HB2 ARG A 316       1.510   7.489  -8.617  1.00 98.47           H  
ATOM   4706  HB3 ARG A 316       2.203   6.410  -9.830  1.00 98.47           H  
ATOM   4707  O   ARG A 316       4.466   5.183  -8.461  1.00 98.47           O  
ATOM   4708  CG  ARG A 316       0.164   5.951  -9.333  1.00 98.47           C  
ATOM   4709  HG2 ARG A 316       0.250   5.023  -9.899  1.00 98.47           H  
ATOM   4710  HG3 ARG A 316      -0.407   5.731  -8.431  1.00 98.47           H  
ATOM   4711  CD  ARG A 316      -0.600   6.998 -10.154  1.00 98.47           C  
ATOM   4712  HD2 ARG A 316      -0.718   7.894  -9.545  1.00 98.47           H  
ATOM   4713  HD3 ARG A 316      -1.591   6.606 -10.386  1.00 98.47           H  
ATOM   4714  NE  ARG A 316       0.102   7.321 -11.410  1.00 98.47           N  
ATOM   4715  HE  ARG A 316       0.734   6.608 -11.744  1.00 98.47           H  
ATOM   4716  NH1 ARG A 316      -0.832   9.374 -11.795  1.00 98.47           N  
ATOM   4717 HH11 ARG A 316      -0.918  10.216 -12.346  1.00 98.47           H  
ATOM   4718 HH12 ARG A 316      -1.402   9.239 -10.973  1.00 98.47           H  
ATOM   4719  NH2 ARG A 316       0.640   8.567 -13.255  1.00 98.47           N  
ATOM   4720 HH21 ARG A 316       1.259   7.856 -13.617  1.00 98.47           H  
ATOM   4721 HH22 ARG A 316       0.519   9.411 -13.797  1.00 98.47           H  
ATOM   4722  CZ  ARG A 316      -0.033   8.407 -12.148  1.00 98.47           C  
ATOM   4723  N   ALA A 317       4.135   6.851  -6.986  1.00 98.60           N  
ATOM   4724  H   ALA A 317       3.442   7.427  -6.529  1.00 98.60           H  
ATOM   4725  CA  ALA A 317       5.540   7.171  -6.750  1.00 98.60           C  
ATOM   4726  HA  ALA A 317       6.114   6.941  -7.647  1.00 98.60           H  
ATOM   4727  C   ALA A 317       6.172   6.362  -5.602  1.00 98.60           C  
ATOM   4728  CB  ALA A 317       5.650   8.680  -6.491  1.00 98.60           C  
ATOM   4729  HB1 ALA A 317       6.698   8.957  -6.381  1.00 98.60           H  
ATOM   4730  HB2 ALA A 317       5.120   8.940  -5.575  1.00 98.60           H  
ATOM   4731  HB3 ALA A 317       5.223   9.236  -7.325  1.00 98.60           H  
ATOM   4732  O   ALA A 317       7.383   6.439  -5.434  1.00 98.60           O  
ATOM   4733  N   VAL A 318       5.371   5.635  -4.805  1.00 98.86           N  
ATOM   4734  H   VAL A 318       4.389   5.586  -5.033  1.00 98.86           H  
ATOM   4735  CA  VAL A 318       5.794   4.955  -3.562  1.00 98.86           C  
ATOM   4736  HA  VAL A 318       4.886   4.750  -2.995  1.00 98.86           H  
ATOM   4737  C   VAL A 318       6.639   5.909  -2.695  1.00 98.86           C  
ATOM   4738  CB  VAL A 318       6.451   3.590  -3.856  1.00 98.86           C  
ATOM   4739  HB  VAL A 318       7.470   3.755  -4.205  1.00 98.86           H  
ATOM   4740  O   VAL A 318       7.782   5.641  -2.320  1.00 98.86           O  
ATOM   4741  CG1 VAL A 318       6.482   2.693  -2.615  1.00 98.86           C  
ATOM   4742 HG11 VAL A 318       5.468   2.450  -2.296  1.00 98.86           H  
ATOM   4743 HG12 VAL A 318       6.998   3.202  -1.800  1.00 98.86           H  
ATOM   4744 HG13 VAL A 318       7.020   1.775  -2.848  1.00 98.86           H  
ATOM   4745  CG2 VAL A 318       5.677   2.789  -4.918  1.00 98.86           C  
ATOM   4746 HG21 VAL A 318       6.119   1.800  -5.042  1.00 98.86           H  
ATOM   4747 HG22 VAL A 318       4.637   2.674  -4.614  1.00 98.86           H  
ATOM   4748 HG23 VAL A 318       5.716   3.305  -5.877  1.00 98.86           H  
ATOM   4749  N   ALA A 319       6.084   7.105  -2.475  1.00 98.87           N  
ATOM   4750  H   ALA A 319       5.131   7.221  -2.790  1.00 98.87           H  
ATOM   4751  CA  ALA A 319       6.854   8.321  -2.214  1.00 98.87           C  
ATOM   4752  HA  ALA A 319       7.510   8.494  -3.067  1.00 98.87           H  
ATOM   4753  C   ALA A 319       7.747   8.265  -0.961  1.00 98.87           C  
ATOM   4754  CB  ALA A 319       5.859   9.482  -2.129  1.00 98.87           C  
ATOM   4755  HB1 ALA A 319       6.393  10.418  -1.965  1.00 98.87           H  
ATOM   4756  HB2 ALA A 319       5.294   9.551  -3.058  1.00 98.87           H  
ATOM   4757  HB3 ALA A 319       5.171   9.313  -1.300  1.00 98.87           H  
ATOM   4758  O   ALA A 319       8.902   8.691  -1.009  1.00 98.87           O  
ATOM   4759  N   ALA A 320       7.247   7.730   0.156  1.00 98.95           N  
ATOM   4760  H   ALA A 320       6.298   7.384   0.149  1.00 98.95           H  
ATOM   4761  CA  ALA A 320       8.029   7.597   1.384  1.00 98.95           C  
ATOM   4762  HA  ALA A 320       8.444   8.572   1.638  1.00 98.95           H  
ATOM   4763  C   ALA A 320       9.223   6.632   1.213  1.00 98.95           C  
ATOM   4764  CB  ALA A 320       7.077   7.173   2.510  1.00 98.95           C  
ATOM   4765  HB1 ALA A 320       6.570   6.242   2.256  1.00 98.95           H  
ATOM   4766  HB2 ALA A 320       7.638   7.020   3.432  1.00 98.95           H  
ATOM   4767  HB3 ALA A 320       6.331   7.951   2.676  1.00 98.95           H  
ATOM   4768  O   ALA A 320      10.333   6.923   1.671  1.00 98.95           O  
ATOM   4769  N   HIS A 321       9.030   5.517   0.502  1.00 98.94           N  
ATOM   4770  H   HIS A 321       8.119   5.360   0.094  1.00 98.94           H  
ATOM   4771  CA  HIS A 321      10.096   4.566   0.193  1.00 98.94           C  
ATOM   4772  HA  HIS A 321      10.642   4.356   1.112  1.00 98.94           H  
ATOM   4773  C   HIS A 321      11.089   5.118  -0.833  1.00 98.94           C  
ATOM   4774  CB  HIS A 321       9.514   3.251  -0.330  1.00 98.94           C  
ATOM   4775  HB2 HIS A 321       8.677   2.939   0.295  1.00 98.94           H  
ATOM   4776  HB3 HIS A 321       9.163   3.387  -1.353  1.00 98.94           H  
ATOM   4777  O   HIS A 321      12.288   4.872  -0.718  1.00 98.94           O  
ATOM   4778  CG  HIS A 321      10.550   2.165  -0.304  1.00 98.94           C  
ATOM   4779  CD2 HIS A 321      10.987   1.522   0.816  1.00 98.94           C  
ATOM   4780  HD2 HIS A 321      10.588   1.663   1.809  1.00 98.94           H  
ATOM   4781  ND1 HIS A 321      11.343   1.752  -1.347  1.00 98.94           N  
ATOM   4782  HD1 HIS A 321      11.276   2.066  -2.305  1.00 98.94           H  
ATOM   4783  CE1 HIS A 321      12.246   0.881  -0.859  1.00 98.94           C  
ATOM   4784  HE1 HIS A 321      13.026   0.402  -1.431  1.00 98.94           H  
ATOM   4785  NE2 HIS A 321      12.072   0.722   0.465  1.00 98.94           N  
ATOM   4786  N   GLU A 322      10.623   5.892  -1.811  1.00 98.87           N  
ATOM   4787  H   GLU A 322       9.623   5.979  -1.923  1.00 98.87           H  
ATOM   4788  CA  GLU A 322      11.482   6.545  -2.798  1.00 98.87           C  
ATOM   4789  HA  GLU A 322      12.122   5.785  -3.246  1.00 98.87           H  
ATOM   4790  C   GLU A 322      12.410   7.582  -2.138  1.00 98.87           C  
ATOM   4791  CB  GLU A 322      10.595   7.132  -3.909  1.00 98.87           C  
ATOM   4792  HB2 GLU A 322      10.062   6.319  -4.401  1.00 98.87           H  
ATOM   4793  HB3 GLU A 322       9.854   7.788  -3.450  1.00 98.87           H  
ATOM   4794  O   GLU A 322      13.616   7.574  -2.387  1.00 98.87           O  
ATOM   4795  CG  GLU A 322      11.341   7.952  -4.971  1.00 98.87           C  
ATOM   4796  HG2 GLU A 322      11.857   8.773  -4.473  1.00 98.87           H  
ATOM   4797  HG3 GLU A 322      10.600   8.388  -5.641  1.00 98.87           H  
ATOM   4798  CD  GLU A 322      12.373   7.192  -5.810  1.00 98.87           C  
ATOM   4799  OE1 GLU A 322      12.952   7.842  -6.712  1.00 98.87           O  
ATOM   4800  OE2 GLU A 322      12.678   6.007  -5.547  1.00 98.87           O  
ATOM   4801  N   ILE A 323      11.907   8.396  -1.198  1.00 98.85           N  
ATOM   4802  H   ILE A 323      10.910   8.375  -1.038  1.00 98.85           H  
ATOM   4803  CA  ILE A 323      12.749   9.296  -0.383  1.00 98.85           C  
ATOM   4804  HA  ILE A 323      13.290   9.962  -1.055  1.00 98.85           H  
ATOM   4805  C   ILE A 323      13.802   8.495   0.395  1.00 98.85           C  
ATOM   4806  CB  ILE A 323      11.885  10.160   0.567  1.00 98.85           C  
ATOM   4807  HB  ILE A 323      11.213   9.501   1.117  1.00 98.85           H  
ATOM   4808  O   ILE A 323      14.989   8.829   0.346  1.00 98.85           O  
ATOM   4809  CG1 ILE A 323      11.041  11.155  -0.258  1.00 98.85           C  
ATOM   4810 HG12 ILE A 323      11.699  11.872  -0.748  1.00 98.85           H  
ATOM   4811 HG13 ILE A 323      10.504  10.612  -1.036  1.00 98.85           H  
ATOM   4812  CG2 ILE A 323      12.752  10.932   1.587  1.00 98.85           C  
ATOM   4813 HG21 ILE A 323      13.433  11.605   1.067  1.00 98.85           H  
ATOM   4814 HG22 ILE A 323      13.326  10.242   2.206  1.00 98.85           H  
ATOM   4815 HG23 ILE A 323      12.117  11.502   2.265  1.00 98.85           H  
ATOM   4816  CD1 ILE A 323       9.984  11.907   0.554  1.00 98.85           C  
ATOM   4817 HD11 ILE A 323       9.380  12.510  -0.124  1.00 98.85           H  
ATOM   4818 HD12 ILE A 323       9.338  11.195   1.066  1.00 98.85           H  
ATOM   4819 HD13 ILE A 323      10.458  12.567   1.281  1.00 98.85           H  
ATOM   4820  N   SER A 324      13.389   7.420   1.077  1.00 98.85           N  
ATOM   4821  H   SER A 324      12.400   7.212   1.083  1.00 98.85           H  
ATOM   4822  CA  SER A 324      14.307   6.512   1.778  1.00 98.85           C  
ATOM   4823  HA  SER A 324      14.821   7.065   2.564  1.00 98.85           H  
ATOM   4824  C   SER A 324      15.374   5.942   0.834  1.00 98.85           C  
ATOM   4825  CB  SER A 324      13.509   5.381   2.437  1.00 98.85           C  
ATOM   4826  HB2 SER A 324      12.964   5.779   3.293  1.00 98.85           H  
ATOM   4827  HB3 SER A 324      12.791   4.971   1.728  1.00 98.85           H  
ATOM   4828  O   SER A 324      16.560   5.974   1.156  1.00 98.85           O  
ATOM   4829  OG  SER A 324      14.372   4.343   2.861  1.00 98.85           O  
ATOM   4830  HG  SER A 324      14.079   3.531   2.440  1.00 98.85           H  
ATOM   4831  N   SER A 325      14.977   5.489  -0.357  1.00 98.73           N  
ATOM   4832  H   SER A 325      13.988   5.523  -0.557  1.00 98.73           H  
ATOM   4833  CA  SER A 325      15.852   4.900  -1.378  1.00 98.73           C  
ATOM   4834  HA  SER A 325      16.390   4.055  -0.949  1.00 98.73           H  
ATOM   4835  C   SER A 325      16.875   5.903  -1.910  1.00 98.73           C  
ATOM   4836  CB  SER A 325      15.012   4.393  -2.554  1.00 98.73           C  
ATOM   4837  HB2 SER A 325      14.448   5.214  -2.997  1.00 98.73           H  
ATOM   4838  HB3 SER A 325      15.681   3.985  -3.311  1.00 98.73           H  
ATOM   4839  O   SER A 325      18.047   5.568  -2.083  1.00 98.73           O  
ATOM   4840  OG  SER A 325      14.122   3.382  -2.141  1.00 98.73           O  
ATOM   4841  HG  SER A 325      13.449   3.771  -1.577  1.00 98.73           H  
ATOM   4842  N   LEU A 326      16.472   7.153  -2.135  1.00 98.41           N  
ATOM   4843  H   LEU A 326      15.491   7.365  -2.015  1.00 98.41           H  
ATOM   4844  CA  LEU A 326      17.365   8.226  -2.573  1.00 98.41           C  
ATOM   4845  HA  LEU A 326      17.920   7.887  -3.448  1.00 98.41           H  
ATOM   4846  C   LEU A 326      18.408   8.581  -1.500  1.00 98.41           C  
ATOM   4847  CB  LEU A 326      16.508   9.442  -2.954  1.00 98.41           C  
ATOM   4848  HB2 LEU A 326      15.809   9.632  -2.139  1.00 98.41           H  
ATOM   4849  HB3 LEU A 326      17.154  10.316  -3.043  1.00 98.41           H  
ATOM   4850  O   LEU A 326      19.579   8.782  -1.828  1.00 98.41           O  
ATOM   4851  CG  LEU A 326      15.713   9.273  -4.263  1.00 98.41           C  
ATOM   4852  HG  LEU A 326      15.183   8.321  -4.258  1.00 98.41           H  
ATOM   4853  CD1 LEU A 326      14.692  10.403  -4.374  1.00 98.41           C  
ATOM   4854 HD11 LEU A 326      14.055  10.230  -5.241  1.00 98.41           H  
ATOM   4855 HD12 LEU A 326      15.185  11.372  -4.448  1.00 98.41           H  
ATOM   4856 HD13 LEU A 326      14.049  10.389  -3.494  1.00 98.41           H  
ATOM   4857  CD2 LEU A 326      16.611   9.313  -5.505  1.00 98.41           C  
ATOM   4858 HD21 LEU A 326      15.984   9.157  -6.383  1.00 98.41           H  
ATOM   4859 HD22 LEU A 326      17.121  10.274  -5.565  1.00 98.41           H  
ATOM   4860 HD23 LEU A 326      17.333   8.498  -5.460  1.00 98.41           H  
ATOM   4861  N   VAL A 327      18.025   8.590  -0.220  1.00 97.90           N  
ATOM   4862  H   VAL A 327      17.049   8.440  -0.010  1.00 97.90           H  
ATOM   4863  CA  VAL A 327      18.975   8.761   0.894  1.00 97.90           C  
ATOM   4864  HA  VAL A 327      19.603   9.630   0.694  1.00 97.90           H  
ATOM   4865  C   VAL A 327      19.907   7.546   0.996  1.00 97.90           C  
ATOM   4866  CB  VAL A 327      18.228   9.015   2.220  1.00 97.90           C  
ATOM   4867  HB  VAL A 327      17.531   8.194   2.393  1.00 97.90           H  
ATOM   4868  O   VAL A 327      21.126   7.703   0.998  1.00 97.90           O  
ATOM   4869  CG1 VAL A 327      19.175   9.108   3.424  1.00 97.90           C  
ATOM   4870 HG11 VAL A 327      18.610   9.350   4.324  1.00 97.90           H  
ATOM   4871 HG12 VAL A 327      19.683   8.157   3.585  1.00 97.90           H  
ATOM   4872 HG13 VAL A 327      19.920   9.884   3.247  1.00 97.90           H  
ATOM   4873  CG2 VAL A 327      17.426  10.324   2.180  1.00 97.90           C  
ATOM   4874 HG21 VAL A 327      16.765  10.361   3.046  1.00 97.90           H  
ATOM   4875 HG22 VAL A 327      18.099  11.181   2.190  1.00 97.90           H  
ATOM   4876 HG23 VAL A 327      16.809  10.369   1.283  1.00 97.90           H  
ATOM   4877  N   LYS A 328      19.352   6.327   1.017  1.00 97.27           N  
ATOM   4878  H   LYS A 328      18.343   6.280   0.979  1.00 97.27           H  
ATOM   4879  CA  LYS A 328      20.081   5.070   1.265  1.00 97.27           C  
ATOM   4880  HA  LYS A 328      20.711   5.214   2.143  1.00 97.27           H  
ATOM   4881  C   LYS A 328      21.017   4.673   0.119  1.00 97.27           C  
ATOM   4882  CB  LYS A 328      19.049   3.962   1.575  1.00 97.27           C  
ATOM   4883  HB2 LYS A 328      18.593   3.613   0.649  1.00 97.27           H  
ATOM   4884  HB3 LYS A 328      18.260   4.386   2.195  1.00 97.27           H  
ATOM   4885  O   LYS A 328      22.085   4.120   0.375  1.00 97.27           O  
ATOM   4886  CG  LYS A 328      19.632   2.767   2.348  1.00 97.27           C  
ATOM   4887  HG2 LYS A 328      20.370   2.252   1.733  1.00 97.27           H  
ATOM   4888  HG3 LYS A 328      20.132   3.145   3.240  1.00 97.27           H  
ATOM   4889  CD  LYS A 328      18.532   1.778   2.786  1.00 97.27           C  
ATOM   4890  HD2 LYS A 328      18.046   1.342   1.913  1.00 97.27           H  
ATOM   4891  HD3 LYS A 328      17.787   2.321   3.368  1.00 97.27           H  
ATOM   4892  CE  LYS A 328      19.138   0.669   3.661  1.00 97.27           C  
ATOM   4893  HE2 LYS A 328      19.704  -0.020   3.035  1.00 97.27           H  
ATOM   4894  HE3 LYS A 328      19.837   1.140   4.352  1.00 97.27           H  
ATOM   4895  NZ  LYS A 328      18.128  -0.072   4.464  1.00 97.27           N  
ATOM   4896  HZ1 LYS A 328      17.643  -0.772   3.921  1.00 97.27           H  
ATOM   4897  HZ2 LYS A 328      18.564  -0.488   5.275  1.00 97.27           H  
ATOM   4898  HZ3 LYS A 328      17.422   0.540   4.846  1.00 97.27           H  
ATOM   4899  N   TYR A 329      20.626   4.929  -1.135  1.00 96.97           N  
ATOM   4900  H   TYR A 329      19.699   5.310  -1.255  1.00 96.97           H  
ATOM   4901  CA  TYR A 329      21.303   4.395  -2.328  1.00 96.97           C  
ATOM   4902  HA  TYR A 329      22.171   3.819  -2.008  1.00 96.97           H  
ATOM   4903  C   TYR A 329      21.915   5.441  -3.259  1.00 96.97           C  
ATOM   4904  CB  TYR A 329      20.362   3.436  -3.080  1.00 96.97           C  
ATOM   4905  HB2 TYR A 329      20.899   3.026  -3.936  1.00 96.97           H  
ATOM   4906  HB3 TYR A 329      19.517   4.003  -3.472  1.00 96.97           H  
ATOM   4907  O   TYR A 329      22.904   5.119  -3.912  1.00 96.97           O  
ATOM   4908  CG  TYR A 329      19.839   2.268  -2.256  1.00 96.97           C  
ATOM   4909  CD1 TYR A 329      20.636   1.712  -1.233  1.00 96.97           C  
ATOM   4910  HD1 TYR A 329      21.614   2.112  -1.010  1.00 96.97           H  
ATOM   4911  CD2 TYR A 329      18.557   1.731  -2.498  1.00 96.97           C  
ATOM   4912  HD2 TYR A 329      17.923   2.145  -3.268  1.00 96.97           H  
ATOM   4913  CE1 TYR A 329      20.167   0.639  -0.464  1.00 96.97           C  
ATOM   4914  HE1 TYR A 329      20.759   0.236   0.344  1.00 96.97           H  
ATOM   4915  CE2 TYR A 329      18.084   0.650  -1.723  1.00 96.97           C  
ATOM   4916  HE2 TYR A 329      17.098   0.243  -1.892  1.00 96.97           H  
ATOM   4917  OH  TYR A 329      18.520  -0.938   0.074  1.00 96.97           O  
ATOM   4918  HH  TYR A 329      17.694  -1.339  -0.206  1.00 96.97           H  
ATOM   4919  CZ  TYR A 329      18.894   0.104  -0.704  1.00 96.97           C  
ATOM   4920  N   LYS A 330      21.421   6.687  -3.278  1.00 96.04           N  
ATOM   4921  H   LYS A 330      20.595   6.891  -2.734  1.00 96.04           H  
ATOM   4922  CA  LYS A 330      22.144   7.808  -3.914  1.00 96.04           C  
ATOM   4923  HA  LYS A 330      22.889   7.407  -4.602  1.00 96.04           H  
ATOM   4924  C   LYS A 330      22.958   8.656  -2.931  1.00 96.04           C  
ATOM   4925  CB  LYS A 330      21.205   8.699  -4.736  1.00 96.04           C  
ATOM   4926  HB2 LYS A 330      20.376   9.043  -4.119  1.00 96.04           H  
ATOM   4927  HB3 LYS A 330      21.772   9.576  -5.048  1.00 96.04           H  
ATOM   4928  O   LYS A 330      23.719   9.509  -3.378  1.00 96.04           O  
ATOM   4929  CG  LYS A 330      20.633   8.033  -5.990  1.00 96.04           C  
ATOM   4930  HG2 LYS A 330      19.812   7.374  -5.708  1.00 96.04           H  
ATOM   4931  HG3 LYS A 330      21.407   7.457  -6.497  1.00 96.04           H  
ATOM   4932  CD  LYS A 330      20.134   9.144  -6.923  1.00 96.04           C  
ATOM   4933  HD2 LYS A 330      19.464   9.803  -6.370  1.00 96.04           H  
ATOM   4934  HD3 LYS A 330      20.987   9.723  -7.275  1.00 96.04           H  
ATOM   4935  CE  LYS A 330      19.387   8.557  -8.113  1.00 96.04           C  
ATOM   4936  HE2 LYS A 330      20.039   7.855  -8.635  1.00 96.04           H  
ATOM   4937  HE3 LYS A 330      18.534   8.004  -7.719  1.00 96.04           H  
ATOM   4938  NZ  LYS A 330      18.910   9.617  -9.033  1.00 96.04           N  
ATOM   4939  HZ1 LYS A 330      19.687  10.129  -9.426  1.00 96.04           H  
ATOM   4940  HZ2 LYS A 330      18.322  10.269  -8.533  1.00 96.04           H  
ATOM   4941  HZ3 LYS A 330      18.363   9.215  -9.780  1.00 96.04           H  
ATOM   4942  N   GLY A 331      22.803   8.459  -1.620  1.00 95.67           N  
ATOM   4943  H   GLY A 331      22.130   7.777  -1.300  1.00 95.67           H  
ATOM   4944  CA  GLY A 331      23.488   9.270  -0.608  1.00 95.67           C  
ATOM   4945  HA2 GLY A 331      23.323   8.826   0.374  1.00 95.67           H  
ATOM   4946  HA3 GLY A 331      24.559   9.273  -0.810  1.00 95.67           H  
ATOM   4947  C   GLY A 331      23.008  10.725  -0.553  1.00 95.67           C  
ATOM   4948  O   GLY A 331      23.751  11.593  -0.097  1.00 95.67           O  
ATOM   4949  N   LEU A 332      21.796  11.018  -1.045  1.00 95.92           N  
ATOM   4950  H   LEU A 332      21.201  10.259  -1.345  1.00 95.92           H  
ATOM   4951  CA  LEU A 332      21.241  12.371  -0.987  1.00 95.92           C  
ATOM   4952  HA  LEU A 332      22.001  13.066  -1.344  1.00 95.92           H  
ATOM   4953  C   LEU A 332      20.922  12.767   0.461  1.00 95.92           C  
ATOM   4954  CB  LEU A 332      19.991  12.502  -1.881  1.00 95.92           C  
ATOM   4955  HB2 LEU A 332      19.243  11.790  -1.531  1.00 95.92           H  
ATOM   4956  HB3 LEU A 332      19.581  13.502  -1.744  1.00 95.92           H  
ATOM   4957  O   LEU A 332      20.507  11.939   1.272  1.00 95.92           O  
ATOM   4958  CG  LEU A 332      20.210  12.274  -3.388  1.00 95.92           C  
ATOM   4959  HG  LEU A 332      20.417  11.217  -3.557  1.00 95.92           H  
ATOM   4960  CD1 LEU A 332      18.946  12.652  -4.162  1.00 95.92           C  
ATOM   4961 HD11 LEU A 332      18.761  13.724  -4.090  1.00 95.92           H  
ATOM   4962 HD12 LEU A 332      19.051  12.384  -5.213  1.00 95.92           H  
ATOM   4963 HD13 LEU A 332      18.081  12.132  -3.750  1.00 95.92           H  
ATOM   4964  CD2 LEU A 332      21.366  13.091  -3.970  1.00 95.92           C  
ATOM   4965 HD21 LEU A 332      21.401  12.960  -5.052  1.00 95.92           H  
ATOM   4966 HD22 LEU A 332      21.231  14.148  -3.740  1.00 95.92           H  
ATOM   4967 HD23 LEU A 332      22.312  12.739  -3.558  1.00 95.92           H  
ATOM   4968  N   SER A 333      21.048  14.058   0.778  1.00 95.54           N  
ATOM   4969  H   SER A 333      21.358  14.708   0.070  1.00 95.54           H  
ATOM   4970  CA  SER A 333      20.492  14.596   2.023  1.00 95.54           C  
ATOM   4971  HA  SER A 333      20.883  14.009   2.854  1.00 95.54           H  
ATOM   4972  C   SER A 333      18.967  14.464   2.016  1.00 95.54           C  
ATOM   4973  CB  SER A 333      20.916  16.057   2.226  1.00 95.54           C  
ATOM   4974  HB2 SER A 333      20.606  16.383   3.219  1.00 95.54           H  
ATOM   4975  HB3 SER A 333      22.002  16.124   2.166  1.00 95.54           H  
ATOM   4976  O   SER A 333      18.343  14.524   0.955  1.00 95.54           O  
ATOM   4977  OG  SER A 333      20.335  16.916   1.257  1.00 95.54           O  
ATOM   4978  HG  SER A 333      20.774  17.768   1.311  1.00 95.54           H  
ATOM   4979  N   ILE A 334      18.336  14.352   3.191  1.00 96.52           N  
ATOM   4980  H   ILE A 334      18.878  14.237   4.035  1.00 96.52           H  
ATOM   4981  CA  ILE A 334      16.865  14.287   3.281  1.00 96.52           C  
ATOM   4982  HA  ILE A 334      16.531  13.414   2.721  1.00 96.52           H  
ATOM   4983  C   ILE A 334      16.175  15.495   2.637  1.00 96.52           C  
ATOM   4984  CB  ILE A 334      16.383  14.130   4.735  1.00 96.52           C  
ATOM   4985  HB  ILE A 334      15.300  14.250   4.725  1.00 96.52           H  
ATOM   4986  O   ILE A 334      15.101  15.346   2.059  1.00 96.52           O  
ATOM   4987  CG1 ILE A 334      16.964  15.193   5.695  1.00 96.52           C  
ATOM   4988 HG12 ILE A 334      18.003  14.962   5.928  1.00 96.52           H  
ATOM   4989 HG13 ILE A 334      16.929  16.178   5.230  1.00 96.52           H  
ATOM   4990  CG2 ILE A 334      16.679  12.701   5.208  1.00 96.52           C  
ATOM   4991 HG21 ILE A 334      16.200  11.985   4.540  1.00 96.52           H  
ATOM   4992 HG22 ILE A 334      17.752  12.510   5.232  1.00 96.52           H  
ATOM   4993 HG23 ILE A 334      16.261  12.547   6.203  1.00 96.52           H  
ATOM   4994  CD1 ILE A 334      16.168  15.293   6.996  1.00 96.52           C  
ATOM   4995 HD11 ILE A 334      16.567  16.111   7.596  1.00 96.52           H  
ATOM   4996 HD12 ILE A 334      15.118  15.491   6.780  1.00 96.52           H  
ATOM   4997 HD13 ILE A 334      16.241  14.363   7.559  1.00 96.52           H  
ATOM   4998  N   ALA A 335      16.807  16.671   2.676  1.00 94.01           N  
ATOM   4999  H   ALA A 335      17.692  16.720   3.161  1.00 94.01           H  
ATOM   5000  CA  ALA A 335      16.325  17.876   2.014  1.00 94.01           C  
ATOM   5001  HA  ALA A 335      15.303  18.070   2.339  1.00 94.01           H  
ATOM   5002  C   ALA A 335      16.308  17.708   0.486  1.00 94.01           C  
ATOM   5003  CB  ALA A 335      17.219  19.044   2.454  1.00 94.01           C  
ATOM   5004  HB1 ALA A 335      18.251  18.870   2.150  1.00 94.01           H  
ATOM   5005  HB2 ALA A 335      16.873  19.972   1.998  1.00 94.01           H  
ATOM   5006  HB3 ALA A 335      17.181  19.153   3.538  1.00 94.01           H  
ATOM   5007  O   ALA A 335      15.298  17.981  -0.152  1.00 94.01           O  
ATOM   5008  N   SER A 336      17.395  17.188  -0.094  1.00 95.61           N  
ATOM   5009  H   SER A 336      18.167  16.912   0.497  1.00 95.61           H  
ATOM   5010  CA  SER A 336      17.503  16.916  -1.532  1.00 95.61           C  
ATOM   5011  HA  SER A 336      17.228  17.813  -2.086  1.00 95.61           H  
ATOM   5012  C   SER A 336      16.561  15.793  -1.982  1.00 95.61           C  
ATOM   5013  CB  SER A 336      18.962  16.586  -1.854  1.00 95.61           C  
ATOM   5014  HB2 SER A 336      19.577  17.462  -1.648  1.00 95.61           H  
ATOM   5015  HB3 SER A 336      19.301  15.764  -1.223  1.00 95.61           H  
ATOM   5016  O   SER A 336      15.809  15.966  -2.940  1.00 95.61           O  
ATOM   5017  OG  SER A 336      19.105  16.218  -3.207  1.00 95.61           O  
ATOM   5018  HG  SER A 336      20.024  16.306  -3.469  1.00 95.61           H  
ATOM   5019  N   ALA A 337      16.531  14.673  -1.251  1.00 98.04           N  
ATOM   5020  H   ALA A 337      17.161  14.598  -0.465  1.00 98.04           H  
ATOM   5021  CA  ALA A 337      15.675  13.528  -1.554  1.00 98.04           C  
ATOM   5022  HA  ALA A 337      15.897  13.181  -2.563  1.00 98.04           H  
ATOM   5023  C   ALA A 337      14.181  13.893  -1.512  1.00 98.04           C  
ATOM   5024  CB  ALA A 337      16.008  12.401  -0.568  1.00 98.04           C  
ATOM   5025  HB1 ALA A 337      15.826  12.729   0.455  1.00 98.04           H  
ATOM   5026  HB2 ALA A 337      17.054  12.111  -0.669  1.00 98.04           H  
ATOM   5027  HB3 ALA A 337      15.379  11.536  -0.777  1.00 98.04           H  
ATOM   5028  O   ALA A 337      13.455  13.615  -2.465  1.00 98.04           O  
ATOM   5029  N   SER A 338      13.727  14.569  -0.449  1.00 97.79           N  
ATOM   5030  H   SER A 338      14.368  14.796   0.298  1.00 97.79           H  
ATOM   5031  CA  SER A 338      12.332  15.023  -0.348  1.00 97.79           C  
ATOM   5032  HA  SER A 338      11.686  14.165  -0.534  1.00 97.79           H  
ATOM   5033  C   SER A 338      11.980  16.057  -1.419  1.00 97.79           C  
ATOM   5034  CB  SER A 338      11.991  15.532   1.055  1.00 97.79           C  
ATOM   5035  HB2 SER A 338      12.085  14.710   1.764  1.00 97.79           H  
ATOM   5036  HB3 SER A 338      10.956  15.875   1.060  1.00 97.79           H  
ATOM   5037  O   SER A 338      10.952  15.896  -2.073  1.00 97.79           O  
ATOM   5038  OG  SER A 338      12.835  16.588   1.462  1.00 97.79           O  
ATOM   5039  HG  SER A 338      13.684  16.204   1.696  1.00 97.79           H  
ATOM   5040  N   LYS A 339      12.854  17.040  -1.700  1.00 95.67           N  
ATOM   5041  H   LYS A 339      13.664  17.152  -1.106  1.00 95.67           H  
ATOM   5042  CA  LYS A 339      12.639  18.007  -2.793  1.00 95.67           C  
ATOM   5043  HA  LYS A 339      11.705  18.531  -2.590  1.00 95.67           H  
ATOM   5044  C   LYS A 339      12.484  17.321  -4.149  1.00 95.67           C  
ATOM   5045  CB  LYS A 339      13.791  19.025  -2.861  1.00 95.67           C  
ATOM   5046  HB2 LYS A 339      14.652  18.590  -3.369  1.00 95.67           H  
ATOM   5047  HB3 LYS A 339      14.097  19.297  -1.851  1.00 95.67           H  
ATOM   5048  O   LYS A 339      11.601  17.692  -4.918  1.00 95.67           O  
ATOM   5049  CG  LYS A 339      13.337  20.300  -3.584  1.00 95.67           C  
ATOM   5050  HG2 LYS A 339      12.989  20.045  -4.585  1.00 95.67           H  
ATOM   5051  HG3 LYS A 339      12.500  20.726  -3.030  1.00 95.67           H  
ATOM   5052  CD  LYS A 339      14.440  21.362  -3.708  1.00 95.67           C  
ATOM   5053  HD2 LYS A 339      15.223  20.998  -4.373  1.00 95.67           H  
ATOM   5054  HD3 LYS A 339      14.860  21.585  -2.728  1.00 95.67           H  
ATOM   5055  CE  LYS A 339      13.772  22.614  -4.286  1.00 95.67           C  
ATOM   5056  HE2 LYS A 339      13.107  22.307  -5.093  1.00 95.67           H  
ATOM   5057  HE3 LYS A 339      13.147  23.060  -3.513  1.00 95.67           H  
ATOM   5058  NZ  LYS A 339      14.710  23.630  -4.820  1.00 95.67           N  
ATOM   5059  HZ1 LYS A 339      14.162  24.411  -5.151  1.00 95.67           H  
ATOM   5060  HZ2 LYS A 339      15.381  23.955  -4.138  1.00 95.67           H  
ATOM   5061  HZ3 LYS A 339      15.154  23.302  -5.666  1.00 95.67           H  
ATOM   5062  N   GLN A 340      13.320  16.320  -4.438  1.00 96.66           N  
ATOM   5063  H   GLN A 340      14.041  16.090  -3.769  1.00 96.66           H  
ATOM   5064  CA  GLN A 340      13.270  15.581  -5.698  1.00 96.66           C  
ATOM   5065  HA  GLN A 340      13.360  16.298  -6.514  1.00 96.66           H  
ATOM   5066  C   GLN A 340      11.924  14.857  -5.860  1.00 96.66           C  
ATOM   5067  CB  GLN A 340      14.454  14.599  -5.779  1.00 96.66           C  
ATOM   5068  HB2 GLN A 340      15.362  15.084  -5.422  1.00 96.66           H  
ATOM   5069  HB3 GLN A 340      14.251  13.739  -5.140  1.00 96.66           H  
ATOM   5070  O   GLN A 340      11.302  14.973  -6.913  1.00 96.66           O  
ATOM   5071  CG  GLN A 340      14.708  14.126  -7.220  1.00 96.66           C  
ATOM   5072  HG2 GLN A 340      13.758  13.910  -7.709  1.00 96.66           H  
ATOM   5073  HG3 GLN A 340      15.202  14.920  -7.781  1.00 96.66           H  
ATOM   5074  CD  GLN A 340      15.571  12.868  -7.268  1.00 96.66           C  
ATOM   5075  NE2 GLN A 340      14.957  11.715  -7.422  1.00 96.66           N  
ATOM   5076 HE21 GLN A 340      13.948  11.690  -7.459  1.00 96.66           H  
ATOM   5077 HE22 GLN A 340      15.476  10.872  -7.222  1.00 96.66           H  
ATOM   5078  OE1 GLN A 340      16.790  12.880  -7.165  1.00 96.66           O  
ATOM   5079  N   VAL A 341      11.440  14.173  -4.818  1.00 97.97           N  
ATOM   5080  H   VAL A 341      11.998  14.108  -3.978  1.00 97.97           H  
ATOM   5081  CA  VAL A 341      10.156  13.449  -4.864  1.00 97.97           C  
ATOM   5082  HA  VAL A 341      10.114  12.891  -5.799  1.00 97.97           H  
ATOM   5083  C   VAL A 341       8.960  14.407  -4.890  1.00 97.97           C  
ATOM   5084  CB  VAL A 341      10.062  12.414  -3.725  1.00 97.97           C  
ATOM   5085  HB  VAL A 341      10.174  12.917  -2.765  1.00 97.97           H  
ATOM   5086  O   VAL A 341       8.025  14.186  -5.656  1.00 97.97           O  
ATOM   5087  CG1 VAL A 341       8.738  11.642  -3.729  1.00 97.97           C  
ATOM   5088 HG11 VAL A 341       8.746  10.890  -2.939  1.00 97.97           H  
ATOM   5089 HG12 VAL A 341       8.601  11.144  -4.689  1.00 97.97           H  
ATOM   5090 HG13 VAL A 341       7.899  12.315  -3.553  1.00 97.97           H  
ATOM   5091  CG2 VAL A 341      11.185  11.384  -3.892  1.00 97.97           C  
ATOM   5092 HG21 VAL A 341      11.141  10.954  -4.893  1.00 97.97           H  
ATOM   5093 HG22 VAL A 341      12.159  11.851  -3.750  1.00 97.97           H  
ATOM   5094 HG23 VAL A 341      11.077  10.578  -3.165  1.00 97.97           H  
ATOM   5095  N   MET A 342       8.995  15.522  -4.152  1.00 96.67           N  
ATOM   5096  H   MET A 342       9.769  15.668  -3.518  1.00 96.67           H  
ATOM   5097  CA  MET A 342       7.944  16.549  -4.239  1.00 96.67           C  
ATOM   5098  HA  MET A 342       6.975  16.062  -4.130  1.00 96.67           H  
ATOM   5099  C   MET A 342       7.912  17.243  -5.613  1.00 96.67           C  
ATOM   5100  CB  MET A 342       8.079  17.586  -3.111  1.00 96.67           C  
ATOM   5101  HB2 MET A 342       9.071  18.035  -3.152  1.00 96.67           H  
ATOM   5102  HB3 MET A 342       7.348  18.376  -3.286  1.00 96.67           H  
ATOM   5103  O   MET A 342       6.831  17.628  -6.065  1.00 96.67           O  
ATOM   5104  CG  MET A 342       7.836  17.046  -1.693  1.00 96.67           C  
ATOM   5105  HG2 MET A 342       7.876  17.898  -1.014  1.00 96.67           H  
ATOM   5106  HG3 MET A 342       8.649  16.376  -1.414  1.00 96.67           H  
ATOM   5107  SD  MET A 342       6.260  16.195  -1.391  1.00 96.67           S  
ATOM   5108  CE  MET A 342       6.790  14.474  -1.608  1.00 96.67           C  
ATOM   5109  HE1 MET A 342       7.130  14.315  -2.631  1.00 96.67           H  
ATOM   5110  HE2 MET A 342       5.952  13.806  -1.407  1.00 96.67           H  
ATOM   5111  HE3 MET A 342       7.602  14.247  -0.918  1.00 96.67           H  
ATOM   5112  N   SER A 343       9.057  17.359  -6.304  1.00 95.54           N  
ATOM   5113  H   SER A 343       9.921  17.095  -5.853  1.00 95.54           H  
ATOM   5114  CA  SER A 343       9.107  17.789  -7.711  1.00 95.54           C  
ATOM   5115  HA  SER A 343       8.524  18.703  -7.817  1.00 95.54           H  
ATOM   5116  C   SER A 343       8.473  16.743  -8.618  1.00 95.54           C  
ATOM   5117  CB  SER A 343      10.533  18.092  -8.182  1.00 95.54           C  
ATOM   5118  HB2 SER A 343      11.042  18.670  -7.411  1.00 95.54           H  
ATOM   5119  HB3 SER A 343      11.084  17.166  -8.342  1.00 95.54           H  
ATOM   5120  O   SER A 343       7.522  17.071  -9.309  1.00 95.54           O  
ATOM   5121  OG  SER A 343      10.522  18.859  -9.377  1.00 95.54           O  
ATOM   5122  HG  SER A 343      10.051  18.413 -10.084  1.00 95.54           H  
ATOM   5123  N   GLN A 344       8.894  15.475  -8.546  1.00 95.37           N  
ATOM   5124  H   GLN A 344       9.658  15.256  -7.923  1.00 95.37           H  
ATOM   5125  CA  GLN A 344       8.318  14.388  -9.353  1.00 95.37           C  
ATOM   5126  HA  GLN A 344       8.538  14.568 -10.406  1.00 95.37           H  
ATOM   5127  C   GLN A 344       6.789  14.293  -9.209  1.00 95.37           C  
ATOM   5128  CB  GLN A 344       8.938  13.052  -8.919  1.00 95.37           C  
ATOM   5129  HB2 GLN A 344       8.365  12.235  -9.357  1.00 95.37           H  
ATOM   5130  HB3 GLN A 344       8.849  12.973  -7.836  1.00 95.37           H  
ATOM   5131  O   GLN A 344       6.083  14.100 -10.198  1.00 95.37           O  
ATOM   5132  CG  GLN A 344      10.409  12.870  -9.334  1.00 95.37           C  
ATOM   5133  HG2 GLN A 344      10.452  12.711 -10.411  1.00 95.37           H  
ATOM   5134  HG3 GLN A 344      10.983  13.769  -9.108  1.00 95.37           H  
ATOM   5135  CD  GLN A 344      11.066  11.686  -8.621  1.00 95.37           C  
ATOM   5136  NE2 GLN A 344      12.193  11.190  -9.082  1.00 95.37           N  
ATOM   5137 HE21 GLN A 344      12.457  10.319  -8.643  1.00 95.37           H  
ATOM   5138 HE22 GLN A 344      12.576  11.521  -9.956  1.00 95.37           H  
ATOM   5139  OE1 GLN A 344      10.598  11.167  -7.628  1.00 95.37           O  
ATOM   5140  N   ILE A 345       6.269  14.464  -7.989  1.00 95.98           N  
ATOM   5141  H   ILE A 345       6.907  14.554  -7.211  1.00 95.98           H  
ATOM   5142  CA  ILE A 345       4.827  14.493  -7.719  1.00 95.98           C  
ATOM   5143  HA  ILE A 345       4.372  13.634  -8.211  1.00 95.98           H  
ATOM   5144  C   ILE A 345       4.177  15.730  -8.356  1.00 95.98           C  
ATOM   5145  CB  ILE A 345       4.575  14.347  -6.200  1.00 95.98           C  
ATOM   5146  HB  ILE A 345       5.228  15.039  -5.668  1.00 95.98           H  
ATOM   5147  O   ILE A 345       3.171  15.573  -9.047  1.00 95.98           O  
ATOM   5148  CG1 ILE A 345       4.928  12.899  -5.783  1.00 95.98           C  
ATOM   5149 HG12 ILE A 345       4.266  12.200  -6.294  1.00 95.98           H  
ATOM   5150 HG13 ILE A 345       5.948  12.671  -6.093  1.00 95.98           H  
ATOM   5151  CG2 ILE A 345       3.124  14.680  -5.816  1.00 95.98           C  
ATOM   5152 HG21 ILE A 345       2.428  14.069  -6.390  1.00 95.98           H  
ATOM   5153 HG22 ILE A 345       2.960  14.516  -4.751  1.00 95.98           H  
ATOM   5154 HG23 ILE A 345       2.927  15.735  -6.008  1.00 95.98           H  
ATOM   5155  CD1 ILE A 345       4.843  12.635  -4.278  1.00 95.98           C  
ATOM   5156 HD11 ILE A 345       5.368  11.708  -4.048  1.00 95.98           H  
ATOM   5157 HD12 ILE A 345       5.302  13.457  -3.730  1.00 95.98           H  
ATOM   5158 HD13 ILE A 345       3.800  12.525  -3.981  1.00 95.98           H  
ATOM   5159  N   LYS A 346       4.773  16.925  -8.226  1.00 94.01           N  
ATOM   5160  H   LYS A 346       5.635  16.972  -7.701  1.00 94.01           H  
ATOM   5161  CA  LYS A 346       4.289  18.154  -8.885  1.00 94.01           C  
ATOM   5162  HA  LYS A 346       3.254  18.321  -8.588  1.00 94.01           H  
ATOM   5163  C   LYS A 346       4.288  18.050 -10.409  1.00 94.01           C  
ATOM   5164  CB  LYS A 346       5.134  19.352  -8.434  1.00 94.01           C  
ATOM   5165  HB2 LYS A 346       5.165  19.373  -7.345  1.00 94.01           H  
ATOM   5166  HB3 LYS A 346       6.155  19.249  -8.804  1.00 94.01           H  
ATOM   5167  O   LYS A 346       3.311  18.441 -11.041  1.00 94.01           O  
ATOM   5168  CG  LYS A 346       4.542  20.674  -8.946  1.00 94.01           C  
ATOM   5169  HG2 LYS A 346       3.492  20.732  -8.661  1.00 94.01           H  
ATOM   5170  HG3 LYS A 346       4.624  20.728 -10.032  1.00 94.01           H  
ATOM   5171  CD  LYS A 346       5.296  21.850  -8.327  1.00 94.01           C  
ATOM   5172  HD2 LYS A 346       5.236  21.744  -7.244  1.00 94.01           H  
ATOM   5173  HD3 LYS A 346       6.339  21.811  -8.642  1.00 94.01           H  
ATOM   5174  CE  LYS A 346       4.675  23.187  -8.736  1.00 94.01           C  
ATOM   5175  HE2 LYS A 346       3.594  23.112  -8.619  1.00 94.01           H  
ATOM   5176  HE3 LYS A 346       4.889  23.361  -9.791  1.00 94.01           H  
ATOM   5177  NZ  LYS A 346       5.194  24.298  -7.897  1.00 94.01           N  
ATOM   5178  HZ1 LYS A 346       6.201  24.353  -7.955  1.00 94.01           H  
ATOM   5179  HZ2 LYS A 346       4.938  24.152  -6.931  1.00 94.01           H  
ATOM   5180  HZ3 LYS A 346       4.801  25.181  -8.188  1.00 94.01           H  
ATOM   5181  N   ASP A 347       5.349  17.496 -10.984  1.00 93.90           N  
ATOM   5182  H   ASP A 347       6.124  17.257 -10.383  1.00 93.90           H  
ATOM   5183  CA  ASP A 347       5.546  17.330 -12.425  1.00 93.90           C  
ATOM   5184  HA  ASP A 347       5.351  18.282 -12.920  1.00 93.90           H  
ATOM   5185  C   ASP A 347       4.564  16.296 -13.008  1.00 93.90           C  
ATOM   5186  CB  ASP A 347       7.016  16.942 -12.690  1.00 93.90           C  
ATOM   5187  HB2 ASP A 347       7.228  15.999 -12.187  1.00 93.90           H  
ATOM   5188  HB3 ASP A 347       7.146  16.785 -13.761  1.00 93.90           H  
ATOM   5189  O   ASP A 347       4.089  16.445 -14.133  1.00 93.90           O  
ATOM   5190  CG  ASP A 347       8.032  18.007 -12.230  1.00 93.90           C  
ATOM   5191  OD1 ASP A 347       7.707  19.211 -12.333  1.00 93.90           O  
ATOM   5192  OD2 ASP A 347       9.136  17.620 -11.769  1.00 93.90           O  
ATOM   5193  N   ALA A 348       4.174  15.289 -12.215  1.00 92.10           N  
ATOM   5194  H   ALA A 348       4.644  15.172 -11.329  1.00 92.10           H  
ATOM   5195  CA  ALA A 348       3.064  14.389 -12.532  1.00 92.10           C  
ATOM   5196  HA  ALA A 348       3.162  14.083 -13.574  1.00 92.10           H  
ATOM   5197  C   ALA A 348       1.676  15.053 -12.386  1.00 92.10           C  
ATOM   5198  CB  ALA A 348       3.188  13.142 -11.649  1.00 92.10           C  
ATOM   5199  HB1 ALA A 348       2.418  12.421 -11.924  1.00 92.10           H  
ATOM   5200  HB2 ALA A 348       4.169  12.687 -11.789  1.00 92.10           H  
ATOM   5201  HB3 ALA A 348       3.069  13.414 -10.600  1.00 92.10           H  
ATOM   5202  O   ALA A 348       0.683  14.507 -12.869  1.00 92.10           O  
ATOM   5203  N   GLY A 349       1.601  16.217 -11.735  1.00 90.45           N  
ATOM   5204  H   GLY A 349       2.468  16.628 -11.418  1.00 90.45           H  
ATOM   5205  CA  GLY A 349       0.386  16.994 -11.503  1.00 90.45           C  
ATOM   5206  HA2 GLY A 349       0.618  18.042 -11.689  1.00 90.45           H  
ATOM   5207  HA3 GLY A 349      -0.385  16.684 -12.208  1.00 90.45           H  
ATOM   5208  C   GLY A 349      -0.194  16.892 -10.089  1.00 90.45           C  
ATOM   5209  O   GLY A 349      -1.269  17.443  -9.868  1.00 90.45           O  
ATOM   5210  N   GLY A 350       0.459  16.224  -9.139  1.00 92.94           N  
ATOM   5211  H   GLY A 350       1.378  15.864  -9.355  1.00 92.94           H  
ATOM   5212  CA  GLY A 350       0.001  16.083  -7.752  1.00 92.94           C  
ATOM   5213  HA2 GLY A 350      -1.089  16.075  -7.728  1.00 92.94           H  
ATOM   5214  HA3 GLY A 350       0.339  15.123  -7.362  1.00 92.94           H  
ATOM   5215  C   GLY A 350       0.508  17.179  -6.805  1.00 92.94           C  
ATOM   5216  O   GLY A 350       1.638  17.656  -6.910  1.00 92.94           O  
ATOM   5217  N   ASP A 351      -0.318  17.540  -5.829  1.00 93.84           N  
ATOM   5218  H   ASP A 351      -1.221  17.090  -5.783  1.00 93.84           H  
ATOM   5219  CA  ASP A 351       0.042  18.394  -4.699  1.00 93.84           C  
ATOM   5220  HA  ASP A 351       0.930  18.968  -4.964  1.00 93.84           H  
ATOM   5221  C   ASP A 351       0.351  17.536  -3.460  1.00 93.84           C  
ATOM   5222  CB  ASP A 351      -1.073  19.408  -4.399  1.00 93.84           C  
ATOM   5223  HB2 ASP A 351      -1.949  18.870  -4.037  1.00 93.84           H  
ATOM   5224  HB3 ASP A 351      -0.737  20.073  -3.603  1.00 93.84           H  
ATOM   5225  O   ASP A 351      -0.209  16.451  -3.274  1.00 93.84           O  
ATOM   5226  CG  ASP A 351      -1.475  20.258  -5.607  1.00 93.84           C  
ATOM   5227  OD1 ASP A 351      -0.612  20.757  -6.353  1.00 93.84           O  
ATOM   5228  OD2 ASP A 351      -2.698  20.400  -5.858  1.00 93.84           O  
ATOM   5229  N   GLY A 352       1.223  18.014  -2.575  1.00 96.08           N  
ATOM   5230  H   GLY A 352       1.688  18.889  -2.768  1.00 96.08           H  
ATOM   5231  CA  GLY A 352       1.543  17.309  -1.342  1.00 96.08           C  
ATOM   5232  HA2 GLY A 352       0.662  17.320  -0.699  1.00 96.08           H  
ATOM   5233  HA3 GLY A 352       1.760  16.268  -1.578  1.00 96.08           H  
ATOM   5234  C   GLY A 352       2.718  17.860  -0.546  1.00 96.08           C  
ATOM   5235  O   GLY A 352       3.292  18.911  -0.838  1.00 96.08           O  
ATOM   5236  N   ALA A 353       3.024  17.124   0.517  1.00 97.93           N  
ATOM   5237  H   ALA A 353       2.451  16.314   0.703  1.00 97.93           H  
ATOM   5238  CA  ALA A 353       4.057  17.396   1.491  1.00 97.93           C  
ATOM   5239  HA  ALA A 353       4.905  17.858   0.984  1.00 97.93           H  
ATOM   5240  C   ALA A 353       4.539  16.113   2.177  1.00 97.93           C  
ATOM   5241  CB  ALA A 353       3.489  18.350   2.543  1.00 97.93           C  
ATOM   5242  HB1 ALA A 353       4.291  18.645   3.220  1.00 97.93           H  
ATOM   5243  HB2 ALA A 353       2.714  17.847   3.120  1.00 97.93           H  
ATOM   5244  HB3 ALA A 353       3.065  19.231   2.061  1.00 97.93           H  
ATOM   5245  O   ALA A 353       3.819  15.116   2.259  1.00 97.93           O  
ATOM   5246  N   VAL A 354       5.738  16.188   2.747  1.00 98.72           N  
ATOM   5247  H   VAL A 354       6.261  17.042   2.612  1.00 98.72           H  
ATOM   5248  CA  VAL A 354       6.343  15.167   3.604  1.00 98.72           C  
ATOM   5249  HA  VAL A 354       5.555  14.531   4.005  1.00 98.72           H  
ATOM   5250  C   VAL A 354       7.055  15.813   4.788  1.00 98.72           C  
ATOM   5251  CB  VAL A 354       7.327  14.266   2.830  1.00 98.72           C  
ATOM   5252  HB  VAL A 354       7.836  13.623   3.547  1.00 98.72           H  
ATOM   5253  O   VAL A 354       7.628  16.903   4.680  1.00 98.72           O  
ATOM   5254  CG1 VAL A 354       6.588  13.360   1.845  1.00 98.72           C  
ATOM   5255 HG11 VAL A 354       6.088  13.959   1.085  1.00 98.72           H  
ATOM   5256 HG12 VAL A 354       7.285  12.672   1.367  1.00 98.72           H  
ATOM   5257 HG13 VAL A 354       5.844  12.773   2.384  1.00 98.72           H  
ATOM   5258  CG2 VAL A 354       8.399  15.059   2.065  1.00 98.72           C  
ATOM   5259 HG21 VAL A 354       9.071  14.368   1.557  1.00 98.72           H  
ATOM   5260 HG22 VAL A 354       7.937  15.706   1.320  1.00 98.72           H  
ATOM   5261 HG23 VAL A 354       8.981  15.666   2.758  1.00 98.72           H  
ATOM   5262  N   ILE A 355       7.063  15.103   5.915  1.00 98.80           N  
ATOM   5263  H   ILE A 355       6.541  14.239   5.929  1.00 98.80           H  
ATOM   5264  CA  ILE A 355       8.035  15.317   6.991  1.00 98.80           C  
ATOM   5265  HA  ILE A 355       8.611  16.214   6.763  1.00 98.80           H  
ATOM   5266  C   ILE A 355       9.019  14.155   6.996  1.00 98.80           C  
ATOM   5267  CB  ILE A 355       7.371  15.564   8.363  1.00 98.80           C  
ATOM   5268  HB  ILE A 355       8.158  15.875   9.051  1.00 98.80           H  
ATOM   5269  O   ILE A 355       8.607  13.005   6.867  1.00 98.80           O  
ATOM   5270  CG1 ILE A 355       6.680  14.322   8.959  1.00 98.80           C  
ATOM   5271 HG12 ILE A 355       5.913  13.969   8.270  1.00 98.80           H  
ATOM   5272 HG13 ILE A 355       7.414  13.525   9.072  1.00 98.80           H  
ATOM   5273  CG2 ILE A 355       6.378  16.725   8.220  1.00 98.80           C  
ATOM   5274 HG21 ILE A 355       6.170  17.175   9.191  1.00 98.80           H  
ATOM   5275 HG22 ILE A 355       6.802  17.470   7.547  1.00 98.80           H  
ATOM   5276 HG23 ILE A 355       5.452  16.362   7.774  1.00 98.80           H  
ATOM   5277  CD1 ILE A 355       6.055  14.569  10.340  1.00 98.80           C  
ATOM   5278 HD11 ILE A 355       5.620  13.637  10.701  1.00 98.80           H  
ATOM   5279 HD12 ILE A 355       5.271  15.325  10.294  1.00 98.80           H  
ATOM   5280 HD13 ILE A 355       6.818  14.912  11.038  1.00 98.80           H  
ATOM   5281  N   VAL A 356      10.310  14.455   7.121  1.00 98.74           N  
ATOM   5282  H   VAL A 356      10.568  15.428   7.201  1.00 98.74           H  
ATOM   5283  CA  VAL A 356      11.396  13.469   7.056  1.00 98.74           C  
ATOM   5284  HA  VAL A 356      10.966  12.470   7.130  1.00 98.74           H  
ATOM   5285  C   VAL A 356      12.346  13.675   8.231  1.00 98.74           C  
ATOM   5286  CB  VAL A 356      12.159  13.555   5.718  1.00 98.74           C  
ATOM   5287  HB  VAL A 356      12.692  14.505   5.668  1.00 98.74           H  
ATOM   5288  O   VAL A 356      12.715  14.812   8.515  1.00 98.74           O  
ATOM   5289  CG1 VAL A 356      13.183  12.420   5.598  1.00 98.74           C  
ATOM   5290 HG11 VAL A 356      13.652  12.442   4.614  1.00 98.74           H  
ATOM   5291 HG12 VAL A 356      13.955  12.536   6.359  1.00 98.74           H  
ATOM   5292 HG13 VAL A 356      12.690  11.458   5.740  1.00 98.74           H  
ATOM   5293  CG2 VAL A 356      11.226  13.471   4.503  1.00 98.74           C  
ATOM   5294 HG21 VAL A 356      10.626  12.562   4.555  1.00 98.74           H  
ATOM   5295 HG22 VAL A 356      10.564  14.336   4.475  1.00 98.74           H  
ATOM   5296 HG23 VAL A 356      11.814  13.464   3.585  1.00 98.74           H  
ATOM   5297  N   LEU A 357      12.761  12.592   8.892  1.00 97.90           N  
ATOM   5298  H   LEU A 357      12.368  11.700   8.625  1.00 97.90           H  
ATOM   5299  CA  LEU A 357      13.651  12.629  10.059  1.00 97.90           C  
ATOM   5300  HA  LEU A 357      14.203  13.568  10.049  1.00 97.90           H  
ATOM   5301  C   LEU A 357      14.664  11.472  10.023  1.00 97.90           C  
ATOM   5302  CB  LEU A 357      12.755  12.611  11.312  1.00 97.90           C  
ATOM   5303  HB2 LEU A 357      12.166  11.693  11.299  1.00 97.90           H  
ATOM   5304  HB3 LEU A 357      12.068  13.454  11.228  1.00 97.90           H  
ATOM   5305  O   LEU A 357      14.266  10.310   9.935  1.00 97.90           O  
ATOM   5306  CG  LEU A 357      13.451  12.717  12.678  1.00 97.90           C  
ATOM   5307  HG  LEU A 357      14.089  11.846  12.827  1.00 97.90           H  
ATOM   5308  CD1 LEU A 357      14.290  13.986  12.821  1.00 97.90           C  
ATOM   5309 HD11 LEU A 357      13.704  14.863  12.545  1.00 97.90           H  
ATOM   5310 HD12 LEU A 357      14.638  14.093  13.848  1.00 97.90           H  
ATOM   5311 HD13 LEU A 357      15.166  13.916  12.176  1.00 97.90           H  
ATOM   5312  CD2 LEU A 357      12.377  12.740  13.771  1.00 97.90           C  
ATOM   5313 HD21 LEU A 357      11.804  11.814  13.734  1.00 97.90           H  
ATOM   5314 HD22 LEU A 357      11.706  13.586  13.619  1.00 97.90           H  
ATOM   5315 HD23 LEU A 357      12.837  12.837  14.754  1.00 97.90           H  
ATOM   5316  N   THR A 358      15.969  11.761  10.092  1.00 96.35           N  
ATOM   5317  H   THR A 358      16.238  12.732  10.158  1.00 96.35           H  
ATOM   5318  CA  THR A 358      17.029  10.731  10.189  1.00 96.35           C  
ATOM   5319  HA  THR A 358      16.662   9.814   9.728  1.00 96.35           H  
ATOM   5320  C   THR A 358      17.364  10.410  11.643  1.00 96.35           C  
ATOM   5321  CB  THR A 358      18.337  11.090   9.449  1.00 96.35           C  
ATOM   5322  HB  THR A 358      18.912  10.172   9.335  1.00 96.35           H  
ATOM   5323  O   THR A 358      17.197  11.248  12.527  1.00 96.35           O  
ATOM   5324  CG2 THR A 358      18.120  11.666   8.061  1.00 96.35           C  
ATOM   5325 HG21 THR A 358      17.625  12.634   8.133  1.00 96.35           H  
ATOM   5326 HG22 THR A 358      19.081  11.791   7.561  1.00 96.35           H  
ATOM   5327 HG23 THR A 358      17.516  10.973   7.475  1.00 96.35           H  
ATOM   5328  OG1 THR A 358      19.140  11.998  10.170  1.00 96.35           O  
ATOM   5329  HG1 THR A 358      19.691  12.452   9.528  1.00 96.35           H  
ATOM   5330  N   ARG A 359      17.969   9.241  11.908  1.00 93.65           N  
ATOM   5331  H   ARG A 359      18.073   8.579  11.152  1.00 93.65           H  
ATOM   5332  CA  ARG A 359      18.509   8.894  13.242  1.00 93.65           C  
ATOM   5333  HA  ARG A 359      17.696   8.876  13.967  1.00 93.65           H  
ATOM   5334  C   ARG A 359      19.542   9.886  13.793  1.00 93.65           C  
ATOM   5335  CB  ARG A 359      19.188   7.522  13.210  1.00 93.65           C  
ATOM   5336  HB2 ARG A 359      19.979   7.533  12.461  1.00 93.65           H  
ATOM   5337  HB3 ARG A 359      19.652   7.352  14.182  1.00 93.65           H  
ATOM   5338  O   ARG A 359      19.872   9.812  14.971  1.00 93.65           O  
ATOM   5339  CG  ARG A 359      18.248   6.351  12.925  1.00 93.65           C  
ATOM   5340  HG2 ARG A 359      17.402   6.355  13.613  1.00 93.65           H  
ATOM   5341  HG3 ARG A 359      17.881   6.415  11.901  1.00 93.65           H  
ATOM   5342  CD  ARG A 359      19.043   5.056  13.096  1.00 93.65           C  
ATOM   5343  HD2 ARG A 359      19.993   5.132  12.567  1.00 93.65           H  
ATOM   5344  HD3 ARG A 359      18.459   4.253  12.646  1.00 93.65           H  
ATOM   5345  NE  ARG A 359      19.258   4.708  14.502  1.00 93.65           N  
ATOM   5346  HE  ARG A 359      18.849   5.338  15.178  1.00 93.65           H  
ATOM   5347  NH1 ARG A 359      20.286   2.697  14.166  1.00 93.65           N  
ATOM   5348 HH11 ARG A 359      20.724   1.860  14.523  1.00 93.65           H  
ATOM   5349 HH12 ARG A 359      20.284   2.893  13.175  1.00 93.65           H  
ATOM   5350  NH2 ARG A 359      19.778   3.370  16.250  1.00 93.65           N  
ATOM   5351 HH21 ARG A 359      20.116   2.496  16.627  1.00 93.65           H  
ATOM   5352 HH22 ARG A 359      19.317   4.026  16.865  1.00 93.65           H  
ATOM   5353  CZ  ARG A 359      19.773   3.593  14.966  1.00 93.65           C  
ATOM   5354  N   LYS A 360      20.091  10.781  12.964  1.00 90.05           N  
ATOM   5355  H   LYS A 360      19.732  10.833  12.022  1.00 90.05           H  
ATOM   5356  CA  LYS A 360      21.062  11.803  13.385  1.00 90.05           C  
ATOM   5357  HA  LYS A 360      21.689  11.398  14.180  1.00 90.05           H  
ATOM   5358  C   LYS A 360      20.397  13.051  13.978  1.00 90.05           C  
ATOM   5359  CB  LYS A 360      21.966  12.183  12.204  1.00 90.05           C  
ATOM   5360  HB2 LYS A 360      22.678  12.939  12.535  1.00 90.05           H  
ATOM   5361  HB3 LYS A 360      21.349  12.634  11.426  1.00 90.05           H  
ATOM   5362  O   LYS A 360      21.107  13.934  14.446  1.00 90.05           O  
ATOM   5363  CG  LYS A 360      22.753  11.001  11.615  1.00 90.05           C  
ATOM   5364  HG2 LYS A 360      22.072  10.203  11.318  1.00 90.05           H  
ATOM   5365  HG3 LYS A 360      23.460  10.621  12.352  1.00 90.05           H  
ATOM   5366  CD  LYS A 360      23.499  11.499  10.376  1.00 90.05           C  
ATOM   5367  HD2 LYS A 360      22.764  11.926   9.693  1.00 90.05           H  
ATOM   5368  HD3 LYS A 360      24.195  12.288  10.659  1.00 90.05           H  
ATOM   5369  CE  LYS A 360      24.245  10.384   9.647  1.00 90.05           C  
ATOM   5370  HE2 LYS A 360      25.093  10.060  10.250  1.00 90.05           H  
ATOM   5371  HE3 LYS A 360      23.566   9.541   9.513  1.00 90.05           H  
ATOM   5372  NZ  LYS A 360      24.684  10.893   8.327  1.00 90.05           N  
ATOM   5373  HZ1 LYS A 360      25.294  11.690   8.440  1.00 90.05           H  
ATOM   5374  HZ2 LYS A 360      25.137  10.178   7.775  1.00 90.05           H  
ATOM   5375  HZ3 LYS A 360      23.879  11.237   7.823  1.00 90.05           H  
ATOM   5376  N   GLY A 361      19.063  13.139  13.954  1.00 91.52           N  
ATOM   5377  H   GLY A 361      18.532  12.378  13.556  1.00 91.52           H  
ATOM   5378  CA  GLY A 361      18.334  14.359  14.310  1.00 91.52           C  
ATOM   5379  HA2 GLY A 361      17.304  14.102  14.557  1.00 91.52           H  
ATOM   5380  HA3 GLY A 361      18.789  14.824  15.185  1.00 91.52           H  
ATOM   5381  C   GLY A 361      18.291  15.389  13.179  1.00 91.52           C  
ATOM   5382  O   GLY A 361      18.063  16.565  13.440  1.00 91.52           O  
ATOM   5383  N   GLU A 362      18.531  14.980  11.931  1.00 92.12           N  
ATOM   5384  H   GLU A 362      18.685  13.997  11.760  1.00 92.12           H  
ATOM   5385  CA  GLU A 362      18.300  15.832  10.760  1.00 92.12           C  
ATOM   5386  HA  GLU A 362      18.551  16.866  10.995  1.00 92.12           H  
ATOM   5387  C   GLU A 362      16.812  15.748  10.409  1.00 92.12           C  
ATOM   5388  CB  GLU A 362      19.169  15.387   9.570  1.00 92.12           C  
ATOM   5389  HB2 GLU A 362      18.969  16.041   8.721  1.00 92.12           H  
ATOM   5390  HB3 GLU A 362      18.841  14.386   9.290  1.00 92.12           H  
ATOM   5391  O   GLU A 362      16.321  14.663  10.092  1.00 92.12           O  
ATOM   5392  CG  GLU A 362      20.689  15.397   9.849  1.00 92.12           C  
ATOM   5393  HG2 GLU A 362      20.877  15.121  10.886  1.00 92.12           H  
ATOM   5394  HG3 GLU A 362      21.059  16.413   9.711  1.00 92.12           H  
ATOM   5395  CD  GLU A 362      21.489  14.416   8.967  1.00 92.12           C  
ATOM   5396  OE1 GLU A 362      22.717  14.608   8.813  1.00 92.12           O  
ATOM   5397  OE2 GLU A 362      20.921  13.381   8.541  1.00 92.12           O  
ATOM   5398  N   GLY A 363      16.099  16.871  10.484  1.00 95.03           N  
ATOM   5399  H   GLY A 363      16.586  17.725  10.714  1.00 95.03           H  
ATOM   5400  CA  GLY A 363      14.683  16.988  10.143  1.00 95.03           C  
ATOM   5401  HA2 GLY A 363      14.155  17.468  10.966  1.00 95.03           H  
ATOM   5402  HA3 GLY A 363      14.248  15.999   9.999  1.00 95.03           H  
ATOM   5403  C   GLY A 363      14.473  17.827   8.883  1.00 95.03           C  
ATOM   5404  O   GLY A 363      15.215  18.777   8.636  1.00 95.03           O  
ATOM   5405  N   ALA A 364      13.456  17.507   8.084  1.00 95.84           N  
ATOM   5406  H   ALA A 364      12.941  16.662   8.290  1.00 95.84           H  
ATOM   5407  CA  ALA A 364      13.030  18.312   6.941  1.00 95.84           C  
ATOM   5408  HA  ALA A 364      13.349  19.341   7.110  1.00 95.84           H  
ATOM   5409  C   ALA A 364      11.505  18.332   6.780  1.00 95.84           C  
ATOM   5410  CB  ALA A 364      13.722  17.814   5.664  1.00 95.84           C  
ATOM   5411  HB1 ALA A 364      13.417  16.789   5.453  1.00 95.84           H  
ATOM   5412  HB2 ALA A 364      13.441  18.447   4.822  1.00 95.84           H  
ATOM   5413  HB3 ALA A 364      14.804  17.852   5.790  1.00 95.84           H  
ATOM   5414  O   ALA A 364      10.846  17.296   6.859  1.00 95.84           O  
ATOM   5415  N   PHE A 365      10.960  19.515   6.498  1.00 96.46           N  
ATOM   5416  H   PHE A 365      11.563  20.325   6.516  1.00 96.46           H  
ATOM   5417  CA  PHE A 365       9.625  19.693   5.926  1.00 96.46           C  
ATOM   5418  HA  PHE A 365       9.046  18.774   6.020  1.00 96.46           H  
ATOM   5419  C   PHE A 365       9.790  20.033   4.444  1.00 96.46           C  
ATOM   5420  CB  PHE A 365       8.879  20.828   6.646  1.00 96.46           C  
ATOM   5421  HB2 PHE A 365       7.857  20.855   6.267  1.00 96.46           H  
ATOM   5422  HB3 PHE A 365       9.341  21.780   6.382  1.00 96.46           H  
ATOM   5423  O   PHE A 365      10.482  21.003   4.136  1.00 96.46           O  
ATOM   5424  CG  PHE A 365       8.839  20.726   8.158  1.00 96.46           C  
ATOM   5425  CD1 PHE A 365       7.869  19.923   8.780  1.00 96.46           C  
ATOM   5426  HD1 PHE A 365       7.138  19.410   8.173  1.00 96.46           H  
ATOM   5427  CD2 PHE A 365       9.744  21.460   8.947  1.00 96.46           C  
ATOM   5428  HD2 PHE A 365      10.493  22.080   8.477  1.00 96.46           H  
ATOM   5429  CE1 PHE A 365       7.823  19.814  10.180  1.00 96.46           C  
ATOM   5430  HE1 PHE A 365       7.087  19.182  10.654  1.00 96.46           H  
ATOM   5431  CE2 PHE A 365       9.681  21.380  10.349  1.00 96.46           C  
ATOM   5432  HE2 PHE A 365      10.378  21.949  10.946  1.00 96.46           H  
ATOM   5433  CZ  PHE A 365       8.725  20.551  10.963  1.00 96.46           C  
ATOM   5434  HZ  PHE A 365       8.685  20.470  12.039  1.00 96.46           H  
ATOM   5435  N   SER A 366       9.159  19.286   3.539  1.00 96.35           N  
ATOM   5436  H   SER A 366       8.597  18.506   3.849  1.00 96.35           H  
ATOM   5437  CA  SER A 366       9.133  19.603   2.103  1.00 96.35           C  
ATOM   5438  HA  SER A 366       9.488  20.622   1.949  1.00 96.35           H  
ATOM   5439  C   SER A 366       7.705  19.524   1.586  1.00 96.35           C  
ATOM   5440  CB  SER A 366      10.045  18.661   1.316  1.00 96.35           C  
ATOM   5441  HB2 SER A 366      11.057  18.716   1.718  1.00 96.35           H  
ATOM   5442  HB3 SER A 366       9.678  17.639   1.412  1.00 96.35           H  
ATOM   5443  O   SER A 366       6.976  18.605   1.950  1.00 96.35           O  
ATOM   5444  OG  SER A 366      10.065  19.026  -0.051  1.00 96.35           O  
ATOM   5445  HG  SER A 366      10.282  19.958  -0.124  1.00 96.35           H  
ATOM   5446  N   TYR A 367       7.288  20.507   0.792  1.00 94.96           N  
ATOM   5447  H   TYR A 367       7.937  21.231   0.516  1.00 94.96           H  
ATOM   5448  CA  TYR A 367       5.926  20.621   0.273  1.00 94.96           C  
ATOM   5449  HA  TYR A 367       5.563  19.622   0.032  1.00 94.96           H  
ATOM   5450  C   TYR A 367       5.900  21.410  -1.035  1.00 94.96           C  
ATOM   5451  CB  TYR A 367       4.992  21.224   1.343  1.00 94.96           C  
ATOM   5452  HB2 TYR A 367       3.993  21.343   0.926  1.00 94.96           H  
ATOM   5453  HB3 TYR A 367       4.919  20.495   2.150  1.00 94.96           H  
ATOM   5454  O   TYR A 367       6.884  22.048  -1.405  1.00 94.96           O  
ATOM   5455  CG  TYR A 367       5.418  22.516   2.013  1.00 94.96           C  
ATOM   5456  CD1 TYR A 367       6.361  22.471   3.059  1.00 94.96           C  
ATOM   5457  HD1 TYR A 367       6.787  21.523   3.355  1.00 94.96           H  
ATOM   5458  CD2 TYR A 367       4.824  23.741   1.655  1.00 94.96           C  
ATOM   5459  HD2 TYR A 367       4.095  23.786   0.859  1.00 94.96           H  
ATOM   5460  CE1 TYR A 367       6.752  23.650   3.715  1.00 94.96           C  
ATOM   5461  HE1 TYR A 367       7.492  23.610   4.499  1.00 94.96           H  
ATOM   5462  CE2 TYR A 367       5.189  24.923   2.328  1.00 94.96           C  
ATOM   5463  HE2 TYR A 367       4.767  25.871   2.028  1.00 94.96           H  
ATOM   5464  OH  TYR A 367       6.527  26.004   4.006  1.00 94.96           O  
ATOM   5465  HH  TYR A 367       7.359  25.874   4.467  1.00 94.96           H  
ATOM   5466  CZ  TYR A 367       6.160  24.877   3.348  1.00 94.96           C  
ATOM   5467  N   ASN A 368       4.784  21.339  -1.761  1.00 92.17           N  
ATOM   5468  H   ASN A 368       4.062  20.697  -1.466  1.00 92.17           H  
ATOM   5469  CA  ASN A 368       4.586  22.071  -3.016  1.00 92.17           C  
ATOM   5470  HA  ASN A 368       5.396  22.794  -3.113  1.00 92.17           H  
ATOM   5471  C   ASN A 368       3.309  22.947  -3.042  1.00 92.17           C  
ATOM   5472  CB  ASN A 368       4.729  21.073  -4.184  1.00 92.17           C  
ATOM   5473  HB2 ASN A 368       5.674  20.538  -4.087  1.00 92.17           H  
ATOM   5474  HB3 ASN A 368       4.746  21.639  -5.115  1.00 92.17           H  
ATOM   5475  O   ASN A 368       2.979  23.518  -4.084  1.00 92.17           O  
ATOM   5476  CG  ASN A 368       3.606  20.059  -4.297  1.00 92.17           C  
ATOM   5477  ND2 ASN A 368       3.780  19.031  -5.099  1.00 92.17           N  
ATOM   5478 HD21 ASN A 368       2.971  18.479  -5.345  1.00 92.17           H  
ATOM   5479 HD22 ASN A 368       4.668  18.853  -5.546  1.00 92.17           H  
ATOM   5480  OD1 ASN A 368       2.562  20.194  -3.686  1.00 92.17           O  
ATOM   5481  N   THR A 369       2.635  23.071  -1.894  1.00 91.09           N  
ATOM   5482  H   THR A 369       3.002  22.579  -1.092  1.00 91.09           H  
ATOM   5483  CA  THR A 369       1.414  23.854  -1.627  1.00 91.09           C  
ATOM   5484  HA  THR A 369       0.872  24.004  -2.560  1.00 91.09           H  
ATOM   5485  C   THR A 369       1.715  25.237  -1.016  1.00 91.09           C  
ATOM   5486  CB  THR A 369       0.521  23.068  -0.648  1.00 91.09           C  
ATOM   5487  HB  THR A 369      -0.329  23.684  -0.352  1.00 91.09           H  
ATOM   5488  O   THR A 369       2.833  25.502  -0.591  1.00 91.09           O  
ATOM   5489  CG2 THR A 369      -0.011  21.766  -1.246  1.00 91.09           C  
ATOM   5490 HG21 THR A 369       0.812  21.090  -1.480  1.00 91.09           H  
ATOM   5491 HG22 THR A 369      -0.674  21.284  -0.528  1.00 91.09           H  
ATOM   5492 HG23 THR A 369      -0.567  21.982  -2.158  1.00 91.09           H  
ATOM   5493  OG1 THR A 369       1.273  22.733   0.496  1.00 91.09           O  
ATOM   5494  HG1 THR A 369       0.795  23.012   1.281  1.00 91.09           H  
ATOM   5495  N   GLU A 370       0.700  26.109  -0.895  1.00 87.63           N  
ATOM   5496  H   GLU A 370      -0.195  25.863  -1.292  1.00 87.63           H  
ATOM   5497  CA  GLU A 370       0.791  27.438  -0.234  1.00 87.63           C  
ATOM   5498  HA  GLU A 370       1.509  28.059  -0.768  1.00 87.63           H  
ATOM   5499  C   GLU A 370       1.241  27.367   1.244  1.00 87.63           C  
ATOM   5500  CB  GLU A 370      -0.608  28.089  -0.310  1.00 87.63           C  
ATOM   5501  HB2 GLU A 370      -0.965  28.022  -1.338  1.00 87.63           H  
ATOM   5502  HB3 GLU A 370      -1.284  27.508   0.317  1.00 87.63           H  
ATOM   5503  O   GLU A 370       1.795  28.316   1.806  1.00 87.63           O  
ATOM   5504  CG  GLU A 370      -0.677  29.569   0.123  1.00 87.63           C  
ATOM   5505  HG2 GLU A 370      -0.152  30.177  -0.613  1.00 87.63           H  
ATOM   5506  HG3 GLU A 370      -0.172  29.692   1.081  1.00 87.63           H  
ATOM   5507  CD  GLU A 370      -2.121  30.084   0.287  1.00 87.63           C  
ATOM   5508  OE1 GLU A 370      -2.327  30.995   1.126  1.00 87.63           O  
ATOM   5509  OE2 GLU A 370      -3.029  29.549  -0.386  1.00 87.63           O  
ATOM   5510  N   GLY A 371       0.992  26.236   1.901  1.00 90.95           N  
ATOM   5511  H   GLY A 371       0.577  25.467   1.394  1.00 90.95           H  
ATOM   5512  CA  GLY A 371       1.375  26.017   3.283  1.00 90.95           C  
ATOM   5513  HA2 GLY A 371       2.435  26.244   3.396  1.00 90.95           H  
ATOM   5514  HA3 GLY A 371       0.810  26.690   3.928  1.00 90.95           H  
ATOM   5515  C   GLY A 371       1.142  24.586   3.743  1.00 90.95           C  
ATOM   5516  O   GLY A 371       0.643  23.728   3.015  1.00 90.95           O  
ATOM   5517  N   MET A 372       1.530  24.342   4.987  1.00 94.82           N  
ATOM   5518  H   MET A 372       1.880  25.126   5.519  1.00 94.82           H  
ATOM   5519  CA  MET A 372       1.488  23.056   5.659  1.00 94.82           C  
ATOM   5520  HA  MET A 372       0.589  22.513   5.369  1.00 94.82           H  
ATOM   5521  C   MET A 372       1.448  23.282   7.167  1.00 94.82           C  
ATOM   5522  CB  MET A 372       2.736  22.276   5.226  1.00 94.82           C  
ATOM   5523  HB2 MET A 372       3.620  22.862   5.478  1.00 94.82           H  
ATOM   5524  HB3 MET A 372       2.725  22.152   4.143  1.00 94.82           H  
ATOM   5525  O   MET A 372       2.395  23.841   7.728  1.00 94.82           O  
ATOM   5526  CG  MET A 372       2.870  20.893   5.856  1.00 94.82           C  
ATOM   5527  HG2 MET A 372       2.719  20.952   6.934  1.00 94.82           H  
ATOM   5528  HG3 MET A 372       2.113  20.232   5.433  1.00 94.82           H  
ATOM   5529  SD  MET A 372       4.518  20.222   5.528  1.00 94.82           S  
ATOM   5530  CE  MET A 372       4.333  18.565   6.213  1.00 94.82           C  
ATOM   5531  HE1 MET A 372       3.392  18.124   5.885  1.00 94.82           H  
ATOM   5532  HE2 MET A 372       5.158  17.942   5.868  1.00 94.82           H  
ATOM   5533  HE3 MET A 372       4.362  18.641   7.300  1.00 94.82           H  
ATOM   5534  N   TYR A 373       0.386  22.818   7.828  1.00 97.55           N  
ATOM   5535  H   TYR A 373      -0.314  22.300   7.315  1.00 97.55           H  
ATOM   5536  CA  TYR A 373       0.338  22.755   9.287  1.00 97.55           C  
ATOM   5537  HA  TYR A 373       0.502  23.746   9.709  1.00 97.55           H  
ATOM   5538  C   TYR A 373       1.443  21.811   9.746  1.00 97.55           C  
ATOM   5539  CB  TYR A 373      -1.018  22.217   9.754  1.00 97.55           C  
ATOM   5540  HB2 TYR A 373      -1.145  21.207   9.361  1.00 97.55           H  
ATOM   5541  HB3 TYR A 373      -1.016  22.138  10.841  1.00 97.55           H  
ATOM   5542  O   TYR A 373       1.404  20.621   9.435  1.00 97.55           O  
ATOM   5543  CG  TYR A 373      -2.215  23.039   9.341  1.00 97.55           C  
ATOM   5544  CD1 TYR A 373      -2.470  24.285   9.948  1.00 97.55           C  
ATOM   5545  HD1 TYR A 373      -1.800  24.667  10.703  1.00 97.55           H  
ATOM   5546  CD2 TYR A 373      -3.103  22.522   8.382  1.00 97.55           C  
ATOM   5547  HD2 TYR A 373      -2.924  21.557   7.930  1.00 97.55           H  
ATOM   5548  CE1 TYR A 373      -3.621  25.015   9.590  1.00 97.55           C  
ATOM   5549  HE1 TYR A 373      -3.839  25.962  10.061  1.00 97.55           H  
ATOM   5550  CE2 TYR A 373      -4.254  23.245   8.029  1.00 97.55           C  
ATOM   5551  HE2 TYR A 373      -4.961  22.835   7.323  1.00 97.55           H  
ATOM   5552  OH  TYR A 373      -5.660  25.147   8.315  1.00 97.55           O  
ATOM   5553  HH  TYR A 373      -5.993  25.630   9.074  1.00 97.55           H  
ATOM   5554  CZ  TYR A 373      -4.517  24.488   8.632  1.00 97.55           C  
ATOM   5555  N   ARG A 374       2.458  22.329  10.434  1.00 97.74           N  
ATOM   5556  H   ARG A 374       2.455  23.320  10.631  1.00 97.74           H  
ATOM   5557  CA  ARG A 374       3.655  21.553  10.767  1.00 97.74           C  
ATOM   5558  HA  ARG A 374       3.362  20.521  10.961  1.00 97.74           H  
ATOM   5559  C   ARG A 374       4.319  22.061  12.029  1.00 97.74           C  
ATOM   5560  CB  ARG A 374       4.619  21.550   9.565  1.00 97.74           C  
ATOM   5561  HB2 ARG A 374       5.408  20.821   9.748  1.00 97.74           H  
ATOM   5562  HB3 ARG A 374       4.074  21.222   8.680  1.00 97.74           H  
ATOM   5563  O   ARG A 374       4.153  23.219  12.410  1.00 97.74           O  
ATOM   5564  CG  ARG A 374       5.254  22.922   9.289  1.00 97.74           C  
ATOM   5565  HG2 ARG A 374       4.481  23.689   9.326  1.00 97.74           H  
ATOM   5566  HG3 ARG A 374       5.998  23.134  10.058  1.00 97.74           H  
ATOM   5567  CD  ARG A 374       5.929  22.974   7.915  1.00 97.74           C  
ATOM   5568  HD2 ARG A 374       5.195  22.743   7.143  1.00 97.74           H  
ATOM   5569  HD3 ARG A 374       6.705  22.209   7.876  1.00 97.74           H  
ATOM   5570  NE  ARG A 374       6.537  24.294   7.655  1.00 97.74           N  
ATOM   5571  HE  ARG A 374       7.533  24.388   7.799  1.00 97.74           H  
ATOM   5572  NH1 ARG A 374       4.631  25.413   7.001  1.00 97.74           N  
ATOM   5573 HH11 ARG A 374       4.039  24.626   7.224  1.00 97.74           H  
ATOM   5574 HH12 ARG A 374       4.194  26.224   6.586  1.00 97.74           H  
ATOM   5575  NH2 ARG A 374       6.580  26.470   7.042  1.00 97.74           N  
ATOM   5576 HH21 ARG A 374       7.576  26.444   7.207  1.00 97.74           H  
ATOM   5577 HH22 ARG A 374       6.099  27.304   6.738  1.00 97.74           H  
ATOM   5578  CZ  ARG A 374       5.910  25.373   7.224  1.00 97.74           C  
ATOM   5579  N   GLY A 375       5.119  21.215  12.651  1.00 97.46           N  
ATOM   5580  H   GLY A 375       5.199  20.265  12.316  1.00 97.46           H  
ATOM   5581  CA  GLY A 375       5.932  21.632  13.778  1.00 97.46           C  
ATOM   5582  HA2 GLY A 375       6.483  22.533  13.505  1.00 97.46           H  
ATOM   5583  HA3 GLY A 375       5.287  21.870  14.623  1.00 97.46           H  
ATOM   5584  C   GLY A 375       6.935  20.581  14.204  1.00 97.46           C  
ATOM   5585  O   GLY A 375       6.903  19.445  13.730  1.00 97.46           O  
ATOM   5586  N   TYR A 376       7.835  20.979  15.090  1.00 97.15           N  
ATOM   5587  H   TYR A 376       7.773  21.917  15.458  1.00 97.15           H  
ATOM   5588  CA  TYR A 376       8.803  20.092  15.713  1.00 97.15           C  
ATOM   5589  HA  TYR A 376       8.372  19.091  15.749  1.00 97.15           H  
ATOM   5590  C   TYR A 376       9.089  20.512  17.153  1.00 97.15           C  
ATOM   5591  CB  TYR A 376      10.090  20.022  14.879  1.00 97.15           C  
ATOM   5592  HB2 TYR A 376       9.835  19.748  13.855  1.00 97.15           H  
ATOM   5593  HB3 TYR A 376      10.713  19.220  15.276  1.00 97.15           H  
ATOM   5594  O   TYR A 376       8.859  21.654  17.552  1.00 97.15           O  
ATOM   5595  CG  TYR A 376      10.907  21.299  14.856  1.00 97.15           C  
ATOM   5596  CD1 TYR A 376      10.661  22.286  13.884  1.00 97.15           C  
ATOM   5597  HD1 TYR A 376       9.876  22.140  13.156  1.00 97.15           H  
ATOM   5598  CD2 TYR A 376      11.907  21.502  15.824  1.00 97.15           C  
ATOM   5599  HD2 TYR A 376      12.091  20.749  16.577  1.00 97.15           H  
ATOM   5600  CE1 TYR A 376      11.421  23.471  13.873  1.00 97.15           C  
ATOM   5601  HE1 TYR A 376      11.252  24.236  13.130  1.00 97.15           H  
ATOM   5602  CE2 TYR A 376      12.652  22.695  15.835  1.00 97.15           C  
ATOM   5603  HE2 TYR A 376      13.398  22.861  16.599  1.00 97.15           H  
ATOM   5604  OH  TYR A 376      13.076  24.864  14.902  1.00 97.15           O  
ATOM   5605  HH  TYR A 376      13.628  24.910  15.687  1.00 97.15           H  
ATOM   5606  CZ  TYR A 376      12.403  23.686  14.863  1.00 97.15           C  
ATOM   5607  N   ILE A 377       9.601  19.559  17.919  1.00 94.84           N  
ATOM   5608  H   ILE A 377       9.703  18.639  17.514  1.00 94.84           H  
ATOM   5609  CA  ILE A 377      10.139  19.735  19.263  1.00 94.84           C  
ATOM   5610  HA  ILE A 377      10.424  20.779  19.391  1.00 94.84           H  
ATOM   5611  C   ILE A 377      11.407  18.894  19.357  1.00 94.84           C  
ATOM   5612  CB  ILE A 377       9.072  19.397  20.329  1.00 94.84           C  
ATOM   5613  HB  ILE A 377       8.242  20.083  20.160  1.00 94.84           H  
ATOM   5614  O   ILE A 377      11.430  17.738  18.913  1.00 94.84           O  
ATOM   5615  CG1 ILE A 377       9.591  19.628  21.764  1.00 94.84           C  
ATOM   5616 HG12 ILE A 377      10.167  20.552  21.799  1.00 94.84           H  
ATOM   5617 HG13 ILE A 377      10.257  18.815  22.052  1.00 94.84           H  
ATOM   5618  CG2 ILE A 377       8.531  17.962  20.196  1.00 94.84           C  
ATOM   5619 HG21 ILE A 377       8.311  17.725  19.155  1.00 94.84           H  
ATOM   5620 HG22 ILE A 377       9.271  17.249  20.561  1.00 94.84           H  
ATOM   5621 HG23 ILE A 377       7.606  17.857  20.762  1.00 94.84           H  
ATOM   5622  CD1 ILE A 377       8.452  19.736  22.789  1.00 94.84           C  
ATOM   5623 HD11 ILE A 377       7.849  20.619  22.576  1.00 94.84           H  
ATOM   5624 HD12 ILE A 377       7.817  18.851  22.764  1.00 94.84           H  
ATOM   5625 HD13 ILE A 377       8.870  19.825  23.791  1.00 94.84           H  
ATOM   5626  N   THR A 378      12.481  19.484  19.875  1.00 91.02           N  
ATOM   5627  H   THR A 378      12.403  20.411  20.270  1.00 91.02           H  
ATOM   5628  CA  THR A 378      13.753  18.781  20.061  1.00 91.02           C  
ATOM   5629  HA  THR A 378      13.658  17.768  19.671  1.00 91.02           H  
ATOM   5630  C   THR A 378      14.024  18.598  21.552  1.00 91.02           C  
ATOM   5631  CB  THR A 378      14.921  19.414  19.266  1.00 91.02           C  
ATOM   5632  HB  THR A 378      15.576  18.583  19.003  1.00 91.02           H  
ATOM   5633  O   THR A 378      13.144  18.765  22.394  1.00 91.02           O  
ATOM   5634  CG2 THR A 378      14.537  20.084  17.949  1.00 91.02           C  
ATOM   5635 HG21 THR A 378      13.964  19.390  17.335  1.00 91.02           H  
ATOM   5636 HG22 THR A 378      13.945  20.977  18.153  1.00 91.02           H  
ATOM   5637 HG23 THR A 378      15.438  20.378  17.409  1.00 91.02           H  
ATOM   5638  OG1 THR A 378      15.727  20.299  20.010  1.00 91.02           O  
ATOM   5639  HG1 THR A 378      15.316  21.163  20.082  1.00 91.02           H  
ATOM   5640  N   SER A 379      15.254  18.235  21.901  1.00 83.72           N  
ATOM   5641  H   SER A 379      15.931  18.122  21.160  1.00 83.72           H  
ATOM   5642  CA  SER A 379      15.696  18.108  23.288  1.00 83.72           C  
ATOM   5643  HA  SER A 379      15.043  17.390  23.785  1.00 83.72           H  
ATOM   5644  C   SER A 379      15.677  19.394  24.122  1.00 83.72           C  
ATOM   5645  CB  SER A 379      17.101  17.550  23.287  1.00 83.72           C  
ATOM   5646  HB2 SER A 379      17.387  17.358  24.321  1.00 83.72           H  
ATOM   5647  HB3 SER A 379      17.085  16.612  22.732  1.00 83.72           H  
ATOM   5648  O   SER A 379      15.870  19.317  25.334  1.00 83.72           O  
ATOM   5649  OG  SER A 379      18.046  18.429  22.696  1.00 83.72           O  
ATOM   5650  HG  SER A 379      17.574  19.090  22.184  1.00 83.72           H  
ATOM   5651  N   ASP A 380      15.483  20.550  23.486  1.00 81.17           N  
ATOM   5652  H   ASP A 380      15.275  20.513  22.498  1.00 81.17           H  
ATOM   5653  CA  ASP A 380      15.172  21.826  24.144  1.00 81.17           C  
ATOM   5654  HA  ASP A 380      15.930  22.040  24.898  1.00 81.17           H  
ATOM   5655  C   ASP A 380      13.816  21.788  24.876  1.00 81.17           C  
ATOM   5656  CB  ASP A 380      15.203  22.960  23.095  1.00 81.17           C  
ATOM   5657  HB2 ASP A 380      16.247  23.198  22.893  1.00 81.17           H  
ATOM   5658  HB3 ASP A 380      14.735  23.853  23.509  1.00 81.17           H  
ATOM   5659  O   ASP A 380      13.650  22.446  25.900  1.00 81.17           O  
ATOM   5660  CG  ASP A 380      14.518  22.594  21.766  1.00 81.17           C  
ATOM   5661  OD1 ASP A 380      13.468  21.915  21.800  1.00 81.17           O  
ATOM   5662  OD2 ASP A 380      15.151  22.784  20.706  1.00 81.17           O  
ATOM   5663  N   GLY A 381      12.868  20.976  24.397  1.00 87.09           N  
ATOM   5664  H   GLY A 381      13.054  20.532  23.510  1.00 87.09           H  
ATOM   5665  CA  GLY A 381      11.492  20.949  24.883  1.00 87.09           C  
ATOM   5666  HA2 GLY A 381      11.038  20.010  24.568  1.00 87.09           H  
ATOM   5667  HA3 GLY A 381      11.490  20.997  25.972  1.00 87.09           H  
ATOM   5668  C   GLY A 381      10.620  22.094  24.355  1.00 87.09           C  
ATOM   5669  O   GLY A 381       9.487  22.244  24.819  1.00 87.09           O  
ATOM   5670  N   GLU A 382      11.098  22.885  23.388  1.00 91.32           N  
ATOM   5671  H   GLU A 382      11.982  22.653  22.959  1.00 91.32           H  
ATOM   5672  CA  GLU A 382      10.321  23.971  22.787  1.00 91.32           C  
ATOM   5673  HA  GLU A 382       9.592  24.309  23.524  1.00 91.32           H  
ATOM   5674  C   GLU A 382       9.522  23.482  21.570  1.00 91.32           C  
ATOM   5675  CB  GLU A 382      11.185  25.199  22.458  1.00 91.32           C  
ATOM   5676  HB2 GLU A 382      12.045  24.903  21.857  1.00 91.32           H  
ATOM   5677  HB3 GLU A 382      10.563  25.878  21.874  1.00 91.32           H  
ATOM   5678  O   GLU A 382      10.038  22.860  20.645  1.00 91.32           O  
ATOM   5679  CG  GLU A 382      11.659  25.929  23.730  1.00 91.32           C  
ATOM   5680  HG2 GLU A 382      12.468  25.357  24.182  1.00 91.32           H  
ATOM   5681  HG3 GLU A 382      10.832  25.952  24.440  1.00 91.32           H  
ATOM   5682  CD  GLU A 382      12.118  27.383  23.496  1.00 91.32           C  
ATOM   5683  OE1 GLU A 382      12.412  28.050  24.514  1.00 91.32           O  
ATOM   5684  OE2 GLU A 382      12.109  27.853  22.333  1.00 91.32           O  
ATOM   5685  N   ALA A 383       8.215  23.756  21.571  1.00 96.02           N  
ATOM   5686  H   ALA A 383       7.844  24.293  22.342  1.00 96.02           H  
ATOM   5687  CA  ALA A 383       7.314  23.370  20.488  1.00 96.02           C  
ATOM   5688  HA  ALA A 383       7.700  22.470  20.009  1.00 96.02           H  
ATOM   5689  C   ALA A 383       7.252  24.475  19.420  1.00 96.02           C  
ATOM   5690  CB  ALA A 383       5.943  23.021  21.085  1.00 96.02           C  
ATOM   5691  HB1 ALA A 383       5.262  22.734  20.285  1.00 96.02           H  
ATOM   5692  HB2 ALA A 383       5.533  23.884  21.610  1.00 96.02           H  
ATOM   5693  HB3 ALA A 383       6.046  22.187  21.779  1.00 96.02           H  
ATOM   5694  O   ALA A 383       6.503  25.448  19.559  1.00 96.02           O  
ATOM   5695  N   HIS A 384       8.011  24.308  18.339  1.00 94.52           N  
ATOM   5696  H   HIS A 384       8.590  23.482  18.285  1.00 94.52           H  
ATOM   5697  CA  HIS A 384       8.022  25.221  17.198  1.00 94.52           C  
ATOM   5698  HA  HIS A 384       7.797  26.227  17.550  1.00 94.52           H  
ATOM   5699  C   HIS A 384       6.954  24.804  16.180  1.00 94.52           C  
ATOM   5700  CB  HIS A 384       9.420  25.251  16.570  1.00 94.52           C  
ATOM   5701  HB2 HIS A 384       9.437  25.995  15.773  1.00 94.52           H  
ATOM   5702  HB3 HIS A 384       9.629  24.277  16.126  1.00 94.52           H  
ATOM   5703  O   HIS A 384       6.951  23.668  15.708  1.00 94.52           O  
ATOM   5704  CG  HIS A 384      10.519  25.570  17.553  1.00 94.52           C  
ATOM   5705  CD2 HIS A 384      11.341  24.655  18.152  1.00 94.52           C  
ATOM   5706  HD2 HIS A 384      11.312  23.584  18.017  1.00 94.52           H  
ATOM   5707  ND1 HIS A 384      10.847  26.807  18.072  1.00 94.52           N  
ATOM   5708  HD1 HIS A 384      10.365  27.680  17.915  1.00 94.52           H  
ATOM   5709  CE1 HIS A 384      11.844  26.635  18.960  1.00 94.52           C  
ATOM   5710  HE1 HIS A 384      12.273  27.401  19.589  1.00 94.52           H  
ATOM   5711  NE2 HIS A 384      12.200  25.346  19.002  1.00 94.52           N  
ATOM   5712  N   VAL A 385       6.041  25.716  15.828  1.00 96.87           N  
ATOM   5713  H   VAL A 385       6.122  26.651  16.201  1.00 96.87           H  
ATOM   5714  CA  VAL A 385       4.902  25.437  14.934  1.00 96.87           C  
ATOM   5715  HA  VAL A 385       5.084  24.487  14.432  1.00 96.87           H  
ATOM   5716  C   VAL A 385       4.772  26.481  13.829  1.00 96.87           C  
ATOM   5717  CB  VAL A 385       3.572  25.279  15.699  1.00 96.87           C  
ATOM   5718  HB  VAL A 385       2.784  25.087  14.970  1.00 96.87           H  
ATOM   5719  O   VAL A 385       5.020  27.668  14.038  1.00 96.87           O  
ATOM   5720  CG1 VAL A 385       3.623  24.079  16.649  1.00 96.87           C  
ATOM   5721 HG11 VAL A 385       4.370  24.236  17.428  1.00 96.87           H  
ATOM   5722 HG12 VAL A 385       3.875  23.179  16.089  1.00 96.87           H  
ATOM   5723 HG13 VAL A 385       2.649  23.940  17.118  1.00 96.87           H  
ATOM   5724  CG2 VAL A 385       3.171  26.517  16.511  1.00 96.87           C  
ATOM   5725 HG21 VAL A 385       3.109  27.390  15.861  1.00 96.87           H  
ATOM   5726 HG22 VAL A 385       2.192  26.348  16.961  1.00 96.87           H  
ATOM   5727 HG23 VAL A 385       3.904  26.702  17.296  1.00 96.87           H  
ATOM   5728  N   PHE A 386       4.358  26.029  12.648  1.00 94.83           N  
ATOM   5729  H   PHE A 386       4.136  25.046  12.569  1.00 94.83           H  
ATOM   5730  CA  PHE A 386       4.302  26.805  11.412  1.00 94.83           C  
ATOM   5731  HA  PHE A 386       4.248  27.864  11.663  1.00 94.83           H  
ATOM   5732  C   PHE A 386       3.048  26.429  10.607  1.00 94.83           C  
ATOM   5733  CB  PHE A 386       5.581  26.566  10.586  1.00 94.83           C  
ATOM   5734  HB2 PHE A 386       5.505  25.585  10.117  1.00 94.83           H  
ATOM   5735  HB3 PHE A 386       5.624  27.304   9.785  1.00 94.83           H  
ATOM   5736  O   PHE A 386       2.493  25.341  10.768  1.00 94.83           O  
ATOM   5737  CG  PHE A 386       6.886  26.603  11.366  1.00 94.83           C  
ATOM   5738  CD1 PHE A 386       7.602  27.806  11.512  1.00 94.83           C  
ATOM   5739  HD1 PHE A 386       7.233  28.713  11.055  1.00 94.83           H  
ATOM   5740  CD2 PHE A 386       7.365  25.430  11.983  1.00 94.83           C  
ATOM   5741  HD2 PHE A 386       6.811  24.507  11.895  1.00 94.83           H  
ATOM   5742  CE1 PHE A 386       8.788  27.834  12.269  1.00 94.83           C  
ATOM   5743  HE1 PHE A 386       9.335  28.758  12.389  1.00 94.83           H  
ATOM   5744  CE2 PHE A 386       8.538  25.462  12.755  1.00 94.83           C  
ATOM   5745  HE2 PHE A 386       8.877  24.567  13.255  1.00 94.83           H  
ATOM   5746  CZ  PHE A 386       9.257  26.662  12.891  1.00 94.83           C  
ATOM   5747  HZ  PHE A 386      10.161  26.684  13.481  1.00 94.83           H  
ATOM   5748  N   ILE A 387       2.608  27.335   9.729  1.00 94.55           N  
ATOM   5749  H   ILE A 387       3.152  28.178   9.609  1.00 94.55           H  
ATOM   5750  CA  ILE A 387       1.467  27.115   8.823  1.00 94.55           C  
ATOM   5751  HA  ILE A 387       1.210  26.056   8.818  1.00 94.55           H  
ATOM   5752  C   ILE A 387       1.899  27.455   7.398  1.00 94.55           C  
ATOM   5753  CB  ILE A 387       0.206  27.897   9.274  1.00 94.55           C  
ATOM   5754  HB  ILE A 387       0.426  28.964   9.244  1.00 94.55           H  
ATOM   5755  O   ILE A 387       2.036  26.574   6.560  1.00 94.55           O  
ATOM   5756  CG1 ILE A 387      -0.192  27.532  10.726  1.00 94.55           C  
ATOM   5757 HG12 ILE A 387      -0.350  26.456  10.795  1.00 94.55           H  
ATOM   5758 HG13 ILE A 387       0.627  27.791  11.397  1.00 94.55           H  
ATOM   5759  CG2 ILE A 387      -0.951  27.620   8.297  1.00 94.55           C  
ATOM   5760 HG21 ILE A 387      -0.675  27.866   7.272  1.00 94.55           H  
ATOM   5761 HG22 ILE A 387      -1.243  26.571   8.341  1.00 94.55           H  
ATOM   5762 HG23 ILE A 387      -1.811  28.243   8.542  1.00 94.55           H  
ATOM   5763  CD1 ILE A 387      -1.443  28.249  11.257  1.00 94.55           C  
ATOM   5764 HD11 ILE A 387      -1.330  29.327  11.147  1.00 94.55           H  
ATOM   5765 HD12 ILE A 387      -1.574  28.009  12.312  1.00 94.55           H  
ATOM   5766 HD13 ILE A 387      -2.333  27.916  10.723  1.00 94.55           H  
ATOM   5767  N   PHE A 388       2.219  28.715   7.128  1.00 90.71           N  
ATOM   5768  H   PHE A 388       2.096  29.421   7.839  1.00 90.71           H  
ATOM   5769  CA  PHE A 388       2.684  29.154   5.812  1.00 90.71           C  
ATOM   5770  HA  PHE A 388       2.367  28.445   5.047  1.00 90.71           H  
ATOM   5771  C   PHE A 388       4.220  29.231   5.743  1.00 90.71           C  
ATOM   5772  CB  PHE A 388       1.996  30.485   5.492  1.00 90.71           C  
ATOM   5773  HB2 PHE A 388       2.264  30.757   4.471  1.00 90.71           H  
ATOM   5774  HB3 PHE A 388       2.377  31.251   6.168  1.00 90.71           H  
ATOM   5775  O   PHE A 388       4.923  28.928   6.717  1.00 90.71           O  
ATOM   5776  CG  PHE A 388       0.479  30.446   5.575  1.00 90.71           C  
ATOM   5777  CD1 PHE A 388      -0.261  29.855   4.534  1.00 90.71           C  
ATOM   5778  HD1 PHE A 388       0.237  29.451   3.665  1.00 90.71           H  
ATOM   5779  CD2 PHE A 388      -0.194  30.991   6.688  1.00 90.71           C  
ATOM   5780  HD2 PHE A 388       0.363  31.467   7.481  1.00 90.71           H  
ATOM   5781  CE1 PHE A 388      -1.663  29.796   4.611  1.00 90.71           C  
ATOM   5782  HE1 PHE A 388      -2.233  29.367   3.800  1.00 90.71           H  
ATOM   5783  CE2 PHE A 388      -1.598  30.924   6.767  1.00 90.71           C  
ATOM   5784  HE2 PHE A 388      -2.119  31.348   7.613  1.00 90.71           H  
ATOM   5785  CZ  PHE A 388      -2.331  30.319   5.731  1.00 90.71           C  
ATOM   5786  HZ  PHE A 388      -3.409  30.272   5.777  1.00 90.71           H  
ATOM   5787  N   GLU A 389       4.748  29.631   4.590  1.00 78.05           N  
ATOM   5788  H   GLU A 389       4.152  29.729   3.780  1.00 78.05           H  
ATOM   5789  CA  GLU A 389       6.088  30.221   4.491  1.00 78.05           C  
ATOM   5790  HA  GLU A 389       6.789  29.597   5.046  1.00 78.05           H  
ATOM   5791  C   GLU A 389       6.146  31.619   5.133  1.00 78.05           C  
ATOM   5792  CB  GLU A 389       6.552  30.241   3.029  1.00 78.05           C  
ATOM   5793  HB2 GLU A 389       7.466  30.831   2.958  1.00 78.05           H  
ATOM   5794  HB3 GLU A 389       5.788  30.692   2.396  1.00 78.05           H  
ATOM   5795  O   GLU A 389       5.107  32.213   5.454  1.00 78.05           O  
ATOM   5796  CG  GLU A 389       6.847  28.810   2.574  1.00 78.05           C  
ATOM   5797  HG2 GLU A 389       5.916  28.245   2.544  1.00 78.05           H  
ATOM   5798  HG3 GLU A 389       7.513  28.346   3.302  1.00 78.05           H  
ATOM   5799  CD  GLU A 389       7.530  28.779   1.211  1.00 78.05           C  
ATOM   5800  OE1 GLU A 389       6.944  28.179   0.288  1.00 78.05           O  
ATOM   5801  OE2 GLU A 389       8.667  29.294   1.149  1.00 78.05           O  
ATOM   5802  N   LYS A 390       7.370  32.104   5.377  1.00 58.27           N  
ATOM   5803  H   LYS A 390       8.136  31.679   4.873  1.00 58.27           H  
ATOM   5804  CA  LYS A 390       7.624  33.441   5.936  1.00 58.27           C  
ATOM   5805  HA  LYS A 390       6.903  33.654   6.725  1.00 58.27           H  
ATOM   5806  C   LYS A 390       7.376  34.524   4.894  1.00 58.27           C  
ATOM   5807  CB  LYS A 390       9.054  33.556   6.486  1.00 58.27           C  
ATOM   5808  HB2 LYS A 390       9.751  33.048   5.821  1.00 58.27           H  
ATOM   5809  HB3 LYS A 390       9.317  34.614   6.497  1.00 58.27           H  
ATOM   5810  O   LYS A 390       7.900  34.356   3.777  1.00 58.27           O  
ATOM   5811  CG  LYS A 390       9.174  33.018   7.916  1.00 58.27           C  
ATOM   5812  HG2 LYS A 390       8.406  33.481   8.536  1.00 58.27           H  
ATOM   5813  HG3 LYS A 390       9.032  31.938   7.918  1.00 58.27           H  
ATOM   5814  CD  LYS A 390      10.554  33.370   8.485  1.00 58.27           C  
ATOM   5815  HD2 LYS A 390      10.716  34.442   8.377  1.00 58.27           H  
ATOM   5816  HD3 LYS A 390      11.319  32.839   7.918  1.00 58.27           H  
ATOM   5817  CE  LYS A 390      10.637  32.994   9.967  1.00 58.27           C  
ATOM   5818  HE2 LYS A 390       9.824  33.493  10.494  1.00 58.27           H  
ATOM   5819  HE3 LYS A 390      10.490  31.918  10.061  1.00 58.27           H  
ATOM   5820  NZ  LYS A 390      11.943  33.392  10.547  1.00 58.27           N  
ATOM   5821  HZ1 LYS A 390      12.073  34.390  10.455  1.00 58.27           H  
ATOM   5822  HZ2 LYS A 390      11.991  33.147  11.525  1.00 58.27           H  
ATOM   5823  HZ3 LYS A 390      12.697  32.931  10.058  1.00 58.27           H  
ATOM   5824  OXT LYS A 390       6.692  35.496   5.278  1.00 58.27           O  
TER    5825      LYS A 390                                                       
ATOM   6510  N   GLY B  46      23.353 -15.906  -0.123  1.00 41.67           N  
ATOM   6511  H   GLY B  46      23.019 -15.422   0.698  1.00 41.67           H  
ATOM   6512  CA  GLY B  46      23.412 -17.376  -0.073  1.00 41.67           C  
ATOM   6513  HA2 GLY B  46      22.932 -17.725   0.841  1.00 41.67           H  
ATOM   6514  HA3 GLY B  46      24.456 -17.689  -0.045  1.00 41.67           H  
ATOM   6515  C   GLY B  46      22.742 -18.067  -1.266  1.00 41.67           C  
ATOM   6516  O   GLY B  46      22.225 -17.401  -2.160  1.00 41.67           O  
ATOM   6517  N   ASP B  47      22.727 -19.399  -1.291  1.00 58.82           N  
ATOM   6518  H   ASP B  47      23.228 -19.894  -0.566  1.00 58.82           H  
ATOM   6519  CA  ASP B  47      22.305 -20.224  -2.443  1.00 58.82           C  
ATOM   6520  HA  ASP B  47      22.782 -19.810  -3.331  1.00 58.82           H  
ATOM   6521  C   ASP B  47      20.788 -20.203  -2.742  1.00 58.82           C  
ATOM   6522  CB  ASP B  47      22.864 -21.649  -2.286  1.00 58.82           C  
ATOM   6523  HB2 ASP B  47      22.583 -22.243  -3.156  1.00 58.82           H  
ATOM   6524  HB3 ASP B  47      22.430 -22.109  -1.398  1.00 58.82           H  
ATOM   6525  O   ASP B  47      20.143 -21.231  -2.918  1.00 58.82           O  
ATOM   6526  CG  ASP B  47      24.390 -21.650  -2.182  1.00 58.82           C  
ATOM   6527  OD1 ASP B  47      25.020 -20.936  -2.996  1.00 58.82           O  
ATOM   6528  OD2 ASP B  47      24.897 -22.291  -1.237  1.00 58.82           O  
ATOM   6529  N   LEU B  48      20.188 -19.012  -2.791  1.00 66.62           N  
ATOM   6530  H   LEU B  48      20.768 -18.203  -2.619  1.00 66.62           H  
ATOM   6531  CA  LEU B  48      18.851 -18.782  -3.312  1.00 66.62           C  
ATOM   6532  HA  LEU B  48      18.206 -19.559  -2.903  1.00 66.62           H  
ATOM   6533  C   LEU B  48      18.865 -18.885  -4.841  1.00 66.62           C  
ATOM   6534  CB  LEU B  48      18.314 -17.406  -2.884  1.00 66.62           C  
ATOM   6535  HB2 LEU B  48      17.308 -17.302  -3.290  1.00 66.62           H  
ATOM   6536  HB3 LEU B  48      18.934 -16.627  -3.328  1.00 66.62           H  
ATOM   6537  O   LEU B  48      19.695 -18.222  -5.481  1.00 66.62           O  
ATOM   6538  CG  LEU B  48      18.258 -17.177  -1.368  1.00 66.62           C  
ATOM   6539  HG  LEU B  48      19.271 -17.097  -0.976  1.00 66.62           H  
ATOM   6540  CD1 LEU B  48      17.522 -15.869  -1.080  1.00 66.62           C  
ATOM   6541 HD11 LEU B  48      16.503 -15.916  -1.464  1.00 66.62           H  
ATOM   6542 HD12 LEU B  48      18.045 -15.039  -1.555  1.00 66.62           H  
ATOM   6543 HD13 LEU B  48      17.493 -15.691  -0.005  1.00 66.62           H  
ATOM   6544  CD2 LEU B  48      17.538 -18.305  -0.630  1.00 66.62           C  
ATOM   6545 HD21 LEU B  48      16.545 -18.446  -1.057  1.00 66.62           H  
ATOM   6546 HD22 LEU B  48      18.110 -19.229  -0.720  1.00 66.62           H  
ATOM   6547 HD23 LEU B  48      17.471 -18.033   0.423  1.00 66.62           H  
ATOM   6548  N   PRO B  49      17.934 -19.645  -5.436  1.00 66.46           N  
ATOM   6549  CA  PRO B  49      17.824 -19.767  -6.877  1.00 66.46           C  
ATOM   6550  HA  PRO B  49      18.769 -20.127  -7.282  1.00 66.46           H  
ATOM   6551  C   PRO B  49      17.461 -18.434  -7.526  1.00 66.46           C  
ATOM   6552  CB  PRO B  49      16.747 -20.822  -7.126  1.00 66.46           C  
ATOM   6553  HB2 PRO B  49      16.178 -20.638  -8.037  1.00 66.46           H  
ATOM   6554  HB3 PRO B  49      17.229 -21.799  -7.166  1.00 66.46           H  
ATOM   6555  O   PRO B  49      16.497 -17.754  -7.156  1.00 66.46           O  
ATOM   6556  CG  PRO B  49      15.874 -20.721  -5.877  1.00 66.46           C  
ATOM   6557  HG2 PRO B  49      15.319 -21.637  -5.677  1.00 66.46           H  
ATOM   6558  HG3 PRO B  49      15.195 -19.873  -5.969  1.00 66.46           H  
ATOM   6559  CD  PRO B  49      16.905 -20.450  -4.793  1.00 66.46           C  
ATOM   6560  HD2 PRO B  49      17.339 -21.392  -4.457  1.00 66.46           H  
ATOM   6561  HD3 PRO B  49      16.432 -19.932  -3.958  1.00 66.46           H  
ATOM   6562  N   VAL B  50      18.216 -18.099  -8.571  1.00 67.73           N  
ATOM   6563  H   VAL B  50      19.013 -18.680  -8.789  1.00 67.73           H  
ATOM   6564  CA  VAL B  50      17.838 -17.072  -9.538  1.00 67.73           C  
ATOM   6565  HA  VAL B  50      16.780 -16.850  -9.399  1.00 67.73           H  
ATOM   6566  C   VAL B  50      18.027 -17.627 -10.939  1.00 67.73           C  
ATOM   6567  CB  VAL B  50      18.604 -15.755  -9.348  1.00 67.73           C  
ATOM   6568  HB  VAL B  50      19.665 -15.901  -9.548  1.00 67.73           H  
ATOM   6569  O   VAL B  50      19.140 -17.940 -11.351  1.00 67.73           O  
ATOM   6570  CG1 VAL B  50      18.054 -14.684 -10.300  1.00 67.73           C  
ATOM   6571 HG11 VAL B  50      16.978 -14.573 -10.163  1.00 67.73           H  
ATOM   6572 HG12 VAL B  50      18.265 -14.954 -11.335  1.00 67.73           H  
ATOM   6573 HG13 VAL B  50      18.537 -13.731 -10.085  1.00 67.73           H  
ATOM   6574  CG2 VAL B  50      18.441 -15.223  -7.923  1.00 67.73           C  
ATOM   6575 HG21 VAL B  50      17.384 -15.204  -7.661  1.00 67.73           H  
ATOM   6576 HG22 VAL B  50      18.974 -15.864  -7.221  1.00 67.73           H  
ATOM   6577 HG23 VAL B  50      18.849 -14.213  -7.869  1.00 67.73           H  
ATOM   6578  N   GLN B  51      16.929 -17.741 -11.678  1.00 77.68           N  
ATOM   6579  H   GLN B  51      16.059 -17.425 -11.273  1.00 77.68           H  
ATOM   6580  CA  GLN B  51      16.938 -18.120 -13.086  1.00 77.68           C  
ATOM   6581  HA  GLN B  51      17.907 -18.539 -13.357  1.00 77.68           H  
ATOM   6582  C   GLN B  51      16.737 -16.854 -13.913  1.00 77.68           C  
ATOM   6583  CB  GLN B  51      15.872 -19.196 -13.353  1.00 77.68           C  
ATOM   6584  HB2 GLN B  51      14.905 -18.859 -12.980  1.00 77.68           H  
ATOM   6585  HB3 GLN B  51      15.796 -19.362 -14.428  1.00 77.68           H  
ATOM   6586  O   GLN B  51      15.604 -16.403 -14.090  1.00 77.68           O  
ATOM   6587  CG  GLN B  51      16.253 -20.520 -12.672  1.00 77.68           C  
ATOM   6588  HG2 GLN B  51      17.236 -20.827 -13.030  1.00 77.68           H  
ATOM   6589  HG3 GLN B  51      16.320 -20.373 -11.594  1.00 77.68           H  
ATOM   6590  CD  GLN B  51      15.266 -21.655 -12.926  1.00 77.68           C  
ATOM   6591  NE2 GLN B  51      15.682 -22.884 -12.712  1.00 77.68           N  
ATOM   6592 HE21 GLN B  51      15.049 -23.650 -12.892  1.00 77.68           H  
ATOM   6593 HE22 GLN B  51      16.598 -23.030 -12.312  1.00 77.68           H  
ATOM   6594  OE1 GLN B  51      14.103 -21.487 -13.274  1.00 77.68           O  
ATOM   6595  N   SER B  52      17.840 -16.267 -14.378  1.00 78.32           N  
ATOM   6596  H   SER B  52      18.742 -16.673 -14.176  1.00 78.32           H  
ATOM   6597  CA  SER B  52      17.835 -15.100 -15.259  1.00 78.32           C  
ATOM   6598  HA  SER B  52      16.819 -14.706 -15.287  1.00 78.32           H  
ATOM   6599  C   SER B  52      18.198 -15.458 -16.697  1.00 78.32           C  
ATOM   6600  CB  SER B  52      18.724 -13.979 -14.719  1.00 78.32           C  
ATOM   6601  HB2 SER B  52      18.360 -13.682 -13.735  1.00 78.32           H  
ATOM   6602  HB3 SER B  52      18.667 -13.121 -15.389  1.00 78.32           H  
ATOM   6603  O   SER B  52      18.846 -16.468 -16.971  1.00 78.32           O  
ATOM   6604  OG  SER B  52      20.064 -14.414 -14.616  1.00 78.32           O  
ATOM   6605  HG  SER B  52      20.651 -13.661 -14.512  1.00 78.32           H  
ATOM   6606  N   TRP B  53      17.730 -14.633 -17.626  1.00 70.45           N  
ATOM   6607  H   TRP B  53      17.149 -13.859 -17.337  1.00 70.45           H  
ATOM   6608  CA  TRP B  53      17.913 -14.803 -19.063  1.00 70.45           C  
ATOM   6609  HA  TRP B  53      18.926 -15.154 -19.260  1.00 70.45           H  
ATOM   6610  C   TRP B  53      17.725 -13.460 -19.774  1.00 70.45           C  
ATOM   6611  CB  TRP B  53      16.918 -15.858 -19.572  1.00 70.45           C  
ATOM   6612  HB2 TRP B  53      17.190 -16.827 -19.153  1.00 70.45           H  
ATOM   6613  HB3 TRP B  53      17.015 -15.944 -20.655  1.00 70.45           H  
ATOM   6614  O   TRP B  53      17.138 -12.525 -19.226  1.00 70.45           O  
ATOM   6615  CG  TRP B  53      15.480 -15.594 -19.240  1.00 70.45           C  
ATOM   6616  CD1 TRP B  53      14.860 -15.918 -18.081  1.00 70.45           C  
ATOM   6617  HD1 TRP B  53      15.336 -16.412 -17.247  1.00 70.45           H  
ATOM   6618  CD2 TRP B  53      14.480 -14.917 -20.055  1.00 70.45           C  
ATOM   6619  CE2 TRP B  53      13.262 -14.867 -19.315  1.00 70.45           C  
ATOM   6620  CE3 TRP B  53      14.480 -14.349 -21.347  1.00 70.45           C  
ATOM   6621  HE3 TRP B  53      15.381 -14.386 -21.941  1.00 70.45           H  
ATOM   6622  NE1 TRP B  53      13.551 -15.482 -18.118  1.00 70.45           N  
ATOM   6623  HE1 TRP B  53      12.904 -15.591 -17.350  1.00 70.45           H  
ATOM   6624  CH2 TRP B  53      12.127 -13.755 -21.130  1.00 70.45           C  
ATOM   6625  HH2 TRP B  53      11.224 -13.349 -21.562  1.00 70.45           H  
ATOM   6626  CZ2 TRP B  53      12.100 -14.287 -19.833  1.00 70.45           C  
ATOM   6627  HZ2 TRP B  53      11.191 -14.272 -19.250  1.00 70.45           H  
ATOM   6628  CZ3 TRP B  53      13.312 -13.780 -21.882  1.00 70.45           C  
ATOM   6629  HZ3 TRP B  53      13.316 -13.388 -22.888  1.00 70.45           H  
ATOM   6630  N   SER B  54      18.218 -13.357 -21.004  1.00 74.42           N  
ATOM   6631  H   SER B  54      18.705 -14.141 -21.415  1.00 74.42           H  
ATOM   6632  CA  SER B  54      18.006 -12.203 -21.877  1.00 74.42           C  
ATOM   6633  HA  SER B  54      17.336 -11.498 -21.387  1.00 74.42           H  
ATOM   6634  C   SER B  54      17.323 -12.634 -23.169  1.00 74.42           C  
ATOM   6635  CB  SER B  54      19.318 -11.456 -22.143  1.00 74.42           C  
ATOM   6636  HB2 SER B  54      19.151 -10.696 -22.906  1.00 74.42           H  
ATOM   6637  HB3 SER B  54      19.631 -10.962 -21.223  1.00 74.42           H  
ATOM   6638  O   SER B  54      17.627 -13.677 -23.747  1.00 74.42           O  
ATOM   6639  OG  SER B  54      20.347 -12.335 -22.561  1.00 74.42           O  
ATOM   6640  HG  SER B  54      21.127 -11.816 -22.769  1.00 74.42           H  
ATOM   6641  N   SER B  55      16.370 -11.821 -23.614  1.00 68.07           N  
ATOM   6642  H   SER B  55      16.117 -11.025 -23.047  1.00 68.07           H  
ATOM   6643  CA  SER B  55      15.721 -11.986 -24.912  1.00 68.07           C  
ATOM   6644  HA  SER B  55      15.301 -12.991 -24.957  1.00 68.07           H  
ATOM   6645  C   SER B  55      16.733 -11.787 -26.049  1.00 68.07           C  
ATOM   6646  CB  SER B  55      14.584 -10.976 -25.072  1.00 68.07           C  
ATOM   6647  HB2 SER B  55      14.115 -11.111 -26.047  1.00 68.07           H  
ATOM   6648  HB3 SER B  55      14.984  -9.964 -25.013  1.00 68.07           H  
ATOM   6649  O   SER B  55      17.668 -10.993 -25.896  1.00 68.07           O  
ATOM   6650  OG  SER B  55      13.616 -11.167 -24.062  1.00 68.07           O  
ATOM   6651  HG  SER B  55      14.039 -11.061 -23.206  1.00 68.07           H  
ATOM   6652  N   PRO B  56      16.543 -12.437 -27.213  1.00 60.27           N  
ATOM   6653  CA  PRO B  56      17.317 -12.135 -28.414  1.00 60.27           C  
ATOM   6654  HA  PRO B  56      18.349 -12.440 -28.240  1.00 60.27           H  
ATOM   6655  C   PRO B  56      17.278 -10.640 -28.764  1.00 60.27           C  
ATOM   6656  CB  PRO B  56      16.712 -12.999 -29.525  1.00 60.27           C  
ATOM   6657  HB2 PRO B  56      17.469 -13.336 -30.232  1.00 60.27           H  
ATOM   6658  HB3 PRO B  56      15.925 -12.448 -30.040  1.00 60.27           H  
ATOM   6659  O   PRO B  56      16.303  -9.944 -28.476  1.00 60.27           O  
ATOM   6660  CG  PRO B  56      16.087 -14.168 -28.763  1.00 60.27           C  
ATOM   6661  HG2 PRO B  56      15.268 -14.626 -29.318  1.00 60.27           H  
ATOM   6662  HG3 PRO B  56      16.854 -14.907 -28.528  1.00 60.27           H  
ATOM   6663  CD  PRO B  56      15.597 -13.512 -27.475  1.00 60.27           C  
ATOM   6664  HD2 PRO B  56      14.601 -13.095 -27.623  1.00 60.27           H  
ATOM   6665  HD3 PRO B  56      15.586 -14.247 -26.670  1.00 60.27           H  
ATOM   6666  N   SER B  57      18.342 -10.140 -29.397  1.00 58.96           N  
ATOM   6667  H   SER B  57      19.082 -10.760 -29.692  1.00 58.96           H  
ATOM   6668  CA  SER B  57      18.498  -8.710 -29.675  1.00 58.96           C  
ATOM   6669  HA  SER B  57      18.390  -8.194 -28.721  1.00 58.96           H  
ATOM   6670  C   SER B  57      17.417  -8.149 -30.611  1.00 58.96           C  
ATOM   6671  CB  SER B  57      19.910  -8.408 -30.191  1.00 58.96           C  
ATOM   6672  HB2 SER B  57      19.984  -7.352 -30.453  1.00 58.96           H  
ATOM   6673  HB3 SER B  57      20.626  -8.621 -29.398  1.00 58.96           H  
ATOM   6674  O   SER B  57      16.925  -8.814 -31.525  1.00 58.96           O  
ATOM   6675  OG  SER B  57      20.227  -9.200 -31.319  1.00 58.96           O  
ATOM   6676  HG  SER B  57      21.110  -8.980 -31.625  1.00 58.96           H  
ATOM   6677  N   GLY B  58      17.064  -6.881 -30.372  1.00 58.24           N  
ATOM   6678  H   GLY B  58      17.513  -6.419 -29.594  1.00 58.24           H  
ATOM   6679  CA  GLY B  58      15.877  -6.243 -30.941  1.00 58.24           C  
ATOM   6680  HA2 GLY B  58      15.687  -6.629 -31.943  1.00 58.24           H  
ATOM   6681  HA3 GLY B  58      16.031  -5.166 -31.007  1.00 58.24           H  
ATOM   6682  C   GLY B  58      14.657  -6.535 -30.071  1.00 58.24           C  
ATOM   6683  O   GLY B  58      14.015  -7.569 -30.233  1.00 58.24           O  
ATOM   6684  N   VAL B  59      14.357  -5.621 -29.139  1.00 59.97           N  
ATOM   6685  H   VAL B  59      14.911  -4.778 -29.091  1.00 59.97           H  
ATOM   6686  CA  VAL B  59      13.291  -5.794 -28.139  1.00 59.97           C  
ATOM   6687  HA  VAL B  59      13.534  -6.674 -27.544  1.00 59.97           H  
ATOM   6688  C   VAL B  59      11.950  -6.040 -28.832  1.00 59.97           C  
ATOM   6689  CB  VAL B  59      13.194  -4.591 -27.178  1.00 59.97           C
[truncated: 370,827 more chars]
