# Supplementary material for: The effects of nature‐inspired amino acid substitutions on structural and biochemical properties of the E. coli L‐asparaginase EcAIII
Source: Protein Sci. 2023 Jun 1;32(6):e4647. doi: 10.1002/pro.4647 (PMC10204187; doi:10.1002/pro.4647)
Supplement: Supplementary file 6 — DATA S3. Supporting Information. [file PRO-32-e4647-s004.zip › predicted_structures_of_orthologs_PDB_files/L/NZ_CP007142.1_15_post.pdb]

ATOM      1  N   MET A   1       5.635   3.547  33.371  1.00 59.71           N  
ATOM      2  H   MET A   1       6.556   3.553  32.957  1.00 59.71           H  
ATOM      3  H2  MET A   1       5.460   2.660  33.821  1.00 59.71           H  
ATOM      4  H3  MET A   1       5.584   4.303  34.038  1.00 59.71           H  
ATOM      5  CA  MET A   1       4.631   3.799  32.322  1.00 59.71           C  
ATOM      6  HA  MET A   1       4.733   3.081  31.508  1.00 59.71           H  
ATOM      7  C   MET A   1       4.913   5.168  31.764  1.00 59.71           C  
ATOM      8  CB  MET A   1       3.198   3.737  32.864  1.00 59.71           C  
ATOM      9  HB2 MET A   1       2.535   4.306  32.212  1.00 59.71           H  
ATOM     10  HB3 MET A   1       3.160   4.175  33.861  1.00 59.71           H  
ATOM     11  O   MET A   1       5.145   6.075  32.559  1.00 59.71           O  
ATOM     12  CG  MET A   1       2.688   2.296  32.903  1.00 59.71           C  
ATOM     13  HG2 MET A   1       3.427   1.661  33.393  1.00 59.71           H  
ATOM     14  HG3 MET A   1       2.549   1.943  31.881  1.00 59.71           H  
ATOM     15  SD  MET A   1       1.126   2.133  33.796  1.00 59.71           S  
ATOM     16  CE  MET A   1       0.771   0.385  33.486  1.00 59.71           C  
ATOM     17  HE1 MET A   1       1.577  -0.237  33.875  1.00 59.71           H  
ATOM     18  HE2 MET A   1      -0.166   0.116  33.974  1.00 59.71           H  
ATOM     19  HE3 MET A   1       0.665   0.224  32.413  1.00 59.71           H  
ATOM     20  N   SER A   2       4.968   5.279  30.443  1.00 79.34           N  
ATOM     21  H   SER A   2       4.794   4.492  29.836  1.00 79.34           H  
ATOM     22  CA  SER A   2       5.149   6.560  29.764  1.00 79.34           C  
ATOM     23  HA  SER A   2       5.966   7.103  30.238  1.00 79.34           H  
ATOM     24  C   SER A   2       3.883   7.402  29.895  1.00 79.34           C  
ATOM     25  CB  SER A   2       5.543   6.321  28.307  1.00 79.34           C  
ATOM     26  HB2 SER A   2       4.730   5.827  27.775  1.00 79.34           H  
ATOM     27  HB3 SER A   2       5.772   7.271  27.823  1.00 79.34           H  
ATOM     28  O   SER A   2       2.794   6.862  30.099  1.00 79.34           O  
ATOM     29  OG  SER A   2       6.690   5.491  28.323  1.00 79.34           O  
ATOM     30  HG  SER A   2       7.280   5.795  27.629  1.00 79.34           H  
ATOM     31  N   ILE A   3       4.033   8.724  29.859  1.00 94.76           N  
ATOM     32  H   ILE A   3       4.928   9.113  29.601  1.00 94.76           H  
ATOM     33  CA  ILE A   3       2.887   9.634  29.918  1.00 94.76           C  
ATOM     34  HA  ILE A   3       2.236   9.314  30.732  1.00 94.76           H  
ATOM     35  C   ILE A   3       2.152   9.515  28.577  1.00 94.76           C  
ATOM     36  CB  ILE A   3       3.328  11.085  30.213  1.00 94.76           C  
ATOM     37  HB  ILE A   3       3.991  11.420  29.416  1.00 94.76           H  
ATOM     38  O   ILE A   3       2.812   9.653  27.545  1.00 94.76           O  
ATOM     39  CG1 ILE A   3       4.090  11.147  31.558  1.00 94.76           C  
ATOM     40 HG12 ILE A   3       4.915  10.434  31.543  1.00 94.76           H  
ATOM     41 HG13 ILE A   3       3.419  10.867  32.370  1.00 94.76           H  
ATOM     42  CG2 ILE A   3       2.097  12.009  30.251  1.00 94.76           C  
ATOM     43 HG21 ILE A   3       1.401  11.694  31.028  1.00 94.76           H  
ATOM     44 HG22 ILE A   3       1.584  12.002  29.289  1.00 94.76           H  
ATOM     45 HG23 ILE A   3       2.394  13.040  30.444  1.00 94.76           H  
ATOM     46  CD1 ILE A   3       4.703  12.517  31.870  1.00 94.76           C  
ATOM     47 HD11 ILE A   3       5.314  12.851  31.031  1.00 94.76           H  
ATOM     48 HD12 ILE A   3       5.333  12.436  32.756  1.00 94.76           H  
ATOM     49 HD13 ILE A   3       3.923  13.252  32.068  1.00 94.76           H  
ATOM     50  N   PRO A   4       0.829   9.266  28.565  1.00 98.65           N  
ATOM     51  CA  PRO A   4       0.085   9.190  27.317  1.00 98.65           C  
ATOM     52  HA  PRO A   4       0.462   8.341  26.747  1.00 98.65           H  
ATOM     53  C   PRO A   4       0.251  10.475  26.513  1.00 98.65           C  
ATOM     54  CB  PRO A   4      -1.374   8.950  27.697  1.00 98.65           C  
ATOM     55  HB2 PRO A   4      -1.903   9.900  27.768  1.00 98.65           H  
ATOM     56  HB3 PRO A   4      -1.873   8.290  26.988  1.00 98.65           H  
ATOM     57  O   PRO A   4       0.261  11.571  27.080  1.00 98.65           O  
ATOM     58  CG  PRO A   4      -1.275   8.322  29.081  1.00 98.65           C  
ATOM     59  HG2 PRO A   4      -1.076   7.257  28.965  1.00 98.65           H  
ATOM     60  HG3 PRO A   4      -2.172   8.495  29.675  1.00 98.65           H  
ATOM     61  CD  PRO A   4      -0.043   8.977  29.693  1.00 98.65           C  
ATOM     62  HD2 PRO A   4       0.421   8.288  30.398  1.00 98.65           H  
ATOM     63  HD3 PRO A   4      -0.320   9.908  30.187  1.00 98.65           H  
ATOM     64  N   VAL A   5       0.378  10.354  25.200  1.00 98.94           N  
ATOM     65  H   VAL A   5       0.279   9.436  24.789  1.00 98.94           H  
ATOM     66  CA  VAL A   5       0.679  11.480  24.316  1.00 98.94           C  
ATOM     67  HA  VAL A   5       0.302  12.393  24.778  1.00 98.94           H  
ATOM     68  C   VAL A   5      -0.050  11.318  22.998  1.00 98.94           C  
ATOM     69  CB  VAL A   5       2.202  11.648  24.135  1.00 98.94           C  
ATOM     70  HB  VAL A   5       2.621  11.773  25.133  1.00 98.94           H  
ATOM     71  O   VAL A   5      -0.179  10.210  22.483  1.00 98.94           O  
ATOM     72  CG1 VAL A   5       2.888  10.437  23.504  1.00 98.94           C  
ATOM     73 HG11 VAL A   5       3.957  10.626  23.411  1.00 98.94           H  
ATOM     74 HG12 VAL A   5       2.468  10.242  22.518  1.00 98.94           H  
ATOM     75 HG13 VAL A   5       2.756   9.567  24.148  1.00 98.94           H  
ATOM     76  CG2 VAL A   5       2.573  12.893  23.322  1.00 98.94           C  
ATOM     77 HG21 VAL A   5       2.104  13.776  23.756  1.00 98.94           H  
ATOM     78 HG22 VAL A   5       3.654  13.032  23.355  1.00 98.94           H  
ATOM     79 HG23 VAL A   5       2.266  12.783  22.282  1.00 98.94           H  
ATOM     80  N   ILE A   6      -0.510  12.439  22.451  1.00 98.95           N  
ATOM     81  H   ILE A   6      -0.376  13.304  22.954  1.00 98.95           H  
ATOM     82  CA  ILE A   6      -0.995  12.532  21.078  1.00 98.95           C  
ATOM     83  HA  ILE A   6      -0.856  11.563  20.599  1.00 98.95           H  
ATOM     84  C   ILE A   6      -0.146  13.535  20.304  1.00 98.95           C  
ATOM     85  CB  ILE A   6      -2.505  12.841  21.030  1.00 98.95           C  
ATOM     86  HB  ILE A   6      -3.013  12.048  21.578  1.00 98.95           H  
ATOM     87  O   ILE A   6       0.252  14.575  20.833  1.00 98.95           O  
ATOM     88  CG1 ILE A   6      -3.010  12.808  19.569  1.00 98.95           C  
ATOM     89 HG12 ILE A   6      -2.947  13.804  19.132  1.00 98.95           H  
ATOM     90 HG13 ILE A   6      -2.381  12.144  18.975  1.00 98.95           H  
ATOM     91  CG2 ILE A   6      -2.846  14.183  21.708  1.00 98.95           C  
ATOM     92 HG21 ILE A   6      -2.326  15.006  21.216  1.00 98.95           H  
ATOM     93 HG22 ILE A   6      -2.562  14.156  22.760  1.00 98.95           H  
ATOM     94 HG23 ILE A   6      -3.918  14.370  21.645  1.00 98.95           H  
ATOM     95  CD1 ILE A   6      -4.435  12.279  19.420  1.00 98.95           C  
ATOM     96 HD11 ILE A   6      -5.137  12.868  20.009  1.00 98.95           H  
ATOM     97 HD12 ILE A   6      -4.725  12.321  18.370  1.00 98.95           H  
ATOM     98 HD13 ILE A   6      -4.470  11.239  19.744  1.00 98.95           H  
ATOM     99  N   VAL A   7       0.114  13.219  19.043  1.00 98.97           N  
ATOM    100  H   VAL A   7      -0.218  12.328  18.702  1.00 98.97           H  
ATOM    101  CA  VAL A   7       0.788  14.074  18.069  1.00 98.97           C  
ATOM    102  HA  VAL A   7       0.900  15.078  18.479  1.00 98.97           H  
ATOM    103  C   VAL A   7      -0.100  14.145  16.829  1.00 98.97           C  
ATOM    104  CB  VAL A   7       2.182  13.518  17.729  1.00 98.97           C  
ATOM    105  HB  VAL A   7       2.063  12.621  17.121  1.00 98.97           H  
ATOM    106  O   VAL A   7      -0.686  13.135  16.446  1.00 98.97           O  
ATOM    107  CG1 VAL A   7       2.977  14.536  16.920  1.00 98.97           C  
ATOM    108 HG11 VAL A   7       2.482  14.735  15.969  1.00 98.97           H  
ATOM    109 HG12 VAL A   7       3.050  15.467  17.481  1.00 98.97           H  
ATOM    110 HG13 VAL A   7       3.976  14.144  16.726  1.00 98.97           H  
ATOM    111  CG2 VAL A   7       3.017  13.141  18.961  1.00 98.97           C  
ATOM    112 HG21 VAL A   7       2.541  12.324  19.504  1.00 98.97           H  
ATOM    113 HG22 VAL A   7       3.129  13.999  19.624  1.00 98.97           H  
ATOM    114 HG23 VAL A   7       4.001  12.794  18.646  1.00 98.97           H  
ATOM    115  N   ILE A   8      -0.212  15.316  16.201  1.00 98.98           N  
ATOM    116  H   ILE A   8       0.309  16.101  16.565  1.00 98.98           H  
ATOM    117  CA  ILE A   8      -1.007  15.542  14.987  1.00 98.98           C  
ATOM    118  HA  ILE A   8      -1.211  14.571  14.537  1.00 98.98           H  
ATOM    119  C   ILE A   8      -0.232  16.356  13.946  1.00 98.98           C  
ATOM    120  CB  ILE A   8      -2.376  16.198  15.291  1.00 98.98           C  
ATOM    121  HB  ILE A   8      -2.950  16.163  14.366  1.00 98.98           H  
ATOM    122  O   ILE A   8       0.634  17.168  14.292  1.00 98.98           O  
ATOM    123  CG1 ILE A   8      -2.250  17.685  15.702  1.00 98.98           C  
ATOM    124 HG12 ILE A   8      -1.692  18.229  14.940  1.00 98.98           H  
ATOM    125 HG13 ILE A   8      -1.701  17.760  16.640  1.00 98.98           H  
ATOM    126  CG2 ILE A   8      -3.159  15.392  16.342  1.00 98.98           C  
ATOM    127 HG21 ILE A   8      -3.153  14.336  16.074  1.00 98.98           H  
ATOM    128 HG22 ILE A   8      -4.196  15.728  16.377  1.00 98.98           H  
ATOM    129 HG23 ILE A   8      -2.710  15.512  17.328  1.00 98.98           H  
ATOM    130  CD1 ILE A   8      -3.598  18.401  15.840  1.00 98.98           C  
ATOM    131 HD11 ILE A   8      -4.190  18.261  14.936  1.00 98.98           H  
ATOM    132 HD12 ILE A   8      -4.145  18.014  16.700  1.00 98.98           H  
ATOM    133 HD13 ILE A   8      -3.424  19.467  15.987  1.00 98.98           H  
ATOM    134  N   HIS A   9      -0.597  16.202  12.673  1.00 98.89           N  
ATOM    135  H   HIS A   9      -1.304  15.512  12.462  1.00 98.89           H  
ATOM    136  CA  HIS A   9      -0.167  17.075  11.580  1.00 98.89           C  
ATOM    137  HA  HIS A   9       0.178  18.009  12.022  1.00 98.89           H  
ATOM    138  C   HIS A   9      -1.327  17.439  10.644  1.00 98.89           C  
ATOM    139  CB  HIS A   9       1.020  16.470  10.818  1.00 98.89           C  
ATOM    140  HB2 HIS A   9       1.482  17.253  10.217  1.00 98.89           H  
ATOM    141  HB3 HIS A   9       1.768  16.126  11.532  1.00 98.89           H  
ATOM    142  O   HIS A   9      -2.327  16.729  10.556  1.00 98.89           O  
ATOM    143  CG  HIS A   9       0.646  15.345   9.891  1.00 98.89           C  
ATOM    144  CD2 HIS A   9       0.712  14.014  10.164  1.00 98.89           C  
ATOM    145  HD2 HIS A   9       1.043  13.565  11.088  1.00 98.89           H  
ATOM    146  ND1 HIS A   9       0.136  15.514   8.608  1.00 98.89           N  
ATOM    147  CE1 HIS A   9      -0.092  14.272   8.144  1.00 98.89           C  
ATOM    148  HE1 HIS A   9      -0.509  14.039   7.175  1.00 98.89           H  
ATOM    149  NE2 HIS A   9       0.254  13.351   9.053  1.00 98.89           N  
ATOM    150  HE2 HIS A   9       0.152  12.352   8.948  1.00 98.89           H  
ATOM    151  N   GLY A  10      -1.186  18.576   9.961  1.00 97.96           N  
ATOM    152  H   GLY A  10      -0.322  19.080  10.104  1.00 97.96           H  
ATOM    153  CA  GLY A  10      -2.158  19.135   9.014  1.00 97.96           C  
ATOM    154  HA2 GLY A  10      -2.972  18.425   8.872  1.00 97.96           H  
ATOM    155  HA3 GLY A  10      -2.571  20.053   9.431  1.00 97.96           H  
ATOM    156  C   GLY A  10      -1.554  19.444   7.638  1.00 97.96           C  
ATOM    157  O   GLY A  10      -1.984  20.389   6.957  1.00 97.96           O  
ATOM    158  N   GLY A  11      -0.507  18.710   7.265  1.00 95.99           N  
ATOM    159  H   GLY A  11      -0.303  17.882   7.807  1.00 95.99           H  
ATOM    160  CA  GLY A  11       0.227  18.874   6.016  1.00 95.99           C  
ATOM    161  HA2 GLY A  11      -0.420  19.312   5.256  1.00 95.99           H  
ATOM    162  HA3 GLY A  11       0.493  17.878   5.662  1.00 95.99           H  
ATOM    163  C   GLY A  11       1.506  19.714   6.119  1.00 95.99           C  
ATOM    164  O   GLY A  11       1.663  20.564   7.002  1.00 95.99           O  
ATOM    165  N   ALA A  12       2.407  19.496   5.161  1.00 95.53           N  
ATOM    166  H   ALA A  12       2.120  18.892   4.404  1.00 95.53           H  
ATOM    167  CA  ALA A  12       3.738  20.095   5.060  1.00 95.53           C  
ATOM    168  HA  ALA A  12       3.855  20.855   5.833  1.00 95.53           H  
ATOM    169  C   ALA A  12       3.941  20.788   3.703  1.00 95.53           C  
ATOM    170  CB  ALA A  12       4.781  18.995   5.302  1.00 95.53           C  
ATOM    171  HB1 ALA A  12       4.588  18.494   6.250  1.00 95.53           H  
ATOM    172  HB2 ALA A  12       5.782  19.423   5.336  1.00 95.53           H  
ATOM    173  HB3 ALA A  12       4.737  18.256   4.502  1.00 95.53           H  
ATOM    174  O   ALA A  12       3.363  20.375   2.704  1.00 95.53           O  
ATOM    175  N   GLY A  13       4.759  21.839   3.631  1.00 92.40           N  
ATOM    176  H   GLY A  13       5.199  22.182   4.473  1.00 92.40           H  
ATOM    177  CA  GLY A  13       4.998  22.539   2.364  1.00 92.40           C  
ATOM    178  HA2 GLY A  13       5.426  21.846   1.640  1.00 92.40           H  
ATOM    179  HA3 GLY A  13       4.042  22.878   1.963  1.00 92.40           H  
ATOM    180  C   GLY A  13       5.912  23.757   2.456  1.00 92.40           C  
ATOM    181  O   GLY A  13       6.570  23.997   3.474  1.00 92.40           O  
ATOM    182  N   ALA A  14       5.966  24.530   1.373  1.00 83.55           N  
ATOM    183  H   ALA A  14       5.382  24.293   0.585  1.00 83.55           H  
ATOM    184  CA  ALA A  14       6.720  25.782   1.320  1.00 83.55           C  
ATOM    185  HA  ALA A  14       7.722  25.597   1.705  1.00 83.55           H  
ATOM    186  C   ALA A  14       6.063  26.870   2.188  1.00 83.55           C  
ATOM    187  CB  ALA A  14       6.849  26.218  -0.143  1.00 83.55           C  
ATOM    188  HB1 ALA A  14       7.325  25.430  -0.728  1.00 83.55           H  
ATOM    189  HB2 ALA A  14       7.450  27.125  -0.211  1.00 83.55           H  
ATOM    190  HB3 ALA A  14       5.861  26.420  -0.556  1.00 83.55           H  
ATOM    191  O   ALA A  14       4.843  26.964   2.258  1.00 83.55           O  
ATOM    192  N   ILE A  15       6.856  27.721   2.849  1.00 78.18           N  
ATOM    193  H   ILE A  15       7.853  27.679   2.694  1.00 78.18           H  
ATOM    194  CA  ILE A  15       6.299  28.837   3.635  1.00 78.18           C  
ATOM    195  HA  ILE A  15       5.409  28.487   4.158  1.00 78.18           H  
ATOM    196  C   ILE A  15       5.881  29.965   2.689  1.00 78.18           C  
ATOM    197  CB  ILE A  15       7.283  29.373   4.703  1.00 78.18           C  
ATOM    198  HB  ILE A  15       8.163  29.764   4.193  1.00 78.18           H  
ATOM    199  O   ILE A  15       6.704  30.456   1.915  1.00 78.18           O  
ATOM    200  CG1 ILE A  15       7.732  28.273   5.686  1.00 78.18           C  
ATOM    201 HG12 ILE A  15       8.093  27.415   5.120  1.00 78.18           H  
ATOM    202 HG13 ILE A  15       6.880  27.947   6.282  1.00 78.18           H  
ATOM    203  CG2 ILE A  15       6.622  30.516   5.504  1.00 78.18           C  
ATOM    204 HG21 ILE A  15       6.279  31.319   4.852  1.00 78.18           H  
ATOM    205 HG22 ILE A  15       5.757  30.133   6.047  1.00 78.18           H  
ATOM    206 HG23 ILE A  15       7.312  30.963   6.220  1.00 78.18           H  
ATOM    207  CD1 ILE A  15       8.865  28.723   6.624  1.00 78.18           C  
ATOM    208 HD11 ILE A  15       8.570  29.581   7.228  1.00 78.18           H  
ATOM    209 HD12 ILE A  15       9.752  28.971   6.041  1.00 78.18           H  
ATOM    210 HD13 ILE A  15       9.109  27.923   7.324  1.00 78.18           H  
ATOM    211  N   ALA A  16       4.661  30.473   2.846  1.00 72.17           N  
ATOM    212  H   ALA A  16       4.048  30.065   3.537  1.00 72.17           H  
ATOM    213  CA  ALA A  16       4.169  31.647   2.130  1.00 72.17           C  
ATOM    214  HA  ALA A  16       4.629  31.677   1.142  1.00 72.17           H  
ATOM    215  C   ALA A  16       4.542  32.958   2.857  1.00 72.17           C  
ATOM    216  CB  ALA A  16       2.668  31.471   1.922  1.00 72.17           C  
ATOM    217  HB1 ALA A  16       2.175  31.439   2.894  1.00 72.17           H  
ATOM    218  HB2 ALA A  16       2.272  32.299   1.335  1.00 72.17           H  
ATOM    219  HB3 ALA A  16       2.471  30.543   1.387  1.00 72.17           H  
ATOM    220  O   ALA A  16       3.683  33.706   3.326  1.00 72.17           O  
ATOM    221  N   ARG A  17       5.846  33.248   2.993  1.00 63.18           N  
ATOM    222  H   ARG A  17       6.496  32.606   2.563  1.00 63.18           H  
ATOM    223  CA  ARG A  17       6.344  34.355   3.846  1.00 63.18           C  
ATOM    224  HA  ARG A  17       6.002  34.186   4.867  1.00 63.18           H  
ATOM    225  C   ARG A  17       5.794  35.737   3.480  1.00 63.18           C  
ATOM    226  CB  ARG A  17       7.879  34.428   3.829  1.00 63.18           C  
ATOM    227  HB2 ARG A  17       8.235  34.405   2.799  1.00 63.18           H  
ATOM    228  HB3 ARG A  17       8.179  35.380   4.267  1.00 63.18           H  
ATOM    229  O   ARG A  17       5.574  36.537   4.381  1.00 63.18           O  
ATOM    230  CG  ARG A  17       8.549  33.312   4.635  1.00 63.18           C  
ATOM    231  HG2 ARG A  17       8.372  32.355   4.143  1.00 63.18           H  
ATOM    232  HG3 ARG A  17       8.130  33.291   5.641  1.00 63.18           H  
ATOM    233  CD  ARG A  17      10.057  33.568   4.720  1.00 63.18           C  
ATOM    234  HD2 ARG A  17      10.464  33.574   3.709  1.00 63.18           H  
ATOM    235  HD3 ARG A  17      10.218  34.546   5.173  1.00 63.18           H  
ATOM    236  NE  ARG A  17      10.738  32.537   5.524  1.00 63.18           N  
ATOM    237  HE  ARG A  17      10.155  31.805   5.903  1.00 63.18           H  
ATOM    238  NH1 ARG A  17      12.861  33.387   5.352  1.00 63.18           N  
ATOM    239 HH11 ARG A  17      13.850  33.314   5.545  1.00 63.18           H  
ATOM    240 HH12 ARG A  17      12.498  34.123   4.763  1.00 63.18           H  
ATOM    241  NH2 ARG A  17      12.510  31.517   6.523  1.00 63.18           N  
ATOM    242 HH21 ARG A  17      11.892  30.808   6.891  1.00 63.18           H  
ATOM    243 HH22 ARG A  17      13.495  31.474   6.743  1.00 63.18           H  
ATOM    244  CZ  ARG A  17      12.029  32.485   5.795  1.00 63.18           C  
ATOM    245  N   SER A  18       5.621  36.034   2.192  1.00 66.34           N  
ATOM    246  H   SER A  18       5.800  35.332   1.488  1.00 66.34           H  
ATOM    247  CA  SER A  18       5.126  37.335   1.713  1.00 66.34           C  
ATOM    248  HA  SER A  18       5.573  38.133   2.306  1.00 66.34           H  
ATOM    249  C   SER A  18       3.610  37.492   1.838  1.00 66.34           C  
ATOM    250  CB  SER A  18       5.533  37.548   0.248  1.00 66.34           C  
ATOM    251  HB2 SER A  18       4.978  38.386  -0.172  1.00 66.34           H  
ATOM    252  HB3 SER A  18       6.599  37.774   0.198  1.00 66.34           H  
ATOM    253  O   SER A  18       3.120  38.617   1.853  1.00 66.34           O  
ATOM    254  OG  SER A  18       5.279  36.377  -0.505  1.00 66.34           O  
ATOM    255  HG  SER A  18       5.065  36.635  -1.405  1.00 66.34           H  
ATOM    256  N   ALA A  19       2.878  36.383   1.944  1.00 69.85           N  
ATOM    257  H   ALA A  19       3.356  35.493   1.959  1.00 69.85           H  
ATOM    258  CA  ALA A  19       1.425  36.361   1.846  1.00 69.85           C  
ATOM    259  HA  ALA A  19       1.062  37.268   1.363  1.00 69.85           H  
ATOM    260  C   ALA A  19       0.713  36.206   3.184  1.00 69.85           C  
ATOM    261  CB  ALA A  19       1.070  35.164   0.985  1.00 69.85           C  
ATOM    262  HB1 ALA A  19       0.000  35.214   0.780  1.00 69.85           H  
ATOM    263  HB2 ALA A  19       1.272  34.240   1.527  1.00 69.85           H  
ATOM    264  HB3 ALA A  19       1.650  35.171   0.063  1.00 69.85           H  
ATOM    265  O   ALA A  19      -0.420  36.649   3.348  1.00 69.85           O  
ATOM    266  N   MET A  20       1.358  35.522   4.122  1.00 77.93           N  
ATOM    267  H   MET A  20       2.269  35.151   3.892  1.00 77.93           H  
ATOM    268  CA  MET A  20       0.741  35.070   5.355  1.00 77.93           C  
ATOM    269  HA  MET A  20      -0.033  34.345   5.103  1.00 77.93           H  
ATOM    270  C   MET A  20       0.125  36.213   6.160  1.00 77.93           C  
ATOM    271  CB  MET A  20       1.815  34.356   6.148  1.00 77.93           C  
ATOM    272  HB2 MET A  20       2.148  33.499   5.564  1.00 77.93           H  
ATOM    273  HB3 MET A  20       2.653  35.041   6.276  1.00 77.93           H  
ATOM    274  O   MET A  20       0.758  37.235   6.435  1.00 77.93           O  
ATOM    275  CG  MET A  20       1.368  33.870   7.523  1.00 77.93           C  
ATOM    276  HG2 MET A  20       0.786  32.953   7.431  1.00 77.93           H  
ATOM    277  HG3 MET A  20       0.756  34.620   8.023  1.00 77.93           H  
ATOM    278  SD  MET A  20       2.818  33.612   8.547  1.00 77.93           S  
ATOM    279  CE  MET A  20       3.794  32.444   7.549  1.00 77.93           C  
ATOM    280  HE1 MET A  20       3.319  31.463   7.532  1.00 77.93           H  
ATOM    281  HE2 MET A  20       4.777  32.339   8.009  1.00 77.93           H  
ATOM    282  HE3 MET A  20       3.936  32.811   6.533  1.00 77.93           H  
ATOM    283  N   THR A  21      -1.105  35.994   6.620  1.00 85.26           N  
ATOM    284  H   THR A  21      -1.546  35.113   6.398  1.00 85.26           H  
ATOM    285  CA  THR A  21      -1.777  36.928   7.523  1.00 85.26           C  
ATOM    286  HA  THR A  21      -1.235  37.873   7.479  1.00 85.26           H  
ATOM    287  C   THR A  21      -1.755  36.406   8.961  1.00 85.26           C  
ATOM    288  CB  THR A  21      -3.200  37.272   7.079  1.00 85.26           C  
ATOM    289  HB  THR A  21      -3.577  38.053   7.739  1.00 85.26           H  
ATOM    290  O   THR A  21      -2.059  35.231   9.189  1.00 85.26           O  
ATOM    291  CG2 THR A  21      -3.251  37.797   5.646  1.00 85.26           C  
ATOM    292 HG21 THR A  21      -4.243  38.196   5.436  1.00 85.26           H  
ATOM    293 HG22 THR A  21      -2.513  38.589   5.513  1.00 85.26           H  
ATOM    294 HG23 THR A  21      -3.031  37.000   4.937  1.00 85.26           H  
ATOM    295  OG1 THR A  21      -4.055  36.161   7.183  1.00 85.26           O  
ATOM    296  HG1 THR A  21      -3.731  35.501   6.566  1.00 85.26           H  
ATOM    297  N   PRO A  22      -1.491  37.268   9.963  1.00 88.65           N  
ATOM    298  CA  PRO A  22      -1.528  36.864  11.370  1.00 88.65           C  
ATOM    299  HA  PRO A  22      -0.730  36.144  11.552  1.00 88.65           H  
ATOM    300  C   PRO A  22      -2.866  36.241  11.786  1.00 88.65           C  
ATOM    301  CB  PRO A  22      -1.254  38.145  12.163  1.00 88.65           C  
ATOM    302  HB2 PRO A  22      -0.717  37.935  13.088  1.00 88.65           H  
ATOM    303  HB3 PRO A  22      -2.187  38.667  12.376  1.00 88.65           H  
ATOM    304  O   PRO A  22      -2.898  35.335  12.612  1.00 88.65           O  
ATOM    305  CG  PRO A  22      -0.417  38.985  11.202  1.00 88.65           C  
ATOM    306  HG2 PRO A  22       0.623  38.662  11.247  1.00 88.65           H  
ATOM    307  HG3 PRO A  22      -0.498  40.051  11.416  1.00 88.65           H  
ATOM    308  CD  PRO A  22      -1.000  38.635   9.837  1.00 88.65           C  
ATOM    309  HD2 PRO A  22      -0.216  38.714   9.084  1.00 88.65           H  
ATOM    310  HD3 PRO A  22      -1.828  39.302   9.600  1.00 88.65           H  
ATOM    311  N   SER A  23      -3.970  36.697  11.181  1.00 90.50           N  
ATOM    312  H   SER A  23      -3.868  37.423  10.485  1.00 90.50           H  
ATOM    313  CA  SER A  23      -5.300  36.142  11.436  1.00 90.50           C  
ATOM    314  HA  SER A  23      -5.491  36.170  12.508  1.00 90.50           H  
ATOM    315  C   SER A  23      -5.410  34.689  10.980  1.00 90.50           C  
ATOM    316  CB  SER A  23      -6.373  36.974  10.733  1.00 90.50           C  
ATOM    317  HB2 SER A  23      -6.243  38.026  10.990  1.00 90.50           H  
ATOM    318  HB3 SER A  23      -6.278  36.862   9.653  1.00 90.50           H  
ATOM    319  O   SER A  23      -5.910  33.867  11.741  1.00 90.50           O  
ATOM    320  OG  SER A  23      -7.662  36.564  11.141  1.00 90.50           O  
ATOM    321  HG  SER A  23      -7.708  35.606  11.166  1.00 90.50           H  
ATOM    322  N   LYS A  24      -4.944  34.350   9.767  1.00 89.42           N  
ATOM    323  H   LYS A  24      -4.497  35.043   9.185  1.00 89.42           H  
ATOM    324  CA  LYS A  24      -4.973  32.959   9.299  1.00 89.42           C  
ATOM    325  HA  LYS A  24      -5.960  32.540   9.495  1.00 89.42           H  
ATOM    326  C   LYS A  24      -4.013  32.084  10.091  1.00 89.42           C  
ATOM    327  CB  LYS A  24      -4.689  32.856   7.794  1.00 89.42           C  
ATOM    328  HB2 LYS A  24      -3.869  33.520   7.525  1.00 89.42           H  
ATOM    329  HB3 LYS A  24      -4.362  31.835   7.596  1.00 89.42           H  
ATOM    330  O   LYS A  24      -4.403  30.988  10.481  1.00 89.42           O  
ATOM    331  CG  LYS A  24      -5.934  33.151   6.931  1.00 89.42           C  
ATOM    332  HG2 LYS A  24      -6.826  32.809   7.455  1.00 89.42           H  
ATOM    333  HG3 LYS A  24      -6.023  34.222   6.749  1.00 89.42           H  
ATOM    334  CD  LYS A  24      -5.849  32.388   5.603  1.00 89.42           C  
ATOM    335  HD2 LYS A  24      -5.631  31.347   5.845  1.00 89.42           H  
ATOM    336  HD3 LYS A  24      -5.030  32.789   5.006  1.00 89.42           H  
ATOM    337  CE  LYS A  24      -7.144  32.393   4.774  1.00 89.42           C  
ATOM    338  HE2 LYS A  24      -7.395  33.415   4.492  1.00 89.42           H  
ATOM    339  HE3 LYS A  24      -7.947  31.988   5.389  1.00 89.42           H  
ATOM    340  NZ  LYS A  24      -6.999  31.558   3.550  1.00 89.42           N  
ATOM    341  HZ1 LYS A  24      -6.404  30.764   3.737  1.00 89.42           H  
ATOM    342  HZ2 LYS A  24      -7.871  31.241   3.151  1.00 89.42           H  
ATOM    343  HZ3 LYS A  24      -6.479  32.079   2.859  1.00 89.42           H  
ATOM    344  N   GLU A  25      -2.805  32.565  10.398  1.00 92.54           N  
ATOM    345  H   GLU A  25      -2.531  33.467  10.036  1.00 92.54           H  
ATOM    346  CA  GLU A  25      -1.890  31.837  11.287  1.00 92.54           C  
ATOM    347  HA  GLU A  25      -1.636  30.885  10.821  1.00 92.54           H  
ATOM    348  C   GLU A  25      -2.564  31.501  12.624  1.00 92.54           C  
ATOM    349  CB  GLU A  25      -0.583  32.623  11.516  1.00 92.54           C  
ATOM    350  HB2 GLU A  25      -0.801  33.603  11.940  1.00 92.54           H  
ATOM    351  HB3 GLU A  25      -0.077  32.753  10.559  1.00 92.54           H  
ATOM    352  O   GLU A  25      -2.514  30.354  13.072  1.00 92.54           O  
ATOM    353  CG  GLU A  25       0.314  31.829  12.485  1.00 92.54           C  
ATOM    354  HG2 GLU A  25      -0.153  31.824  13.470  1.00 92.54           H  
ATOM    355  HG3 GLU A  25       0.355  30.798  12.136  1.00 92.54           H  
ATOM    356  CD  GLU A  25       1.748  32.333  12.661  1.00 92.54           C  
ATOM    357  OE1 GLU A  25       2.377  31.884  13.651  1.00 92.54           O  
ATOM    358  OE2 GLU A  25       2.260  33.062  11.789  1.00 92.54           O  
ATOM    359  N   GLN A  26      -3.241  32.475  13.236  1.00 95.46           N  
ATOM    360  H   GLN A  26      -3.227  33.405  12.842  1.00 95.46           H  
ATOM    361  CA  GLN A  26      -3.968  32.261  14.480  1.00 95.46           C  
ATOM    362  HA  GLN A  26      -3.264  31.876  15.217  1.00 95.46           H  
ATOM    363  C   GLN A  26      -5.080  31.215  14.323  1.00 95.46           C  
ATOM    364  CB  GLN A  26      -4.512  33.601  14.989  1.00 95.46           C  
ATOM    365  HB2 GLN A  26      -5.243  33.996  14.284  1.00 95.46           H  
ATOM    366  HB3 GLN A  26      -3.687  34.308  15.071  1.00 95.46           H  
ATOM    367  O   GLN A  26      -5.206  30.358  15.195  1.00 95.46           O  
ATOM    368  CG  GLN A  26      -5.166  33.445  16.368  1.00 95.46           C  
ATOM    369  HG2 GLN A  26      -6.025  32.778  16.299  1.00 95.46           H  
ATOM    370  HG3 GLN A  26      -4.444  33.002  17.054  1.00 95.46           H  
ATOM    371  CD  GLN A  26      -5.648  34.764  16.957  1.00 95.46           C  
ATOM    372  NE2 GLN A  26      -6.031  34.766  18.214  1.00 95.46           N  
ATOM    373 HE21 GLN A  26      -6.082  33.896  18.725  1.00 95.46           H  
ATOM    374 HE22 GLN A  26      -6.394  35.642  18.562  1.00 95.46           H  
ATOM    375  OE1 GLN A  26      -5.698  35.809  16.331  1.00 95.46           O  
ATOM    376  N   SER A  27      -5.840  31.233  13.224  1.00 95.58           N  
ATOM    377  H   SER A  27      -5.727  31.986  12.560  1.00 95.58           H  
ATOM    378  CA  SER A  27      -6.868  30.218  12.950  1.00 95.58           C  
ATOM    379  HA  SER A  27      -7.584  30.217  13.771  1.00 95.58           H  
ATOM    380  C   SER A  27      -6.281  28.806  12.862  1.00 95.58           C  
ATOM    381  CB  SER A  27      -7.621  30.540  11.655  1.00 95.58           C  
ATOM    382  HB2 SER A  27      -6.932  30.536  10.811  1.00 95.58           H  
ATOM    383  HB3 SER A  27      -8.382  29.777  11.486  1.00 95.58           H  
ATOM    384  O   SER A  27      -6.820  27.891  13.481  1.00 95.58           O  
ATOM    385  OG  SER A  27      -8.250  31.805  11.742  1.00 95.58           O  
ATOM    386  HG  SER A  27      -8.787  31.820  12.537  1.00 95.58           H  
ATOM    387  N   PHE A  28      -5.148  28.626  12.173  1.00 95.66           N  
ATOM    388  H   PHE A  28      -4.751  29.414  11.681  1.00 95.66           H  
ATOM    389  CA  PHE A  28      -4.452  27.333  12.121  1.00 95.66           C  
ATOM    390  HA  PHE A  28      -5.151  26.569  11.780  1.00 95.66           H  
ATOM    391  C   PHE A  28      -3.961  26.893  13.503  1.00 95.66           C  
ATOM    392  CB  PHE A  28      -3.272  27.393  11.137  1.00 95.66           C  
ATOM    393  HB2 PHE A  28      -2.732  28.331  11.266  1.00 95.66           H  
ATOM    394  HB3 PHE A  28      -2.578  26.590  11.381  1.00 95.66           H  
ATOM    395  O   PHE A  28      -4.203  25.758  13.910  1.00 95.66           O  
ATOM    396  CG  PHE A  28      -3.660  27.219   9.682  1.00 95.66           C  
ATOM    397  CD1 PHE A  28      -3.956  25.935   9.190  1.00 95.66           C  
ATOM    398  HD1 PHE A  28      -3.929  25.080   9.849  1.00 95.66           H  
ATOM    399  CD2 PHE A  28      -3.696  28.321   8.808  1.00 95.66           C  
ATOM    400  HD2 PHE A  28      -3.432  29.305   9.166  1.00 95.66           H  
ATOM    401  CE1 PHE A  28      -4.281  25.758   7.834  1.00 95.66           C  
ATOM    402  HE1 PHE A  28      -4.515  24.772   7.460  1.00 95.66           H  
ATOM    403  CE2 PHE A  28      -4.067  28.151   7.463  1.00 95.66           C  
ATOM    404  HE2 PHE A  28      -4.129  28.998   6.796  1.00 95.66           H  
ATOM    405  CZ  PHE A  28      -4.356  26.868   6.974  1.00 95.66           C  
ATOM    406  HZ  PHE A  28      -4.636  26.739   5.939  1.00 95.66           H  
ATOM    407  N   ARG A  29      -3.296  27.783  14.252  1.00 97.43           N  
ATOM    408  H   ARG A  29      -3.136  28.702  13.864  1.00 97.43           H  
ATOM    409  CA  ARG A  29      -2.790  27.471  15.600  1.00 97.43           C  
ATOM    410  HA  ARG A  29      -2.160  26.583  15.547  1.00 97.43           H  
ATOM    411  C   ARG A  29      -3.918  27.115  16.563  1.00 97.43           C  
ATOM    412  CB  ARG A  29      -1.966  28.646  16.146  1.00 97.43           C  
ATOM    413  HB2 ARG A  29      -1.786  28.481  17.208  1.00 97.43           H  
ATOM    414  HB3 ARG A  29      -2.526  29.575  16.032  1.00 97.43           H  
ATOM    415  O   ARG A  29      -3.766  26.181  17.348  1.00 97.43           O  
ATOM    416  CG  ARG A  29      -0.609  28.767  15.440  1.00 97.43           C  
ATOM    417  HG2 ARG A  29      -0.753  28.973  14.380  1.00 97.43           H  
ATOM    418  HG3 ARG A  29      -0.077  27.821  15.540  1.00 97.43           H  
ATOM    419  CD  ARG A  29       0.228  29.893  16.063  1.00 97.43           C  
ATOM    420  HD2 ARG A  29      -0.267  30.844  15.866  1.00 97.43           H  
ATOM    421  HD3 ARG A  29       0.282  29.755  17.142  1.00 97.43           H  
ATOM    422  NE  ARG A  29       1.591  29.937  15.501  1.00 97.43           N  
ATOM    423  HE  ARG A  29       1.791  30.663  14.828  1.00 97.43           H  
ATOM    424  NH1 ARG A  29       2.513  28.178  16.658  1.00 97.43           N  
ATOM    425 HH11 ARG A  29       1.661  28.053  17.185  1.00 97.43           H  
ATOM    426 HH12 ARG A  29       3.298  27.574  16.858  1.00 97.43           H  
ATOM    427  NH2 ARG A  29       3.718  29.247  15.110  1.00 97.43           N  
ATOM    428 HH21 ARG A  29       4.472  28.588  15.237  1.00 97.43           H  
ATOM    429 HH22 ARG A  29       3.786  29.995  14.435  1.00 97.43           H  
ATOM    430  CZ  ARG A  29       2.600  29.122  15.762  1.00 97.43           C  
ATOM    431  N   GLN A  30      -5.038  27.828  16.492  1.00 98.35           N  
ATOM    432  H   GLN A  30      -5.089  28.589  15.830  1.00 98.35           H  
ATOM    433  CA  GLN A  30      -6.211  27.553  17.313  1.00 98.35           C  
ATOM    434  HA  GLN A  30      -5.902  27.525  18.358  1.00 98.35           H  
ATOM    435  C   GLN A  30      -6.805  26.180  16.983  1.00 98.35           C  
ATOM    436  CB  GLN A  30      -7.228  28.689  17.150  1.00 98.35           C  
ATOM    437  HB2 GLN A  30      -6.763  29.627  17.454  1.00 98.35           H  
ATOM    438  HB3 GLN A  30      -7.538  28.768  16.107  1.00 98.35           H  
ATOM    439  O   GLN A  30      -6.962  25.373  17.896  1.00 98.35           O  
ATOM    440  CG  GLN A  30      -8.458  28.430  18.027  1.00 98.35           C  
ATOM    441  HG2 GLN A  30      -8.969  27.537  17.668  1.00 98.35           H  
ATOM    442  HG3 GLN A  30      -8.143  28.249  19.055  1.00 98.35           H  
ATOM    443  CD  GLN A  30      -9.474  29.562  18.035  1.00 98.35           C  
ATOM    444  NE2 GLN A  30     -10.577  29.352  18.710  1.00 98.35           N  
ATOM    445 HE21 GLN A  30     -10.735  28.410  19.038  1.00 98.35           H  
ATOM    446 HE22 GLN A  30     -11.323  30.030  18.641  1.00 98.35           H  
ATOM    447  OE1 GLN A  30      -9.297  30.634  17.468  1.00 98.35           O  
ATOM    448  N   ALA A  31      -7.039  25.881  15.701  1.00 98.47           N  
ATOM    449  H   ALA A  31      -6.893  26.585  14.991  1.00 98.47           H  
ATOM    450  CA  ALA A  31      -7.567  24.585  15.279  1.00 98.47           C  
ATOM    451  HA  ALA A  31      -8.542  24.438  15.744  1.00 98.47           H  
ATOM    452  C   ALA A  31      -6.663  23.426  15.735  1.00 98.47           C  
ATOM    453  CB  ALA A  31      -7.751  24.601  13.756  1.00 98.47           C  
ATOM    454  HB1 ALA A  31      -8.177  23.650  13.434  1.00 98.47           H  
ATOM    455  HB2 ALA A  31      -8.433  25.403  13.475  1.00 98.47           H  
ATOM    456  HB3 ALA A  31      -6.793  24.751  13.258  1.00 98.47           H  
ATOM    457  O   ALA A  31      -7.137  22.477  16.353  1.00 98.47           O  
ATOM    458  N   LEU A  32      -5.344  23.532  15.525  1.00 98.80           N  
ATOM    459  H   LEU A  32      -5.003  24.331  15.011  1.00 98.80           H  
ATOM    460  CA  LEU A  32      -4.385  22.525  15.999  1.00 98.80           C  
ATOM    461  HA  LEU A  32      -4.647  21.558  15.568  1.00 98.80           H  
ATOM    462  C   LEU A  32      -4.436  22.354  17.526  1.00 98.80           C  
ATOM    463  CB  LEU A  32      -2.961  22.917  15.560  1.00 98.80           C  
ATOM    464  HB2 LEU A  32      -2.771  23.936  15.897  1.00 98.80           H  
ATOM    465  HB3 LEU A  32      -2.250  22.263  16.066  1.00 98.80           H  
ATOM    466  O   LEU A  32      -4.413  21.231  18.022  1.00 98.80           O  
ATOM    467  CG  LEU A  32      -2.693  22.834  14.047  1.00 98.80           C  
ATOM    468  HG  LEU A  32      -3.471  23.366  13.501  1.00 98.80           H  
ATOM    469  CD1 LEU A  32      -1.350  23.501  13.741  1.00 98.80           C  
ATOM    470 HD11 LEU A  32      -1.159  23.469  12.668  1.00 98.80           H  
ATOM    471 HD12 LEU A  32      -0.547  22.987  14.268  1.00 98.80           H  
ATOM    472 HD13 LEU A  32      -1.379  24.543  14.057  1.00 98.80           H  
ATOM    473  CD2 LEU A  32      -2.650  21.391  13.540  1.00 98.80           C  
ATOM    474 HD21 LEU A  32      -3.621  20.916  13.680  1.00 98.80           H  
ATOM    475 HD22 LEU A  32      -2.419  21.378  12.475  1.00 98.80           H  
ATOM    476 HD23 LEU A  32      -1.892  20.822  14.079  1.00 98.80           H  
ATOM    477  N   THR A  33      -4.529  23.457  18.275  1.00 98.85           N  
ATOM    478  H   THR A  33      -4.594  24.347  17.802  1.00 98.85           H  
ATOM    479  CA  THR A  33      -4.559  23.435  19.748  1.00 98.85           C  
ATOM    480  HA  THR A  33      -3.688  22.894  20.117  1.00 98.85           H  
ATOM    481  C   THR A  33      -5.802  22.714  20.263  1.00 98.85           C  
ATOM    482  CB  THR A  33      -4.524  24.862  20.319  1.00 98.85           C  
ATOM    483  HB  THR A  33      -5.371  25.428  19.931  1.00 98.85           H  
ATOM    484  O   THR A  33      -5.700  21.881  21.162  1.00 98.85           O  
ATOM    485  CG2 THR A  33      -4.568  24.920  21.845  1.00 98.85           C  
ATOM    486 HG21 THR A  33      -3.750  24.331  22.261  1.00 98.85           H  
ATOM    487 HG22 THR A  33      -5.519  24.535  22.212  1.00 98.85           H  
ATOM    488 HG23 THR A  33      -4.465  25.955  22.171  1.00 98.85           H  
ATOM    489  OG1 THR A  33      -3.334  25.510  19.933  1.00 98.85           O  
ATOM    490  HG1 THR A  33      -3.408  25.673  18.990  1.00 98.85           H  
ATOM    491  N   GLU A  34      -6.968  23.014  19.690  1.00 98.88           N  
ATOM    492  H   GLU A  34      -6.982  23.695  18.944  1.00 98.88           H  
ATOM    493  CA  GLU A  34      -8.249  22.410  20.071  1.00 98.88           C  
ATOM    494  HA  GLU A  34      -8.398  22.520  21.145  1.00 98.88           H  
ATOM    495  C   GLU A  34      -8.282  20.902  19.771  1.00 98.88           C  
ATOM    496  CB  GLU A  34      -9.387  23.151  19.343  1.00 98.88           C  
ATOM    497  HB2 GLU A  34      -9.154  23.201  18.279  1.00 98.88           H  
ATOM    498  HB3 GLU A  34     -10.312  22.588  19.470  1.00 98.88           H  
ATOM    499  O   GLU A  34      -8.760  20.112  20.591  1.00 98.88           O  
ATOM    500  CG  GLU A  34      -9.603  24.575  19.897  1.00 98.88           C  
ATOM    501  HG2 GLU A  34      -8.648  25.099  19.932  1.00 98.88           H  
ATOM    502  HG3 GLU A  34      -9.958  24.491  20.924  1.00 98.88           H  
ATOM    503  CD  GLU A  34     -10.600  25.428  19.089  1.00 98.88           C  
ATOM    504  OE1 GLU A  34     -10.725  26.636  19.420  1.00 98.88           O  
ATOM    505  OE2 GLU A  34     -11.235  24.904  18.150  1.00 98.88           O  
ATOM    506  N   ILE A  35      -7.707  20.483  18.640  1.00 98.94           N  
ATOM    507  H   ILE A  35      -7.365  21.180  17.994  1.00 98.94           H  
ATOM    508  CA  ILE A  35      -7.649  19.072  18.234  1.00 98.94           C  
ATOM    509  HA  ILE A  35      -8.635  18.631  18.375  1.00 98.94           H  
ATOM    510  C   ILE A  35      -6.685  18.282  19.129  1.00 98.94           C  
ATOM    511  CB  ILE A  35      -7.303  18.969  16.733  1.00 98.94           C  
ATOM    512  HB  ILE A  35      -6.379  19.517  16.547  1.00 98.94           H  
ATOM    513  O   ILE A  35      -7.058  17.225  19.640  1.00 98.94           O  
ATOM    514  CG1 ILE A  35      -8.447  19.600  15.904  1.00 98.94           C  
ATOM    515 HG12 ILE A  35      -8.717  20.577  16.306  1.00 98.94           H  
ATOM    516 HG13 ILE A  35      -9.334  18.975  15.997  1.00 98.94           H  
ATOM    517  CG2 ILE A  35      -7.105  17.502  16.310  1.00 98.94           C  
ATOM    518 HG21 ILE A  35      -8.032  16.947  16.456  1.00 98.94           H  
ATOM    519 HG22 ILE A  35      -6.312  17.025  16.886  1.00 98.94           H  
ATOM    520 HG23 ILE A  35      -6.827  17.446  15.258  1.00 98.94           H  
ATOM    521  CD1 ILE A  35      -8.124  19.798  14.421  1.00 98.94           C  
ATOM    522 HD11 ILE A  35      -8.892  20.424  13.966  1.00 98.94           H  
ATOM    523 HD12 ILE A  35      -7.154  20.281  14.305  1.00 98.94           H  
ATOM    524 HD13 ILE A  35      -8.130  18.833  13.914  1.00 98.94           H  
ATOM    525  N   VAL A  36      -5.484  18.812  19.404  1.00 98.94           N  
ATOM    526  H   VAL A  36      -5.228  19.682  18.959  1.00 98.94           H  
ATOM    527  CA  VAL A  36      -4.548  18.199  20.367  1.00 98.94           C  
ATOM    528  HA  VAL A  36      -4.309  17.189  20.034  1.00 98.94           H  
ATOM    529  C   VAL A  36      -5.196  18.078  21.745  1.00 98.94           C  
ATOM    530  CB  VAL A  36      -3.236  19.001  20.478  1.00 98.94           C  
ATOM    531  HB  VAL A  36      -3.476  20.052  20.638  1.00 98.94           H  
ATOM    532  O   VAL A  36      -5.136  17.011  22.355  1.00 98.94           O  
ATOM    533  CG1 VAL A  36      -2.347  18.524  21.633  1.00 98.94           C  
ATOM    534 HG11 VAL A  36      -2.835  18.688  22.594  1.00 98.94           H  
ATOM    535 HG12 VAL A  36      -1.424  19.104  21.635  1.00 98.94           H  
ATOM    536 HG13 VAL A  36      -2.116  17.465  21.520  1.00 98.94           H  
ATOM    537  CG2 VAL A  36      -2.385  18.881  19.212  1.00 98.94           C  
ATOM    538 HG21 VAL A  36      -2.099  17.842  19.048  1.00 98.94           H  
ATOM    539 HG22 VAL A  36      -1.491  19.495  19.314  1.00 98.94           H  
ATOM    540 HG23 VAL A  36      -2.950  19.240  18.351  1.00 98.94           H  
ATOM    541  N   ALA A  37      -5.851  19.139  22.228  1.00 98.90           N  
ATOM    542  H   ALA A  37      -5.867  19.992  21.686  1.00 98.90           H  
ATOM    543  CA  ALA A  37      -6.506  19.137  23.533  1.00 98.90           C  
ATOM    544  HA  ALA A  37      -5.762  18.897  24.293  1.00 98.90           H  
ATOM    545  C   ALA A  37      -7.617  18.080  23.622  1.00 98.90           C  
ATOM    546  CB  ALA A  37      -7.055  20.540  23.815  1.00 98.90           C  
ATOM    547  HB1 ALA A  37      -7.518  20.558  24.802  1.00 98.90           H  
ATOM    548  HB2 ALA A  37      -6.243  21.266  23.790  1.00 98.90           H  
ATOM    549  HB3 ALA A  37      -7.798  20.809  23.064  1.00 98.90           H  
ATOM    550  O   ALA A  37      -7.748  17.418  24.651  1.00 98.90           O  
ATOM    551  N   THR A  38      -8.385  17.882  22.548  1.00 98.89           N  
ATOM    552  H   THR A  38      -8.247  18.473  21.741  1.00 98.89           H  
ATOM    553  CA  THR A  38      -9.410  16.828  22.484  1.00 98.89           C  
ATOM    554  HA  THR A  38     -10.084  16.941  23.333  1.00 98.89           H  
ATOM    555  C   THR A  38      -8.778  15.440  22.580  1.00 98.89           C  
ATOM    556  CB  THR A  38     -10.248  16.945  21.204  1.00 98.89           C  
ATOM    557  HB  THR A  38      -9.620  16.806  20.323  1.00 98.89           H  
ATOM    558  O   THR A  38      -9.201  14.616  23.391  1.00 98.89           O  
ATOM    559  CG2 THR A  38     -11.369  15.904  21.195  1.00 98.89           C  
ATOM    560 HG21 THR A  38     -10.964  14.916  20.977  1.00 98.89           H  
ATOM    561 HG22 THR A  38     -11.871  15.886  22.163  1.00 98.89           H  
ATOM    562 HG23 THR A  38     -12.107  16.154  20.433  1.00 98.89           H  
ATOM    563  OG1 THR A  38     -10.838  18.226  21.149  1.00 98.89           O  
ATOM    564  HG1 THR A  38     -10.161  18.857  20.893  1.00 98.89           H  
ATOM    565  N   GLY A  39      -7.696  15.206  21.837  1.00 98.91           N  
ATOM    566  H   GLY A  39      -7.393  15.917  21.186  1.00 98.91           H  
ATOM    567  CA  GLY A  39      -6.915  13.976  21.925  1.00 98.91           C  
ATOM    568  HA2 GLY A  39      -7.513  13.125  21.599  1.00 98.91           H  
ATOM    569  HA3 GLY A  39      -6.066  14.107  21.255  1.00 98.91           H  
ATOM    570  C   GLY A  39      -6.363  13.705  23.328  1.00 98.91           C  
ATOM    571  O   GLY A  39      -6.528  12.611  23.869  1.00 98.91           O  
ATOM    572  N   GLN A  40      -5.777  14.721  23.969  1.00 98.79           N  
ATOM    573  H   GLN A  40      -5.659  15.592  23.471  1.00 98.79           H  
ATOM    574  CA  GLN A  40      -5.303  14.628  25.353  1.00 98.79           C  
ATOM    575  HA  GLN A  40      -4.560  13.834  25.423  1.00 98.79           H  
ATOM    576  C   GLN A  40      -6.434  14.291  26.329  1.00 98.79           C  
ATOM    577  CB  GLN A  40      -4.667  15.952  25.793  1.00 98.79           C  
ATOM    578  HB2 GLN A  40      -5.351  16.769  25.561  1.00 98.79           H  
ATOM    579  HB3 GLN A  40      -4.533  15.930  26.875  1.00 98.79           H  
ATOM    580  O   GLN A  40      -6.212  13.523  27.260  1.00 98.79           O  
ATOM    581  CG  GLN A  40      -3.300  16.241  25.167  1.00 98.79           C  
ATOM    582  HG2 GLN A  40      -3.362  16.220  24.079  1.00 98.79           H  
ATOM    583  HG3 GLN A  40      -2.589  15.481  25.492  1.00 98.79           H  
ATOM    584  CD  GLN A  40      -2.826  17.620  25.606  1.00 98.79           C  
ATOM    585  NE2 GLN A  40      -1.820  17.736  26.438  1.00 98.79           N  
ATOM    586 HE21 GLN A  40      -1.670  18.646  26.850  1.00 98.79           H  
ATOM    587 HE22 GLN A  40      -1.344  16.939  26.837  1.00 98.79           H  
ATOM    588  OE1 GLN A  40      -3.399  18.635  25.260  1.00 98.79           O  
ATOM    589  N   GLN A  41      -7.638  14.843  26.144  1.00 98.82           N  
ATOM    590  H   GLN A  41      -7.766  15.476  25.367  1.00 98.82           H  
ATOM    591  CA  GLN A  41      -8.789  14.546  27.003  1.00 98.82           C  
ATOM    592  HA  GLN A  41      -8.508  14.718  28.042  1.00 98.82           H  
ATOM    593  C   GLN A  41      -9.220  13.080  26.898  1.00 98.82           C  
ATOM    594  CB  GLN A  41      -9.967  15.466  26.658  1.00 98.82           C  
ATOM    595  HB2 GLN A  41     -10.116  15.476  25.578  1.00 98.82           H  
ATOM    596  HB3 GLN A  41     -10.873  15.072  27.119  1.00 98.82           H  
ATOM    597  O   GLN A  41      -9.476  12.461  27.931  1.00 98.82           O  
ATOM    598  CG  GLN A  41      -9.763  16.901  27.161  1.00 98.82           C  
ATOM    599  HG2 GLN A  41      -9.829  16.911  28.249  1.00 98.82           H  
ATOM    600  HG3 GLN A  41      -8.768  17.255  26.889  1.00 98.82           H  
ATOM    601  CD  GLN A  41     -10.802  17.866  26.599  1.00 98.82           C  
ATOM    602  NE2 GLN A  41     -10.586  19.156  26.721  1.00 98.82           N  
ATOM    603 HE21 GLN A  41      -9.681  19.482  27.028  1.00 98.82           H  
ATOM    604 HE22 GLN A  41     -11.252  19.737  26.233  1.00 98.82           H  
ATOM    605  OE1 GLN A  41     -11.838  17.504  26.074  1.00 98.82           O  
ATOM    606  N   ILE A  42      -9.248  12.513  25.687  1.00 98.90           N  
ATOM    607  H   ILE A  42      -9.041  13.087  24.882  1.00 98.90           H  
ATOM    608  CA  ILE A  42      -9.556  11.089  25.468  1.00 98.90           C  
ATOM    609  HA  ILE A  42     -10.533  10.869  25.898  1.00 98.90           H  
ATOM    610  C   ILE A  42      -8.538  10.214  26.202  1.00 98.90           C  
ATOM    611  CB  ILE A  42      -9.609  10.767  23.955  1.00 98.90           C  
ATOM    612  HB  ILE A  42      -8.700  11.141  23.484  1.00 98.90           H  
ATOM    613  O   ILE A  42      -8.923   9.362  27.004  1.00 98.90           O  
ATOM    614  CG1 ILE A  42     -10.825  11.478  23.325  1.00 98.90           C  
ATOM    615 HG12 ILE A  42     -11.744  11.010  23.677  1.00 98.90           H  
ATOM    616 HG13 ILE A  42     -10.845  12.522  23.637  1.00 98.90           H  
ATOM    617  CG2 ILE A  42      -9.690   9.248  23.702  1.00 98.90           C  
ATOM    618 HG21 ILE A  42      -8.796   8.742  24.065  1.00 98.90           H  
ATOM    619 HG22 ILE A  42     -10.570   8.828  24.190  1.00 98.90           H  
ATOM    620 HG23 ILE A  42      -9.750   9.042  22.633  1.00 98.90           H  
ATOM    621  CD1 ILE A  42     -10.818  11.471  21.795  1.00 98.90           C  
ATOM    622 HD11 ILE A  42      -9.889  11.902  21.422  1.00 98.90           H  
ATOM    623 HD12 ILE A  42     -10.941  10.460  21.405  1.00 98.90           H  
ATOM    624 HD13 ILE A  42     -11.655  12.079  21.451  1.00 98.90           H  
ATOM    625  N   LEU A  43      -7.244  10.474  25.999  1.00 98.83           N  
ATOM    626  H   LEU A  43      -6.999  11.182  25.321  1.00 98.83           H  
ATOM    627  CA  LEU A  43      -6.169   9.720  26.649  1.00 98.83           C  
ATOM    628  HA  LEU A  43      -6.306   8.658  26.442  1.00 98.83           H  
ATOM    629  C   LEU A  43      -6.194   9.880  28.180  1.00 98.83           C  
ATOM    630  CB  LEU A  43      -4.817  10.176  26.073  1.00 98.83           C  
ATOM    631  HB2 LEU A  43      -4.718  11.249  26.237  1.00 98.83           H  
ATOM    632  HB3 LEU A  43      -4.027   9.675  26.632  1.00 98.83           H  
ATOM    633  O   LEU A  43      -6.022   8.908  28.913  1.00 98.83           O  
ATOM    634  CG  LEU A  43      -4.602   9.889  24.575  1.00 98.83           C  
ATOM    635  HG  LEU A  43      -5.383  10.370  23.987  1.00 98.83           H  
ATOM    636  CD1 LEU A  43      -3.251  10.467  24.154  1.00 98.83           C  
ATOM    637 HD11 LEU A  43      -3.234  11.544  24.325  1.00 98.83           H  
ATOM    638 HD12 LEU A  43      -2.448   9.989  24.713  1.00 98.83           H  
ATOM    639 HD13 LEU A  43      -3.091  10.277  23.093  1.00 98.83           H  
ATOM    640  CD2 LEU A  43      -4.609   8.396  24.256  1.00 98.83           C  
ATOM    641 HD21 LEU A  43      -5.595   7.969  24.438  1.00 98.83           H  
ATOM    642 HD22 LEU A  43      -4.364   8.242  23.204  1.00 98.83           H  
ATOM    643 HD23 LEU A  43      -3.870   7.880  24.869  1.00 98.83           H  
ATOM    644  N   ALA A  44      -6.461  11.088  28.685  1.00 98.50           N  
ATOM    645  H   ALA A  44      -6.574  11.858  28.040  1.00 98.50           H  
ATOM    646  CA  ALA A  44      -6.558  11.368  30.119  1.00 98.50           C  
ATOM    647  HA  ALA A  44      -5.651  11.008  30.605  1.00 98.50           H  
ATOM    648  C   ALA A  44      -7.748  10.662  30.786  1.00 98.50           C  
ATOM    649  CB  ALA A  44      -6.663  12.884  30.321  1.00 98.50           C  
ATOM    650  HB1 ALA A  44      -5.821  13.384  29.843  1.00 98.50           H  
ATOM    651  HB2 ALA A  44      -7.588  13.253  29.878  1.00 98.50           H  
ATOM    652  HB3 ALA A  44      -6.659  13.112  31.387  1.00 98.50           H  
ATOM    653  O   ALA A  44      -7.667  10.286  31.955  1.00 98.50           O  
ATOM    654  N   ALA A  45      -8.842  10.462  30.047  1.00 98.57           N  
ATOM    655  H   ALA A  45      -8.863  10.834  29.108  1.00 98.57           H  
ATOM    656  CA  ALA A  45     -10.000   9.694  30.493  1.00 98.57           C  
ATOM    657  HA  ALA A  45     -10.197   9.944  31.535  1.00 98.57           H  
ATOM    658  C   ALA A  45      -9.776   8.168  30.440  1.00 98.57           C  
ATOM    659  CB  ALA A  45     -11.213  10.136  29.665  1.00 98.57           C  
ATOM    660  HB1 ALA A  45     -11.057   9.885  28.616  1.00 98.57           H  
ATOM    661  HB2 ALA A  45     -12.108   9.625  30.020  1.00 98.57           H  
ATOM    662  HB3 ALA A  45     -11.355  11.212  29.756  1.00 98.57           H  
ATOM    663  O   ALA A  45     -10.669   7.411  30.821  1.00 98.57           O  
ATOM    664  N   GLY A  46      -8.600   7.711  29.995  1.00 98.06           N  
ATOM    665  H   GLY A  46      -7.907   8.379  29.691  1.00 98.06           H  
ATOM    666  CA  GLY A  46      -8.271   6.295  29.827  1.00 98.06           C  
ATOM    667  HA2 GLY A  46      -7.186   6.190  29.850  1.00 98.06           H  
ATOM    668  HA3 GLY A  46      -8.695   5.718  30.649  1.00 98.06           H  
ATOM    669  C   GLY A  46      -8.763   5.690  28.511  1.00 98.06           C  
ATOM    670  O   GLY A  46      -8.797   4.463  28.400  1.00 98.06           O  
ATOM    671  N   GLY A  47      -9.156   6.527  27.543  1.00 98.74           N  
ATOM    672  H   GLY A  47      -9.050   7.520  27.694  1.00 98.74           H  
ATOM    673  CA  GLY A  47      -9.478   6.108  26.181  1.00 98.74           C  
ATOM    674  HA2 GLY A  47      -9.864   6.955  25.616  1.00 98.74           H  
ATOM    675  HA3 GLY A  47     -10.245   5.334  26.214  1.00 98.74           H  
ATOM    676  C   GLY A  47      -8.254   5.557  25.449  1.00 98.74           C  
ATOM    677  O   GLY A  47      -7.114   5.866  25.802  1.00 98.74           O  
ATOM    678  N   SER A  48      -8.501   4.723  24.440  1.00 98.91           N  
ATOM    679  H   SER A  48      -9.452   4.582  24.128  1.00 98.91           H  
ATOM    680  CA  SER A  48      -7.430   4.052  23.702  1.00 98.91           C  
ATOM    681  HA  SER A  48      -6.713   3.657  24.422  1.00 98.91           H  
ATOM    682  C   SER A  48      -6.677   5.009  22.779  1.00 98.91           C  
ATOM    683  CB  SER A  48      -7.987   2.865  22.910  1.00 98.91           C  
ATOM    684  HB2 SER A  48      -8.570   2.221  23.568  1.00 98.91           H  
ATOM    685  HB3 SER A  48      -7.154   2.287  22.512  1.00 98.91           H  
ATOM    686  O   SER A  48      -7.203   6.048  22.362  1.00 98.91           O  
ATOM    687  OG  SER A  48      -8.790   3.299  21.829  1.00 98.91           O  
ATOM    688  HG  SER A  48      -9.672   3.509  22.144  1.00 98.91           H  
ATOM    689  N   ALA A  49      -5.461   4.624  22.390  1.00 98.95           N  
ATOM    690  H   ALA A  49      -5.036   3.822  22.835  1.00 98.95           H  
ATOM    691  CA  ALA A  49      -4.711   5.347  21.366  1.00 98.95           C  
ATOM    692  HA  ALA A  49      -4.540   6.367  21.709  1.00 98.95           H  
ATOM    693  C   ALA A  49      -5.511   5.422  20.056  1.00 98.95           C  
ATOM    694  CB  ALA A  49      -3.355   4.665  21.166  1.00 98.95           C  
ATOM    695  HB1 ALA A  49      -3.487   3.622  20.880  1.00 98.95           H  
ATOM    696  HB2 ALA A  49      -2.782   4.711  22.093  1.00 98.95           H  
ATOM    697  HB3 ALA A  49      -2.792   5.181  20.388  1.00 98.95           H  
ATOM    698  O   ALA A  49      -5.551   6.478  19.427  1.00 98.95           O  
ATOM    699  N   MET A  50      -6.205   4.335  19.693  1.00 98.97           N  
ATOM    700  H   MET A  50      -6.149   3.519  20.286  1.00 98.97           H  
ATOM    701  CA  MET A  50      -7.053   4.262  18.502  1.00 98.97           C  
ATOM    702  HA  MET A  50      -6.437   4.496  17.633  1.00 98.97           H  
ATOM    703  C   MET A  50      -8.200   5.280  18.547  1.00 98.97           C  
ATOM    704  CB  MET A  50      -7.576   2.826  18.334  1.00 98.97           C  
ATOM    705  HB2 MET A  50      -8.187   2.554  19.195  1.00 98.97           H  
ATOM    706  HB3 MET A  50      -6.728   2.142  18.291  1.00 98.97           H  
ATOM    707  O   MET A  50      -8.449   5.974  17.560  1.00 98.97           O  
ATOM    708  CG  MET A  50      -8.416   2.651  17.062  1.00 98.97           C  
ATOM    709  HG2 MET A  50      -8.696   1.601  16.969  1.00 98.97           H  
ATOM    710  HG3 MET A  50      -9.336   3.224  17.176  1.00 98.97           H  
ATOM    711  SD  MET A  50      -7.625   3.178  15.516  1.00 98.97           S  
ATOM    712  CE  MET A  50      -6.360   1.901  15.328  1.00 98.97           C  
ATOM    713  HE1 MET A  50      -6.836   0.925  15.230  1.00 98.97           H  
ATOM    714  HE2 MET A  50      -5.793   2.108  14.420  1.00 98.97           H  
ATOM    715  HE3 MET A  50      -5.685   1.903  16.184  1.00 98.97           H  
ATOM    716  N   ASP A  51      -8.868   5.434  19.692  1.00 98.96           N  
ATOM    717  H   ASP A  51      -8.631   4.841  20.475  1.00 98.96           H  
ATOM    718  CA  ASP A  51      -9.926   6.438  19.857  1.00 98.96           C  
ATOM    719  HA  ASP A  51     -10.659   6.317  19.060  1.00 98.96           H  
ATOM    720  C   ASP A  51      -9.378   7.860  19.729  1.00 98.96           C  
ATOM    721  CB  ASP A  51     -10.645   6.263  21.202  1.00 98.96           C  
ATOM    722  HB2 ASP A  51      -9.929   6.391  22.014  1.00 98.96           H  
ATOM    723  HB3 ASP A  51     -11.404   7.039  21.298  1.00 98.96           H  
ATOM    724  O   ASP A  51      -9.979   8.694  19.051  1.00 98.96           O  
ATOM    725  CG  ASP A  51     -11.327   4.903  21.328  1.00 98.96           C  
ATOM    726  OD1 ASP A  51     -11.883   4.422  20.311  1.00 98.96           O  
ATOM    727  OD2 ASP A  51     -11.223   4.320  22.434  1.00 98.96           O  
ATOM    728  N   ALA A  52      -8.211   8.124  20.323  1.00 98.98           N  
ATOM    729  H   ALA A  52      -7.762   7.388  20.848  1.00 98.98           H  
ATOM    730  CA  ALA A  52      -7.586   9.438  20.281  1.00 98.98           C  
ATOM    731  HA  ALA A  52      -8.319  10.172  20.614  1.00 98.98           H  
ATOM    732  C   ALA A  52      -7.163   9.840  18.857  1.00 98.98           C  
ATOM    733  CB  ALA A  52      -6.415   9.451  21.269  1.00 98.98           C  
ATOM    734  HB1 ALA A  52      -6.012  10.461  21.347  1.00 98.98           H  
ATOM    735  HB2 ALA A  52      -6.766   9.138  22.253  1.00 98.98           H  
ATOM    736  HB3 ALA A  52      -5.632   8.771  20.935  1.00 98.98           H  
ATOM    737  O   ALA A  52      -7.465  10.955  18.430  1.00 98.98           O  
ATOM    738  N   VAL A  53      -6.506   8.948  18.100  1.00 98.98           N  
ATOM    739  H   VAL A  53      -6.276   8.049  18.498  1.00 98.98           H  
ATOM    740  CA  VAL A  53      -6.073   9.259  16.723  1.00 98.98           C  
ATOM    741  HA  VAL A  53      -5.618  10.249  16.737  1.00 98.98           H  
ATOM    742  C   VAL A  53      -7.247   9.349  15.757  1.00 98.98           C  
ATOM    743  CB  VAL A  53      -5.011   8.288  16.172  1.00 98.98           C  
ATOM    744  HB  VAL A  53      -4.713   8.642  15.185  1.00 98.98           H  
ATOM    745  O   VAL A  53      -7.262  10.238  14.907  1.00 98.98           O  
ATOM    746  CG1 VAL A  53      -3.764   8.313  17.051  1.00 98.98           C  
ATOM    747 HG11 VAL A  53      -3.980   7.880  18.028  1.00 98.98           H  
ATOM    748 HG12 VAL A  53      -3.414   9.338  17.174  1.00 98.98           H  
ATOM    749 HG13 VAL A  53      -2.983   7.724  16.570  1.00 98.98           H  
ATOM    750  CG2 VAL A  53      -5.487   6.841  16.014  1.00 98.98           C  
ATOM    751 HG21 VAL A  53      -5.850   6.460  16.969  1.00 98.98           H  
ATOM    752 HG22 VAL A  53      -4.661   6.216  15.672  1.00 98.98           H  
ATOM    753 HG23 VAL A  53      -6.284   6.772  15.275  1.00 98.98           H  
ATOM    754  N   THR A  54      -8.253   8.483  15.915  1.00 98.97           N  
ATOM    755  H   THR A  54      -8.177   7.779  16.636  1.00 98.97           H  
ATOM    756  CA  THR A  54      -9.453   8.500  15.070  1.00 98.97           C  
ATOM    757  HA  THR A  54      -9.156   8.418  14.024  1.00 98.97           H  
ATOM    758  C   THR A  54     -10.205   9.813  15.244  1.00 98.97           C  
ATOM    759  CB  THR A  54     -10.396   7.335  15.396  1.00 98.97           C  
ATOM    760  HB  THR A  54     -10.736   7.418  16.429  1.00 98.97           H  
ATOM    761  O   THR A  54     -10.533  10.461  14.253  1.00 98.97           O  
ATOM    762  CG2 THR A  54     -11.609   7.303  14.473  1.00 98.97           C  
ATOM    763 HG21 THR A  54     -12.201   8.208  14.607  1.00 98.97           H  
ATOM    764 HG22 THR A  54     -12.239   6.447  14.718  1.00 98.97           H  
ATOM    765 HG23 THR A  54     -11.284   7.228  13.435  1.00 98.97           H  
ATOM    766  OG1 THR A  54      -9.761   6.094  15.228  1.00 98.97           O  
ATOM    767  HG1 THR A  54      -9.127   5.988  15.942  1.00 98.97           H  
ATOM    768  N   GLU A  55     -10.446  10.244  16.487  1.00 98.97           N  
ATOM    769  H   GLU A  55     -10.159   9.687  17.279  1.00 98.97           H  
ATOM    770  CA  GLU A  55     -11.160  11.497  16.741  1.00 98.97           C  
ATOM    771  HA  GLU A  55     -12.061  11.496  16.126  1.00 98.97           H  
ATOM    772  C   GLU A  55     -10.339  12.718  16.319  1.00 98.97           C  
ATOM    773  CB  GLU A  55     -11.575  11.579  18.220  1.00 98.97           C  
ATOM    774  HB2 GLU A  55     -12.189  10.712  18.465  1.00 98.97           H  
ATOM    775  HB3 GLU A  55     -10.676  11.539  18.835  1.00 98.97           H  
ATOM    776  O   GLU A  55     -10.885  13.646  15.724  1.00 98.97           O  
ATOM    777  CG  GLU A  55     -12.354  12.859  18.586  1.00 98.97           C  
ATOM    778  HG2 GLU A  55     -11.705  13.723  18.446  1.00 98.97           H  
ATOM    779  HG3 GLU A  55     -12.603  12.819  19.646  1.00 98.97           H  
ATOM    780  CD  GLU A  55     -13.664  13.069  17.810  1.00 98.97           C  
ATOM    781  OE1 GLU A  55     -14.257  14.167  17.919  1.00 98.97           O  
ATOM    782  OE2 GLU A  55     -14.121  12.165  17.078  1.00 98.97           O  
ATOM    783  N   ALA A  56      -9.023  12.716  16.555  1.00 98.97           N  
ATOM    784  H   ALA A  56      -8.611  11.941  17.054  1.00 98.97           H  
ATOM    785  CA  ALA A  56      -8.161  13.808  16.116  1.00 98.97           C  
ATOM    786  HA  ALA A  56      -8.535  14.734  16.553  1.00 98.97           H  
ATOM    787  C   ALA A  56      -8.187  13.979  14.588  1.00 98.97           C  
ATOM    788  CB  ALA A  56      -6.743  13.566  16.635  1.00 98.97           C  
ATOM    789  HB1 ALA A  56      -6.367  12.612  16.266  1.00 98.97           H  
ATOM    790  HB2 ALA A  56      -6.751  13.554  17.725  1.00 98.97           H  
ATOM    791  HB3 ALA A  56      -6.089  14.368  16.291  1.00 98.97           H  
ATOM    792  O   ALA A  56      -8.362  15.096  14.100  1.00 98.97           O  
ATOM    793  N   VAL A  57      -8.075  12.886  13.825  1.00 98.98           N  
ATOM    794  H   VAL A  57      -7.939  11.991  14.273  1.00 98.98           H  
ATOM    795  CA  VAL A  57      -8.160  12.933  12.357  1.00 98.98           C  
ATOM    796  HA  VAL A  57      -7.523  13.741  11.998  1.00 98.98           H  
ATOM    797  C   VAL A  57      -9.568  13.282  11.889  1.00 98.98           C  
ATOM    798  CB  VAL A  57      -7.646  11.635  11.718  1.00 98.98           C  
ATOM    799  HB  VAL A  57      -8.157  10.786  12.172  1.00 98.98           H  
ATOM    800  O   VAL A  57      -9.702  14.087  10.973  1.00 98.98           O  
ATOM    801  CG1 VAL A  57      -7.845  11.603  10.198  1.00 98.98           C  
ATOM    802 HG11 VAL A  57      -8.905  11.639   9.944  1.00 98.98           H  
ATOM    803 HG12 VAL A  57      -7.351  12.458   9.738  1.00 98.98           H  
ATOM    804 HG13 VAL A  57      -7.428  10.683   9.789  1.00 98.98           H  
ATOM    805  CG2 VAL A  57      -6.139  11.512  11.959  1.00 98.98           C  
ATOM    806 HG21 VAL A  57      -5.628  12.396  11.576  1.00 98.98           H  
ATOM    807 HG22 VAL A  57      -5.751  10.629  11.452  1.00 98.98           H  
ATOM    808 HG23 VAL A  57      -5.939  11.418  13.026  1.00 98.98           H  
ATOM    809  N   ARG A  58     -10.619  12.787  12.550  1.00 98.97           N  
ATOM    810  H   ARG A  58     -10.460  12.108  13.281  1.00 98.97           H  
ATOM    811  CA  ARG A  58     -12.000  13.171  12.232  1.00 98.97           C  
ATOM    812  HA  ARG A  58     -12.197  12.931  11.187  1.00 98.97           H  
ATOM    813  C   ARG A  58     -12.205  14.680  12.397  1.00 98.97           C  
ATOM    814  CB  ARG A  58     -12.965  12.378  13.124  1.00 98.97           C  
ATOM    815  HB2 ARG A  58     -12.869  12.735  14.149  1.00 98.97           H  
ATOM    816  HB3 ARG A  58     -12.702  11.321  13.103  1.00 98.97           H  
ATOM    817  O   ARG A  58     -12.835  15.309  11.558  1.00 98.97           O  
ATOM    818  CG  ARG A  58     -14.415  12.513  12.641  1.00 98.97           C  
ATOM    819  HG2 ARG A  58     -14.614  13.524  12.288  1.00 98.97           H  
ATOM    820  HG3 ARG A  58     -14.563  11.834  11.801  1.00 98.97           H  
ATOM    821  CD  ARG A  58     -15.419  12.166  13.746  1.00 98.97           C  
ATOM    822  HD2 ARG A  58     -16.419  12.122  13.314  1.00 98.97           H  
ATOM    823  HD3 ARG A  58     -15.176  11.185  14.153  1.00 98.97           H  
ATOM    824  NE  ARG A  58     -15.408  13.147  14.843  1.00 98.97           N  
ATOM    825  HE  ARG A  58     -14.967  12.849  15.701  1.00 98.97           H  
ATOM    826  NH1 ARG A  58     -16.467  14.866  13.765  1.00 98.97           N  
ATOM    827 HH11 ARG A  58     -16.494  14.297  12.931  1.00 98.97           H  
ATOM    828 HH12 ARG A  58     -16.718  15.843  13.715  1.00 98.97           H  
ATOM    829  NH2 ARG A  58     -15.751  15.136  15.862  1.00 98.97           N  
ATOM    830 HH21 ARG A  58     -16.007  16.113  15.852  1.00 98.97           H  
ATOM    831 HH22 ARG A  58     -15.235  14.761  16.646  1.00 98.97           H  
ATOM    832  CZ  ARG A  58     -15.875  14.375  14.820  1.00 98.97           C  
ATOM    833  N   LEU A  59     -11.652  15.291  13.444  1.00 98.95           N  
ATOM    834  H   LEU A  59     -11.181  14.723  14.134  1.00 98.95           H  
ATOM    835  CA  LEU A  59     -11.716  16.745  13.632  1.00 98.95           C  
ATOM    836  HA  LEU A  59     -12.748  17.071  13.498  1.00 98.95           H  
ATOM    837  C   LEU A  59     -10.886  17.516  12.596  1.00 98.95           C  
ATOM    838  CB  LEU A  59     -11.255  17.103  15.049  1.00 98.95           C  
ATOM    839  HB2 LEU A  59     -10.271  16.664  15.214  1.00 98.95           H  
ATOM    840  HB3 LEU A  59     -11.160  18.188  15.103  1.00 98.95           H  
ATOM    841  O   LEU A  59     -11.296  18.601  12.184  1.00 98.95           O  
ATOM    842  CG  LEU A  59     -12.204  16.659  16.172  1.00 98.95           C  
ATOM    843  HG  LEU A  59     -12.466  15.607  16.057  1.00 98.95           H  
ATOM    844  CD1 LEU A  59     -11.509  16.856  17.516  1.00 98.95           C  
ATOM    845 HD11 LEU A  59     -11.241  17.903  17.664  1.00 98.95           H  
ATOM    846 HD12 LEU A  59     -10.616  16.233  17.559  1.00 98.95           H  
ATOM    847 HD13 LEU A  59     -12.192  16.536  18.302  1.00 98.95           H  
ATOM    848  CD2 LEU A  59     -13.494  17.484  16.180  1.00 98.95           C  
ATOM    849 HD21 LEU A  59     -14.038  17.332  15.248  1.00 98.95           H  
ATOM    850 HD22 LEU A  59     -14.113  17.161  17.018  1.00 98.95           H  
ATOM    851 HD23 LEU A  59     -13.258  18.541  16.295  1.00 98.95           H  
ATOM    852  N   LEU A  60      -9.751  16.966  12.152  1.00 98.89           N  
ATOM    853  H   LEU A  60      -9.452  16.091  12.557  1.00 98.89           H  
ATOM    854  CA  LEU A  60      -8.975  17.527  11.040  1.00 98.89           C  
ATOM    855  HA  LEU A  60      -8.800  18.584  11.240  1.00 98.89           H  
ATOM    856  C   LEU A  60      -9.769  17.468   9.723  1.00 98.89           C  
ATOM    857  CB  LEU A  60      -7.611  16.811  10.918  1.00 98.89           C  
ATOM    858  HB2 LEU A  60      -7.782  15.736  10.865  1.00 98.89           H  
ATOM    859  HB3 LEU A  60      -7.143  17.116   9.982  1.00 98.89           H  
ATOM    860  O   LEU A  60      -9.744  18.440   8.976  1.00 98.89           O  
ATOM    861  CG  LEU A  60      -6.632  17.114  12.069  1.00 98.89           C  
ATOM    862  HG  LEU A  60      -7.180  17.100  13.011  1.00 98.89           H  
ATOM    863  CD1 LEU A  60      -5.503  16.091  12.197  1.00 98.89           C  
ATOM    864 HD11 LEU A  60      -5.908  15.080  12.241  1.00 98.89           H  
ATOM    865 HD12 LEU A  60      -4.801  16.167  11.367  1.00 98.89           H  
ATOM    866 HD13 LEU A  60      -4.959  16.275  13.123  1.00 98.89           H  
ATOM    867  CD2 LEU A  60      -5.982  18.490  11.893  1.00 98.89           C  
ATOM    868 HD21 LEU A  60      -6.752  19.260  11.851  1.00 98.89           H  
ATOM    869 HD22 LEU A  60      -5.325  18.694  12.738  1.00 98.89           H  
ATOM    870 HD23 LEU A  60      -5.402  18.514  10.971  1.00 98.89           H  
ATOM    871  N   GLU A  61     -10.513  16.384   9.475  1.00 98.79           N  
ATOM    872  H   GLU A  61     -10.434  15.604  10.112  1.00 98.79           H  
ATOM    873  CA  GLU A  61     -11.420  16.227   8.325  1.00 98.79           C  
ATOM    874  HA  GLU A  61     -10.874  16.434   7.405  1.00 98.79           H  
ATOM    875  C   GLU A  61     -12.626  17.175   8.360  1.00 98.79           C  
ATOM    876  CB  GLU A  61     -11.969  14.793   8.281  1.00 98.79           C  
ATOM    877  HB2 GLU A  61     -12.802  14.752   7.580  1.00 98.79           H  
ATOM    878  HB3 GLU A  61     -12.356  14.536   9.267  1.00 98.79           H  
ATOM    879  O   GLU A  61     -13.152  17.558   7.320  1.00 98.79           O  
ATOM    880  CG  GLU A  61     -10.950  13.737   7.848  1.00 98.79           C  
ATOM    881  HG2 GLU A  61     -10.679  13.940   6.812  1.00 98.79           H  
ATOM    882  HG3 GLU A  61     -10.046  13.809   8.452  1.00 98.79           H  
ATOM    883  CD  GLU A  61     -11.521  12.316   7.942  1.00 98.79           C  
ATOM    884  OE1 GLU A  61     -10.886  11.405   7.365  1.00 98.79           O  
ATOM    885  OE2 GLU A  61     -12.608  12.111   8.531  1.00 98.79           O  
ATOM    886  N   GLU A  62     -13.099  17.554   9.546  1.00 98.70           N  
ATOM    887  H   GLU A  62     -12.707  17.122  10.371  1.00 98.70           H  
ATOM    888  CA  GLU A  62     -14.194  18.521   9.698  1.00 98.70           C  
ATOM    889  HA  GLU A  62     -14.934  18.352   8.915  1.00 98.70           H  
ATOM    890  C   GLU A  62     -13.728  19.980   9.550  1.00 98.70           C  
ATOM    891  CB  GLU A  62     -14.868  18.317  11.062  1.00 98.70           C  
ATOM    892  HB2 GLU A  62     -14.103  18.325  11.838  1.00 98.70           H  
ATOM    893  HB3 GLU A  62     -15.540  19.151  11.262  1.00 98.70           H  
ATOM    894  O   GLU A  62     -14.552  20.893   9.457  1.00 98.70           O  
ATOM    895  CG  GLU A  62     -15.670  17.014  11.175  1.00 98.70           C  
ATOM    896  HG2 GLU A  62     -15.992  16.920  12.212  1.00 98.70           H  
ATOM    897  HG3 GLU A  62     -15.038  16.156  10.940  1.00 98.70           H  
ATOM    898  CD  GLU A  62     -16.911  16.980  10.282  1.00 98.70           C  
ATOM    899  OE1 GLU A  62     -17.133  15.967   9.585  1.00 98.70           O  
ATOM    900  OE2 GLU A  62     -17.742  17.910  10.372  1.00 98.70           O  
ATOM    901  N   CYS A  63     -12.417  20.235   9.553  1.00 98.15           N  
ATOM    902  H   CYS A  63     -11.779  19.452   9.544  1.00 98.15           H  
ATOM    903  CA  CYS A  63     -11.867  21.582   9.559  1.00 98.15           C  
ATOM    904  HA  CYS A  63     -12.634  22.251   9.947  1.00 98.15           H  
ATOM    905  C   CYS A  63     -11.443  22.030   8.141  1.00 98.15           C  
ATOM    906  CB  CYS A  63     -10.720  21.621  10.570  1.00 98.15           C  
ATOM    907  HB2 CYS A  63      -9.951  20.923  10.239  1.00 98.15           H  
ATOM    908  HB3 CYS A  63     -11.077  21.279  11.541  1.00 98.15           H  
ATOM    909  O   CYS A  63     -10.407  21.579   7.647  1.00 98.15           O  
ATOM    910  SG  CYS A  63     -10.066  23.316  10.705  1.00 98.15           S  
ATOM    911  HG  CYS A  63     -11.062  23.789  11.458  1.00 98.15           H  
ATOM    912  N   PRO A  64     -12.134  23.015   7.517  1.00 96.99           N  
ATOM    913  CA  PRO A  64     -11.881  23.451   6.131  1.00 96.99           C  
ATOM    914  HA  PRO A  64     -12.042  22.615   5.449  1.00 96.99           H  
ATOM    915  C   PRO A  64     -10.477  23.987   5.839  1.00 96.99           C  
ATOM    916  CB  PRO A  64     -12.918  24.538   5.832  1.00 96.99           C  
ATOM    917  HB2 PRO A  64     -12.500  25.366   5.260  1.00 96.99           H  
ATOM    918  HB3 PRO A  64     -13.750  24.108   5.274  1.00 96.99           H  
ATOM    919  O   PRO A  64     -10.125  24.194   4.678  1.00 96.99           O  
ATOM    920  CG  PRO A  64     -13.390  25.009   7.204  1.00 96.99           C  
ATOM    921  HG2 PRO A  64     -14.420  25.367   7.177  1.00 96.99           H  
ATOM    922  HG3 PRO A  64     -12.721  25.788   7.570  1.00 96.99           H  
ATOM    923  CD  PRO A  64     -13.248  23.769   8.076  1.00 96.99           C  
ATOM    924  HD2 PRO A  64     -13.058  24.076   9.105  1.00 96.99           H  
ATOM    925  HD3 PRO A  64     -14.155  23.167   8.021  1.00 96.99           H  
ATOM    926  N   LEU A  65      -9.687  24.262   6.877  1.00 95.14           N  
ATOM    927  H   LEU A  65     -10.010  23.980   7.792  1.00 95.14           H  
ATOM    928  CA  LEU A  65      -8.309  24.727   6.745  1.00 95.14           C  
ATOM    929  HA  LEU A  65      -8.267  25.536   6.016  1.00 95.14           H  
ATOM    930  C   LEU A  65      -7.369  23.620   6.240  1.00 95.14           C  
ATOM    931  CB  LEU A  65      -7.846  25.241   8.119  1.00 95.14           C  
ATOM    932  HB2 LEU A  65      -7.884  24.416   8.831  1.00 95.14           H  
ATOM    933  HB3 LEU A  65      -6.803  25.547   8.028  1.00 95.14           H  
ATOM    934  O   LEU A  65      -6.345  23.900   5.603  1.00 95.14           O  
ATOM    935  CG  LEU A  65      -8.634  26.431   8.692  1.00 95.14           C  
ATOM    936  HG  LEU A  65      -9.675  26.145   8.842  1.00 95.14           H  
ATOM    937  CD1 LEU A  65      -8.042  26.825  10.046  1.00 95.14           C  
ATOM    938 HD11 LEU A  65      -7.011  27.158   9.921  1.00 95.14           H  
ATOM    939 HD12 LEU A  65      -8.637  27.624  10.489  1.00 95.14           H  
ATOM    940 HD13 LEU A  65      -8.062  25.966  10.717  1.00 95.14           H  
ATOM    941  CD2 LEU A  65      -8.584  27.658   7.778  1.00 95.14           C  
ATOM    942 HD21 LEU A  65      -9.099  27.445   6.841  1.00 95.14           H  
ATOM    943 HD22 LEU A  65      -7.548  27.922   7.566  1.00 95.14           H  
ATOM    944 HD23 LEU A  65      -9.082  28.499   8.260  1.00 95.14           H  
ATOM    945  N   PHE A  66      -7.696  22.359   6.517  1.00 97.29           N  
ATOM    946  H   PHE A  66      -8.589  22.164   6.947  1.00 97.29           H  
ATOM    947  CA  PHE A  66      -6.865  21.217   6.164  1.00 97.29           C  
ATOM    948  HA  PHE A  66      -5.867  21.577   5.913  1.00 97.29           H  
ATOM    949  C   PHE A  66      -7.386  20.506   4.910  1.00 97.29           C  
ATOM    950  CB  PHE A  66      -6.688  20.312   7.381  1.00 97.29           C  
ATOM    951  HB2 PHE A  66      -5.950  19.556   7.113  1.00 97.29           H  
ATOM    952  HB3 PHE A  66      -7.633  19.814   7.601  1.00 97.29           H  
ATOM    953  O   PHE A  66      -8.464  20.804   4.409  1.00 97.29           O  
ATOM    954  CG  PHE A  66      -6.181  21.037   8.616  1.00 97.29           C  
ATOM    955  CD1 PHE A  66      -4.862  21.525   8.673  1.00 97.29           C  
ATOM    956  HD1 PHE A  66      -4.194  21.359   7.841  1.00 97.29           H  
ATOM    957  CD2 PHE A  66      -7.040  21.246   9.704  1.00 97.29           C  
ATOM    958  HD2 PHE A  66      -8.043  20.848   9.658  1.00 97.29           H  
ATOM    959  CE1 PHE A  66      -4.411  22.219   9.811  1.00 97.29           C  
ATOM    960  HE1 PHE A  66      -3.395  22.583   9.854  1.00 97.29           H  
ATOM    961  CE2 PHE A  66      -6.599  21.947  10.840  1.00 97.29           C  
ATOM    962  HE2 PHE A  66      -7.272  22.094  11.672  1.00 97.29           H  
ATOM    963  CZ  PHE A  66      -5.282  22.435  10.894  1.00 97.29           C  
ATOM    964  HZ  PHE A  66      -4.944  22.966  11.771  1.00 97.29           H  
ATOM    965  N   ASN A  67      -6.557  19.647   4.316  1.00 96.99           N  
ATOM    966  H   ASN A  67      -5.732  19.340   4.810  1.00 96.99           H  
ATOM    967  CA  ASN A  67      -6.884  18.949   3.073  1.00 96.99           C  
ATOM    968  HA  ASN A  67      -7.784  19.375   2.630  1.00 96.99           H  
ATOM    969  C   ASN A  67      -7.236  17.486   3.376  1.00 96.99           C  
ATOM    970  CB  ASN A  67      -5.749  19.154   2.059  1.00 96.99           C  
ATOM    971  HB2 ASN A  67      -5.737  20.194   1.733  1.00 96.99           H  
ATOM    972  HB3 ASN A  67      -4.798  18.931   2.542  1.00 96.99           H  
ATOM    973  O   ASN A  67      -6.502  16.565   3.025  1.00 96.99           O  
ATOM    974  CG  ASN A  67      -5.913  18.276   0.832  1.00 96.99           C  
ATOM    975  ND2 ASN A  67      -4.841  17.747   0.293  1.00 96.99           N  
ATOM    976 HD21 ASN A  67      -4.961  17.129  -0.497  1.00 96.99           H  
ATOM    977 HD22 ASN A  67      -3.973  17.717   0.809  1.00 96.99           H  
ATOM    978  OD1 ASN A  67      -7.008  18.084   0.341  1.00 96.99           O  
ATOM    979  N   ALA A  68      -8.359  17.301   4.058  1.00 97.99           N  
ATOM    980  H   ALA A  68      -8.881  18.111   4.361  1.00 97.99           H  
ATOM    981  CA  ALA A  68      -9.014  16.024   4.309  1.00 97.99           C  
ATOM    982  HA  ALA A  68      -8.944  15.388   3.426  1.00 97.99           H  
ATOM    983  C   ALA A  68     -10.490  16.314   4.605  1.00 97.99           C  
ATOM    984  CB  ALA A  68      -8.331  15.335   5.491  1.00 97.99           C  
ATOM    985  HB1 ALA A  68      -7.270  15.199   5.277  1.00 97.99           H  
ATOM    986  HB2 ALA A  68      -8.775  14.352   5.650  1.00 97.99           H  
ATOM    987  HB3 ALA A  68      -8.448  15.935   6.394  1.00 97.99           H  
ATOM    988  O   ALA A  68     -10.786  17.373   5.153  1.00 97.99           O  
ATOM    989  N   GLY A  69     -11.408  15.418   4.233  1.00 98.19           N  
ATOM    990  H   GLY A  69     -11.113  14.549   3.812  1.00 98.19           H  
ATOM    991  CA  GLY A  69     -12.842  15.660   4.426  1.00 98.19           C  
ATOM    992  HA2 GLY A  69     -13.065  15.638   5.492  1.00 98.19           H  
ATOM    993  HA3 GLY A  69     -13.422  14.873   3.946  1.00 98.19           H  
ATOM    994  C   GLY A  69     -13.296  17.012   3.855  1.00 98.19           C  
ATOM    995  O   GLY A  69     -13.028  17.337   2.696  1.00 98.19           O  
ATOM    996  N   HIS A  70     -14.008  17.806   4.655  1.00 98.08           N  
ATOM    997  H   HIS A  70     -14.007  17.586   5.641  1.00 98.08           H  
ATOM    998  CA  HIS A  70     -14.470  19.133   4.262  1.00 98.08           C  
ATOM    999  HA  HIS A  70     -14.959  19.054   3.290  1.00 98.08           H  
ATOM   1000  C   HIS A  70     -13.286  20.098   4.120  1.00 98.08           C  
ATOM   1001  CB  HIS A  70     -15.513  19.630   5.272  1.00 98.08           C  
ATOM   1002  HB2 HIS A  70     -15.060  19.677   6.262  1.00 98.08           H  
ATOM   1003  HB3 HIS A  70     -16.337  18.917   5.312  1.00 98.08           H  
ATOM   1004  O   HIS A  70     -12.613  20.408   5.097  1.00 98.08           O  
ATOM   1005  CG  HIS A  70     -16.062  20.989   4.925  1.00 98.08           C  
ATOM   1006  CD2 HIS A  70     -17.275  21.286   4.363  1.00 98.08           C  
ATOM   1007  HD2 HIS A  70     -18.038  20.572   4.092  1.00 98.08           H  
ATOM   1008  ND1 HIS A  70     -15.406  22.176   5.118  1.00 98.08           N  
ATOM   1009  HD1 HIS A  70     -14.480  22.255   5.516  1.00 98.08           H  
ATOM   1010  CE1 HIS A  70     -16.196  23.168   4.675  1.00 98.08           C  
ATOM   1011  HE1 HIS A  70     -15.948  24.219   4.688  1.00 98.08           H  
ATOM   1012  NE2 HIS A  70     -17.355  22.678   4.220  1.00 98.08           N  
ATOM   1013  N   GLY A  71     -13.061  20.632   2.915  1.00 97.01           N  
ATOM   1014  H   GLY A  71     -13.686  20.401   2.155  1.00 97.01           H  
ATOM   1015  CA  GLY A  71     -11.844  21.381   2.580  1.00 97.01           C  
ATOM   1016  HA2 GLY A  71     -11.345  21.724   3.486  1.00 97.01           H  
ATOM   1017  HA3 GLY A  71     -12.121  22.253   1.988  1.00 97.01           H  
ATOM   1018  C   GLY A  71     -10.825  20.577   1.770  1.00 97.01           C  
ATOM   1019  O   GLY A  71      -9.729  21.082   1.514  1.00 97.01           O  
ATOM   1020  N   ALA A  72     -11.170  19.363   1.331  1.00 98.08           N  
ATOM   1021  H   ALA A  72     -12.043  18.960   1.639  1.00 98.08           H  
ATOM   1022  CA  ALA A  72     -10.364  18.590   0.396  1.00 98.08           C  
ATOM   1023  HA  ALA A  72      -9.409  18.376   0.874  1.00 98.08           H  
ATOM   1024  C   ALA A  72     -10.089  19.350  -0.914  1.00 98.08           C  
ATOM   1025  CB  ALA A  72     -11.058  17.257   0.116  1.00 98.08           C  
ATOM   1026  HB1 ALA A  72     -11.107  16.671   1.034  1.00 98.08           H  
ATOM   1027  HB2 ALA A  72     -10.503  16.698  -0.637  1.00 98.08           H  
ATOM   1028  HB3 ALA A  72     -12.066  17.433  -0.258  1.00 98.08           H  
ATOM   1029  O   ALA A  72     -10.927  20.083  -1.445  1.00 98.08           O  
ATOM   1030  N   VAL A  73      -8.893  19.150  -1.461  1.00 96.64           N  
ATOM   1031  H   VAL A  73      -8.248  18.547  -0.972  1.00 96.64           H  
ATOM   1032  CA  VAL A  73      -8.513  19.643  -2.787  1.00 96.64           C  
ATOM   1033  HA  VAL A  73      -8.769  20.701  -2.836  1.00 96.64           H  
ATOM   1034  C   VAL A  73      -9.320  18.943  -3.882  1.00 96.64           C  
ATOM   1035  CB  VAL A  73      -6.998  19.517  -3.034  1.00 96.64           C  
ATOM   1036  HB  VAL A  73      -6.795  19.884  -4.040  1.00 96.64           H  
ATOM   1037  O   VAL A  73      -9.934  17.895  -3.674  1.00 96.64           O  
ATOM   1038  CG1 VAL A  73      -6.199  20.405  -2.068  1.00 96.64           C  
ATOM   1039 HG11 VAL A  73      -6.333  21.450  -2.347  1.00 96.64           H  
ATOM   1040 HG12 VAL A  73      -6.523  20.256  -1.038  1.00 96.64           H  
ATOM   1041 HG13 VAL A  73      -5.137  20.173  -2.146  1.00 96.64           H  
ATOM   1042  CG2 VAL A  73      -6.502  18.070  -2.973  1.00 96.64           C  
ATOM   1043 HG21 VAL A  73      -5.413  18.049  -3.013  1.00 96.64           H  
ATOM   1044 HG22 VAL A  73      -6.824  17.577  -2.056  1.00 96.64           H  
ATOM   1045 HG23 VAL A  73      -6.900  17.505  -3.816  1.00 96.64           H  
ATOM   1046  N   PHE A  74      -9.333  19.550  -5.065  1.00 96.81           N  
ATOM   1047  H   PHE A  74      -8.791  20.393  -5.188  1.00 96.81           H  
ATOM   1048  CA  PHE A  74     -10.045  19.016  -6.220  1.00 96.81           C  
ATOM   1049  HA  PHE A  74     -10.844  18.356  -5.882  1.00 96.81           H  
ATOM   1050  C   PHE A  74      -9.123  18.214  -7.138  1.00 96.81           C  
ATOM   1051  CB  PHE A  74     -10.685  20.156  -7.001  1.00 96.81           C  
ATOM   1052  HB2 PHE A  74      -9.919  20.901  -7.219  1.00 96.81           H  
ATOM   1053  HB3 PHE A  74     -11.032  19.750  -7.951  1.00 96.81           H  
ATOM   1054  O   PHE A  74      -7.973  18.600  -7.371  1.00 96.81           O  
ATOM   1055  CG  PHE A  74     -11.859  20.825  -6.323  1.00 96.81           C  
ATOM   1056  CD1 PHE A  74     -13.159  20.347  -6.562  1.00 96.81           C  
ATOM   1057  HD1 PHE A  74     -13.313  19.463  -7.163  1.00 96.81           H  
ATOM   1058  CD2 PHE A  74     -11.664  21.929  -5.473  1.00 96.81           C  
ATOM   1059  HD2 PHE A  74     -10.665  22.286  -5.271  1.00 96.81           H  
ATOM   1060  CE1 PHE A  74     -14.265  21.005  -6.005  1.00 96.81           C  
ATOM   1061  HE1 PHE A  74     -15.262  20.631  -6.184  1.00 96.81           H  
ATOM   1062  CE2 PHE A  74     -12.772  22.564  -4.884  1.00 96.81           C  
ATOM   1063  HE2 PHE A  74     -12.641  23.404  -4.218  1.00 96.81           H  
ATOM   1064  CZ  PHE A  74     -14.070  22.119  -5.173  1.00 96.81           C  
ATOM   1065  HZ  PHE A  74     -14.921  22.627  -4.746  1.00 96.81           H  
ATOM   1066  N   THR A  75      -9.670  17.161  -7.740  1.00 97.01           N  
ATOM   1067  H   THR A  75     -10.620  16.920  -7.495  1.00 97.01           H  
ATOM   1068  CA  THR A  75      -9.072  16.445  -8.871  1.00 97.01           C  
ATOM   1069  HA  THR A  75      -8.051  16.164  -8.614  1.00 97.01           H  
ATOM   1070  C   THR A  75      -9.027  17.319 -10.128  1.00 97.01           C  
ATOM   1071  CB  THR A  75      -9.854  15.160  -9.203  1.00 97.01           C  
ATOM   1072  HB  THR A  75      -9.289  14.590  -9.941  1.00 97.01           H  
ATOM   1073  O   THR A  75      -9.635  18.394 -10.210  1.00 97.01           O  
ATOM   1074  CG2 THR A  75     -10.090  14.249  -8.000  1.00 97.01           C  
ATOM   1075 HG21 THR A  75     -10.762  14.711  -7.277  1.00 97.01           H  
ATOM   1076 HG22 THR A  75     -10.526  13.308  -8.339  1.00 97.01           H  
ATOM   1077 HG23 THR A  75      -9.137  14.035  -7.517  1.00 97.01           H  
ATOM   1078  OG1 THR A  75     -11.088  15.522  -9.782  1.00 97.01           O  
ATOM   1079  HG1 THR A  75     -11.742  14.859  -9.547  1.00 97.01           H  
ATOM   1080  N   HIS A  76      -8.353  16.820 -11.162  1.00 94.73           N  
ATOM   1081  H   HIS A  76      -7.854  15.950 -11.036  1.00 94.73           H  
ATOM   1082  CA  HIS A  76      -8.356  17.407 -12.493  1.00 94.73           C  
ATOM   1083  HA  HIS A  76      -7.942  18.413 -12.421  1.00 94.73           H  
ATOM   1084  C   HIS A  76      -9.758  17.530 -13.101  1.00 94.73           C  
ATOM   1085  CB  HIS A  76      -7.469  16.579 -13.430  1.00 94.73           C  
ATOM   1086  HB2 HIS A  76      -6.469  16.495 -13.003  1.00 94.73           H  
ATOM   1087  HB3 HIS A  76      -7.884  15.577 -13.538  1.00 94.73           H  
ATOM   1088  O   HIS A  76      -9.945  18.373 -13.968  1.00 94.73           O  
ATOM   1089  CG  HIS A  76      -7.358  17.224 -14.789  1.00 94.73           C  
ATOM   1090  CD2 HIS A  76      -7.970  16.836 -15.952  1.00 94.73           C  
ATOM   1091  HD2 HIS A  76      -8.593  15.963 -16.082  1.00 94.73           H  
ATOM   1092  ND1 HIS A  76      -6.733  18.421 -15.040  1.00 94.73           N  
ATOM   1093  HD1 HIS A  76      -6.252  18.971 -14.344  1.00 94.73           H  
ATOM   1094  CE1 HIS A  76      -6.935  18.736 -16.329  1.00 94.73           C  
ATOM   1095  HE1 HIS A  76      -6.556  19.620 -16.820  1.00 94.73           H  
ATOM   1096  NE2 HIS A  76      -7.690  17.805 -16.927  1.00 94.73           N  
ATOM   1097  N   GLU A  77     -10.753  16.766 -12.652  1.00 96.37           N  
ATOM   1098  H   GLU A  77     -10.566  16.093 -11.923  1.00 96.37           H  
ATOM   1099  CA  GLU A  77     -12.137  16.849 -13.142  1.00 96.37           C  
ATOM   1100  HA  GLU A  77     -12.143  17.352 -14.109  1.00 96.37           H  
ATOM   1101  C   GLU A  77     -13.046  17.700 -12.246  1.00 96.37           C  
ATOM   1102  CB  GLU A  77     -12.705  15.448 -13.393  1.00 96.37           C  
ATOM   1103  HB2 GLU A  77     -12.627  14.847 -12.487  1.00 96.37           H  
ATOM   1104  HB3 GLU A  77     -13.756  15.549 -13.664  1.00 96.37           H  
ATOM   1105  O   GLU A  77     -14.254  17.751 -12.459  1.00 96.37           O  
ATOM   1106  CG  GLU A  77     -11.967  14.763 -14.553  1.00 96.37           C  
ATOM   1107  HG2 GLU A  77     -11.896  15.466 -15.382  1.00 96.37           H  
ATOM   1108  HG3 GLU A  77     -10.952  14.519 -14.239  1.00 96.37           H  
ATOM   1109  CD  GLU A  77     -12.670  13.493 -15.054  1.00 96.37           C  
ATOM   1110  OE1 GLU A  77     -12.155  12.928 -16.044  1.00 96.37           O  
ATOM   1111  OE2 GLU A  77     -13.720  13.124 -14.484  1.00 96.37           O  
ATOM   1112  N   GLN A  78     -12.475  18.433 -11.281  1.00 97.71           N  
ATOM   1113  H   GLN A  78     -11.485  18.313 -11.119  1.00 97.71           H  
ATOM   1114  CA  GLN A  78     -13.235  19.223 -10.306  1.00 97.71           C  
ATOM   1115  HA  GLN A  78     -12.502  19.639  -9.614  1.00 97.71           H  
ATOM   1116  C   GLN A  78     -14.173  18.353  -9.448  1.00 97.71           C  
ATOM   1117  CB  GLN A  78     -13.915  20.408 -11.012  1.00 97.71           C  
ATOM   1118  HB2 GLN A  78     -13.213  20.822 -11.736  1.00 97.71           H  
ATOM   1119  HB3 GLN A  78     -14.794  20.057 -11.552  1.00 97.71           H  
ATOM   1120  O   GLN A  78     -15.261  18.766  -9.055  1.00 97.71           O  
ATOM   1121  CG  GLN A  78     -14.345  21.541 -10.073  1.00 97.71           C  
ATOM   1122  HG2 GLN A  78     -15.035  21.171  -9.314  1.00 97.71           H  
ATOM   1123  HG3 GLN A  78     -13.475  21.953  -9.563  1.00 97.71           H  
ATOM   1124  CD  GLN A  78     -15.029  22.647 -10.859  1.00 97.71           C  
ATOM   1125  NE2 GLN A  78     -16.132  23.171 -10.370  1.00 97.71           N  
ATOM   1126 HE21 GLN A  78     -16.563  23.914 -10.900  1.00 97.71           H  
ATOM   1127 HE22 GLN A  78     -16.501  22.826  -9.495  1.00 97.71           H  
ATOM   1128  OE1 GLN A  78     -14.581  23.060 -11.922  1.00 97.71           O  
ATOM   1129  N   THR A  79     -13.718  17.145  -9.128  1.00 98.22           N  
ATOM   1130  H   THR A  79     -12.831  16.847  -9.509  1.00 98.22           H  
ATOM   1131  CA  THR A  79     -14.337  16.243  -8.151  1.00 98.22           C  
ATOM   1132  HA  THR A  79     -15.284  16.663  -7.812  1.00 98.22           H  
ATOM   1133  C   THR A  79     -13.440  16.111  -6.919  1.00 98.22           C  
ATOM   1134  CB  THR A  79     -14.638  14.874  -8.786  1.00 98.22           C  
ATOM   1135  HB  THR A  79     -15.103  14.232  -8.039  1.00 98.22           H  
ATOM   1136  O   THR A  79     -12.335  16.658  -6.889  1.00 98.22           O  
ATOM   1137  CG2 THR A  79     -15.590  14.996  -9.976  1.00 98.22           C  
ATOM   1138 HG21 THR A  79     -16.494  15.525  -9.676  1.00 98.22           H  
ATOM   1139 HG22 THR A  79     -15.861  14.001 -10.329  1.00 98.22           H  
ATOM   1140 HG23 THR A  79     -15.113  15.537 -10.793  1.00 98.22           H  
ATOM   1141  OG1 THR A  79     -13.454  14.258  -9.242  1.00 98.22           O  
ATOM   1142  HG1 THR A  79     -13.696  13.400  -9.598  1.00 98.22           H  
ATOM   1143  N   HIS A  80     -13.903  15.393  -5.898  1.00 98.62           N  
ATOM   1144  H   HIS A  80     -14.804  14.943  -5.978  1.00 98.62           H  
ATOM   1145  CA  HIS A  80     -13.106  15.039  -4.724  1.00 98.62           C  
ATOM   1146  HA  HIS A  80     -12.111  15.477  -4.800  1.00 98.62           H  
ATOM   1147  C   HIS A  80     -12.948  13.525  -4.645  1.00 98.62           C  
ATOM   1148  CB  HIS A  80     -13.761  15.584  -3.454  1.00 98.62           C  
ATOM   1149  HB2 HIS A  80     -13.165  15.288  -2.591  1.00 98.62           H  
ATOM   1150  HB3 HIS A  80     -14.752  15.145  -3.342  1.00 98.62           H  
ATOM   1151  O   HIS A  80     -13.898  12.789  -4.899  1.00 98.62           O  
ATOM   1152  CG  HIS A  80     -13.882  17.082  -3.454  1.00 98.62           C  
ATOM   1153  CD2 HIS A  80     -15.034  17.804  -3.606  1.00 98.62           C  
ATOM   1154  HD2 HIS A  80     -16.021  17.394  -3.762  1.00 98.62           H  
ATOM   1155  ND1 HIS A  80     -12.856  17.983  -3.280  1.00 98.62           N  
ATOM   1156  HD1 HIS A  80     -11.872  17.776  -3.187  1.00 98.62           H  
ATOM   1157  CE1 HIS A  80     -13.386  19.215  -3.287  1.00 98.62           C  
ATOM   1158  HE1 HIS A  80     -12.822  20.126  -3.157  1.00 98.62           H  
ATOM   1159  NE2 HIS A  80     -14.715  19.159  -3.481  1.00 98.62           N  
ATOM   1160  N   GLU A  81     -11.762  13.071  -4.265  1.00 98.49           N  
ATOM   1161  H   GLU A  81     -11.037  13.735  -4.035  1.00 98.49           H  
ATOM   1162  CA  GLU A  81     -11.445  11.663  -4.037  1.00 98.49           C  
ATOM   1163  HA  GLU A  81     -12.343  11.062  -3.892  1.00 98.49           H  
ATOM   1164  C   GLU A  81     -10.572  11.583  -2.793  1.00 98.49           C  
ATOM   1165  CB  GLU A  81     -10.647  11.116  -5.208  1.00 98.49           C  
ATOM   1166  HB2 GLU A  81     -10.109  10.233  -4.863  1.00 98.49           H  
ATOM   1167  HB3 GLU A  81      -9.929  11.886  -5.490  1.00 98.49           H  
ATOM   1168  O   GLU A  81      -9.419  12.028  -2.810  1.00 98.49           O  
ATOM   1169  CG  GLU A  81     -11.426  10.732  -6.461  1.00 98.49           C  
ATOM   1170  HG2 GLU A  81     -12.159   9.967  -6.206  1.00 98.49           H  
ATOM   1171  HG3 GLU A  81     -11.943  11.611  -6.848  1.00 98.49           H  
ATOM   1172  CD  GLU A  81     -10.454  10.194  -7.519  1.00 98.49           C  
ATOM   1173  OE1 GLU A  81     -10.891   9.935  -8.651  1.00 98.49           O  
ATOM   1174  OE2 GLU A  81      -9.233  10.083  -7.236  1.00 98.49           O  
ATOM   1175  N   LEU A  82     -11.154  11.058  -1.724  1.00 98.80           N  
ATOM   1176  H   LEU A  82     -12.085  10.680  -1.816  1.00 98.80           H  
ATOM   1177  CA  LEU A  82     -10.578  11.051  -0.393  1.00 98.80           C  
ATOM   1178  HA  LEU A  82      -9.768  11.779  -0.355  1.00 98.80           H  
ATOM   1179  C   LEU A  82      -9.991   9.675  -0.081  1.00 98.80           C  
ATOM   1180  CB  LEU A  82     -11.644  11.457   0.641  1.00 98.80           C  
ATOM   1181  HB2 LEU A  82     -11.130  11.646   1.583  1.00 98.80           H  
ATOM   1182  HB3 LEU A  82     -12.316  10.612   0.787  1.00 98.80           H  
ATOM   1183  O   LEU A  82     -10.588   8.649  -0.417  1.00 98.80           O  
ATOM   1184  CG  LEU A  82     -12.503  12.685   0.280  1.00 98.80           C  
ATOM   1185  HG  LEU A  82     -13.073  12.489  -0.628  1.00 98.80           H  
ATOM   1186  CD1 LEU A  82     -13.501  12.975   1.396  1.00 98.80           C  
ATOM   1187 HD11 LEU A  82     -14.147  12.111   1.551  1.00 98.80           H  
ATOM   1188 HD12 LEU A  82     -12.977  13.211   2.322  1.00 98.80           H  
ATOM   1189 HD13 LEU A  82     -14.121  13.823   1.108  1.00 98.80           H  
ATOM   1190  CD2 LEU A  82     -11.669  13.944   0.066  1.00 98.80           C  
ATOM   1191 HD21 LEU A  82     -11.048  14.130   0.942  1.00 98.80           H  
ATOM   1192 HD22 LEU A  82     -12.336  14.789  -0.102  1.00 98.80           H  
ATOM   1193 HD23 LEU A  82     -11.043  13.816  -0.818  1.00 98.80           H  
ATOM   1194  N   ASP A  83      -8.858   9.674   0.612  1.00 98.93           N  
ATOM   1195  H   ASP A  83      -8.472  10.561   0.902  1.00 98.93           H  
ATOM   1196  CA  ASP A  83      -8.179   8.464   1.068  1.00 98.93           C  
ATOM   1197  HA  ASP A  83      -8.821   7.603   0.880  1.00 98.93           H  
ATOM   1198  C   ASP A  83      -7.925   8.555   2.576  1.00 98.93           C  
ATOM   1199  CB  ASP A  83      -6.850   8.235   0.324  1.00 98.93           C  
ATOM   1200  HB2 ASP A  83      -6.557   7.200   0.500  1.00 98.93           H  
ATOM   1201  HB3 ASP A  83      -6.079   8.863   0.771  1.00 98.93           H  
ATOM   1202  O   ASP A  83      -7.642   9.636   3.095  1.00 98.93           O  
ATOM   1203  CG  ASP A  83      -6.860   8.481  -1.191  1.00 98.93           C  
ATOM   1204  OD1 ASP A  83      -7.759   7.946  -1.874  1.00 98.93           O  
ATOM   1205  OD2 ASP A  83      -5.910   9.137  -1.687  1.00 98.93           O  
ATOM   1206  N   ALA A  84      -7.976   7.429   3.285  1.00 98.98           N  
ATOM   1207  H   ALA A  84      -8.192   6.564   2.811  1.00 98.98           H  
ATOM   1208  CA  ALA A  84      -7.662   7.366   4.709  1.00 98.98           C  
ATOM   1209  HA  ALA A  84      -6.838   8.054   4.903  1.00 98.98           H  
ATOM   1210  C   ALA A  84      -7.204   5.972   5.137  1.00 98.98           C  
ATOM   1211  CB  ALA A  84      -8.878   7.812   5.529  1.00 98.98           C  
ATOM   1212  HB1 ALA A  84      -9.731   7.168   5.314  1.00 98.98           H  
ATOM   1213  HB2 ALA A  84      -9.119   8.845   5.278  1.00 98.98           H  
ATOM   1214  HB3 ALA A  84      -8.644   7.764   6.593  1.00 98.98           H  
ATOM   1215  O   ALA A  84      -7.537   4.973   4.502  1.00 98.98           O  
ATOM   1216  N   SER A  85      -6.470   5.905   6.243  1.00 98.98           N  
ATOM   1217  H   SER A  85      -6.213   6.767   6.702  1.00 98.98           H  
ATOM   1218  CA  SER A  85      -6.079   4.664   6.905  1.00 98.98           C  
ATOM   1219  HA  SER A  85      -6.845   3.914   6.708  1.00 98.98           H  
ATOM   1220  C   SER A  85      -5.978   4.831   8.419  1.00 98.98           C  
ATOM   1221  CB  SER A  85      -4.757   4.130   6.350  1.00 98.98           C  
ATOM   1222  HB2 SER A  85      -4.488   3.217   6.880  1.00 98.98           H  
ATOM   1223  HB3 SER A  85      -4.873   3.888   5.293  1.00 98.98           H  
ATOM   1224  O   SER A  85      -5.751   5.930   8.932  1.00 98.98           O  
ATOM   1225  OG  SER A  85      -3.732   5.083   6.521  1.00 98.98           O  
ATOM   1226  HG  SER A  85      -3.488   5.440   5.664  1.00 98.98           H  
ATOM   1227  N   VAL A  86      -6.143   3.719   9.131  1.00 98.99           N  
ATOM   1228  H   VAL A  86      -6.378   2.873   8.631  1.00 98.99           H  
ATOM   1229  CA  VAL A  86      -5.875   3.571  10.562  1.00 98.99           C  
ATOM   1230  HA  VAL A  86      -5.227   4.389  10.876  1.00 98.99           H  
ATOM   1231  C   VAL A  86      -5.124   2.266  10.816  1.00 98.99           C  
ATOM   1232  CB  VAL A  86      -7.156   3.626  11.419  1.00 98.99           C  
ATOM   1233  HB  VAL A  86      -6.851   3.582  12.464  1.00 98.99           H  
ATOM   1234  O   VAL A  86      -5.311   1.284  10.092  1.00 98.99           O  
ATOM   1235  CG1 VAL A  86      -7.932   4.933  11.222  1.00 98.99           C  
ATOM   1236 HG11 VAL A  86      -7.255   5.780  11.342  1.00 98.99           H  
ATOM   1237 HG12 VAL A  86      -8.373   4.970  10.226  1.00 98.99           H  
ATOM   1238 HG13 VAL A  86      -8.724   5.007  11.967  1.00 98.99           H  
ATOM   1239  CG2 VAL A  86      -8.122   2.464  11.164  1.00 98.99           C  
ATOM   1240 HG21 VAL A  86      -8.958   2.557  11.857  1.00 98.99           H  
ATOM   1241 HG22 VAL A  86      -8.481   2.481  10.136  1.00 98.99           H  
ATOM   1242 HG23 VAL A  86      -7.636   1.508  11.360  1.00 98.99           H  
ATOM   1243  N   MET A  87      -4.297   2.235  11.859  1.00 98.99           N  
ATOM   1244  H   MET A  87      -4.149   3.087  12.381  1.00 98.99           H  
ATOM   1245  CA  MET A  87      -3.605   1.023  12.296  1.00 98.99           C  
ATOM   1246  HA  MET A  87      -4.194   0.161  11.982  1.00 98.99           H  
ATOM   1247  C   MET A  87      -3.484   0.963  13.821  1.00 98.99           C  
ATOM   1248  CB  MET A  87      -2.238   0.935  11.604  1.00 98.99           C  
ATOM   1249  HB2 MET A  87      -1.581   1.725  11.968  1.00 98.99           H  
ATOM   1250  HB3 MET A  87      -2.381   1.071  10.532  1.00 98.99           H  
ATOM   1251  O   MET A  87      -3.073   1.934  14.462  1.00 98.99           O  
ATOM   1252  CG  MET A  87      -1.578  -0.429  11.826  1.00 98.99           C  
ATOM   1253  HG2 MET A  87      -2.313  -1.209  11.628  1.00 98.99           H  
ATOM   1254  HG3 MET A  87      -1.266  -0.517  12.867  1.00 98.99           H  
ATOM   1255  SD  MET A  87      -0.148  -0.720  10.757  1.00 98.99           S  
ATOM   1256  CE  MET A  87       0.146  -2.469  11.123  1.00 98.99           C  
ATOM   1257  HE1 MET A  87      -0.746  -3.047  10.885  1.00 98.99           H  
ATOM   1258  HE2 MET A  87       0.380  -2.585  12.181  1.00 98.99           H  
ATOM   1259  HE3 MET A  87       0.980  -2.837  10.524  1.00 98.99           H  
ATOM   1260  N   ASP A  88      -3.840  -0.187  14.392  1.00 98.96           N  
ATOM   1261  H   ASP A  88      -4.146  -0.938  13.790  1.00 98.96           H  
ATOM   1262  CA  ASP A  88      -3.710  -0.502  15.815  1.00 98.96           C  
ATOM   1263  HA  ASP A  88      -3.715   0.417  16.401  1.00 98.96           H  
ATOM   1264  C   ASP A  88      -2.382  -1.224  16.069  1.00 98.96           C  
ATOM   1265  CB  ASP A  88      -4.913  -1.350  16.262  1.00 98.96           C  
ATOM   1266  HB2 ASP A  88      -5.824  -0.756  16.187  1.00 98.96           H  
ATOM   1267  HB3 ASP A  88      -5.012  -2.200  15.587  1.00 98.96           H  
ATOM   1268  O   ASP A  88      -2.168  -2.346  15.610  1.00 98.96           O  
ATOM   1269  CG  ASP A  88      -4.798  -1.878  17.695  1.00 98.96           C  
ATOM   1270  OD1 ASP A  88      -3.902  -1.433  18.445  1.00 98.96           O  
ATOM   1271  OD2 ASP A  88      -5.551  -2.822  18.012  1.00 98.96           O  
ATOM   1272  N   GLY A  89      -1.492  -0.601  16.838  1.00 98.93           N  
ATOM   1273  H   GLY A  89      -1.759   0.262  17.290  1.00 98.93           H  
ATOM   1274  CA  GLY A  89      -0.188  -1.158  17.172  1.00 98.93           C  
ATOM   1275  HA2 GLY A  89       0.411  -0.383  17.650  1.00 98.93           H  
ATOM   1276  HA3 GLY A  89       0.299  -1.473  16.249  1.00 98.93           H  
ATOM   1277  C   GLY A  89      -0.239  -2.362  18.110  1.00 98.93           C  
ATOM   1278  O   GLY A  89       0.727  -3.126  18.147  1.00 98.93           O  
ATOM   1279  N   GLN A  90      -1.335  -2.572  18.844  1.00 98.64           N  
ATOM   1280  H   GLN A  90      -2.116  -1.940  18.744  1.00 98.64           H  
ATOM   1281  CA  GLN A  90      -1.489  -3.712  19.747  1.00 98.64           C  
ATOM   1282  HA  GLN A  90      -0.561  -3.850  20.302  1.00 98.64           H  
ATOM   1283  C   GLN A  90      -1.750  -5.005  18.981  1.00 98.64           C  
ATOM   1284  CB  GLN A  90      -2.630  -3.427  20.737  1.00 98.64           C  
ATOM   1285  HB2 GLN A  90      -3.578  -3.391  20.202  1.00 98.64           H  
ATOM   1286  HB3 GLN A  90      -2.466  -2.458  21.209  1.00 98.64           H  
ATOM   1287  O   GLN A  90      -1.140  -6.036  19.268  1.00 98.64           O  
ATOM   1288  CG  GLN A  90      -2.704  -4.511  21.822  1.00 98.64           C  
ATOM   1289  HG2 GLN A  90      -1.772  -4.500  22.387  1.00 98.64           H  
ATOM   1290  HG3 GLN A  90      -2.812  -5.493  21.361  1.00 98.64           H  
ATOM   1291  CD  GLN A  90      -3.866  -4.342  22.794  1.00 98.64           C  
ATOM   1292  NE2 GLN A  90      -3.828  -5.025  23.917  1.00 98.64           N  
ATOM   1293 HE21 GLN A  90      -4.621  -4.873  24.524  1.00 98.64           H  
ATOM   1294 HE22 GLN A  90      -3.010  -5.571  24.147  1.00 98.64           H  
ATOM   1295  OE1 GLN A  90      -4.847  -3.655  22.587  1.00 98.64           O  
ATOM   1296  N   THR A  91      -2.675  -4.953  18.026  1.00 98.55           N  
ATOM   1297  H   THR A  91      -3.157  -4.076  17.892  1.00 98.55           H  
ATOM   1298  CA  THR A  91      -3.135  -6.123  17.265  1.00 98.55           C  
ATOM   1299  HA  THR A  91      -2.834  -7.032  17.786  1.00 98.55           H  
ATOM   1300  C   THR A  91      -2.519  -6.207  15.869  1.00 98.55           C  
ATOM   1301  CB  THR A  91      -4.667  -6.133  17.176  1.00 98.55           C  
ATOM   1302  HB  THR A  91      -4.970  -7.024  16.626  1.00 98.55           H  
ATOM   1303  O   THR A  91      -2.661  -7.220  15.180  1.00 98.55           O  
ATOM   1304  CG2 THR A  91      -5.340  -6.172  18.547  1.00 98.55           C  
ATOM   1305 HG21 THR A  91      -6.421  -6.233  18.415  1.00 98.55           H  
ATOM   1306 HG22 THR A  91      -4.998  -7.046  19.100  1.00 98.55           H  
ATOM   1307 HG23 THR A  91      -5.110  -5.270  19.114  1.00 98.55           H  
ATOM   1308  OG1 THR A  91      -5.149  -5.005  16.484  1.00 98.55           O  
ATOM   1309  HG1 THR A  91      -5.308  -4.297  17.113  1.00 98.55           H  
ATOM   1310  N   LEU A  92      -1.845  -5.140  15.429  1.00 98.81           N  
ATOM   1311  H   LEU A  92      -1.824  -4.327  16.028  1.00 98.81           H  
ATOM   1312  CA  LEU A  92      -1.395  -4.912  14.055  1.00 98.81           C  
ATOM   1313  HA  LEU A  92      -1.025  -3.887  14.010  1.00 98.81           H  
ATOM   1314  C   LEU A  92      -2.537  -4.938  13.034  1.00 98.81           C  
ATOM   1315  CB  LEU A  92      -0.219  -5.844  13.698  1.00 98.81           C  
ATOM   1316  HB2 LEU A  92      -0.572  -6.875  13.670  1.00 98.81           H  
ATOM   1317  HB3 LEU A  92       0.134  -5.587  12.699  1.00 98.81           H  
ATOM   1318  O   LEU A  92      -2.275  -5.099  11.844  1.00 98.81           O  
ATOM   1319  CG  LEU A  92       0.973  -5.755  14.666  1.00 98.81           C  
ATOM   1320  HG  LEU A  92       0.656  -6.018  15.675  1.00 98.81           H  
ATOM   1321  CD1 LEU A  92       2.057  -6.744  14.242  1.00 98.81           C  
ATOM   1322 HD11 LEU A  92       2.298  -6.610  13.187  1.00 98.81           H  
ATOM   1323 HD12 LEU A  92       2.950  -6.594  14.848  1.00 98.81           H  
ATOM   1324 HD13 LEU A  92       1.685  -7.752  14.427  1.00 98.81           H  
ATOM   1325  CD2 LEU A  92       1.597  -4.363  14.695  1.00 98.81           C  
ATOM   1326 HD21 LEU A  92       2.442  -4.364  15.384  1.00 98.81           H  
ATOM   1327 HD22 LEU A  92       0.874  -3.636  15.066  1.00 98.81           H  
ATOM   1328 HD23 LEU A  92       1.925  -4.065  13.700  1.00 98.81           H  
ATOM   1329  N   GLN A  93      -3.797  -4.850  13.471  1.00 98.90           N  
ATOM   1330  H   GLN A  93      -3.953  -4.659  14.450  1.00 98.90           H  
ATOM   1331  CA  GLN A  93      -4.934  -4.694  12.568  1.00 98.90           C  
ATOM   1332  HA  GLN A  93      -4.845  -5.415  11.754  1.00 98.90           H  
ATOM   1333  C   GLN A  93      -4.907  -3.302  11.947  1.00 98.90           C  
ATOM   1334  CB  GLN A  93      -6.265  -4.951  13.281  1.00 98.90           C  
ATOM   1335  HB2 GLN A  93      -6.338  -4.310  14.160  1.00 98.90           H  
ATOM   1336  HB3 GLN A  93      -7.082  -4.698  12.605  1.00 98.90           H  
ATOM   1337  O   GLN A  93      -4.431  -2.339  12.550  1.00 98.90           O  
ATOM   1338  CG  GLN A  93      -6.417  -6.424  13.674  1.00 98.90           C  
ATOM   1339  HG2 GLN A  93      -6.359  -7.041  12.777  1.00 98.90           H  
ATOM   1340  HG3 GLN A  93      -5.615  -6.715  14.352  1.00 98.90           H  
ATOM   1341  CD  GLN A  93      -7.753  -6.681  14.350  1.00 98.90           C  
ATOM   1342  NE2 GLN A  93      -7.952  -6.192  15.552  1.00 98.90           N  
ATOM   1343 HE21 GLN A  93      -7.258  -5.584  15.964  1.00 98.90           H  
ATOM   1344 HE22 GLN A  93      -8.891  -6.289  15.911  1.00 98.90           H  
ATOM   1345  OE1 GLN A  93      -8.619  -7.347  13.819  1.00 98.90           O  
ATOM   1346  N   ALA A  94      -5.406  -3.215  10.723  1.00 98.97           N  
ATOM   1347  H   ALA A  94      -5.869  -4.011  10.307  1.00 98.97           H  
ATOM   1348  CA  ALA A  94      -5.440  -1.982   9.967  1.00 98.97           C  
ATOM   1349  HA  ALA A  94      -5.484  -1.136  10.652  1.00 98.97           H  
ATOM   1350  C   ALA A  94      -6.688  -1.944   9.093  1.00 98.97           C  
ATOM   1351  CB  ALA A  94      -4.166  -1.885   9.124  1.00 98.97           C  
ATOM   1352  HB1 ALA A  94      -3.284  -1.940   9.763  1.00 98.97           H  
ATOM   1353  HB2 ALA A  94      -4.135  -2.695   8.396  1.00 98.97           H  
ATOM   1354  HB3 ALA A  94      -4.166  -0.928   8.604  1.00 98.97           H  
ATOM   1355  O   ALA A  94      -7.214  -2.988   8.708  1.00 98.97           O  
ATOM   1356  N   GLY A  95      -7.123  -0.739   8.761  1.00 98.97           N  
ATOM   1357  H   GLY A  95      -6.621   0.067   9.106  1.00 98.97           H  
ATOM   1358  CA  GLY A  95      -8.204  -0.505   7.820  1.00 98.97           C  
ATOM   1359  HA2 GLY A  95      -9.155  -0.413   8.345  1.00 98.97           H  
ATOM   1360  HA3 GLY A  95      -8.284  -1.347   7.132  1.00 98.97           H  
ATOM   1361  C   GLY A  95      -7.939   0.767   7.038  1.00 98.97           C  
ATOM   1362  O   GLY A  95      -7.342   1.712   7.552  1.00 98.97           O  
ATOM   1363  N   ALA A  96      -8.339   0.779   5.779  1.00 98.98           N  
ATOM   1364  H   ALA A  96      -8.710  -0.076   5.391  1.00 98.98           H  
ATOM   1365  CA  ALA A  96      -8.057   1.844   4.844  1.00 98.98           C  
ATOM   1366  HA  ALA A  96      -8.075   2.792   5.381  1.00 98.98           H  
ATOM   1367  C   ALA A  96      -9.129   1.904   3.759  1.00 98.98           C  
ATOM   1368  CB  ALA A  96      -6.660   1.629   4.249  1.00 98.98           C  
ATOM   1369  HB1 ALA A  96      -5.912   1.638   5.041  1.00 98.98           H  
ATOM   1370  HB2 ALA A  96      -6.435   2.428   3.543  1.00 98.98           H  
ATOM   1371  HB3 ALA A  96      -6.617   0.666   3.739  1.00 98.98           H  
ATOM   1372  O   ALA A  96      -9.751   0.900   3.400  1.00 98.98           O  
ATOM   1373  N   ILE A  97      -9.315   3.104   3.221  1.00 98.96           N  
ATOM   1374  H   ILE A  97      -8.737   3.864   3.548  1.00 98.96           H  
ATOM   1375  CA  ILE A  97     -10.120   3.342   2.031  1.00 98.96           C  
ATOM   1376  HA  ILE A  97     -10.186   2.386   1.511  1.00 98.96           H  
ATOM   1377  C   ILE A  97      -9.406   4.296   1.081  1.00 98.96           C  
ATOM   1378  CB  ILE A  97     -11.561   3.786   2.362  1.00 98.96           C  
ATOM   1379  HB  ILE A  97     -12.072   3.968   1.417  1.00 98.96           H  
ATOM   1380  O   ILE A  97      -8.649   5.163   1.519  1.00 98.96           O  
ATOM   1381  CG1 ILE A  97     -11.678   5.055   3.233  1.00 98.96           C  
ATOM   1382 HG12 ILE A  97     -11.011   5.001   4.093  1.00 98.96           H  
ATOM   1383 HG13 ILE A  97     -12.696   5.109   3.620  1.00 98.96           H  
ATOM   1384  CG2 ILE A  97     -12.328   2.645   3.044  1.00 98.96           C  
ATOM   1385 HG21 ILE A  97     -12.167   1.715   2.500  1.00 98.96           H  
ATOM   1386 HG22 ILE A  97     -13.397   2.861   3.029  1.00 98.96           H  
ATOM   1387 HG23 ILE A  97     -11.992   2.518   4.073  1.00 98.96           H  
ATOM   1388  CD1 ILE A  97     -11.428   6.354   2.464  1.00 98.96           C  
ATOM   1389 HD11 ILE A  97     -11.615   6.220   1.399  1.00 98.96           H  
ATOM   1390 HD12 ILE A  97     -10.401   6.689   2.613  1.00 98.96           H  
ATOM   1391 HD13 ILE A  97     -12.109   7.118   2.841  1.00 98.96           H  
ATOM   1392  N   SER A  98      -9.653   4.154  -0.218  1.00 98.90           N  
ATOM   1393  H   SER A  98     -10.233   3.385  -0.523  1.00 98.90           H  
ATOM   1394  CA  SER A  98      -9.145   5.080  -1.233  1.00 98.90           C  
ATOM   1395  HA  SER A  98      -8.823   5.997  -0.739  1.00 98.90           H  
ATOM   1396  C   SER A  98     -10.217   5.492  -2.234  1.00 98.90           C  
ATOM   1397  CB  SER A  98      -7.917   4.503  -1.941  1.00 98.90           C  
ATOM   1398  HB2 SER A  98      -7.516   5.250  -2.626  1.00 98.90           H  
ATOM   1399  HB3 SER A  98      -7.159   4.275  -1.192  1.00 98.90           H  
ATOM   1400  O   SER A  98     -11.146   4.733  -2.517  1.00 98.90           O  
ATOM   1401  OG  SER A  98      -8.222   3.321  -2.661  1.00 98.90           O  
ATOM   1402  HG  SER A  98      -7.393   2.940  -2.959  1.00 98.90           H  
ATOM   1403  N   CYS A  99     -10.070   6.694  -2.785  1.00 98.64           N  
ATOM   1404  H   CYS A  99      -9.278   7.243  -2.483  1.00 98.64           H  
ATOM   1405  CA  CYS A  99     -10.923   7.267  -3.821  1.00 98.64           C  
ATOM   1406  HA  CYS A  99     -10.655   8.322  -3.891  1.00 98.64           H  
ATOM   1407  C   CYS A  99     -12.426   7.265  -3.482  1.00 98.64           C  
ATOM   1408  CB  CYS A  99     -10.588   6.621  -5.178  1.00 98.64           C  
ATOM   1409  HB2 CYS A  99     -10.674   5.537  -5.095  1.00 98.64           H  
ATOM   1410  HB3 CYS A  99     -11.296   6.960  -5.935  1.00 98.64           H  
ATOM   1411  O   CYS A  99     -13.250   7.020  -4.359  1.00 98.64           O  
ATOM   1412  SG  CYS A  99      -8.905   7.066  -5.708  1.00 98.64           S  
ATOM   1413  HG  CYS A  99      -9.204   8.227  -6.298  1.00 98.64           H  
ATOM   1414  N   VAL A 100     -12.804   7.559  -2.232  1.00 98.65           N  
ATOM   1415  H   VAL A 100     -12.088   7.773  -1.552  1.00 98.65           H  
ATOM   1416  CA  VAL A 100     -14.221   7.784  -1.880  1.00 98.65           C  
ATOM   1417  HA  VAL A 100     -14.834   7.187  -2.555  1.00 98.65           H  
ATOM   1418  C   VAL A 100     -14.610   9.242  -2.116  1.00 98.65           C  
ATOM   1419  CB  VAL A 100     -14.587   7.321  -0.458  1.00 98.65           C  
ATOM   1420  HB  VAL A 100     -15.663   7.451  -0.337  1.00 98.65           H  
ATOM   1421  O   VAL A 100     -13.811  10.151  -1.891  1.00 98.65           O  
ATOM   1422  CG1 VAL A 100     -14.288   5.831  -0.277  1.00 98.65           C  
ATOM   1423 HG11 VAL A 100     -14.633   5.495   0.701  1.00 98.65           H  
ATOM   1424 HG12 VAL A 100     -13.219   5.641  -0.368  1.00 98.65           H  
ATOM   1425 HG13 VAL A 100     -14.812   5.271  -1.051  1.00 98.65           H  
ATOM   1426  CG2 VAL A 100     -13.908   8.123   0.656  1.00 98.65           C  
ATOM   1427 HG21 VAL A 100     -12.825   8.076   0.542  1.00 98.65           H  
ATOM   1428 HG22 VAL A 100     -14.181   7.710   1.627  1.00 98.65           H  
ATOM   1429 HG23 VAL A 100     -14.227   9.164   0.618  1.00 98.65           H  
ATOM   1430  N   SER A 101     -15.849   9.494  -2.529  1.00 98.43           N  
ATOM   1431  H   SER A 101     -16.458   8.714  -2.735  1.00 98.43           H  
ATOM   1432  CA  SER A 101     -16.316  10.830  -2.932  1.00 98.43           C  
ATOM   1433  HA  SER A 101     -15.567  11.580  -2.675  1.00 98.43           H  
ATOM   1434  C   SER A 101     -17.612  11.254  -2.246  1.00 98.43           C  
ATOM   1435  CB  SER A 101     -16.517  10.871  -4.447  1.00 98.43           C  
ATOM   1436  HB2 SER A 101     -16.861  11.861  -4.747  1.00 98.43           H  
ATOM   1437  HB3 SER A 101     -17.270  10.135  -4.727  1.00 98.43           H  
ATOM   1438  O   SER A 101     -18.156  12.312  -2.561  1.00 98.43           O  
ATOM   1439  OG  SER A 101     -15.319  10.581  -5.130  1.00 98.43           O  
ATOM   1440  HG  SER A 101     -14.721  11.325  -5.027  1.00 98.43           H  
ATOM   1441  N   ARG A 102     -18.154  10.427  -1.346  1.00 98.40           N  
ATOM   1442  H   ARG A 102     -17.808   9.478  -1.379  1.00 98.40           H  
ATOM   1443  CA  ARG A 102     -19.438  10.669  -0.667  1.00 98.40           C  
ATOM   1444  HA  ARG A 102     -19.666  11.735  -0.695  1.00 98.40           H  
ATOM   1445  C   ARG A 102     -19.441  10.286   0.809  1.00 98.40           C  
ATOM   1446  CB  ARG A 102     -20.545   9.917  -1.414  1.00 98.40           C  
ATOM   1447  HB2 ARG A 102     -21.495  10.085  -0.907  1.00 98.40           H  
ATOM   1448  HB3 ARG A 102     -20.319   8.851  -1.395  1.00 98.40           H  
ATOM   1449  O   ARG A 102     -20.501  10.258   1.424  1.00 98.40           O  
ATOM   1450  CG  ARG A 102     -20.700  10.357  -2.869  1.00 98.40           C  
ATOM   1451  HG2 ARG A 102     -20.916  11.425  -2.908  1.00 98.40           H  
ATOM   1452  HG3 ARG A 102     -19.789  10.146  -3.429  1.00 98.40           H  
ATOM   1453  CD  ARG A 102     -21.840   9.566  -3.500  1.00 98.40           C  
ATOM   1454  HD2 ARG A 102     -22.752   9.708  -2.921  1.00 98.40           H  
ATOM   1455  HD3 ARG A 102     -21.583   8.507  -3.467  1.00 98.40           H  
ATOM   1456  NE  ARG A 102     -22.028   9.959  -4.904  1.00 98.40           N  
ATOM   1457  HE  ARG A 102     -21.413   9.493  -5.555  1.00 98.40           H  
ATOM   1458  NH1 ARG A 102     -23.665  11.528  -4.567  1.00 98.40           N  
ATOM   1459 HH11 ARG A 102     -24.295  12.232  -4.923  1.00 98.40           H  
ATOM   1460 HH12 ARG A 102     -23.541  11.390  -3.575  1.00 98.40           H  
ATOM   1461  NH2 ARG A 102     -22.904  11.127  -6.637  1.00 98.40           N  
ATOM   1462 HH21 ARG A 102     -23.506  11.851  -7.004  1.00 98.40           H  
ATOM   1463 HH22 ARG A 102     -22.259  10.641  -7.242  1.00 98.40           H  
ATOM   1464  CZ  ARG A 102     -22.865  10.866  -5.361  1.00 98.40           C  
ATOM   1465  N   VAL A 103     -18.288   9.983   1.392  1.00 98.55           N  
ATOM   1466  H   VAL A 103     -17.443  10.067   0.846  1.00 98.55           H  
ATOM   1467  CA  VAL A 103     -18.170   9.595   2.804  1.00 98.55           C  
ATOM   1468  HA  VAL A 103     -19.139   9.283   3.193  1.00 98.55           H  
ATOM   1469  C   VAL A 103     -17.694  10.805   3.593  1.00 98.55           C  
ATOM   1470  CB  VAL A 103     -17.205   8.410   2.954  1.00 98.55           C  
ATOM   1471  HB  VAL A 103     -16.230   8.698   2.560  1.00 98.55           H  
ATOM   1472  O   VAL A 103     -16.586  11.278   3.358  1.00 98.55           O  
ATOM   1473  CG1 VAL A 103     -17.038   8.004   4.423  1.00 98.55           C  
ATOM   1474 HG11 VAL A 103     -17.992   7.686   4.844  1.00 98.55           H  
ATOM   1475 HG12 VAL A 103     -16.631   8.829   5.007  1.00 98.55           H  
ATOM   1476 HG13 VAL A 103     -16.322   7.185   4.479  1.00 98.55           H  
ATOM   1477  CG2 VAL A 103     -17.710   7.201   2.152  1.00 98.55           C  
ATOM   1478 HG21 VAL A 103     -16.926   6.444   2.107  1.00 98.55           H  
ATOM   1479 HG22 VAL A 103     -18.608   6.786   2.610  1.00 98.55           H  
ATOM   1480 HG23 VAL A 103     -17.930   7.476   1.121  1.00 98.55           H  
ATOM   1481  N   ARG A 104     -18.523  11.312   4.515  1.00 98.46           N  
ATOM   1482  H   ARG A 104     -19.429  10.880   4.631  1.00 98.46           H  
ATOM   1483  CA  ARG A 104     -18.227  12.545   5.268  1.00 98.46           C  
ATOM   1484  HA  ARG A 104     -18.193  13.384   4.573  1.00 98.46           H  
ATOM   1485  C   ARG A 104     -16.863  12.502   5.963  1.00 98.46           C  
ATOM   1486  CB  ARG A 104     -19.334  12.797   6.303  1.00 98.46           C  
ATOM   1487  HB2 ARG A 104     -19.320  12.003   7.051  1.00 98.46           H  
ATOM   1488  HB3 ARG A 104     -20.309  12.787   5.815  1.00 98.46           H  
ATOM   1489  O   ARG A 104     -16.089  13.446   5.839  1.00 98.46           O  
ATOM   1490  CG  ARG A 104     -19.136  14.150   6.996  1.00 98.46           C  
ATOM   1491  HG2 ARG A 104     -18.127  14.232   7.400  1.00 98.46           H  
ATOM   1492  HG3 ARG A 104     -19.289  14.948   6.269  1.00 98.46           H  
ATOM   1493  CD  ARG A 104     -20.110  14.326   8.155  1.00 98.46           C  
ATOM   1494  HD2 ARG A 104     -21.134  14.247   7.789  1.00 98.46           H  
ATOM   1495  HD3 ARG A 104     -19.944  13.527   8.877  1.00 98.46           H  
ATOM   1496  NE  ARG A 104     -19.851  15.617   8.813  1.00 98.46           N  
ATOM   1497  HE  ARG A 104     -18.923  15.737   9.193  1.00 98.46           H  
ATOM   1498  NH1 ARG A 104     -21.805  16.669   8.240  1.00 98.46           N  
ATOM   1499 HH11 ARG A 104     -22.149  15.783   7.897  1.00 98.46           H  
ATOM   1500 HH12 ARG A 104     -22.402  17.483   8.249  1.00 98.46           H  
ATOM   1501  NH2 ARG A 104     -20.232  17.779   9.362  1.00 98.46           N  
ATOM   1502 HH21 ARG A 104     -20.758  18.639   9.304  1.00 98.46           H  
ATOM   1503 HH22 ARG A 104     -19.293  17.796   9.734  1.00 98.46           H  
ATOM   1504  CZ  ARG A 104     -20.627  16.676   8.805  1.00 98.46           C  
ATOM   1505  N   ASN A 105     -16.596  11.409   6.679  1.00 98.80           N  
ATOM   1506  H   ASN A 105     -17.301  10.686   6.712  1.00 98.80           H  
ATOM   1507  CA  ASN A 105     -15.377  11.212   7.459  1.00 98.80           C  
ATOM   1508  HA  ASN A 105     -14.702  12.053   7.301  1.00 98.80           H  
ATOM   1509  C   ASN A 105     -14.645   9.934   7.013  1.00 98.80           C  
ATOM   1510  CB  ASN A 105     -15.724  11.194   8.956  1.00 98.80           C  
ATOM   1511  HB2 ASN A 105     -16.422  10.381   9.157  1.00 98.80           H  
ATOM   1512  HB3 ASN A 105     -14.808  11.024   9.522  1.00 98.80           H  
ATOM   1513  O   ASN A 105     -14.927   8.853   7.545  1.00 98.80           O  
ATOM   1514  CG  ASN A 105     -16.339  12.495   9.425  1.00 98.80           C  
ATOM   1515  ND2 ASN A 105     -15.588  13.568   9.419  1.00 98.80           N  
ATOM   1516 HD21 ASN A 105     -16.063  14.454   9.508  1.00 98.80           H  
ATOM   1517 HD22 ASN A 105     -14.632  13.507   9.098  1.00 98.80           H  
ATOM   1518  OD1 ASN A 105     -17.503  12.544   9.792  1.00 98.80           O  
ATOM   1519  N   PRO A 106     -13.740  10.032   6.022  1.00 98.87           N  
ATOM   1520  CA  PRO A 106     -12.925   8.918   5.536  1.00 98.87           C  
ATOM   1521  HA  PRO A 106     -13.555   8.261   4.936  1.00 98.87           H  
ATOM   1522  C   PRO A 106     -12.252   8.084   6.636  1.00 98.87           C  
ATOM   1523  CB  PRO A 106     -11.884   9.581   4.630  1.00 98.87           C  
ATOM   1524  HB2 PRO A 106     -11.058   9.968   5.226  1.00 98.87           H  
ATOM   1525  HB3 PRO A 106     -11.502   8.914   3.857  1.00 98.87           H  
ATOM   1526  O   PRO A 106     -12.284   6.856   6.563  1.00 98.87           O  
ATOM   1527  CG  PRO A 106     -12.643  10.759   4.038  1.00 98.87           C  
ATOM   1528  HG2 PRO A 106     -13.277  10.418   3.220  1.00 98.87           H  
ATOM   1529  HG3 PRO A 106     -11.962  11.547   3.715  1.00 98.87           H  
ATOM   1530  CD  PRO A 106     -13.503  11.220   5.206  1.00 98.87           C  
ATOM   1531  HD2 PRO A 106     -12.965  11.972   5.783  1.00 98.87           H  
ATOM   1532  HD3 PRO A 106     -14.435  11.638   4.827  1.00 98.87           H  
ATOM   1533  N   VAL A 107     -11.701   8.706   7.685  1.00 98.97           N  
ATOM   1534  H   VAL A 107     -11.630   9.714   7.662  1.00 98.97           H  
ATOM   1535  CA  VAL A 107     -11.017   7.983   8.775  1.00 98.97           C  
ATOM   1536  HA  VAL A 107     -10.263   7.342   8.318  1.00 98.97           H  
ATOM   1537  C   VAL A 107     -11.955   7.073   9.566  1.00 98.97           C  
ATOM   1538  CB  VAL A 107     -10.288   8.959   9.714  1.00 98.97           C  
ATOM   1539  HB  VAL A 107      -9.737   9.666   9.094  1.00 98.97           H  
ATOM   1540  O   VAL A 107     -11.560   5.983   9.978  1.00 98.97           O  
ATOM   1541  CG1 VAL A 107     -11.224   9.744  10.645  1.00 98.97           C  
ATOM   1542 HG11 VAL A 107     -10.649  10.510  11.164  1.00 98.97           H  
ATOM   1543 HG12 VAL A 107     -11.671   9.090  11.393  1.00 98.97           H  
ATOM   1544 HG13 VAL A 107     -12.010  10.230  10.066  1.00 98.97           H  
ATOM   1545  CG2 VAL A 107      -9.266   8.210  10.574  1.00 98.97           C  
ATOM   1546 HG21 VAL A 107      -8.552   7.696   9.930  1.00 98.97           H  
ATOM   1547 HG22 VAL A 107      -8.721   8.913  11.205  1.00 98.97           H  
ATOM   1548 HG23 VAL A 107      -9.759   7.481  11.217  1.00 98.97           H  
ATOM   1549  N   LEU A 108     -13.218   7.477   9.741  1.00 98.94           N  
ATOM   1550  H   LEU A 108     -13.507   8.342   9.307  1.00 98.94           H  
ATOM   1551  CA  LEU A 108     -14.210   6.641  10.415  1.00 98.94           C  
ATOM   1552  HA  LEU A 108     -13.791   6.267  11.349  1.00 98.94           H  
ATOM   1553  C   LEU A 108     -14.546   5.410   9.573  1.00 98.94           C  
ATOM   1554  CB  LEU A 108     -15.488   7.443  10.713  1.00 98.94           C  
ATOM   1555  HB2 LEU A 108     -15.879   7.841   9.776  1.00 98.94           H  
ATOM   1556  HB3 LEU A 108     -16.222   6.743  11.113  1.00 98.94           H  
ATOM   1557  O   LEU A 108     -14.731   4.326  10.120  1.00 98.94           O  
ATOM   1558  CG  LEU A 108     -15.355   8.607  11.704  1.00 98.94           C  
ATOM   1559  HG  LEU A 108     -14.753   9.400  11.260  1.00 98.94           H  
ATOM   1560  CD1 LEU A 108     -16.755   9.144  12.006  1.00 98.94           C  
ATOM   1561 HD11 LEU A 108     -17.235   9.482  11.088  1.00 98.94           H  
ATOM   1562 HD12 LEU A 108     -16.695   9.983  12.700  1.00 98.94           H  
ATOM   1563 HD13 LEU A 108     -17.365   8.361  12.456  1.00 98.94           H  
ATOM   1564  CD2 LEU A 108     -14.712   8.178  13.019  1.00 98.94           C  
ATOM   1565 HD21 LEU A 108     -15.246   7.328  13.442  1.00 98.94           H  
ATOM   1566 HD22 LEU A 108     -14.717   9.003  13.731  1.00 98.94           H  
ATOM   1567 HD23 LEU A 108     -13.675   7.900  12.828  1.00 98.94           H  
ATOM   1568  N   LEU A 109     -14.589   5.561   8.247  1.00 98.95           N  
ATOM   1569  H   LEU A 109     -14.386   6.469   7.853  1.00 98.95           H  
ATOM   1570  CA  LEU A 109     -14.801   4.431   7.350  1.00 98.95           C  
ATOM   1571  HA  LEU A 109     -15.644   3.856   7.734  1.00 98.95           H  
ATOM   1572  C   LEU A 109     -13.588   3.499   7.328  1.00 98.95           C  
ATOM   1573  CB  LEU A 109     -15.162   4.947   5.955  1.00 98.95           C  
ATOM   1574  HB2 LEU A 109     -16.039   5.587   6.047  1.00 98.95           H  
ATOM   1575  HB3 LEU A 109     -14.335   5.542   5.567  1.00 98.95           H  
ATOM   1576  O   LEU A 109     -13.768   2.289   7.409  1.00 98.95           O  
ATOM   1577  CG  LEU A 109     -15.469   3.811   4.966  1.00 98.95           C  
ATOM   1578  HG  LEU A 109     -14.607   3.151   4.872  1.00 98.95           H  
ATOM   1579  CD1 LEU A 109     -16.682   2.990   5.403  1.00 98.95           C  
ATOM   1580 HD11 LEU A 109     -16.402   2.323   6.219  1.00 98.95           H  
ATOM   1581 HD12 LEU A 109     -17.487   3.647   5.731  1.00 98.95           H  
ATOM   1582 HD13 LEU A 109     -17.030   2.393   4.561  1.00 98.95           H  
ATOM   1583  CD2 LEU A 109     -15.779   4.407   3.599  1.00 98.95           C  
ATOM   1584 HD21 LEU A 109     -15.910   3.609   2.868  1.00 98.95           H  
ATOM   1585 HD22 LEU A 109     -14.963   5.051   3.272  1.00 98.95           H  
ATOM   1586 HD23 LEU A 109     -16.698   4.988   3.676  1.00 98.95           H  
ATOM   1587  N   ALA A 110     -12.368   4.039   7.290  1.00 98.97           N  
ATOM   1588  H   ALA A 110     -12.284   5.041   7.189  1.00 98.97           H  
ATOM   1589  CA  ALA A 110     -11.146   3.247   7.416  1.00 98.97           C  
ATOM   1590  HA  ALA A 110     -11.089   2.549   6.580  1.00 98.97           H  
ATOM   1591  C   ALA A 110     -11.148   2.416   8.713  1.00 98.97           C  
ATOM   1592  CB  ALA A 110      -9.945   4.196   7.343  1.00 98.97           C  
ATOM   1593  HB1 ALA A 110      -9.023   3.626   7.457  1.00 98.97           H  
ATOM   1594  HB2 ALA A 110      -9.995   4.936   8.142  1.00 98.97           H  
ATOM   1595  HB3 ALA A 110      -9.932   4.706   6.380  1.00 98.97           H  
ATOM   1596  O   ALA A 110     -10.866   1.218   8.684  1.00 98.97           O  
ATOM   1597  N   ARG A 111     -11.564   3.008   9.840  1.00 98.97           N  
ATOM   1598  H   ARG A 111     -11.739   4.003   9.821  1.00 98.97           H  
ATOM   1599  CA  ARG A 111     -11.745   2.279  11.103  1.00 98.97           C  
ATOM   1600  HA  ARG A 111     -10.834   1.717  11.308  1.00 98.97           H  
ATOM   1601  C   ARG A 111     -12.841   1.217  11.030  1.00 98.97           C  
ATOM   1602  CB  ARG A 111     -11.970   3.282  12.241  1.00 98.97           C  
ATOM   1603  HB2 ARG A 111     -11.122   3.966  12.277  1.00 98.97           H  
ATOM   1604  HB3 ARG A 111     -12.876   3.859  12.056  1.00 98.97           H  
ATOM   1605  O   ARG A 111     -12.623   0.105  11.497  1.00 98.97           O  
ATOM   1606  CG  ARG A 111     -12.094   2.559  13.586  1.00 98.97           C  
ATOM   1607  HG2 ARG A 111     -11.255   1.875  13.713  1.00 98.97           H  
ATOM   1608  HG3 ARG A 111     -13.025   1.993  13.613  1.00 98.97           H  
ATOM   1609  CD  ARG A 111     -12.090   3.561  14.735  1.00 98.97           C  
ATOM   1610  HD2 ARG A 111     -12.907   4.269  14.592  1.00 98.97           H  
ATOM   1611  HD3 ARG A 111     -11.136   4.088  14.732  1.00 98.97           H  
ATOM   1612  NE  ARG A 111     -12.268   2.864  16.009  1.00 98.97           N  
ATOM   1613  HE  ARG A 111     -12.512   1.884  15.968  1.00 98.97           H  
ATOM   1614  NH1 ARG A 111     -11.898   4.589  17.485  1.00 98.97           N  
ATOM   1615 HH11 ARG A 111     -11.587   5.192  16.737  1.00 98.97           H  
ATOM   1616 HH12 ARG A 111     -11.834   4.814  18.468  1.00 98.97           H  
ATOM   1617  NH2 ARG A 111     -12.384   2.569  18.233  1.00 98.97           N  
ATOM   1618 HH21 ARG A 111     -12.576   1.599  18.026  1.00 98.97           H  
ATOM   1619 HH22 ARG A 111     -12.291   2.948  19.164  1.00 98.97           H  
ATOM   1620  CZ  ARG A 111     -12.188   3.350  17.223  1.00 98.97           C  
ATOM   1621  N   ALA A 112     -13.977   1.507  10.400  1.00 98.93           N  
ATOM   1622  H   ALA A 112     -14.124   2.449  10.067  1.00 98.93           H  
ATOM   1623  CA  ALA A 112     -15.028   0.511  10.208  1.00 98.93           C  
ATOM   1624  HA  ALA A 112     -15.294   0.101  11.183  1.00 98.93           H  
ATOM   1625  C   ALA A 112     -14.572  -0.670   9.335  1.00 98.93           C  
ATOM   1626  CB  ALA A 112     -16.267   1.195   9.628  1.00 98.93           C  
ATOM   1627  HB1 ALA A 112     -16.626   1.940  10.339  1.00 98.93           H  
ATOM   1628  HB2 ALA A 112     -17.051   0.455   9.466  1.00 98.93           H  
ATOM   1629  HB3 ALA A 112     -16.027   1.674   8.679  1.00 98.93           H  
ATOM   1630  O   ALA A 112     -14.968  -1.799   9.603  1.00 98.93           O  
ATOM   1631  N   VAL A 113     -13.713  -0.450   8.331  1.00 98.91           N  
ATOM   1632  H   VAL A 113     -13.455   0.503   8.117  1.00 98.91           H  
ATOM   1633  CA  VAL A 113     -13.097  -1.544   7.558  1.00 98.91           C  
ATOM   1634  HA  VAL A 113     -13.891  -2.166   7.145  1.00 98.91           H  
ATOM   1635  C   VAL A 113     -12.272  -2.450   8.477  1.00 98.91           C  
ATOM   1636  CB  VAL A 113     -12.257  -1.008   6.380  1.00 98.91           C  
ATOM   1637  HB  VAL A 113     -11.555  -0.255   6.740  1.00 98.91           H  
ATOM   1638  O   VAL A 113     -12.447  -3.664   8.424  1.00 98.91           O  
ATOM   1639  CG1 VAL A 113     -11.447  -2.104   5.674  1.00 98.91           C  
ATOM   1640 HG11 VAL A 113     -10.931  -1.687   4.809  1.00 98.91           H  
ATOM   1641 HG12 VAL A 113     -10.692  -2.512   6.346  1.00 98.91           H  
ATOM   1642 HG13 VAL A 113     -12.104  -2.912   5.351  1.00 98.91           H  
ATOM   1643  CG2 VAL A 113     -13.172  -0.359   5.333  1.00 98.91           C  
ATOM   1644 HG21 VAL A 113     -12.576   0.003   4.495  1.00 98.91           H  
ATOM   1645 HG22 VAL A 113     -13.709   0.486   5.763  1.00 98.91           H  
ATOM   1646 HG23 VAL A 113     -13.907  -1.084   4.982  1.00 98.91           H  
ATOM   1647  N   MET A 114     -11.453  -1.873   9.363  1.00 98.87           N  
ATOM   1648  H   MET A 114     -11.386  -0.865   9.364  1.00 98.87           H  
ATOM   1649  CA  MET A 114     -10.653  -2.627  10.339  1.00 98.87           C  
ATOM   1650  HA  MET A 114     -10.020  -3.335   9.805  1.00 98.87           H  
ATOM   1651  C   MET A 114     -11.514  -3.418  11.336  1.00 98.87           C  
ATOM   1652  CB  MET A 114      -9.767  -1.643  11.121  1.00 98.87           C  
ATOM   1653  HB2 MET A 114      -9.209  -1.010  10.431  1.00 98.87           H  
ATOM   1654  HB3 MET A 114     -10.403  -0.991  11.720  1.00 98.87           H  
ATOM   1655  O   MET A 114     -11.182  -4.546  11.682  1.00 98.87           O  
ATOM   1656  CG  MET A 114      -8.771  -2.340  12.054  1.00 98.87           C  
ATOM   1657  HG2 MET A 114      -8.070  -2.904  11.440  1.00 98.87           H  
ATOM   1658  HG3 MET A 114      -9.299  -3.046  12.695  1.00 98.87           H  
ATOM   1659  SD  MET A 114      -7.838  -1.212  13.126  1.00 98.87           S  
ATOM   1660  CE  MET A 114      -9.167  -0.689  14.250  1.00 98.87           C  
ATOM   1661  HE1 MET A 114      -9.897  -0.087  13.709  1.00 98.87           H  
ATOM   1662  HE2 MET A 114      -8.753  -0.094  15.064  1.00 98.87           H  
ATOM   1663  HE3 MET A 114      -9.660  -1.566  14.669  1.00 98.87           H  
ATOM   1664  N   GLU A 115     -12.585  -2.812  11.853  1.00 98.71           N  
ATOM   1665  H   GLU A 115     -12.762  -1.855  11.583  1.00 98.71           H  
ATOM   1666  CA  GLU A 115     -13.372  -3.373  12.961  1.00 98.71           C  
ATOM   1667  HA  GLU A 115     -12.726  -3.991  13.586  1.00 98.71           H  
ATOM   1668  C   GLU A 115     -14.526  -4.280  12.504  1.00 98.71           C  
ATOM   1669  CB  GLU A 115     -13.927  -2.226  13.828  1.00 98.71           C  
ATOM   1670  HB2 GLU A 115     -14.623  -2.642  14.557  1.00 98.71           H  
ATOM   1671  HB3 GLU A 115     -14.478  -1.539  13.186  1.00 98.71           H  
ATOM   1672  O   GLU A 115     -15.037  -5.077  13.297  1.00 98.71           O  
ATOM   1673  CG  GLU A 115     -12.838  -1.458  14.601  1.00 98.71           C  
ATOM   1674  HG2 GLU A 115     -12.312  -2.163  15.245  1.00 98.71           H  
ATOM   1675  HG3 GLU A 115     -12.116  -1.049  13.895  1.00 98.71           H  
ATOM   1676  CD  GLU A 115     -13.390  -0.303  15.461  1.00 98.71           C  
ATOM   1677  OE1 GLU A 115     -12.673   0.160  16.386  1.00 98.71           O  
ATOM   1678  OE2 GLU A 115     -14.501   0.196  15.192  1.00 98.71           O  
ATOM   1679  N   HIS A 116     -15.000  -4.128  11.264  1.00 98.28           N  
ATOM   1680  H   HIS A 116     -14.579  -3.417  10.684  1.00 98.28           H  
ATOM   1681  CA  HIS A 116     -16.233  -4.760  10.773  1.00 98.28           C  
ATOM   1682  HA  HIS A 116     -16.545  -5.517  11.492  1.00 98.28           H  
ATOM   1683  C   HIS A 116     -16.049  -5.525   9.457  1.00 98.28           C  
ATOM   1684  CB  HIS A 116     -17.365  -3.722  10.684  1.00 98.28           C  
ATOM   1685  HB2 HIS A 116     -17.160  -3.029   9.869  1.00 98.28           H  
ATOM   1686  HB3 HIS A 116     -18.294  -4.239  10.442  1.00 98.28           H  
ATOM   1687  O   HIS A 116     -17.029  -5.892   8.806  1.00 98.28           O  
ATOM   1688  CG  HIS A 116     -17.592  -2.938  11.952  1.00 98.28           C  
ATOM   1689  CD2 HIS A 116     -17.916  -1.614  12.042  1.00 98.28           C  
ATOM   1690  HD2 HIS A 116     -18.065  -0.942  11.210  1.00 98.28           H  
ATOM   1691  ND1 HIS A 116     -17.472  -3.415  13.237  1.00 98.28           N  
ATOM   1692  HD1 HIS A 116     -16.977  -4.261  13.483  1.00 98.28           H  
ATOM   1693  CE1 HIS A 116     -17.714  -2.397  14.078  1.00 98.28           C  
ATOM   1694  HE1 HIS A 116     -17.583  -2.434  15.149  1.00 98.28           H  
ATOM   1695  NE2 HIS A 116     -18.026  -1.285  13.396  1.00 98.28           N  
ATOM   1696  N   SER A 117     -14.807  -5.796   9.056  1.00 97.28           N  
ATOM   1697  H   SER A 117     -14.027  -5.498   9.623  1.00 97.28           H  
ATOM   1698  CA  SER A 117     -14.507  -6.672   7.927  1.00 97.28           C  
ATOM   1699  HA  SER A 117     -15.345  -7.353   7.785  1.00 97.28           H  
ATOM   1700  C   SER A 117     -13.278  -7.535   8.204  1.00 97.28           C  
ATOM   1701  CB  SER A 117     -14.357  -5.843   6.645  1.00 97.28           C  
ATOM   1702  HB2 SER A 117     -15.056  -5.007   6.665  1.00 97.28           H  
ATOM   1703  HB3 SER A 117     -14.605  -6.475   5.792  1.00 97.28           H  
ATOM   1704  O   SER A 117     -12.487  -7.244   9.092  1.00 97.28           O  
ATOM   1705  OG  SER A 117     -13.049  -5.356   6.453  1.00 97.28           O  
ATOM   1706  HG  SER A 117     -12.783  -4.847   7.222  1.00 97.28           H  
ATOM   1707  N   GLU A 118     -13.096  -8.577   7.397  1.00 96.13           N  
ATOM   1708  H   GLU A 118     -13.803  -8.793   6.708  1.00 96.13           H  
ATOM   1709  CA  GLU A 118     -11.866  -9.380   7.379  1.00 96.13           C  
ATOM   1710  HA  GLU A 118     -11.436  -9.413   8.380  1.00 96.13           H  
ATOM   1711  C   GLU A 118     -10.798  -8.769   6.446  1.00 96.13           C  
ATOM   1712  CB  GLU A 118     -12.203 -10.820   6.951  1.00 96.13           C  
ATOM   1713  HB2 GLU A 118     -11.292 -11.418   6.934  1.00 96.13           H  
ATOM   1714  HB3 GLU A 118     -12.596 -10.792   5.935  1.00 96.13           H  
ATOM   1715  O   GLU A 118      -9.826  -9.435   6.095  1.00 96.13           O  
ATOM   1716  CG  GLU A 118     -13.236 -11.531   7.841  1.00 96.13           C  
ATOM   1717  HG2 GLU A 118     -13.461 -12.496   7.387  1.00 96.13           H  
ATOM   1718  HG3 GLU A 118     -14.167 -10.963   7.843  1.00 96.13           H  
ATOM   1719  CD  GLU A 118     -12.749 -11.769   9.279  1.00 96.13           C  
ATOM   1720  OE1 GLU A 118     -13.532 -11.465  10.207  1.00 96.13           O  
ATOM   1721  OE2 GLU A 118     -11.639 -12.325   9.433  1.00 96.13           O  
ATOM   1722  N   HIS A 119     -11.009  -7.535   5.974  1.00 98.02           N  
ATOM   1723  H   HIS A 119     -11.750  -6.991   6.392  1.00 98.02           H  
ATOM   1724  CA  HIS A 119     -10.205  -6.859   4.958  1.00 98.02           C  
ATOM   1725  HA  HIS A 119      -9.474  -7.562   4.558  1.00 98.02           H  
ATOM   1726  C   HIS A 119      -9.439  -5.667   5.538  1.00 98.02           C  
ATOM   1727  CB  HIS A 119     -11.091  -6.445   3.777  1.00 98.02           C  
ATOM   1728  HB2 HIS A 119     -11.840  -5.730   4.120  1.00 98.02           H  
ATOM   1729  HB3 HIS A 119     -10.480  -5.951   3.022  1.00 98.02           H  
ATOM   1730  O   HIS A 119      -9.753  -5.161   6.610  1.00 98.02           O  
ATOM   1731  CG  HIS A 119     -11.778  -7.616   3.128  1.00 98.02           C  
ATOM   1732  CD2 HIS A 119     -13.124  -7.818   3.015  1.00 98.02           C  
ATOM   1733  HD2 HIS A 119     -13.888  -7.166   3.414  1.00 98.02           H  
ATOM   1734  ND1 HIS A 119     -11.158  -8.734   2.627  1.00 98.02           N  
ATOM   1735  HD1 HIS A 119     -10.164  -8.914   2.667  1.00 98.02           H  
ATOM   1736  CE1 HIS A 119     -12.112  -9.580   2.205  1.00 98.02           C  
ATOM   1737  HE1 HIS A 119     -11.921 -10.562   1.798  1.00 98.02           H  
ATOM   1738  NE2 HIS A 119     -13.336  -9.051   2.385  1.00 98.02           N  
ATOM   1739  N   VAL A 120      -8.435  -5.194   4.795  1.00 98.84           N  
ATOM   1740  H   VAL A 120      -8.207  -5.687   3.944  1.00 98.84           H  
ATOM   1741  CA  VAL A 120      -7.656  -3.998   5.163  1.00 98.84           C  
ATOM   1742  HA  VAL A 120      -7.913  -3.686   6.175  1.00 98.84           H  
ATOM   1743  C   VAL A 120      -7.973  -2.813   4.257  1.00 98.84           C  
ATOM   1744  CB  VAL A 120      -6.152  -4.307   5.152  1.00 98.84           C  
ATOM   1745  HB  VAL A 120      -5.938  -4.754   4.181  1.00 98.84           H  
ATOM   1746  O   VAL A 120      -7.993  -1.696   4.748  1.00 98.84           O  
ATOM   1747  CG1 VAL A 120      -5.246  -3.078   5.313  1.00 98.84           C  
ATOM   1748 HG11 VAL A 120      -4.203  -3.387   5.378  1.00 98.84           H  
ATOM   1749 HG12 VAL A 120      -5.347  -2.415   4.454  1.00 98.84           H  
ATOM   1750 HG13 VAL A 120      -5.520  -2.533   6.216  1.00 98.84           H  
ATOM   1751  CG2 VAL A 120      -5.770  -5.310   6.248  1.00 98.84           C  
ATOM   1752 HG21 VAL A 120      -4.730  -5.613   6.127  1.00 98.84           H  
ATOM   1753 HG22 VAL A 120      -5.907  -4.852   7.227  1.00 98.84           H  
ATOM   1754 HG23 VAL A 120      -6.404  -6.195   6.195  1.00 98.84           H  
ATOM   1755  N   LEU A 121      -8.218  -3.009   2.957  1.00 98.92           N  
ATOM   1756  H   LEU A 121      -8.231  -3.948   2.585  1.00 98.92           H  
ATOM   1757  CA  LEU A 121      -8.374  -1.901   2.010  1.00 98.92           C  
ATOM   1758  HA  LEU A 121      -8.578  -0.989   2.571  1.00 98.92           H  
ATOM   1759  C   LEU A 121      -9.554  -2.118   1.059  1.00 98.92           C  
ATOM   1760  CB  LEU A 121      -7.041  -1.683   1.268  1.00 98.92           C  
ATOM   1761  HB2 LEU A 121      -6.759  -2.620   0.789  1.00 98.92           H  
ATOM   1762  HB3 LEU A 121      -6.274  -1.441   2.003  1.00 98.92           H  
ATOM   1763  O   LEU A 121      -9.623  -3.127   0.350  1.00 98.92           O  
ATOM   1764  CG  LEU A 121      -7.053  -0.578   0.189  1.00 98.92           C  
ATOM   1765  HG  LEU A 121      -7.771  -0.842  -0.587  1.00 98.92           H  
ATOM   1766  CD1 LEU A 121      -7.409   0.812   0.716  1.00 98.92           C  
ATOM   1767 HD11 LEU A 121      -7.418   1.524  -0.109  1.00 98.92           H  
ATOM   1768 HD12 LEU A 121      -8.403   0.806   1.161  1.00 98.92           H  
ATOM   1769 HD13 LEU A 121      -6.673   1.132   1.454  1.00 98.92           H  
ATOM   1770  CD2 LEU A 121      -5.665  -0.475  -0.447  1.00 98.92           C  
ATOM   1771 HD21 LEU A 121      -5.691   0.228  -1.279  1.00 98.92           H  
ATOM   1772 HD22 LEU A 121      -5.351  -1.451  -0.818  1.00 98.92           H  
ATOM   1773 HD23 LEU A 121      -4.941  -0.133   0.293  1.00 98.92           H  
ATOM   1774  N   PHE A 122     -10.432  -1.118   1.002  1.00 98.89           N  
ATOM   1775  H   PHE A 122     -10.301  -0.341   1.635  1.00 98.89           H  
ATOM   1776  CA  PHE A 122     -11.457  -0.975  -0.030  1.00 98.89           C  
ATOM   1777  HA  PHE A 122     -11.394  -1.824  -0.711  1.00 98.89           H  
ATOM   1778  C   PHE A 122     -11.243   0.293  -0.856  1.00 98.89           C  
ATOM   1779  CB  PHE A 122     -12.850  -0.978   0.598  1.00 98.89           C  
ATOM   1780  HB2 PHE A 122     -12.885  -0.274   1.430  1.00 98.89           H  
ATOM   1781  HB3 PHE A 122     -13.563  -0.643  -0.154  1.00 98.89           H  
ATOM   1782  O   PHE A 122     -10.805   1.313  -0.337  1.00 98.89           O  
ATOM   1783  CG  PHE A 122     -13.303  -2.341   1.052  1.00 98.89           C  
ATOM   1784  CD1 PHE A 122     -13.729  -3.265   0.087  1.00 98.89           C  
ATOM   1785  HD1 PHE A 122     -13.729  -3.000  -0.960  1.00 98.89           H  
ATOM   1786  CD2 PHE A 122     -13.333  -2.677   2.415  1.00 98.89           C  
ATOM   1787  HD2 PHE A 122     -12.978  -1.970   3.150  1.00 98.89           H  
ATOM   1788  CE1 PHE A 122     -14.209  -4.515   0.486  1.00 98.89           C  
ATOM   1789  HE1 PHE A 122     -14.583  -5.192  -0.268  1.00 98.89           H  
ATOM   1790  CE2 PHE A 122     -13.826  -3.928   2.821  1.00 98.89           C  
ATOM   1791  HE2 PHE A 122     -13.875  -4.178   3.870  1.00 98.89           H  
ATOM   1792  CZ  PHE A 122     -14.272  -4.841   1.850  1.00 98.89           C  
ATOM   1793  HZ  PHE A 122     -14.706  -5.784   2.147  1.00 98.89           H  
ATOM   1794  N   THR A 123     -11.602   0.268  -2.135  1.00 98.83           N  
ATOM   1795  H   THR A 123     -11.921  -0.604  -2.533  1.00 98.83           H  
ATOM   1796  CA  THR A 123     -11.458   1.422  -3.032  1.00 98.83           C  
ATOM   1797  HA  THR A 123     -11.166   2.290  -2.441  1.00 98.83           H  
ATOM   1798  C   THR A 123     -12.770   1.794  -3.721  1.00 98.83           C  
ATOM   1799  CB  THR A 123     -10.313   1.175  -4.025  1.00 98.83           C  
ATOM   1800  HB  THR A 123      -9.460   0.781  -3.473  1.00 98.83           H  
ATOM   1801  O   THR A 123     -13.631   0.936  -3.947  1.00 98.83           O  
ATOM   1802  CG2 THR A 123     -10.659   0.191  -5.139  1.00 98.83           C  
ATOM   1803 HG21 THR A 123      -9.751  -0.084  -5.675  1.00 98.83           H  
ATOM   1804 HG22 THR A 123     -11.368   0.635  -5.837  1.00 98.83           H  
ATOM   1805 HG23 THR A 123     -11.091  -0.718  -4.719  1.00 98.83           H  
ATOM   1806  OG1 THR A 123      -9.917   2.381  -4.631  1.00 98.83           O  
ATOM   1807  HG1 THR A 123      -9.490   2.899  -3.945  1.00 98.83           H  
ATOM   1808  N   GLY A 124     -12.922   3.080  -4.044  1.00 97.64           N  
ATOM   1809  H   GLY A 124     -12.208   3.723  -3.733  1.00 97.64           H  
ATOM   1810  CA  GLY A 124     -13.972   3.619  -4.907  1.00 97.64           C  
ATOM   1811  HA2 GLY A 124     -13.782   3.288  -5.928  1.00 97.64           H  
ATOM   1812  HA3 GLY A 124     -13.927   4.708  -4.898  1.00 97.64           H  
ATOM   1813  C   GLY A 124     -15.388   3.206  -4.505  1.00 97.64           C  
ATOM   1814  O   GLY A 124     -15.764   3.227  -3.330  1.00 97.64           O  
ATOM   1815  N   ASP A 125     -16.175   2.788  -5.497  1.00 96.89           N  
ATOM   1816  H   ASP A 125     -15.835   2.856  -6.445  1.00 96.89           H  
ATOM   1817  CA  ASP A 125     -17.571   2.383  -5.309  1.00 96.89           C  
ATOM   1818  HA  ASP A 125     -18.130   3.226  -4.905  1.00 96.89           H  
ATOM   1819  C   ASP A 125     -17.741   1.220  -4.324  1.00 96.89           C  
ATOM   1820  CB  ASP A 125     -18.177   1.985  -6.665  1.00 96.89           C  
ATOM   1821  HB2 ASP A 125     -17.483   1.333  -7.196  1.00 96.89           H  
ATOM   1822  HB3 ASP A 125     -19.090   1.417  -6.483  1.00 96.89           H  
ATOM   1823  O   ASP A 125     -18.750   1.169  -3.615  1.00 96.89           O  
ATOM   1824  CG  ASP A 125     -18.556   3.173  -7.553  1.00 96.89           C  
ATOM   1825  OD1 ASP A 125     -18.662   4.300  -7.020  1.00 96.89           O  
ATOM   1826  OD2 ASP A 125     -18.833   2.922  -8.743  1.00 96.89           O  
ATOM   1827  N   GLY A 126     -16.759   0.315  -4.237  1.00 97.72           N  
ATOM   1828  H   GLY A 126     -15.932   0.459  -4.798  1.00 97.72           H  
ATOM   1829  CA  GLY A 126     -16.760  -0.782  -3.270  1.00 97.72           C  
ATOM   1830  HA2 GLY A 126     -17.675  -1.366  -3.369  1.00 97.72           H  
ATOM   1831  HA3 GLY A 126     -15.908  -1.431  -3.474  1.00 97.72           H  
ATOM   1832  C   GLY A 126     -16.639  -0.285  -1.829  1.00 97.72           C  
ATOM   1833  O   GLY A 126     -17.408  -0.702  -0.960  1.00 97.72           O  
ATOM   1834  N   ALA A 127     -15.755   0.687  -1.585  1.00 98.66           N  
ATOM   1835  H   ALA A 127     -15.199   1.036  -2.352  1.00 98.66           H  
ATOM   1836  CA  ALA A 127     -15.642   1.345  -0.283  1.00 98.66           C  
ATOM   1837  HA  ALA A 127     -15.486   0.586   0.484  1.00 98.66           H  
ATOM   1838  C   ALA A 127     -16.925   2.106   0.084  1.00 98.66           C  
ATOM   1839  CB  ALA A 127     -14.427   2.278  -0.298  1.00 98.66           C  
ATOM   1840  HB1 ALA A 127     -14.347   2.795   0.658  1.00 98.66           H  
ATOM   1841  HB2 ALA A 127     -13.514   1.706  -0.464  1.00 98.66           H  
ATOM   1842  HB3 ALA A 127     -14.523   3.013  -1.097  1.00 98.66           H  
ATOM   1843  O   ALA A 127     -17.412   2.009   1.212  1.00 98.66           O  
ATOM   1844  N   GLU A 128     -17.534   2.818  -0.867  1.00 98.52           N  
ATOM   1845  H   GLU A 128     -17.085   2.911  -1.767  1.00 98.52           H  
ATOM   1846  CA  GLU A 128     -18.803   3.502  -0.608  1.00 98.52           C  
ATOM   1847  HA  GLU A 128     -18.707   4.073   0.316  1.00 98.52           H  
ATOM   1848  C   GLU A 128     -19.982   2.535  -0.421  1.00 98.52           C  
ATOM   1849  CB  GLU A 128     -19.151   4.475  -1.729  1.00 98.52           C  
ATOM   1850  HB2 GLU A 128     -19.262   3.940  -2.672  1.00 98.52           H  
ATOM   1851  HB3 GLU A 128     -20.117   4.896  -1.449  1.00 98.52           H  
ATOM   1852  O   GLU A 128     -20.911   2.827   0.337  1.00 98.52           O  
ATOM   1853  CG  GLU A 128     -18.164   5.635  -1.900  1.00 98.52           C  
ATOM   1854  HG2 GLU A 128     -17.863   5.982  -0.912  1.00 98.52           H  
ATOM   1855  HG3 GLU A 128     -17.276   5.286  -2.427  1.00 98.52           H  
ATOM   1856  CD  GLU A 128     -18.798   6.812  -2.657  1.00 98.52           C  
ATOM   1857  OE1 GLU A 128     -18.166   7.895  -2.638  1.00 98.52           O  
ATOM   1858  OE2 GLU A 128     -19.970   6.692  -3.106  1.00 98.52           O  
ATOM   1859  N   ALA A 129     -19.976   1.381  -1.092  1.00 98.38           N  
ATOM   1860  H   ALA A 129     -19.226   1.204  -1.744  1.00 98.38           H  
ATOM   1861  CA  ALA A 129     -20.968   0.332  -0.879  1.00 98.38           C  
ATOM   1862  HA  ALA A 129     -21.963   0.770  -0.954  1.00 98.38           H  
ATOM   1863  C   ALA A 129     -20.847  -0.258   0.531  1.00 98.38           C  
ATOM   1864  CB  ALA A 129     -20.827  -0.737  -1.969  1.00 98.38           C  
ATOM   1865  HB1 ALA A 129     -19.843  -1.203  -1.912  1.00 98.38           H  
ATOM   1866  HB2 ALA A 129     -20.941  -0.290  -2.956  1.00 98.38           H  
ATOM   1867  HB3 ALA A 129     -21.586  -1.507  -1.833  1.00 98.38           H  
ATOM   1868  O   ALA A 129     -21.865  -0.408   1.210  1.00 98.38           O  
ATOM   1869  N   PHE A 130     -19.620  -0.500   1.002  1.00 98.48           N  
ATOM   1870  H   PHE A 130     -18.832  -0.395   0.379  1.00 98.48           H  
ATOM   1871  CA  PHE A 130     -19.353  -0.906   2.381  1.00 98.48           C  
ATOM   1872  HA  PHE A 130     -19.900  -1.827   2.582  1.00 98.48           H  
ATOM   1873  C   PHE A 130     -19.842   0.150   3.385  1.00 98.48           C  
ATOM   1874  CB  PHE A 130     -17.856  -1.200   2.541  1.00 98.48           C  
ATOM   1875  HB2 PHE A 130     -17.278  -0.302   2.322  1.00 98.48           H  
ATOM   1876  HB3 PHE A 130     -17.564  -1.957   1.813  1.00 98.48           H  
ATOM   1877  O   PHE A 130     -20.521  -0.199   4.353  1.00 98.48           O  
ATOM   1878  CG  PHE A 130     -17.486  -1.691   3.926  1.00 98.48           C  
ATOM   1879  CD1 PHE A 130     -17.121  -0.771   4.925  1.00 98.48           C  
ATOM   1880  HD1 PHE A 130     -17.081   0.283   4.695  1.00 98.48           H  
ATOM   1881  CD2 PHE A 130     -17.508  -3.066   4.221  1.00 98.48           C  
ATOM   1882  HD2 PHE A 130     -17.755  -3.783   3.452  1.00 98.48           H  
ATOM   1883  CE1 PHE A 130     -16.795  -1.213   6.218  1.00 98.48           C  
ATOM   1884  HE1 PHE A 130     -16.508  -0.505   6.981  1.00 98.48           H  
ATOM   1885  CE2 PHE A 130     -17.170  -3.511   5.512  1.00 98.48           C  
ATOM   1886  HE2 PHE A 130     -17.177  -4.566   5.743  1.00 98.48           H  
ATOM   1887  CZ  PHE A 130     -16.821  -2.586   6.512  1.00 98.48           C  
ATOM   1888  HZ  PHE A 130     -16.563  -2.932   7.502  1.00 98.48           H  
ATOM   1889  N   ALA A 131     -19.592   1.438   3.120  1.00 98.77           N  
ATOM   1890  H   ALA A 131     -18.978   1.651   2.346  1.00 98.77           H  
ATOM   1891  CA  ALA A 131     -20.073   2.546   3.947  1.00 98.77           C  
ATOM   1892  HA  ALA A 131     -19.666   2.429   4.951  1.00 98.77           H  
ATOM   1893  C   ALA A 131     -21.609   2.556   4.057  1.00 98.77           C  
ATOM   1894  CB  ALA A 131     -19.545   3.860   3.354  1.00 98.77           C  
ATOM   1895  HB1 ALA A 131     -19.658   4.669   4.076  1.00 98.77           H  
ATOM   1896  HB2 ALA A 131     -20.086   4.118   2.444  1.00 98.77           H  
ATOM   1897  HB3 ALA A 131     -18.488   3.753   3.108  1.00 98.77           H  
ATOM   1898  O   ALA A 131     -22.160   2.585   5.160  1.00 98.77           O  
ATOM   1899  N   ARG A 132     -22.310   2.450   2.918  1.00 98.29           N  
ATOM   1900  H   ARG A 132     -21.786   2.439   2.055  1.00 98.29           H  
ATOM   1901  CA  ARG A 132     -23.780   2.355   2.868  1.00 98.29           C  
ATOM   1902  HA  ARG A 132     -24.206   3.233   3.352  1.00 98.29           H  
ATOM   1903  C   ARG A 132     -24.301   1.150   3.651  1.00 98.29           C  
ATOM   1904  CB  ARG A 132     -24.259   2.280   1.408  1.00 98.29           C  
ATOM   1905  HB2 ARG A 132     -25.301   1.960   1.399  1.00 98.29           H  
ATOM   1906  HB3 ARG A 132     -23.670   1.539   0.867  1.00 98.29           H  
ATOM   1907  O   ARG A 132     -25.273   1.288   4.391  1.00 98.29           O  
ATOM   1908  CG  ARG A 132     -24.172   3.636   0.697  1.00 98.29           C  
ATOM   1909  HG2 ARG A 132     -23.144   3.998   0.693  1.00 98.29           H  
ATOM   1910  HG3 ARG A 132     -24.783   4.342   1.258  1.00 98.29           H  
ATOM   1911  CD  ARG A 132     -24.705   3.581  -0.744  1.00 98.29           C  
ATOM   1912  HD2 ARG A 132     -25.700   3.136  -0.731  1.00 98.29           H  
ATOM   1913  HD3 ARG A 132     -24.810   4.601  -1.113  1.00 98.29           H  
ATOM   1914  NE  ARG A 132     -23.838   2.805  -1.660  1.00 98.29           N  
ATOM   1915  HE  ARG A 132     -23.983   1.806  -1.694  1.00 98.29           H  
ATOM   1916  NH1 ARG A 132     -22.511   4.527  -2.429  1.00 98.29           N  
ATOM   1917 HH11 ARG A 132     -22.855   5.127  -1.693  1.00 98.29           H  
ATOM   1918 HH12 ARG A 132     -21.714   4.844  -2.962  1.00 98.29           H  
ATOM   1919  NH2 ARG A 132     -22.224   2.481  -3.251  1.00 98.29           N  
ATOM   1920 HH21 ARG A 132     -21.440   2.841  -3.776  1.00 98.29           H  
ATOM   1921 HH22 ARG A 132     -22.368   1.482  -3.262  1.00 98.29           H  
ATOM   1922  CZ  ARG A 132     -22.866   3.271  -2.437  1.00 98.29           C  
ATOM   1923  N   ALA A 133     -23.658  -0.010   3.509  1.00 97.90           N  
ATOM   1924  H   ALA A 133     -22.870  -0.050   2.879  1.00 97.90           H  
ATOM   1925  CA  ALA A 133     -24.041  -1.233   4.214  1.00 97.90           C  
ATOM   1926  HA  ALA A 133     -25.096  -1.428   4.020  1.00 97.90           H  
ATOM   1927  C   ALA A 133     -23.880  -1.119   5.742  1.00 97.90           C  
ATOM   1928  CB  ALA A 133     -23.226  -2.398   3.641  1.00 97.90           C  
ATOM   1929  HB1 ALA A 133     -22.164  -2.244   3.831  1.00 97.90           H  
ATOM   1930  HB2 ALA A 133     -23.389  -2.477   2.567  1.00 97.90           H  
ATOM   1931  HB3 ALA A 133     -23.536  -3.329   4.118  1.00 97.90           H  
ATOM   1932  O   ALA A 133     -24.662  -1.717   6.477  1.00 97.90           O  
ATOM   1933  N   HIS A 134     -22.927  -0.308   6.213  1.00 98.05           N  
ATOM   1934  H   HIS A 134     -22.285   0.104   5.551  1.00 98.05           H  
ATOM   1935  CA  HIS A 134     -22.666  -0.054   7.636  1.00 98.05           C  
ATOM   1936  HA  HIS A 134     -23.109  -0.867   8.212  1.00 98.05           H  
ATOM   1937  C   HIS A 134     -23.334   1.222   8.170  1.00 98.05           C  
ATOM   1938  CB  HIS A 134     -21.155  -0.106   7.899  1.00 98.05           C  
ATOM   1939  HB2 HIS A 134     -20.946   0.215   8.919  1.00 98.05           H  
ATOM   1940  HB3 HIS A 134     -20.634   0.565   7.216  1.00 98.05           H  
ATOM   1941  O   HIS A 134     -23.036   1.665   9.276  1.00 98.05           O  
ATOM   1942  CG  HIS A 134     -20.628  -1.505   7.736  1.00 98.05           C  
ATOM   1943  CD2 HIS A 134     -20.506  -2.449   8.718  1.00 98.05           C  
ATOM   1944  HD2 HIS A 134     -20.717  -2.308   9.767  1.00 98.05           H  
ATOM   1945  ND1 HIS A 134     -20.301  -2.107   6.546  1.00 98.05           N  
ATOM   1946  HD1 HIS A 134     -20.213  -1.636   5.657  1.00 98.05           H  
ATOM   1947  CE1 HIS A 134     -20.000  -3.389   6.804  1.00 98.05           C  
ATOM   1948  HE1 HIS A 134     -19.683  -4.113   6.068  1.00 98.05           H  
ATOM   1949  NE2 HIS A 134     -20.121  -3.647   8.114  1.00 98.05           N  
ATOM   1950  N   GLY A 135     -24.267   1.810   7.414  1.00 97.61           N  
ATOM   1951  H   GLY A 135     -24.450   1.430   6.497  1.00 97.61           H  
ATOM   1952  CA  GLY A 135     -25.089   2.925   7.886  1.00 97.61           C  
ATOM   1953  HA2 GLY A 135     -25.493   2.682   8.869  1.00 97.61           H  
ATOM   1954  HA3 GLY A 135     -25.919   3.060   7.192  1.00 97.61           H  
ATOM   1955  C   GLY A 135     -24.357   4.264   7.995  1.00 97.61           C  
ATOM   1956  O   GLY A 135     -24.806   5.134   8.741  1.00 97.61           O  
ATOM   1957  N   PHE A 136     -23.256   4.448   7.263  1.00 97.84           N  
ATOM   1958  H   PHE A 136     -22.937   3.704   6.658  1.00 97.84           H  
ATOM   1959  CA  PHE A 136     -22.580   5.741   7.190  1.00 97.84           C  
ATOM   1960  HA  PHE A 136     -22.409   6.093   8.207  1.00 97.84           H  
ATOM   1961  C   PHE A 136     -23.447   6.787   6.483  1.00 97.84           C  
ATOM   1962  CB  PHE A 136     -21.216   5.606   6.504  1.00 97.84           C  
ATOM   1963  HB2 PHE A 136     -21.299   4.931   5.652  1.00 97.84           H  
ATOM   1964  HB3 PHE A 136     -20.931   6.579   6.104  1.00 97.84           H  
ATOM   1965  O   PHE A 136     -24.182   6.492   5.536  1.00 97.84           O  
ATOM   1966  CG  PHE A 136     -20.114   5.136   7.432  1.00 97.84           C  
ATOM   1967  CD1 PHE A 136     -19.110   6.041   7.823  1.00 97.84           C  
ATOM   1968  HD1 PHE A 136     -19.103   7.050   7.439  1.00 97.84           H  
ATOM   1969  CD2 PHE A 136     -20.103   3.821   7.935  1.00 97.84           C  
ATOM   1970  HD2 PHE A 136     -20.870   3.118   7.643  1.00 97.84           H  
ATOM   1971  CE1 PHE A 136     -18.109   5.636   8.717  1.00 97.84           C  
ATOM   1972  HE1 PHE A 136     -17.335   6.332   9.004  1.00 97.84           H  
ATOM   1973  CE2 PHE A 136     -19.104   3.420   8.840  1.00 97.84           C  
ATOM   1974  HE2 PHE A 136     -19.104   2.416   9.237  1.00 97.84           H  
ATOM   1975  CZ  PHE A 136     -18.110   4.331   9.235  1.00 97.84           C  
ATOM   1976  HZ  PHE A 136     -17.343   4.032   9.935  1.00 97.84           H  
ATOM   1977  N   GLU A 137     -23.326   8.038   6.928  1.00 95.07           N  
ATOM   1978  H   GLU A 137     -22.694   8.225   7.693  1.00 95.07           H  
ATOM   1979  CA  GLU A 137     -23.904   9.179   6.224  1.00 95.07           C  
ATOM   1980  HA  GLU A 137     -24.964   8.985   6.060  1.00 95.07           H  
ATOM   1981  C   GLU A 137     -23.214   9.350   4.864  1.00 95.07           C  
ATOM   1982  CB  GLU A 137     -23.777  10.451   7.079  1.00 95.07           C  
ATOM   1983  HB2 GLU A 137     -24.234  10.273   8.053  1.00 95.07           H  
ATOM   1984  HB3 GLU A 137     -22.719  10.671   7.227  1.00 95.07           H  
ATOM   1985  O   GLU A 137     -22.010   9.613   4.792  1.00 95.07           O  
ATOM   1986  CG  GLU A 137     -24.468  11.660   6.420  1.00 95.07           C  
ATOM   1987  HG2 GLU A 137     -24.110  11.764   5.395  1.00 95.07           H  
ATOM   1988  HG3 GLU A 137     -25.539  11.462   6.376  1.00 95.07           H  
ATOM   1989  CD  GLU A 137     -24.223  12.998   7.143  1.00 95.07           C  
ATOM   1990  OE1 GLU A 137     -24.766  14.019   6.663  1.00 95.07           O  
ATOM   1991  OE2 GLU A 137     -23.491  13.032   8.158  1.00 95.07           O  
ATOM   1992  N   MET A 138     -23.996   9.233   3.788  1.00 97.66           N  
ATOM   1993  H   MET A 138     -24.967   8.989   3.922  1.00 97.66           H  
ATOM   1994  CA  MET A 138     -23.532   9.524   2.435  1.00 97.66           C  
ATOM   1995  HA  MET A 138     -22.450   9.393   2.407  1.00 97.66           H  
ATOM   1996  C   MET A 138     -23.862  10.974   2.080  1.00 97.66           C  
ATOM   1997  CB  MET A 138     -24.132   8.554   1.410  1.00 97.66           C  
ATOM   1998  HB2 MET A 138     -25.209   8.708   1.357  1.00 97.66           H  
ATOM   1999  HB3 MET A 138     -23.712   8.782   0.430  1.00 97.66           H  
ATOM   2000  O   MET A 138     -25.034  11.334   1.941  1.00 97.66           O  
ATOM   2001  CG  MET A 138     -23.877   7.076   1.729  1.00 97.66           C  
ATOM   2002  HG2 MET A 138     -24.285   6.492   0.904  1.00 97.66           H  
ATOM   2003  HG3 MET A 138     -24.440   6.817   2.626  1.00 97.66           H  
ATOM   2004  SD  MET A 138     -22.159   6.547   1.997  1.00 97.66           S  
ATOM   2005  CE  MET A 138     -21.400   6.948   0.407  1.00 97.66           C  
ATOM   2006  HE1 MET A 138     -21.898   6.410  -0.400  1.00 97.66           H  
ATOM   2007  HE2 MET A 138     -21.483   8.023   0.246  1.00 97.66           H  
ATOM   2008  HE3 MET A 138     -20.345   6.672   0.427  1.00 97.66           H  
ATOM   2009  N   VAL A 139     -22.834  11.800   1.912  1.00 98.16           N  
ATOM   2010  H   VAL A 139     -21.905  11.410   1.981  1.00 98.16           H  
ATOM   2011  CA  VAL A 139     -22.970  13.225   1.589  1.00 98.16           C  
ATOM   2012  HA  VAL A 139     -23.928  13.564   1.984  1.00 98.16           H  
ATOM   2013  C   VAL A 139     -23.024  13.466   0.077  1.00 98.16           C  
ATOM   2014  CB  VAL A 139     -21.894  14.080   2.288  1.00 98.16           C  
ATOM   2015  HB  VAL A 139     -22.053  15.119   2.001  1.00 98.16           H  
ATOM   2016  O   VAL A 139     -22.707  12.598  -0.744  1.00 98.16           O  
ATOM   2017  CG1 VAL A 139     -22.045  14.002   3.812  1.00 98.16           C  
ATOM   2018 HG11 VAL A 139     -23.043  14.326   4.107  1.00 98.16           H  
ATOM   2019 HG12 VAL A 139     -21.314  14.655   4.288  1.00 98.16           H  
ATOM   2020 HG13 VAL A 139     -21.895  12.979   4.157  1.00 98.16           H  
ATOM   2021  CG2 VAL A 139     -20.462  13.693   1.908  1.00 98.16           C  
ATOM   2022 HG21 VAL A 139     -20.225  12.697   2.281  1.00 98.16           H  
ATOM   2023 HG22 VAL A 139     -19.765  14.402   2.354  1.00 98.16           H  
ATOM   2024 HG23 VAL A 139     -20.336  13.724   0.826  1.00 98.16           H  
ATOM   2025  N   ALA A 140     -23.461  14.665  -0.310  1.00 97.79           N  
ATOM   2026  H   ALA A 140     -23.657  15.359   0.396  1.00 97.79           H  
ATOM   2027  CA  ALA A 140     -23.343  15.115  -1.691  1.00 97.79           C  
ATOM   2028  HA  ALA A 140     -23.776  14.355  -2.341  1.00 97.79           H  
ATOM   2029  C   ALA A 140     -21.862  15.281  -2.072  1.00 97.79           C  
ATOM   2030  CB  ALA A 140     -24.145  16.407  -1.866  1.00 97.79           C  
ATOM   2031  HB1 ALA A 140     -23.713  17.197  -1.252  1.00 97.79           H  
ATOM   2032  HB2 ALA A 140     -24.112  16.727  -2.908  1.00 97.79           H  
ATOM   2033  HB3 ALA A 140     -25.183  16.251  -1.574  1.00 97.79           H  
ATOM   2034  O   ALA A 140     -21.032  15.600  -1.227  1.00 97.79           O  
ATOM   2035  N   ALA A 141     -21.527  15.070  -3.347  1.00 94.45           N  
ATOM   2036  H   ALA A 141     -22.251  14.874  -4.024  1.00 94.45           H  
ATOM   2037  CA  ALA A 141     -20.135  15.104  -3.804  1.00 94.45           C  
ATOM   2038  HA  ALA A 141     -19.551  14.407  -3.203  1.00 94.45           H  
ATOM   2039  C   ALA A 141     -19.476  16.489  -3.647  1.00 94.45           C  
ATOM   2040  CB  ALA A 141     -20.104  14.633  -5.263  1.00 94.45           C  
ATOM   2041  HB1 ALA A 141     -20.677  15.315  -5.891  1.00 94.45           H  
ATOM   2042  HB2 ALA A 141     -20.509  13.624  -5.336  1.00 94.45           H  
ATOM   2043  HB3 ALA A 141     -19.071  14.617  -5.609  1.00 94.45           H  
ATOM   2044  O   ALA A 141     -18.260  16.581  -3.528  1.00 94.45           O  
ATOM   2045  N   ASP A 142     -20.271  17.560  -3.627  1.00 96.73           N  
ATOM   2046  H   ASP A 142     -21.274  17.435  -3.632  1.00 96.73           H  
ATOM   2047  CA  ASP A 142     -19.836  18.941  -3.406  1.00 96.73           C  
ATOM   2048  HA  ASP A 142     -18.828  19.055  -3.803  1.00 96.73           H  
ATOM   2049  C   ASP A 142     -19.763  19.328  -1.919  1.00 96.73           C  
ATOM   2050  CB  ASP A 142     -20.750  19.896  -4.196  1.00 96.73           C  
ATOM   2051  HB2 ASP A 142     -20.367  20.911  -4.094  1.00 96.73           H  
ATOM   2052  HB3 ASP A 142     -20.693  19.632  -5.252  1.00 96.73           H  
ATOM   2053  O   ASP A 142     -19.356  20.441  -1.600  1.00 96.73           O  
ATOM   2054  CG  ASP A 142     -22.228  19.877  -3.771  1.00 96.73           C  
ATOM   2055  OD1 ASP A 142     -22.644  18.922  -3.071  1.00 96.73           O  
ATOM   2056  OD2 ASP A 142     -22.972  20.771  -4.234  1.00 96.73           O  
ATOM   2057  N   PHE A 143     -20.092  18.421  -0.988  1.00 98.08           N  
ATOM   2058  H   PHE A 143     -20.422  17.515  -1.290  1.00 98.08           H  
ATOM   2059  CA  PHE A 143     -19.988  18.682   0.452  1.00 98.08           C  
ATOM   2060  HA  PHE A 143     -20.653  19.505   0.713  1.00 98.08           H  
ATOM   2061  C   PHE A 143     -18.571  19.096   0.866  1.00 98.08           C  
ATOM   2062  CB  PHE A 143     -20.413  17.427   1.227  1.00 98.08           C  
ATOM   2063  HB2 PHE A 143     -19.829  16.579   0.868  1.00 98.08           H  
ATOM   2064  HB3 PHE A 143     -21.463  17.225   1.017  1.00 98.08           H  
ATOM   2065  O   PHE A 143     -18.400  19.915   1.763  1.00 98.08           O  
ATOM   2066  CG  PHE A 143     -20.217  17.536   2.728  1.00 98.08           C  
ATOM   2067  CD1 PHE A 143     -19.040  17.043   3.317  1.00 98.08           C  
ATOM   2068  HD1 PHE A 143     -18.297  16.557   2.701  1.00 98.08           H  
ATOM   2069  CD2 PHE A 143     -21.177  18.182   3.527  1.00 98.08           C  
ATOM   2070  HD2 PHE A 143     -22.074  18.579   3.075  1.00 98.08           H  
ATOM   2071  CE1 PHE A 143     -18.808  17.207   4.693  1.00 98.08           C  
ATOM   2072  HE1 PHE A 143     -17.893  16.841   5.134  1.00 98.08           H  
ATOM   2073  CE2 PHE A 143     -20.951  18.342   4.906  1.00 98.08           C  
ATOM   2074  HE2 PHE A 143     -21.680  18.857   5.515  1.00 98.08           H  
ATOM   2075  CZ  PHE A 143     -19.763  17.863   5.487  1.00 98.08           C  
ATOM   2076  HZ  PHE A 143     -19.567  18.007   6.539  1.00 98.08           H  
ATOM   2077  N   PHE A 144     -17.551  18.544   0.210  1.00 98.50           N  
ATOM   2078  H   PHE A 144     -17.756  17.868  -0.512  1.00 98.50           H  
ATOM   2079  CA  PHE A 144     -16.151  18.816   0.534  1.00 98.50           C  
ATOM   2080  HA  PHE A 144     -16.073  18.915   1.616  1.00 98.50           H  
ATOM   2081  C   PHE A 144     -15.622  20.117  -0.081  1.00 98.50           C  
ATOM   2082  CB  PHE A 144     -15.303  17.622   0.094  1.00 98.50           C  
ATOM   2083  HB2 PHE A 144     -14.301  17.725   0.509  1.00 98.50           H  
ATOM   2084  HB3 PHE A 144     -15.208  17.643  -0.992  1.00 98.50           H  
ATOM   2085  O   PHE A 144     -14.527  20.567   0.269  1.00 98.50           O  
ATOM   2086  CG  PHE A 144     -15.876  16.284   0.507  1.00 98.50           C  
ATOM   2087  CD1 PHE A 144     -15.897  15.912   1.863  1.00 98.50           C  
ATOM   2088  HD1 PHE A 144     -15.499  16.583   2.610  1.00 98.50           H  
ATOM   2089  CD2 PHE A 144     -16.458  15.441  -0.454  1.00 98.50           C  
ATOM   2090  HD2 PHE A 144     -16.483  15.727  -1.496  1.00 98.50           H  
ATOM   2091  CE1 PHE A 144     -16.452  14.684   2.259  1.00 98.50           C  
ATOM   2092  HE1 PHE A 144     -16.431  14.388   3.298  1.00 98.50           H  
ATOM   2093  CE2 PHE A 144     -17.042  14.233  -0.050  1.00 98.50           C  
ATOM   2094  HE2 PHE A 144     -17.522  13.601  -0.782  1.00 98.50           H  
ATOM   2095  CZ  PHE A 144     -17.028  13.843   1.297  1.00 98.50           C  
ATOM   2096  HZ  PHE A 144     -17.466  12.901   1.592  1.00 98.50           H  
ATOM   2097  N   SER A 145     -16.385  20.708  -1.002  1.00 98.30           N  
ATOM   2098  H   SER A 145     -17.319  20.355  -1.153  1.00 98.30           H  
ATOM   2099  CA  SER A 145     -15.965  21.838  -1.816  1.00 98.30           C  
ATOM   2100  HA  SER A 145     -14.977  21.623  -2.223  1.00 98.30           H  
ATOM   2101  C   SER A 145     -15.885  23.127  -1.006  1.00 98.30           C  
ATOM   2102  CB  SER A 145     -16.936  22.029  -2.983  1.00 98.30           C  
ATOM   2103  HB2 SER A 145     -16.669  22.934  -3.528  1.00 98.30           H  
ATOM   2104  HB3 SER A 145     -17.949  22.163  -2.604  1.00 98.30           H  
ATOM   2105  O   SER A 145     -16.830  23.533  -0.334  1.00 98.30           O  
ATOM   2106  OG  SER A 145     -16.898  20.926  -3.871  1.00 98.30           O  
ATOM   2107  HG  SER A 145     -16.171  20.347  -3.632  1.00 98.30           H  
ATOM   2108  N   THR A 146     -14.770  23.840  -1.153  1.00 96.73           N  
ATOM   2109  H   THR A 146     -14.008  23.449  -1.688  1.00 96.73           H  
ATOM   2110  CA  THR A 146     -14.622  25.216  -0.669  1.00 96.73           C  
ATOM   2111  HA  THR A 146     -15.601  25.590  -0.369  1.00 96.73           H  
ATOM   2112  C   THR A 146     -14.124  26.115  -1.794  1.00 96.73           C  
ATOM   2113  CB  THR A 146     -13.708  25.314   0.562  1.00 96.73           C  
ATOM   2114  HB  THR A 146     -13.749  26.336   0.938  1.00 96.73           H  
ATOM   2115  O   THR A 146     -13.410  25.672  -2.698  1.00 96.73           O  
ATOM   2116  CG2 THR A 146     -14.112  24.374   1.699  1.00 96.73           C  
ATOM   2117 HG21 THR A 146     -14.037  23.334   1.381  1.00 96.73           H  
ATOM   2118 HG22 THR A 146     -13.470  24.535   2.565  1.00 96.73           H  
ATOM   2119 HG23 THR A 146     -15.147  24.569   1.982  1.00 96.73           H  
ATOM   2120  OG1 THR A 146     -12.375  25.025   0.229  1.00 96.73           O  
ATOM   2121  HG1 THR A 146     -11.940  24.764   1.044  1.00 96.73           H  
ATOM   2122  N   GLU A 147     -14.489  27.397  -1.739  1.00 95.07           N  
ATOM   2123  H   GLU A 147     -15.114  27.702  -1.007  1.00 95.07           H  
ATOM   2124  CA  GLU A 147     -14.077  28.380  -2.748  1.00 95.07           C  
ATOM   2125  HA  GLU A 147     -14.419  28.044  -3.727  1.00 95.07           H  
ATOM   2126  C   GLU A 147     -12.545  28.512  -2.819  1.00 95.07           C  
ATOM   2127  CB  GLU A 147     -14.761  29.719  -2.427  1.00 95.07           C  
ATOM   2128  HB2 GLU A 147     -15.840  29.569  -2.413  1.00 95.07           H  
ATOM   2129  HB3 GLU A 147     -14.460  30.038  -1.429  1.00 95.07           H  
ATOM   2130  O   GLU A 147     -11.976  28.516  -3.910  1.00 95.07           O  
ATOM   2131  CG  GLU A 147     -14.431  30.849  -3.413  1.00 95.07           C  
ATOM   2132  HG2 GLU A 147     -13.372  31.090  -3.319  1.00 95.07           H  
ATOM   2133  HG3 GLU A 147     -14.989  31.736  -3.112  1.00 95.07           H  
ATOM   2134  CD  GLU A 147     -14.762  30.533  -4.880  1.00 95.07           C  
ATOM   2135  OE1 GLU A 147     -14.071  31.120  -5.749  1.00 95.07           O  
ATOM   2136  OE2 GLU A 147     -15.707  29.751  -5.126  1.00 95.07           O  
ATOM   2137  N   ASP A 148     -11.859  28.512  -1.670  1.00 91.49           N  
ATOM   2138  H   ASP A 148     -12.373  28.585  -0.804  1.00 91.49           H  
ATOM   2139  CA  ASP A 148     -10.393  28.580  -1.599  1.00 91.49           C  
ATOM   2140  HA  ASP A 148     -10.061  29.509  -2.061  1.00 91.49           H  
ATOM   2141  C   ASP A 148      -9.730  27.420  -2.371  1.00 91.49           C  
ATOM   2142  CB  ASP A 148      -9.935  28.577  -0.121  1.00 91.49           C  
ATOM   2143  HB2 ASP A 148      -8.870  28.347  -0.099  1.00 91.49           H  
ATOM   2144  HB3 ASP A 148     -10.453  27.781   0.414  1.00 91.49           H  
ATOM   2145  O   ASP A 148      -8.780  27.632  -3.134  1.00 91.49           O  
ATOM   2146  CG  ASP A 148     -10.134  29.909   0.629  1.00 91.49           C  
ATOM   2147  OD1 ASP A 148     -10.741  30.834   0.052  1.00 91.49           O  
ATOM   2148  OD2 ASP A 148      -9.653  30.009   1.785  1.00 91.49           O  
ATOM   2149  N   ARG A 149     -10.258  26.193  -2.236  1.00 94.43           N  
ATOM   2150  H   ARG A 149     -11.074  26.095  -1.649  1.00 94.43           H  
ATOM   2151  CA  ARG A 149      -9.757  25.003  -2.949  1.00 94.43           C  
ATOM   2152  HA  ARG A 149      -8.668  24.995  -2.906  1.00 94.43           H  
ATOM   2153  C   ARG A 149     -10.102  25.023  -4.433  1.00 94.43           C  
ATOM   2154  CB  ARG A 149     -10.309  23.727  -2.293  1.00 94.43           C  
ATOM   2155  HB2 ARG A 149     -10.046  22.864  -2.904  1.00 94.43           H  
ATOM   2156  HB3 ARG A 149     -11.397  23.785  -2.252  1.00 94.43           H  
ATOM   2157  O   ARG A 149      -9.295  24.577  -5.250  1.00 94.43           O  
ATOM   2158  CG  ARG A 149      -9.786  23.488  -0.874  1.00 94.43           C  
ATOM   2159  HG2 ARG A 149     -10.298  22.612  -0.475  1.00 94.43           H  
ATOM   2160  HG3 ARG A 149     -10.010  24.344  -0.238  1.00 94.43           H  
ATOM   2161  CD  ARG A 149      -8.277  23.255  -0.838  1.00 94.43           C  
ATOM   2162  HD2 ARG A 149      -8.033  22.456  -1.538  1.00 94.43           H  
ATOM   2163  HD3 ARG A 149      -7.770  24.171  -1.141  1.00 94.43           H  
ATOM   2164  NE  ARG A 149      -7.861  22.864   0.514  1.00 94.43           N  
ATOM   2165  HE  ARG A 149      -8.524  22.298   1.023  1.00 94.43           H  
ATOM   2166  NH1 ARG A 149      -5.783  23.823   0.556  1.00 94.43           N  
ATOM   2167 HH11 ARG A 149      -5.033  24.245   1.085  1.00 94.43           H  
ATOM   2168 HH12 ARG A 149      -5.845  23.976  -0.441  1.00 94.43           H  
ATOM   2169  NH2 ARG A 149      -6.719  23.018   2.446  1.00 94.43           N  
ATOM   2170 HH21 ARG A 149      -6.117  23.578   3.033  1.00 94.43           H  
ATOM   2171 HH22 ARG A 149      -7.522  22.587   2.880  1.00 94.43           H  
ATOM   2172  CZ  ARG A 149      -6.780  23.232   1.160  1.00 94.43           C  
ATOM   2173  N   LEU A 150     -11.258  25.570  -4.801  1.00 95.79           N  
ATOM   2174  H   LEU A 150     -11.884  25.905  -4.083  1.00 95.79           H  
ATOM   2175  CA  LEU A 150     -11.648  25.713  -6.202  1.00 95.79           C  
ATOM   2176  HA  LEU A 150     -11.530  24.742  -6.684  1.00 95.79           H  
ATOM   2177  C   LEU A 150     -10.727  26.709  -6.921  1.00 95.79           C  
ATOM   2178  CB  LEU A 150     -13.127  26.128  -6.266  1.00 95.79           C  
ATOM   2179  HB2 LEU A 150     -13.246  27.093  -5.775  1.00 95.79           H  
ATOM   2180  HB3 LEU A 150     -13.724  25.398  -5.720  1.00 95.79           H  
ATOM   2181  O   LEU A 150     -10.253  26.446  -8.028  1.00 95.79           O  
ATOM   2182  CG  LEU A 150     -13.667  26.240  -7.701  1.00 95.79           C  
ATOM   2183  HG  LEU A 150     -13.081  26.977  -8.250  1.00 95.79           H  
ATOM   2184  CD1 LEU A 150     -13.611  24.905  -8.450  1.00 95.79           C  
ATOM   2185 HD11 LEU A 150     -14.134  24.136  -7.883  1.00 95.79           H  
ATOM   2186 HD12 LEU A 150     -14.075  25.022  -9.430  1.00 95.79           H  
ATOM   2187 HD13 LEU A 150     -12.575  24.605  -8.606  1.00 95.79           H  
ATOM   2188  CD2 LEU A 150     -15.116  26.720  -7.676  1.00 95.79           C  
ATOM   2189 HD21 LEU A 150     -15.176  27.675  -7.153  1.00 95.79           H  
ATOM   2190 HD22 LEU A 150     -15.741  25.996  -7.153  1.00 95.79           H  
ATOM   2191 HD23 LEU A 150     -15.483  26.853  -8.693  1.00 95.79           H  
ATOM   2192  N   GLN A 151     -10.390  27.821  -6.267  1.00 92.28           N  
ATOM   2193  H   GLN A 151     -10.836  28.012  -5.381  1.00 92.28           H  
ATOM   2194  CA  GLN A 151      -9.402  28.768  -6.782  1.00 92.28           C  
ATOM   2195  HA  GLN A 151      -9.698  29.067  -7.788  1.00 92.28           H  
ATOM   2196  C   GLN A 151      -8.010  28.139  -6.888  1.00 92.28           C  
ATOM   2197  CB  GLN A 151      -9.359  30.015  -5.898  1.00 92.28           C  
ATOM   2198  HB2 GLN A 151      -8.530  30.642  -6.226  1.00 92.28           H  
ATOM   2199  HB3 GLN A 151      -9.195  29.728  -4.859  1.00 92.28           H  
ATOM   2200  O   GLN A 151      -7.315  28.374  -7.878  1.00 92.28           O  
ATOM   2201  CG  GLN A 151     -10.653  30.827  -6.012  1.00 92.28           C  
ATOM   2202  HG2 GLN A 151     -10.806  31.128  -7.049  1.00 92.28           H  
ATOM   2203  HG3 GLN A 151     -11.505  30.217  -5.713  1.00 92.28           H  
ATOM   2204  CD  GLN A 151     -10.632  32.079  -5.151  1.00 92.28           C  
ATOM   2205  NE2 GLN A 151     -11.774  32.697  -4.969  1.00 92.28           N  
ATOM   2206 HE21 GLN A 151     -11.786  33.431  -4.275  1.00 92.28           H  
ATOM   2207 HE22 GLN A 151     -12.616  32.231  -5.275  1.00 92.28           H  
ATOM   2208  OE1 GLN A 151      -9.599  32.536  -4.679  1.00 92.28           O  
ATOM   2209  N   GLN A 152      -7.619  27.301  -5.925  1.00 89.77           N  
ATOM   2210  H   GLN A 152      -8.212  27.190  -5.115  1.00 89.77           H  
ATOM   2211  CA  GLN A 152      -6.374  26.529  -5.983  1.00 89.77           C  
ATOM   2212  HA  GLN A 152      -5.538  27.226  -6.036  1.00 89.77           H  
ATOM   2213  C   GLN A 152      -6.310  25.642  -7.240  1.00 89.77           C  
ATOM   2214  CB  GLN A 152      -6.246  25.700  -4.694  1.00 89.77           C  
ATOM   2215  HB2 GLN A 152      -6.640  26.269  -3.852  1.00 89.77           H  
ATOM   2216  HB3 GLN A 152      -6.822  24.780  -4.790  1.00 89.77           H  
ATOM   2217  O   GLN A 152      -5.304  25.652  -7.952  1.00 89.77           O  
ATOM   2218  CG  GLN A 152      -4.795  25.342  -4.370  1.00 89.77           C  
ATOM   2219  HG2 GLN A 152      -4.273  26.251  -4.071  1.00 89.77           H  
ATOM   2220  HG3 GLN A 152      -4.304  24.928  -5.251  1.00 89.77           H  
ATOM   2221  CD  GLN A 152      -4.685  24.359  -3.212  1.00 89.77           C  
ATOM   2222  NE2 GLN A 152      -3.687  23.510  -3.215  1.00 89.77           N  
ATOM   2223 HE21 GLN A 152      -2.836  23.791  -3.682  1.00 89.77           H  
ATOM   2224 HE22 GLN A 152      -3.576  22.958  -2.377  1.00 89.77           H  
ATOM   2225  OE1 GLN A 152      -5.471  24.332  -2.274  1.00 89.77           O  
ATOM   2226  N   LEU A 153      -7.403  24.943  -7.577  1.00 93.93           N  
ATOM   2227  H   LEU A 153      -8.188  24.951  -6.942  1.00 93.93           H  
ATOM   2228  CA  LEU A 153      -7.506  24.152  -8.810  1.00 93.93           C  
ATOM   2229  HA  LEU A 153      -6.697  23.421  -8.816  1.00 93.93           H  
ATOM   2230  C   LEU A 153      -7.353  25.021 -10.063  1.00 93.93           C  
ATOM   2231  CB  LEU A 153      -8.855  23.408  -8.829  1.00 93.93           C  
ATOM   2232  HB2 LEU A 153      -9.662  24.136  -8.751  1.00 93.93           H  
ATOM   2233  HB3 LEU A 153      -8.908  22.761  -7.953  1.00 93.93           H  
ATOM   2234  O   LEU A 153      -6.624  24.655 -10.987  1.00 93.93           O  
ATOM   2235  CG  LEU A 153      -9.094  22.568 -10.102  1.00 93.93           C  
ATOM   2236  HG  LEU A 153      -8.940  23.183 -10.989  1.00 93.93           H  
ATOM   2237  CD1 LEU A 153      -8.143  21.377 -10.178  1.00 93.93           C  
ATOM   2238 HD11 LEU A 153      -8.359  20.784 -11.067  1.00 93.93           H  
ATOM   2239 HD12 LEU A 153      -8.268  20.742  -9.301  1.00 93.93           H  
ATOM   2240 HD13 LEU A 153      -7.112  21.726 -10.240  1.00 93.93           H  
ATOM   2241  CD2 LEU A 153     -10.541  22.087 -10.156  1.00 93.93           C  
ATOM   2242 HD21 LEU A 153     -10.818  21.615  -9.213  1.00 93.93           H  
ATOM   2243 HD22 LEU A 153     -11.204  22.936 -10.322  1.00 93.93           H  
ATOM   2244 HD23 LEU A 153     -10.670  21.359 -10.958  1.00 93.93           H  
ATOM   2245  N   HIS A 154      -8.027  26.174 -10.108  1.00 92.79           N  
ATOM   2246  H   HIS A 154      -8.639  26.404  -9.338  1.00 92.79           H  
ATOM   2247  CA  HIS A 154      -7.929  27.092 -11.243  1.00 92.79           C  
ATOM   2248  HA  HIS A 154      -8.218  26.559 -12.148  1.00 92.79           H  
ATOM   2249  C   HIS A 154      -6.489  27.569 -11.469  1.00 92.79           C  
ATOM   2250  CB  HIS A 154      -8.881  28.281 -11.048  1.00 92.79           C  
ATOM   2251  HB2 HIS A 154      -8.697  29.003 -11.843  1.00 92.79           H  
ATOM   2252  HB3 HIS A 154      -8.659  28.771 -10.100  1.00 92.79           H  
ATOM   2253  O   HIS A 154      -6.019  27.551 -12.608  1.00 92.79           O  
ATOM   2254  CG  HIS A 154     -10.349  27.932 -11.083  1.00 92.79           C  
ATOM   2255  CD2 HIS A 154     -10.932  26.871 -11.724  1.00 92.79           C  
ATOM   2256  HD2 HIS A 154     -10.419  26.104 -12.284  1.00 92.79           H  
ATOM   2257  ND1 HIS A 154     -11.368  28.658 -10.508  1.00 92.79           N  
ATOM   2258  HD1 HIS A 154     -11.268  29.444  -9.882  1.00 92.79           H  
ATOM   2259  CE1 HIS A 154     -12.529  28.045 -10.793  1.00 92.79           C  
ATOM   2260  HE1 HIS A 154     -13.499  28.356 -10.434  1.00 92.79           H  
ATOM   2261  NE2 HIS A 154     -12.313  26.959 -11.550  1.00 92.79           N  
ATOM   2262  N   ARG A 155      -5.765  27.931 -10.403  1.00 88.00           N  
ATOM   2263  H   ARG A 155      -6.207  27.905  -9.495  1.00 88.00           H  
ATOM   2264  CA  ARG A 155      -4.354  28.342 -10.493  1.00 88.00           C  
ATOM   2265  HA  ARG A 155      -4.254  29.119 -11.252  1.00 88.00           H  
ATOM   2266  C   ARG A 155      -3.448  27.198 -10.947  1.00 88.00           C  
ATOM   2267  CB  ARG A 155      -3.880  28.909  -9.147  1.00 88.00           C  
ATOM   2268  HB2 ARG A 155      -4.047  28.173  -8.361  1.00 88.00           H  
ATOM   2269  HB3 ARG A 155      -2.809  29.100  -9.211  1.00 88.00           H  
ATOM   2270  O   ARG A 155      -2.625  27.396 -11.841  1.00 88.00           O  
ATOM   2271  CG  ARG A 155      -4.590  30.225  -8.789  1.00 88.00           C  
ATOM   2272  HG2 ARG A 155      -4.528  30.904  -9.640  1.00 88.00           H  
ATOM   2273  HG3 ARG A 155      -5.644  30.044  -8.577  1.00 88.00           H  
ATOM   2274  CD  ARG A 155      -3.943  30.914  -7.585  1.00 88.00           C  
ATOM   2275  HD2 ARG A 155      -2.931  31.194  -7.879  1.00 88.00           H  
ATOM   2276  HD3 ARG A 155      -4.481  31.834  -7.362  1.00 88.00           H  
ATOM   2277  NE  ARG A 155      -3.883  30.050  -6.389  1.00 88.00           N  
ATOM   2278  HE  ARG A 155      -3.040  29.506  -6.267  1.00 88.00           H  
ATOM   2279  NH1 ARG A 155      -5.863  30.674  -5.389  1.00 88.00           N  
ATOM   2280 HH11 ARG A 155      -6.502  30.597  -4.611  1.00 88.00           H  
ATOM   2281 HH12 ARG A 155      -6.010  31.363  -6.112  1.00 88.00           H  
ATOM   2282  NH2 ARG A 155      -4.575  29.107  -4.456  1.00 88.00           N  
ATOM   2283 HH21 ARG A 155      -5.228  28.994  -3.694  1.00 88.00           H  
ATOM   2284 HH22 ARG A 155      -3.745  28.533  -4.512  1.00 88.00           H  
ATOM   2285  CZ  ARG A 155      -4.772  29.953  -5.420  1.00 88.00           C  
ATOM   2286  N   ALA A 156      -3.639  25.994 -10.406  1.00 88.07           N  
ATOM   2287  H   ALA A 156      -4.303  25.907  -9.649  1.00 88.07           H  
ATOM   2288  CA  ALA A 156      -2.867  24.812 -10.790  1.00 88.07           C  
ATOM   2289  HA  ALA A 156      -1.810  25.015 -10.619  1.00 88.07           H  
ATOM   2290  C   ALA A 156      -3.034  24.465 -12.282  1.00 88.07           C  
ATOM   2291  CB  ALA A 156      -3.282  23.647  -9.885  1.00 88.07           C  
ATOM   2292  HB1 ALA A 156      -4.341  23.426 -10.015  1.00 88.07           H  
ATOM   2293  HB2 ALA A 156      -2.697  22.762 -10.133  1.00 88.07           H  
ATOM   2294  HB3 ALA A 156      -3.098  23.908  -8.842  1.00 88.07           H  
ATOM   2295  O   ALA A 156      -2.045  24.250 -12.985  1.00 88.07           O  
ATOM   2296  N   ARG A 157      -4.272  24.494 -12.795  1.00 88.71           N  
ATOM   2297  H   ARG A 157      -5.039  24.659 -12.159  1.00 88.71           H  
ATOM   2298  CA  ARG A 157      -4.565  24.272 -14.223  1.00 88.71           C  
ATOM   2299  HA  ARG A 157      -4.142  23.316 -14.531  1.00 88.71           H  
ATOM   2300  C   ARG A 157      -3.914  25.325 -15.128  1.00 88.71           C  
ATOM   2301  CB  ARG A 157      -6.085  24.247 -14.444  1.00 88.71           C  
ATOM   2302  HB2 ARG A 157      -6.280  24.368 -15.509  1.00 88.71           H  
ATOM   2303  HB3 ARG A 157      -6.532  25.096 -13.925  1.00 88.71           H  
ATOM   2304  O   ARG A 157      -3.486  24.992 -16.228  1.00 88.71           O  
ATOM   2305  CG  ARG A 157      -6.770  22.944 -13.988  1.00 88.71           C  
ATOM   2306  HG2 ARG A 157      -6.535  22.731 -12.945  1.00 88.71           H  
ATOM   2307  HG3 ARG A 157      -6.428  22.118 -14.611  1.00 88.71           H  
ATOM   2308  CD  ARG A 157      -8.287  23.127 -14.146  1.00 88.71           C  
ATOM   2309  HD2 ARG A 157      -8.606  23.859 -13.403  1.00 88.71           H  
ATOM   2310  HD3 ARG A 157      -8.487  23.535 -15.136  1.00 88.71           H  
ATOM   2311  NE  ARG A 157      -9.079  21.887 -13.996  1.00 88.71           N  
ATOM   2312  HE  ARG A 157      -8.615  20.997 -14.112  1.00 88.71           H  
ATOM   2313  NH1 ARG A 157     -11.097  22.913 -13.534  1.00 88.71           N  
ATOM   2314 HH11 ARG A 157     -10.632  23.803 -13.427  1.00 88.71           H  
ATOM   2315 HH12 ARG A 157     -12.074  22.824 -13.295  1.00 88.71           H  
ATOM   2316  NH2 ARG A 157     -11.068  20.753 -13.828  1.00 88.71           N  
ATOM   2317 HH21 ARG A 157     -10.602  19.881 -14.037  1.00 88.71           H  
ATOM   2318 HH22 ARG A 157     -12.059  20.731 -13.630  1.00 88.71           H  
ATOM   2319  CZ  ARG A 157     -10.390  21.849 -13.788  1.00 88.71           C  
ATOM   2320  N   GLN A 158      -3.820  26.579 -14.681  1.00 82.90           N  
ATOM   2321  H   GLN A 158      -4.205  26.800 -13.773  1.00 82.90           H  
ATOM   2322  CA  GLN A 158      -3.158  27.638 -15.448  1.00 82.90           C  
ATOM   2323  HA  GLN A 158      -3.487  27.576 -16.486  1.00 82.90           H  
ATOM   2324  C   GLN A 158      -1.631  27.484 -15.469  1.00 82.90           C  
ATOM   2325  CB  GLN A 158      -3.549  29.018 -14.912  1.00 82.90           C  
ATOM   2326  HB2 GLN A 158      -3.370  29.058 -13.838  1.00 82.90           H  
ATOM   2327  HB3 GLN A 158      -2.914  29.756 -15.403  1.00 82.90           H  
ATOM   2328  O   GLN A 158      -1.041  27.649 -16.534  1.00 82.90           O  
ATOM   2329  CG  GLN A 158      -5.005  29.398 -15.214  1.00 82.90           C  
ATOM   2330  HG2 GLN A 158      -5.139  29.451 -16.294  1.00 82.90           H  
ATOM   2331  HG3 GLN A 158      -5.680  28.632 -14.832  1.00 82.90           H  
ATOM   2332  CD  GLN A 158      -5.398  30.745 -14.611  1.00 82.90           C  
ATOM   2333  NE2 GLN A 158      -6.629  31.170 -14.785  1.00 82.90           N  
ATOM   2334 HE21 GLN A 158      -6.846  32.050 -14.340  1.00 82.90           H  
ATOM   2335 HE22 GLN A 158      -7.312  30.592 -15.255  1.00 82.90           H  
ATOM   2336  OE1 GLN A 158      -4.627  31.455 -13.990  1.00 82.90           O  
ATOM   2337  N   ARG A 159      -1.000  27.120 -14.340  1.00 71.54           N  
ATOM   2338  H   ARG A 159      -1.554  27.025 -13.501  1.00 71.54           H  
ATOM   2339  CA  ARG A 159       0.458  26.897 -14.244  1.00 71.54           C  
ATOM   2340  HA  ARG A 159       0.983  27.792 -14.579  1.00 71.54           H  
ATOM   2341  C   ARG A 159       0.968  25.759 -15.130  1.00 71.54           C  
ATOM   2342  CB  ARG A 159       0.867  26.601 -12.796  1.00 71.54           C  
ATOM   2343  HB2 ARG A 159       1.762  25.979 -12.817  1.00 71.54           H  
ATOM   2344  HB3 ARG A 159       0.083  26.030 -12.299  1.00 71.54           H  
ATOM   2345  O   ARG A 159       2.010  25.895 -15.760  1.00 71.54           O  
ATOM   2346  CG  ARG A 159       1.201  27.852 -11.976  1.00 71.54           C  
ATOM   2347  HG2 ARG A 159       0.308  28.460 -11.824  1.00 71.54           H  
ATOM   2348  HG3 ARG A 159       1.970  28.434 -12.483  1.00 71.54           H  
ATOM   2349  CD  ARG A 159       1.742  27.348 -10.635  1.00 71.54           C  
ATOM   2350  HD2 ARG A 159       0.952  26.778 -10.147  1.00 71.54           H  
ATOM   2351  HD3 ARG A 159       2.584  26.682 -10.826  1.00 71.54           H  
ATOM   2352  NE  ARG A 159       2.210  28.418  -9.741  1.00 71.54           N  
ATOM   2353  HE  ARG A 159       2.500  29.294 -10.153  1.00 71.54           H  
ATOM   2354  NH1 ARG A 159       2.166  27.131  -7.837  1.00 71.54           N  
ATOM   2355 HH11 ARG A 159       2.210  27.048  -6.832  1.00 71.54           H  
ATOM   2356 HH12 ARG A 159       1.970  26.305  -8.384  1.00 71.54           H  
ATOM   2357  NH2 ARG A 159       2.642  29.246  -7.629  1.00 71.54           N  
ATOM   2358 HH21 ARG A 159       2.647  30.209  -7.933  1.00 71.54           H  
ATOM   2359 HH22 ARG A 159       2.606  29.096  -6.630  1.00 71.54           H  
ATOM   2360  CZ  ARG A 159       2.339  28.274  -8.431  1.00 71.54           C  
ATOM   2361  N   GLY A 160       0.236  24.645 -15.196  1.00 58.40           N  
ATOM   2362  H   GLY A 160      -0.575  24.564 -14.599  1.00 58.40           H  
ATOM   2363  CA  GLY A 160       0.591  23.527 -16.079  1.00 58.40           C  
ATOM   2364  HA2 GLY A 160      -0.102  22.704 -15.906  1.00 58.40           H  
ATOM   2365  HA3 GLY A 160       1.600  23.186 -15.845  1.00 58.40           H  
ATOM   2366  C   GLY A 160       0.541  23.886 -17.572  1.00 58.40           C  
ATOM   2367  O   GLY A 160       1.160  23.204 -18.383  1.00 58.40           O  
ATOM   2368  N   GLY A 161      -0.178  24.957 -17.940  1.00 42.80           N  
ATOM   2369  H   GLY A 161      -0.652  25.476 -17.215  1.00 42.80           H  
ATOM   2370  CA  GLY A 161      -0.271  25.460 -19.315  1.00 42.80           C  
ATOM   2371  HA2 GLY A 161      -0.047  24.658 -20.018  1.00 42.80           H  
ATOM   2372  HA3 GLY A 161      -1.297  25.784 -19.489  1.00 42.80           H  
ATOM   2373  C   GLY A 161       0.652  26.645 -19.633  1.00 42.80           C  
ATOM   2374  O   GLY A 161       1.243  26.691 -20.709  1.00 42.80           O  
ATOM   2686  N   THR A 185      -2.022  16.064   3.322  1.00 96.33           N  
ATOM   2687  H   THR A 185      -1.199  15.895   2.761  1.00 96.33           H  
ATOM   2688  CA  THR A 185      -2.481  14.969   4.185  1.00 96.33           C  
ATOM   2689  HA  THR A 185      -3.507  14.713   3.919  1.00 96.33           H  
ATOM   2690  C   THR A 185      -2.470  15.399   5.651  1.00 96.33           C  
ATOM   2691  CB  THR A 185      -1.601  13.735   3.958  1.00 96.33           C  
ATOM   2692  HB  THR A 185      -0.560  13.994   4.152  1.00 96.33           H  
ATOM   2693  O   THR A 185      -1.574  16.119   6.088  1.00 96.33           O  
ATOM   2694  CG2 THR A 185      -1.965  12.530   4.806  1.00 96.33           C  
ATOM   2695 HG21 THR A 185      -1.876  12.767   5.866  1.00 96.33           H  
ATOM   2696 HG22 THR A 185      -1.264  11.724   4.591  1.00 96.33           H  
ATOM   2697 HG23 THR A 185      -2.981  12.198   4.592  1.00 96.33           H  
ATOM   2698  OG1 THR A 185      -1.732  13.327   2.611  1.00 96.33           O  
ATOM   2699  HG1 THR A 185      -1.649  12.371   2.618  1.00 96.33           H  
ATOM   2700  N   VAL A 186      -3.476  14.966   6.403  1.00 98.91           N  
ATOM   2701  H   VAL A 186      -4.152  14.346   5.981  1.00 98.91           H  
ATOM   2702  CA  VAL A 186      -3.590  15.161   7.849  1.00 98.91           C  
ATOM   2703  HA  VAL A 186      -2.798  15.831   8.183  1.00 98.91           H  
ATOM   2704  C   VAL A 186      -3.387  13.829   8.556  1.00 98.91           C  
ATOM   2705  CB  VAL A 186      -4.935  15.802   8.240  1.00 98.91           C  
ATOM   2706  HB  VAL A 186      -4.842  16.158   9.266  1.00 98.91           H  
ATOM   2707  O   VAL A 186      -3.613  12.766   7.974  1.00 98.91           O  
ATOM   2708  CG1 VAL A 186      -5.269  17.020   7.382  1.00 98.91           C  
ATOM   2709 HG11 VAL A 186      -6.162  17.493   7.790  1.00 98.91           H  
ATOM   2710 HG12 VAL A 186      -5.476  16.715   6.356  1.00 98.91           H  
ATOM   2711 HG13 VAL A 186      -4.433  17.719   7.384  1.00 98.91           H  
ATOM   2712  CG2 VAL A 186      -6.124  14.837   8.185  1.00 98.91           C  
ATOM   2713 HG21 VAL A 186      -5.998  14.053   8.932  1.00 98.91           H  
ATOM   2714 HG22 VAL A 186      -6.197  14.382   7.198  1.00 98.91           H  
ATOM   2715 HG23 VAL A 186      -7.055  15.362   8.400  1.00 98.91           H  
ATOM   2716  N   GLY A 187      -2.993  13.858   9.821  1.00 98.96           N  
ATOM   2717  H   GLY A 187      -2.774  14.738  10.266  1.00 98.96           H  
ATOM   2718  CA  GLY A 187      -2.802  12.619  10.557  1.00 98.96           C  
ATOM   2719  HA2 GLY A 187      -3.674  11.980  10.416  1.00 98.96           H  
ATOM   2720  HA3 GLY A 187      -1.939  12.096  10.145  1.00 98.96           H  
ATOM   2721  C   GLY A 187      -2.580  12.800  12.042  1.00 98.96           C  
ATOM   2722  O   GLY A 187      -2.339  13.909  12.523  1.00 98.96           O  
ATOM   2723  N   ALA A 188      -2.666  11.688  12.761  1.00 98.99           N  
ATOM   2724  H   ALA A 188      -2.853  10.822  12.275  1.00 98.99           H  
ATOM   2725  CA  ALA A 188      -2.440  11.611  14.192  1.00 98.99           C  
ATOM   2726  HA  ALA A 188      -1.791  12.438  14.480  1.00 98.99           H  
ATOM   2727  C   ALA A 188      -1.739  10.302  14.566  1.00 98.99           C  
ATOM   2728  CB  ALA A 188      -3.774  11.770  14.928  1.00 98.99           C  
ATOM   2729  HB1 ALA A 188      -4.253  12.702  14.629  1.00 98.99           H  
ATOM   2730  HB2 ALA A 188      -4.430  10.936  14.682  1.00 98.99           H  
ATOM   2731  HB3 ALA A 188      -3.600  11.785  16.004  1.00 98.99           H  
ATOM   2732  O   ALA A 188      -1.981   9.254  13.965  1.00 98.99           O  
ATOM   2733  N   VAL A 189      -0.900  10.363  15.594  1.00 98.99           N  
ATOM   2734  H   VAL A 189      -0.768  11.259  16.040  1.00 98.99           H  
ATOM   2735  CA  VAL A 189      -0.318   9.195  16.265  1.00 98.99           C  
ATOM   2736  HA  VAL A 189      -0.892   8.312  15.986  1.00 98.99           H  
ATOM   2737  C   VAL A 189      -0.456   9.373  17.772  1.00 98.99           C  
ATOM   2738  CB  VAL A 189       1.142   8.929  15.860  1.00 98.99           C  
ATOM   2739  HB  VAL A 189       1.476   8.034  16.386  1.00 98.99           H  
ATOM   2740  O   VAL A 189      -0.391  10.499  18.272  1.00 98.99           O  
ATOM   2741  CG1 VAL A 189       1.273   8.650  14.362  1.00 98.99           C  
ATOM   2742 HG11 VAL A 189       2.317   8.449  14.122  1.00 98.99           H  
ATOM   2743 HG12 VAL A 189       0.936   9.507  13.778  1.00 98.99           H  
ATOM   2744 HG13 VAL A 189       0.671   7.781  14.098  1.00 98.99           H  
ATOM   2745  CG2 VAL A 189       2.090  10.078  16.212  1.00 98.99           C  
ATOM   2746 HG21 VAL A 189       2.100  10.245  17.289  1.00 98.99           H  
ATOM   2747 HG22 VAL A 189       1.767  10.984  15.700  1.00 98.99           H  
ATOM   2748 HG23 VAL A 189       3.102   9.829  15.893  1.00 98.99           H  
ATOM   2749  N   ALA A 190      -0.660   8.285  18.508  1.00 98.98           N  
ATOM   2750  H   ALA A 190      -0.722   7.383  18.056  1.00 98.98           H  
ATOM   2751  CA  ALA A 190      -0.808   8.348  19.957  1.00 98.98           C  
ATOM   2752  HA  ALA A 190      -0.263   9.221  20.315  1.00 98.98           H  
ATOM   2753  C   ALA A 190      -0.208   7.134  20.664  1.00 98.98           C  
ATOM   2754  CB  ALA A 190      -2.290   8.521  20.319  1.00 98.98           C  
ATOM   2755  HB1 ALA A 190      -2.854   7.648  19.991  1.00 98.98           H  
ATOM   2756  HB2 ALA A 190      -2.687   9.418  19.844  1.00 98.98           H  
ATOM   2757  HB3 ALA A 190      -2.392   8.618  21.400  1.00 98.98           H  
ATOM   2758  O   ALA A 190      -0.167   6.041  20.102  1.00 98.98           O  
ATOM   2759  N   LEU A 191       0.198   7.353  21.915  1.00 98.95           N  
ATOM   2760  H   LEU A 191       0.103   8.298  22.260  1.00 98.95           H  
ATOM   2761  CA  LEU A 191       0.501   6.330  22.914  1.00 98.95           C  
ATOM   2762  HA  LEU A 191       0.368   5.343  22.470  1.00 98.95           H  
ATOM   2763  C   LEU A 191      -0.479   6.499  24.081  1.00 98.95           C  
ATOM   2764  CB  LEU A 191       1.963   6.480  23.369  1.00 98.95           C  
ATOM   2765  HB2 LEU A 191       2.092   7.493  23.750  1.00 98.95           H  
ATOM   2766  HB3 LEU A 191       2.620   6.362  22.506  1.00 98.95           H  
ATOM   2767  O   LEU A 191      -0.570   7.591  24.648  1.00 98.95           O  
ATOM   2768  CG  LEU A 191       2.400   5.496  24.472  1.00 98.95           C  
ATOM   2769  HG  LEU A 191       1.722   5.562  25.323  1.00 98.95           H  
ATOM   2770  CD1 LEU A 191       2.456   4.051  23.983  1.00 98.95           C  
ATOM   2771 HD11 LEU A 191       1.456   3.712  23.711  1.00 98.95           H  
ATOM   2772 HD12 LEU A 191       2.840   3.403  24.770  1.00 98.95           H  
ATOM   2773 HD13 LEU A 191       3.114   3.977  23.118  1.00 98.95           H  
ATOM   2774  CD2 LEU A 191       3.800   5.865  24.957  1.00 98.95           C  
ATOM   2775 HD21 LEU A 191       4.123   5.157  25.720  1.00 98.95           H  
ATOM   2776 HD22 LEU A 191       3.792   6.874  25.369  1.00 98.95           H  
ATOM   2777 HD23 LEU A 191       4.494   5.816  24.118  1.00 98.95           H  
ATOM   2778  N   ASP A 192      -1.203   5.442  24.447  1.00 98.88           N  
ATOM   2779  H   ASP A 192      -1.077   4.576  23.943  1.00 98.88           H  
ATOM   2780  CA  ASP A 192      -2.179   5.475  25.543  1.00 98.88           C  
ATOM   2781  HA  ASP A 192      -2.466   6.517  25.690  1.00 98.88           H  
ATOM   2782  C   ASP A 192      -1.624   5.031  26.906  1.00 98.88           C  
ATOM   2783  CB  ASP A 192      -3.480   4.760  25.144  1.00 98.88           C  
ATOM   2784  HB2 ASP A 192      -3.803   5.190  24.196  1.00 98.88           H  
ATOM   2785  HB3 ASP A 192      -4.250   4.998  25.878  1.00 98.88           H  
ATOM   2786  O   ASP A 192      -0.453   4.680  27.065  1.00 98.88           O  
ATOM   2787  CG  ASP A 192      -3.393   3.234  25.024  1.00 98.88           C  
ATOM   2788  OD1 ASP A 192      -2.491   2.630  25.649  1.00 98.88           O  
ATOM   2789  OD2 ASP A 192      -4.264   2.658  24.329  1.00 98.88           O  
ATOM   2790  N   ALA A 193      -2.480   5.078  27.932  1.00 98.27           N  
ATOM   2791  H   ALA A 193      -3.450   5.272  27.728  1.00 98.27           H  
ATOM   2792  CA  ALA A 193      -2.121   4.727  29.308  1.00 98.27           C  
ATOM   2793  HA  ALA A 193      -1.199   5.242  29.577  1.00 98.27           H  
ATOM   2794  C   ALA A 193      -1.841   3.229  29.509  1.00 98.27           C  
ATOM   2795  CB  ALA A 193      -3.250   5.213  30.226  1.00 98.27           C  
ATOM   2796  HB1 ALA A 193      -2.986   5.018  31.265  1.00 98.27           H  
ATOM   2797  HB2 ALA A 193      -3.406   6.284  30.091  1.00 98.27           H  
ATOM   2798  HB3 ALA A 193      -4.173   4.686  29.985  1.00 98.27           H  
ATOM   2799  O   ALA A 193      -1.211   2.842  30.497  1.00 98.27           O  
ATOM   2800  N   GLN A 194      -2.303   2.390  28.588  1.00 98.12           N  
ATOM   2801  H   GLN A 194      -2.801   2.776  27.799  1.00 98.12           H  
ATOM   2802  CA  GLN A 194      -2.097   0.950  28.564  1.00 98.12           C  
ATOM   2803  HA  GLN A 194      -1.977   0.593  29.587  1.00 98.12           H  
ATOM   2804  C   GLN A 194      -0.806   0.580  27.815  1.00 98.12           C  
ATOM   2805  CB  GLN A 194      -3.338   0.270  27.959  1.00 98.12           C  
ATOM   2806  HB2 GLN A 194      -3.491   0.620  26.938  1.00 98.12           H  
ATOM   2807  HB3 GLN A 194      -3.137  -0.800  27.913  1.00 98.12           H  
ATOM   2808  O   GLN A 194      -0.379  -0.573  27.883  1.00 98.12           O  
ATOM   2809  CG  GLN A 194      -4.643   0.464  28.761  1.00 98.12           C  
ATOM   2810  HG2 GLN A 194      -5.316  -0.349  28.490  1.00 98.12           H  
ATOM   2811  HG3 GLN A 194      -4.431   0.372  29.827  1.00 98.12           H  
ATOM   2812  CD  GLN A 194      -5.404   1.777  28.517  1.00 98.12           C  
ATOM   2813  NE2 GLN A 194      -6.622   1.892  29.002  1.00 98.12           N  
ATOM   2814 HE21 GLN A 194      -7.101   1.102  29.409  1.00 98.12           H  
ATOM   2815 HE22 GLN A 194      -7.108   2.732  28.721  1.00 98.12           H  
ATOM   2816  OE1 GLN A 194      -4.944   2.734  27.926  1.00 98.12           O  
ATOM   2817  N   GLY A 195      -0.149   1.553  27.175  1.00 98.45           N  
ATOM   2818  H   GLY A 195      -0.610   2.447  27.090  1.00 98.45           H  
ATOM   2819  CA  GLY A 195       1.070   1.361  26.398  1.00 98.45           C  
ATOM   2820  HA2 GLY A 195       1.697   0.602  26.868  1.00 98.45           H  
ATOM   2821  HA3 GLY A 195       1.614   2.305  26.377  1.00 98.45           H  
ATOM   2822  C   GLY A 195       0.809   0.939  24.953  1.00 98.45           C  
ATOM   2823  O   GLY A 195       1.718   0.403  24.321  1.00 98.45           O  
ATOM   2824  N   ASN A 196      -0.405   1.147  24.435  1.00 98.91           N  
ATOM   2825  H   ASN A 196      -1.104   1.628  24.983  1.00 98.91           H  
ATOM   2826  CA  ASN A 196      -0.715   0.877  23.038  1.00 98.91           C  
ATOM   2827  HA  ASN A 196      -0.058   0.075  22.702  1.00 98.91           H  
ATOM   2828  C   ASN A 196      -0.441   2.093  22.166  1.00 98.91           C  
ATOM   2829  CB  ASN A 196      -2.155   0.403  22.838  1.00 98.91           C  
ATOM   2830  HB2 ASN A 196      -2.830   1.245  22.990  1.00 98.91           H  
ATOM   2831  HB3 ASN A 196      -2.285   0.072  21.808  1.00 98.91           H  
ATOM   2832  O   ASN A 196      -0.721   3.232  22.541  1.00 98.91           O  
ATOM   2833  CG  ASN A 196      -2.540  -0.738  23.744  1.00 98.91           C  
ATOM   2834  ND2 ASN A 196      -3.573  -0.544  24.525  1.00 98.91           N  
ATOM   2835 HD21 ASN A 196      -3.982   0.380  24.533  1.00 98.91           H  
ATOM   2836 HD22 ASN A 196      -3.926  -1.332  25.050  1.00 98.91           H  
ATOM   2837  OD1 ASN A 196      -1.920  -1.795  23.755  1.00 98.91           O  
ATOM   2838  N   LEU A 197       0.068   1.811  20.977  1.00 98.96           N  
ATOM   2839  H   LEU A 197       0.219   0.838  20.754  1.00 98.96           H  
ATOM   2840  CA  LEU A 197       0.316   2.759  19.913  1.00 98.96           C  
ATOM   2841  HA  LEU A 197       0.311   3.769  20.324  1.00 98.96           H  
ATOM   2842  C   LEU A 197      -0.794   2.666  18.867  1.00 98.96           C  
ATOM   2843  CB  LEU A 197       1.697   2.450  19.313  1.00 98.96           C  
ATOM   2844  HB2 LEU A 197       1.760   1.380  19.114  1.00 98.96           H  
ATOM   2845  HB3 LEU A 197       1.794   2.962  18.356  1.00 98.96           H  
ATOM   2846  O   LEU A 197      -1.265   1.577  18.555  1.00 98.96           O  
ATOM   2847  CG  LEU A 197       2.874   2.868  20.210  1.00 98.96           C  
ATOM   2848  HG  LEU A 197       2.748   2.474  21.218  1.00 98.96           H  
ATOM   2849  CD1 LEU A 197       4.171   2.321  19.625  1.00 98.96           C  
ATOM   2850 HD11 LEU A 197       5.028   2.761  20.135  1.00 98.96           H  
ATOM   2851 HD12 LEU A 197       4.231   2.555  18.562  1.00 98.96           H  
ATOM   2852 HD13 LEU A 197       4.211   1.240  19.759  1.00 98.96           H  
ATOM   2853  CD2 LEU A 197       3.023   4.384  20.262  1.00 98.96           C  
ATOM   2854 HD21 LEU A 197       3.886   4.658  20.868  1.00 98.96           H  
ATOM   2855 HD22 LEU A 197       3.167   4.757  19.248  1.00 98.96           H  
ATOM   2856 HD23 LEU A 197       2.135   4.841  20.699  1.00 98.96           H  
ATOM   2857  N   ALA A 198      -1.176   3.792  18.277  1.00 98.99           N  
ATOM   2858  H   ALA A 198      -0.782   4.665  18.598  1.00 98.99           H  
ATOM   2859  CA  ALA A 198      -2.055   3.816  17.112  1.00 98.99           C  
ATOM   2860  HA  ALA A 198      -1.938   2.885  16.557  1.00 98.99           H  
ATOM   2861  C   ALA A 198      -1.678   4.961  16.174  1.00 98.99           C  
ATOM   2862  CB  ALA A 198      -3.515   3.922  17.561  1.00 98.99           C  
ATOM   2863  HB1 ALA A 198      -3.676   4.884  18.047  1.00 98.99           H  
ATOM   2864  HB2 ALA A 198      -3.751   3.111  18.250  1.00 98.99           H  
ATOM   2865  HB3 ALA A 198      -4.170   3.847  16.693  1.00 98.99           H  
ATOM   2866  O   ALA A 198      -1.120   5.974  16.608  1.00 98.99           O  
ATOM   2867  N   ALA A 199      -2.010   4.801  14.896  1.00 98.99           N  
ATOM   2868  H   ALA A 199      -2.478   3.947  14.626  1.00 98.99           H  
ATOM   2869  CA  ALA A 199      -1.830   5.814  13.866  1.00 98.99           C  
ATOM   2870  HA  ALA A 199      -1.644   6.779  14.336  1.00 98.99           H  
ATOM   2871  C   ALA A 199      -3.097   5.944  13.015  1.00 98.99           C  
ATOM   2872  CB  ALA A 199      -0.610   5.453  13.012  1.00 98.99           C  
ATOM   2873  HB1 ALA A 199      -0.773   4.496  12.516  1.00 98.99           H  
ATOM   2874  HB2 ALA A 199       0.281   5.380  13.635  1.00 98.99           H  
ATOM   2875  HB3 ALA A 199      -0.449   6.221  12.256  1.00 98.99           H  
ATOM   2876  O   ALA A 199      -3.801   4.960  12.781  1.00 98.99           O  
ATOM   2877  N   ALA A 200      -3.362   7.156  12.537  1.00 98.99           N  
ATOM   2878  H   ALA A 200      -2.770   7.923  12.819  1.00 98.99           H  
ATOM   2879  CA  ALA A 200      -4.400   7.452  11.560  1.00 98.99           C  
ATOM   2880  HA  ALA A 200      -4.612   6.549  10.987  1.00 98.99           H  
ATOM   2881  C   ALA A 200      -3.911   8.533  10.585  1.00 98.99           C  
ATOM   2882  CB  ALA A 200      -5.678   7.874  12.295  1.00 98.99           C  
ATOM   2883  HB1 ALA A 200      -5.486   8.748  12.916  1.00 98.99           H  
ATOM   2884  HB2 ALA A 200      -6.455   8.110  11.568  1.00 98.99           H  
ATOM   2885  HB3 ALA A 200      -6.024   7.055  12.926  1.00 98.99           H  
ATOM   2886  O   ALA A 200      -3.245   9.489  10.992  1.00 98.99           O  
ATOM   2887  N   THR A 201      -4.261   8.400   9.309  1.00 98.97           N  
ATOM   2888  H   THR A 201      -4.803   7.589   9.046  1.00 98.97           H  
ATOM   2889  CA  THR A 201      -3.872   9.327   8.236  1.00 98.97           C  
ATOM   2890  HA  THR A 201      -3.603  10.291   8.668  1.00 98.97           H  
ATOM   2891  C   THR A 201      -5.065   9.530   7.295  1.00 98.97           C  
ATOM   2892  CB  THR A 201      -2.644   8.788   7.470  1.00 98.97           C  
ATOM   2893  HB  THR A 201      -2.932   7.919   6.878  1.00 98.97           H  
ATOM   2894  O   THR A 201      -5.749   8.565   6.971  1.00 98.97           O  
ATOM   2895  CG2 THR A 201      -2.033   9.847   6.565  1.00 98.97           C  
ATOM   2896 HG21 THR A 201      -1.664  10.679   7.163  1.00 98.97           H  
ATOM   2897 HG22 THR A 201      -1.208   9.421   5.995  1.00 98.97           H  
ATOM   2898 HG23 THR A 201      -2.787  10.219   5.871  1.00 98.97           H  
ATOM   2899  OG1 THR A 201      -1.579   8.436   8.334  1.00 98.97           O  
ATOM   2900  HG1 THR A 201      -0.863   8.123   7.776  1.00 98.97           H  
ATOM   2901  N   SER A 202      -5.339  10.760   6.849  1.00 98.95           N  
ATOM   2902  H   SER A 202      -4.740  11.522   7.135  1.00 98.95           H  
ATOM   2903  CA  SER A 202      -6.445  11.083   5.928  1.00 98.95           C  
ATOM   2904  HA  SER A 202      -6.674  10.202   5.328  1.00 98.95           H  
ATOM   2905  C   SER A 202      -6.068  12.210   4.966  1.00 98.95           C  
ATOM   2906  CB  SER A 202      -7.708  11.442   6.717  1.00 98.95           C  
ATOM   2907  HB2 SER A 202      -7.964  10.609   7.372  1.00 98.95           H  
ATOM   2908  HB3 SER A 202      -7.526  12.329   7.323  1.00 98.95           H  
ATOM   2909  O   SER A 202      -5.266  13.083   5.301  1.00 98.95           O  
ATOM   2910  OG  SER A 202      -8.794  11.684   5.850  1.00 98.95           O  
ATOM   2911  HG  SER A 202      -9.592  11.559   6.369  1.00 98.95           H  
ATOM   2912  N   THR A 203      -6.596  12.201   3.744  1.00 98.84           N  
ATOM   2913  H   THR A 203      -7.237  11.458   3.504  1.00 98.84           H  
ATOM   2914  CA  THR A 203      -6.243  13.189   2.719  1.00 98.84           C  
ATOM   2915  HA  THR A 203      -6.068  14.142   3.218  1.00 98.84           H  
ATOM   2916  C   THR A 203      -7.349  13.403   1.693  1.00 98.84           C  
ATOM   2917  CB  THR A 203      -4.930  12.785   2.030  1.00 98.84           C  
ATOM   2918  HB  THR A 203      -4.219  12.518   2.812  1.00 98.84           H  
ATOM   2919  O   THR A 203      -8.088  12.486   1.342  1.00 98.84           O  
ATOM   2920  CG2 THR A 203      -5.038  11.596   1.083  1.00 98.84           C  
ATOM   2921 HG21 THR A 203      -4.047  11.312   0.729  1.00 98.84           H  
ATOM   2922 HG22 THR A 203      -5.477  10.758   1.625  1.00 98.84           H  
ATOM   2923 HG23 THR A 203      -5.672  11.824   0.225  1.00 98.84           H  
ATOM   2924  OG1 THR A 203      -4.375  13.863   1.310  1.00 98.84           O  
ATOM   2925  HG1 THR A 203      -3.435  13.817   1.500  1.00 98.84           H  
ATOM   2926  N   GLY A 204      -7.420  14.621   1.157  1.00 98.17           N  
ATOM   2927  H   GLY A 204      -6.838  15.338   1.566  1.00 98.17           H  
ATOM   2928  CA  GLY A 204      -8.117  14.931  -0.094  1.00 98.17           C  
ATOM   2929  HA2 GLY A 204      -8.992  14.287  -0.185  1.00 98.17           H  
ATOM   2930  HA3 GLY A 204      -8.441  15.971  -0.073  1.00 98.17           H  
ATOM   2931  C   GLY A 204      -7.261  14.715  -1.346  1.00 98.17           C  
ATOM   2932  O   GLY A 204      -7.690  15.026  -2.455  1.00 98.17           O  
ATOM   2933  N   GLY A 205      -6.027  14.229  -1.185  1.00 96.94           N  
ATOM   2934  H   GLY A 205      -5.714  14.027  -0.246  1.00 96.94           H  
ATOM   2935  CA  GLY A 205      -5.085  13.993  -2.272  1.00 96.94           C  
ATOM   2936  HA2 GLY A 205      -4.381  13.218  -1.968  1.00 96.94           H  
ATOM   2937  HA3 GLY A 205      -5.635  13.630  -3.140  1.00 96.94           H  
ATOM   2938  C   GLY A 205      -4.293  15.245  -2.655  1.00 96.94           C  
ATOM   2939  O   GLY A 205      -3.886  16.031  -1.798  1.00 96.94           O  
ATOM   2940  N   LEU A 206      -4.041  15.415  -3.955  1.00 93.84           N  
ATOM   2941  H   LEU A 206      -4.495  14.795  -4.610  1.00 93.84           H  
ATOM   2942  CA  LEU A 206      -3.294  16.545  -4.515  1.00 93.84           C  
ATOM   2943  HA  LEU A 206      -2.931  17.177  -3.706  1.00 93.84           H  
ATOM   2944  C   LEU A 206      -4.207  17.408  -5.387  1.00 93.84           C  
ATOM   2945  CB  LEU A 206      -2.078  16.051  -5.324  1.00 93.84           C  
ATOM   2946  HB2 LEU A 206      -2.434  15.450  -6.160  1.00 93.84           H  
ATOM   2947  HB3 LEU A 206      -1.569  16.918  -5.746  1.00 93.84           H  
ATOM   2948  O   LEU A 206      -5.071  16.897  -6.102  1.00 93.84           O  
ATOM   2949  CG  LEU A 206      -1.050  15.216  -4.541  1.00 93.84           C  
ATOM   2950  HG  LEU A 206      -1.544  14.365  -4.074  1.00 93.84           H  
ATOM   2951  CD1 LEU A 206       0.003  14.678  -5.510  1.00 93.84           C  
ATOM   2952 HD11 LEU A 206       0.744  14.088  -4.970  1.00 93.84           H  
ATOM   2953 HD12 LEU A 206       0.513  15.501  -6.011  1.00 93.84           H  
ATOM   2954 HD13 LEU A 206      -0.466  14.040  -6.258  1.00 93.84           H  
ATOM   2955  CD2 LEU A 206      -0.349  16.037  -3.457  1.00 93.84           C  
ATOM   2956 HD21 LEU A 206      -1.070  16.353  -2.704  1.00 93.84           H  
ATOM   2957 HD22 LEU A 206       0.131  16.911  -3.897  1.00 93.84           H  
ATOM   2958 HD23 LEU A 206       0.409  15.424  -2.969  1.00 93.84           H  
ATOM   2959  N   THR A 207      -3.986  18.721  -5.364  1.00 93.46           N  
ATOM   2960  H   THR A 207      -3.282  19.096  -4.745  1.00 93.46           H  
ATOM   2961  CA  THR A 207      -4.692  19.643  -6.257  1.00 93.46           C  
ATOM   2962  HA  THR A 207      -5.763  19.553  -6.075  1.00 93.46           H  
ATOM   2963  C   THR A 207      -4.417  19.276  -7.705  1.00 93.46           C  
ATOM   2964  CB  THR A 207      -4.274  21.092  -5.997  1.00 93.46           C  
ATOM   2965  HB  THR A 207      -3.195  21.199  -6.113  1.00 93.46           H  
ATOM   2966  O   THR A 207      -3.267  19.075  -8.087  1.00 93.46           O  
ATOM   2967  CG2 THR A 207      -4.996  22.101  -6.890  1.00 93.46           C  
ATOM   2968 HG21 THR A 207      -6.075  21.997  -6.771  1.00 93.46           H  
ATOM   2969 HG22 THR A 207      -4.727  21.939  -7.934  1.00 93.46           H  
ATOM   2970 HG23 THR A 207      -4.697  23.112  -6.616  1.00 93.46           H  
ATOM   2971  OG1 THR A 207      -4.642  21.381  -4.675  1.00 93.46           O  
ATOM   2972  HG1 THR A 207      -4.199  22.178  -4.374  1.00 93.46           H  
ATOM   2973  N   ASN A 208      -5.474  19.229  -8.519  1.00 94.00           N  
ATOM   2974  H   ASN A 208      -6.390  19.293  -8.098  1.00 94.00           H  
ATOM   2975  CA  ASN A 208      -5.409  18.849  -9.927  1.00 94.00           C  
ATOM   2976  HA  ASN A 208      -6.434  18.850 -10.299  1.00 94.00           H  
ATOM   2977  C   ASN A 208      -4.889  17.412 -10.148  1.00 94.00           C  
ATOM   2978  CB  ASN A 208      -4.634  19.942 -10.697  1.00 94.00           C  
ATOM   2979  HB2 ASN A 208      -4.975  20.929 -10.383  1.00 94.00           H  
ATOM   2980  HB3 ASN A 208      -3.575  19.865 -10.450  1.00 94.00           H  
ATOM   2981  O   ASN A 208      -4.389  17.117 -11.233  1.00 94.00           O  
ATOM   2982  CG  ASN A 208      -4.786  19.868 -12.203  1.00 94.00           C  
ATOM   2983  ND2 ASN A 208      -3.692  19.876 -12.928  1.00 94.00           N  
ATOM   2984 HD21 ASN A 208      -3.783  19.714 -13.921  1.00 94.00           H  
ATOM   2985 HD22 ASN A 208      -2.805  19.759 -12.461  1.00 94.00           H  
ATOM   2986  OD1 ASN A 208      -5.877  19.865 -12.754  1.00 94.00           O  
ATOM   2987  N   LYS A 209      -4.998  16.511  -9.151  1.00 93.57           N  
ATOM   2988  H   LYS A 209      -5.345  16.807  -8.250  1.00 93.57           H  
ATOM   2989  CA  LYS A 209      -4.607  15.103  -9.333  1.00 93.57           C  
ATOM   2990  HA  LYS A 209      -3.562  15.103  -9.642  1.00 93.57           H  
ATOM   2991  C   LYS A 209      -5.400  14.454 -10.463  1.00 93.57           C  
ATOM   2992  CB  LYS A 209      -4.705  14.269  -8.037  1.00 93.57           C  
ATOM   2993  HB2 LYS A 209      -4.176  14.788  -7.238  1.00 93.57           H  
ATOM   2994  HB3 LYS A 209      -4.172  13.336  -8.221  1.00 93.57           H  
ATOM   2995  O   LYS A 209      -6.580  14.756 -10.649  1.00 93.57           O  
ATOM   2996  CG  LYS A 209      -6.122  13.913  -7.544  1.00 93.57           C  
ATOM   2997  HG2 LYS A 209      -6.694  13.474  -8.361  1.00 93.57           H  
ATOM   2998  HG3 LYS A 209      -6.633  14.813  -7.201  1.00 93.57           H  
ATOM   2999  CD  LYS A 209      -6.063  12.881  -6.401  1.00 93.57           C  
ATOM   3000  HD2 LYS A 209      -5.654  13.338  -5.500  1.00 93.57           H  
ATOM   3001  HD3 LYS A 209      -5.422  12.055  -6.708  1.00 93.57           H  
ATOM   3002  CE  LYS A 209      -7.457  12.315  -6.110  1.00 93.57           C  
ATOM   3003  HE2 LYS A 209      -7.922  12.079  -7.067  1.00 93.57           H  
ATOM   3004  HE3 LYS A 209      -8.073  13.066  -5.616  1.00 93.57           H  
ATOM   3005  NZ  LYS A 209      -7.443  11.056  -5.313  1.00 93.57           N  
ATOM   3006  HZ1 LYS A 209      -8.224  10.502  -5.636  1.00 93.57           H  
ATOM   3007  HZ2 LYS A 209      -7.554  11.195  -4.319  1.00 93.57           H  
ATOM   3008  HZ3 LYS A 209      -6.653  10.460  -5.514  1.00 93.57           H  
ATOM   3009  N   GLN A 210      -4.772  13.529 -11.179  1.00 95.06           N  
ATOM   3010  H   GLN A 210      -3.814  13.298 -10.960  1.00 95.06           H  
ATOM   3011  CA  GLN A 210      -5.504  12.650 -12.085  1.00 95.06           C  
ATOM   3012  HA  GLN A 210      -6.063  13.260 -12.794  1.00 95.06           H  
ATOM   3013  C   GLN A 210      -6.516  11.812 -11.285  1.00 95.06           C  
ATOM   3014  CB  GLN A 210      -4.522  11.777 -12.873  1.00 95.06           C  
ATOM   3015  HB2 GLN A 210      -3.860  11.268 -12.172  1.00 95.06           H  
ATOM   3016  HB3 GLN A 210      -5.090  11.036 -13.435  1.00 95.06           H  
ATOM   3017  O   GLN A 210      -6.231  11.386 -10.163  1.00 95.06           O  
ATOM   3018  CG  GLN A 210      -3.658  12.597 -13.845  1.00 95.06           C  
ATOM   3019  HG2 GLN A 210      -4.304  13.192 -14.491  1.00 95.06           H  
ATOM   3020  HG3 GLN A 210      -3.023  13.276 -13.276  1.00 95.06           H  
ATOM   3021  CD  GLN A 210      -2.768  11.731 -14.733  1.00 95.06           C  
ATOM   3022  NE2 GLN A 210      -1.750  12.290 -15.346  1.00 95.06           N  
ATOM   3023 HE21 GLN A 210      -1.174  11.658 -15.883  1.00 95.06           H  
ATOM   3024 HE22 GLN A 210      -1.475  13.239 -15.138  1.00 95.06           H  
ATOM   3025  OE1 GLN A 210      -2.975  10.550 -14.928  1.00 95.06           O  
ATOM   3026  N   VAL A 211      -7.706  11.628 -11.855  1.00 97.18           N  
ATOM   3027  H   VAL A 211      -7.851  11.969 -12.795  1.00 97.18           H  
ATOM   3028  CA  VAL A 211      -8.781  10.809 -11.274  1.00 97.18           C  
ATOM   3029  HA  VAL A 211      -9.059  11.204 -10.297  1.00 97.18           H  
ATOM   3030  C   VAL A 211      -8.274   9.381 -11.068  1.00 97.18           C  
ATOM   3031  CB  VAL A 211     -10.020  10.865 -12.191  1.00 97.18           C  
ATOM   3032  HB  VAL A 211      -9.699  10.660 -13.212  1.00 97.18           H  
ATOM   3033  O   VAL A 211      -7.551   8.844 -11.908  1.00 97.18           O  
ATOM   3034  CG1 VAL A 211     -11.143   9.878 -11.859  1.00 97.18           C  
ATOM   3035 HG11 VAL A 211     -10.767   8.856 -11.809  1.00 97.18           H  
ATOM   3036 HG12 VAL A 211     -11.900   9.920 -12.642  1.00 97.18           H  
ATOM   3037 HG13 VAL A 211     -11.622  10.140 -10.916  1.00 97.18           H  
ATOM   3038  CG2 VAL A 211     -10.621  12.279 -12.146  1.00 97.18           C  
ATOM   3039 HG21 VAL A 211      -9.904  13.015 -12.510  1.00 97.18           H  
ATOM   3040 HG22 VAL A 211     -11.505  12.313 -12.781  1.00 97.18           H  
ATOM   3041 HG23 VAL A 211     -10.915  12.524 -11.125  1.00 97.18           H  
ATOM   3042  N   GLY A 212      -8.604   8.788  -9.925  1.00 98.36           N  
ATOM   3043  H   GLY A 212      -9.253   9.263  -9.313  1.00 98.36           H  
ATOM   3044  CA  GLY A 212      -8.151   7.463  -9.511  1.00 98.36           C  
ATOM   3045  HA2 GLY A 212      -8.768   7.141  -8.672  1.00 98.36           H  
ATOM   3046  HA3 GLY A 212      -8.301   6.752 -10.324  1.00 98.36           H  
ATOM   3047  C   GLY A 212      -6.687   7.379  -9.068  1.00 98.36           C  
ATOM   3048  O   GLY A 212      -6.220   6.274  -8.804  1.00 98.36           O  
ATOM   3049  N   ARG A 213      -5.934   8.487  -8.976  1.00 98.42           N  
ATOM   3050  H   ARG A 213      -6.347   9.369  -9.242  1.00 98.42           H  
ATOM   3051  CA  ARG A 213      -4.582   8.466  -8.383  1.00 98.42           C  
ATOM   3052  HA  ARG A 213      -4.040   7.621  -8.808  1.00 98.42           H  
ATOM   3053  C   ARG A 213      -4.682   8.240  -6.879  1.00 98.42           C  
ATOM   3054  CB  ARG A 213      -3.796   9.745  -8.728  1.00 98.42           C  
ATOM   3055  HB2 ARG A 213      -3.715   9.803  -9.814  1.00 98.42           H  
ATOM   3056  HB3 ARG A 213      -4.357  10.620  -8.398  1.00 98.42           H  
ATOM   3057  O   ARG A 213      -5.319   9.035  -6.175  1.00 98.42           O  
ATOM   3058  CG  ARG A 213      -2.365   9.808  -8.149  1.00 98.42           C  
ATOM   3059  HG2 ARG A 213      -1.899   8.823  -8.190  1.00 98.42           H  
ATOM   3060  HG3 ARG A 213      -1.787  10.485  -8.779  1.00 98.42           H  
ATOM   3061  CD  ARG A 213      -2.326  10.357  -6.713  1.00 98.42           C  
ATOM   3062  HD2 ARG A 213      -2.847   9.673  -6.043  1.00 98.42           H  
ATOM   3063  HD3 ARG A 213      -2.844  11.316  -6.699  1.00 98.42           H  
ATOM   3064  NE  ARG A 213      -0.963  10.544  -6.181  1.00 98.42           N  
ATOM   3065  HE  ARG A 213      -0.168  10.299  -6.753  1.00 98.42           H  
ATOM   3066  NH1 ARG A 213      -1.606  11.223  -4.085  1.00 98.42           N  
ATOM   3067 HH11 ARG A 213      -1.349  11.495  -3.147  1.00 98.42           H  
ATOM   3068 HH12 ARG A 213      -2.546  10.921  -4.301  1.00 98.42           H  
ATOM   3069  NH2 ARG A 213       0.551  11.168  -4.603  1.00 98.42           N  
ATOM   3070 HH21 ARG A 213       1.282  11.039  -5.288  1.00 98.42           H  
ATOM   3071 HH22 ARG A 213       0.806  11.544  -3.701  1.00 98.42           H  
ATOM   3072  CZ  ARG A 213      -0.675  10.970  -4.968  1.00 98.42           C  
ATOM   3073  N   VAL A 214      -3.926   7.261  -6.388  1.00 98.80           N  
ATOM   3074  H   VAL A 214      -3.402   6.697  -7.042  1.00 98.80           H  
ATOM   3075  CA  VAL A 214      -3.789   6.936  -4.962  1.00 98.80           C  
ATOM   3076  HA  VAL A 214      -4.503   7.529  -4.392  1.00 98.80           H  
ATOM   3077  C   VAL A 214      -2.378   7.289  -4.477  1.00 98.80           C  
ATOM   3078  CB  VAL A 214      -4.136   5.457  -4.716  1.00 98.80           C  
ATOM   3079  HB  VAL A 214      -3.410   4.833  -5.237  1.00 98.80           H  
ATOM   3080  O   VAL A 214      -1.389   7.014  -5.154  1.00 98.80           O  
ATOM   3081  CG1 VAL A 214      -4.101   5.125  -3.224  1.00 98.80           C  
ATOM   3082 HG11 VAL A 214      -3.085   5.214  -2.841  1.00 98.80           H  
ATOM   3083 HG12 VAL A 214      -4.430   4.099  -3.062  1.00 98.80           H  
ATOM   3084 HG13 VAL A 214      -4.761   5.810  -2.692  1.00 98.80           H  
ATOM   3085  CG2 VAL A 214      -5.542   5.107  -5.226  1.00 98.80           C  
ATOM   3086 HG21 VAL A 214      -5.598   5.235  -6.307  1.00 98.80           H  
ATOM   3087 HG22 VAL A 214      -5.774   4.066  -5.003  1.00 98.80           H  
ATOM   3088 HG23 VAL A 214      -6.285   5.751  -4.754  1.00 98.80           H  
ATOM   3089  N   GLY A 215      -2.289   7.969  -3.330  1.00 98.38           N  
ATOM   3090  H   GLY A 215      -3.141   8.097  -2.803  1.00 98.38           H  
ATOM   3091  CA  GLY A 215      -1.018   8.318  -2.679  1.00 98.38           C  
ATOM   3092  HA2 GLY A 215      -1.124   9.289  -2.196  1.00 98.38           H  
ATOM   3093  HA3 GLY A 215      -0.221   8.387  -3.419  1.00 98.38           H  
ATOM   3094  C   GLY A 215      -0.589   7.313  -1.611  1.00 98.38           C  
ATOM   3095  O   GLY A 215      -1.125   6.219  -1.525  1.00 98.38           O  
ATOM   3096  N   ASP A 216       0.333   7.722  -0.739  1.00 98.78           N  
ATOM   3097  H   ASP A 216       0.679   8.670  -0.778  1.00 98.78           H  
ATOM   3098  CA  ASP A 216       0.817   6.934   0.404  1.00 98.78           C  
ATOM   3099  HA  ASP A 216       1.105   5.939   0.065  1.00 98.78           H  
ATOM   3100  C   ASP A 216      -0.223   6.767   1.522  1.00 98.78           C  
ATOM   3101  CB  ASP A 216       2.073   7.615   0.968  1.00 98.78           C  
ATOM   3102  HB2 ASP A 216       2.808   7.722   0.171  1.00 98.78           H  
ATOM   3103  HB3 ASP A 216       2.508   6.973   1.734  1.00 98.78           H  
ATOM   3104  O   ASP A 216      -0.188   5.787   2.261  1.00 98.78           O  
ATOM   3105  CG  ASP A 216       1.764   8.992   1.569  1.00 98.78           C  
ATOM   3106  OD1 ASP A 216       1.247   9.849   0.809  1.00 98.78           O  
ATOM   3107  OD2 ASP A 216       1.971   9.165   2.786  1.00 98.78           O  
ATOM   3108  N   THR A 217      -1.151   7.718   1.652  1.00 98.86           N  
ATOM   3109  H   THR A 217      -1.094   8.491   1.004  1.00 98.86           H  
ATOM   3110  CA  THR A 217      -2.086   7.822   2.784  1.00 98.86           C  
ATOM   3111  HA  THR A 217      -1.498   8.030   3.678  1.00 98.86           H  
ATOM   3112  C   THR A 217      -2.868   6.536   3.099  1.00 98.86           C  
ATOM   3113  CB  THR A 217      -3.025   9.015   2.569  1.00 98.86           C  
ATOM   3114  HB  THR A 217      -3.486   8.943   1.583  1.00 98.86           H  
ATOM   3115  O   THR A 217      -2.871   6.149   4.267  1.00 98.86           O  
ATOM   3116  CG2 THR A 217      -4.139   9.111   3.612  1.00 98.86           C  
ATOM   3117 HG21 THR A 217      -3.790   8.763   4.584  1.00 98.86           H  
ATOM   3118 HG22 THR A 217      -4.975   8.483   3.304  1.00 98.86           H  
ATOM   3119 HG23 THR A 217      -4.488  10.140   3.696  1.00 98.86           H  
ATOM   3120  OG1 THR A 217      -2.248  10.198   2.590  1.00 98.86           O  
ATOM   3121  HG1 THR A 217      -1.326   9.932   2.572  1.00 98.86           H  
ATOM   3122  N   PRO A 218      -3.503   5.834   2.140  1.00 98.96           N  
ATOM   3123  CA  PRO A 218      -4.233   4.600   2.439  1.00 98.96           C  
ATOM   3124  HA  PRO A 218      -4.747   4.694   3.396  1.00 98.96           H  
ATOM   3125  C   PRO A 218      -3.344   3.344   2.495  1.00 98.96           C  
ATOM   3126  CB  PRO A 218      -5.293   4.509   1.346  1.00 98.96           C  
ATOM   3127  HB2 PRO A 218      -5.628   3.488   1.159  1.00 98.96           H  
ATOM   3128  HB3 PRO A 218      -6.137   5.140   1.624  1.00 98.96           H  
ATOM   3129  O   PRO A 218      -3.852   2.243   2.694  1.00 98.96           O  
ATOM   3130  CG  PRO A 218      -4.583   5.109   0.140  1.00 98.96           C  
ATOM   3131  HG2 PRO A 218      -5.302   5.516  -0.571  1.00 98.96           H  
ATOM   3132  HG3 PRO A 218      -3.952   4.355  -0.329  1.00 98.96           H  
ATOM   3133  CD  PRO A 218      -3.715   6.209   0.748  1.00 98.96           C  
ATOM   3134  HD2 PRO A 218      -4.245   7.160   0.693  1.00 98.96           H  
ATOM   3135  HD3 PRO A 218      -2.770   6.270   0.208  1.00 98.96           H  
ATOM   3136  N   LEU A 219      -2.029   3.469   2.292  1.00 98.94           N  
ATOM   3137  H   LEU A 219      -1.630   4.394   2.216  1.00 98.94           H  
ATOM   3138  CA  LEU A 219      -1.114   2.337   2.156  1.00 98.94           C  
ATOM   3139  HA  LEU A 219      -1.681   1.438   1.916  1.00 98.94           H  
ATOM   3140  C   LEU A 219      -0.372   2.088   3.471  1.00 98.94           C  
ATOM   3141  CB  LEU A 219      -0.153   2.603   0.990  1.00 98.94           C  
ATOM   3142  HB2 LEU A 219       0.597   1.814   0.951  1.00 98.94           H  
ATOM   3143  HB3 LEU A 219       0.360   3.544   1.189  1.00 98.94           H  
ATOM   3144  O   LEU A 219       0.495   2.869   3.883  1.00 98.94           O  
ATOM   3145  CG  LEU A 219      -0.849   2.717  -0.376  1.00 98.94           C  
ATOM   3146  HG  LEU A 219      -1.737   3.345  -0.312  1.00 98.94           H  
ATOM   3147  CD1 LEU A 219       0.099   3.332  -1.375  1.00 98.94           C  
ATOM   3148 HD11 LEU A 219       0.394   4.317  -1.015  1.00 98.94           H  
ATOM   3149 HD12 LEU A 219       0.981   2.706  -1.507  1.00 98.94           H  
ATOM   3150 HD13 LEU A 219      -0.410   3.458  -2.331  1.00 98.94           H  
ATOM   3151  CD2 LEU A 219      -1.212   1.371  -0.967  1.00 98.94           C  
ATOM   3152 HD21 LEU A 219      -1.967   0.901  -0.337  1.00 98.94           H  
ATOM   3153 HD22 LEU A 219      -1.640   1.502  -1.961  1.00 98.94           H  
ATOM   3154 HD23 LEU A 219      -0.313   0.759  -1.039  1.00 98.94           H  
ATOM   3155  N   ILE A 220      -0.699   0.965   4.111  1.00 98.94           N  
ATOM   3156  H   ILE A 220      -1.428   0.387   3.718  1.00 98.94           H  
ATOM   3157  CA  ILE A 220      -0.055   0.526   5.350  1.00 98.94           C  
ATOM   3158  HA  ILE A 220      -0.152   1.333   6.077  1.00 98.94           H  
ATOM   3159  C   ILE A 220       1.439   0.305   5.112  1.00 98.94           C  
ATOM   3160  CB  ILE A 220      -0.749  -0.724   5.931  1.00 98.94           C  
ATOM   3161  HB  ILE A 220      -0.657  -1.537   5.210  1.00 98.94           H  
ATOM   3162  O   ILE A 220       1.846  -0.386   4.182  1.00 98.94           O  
ATOM   3163  CG1 ILE A 220      -2.259  -0.486   6.175  1.00 98.94           C  
ATOM   3164 HG12 ILE A 220      -2.757  -0.356   5.214  1.00 98.94           H  
ATOM   3165 HG13 ILE A 220      -2.684  -1.381   6.629  1.00 98.94           H  
ATOM   3166  CG2 ILE A 220      -0.060  -1.176   7.230  1.00 98.94           C  
ATOM   3167 HG21 ILE A 220       0.933  -1.570   7.011  1.00 98.94           H  
ATOM   3168 HG22 ILE A 220       0.028  -0.336   7.918  1.00 98.94           H  
ATOM   3169 HG23 ILE A 220      -0.638  -1.970   7.704  1.00 98.94           H  
ATOM   3170  CD1 ILE A 220      -2.604   0.727   7.056  1.00 98.94           C  
ATOM   3171 HD11 ILE A 220      -2.270   1.653   6.589  1.00 98.94           H  
ATOM   3172 HD12 ILE A 220      -3.686   0.789   7.174  1.00 98.94           H  
ATOM   3173 HD13 ILE A 220      -2.147   0.627   8.041  1.00 98.94           H  
ATOM   3174  N   GLY A 221       2.256   0.933   5.953  1.00 98.95           N  
ATOM   3175  H   GLY A 221       1.829   1.500   6.672  1.00 98.95           H  
ATOM   3176  CA  GLY A 221       3.710   0.957   5.838  1.00 98.95           C  
ATOM   3177  HA2 GLY A 221       4.125   1.026   6.844  1.00 98.95           H  
ATOM   3178  HA3 GLY A 221       4.052   0.028   5.382  1.00 98.95           H  
ATOM   3179  C   GLY A 221       4.273   2.119   5.015  1.00 98.95           C  
ATOM   3180  O   GLY A 221       5.433   2.465   5.212  1.00 98.95           O  
ATOM   3181  N   ALA A 222       3.482   2.790   4.173  1.00 98.89           N  
ATOM   3182  H   ALA A 222       2.526   2.486   4.055  1.00 98.89           H  
ATOM   3183  CA  ALA A 222       3.919   3.995   3.463  1.00 98.89           C  
ATOM   3184  HA  ALA A 222       5.008   4.016   3.420  1.00 98.89           H  
ATOM   3185  C   ALA A 222       3.487   5.269   4.205  1.00 98.89           C  
ATOM   3186  CB  ALA A 222       3.432   3.943   2.012  1.00 98.89           C  
ATOM   3187  HB1 ALA A 222       2.342   3.921   1.986  1.00 98.89           H  
ATOM   3188  HB2 ALA A 222       3.823   3.051   1.524  1.00 98.89           H  
ATOM   3189  HB3 ALA A 222       3.783   4.827   1.481  1.00 98.89           H  
ATOM   3190  O   ALA A 222       4.335   5.971   4.764  1.00 98.89           O  
ATOM   3191  N   GLY A 223       2.178   5.544   4.243  1.00 98.85           N  
ATOM   3192  H   GLY A 223       1.542   4.928   3.757  1.00 98.85           H  
ATOM   3193  CA  GLY A 223       1.618   6.762   4.840  1.00 98.85           C  
ATOM   3194  HA2 GLY A 223       0.776   7.095   4.232  1.00 98.85           H  
ATOM   3195  HA3 GLY A 223       2.374   7.546   4.811  1.00 98.85           H  
ATOM   3196  C   GLY A 223       1.118   6.611   6.279  1.00 98.85           C  
ATOM   3197  O   GLY A 223       0.910   7.609   6.977  1.00 98.85           O  
ATOM   3198  N   CYS A 224       0.913   5.374   6.731  1.00 98.97           N  
ATOM   3199  H   CYS A 224       1.061   4.604   6.094  1.00 98.97           H  
ATOM   3200  CA  CYS A 224       0.416   5.050   8.065  1.00 98.97           C  
ATOM   3201  HA  CYS A 224       0.705   5.834   8.766  1.00 98.97           H  
ATOM   3202  C   CYS A 224       0.994   3.717   8.543  1.00 98.97           C  
ATOM   3203  CB  CYS A 224      -1.112   4.972   8.003  1.00 98.97           C  
ATOM   3204  HB2 CYS A 224      -1.509   5.840   7.477  1.00 98.97           H  
ATOM   3205  HB3 CYS A 224      -1.411   4.075   7.460  1.00 98.97           H  
ATOM   3206  O   CYS A 224       1.012   2.743   7.787  1.00 98.97           O  
ATOM   3207  SG  CYS A 224      -1.819   4.929   9.671  1.00 98.97           S  
ATOM   3208  HG  CYS A 224      -1.776   6.250   9.868  1.00 98.97           H  
ATOM   3209  N   TYR A 225       1.469   3.657   9.786  1.00 98.98           N  
ATOM   3210  H   TYR A 225       1.466   4.493  10.353  1.00 98.98           H  
ATOM   3211  CA  TYR A 225       1.901   2.408  10.411  1.00 98.98           C  
ATOM   3212  HA  TYR A 225       1.218   1.614  10.108  1.00 98.98           H  
ATOM   3213  C   TYR A 225       1.869   2.516  11.939  1.00 98.98           C  
ATOM   3214  CB  TYR A 225       3.315   2.054   9.925  1.00 98.98           C  
ATOM   3215  HB2 TYR A 225       3.349   2.094   8.836  1.00 98.98           H  
ATOM   3216  HB3 TYR A 225       4.018   2.797  10.303  1.00 98.98           H  
ATOM   3217  O   TYR A 225       2.170   3.578  12.480  1.00 98.98           O  
ATOM   3218  CG  TYR A 225       3.764   0.676  10.352  1.00 98.98           C  
ATOM   3219  CD1 TYR A 225       4.685   0.539  11.405  1.00 98.98           C  
ATOM   3220  HD1 TYR A 225       5.088   1.417  11.889  1.00 98.98           H  
ATOM   3221  CD2 TYR A 225       3.219  -0.468   9.734  1.00 98.98           C  
ATOM   3222  HD2 TYR A 225       2.501  -0.363   8.934  1.00 98.98           H  
ATOM   3223  CE1 TYR A 225       5.063  -0.741  11.843  1.00 98.98           C  
ATOM   3224  HE1 TYR A 225       5.758  -0.837  12.664  1.00 98.98           H  
ATOM   3225  CE2 TYR A 225       3.588  -1.754  10.178  1.00 98.98           C  
ATOM   3226  HE2 TYR A 225       3.174  -2.636   9.713  1.00 98.98           H  
ATOM   3227  OH  TYR A 225       4.924  -3.111  11.663  1.00 98.98           O  
ATOM   3228  HH  TYR A 225       5.566  -2.981  12.364  1.00 98.98           H  
ATOM   3229  CZ  TYR A 225       4.519  -1.888  11.229  1.00 98.98           C  
ATOM   3230  N   ALA A 226       1.553   1.432  12.648  1.00 98.98           N  
ATOM   3231  H   ALA A 226       1.307   0.581  12.162  1.00 98.98           H  
ATOM   3232  CA  ALA A 226       1.662   1.364  14.103  1.00 98.98           C  
ATOM   3233  HA  ALA A 226       2.461   2.034  14.424  1.00 98.98           H  
ATOM   3234  C   ALA A 226       2.044  -0.041  14.574  1.00 98.98           C  
ATOM   3235  CB  ALA A 226       0.353   1.835  14.748  1.00 98.98           C  
ATOM   3236  HB1 ALA A 226       0.451   1.833  15.834  1.00 98.98           H  
ATOM   3237  HB2 ALA A 226      -0.460   1.166  14.466  1.00 98.98           H  
ATOM   3238  HB3 ALA A 226       0.118   2.846  14.416  1.00 98.98           H  
ATOM   3239  O   ALA A 226       1.528  -1.038  14.073  1.00 98.98           O  
ATOM   3240  N   ASN A 227       2.935  -0.121  15.564  1.00 98.95           N  
ATOM   3241  H   ASN A 227       3.407   0.725  15.848  1.00 98.95           H  
ATOM   3242  CA  ASN A 227       3.324  -1.370  16.214  1.00 98.95           C  
ATOM   3243  HA  ASN A 227       2.469  -2.045  16.254  1.00 98.95           H  
ATOM   3244  C   ASN A 227       3.790  -1.097  17.652  1.00 98.95           C  
ATOM   3245  CB  ASN A 227       4.422  -2.022  15.353  1.00 98.95           C  
ATOM   3246  HB2 ASN A 227       5.247  -1.318  15.240  1.00 98.95           H  
ATOM   3247  HB3 ASN A 227       4.009  -2.218  14.363  1.00 98.95           H  
ATOM   3248  O   ASN A 227       4.755  -0.364  17.857  1.00 98.95           O  
ATOM   3249  CG  ASN A 227       4.968  -3.333  15.891  1.00 98.95           C  
ATOM   3250  ND2 ASN A 227       5.844  -3.969  15.149  1.00 98.95           N  
ATOM   3251 HD21 ASN A 227       6.274  -3.492  14.369  1.00 98.95           H  
ATOM   3252 HD22 ASN A 227       6.250  -4.812  15.528  1.00 98.95           H  
ATOM   3253  OD1 ASN A 227       4.654  -3.803  16.974  1.00 98.95           O  
ATOM   3254  N   ASN A 228       3.165  -1.742  18.642  1.00 98.81           N  
ATOM   3255  H   ASN A 228       2.383  -2.334  18.403  1.00 98.81           H  
ATOM   3256  CA  ASN A 228       3.501  -1.616  20.068  1.00 98.81           C  
ATOM   3257  HA  ASN A 228       3.358  -0.582  20.381  1.00 98.81           H  
ATOM   3258  C   ASN A 228       4.959  -1.974  20.395  1.00 98.81           C  
ATOM   3259  CB  ASN A 228       2.556  -2.501  20.901  1.00 98.81           C  
ATOM   3260  HB2 ASN A 228       2.392  -3.457  20.404  1.00 98.81           H  
ATOM   3261  HB3 ASN A 228       3.023  -2.695  21.867  1.00 98.81           H  
ATOM   3262  O   ASN A 228       5.461  -1.590  21.448  1.00 98.81           O  
ATOM   3263  CG  ASN A 228       1.216  -1.856  21.190  1.00 98.81           C  
ATOM   3264  ND2 ASN A 228       0.479  -2.412  22.126  1.00 98.81           N  
ATOM   3265 HD21 ASN A 228       0.834  -3.192  22.660  1.00 98.81           H  
ATOM   3266 HD22 ASN A 228      -0.399  -1.979  22.374  1.00 98.81           H  
ATOM   3267  OD1 ASN A 228       0.831  -0.863  20.602  1.00 98.81           O  
ATOM   3268  N   ARG A 229       5.648  -2.722  19.526  1.00 98.40           N  
ATOM   3269  H   ARG A 229       5.172  -3.024  18.688  1.00 98.40           H  
ATOM   3270  CA  ARG A 229       7.070  -3.060  19.696  1.00 98.40           C  
ATOM   3271  HA  ARG A 229       7.275  -3.244  20.750  1.00 98.40           H  
ATOM   3272  C   ARG A 229       8.014  -1.932  19.291  1.00 98.40           C  
ATOM   3273  CB  ARG A 229       7.400  -4.321  18.888  1.00 98.40           C  
ATOM   3274  HB2 ARG A 229       8.477  -4.484  18.923  1.00 98.40           H  
ATOM   3275  HB3 ARG A 229       7.118  -4.166  17.846  1.00 98.40           H  
ATOM   3276  O   ARG A 229       9.184  -1.977  19.655  1.00 98.40           O  
ATOM   3277  CG  ARG A 229       6.696  -5.565  19.446  1.00 98.40           C  
ATOM   3278  HG2 ARG A 229       7.108  -5.799  20.428  1.00 98.40           H  
ATOM   3279  HG3 ARG A 229       5.629  -5.371  19.556  1.00 98.40           H  
ATOM   3280  CD  ARG A 229       6.860  -6.776  18.522  1.00 98.40           C  
ATOM   3281  HD2 ARG A 229       6.351  -6.561  17.582  1.00 98.40           H  
ATOM   3282  HD3 ARG A 229       6.357  -7.622  18.991  1.00 98.40           H  
ATOM   3283  NE  ARG A 229       8.275  -7.096  18.239  1.00 98.40           N  
ATOM   3284  HE  ARG A 229       8.869  -6.333  17.947  1.00 98.40           H  
ATOM   3285  NH1 ARG A 229       8.145  -9.393  18.301  1.00 98.40           N  
ATOM   3286 HH11 ARG A 229       7.153  -9.321  18.474  1.00 98.40           H  
ATOM   3287 HH12 ARG A 229       8.549 -10.286  18.056  1.00 98.40           H  
ATOM   3288  NH2 ARG A 229      10.054  -8.391  17.735  1.00 98.40           N  
ATOM   3289 HH21 ARG A 229      10.384  -7.630  17.159  1.00 98.40           H  
ATOM   3290 HH22 ARG A 229      10.468  -9.296  17.561  1.00 98.40           H  
ATOM   3291  CZ  ARG A 229       8.817  -8.290  18.109  1.00 98.40           C  
ATOM   3292  N   THR A 230       7.544  -0.965  18.509  1.00 98.78           N  
ATOM   3293  H   THR A 230       6.564  -0.966  18.266  1.00 98.78           H  
ATOM   3294  CA  THR A 230       8.399   0.042  17.880  1.00 98.78           C  
ATOM   3295  HA  THR A 230       9.342   0.100  18.423  1.00 98.78           H  
ATOM   3296  C   THR A 230       7.778   1.426  17.985  1.00 98.78           C  
ATOM   3297  CB  THR A 230       8.756  -0.326  16.428  1.00 98.78           C  
ATOM   3298  HB  THR A 230       9.307   0.500  15.978  1.00 98.78           H  
ATOM   3299  O   THR A 230       8.149   2.173  18.893  1.00 98.78           O  
ATOM   3300  CG2 THR A 230       9.604  -1.587  16.328  1.00 98.78           C  
ATOM   3301 HG21 THR A 230      10.532  -1.457  16.885  1.00 98.78           H  
ATOM   3302 HG22 THR A 230       9.838  -1.760  15.278  1.00 98.78           H  
ATOM   3303 HG23 THR A 230       9.064  -2.452  16.712  1.00 98.78           H  
ATOM   3304  OG1 THR A 230       7.598  -0.581  15.670  1.00 98.78           O  
ATOM   3305  HG1 THR A 230       7.880  -0.720  14.763  1.00 98.78           H  
ATOM   3306  N   VAL A 231       6.877   1.772  17.064  1.00 98.95           N  
ATOM   3307  H   VAL A 231       6.569   1.048  16.430  1.00 98.95           H  
ATOM   3308  CA  VAL A 231       6.482   3.145  16.743  1.00 98.95           C  
ATOM   3309  HA  VAL A 231       6.392   3.703  17.674  1.00 98.95           H  
ATOM   3310  C   VAL A 231       5.116   3.201  16.050  1.00 98.95           C  
ATOM   3311  CB  VAL A 231       7.595   3.785  15.880  1.00 98.95           C  
ATOM   3312  HB  VAL A 231       8.538   3.628  16.404  1.00 98.95           H  
ATOM   3313  O   VAL A 231       4.736   2.278  15.328  1.00 98.95           O  
ATOM   3314  CG1 VAL A 231       7.731   3.137  14.495  1.00 98.95           C  
ATOM   3315 HG11 VAL A 231       7.902   2.066  14.602  1.00 98.95           H  
ATOM   3316 HG12 VAL A 231       8.579   3.572  13.966  1.00 98.95           H  
ATOM   3317 HG13 VAL A 231       6.827   3.290  13.906  1.00 98.95           H  
ATOM   3318  CG2 VAL A 231       7.455   5.295  15.709  1.00 98.95           C  
ATOM   3319 HG21 VAL A 231       6.542   5.536  15.164  1.00 98.95           H  
ATOM   3320 HG22 VAL A 231       7.449   5.781  16.684  1.00 98.95           H  
ATOM   3321 HG23 VAL A 231       8.305   5.670  15.140  1.00 98.95           H  
ATOM   3322  N   ALA A 232       4.390   4.300  16.255  1.00 98.98           N  
ATOM   3323  H   ALA A 232       4.750   4.976  16.913  1.00 98.98           H  
ATOM   3324  CA  ALA A 232       3.295   4.752  15.400  1.00 98.98           C  
ATOM   3325  HA  ALA A 232       3.010   3.953  14.716  1.00 98.98           H  
ATOM   3326  C   ALA A 232       3.752   5.939  14.548  1.00 98.98           C  
ATOM   3327  CB  ALA A 232       2.076   5.107  16.253  1.00 98.98           C  
ATOM   3328  HB1 ALA A 232       1.348   5.642  15.643  1.00 98.98           H  
ATOM   3329  HB2 ALA A 232       1.606   4.195  16.621  1.00 98.98           H  
ATOM   3330  HB3 ALA A 232       2.368   5.742  17.090  1.00 98.98           H  
ATOM   3331  O   ALA A 232       4.382   6.854  15.077  1.00 98.98           O  
ATOM   3332  N   VAL A 233       3.426   5.933  13.253  1.00 98.99           N  
ATOM   3333  H   VAL A 233       2.883   5.154  12.910  1.00 98.99           H  
ATOM   3334  CA  VAL A 233       3.849   6.931  12.260  1.00 98.99           C  
ATOM   3335  HA  VAL A 233       4.200   7.814  12.792  1.00 98.99           H  
ATOM   3336  C   VAL A 233       2.680   7.336  11.357  1.00 98.99           C  
ATOM   3337  CB  VAL A 233       5.011   6.416  11.385  1.00 98.99           C  
ATOM   3338  HB  VAL A 233       4.640   5.623  10.735  1.00 98.99           H  
ATOM   3339  O   VAL A 233       1.947   6.480  10.858  1.00 98.99           O  
ATOM   3340  CG1 VAL A 233       5.560   7.548  10.507  1.00 98.99           C  
ATOM   3341 HG11 VAL A 233       6.449   7.216   9.971  1.00 98.99           H  
ATOM   3342 HG12 VAL A 233       4.823   7.848   9.763  1.00 98.99           H  
ATOM   3343 HG13 VAL A 233       5.817   8.408  11.126  1.00 98.99           H  
ATOM   3344  CG2 VAL A 233       6.172   5.838  12.202  1.00 98.99           C  
ATOM   3345 HG21 VAL A 233       6.978   5.533  11.534  1.00 98.99           H  
ATOM   3346 HG22 VAL A 233       6.541   6.577  12.913  1.00 98.99           H  
ATOM   3347 HG23 VAL A 233       5.830   4.950  12.733  1.00 98.99           H  
ATOM   3348  N   SER A 234       2.552   8.638  11.097  1.00 98.97           N  
ATOM   3349  H   SER A 234       3.196   9.270  11.551  1.00 98.97           H  
ATOM   3350  CA  SER A 234       1.688   9.200  10.051  1.00 98.97           C  
ATOM   3351  HA  SER A 234       1.349   8.397   9.396  1.00 98.97           H  
ATOM   3352  C   SER A 234       2.466  10.209   9.206  1.00 98.97           C  
ATOM   3353  CB  SER A 234       0.451   9.854  10.669  1.00 98.97           C  
ATOM   3354  HB2 SER A 234       0.761  10.614  11.386  1.00 98.97           H  
ATOM   3355  HB3 SER A 234      -0.148   9.102  11.182  1.00 98.97           H  
ATOM   3356  O   SER A 234       3.170  11.064   9.747  1.00 98.97           O  
ATOM   3357  OG  SER A 234      -0.318  10.463   9.656  1.00 98.97           O  
ATOM   3358  HG  SER A 234      -0.896   9.788   9.294  1.00 98.97           H  
ATOM   3359  N   CYS A 235       2.339  10.111   7.883  1.00 98.91           N  
ATOM   3360  H   CYS A 235       1.729   9.395   7.516  1.00 98.91           H  
ATOM   3361  CA  CYS A 235       3.129  10.867   6.912  1.00 98.91           C  
ATOM   3362  HA  CYS A 235       3.965  11.355   7.414  1.00 98.91           H  
ATOM   3363  C   CYS A 235       2.316  11.960   6.199  1.00 98.91           C  
ATOM   3364  CB  CYS A 235       3.700   9.877   5.893  1.00 98.91           C  
ATOM   3365  HB2 CYS A 235       4.245  10.419   5.121  1.00 98.91           H  
ATOM   3366  HB3 CYS A 235       2.865   9.380   5.399  1.00 98.91           H  
ATOM   3367  O   CYS A 235       1.088  11.915   6.126  1.00 98.91           O  
ATOM   3368  SG  CYS A 235       4.789   8.652   6.693  1.00 98.91           S  
ATOM   3369  HG  CYS A 235       4.656   7.693   5.773  1.00 98.91           H  
ATOM   3370  N   THR A 236       3.017  12.937   5.621  1.00 98.68           N  
ATOM   3371  H   THR A 236       4.013  12.968   5.786  1.00 98.68           H  
ATOM   3372  CA  THR A 236       2.469  13.896   4.654  1.00 98.68           C  
ATOM   3373  HA  THR A 236       1.684  13.400   4.083  1.00 98.68           H  
ATOM   3374  C   THR A 236       3.552  14.341   3.678  1.00 98.68           C  
ATOM   3375  CB  THR A 236       1.840  15.123   5.342  1.00 98.68           C  
ATOM   3376  HB  THR A 236       0.903  14.809   5.802  1.00 98.68           H  
ATOM   3377  O   THR A 236       4.567  14.902   4.088  1.00 98.68           O  
ATOM   3378  CG2 THR A 236       2.705  15.810   6.406  1.00 98.68           C  
ATOM   3379 HG21 THR A 236       2.941  15.102   7.201  1.00 98.68           H  
ATOM   3380 HG22 THR A 236       2.145  16.631   6.852  1.00 98.68           H  
ATOM   3381 HG23 THR A 236       3.634  16.194   5.985  1.00 98.68           H  
ATOM   3382  OG1 THR A 236       1.543  16.095   4.363  1.00 98.68           O  
ATOM   3383  HG1 THR A 236       2.386  16.480   4.113  1.00 98.68           H  
ATOM   3384  N   GLY A 237       3.334  14.186   2.372  1.00 97.31           N  
ATOM   3385  H   GLY A 237       2.522  13.682   2.048  1.00 97.31           H  
ATOM   3386  CA  GLY A 237       4.328  14.614   1.391  1.00 97.31           C  
ATOM   3387  HA2 GLY A 237       4.450  15.697   1.420  1.00 97.31           H  
ATOM   3388  HA3 GLY A 237       5.287  14.188   1.684  1.00 97.31           H  
ATOM   3389  C   GLY A 237       4.051  14.180  -0.042  1.00 97.31           C  
ATOM   3390  O   GLY A 237       2.911  13.946  -0.446  1.00 97.31           O  
ATOM   3391  N   THR A 238       5.135  14.073  -0.803  1.00 96.54           N  
ATOM   3392  H   THR A 238       6.003  14.368  -0.380  1.00 96.54           H  
ATOM   3393  CA  THR A 238       5.211  13.455  -2.135  1.00 96.54           C  
ATOM   3394  HA  THR A 238       4.500  13.941  -2.802  1.00 96.54           H  
ATOM   3395  C   THR A 238       4.850  11.970  -2.063  1.00 96.54           C  
ATOM   3396  CB  THR A 238       6.623  13.612  -2.734  1.00 96.54           C  
ATOM   3397  HB  THR A 238       6.732  12.934  -3.580  1.00 96.54           H  
ATOM   3398  O   THR A 238       5.723  11.112  -1.957  1.00 96.54           O  
ATOM   3399  CG2 THR A 238       6.892  15.026  -3.221  1.00 96.54           C  
ATOM   3400 HG21 THR A 238       6.131  15.325  -3.941  1.00 96.54           H  
ATOM   3401 HG22 THR A 238       7.865  15.063  -3.711  1.00 96.54           H  
ATOM   3402 HG23 THR A 238       6.892  15.713  -2.374  1.00 96.54           H  
ATOM   3403  OG1 THR A 238       7.621  13.332  -1.775  1.00 96.54           O  
ATOM   3404  HG1 THR A 238       7.566  13.985  -1.073  1.00 96.54           H  
ATOM   3405  N   GLY A 239       3.551  11.659  -2.093  1.00 97.97           N  
ATOM   3406  H   GLY A 239       2.902  12.428  -2.009  1.00 97.97           H  
ATOM   3407  CA  GLY A 239       3.049  10.303  -1.841  1.00 97.97           C  
ATOM   3408  HA2 GLY A 239       3.160  10.088  -0.778  1.00 97.97           H  
ATOM   3409  HA3 GLY A 239       1.989  10.253  -2.092  1.00 97.97           H  
ATOM   3410  C   GLY A 239       3.782   9.204  -2.618  1.00 97.97           C  
ATOM   3411  O   GLY A 239       4.095   8.163  -2.058  1.00 97.97           O  
ATOM   3412  N   GLU A 240       4.160   9.460  -3.868  1.00 98.23           N  
ATOM   3413  H   GLU A 240       3.860  10.323  -4.298  1.00 98.23           H  
ATOM   3414  CA  GLU A 240       4.970   8.565  -4.696  1.00 98.23           C  
ATOM   3415  HA  GLU A 240       4.450   7.619  -4.850  1.00 98.23           H  
ATOM   3416  C   GLU A 240       6.302   8.159  -4.063  1.00 98.23           C  
ATOM   3417  CB  GLU A 240       5.177   9.200  -6.074  1.00 98.23           C  
ATOM   3418  HB2 GLU A 240       5.560  10.216  -5.976  1.00 98.23           H  
ATOM   3419  HB3 GLU A 240       5.930   8.613  -6.601  1.00 98.23           H  
ATOM   3420  O   GLU A 240       6.648   6.978  -4.071  1.00 98.23           O  
ATOM   3421  CG  GLU A 240       3.896   9.180  -6.924  1.00 98.23           C  
ATOM   3422  HG2 GLU A 240       4.228   9.291  -7.957  1.00 98.23           H  
ATOM   3423  HG3 GLU A 240       3.431   8.198  -6.839  1.00 98.23           H  
ATOM   3424  CD  GLU A 240       2.838  10.257  -6.608  1.00 98.23           C  
ATOM   3425  OE1 GLU A 240       1.692  10.162  -7.115  1.00 98.23           O  
ATOM   3426  OE2 GLU A 240       3.052  11.129  -5.735  1.00 98.23           O  
ATOM   3427  N   MET A 241       7.029   9.094  -3.456  1.00 98.43           N  
ATOM   3428  H   MET A 241       6.643  10.022  -3.358  1.00 98.43           H  
ATOM   3429  CA  MET A 241       8.307   8.792  -2.807  1.00 98.43           C  
ATOM   3430  HA  MET A 241       8.848   8.074  -3.422  1.00 98.43           H  
ATOM   3431  C   MET A 241       8.106   8.122  -1.449  1.00 98.43           C  
ATOM   3432  CB  MET A 241       9.173  10.055  -2.695  1.00 98.43           C  
ATOM   3433  HB2 MET A 241       8.702  10.764  -2.014  1.00 98.43           H  
ATOM   3434  HB3 MET A 241      10.149   9.778  -2.298  1.00 98.43           H  
ATOM   3435  O   MET A 241       8.869   7.223  -1.105  1.00 98.43           O  
ATOM   3436  CG  MET A 241       9.374  10.734  -4.053  1.00 98.43           C  
ATOM   3437  HG2 MET A 241      10.103  11.537  -3.948  1.00 98.43           H  
ATOM   3438  HG3 MET A 241       8.427  11.185  -4.349  1.00 98.43           H  
ATOM   3439  SD  MET A 241       9.928   9.636  -5.382  1.00 98.43           S  
ATOM   3440  CE  MET A 241       9.367  10.643  -6.780  1.00 98.43           C  
ATOM   3441  HE1 MET A 241       9.797  11.641  -6.698  1.00 98.43           H  
ATOM   3442  HE2 MET A 241       8.280  10.722  -6.766  1.00 98.43           H  
ATOM   3443  HE3 MET A 241       9.683  10.209  -7.729  1.00 98.43           H  
ATOM   3444  N   PHE A 242       7.044   8.477  -0.718  1.00 98.72           N  
ATOM   3445  H   PHE A 242       6.440   9.206  -1.071  1.00 98.72           H  
ATOM   3446  CA  PHE A 242       6.670   7.785   0.521  1.00 98.72           C  
ATOM   3447  HA  PHE A 242       7.541   7.755   1.176  1.00 98.72           H  
ATOM   3448  C   PHE A 242       6.270   6.321   0.274  1.00 98.72           C  
ATOM   3449  CB  PHE A 242       5.552   8.552   1.241  1.00 98.72           C  
ATOM   3450  HB2 PHE A 242       5.041   7.867   1.917  1.00 98.72           H  
ATOM   3451  HB3 PHE A 242       4.817   8.894   0.513  1.00 98.72           H  
ATOM   3452  O   PHE A 242       6.625   5.451   1.068  1.00 98.72           O  
ATOM   3453  CG  PHE A 242       6.031   9.739   2.053  1.00 98.72           C  
ATOM   3454  CD1 PHE A 242       6.171   9.629   3.448  1.00 98.72           C  
ATOM   3455  HD1 PHE A 242       5.912   8.703   3.939  1.00 98.72           H  
ATOM   3456  CD2 PHE A 242       6.334  10.959   1.426  1.00 98.72           C  
ATOM   3457  HD2 PHE A 242       6.255  11.050   0.353  1.00 98.72           H  
ATOM   3458  CE1 PHE A 242       6.604  10.731   4.209  1.00 98.72           C  
ATOM   3459  HE1 PHE A 242       6.695  10.645   5.282  1.00 98.72           H  
ATOM   3460  CE2 PHE A 242       6.757  12.060   2.184  1.00 98.72           C  
ATOM   3461  HE2 PHE A 242       7.013  12.984   1.686  1.00 98.72           H  
ATOM   3462  CZ  PHE A 242       6.880  11.954   3.579  1.00 98.72           C  
ATOM   3463  HZ  PHE A 242       7.200  12.803   4.165  1.00 98.72           H  
ATOM   3464  N   MET A 243       5.599   6.032  -0.848  1.00 98.88           N  
ATOM   3465  H   MET A 243       5.275   6.802  -1.416  1.00 98.88           H  
ATOM   3466  CA  MET A 243       5.298   4.668  -1.299  1.00 98.88           C  
ATOM   3467  HA  MET A 243       4.818   4.115  -0.491  1.00 98.88           H  
ATOM   3468  C   MET A 243       6.568   3.897  -1.668  1.00 98.88           C  
ATOM   3469  CB  MET A 243       4.345   4.699  -2.505  1.00 98.88           C  
ATOM   3470  HB2 MET A 243       4.304   3.702  -2.943  1.00 98.88           H  
ATOM   3471  HB3 MET A 243       4.717   5.389  -3.263  1.00 98.88           H  
ATOM   3472  O   MET A 243       6.796   2.803  -1.162  1.00 98.88           O  
ATOM   3473  CG  MET A 243       2.924   5.093  -2.112  1.00 98.88           C  
ATOM   3474  HG2 MET A 243       2.607   4.405  -1.328  1.00 98.88           H  
ATOM   3475  HG3 MET A 243       2.908   6.098  -1.691  1.00 98.88           H  
ATOM   3476  SD  MET A 243       1.726   4.997  -3.475  1.00 98.88           S  
ATOM   3477  CE  MET A 243       2.016   6.537  -4.343  1.00 98.88           C  
ATOM   3478  HE1 MET A 243       2.991   6.456  -4.823  1.00 98.88           H  
ATOM   3479  HE2 MET A 243       1.993   7.371  -3.642  1.00 98.88           H  
ATOM   3480  HE3 MET A 243       1.247   6.674  -5.104  1.00 98.88           H  
ATOM   3481  N   ARG A 244       7.428   4.476  -2.515  1.00 98.84           N  
ATOM   3482  H   ARG A 244       7.177   5.377  -2.897  1.00 98.84           H  
ATOM   3483  CA  ARG A 244       8.670   3.831  -2.984  1.00 98.84           C  
ATOM   3484  HA  ARG A 244       8.433   2.854  -3.406  1.00 98.84           H  
ATOM   3485  C   ARG A 244       9.672   3.571  -1.854  1.00 98.84           C  
ATOM   3486  CB  ARG A 244       9.305   4.712  -4.070  1.00 98.84           C  
ATOM   3487  HB2 ARG A 244      10.302   4.334  -4.294  1.00 98.84           H  
ATOM   3488  HB3 ARG A 244       9.408   5.725  -3.681  1.00 98.84           H  
ATOM   3489  O   ARG A 244      10.400   2.578  -1.890  1.00 98.84           O  
ATOM   3490  CG  ARG A 244       8.489   4.740  -5.376  1.00 98.84           C  
ATOM   3491  HG2 ARG A 244       8.633   3.803  -5.914  1.00 98.84           H  
ATOM   3492  HG3 ARG A 244       7.425   4.832  -5.156  1.00 98.84           H  
ATOM   3493  CD  ARG A 244       8.905   5.919  -6.267  1.00 98.84           C  
ATOM   3494  HD2 ARG A 244       8.269   5.924  -7.152  1.00 98.84           H  
ATOM   3495  HD3 ARG A 244       8.745   6.849  -5.721  1.00 98.84           H  
ATOM   3496  NE  ARG A 244      10.318   5.812  -6.674  1.00 98.84           N  
ATOM   3497  HE  ARG A 244      10.766   4.931  -6.463  1.00 98.84           H  
ATOM   3498  NH1 ARG A 244      10.498   7.759  -7.850  1.00 98.84           N  
ATOM   3499 HH11 ARG A 244       9.560   7.998  -7.564  1.00 98.84           H  
ATOM   3500 HH12 ARG A 244      11.046   8.417  -8.386  1.00 98.84           H  
ATOM   3501  NH2 ARG A 244      12.263   6.431  -7.704  1.00 98.84           N  
ATOM   3502 HH21 ARG A 244      12.724   5.564  -7.465  1.00 98.84           H  
ATOM   3503 HH22 ARG A 244      12.783   7.104  -8.248  1.00 98.84           H  
ATOM   3504  CZ  ARG A 244      11.020   6.663  -7.394  1.00 98.84           C  
ATOM   3505  N   ALA A 245       9.719   4.456  -0.857  1.00 98.77           N  
ATOM   3506  H   ALA A 245       9.152   5.288  -0.932  1.00 98.77           H  
ATOM   3507  CA  ALA A 245      10.573   4.320   0.321  1.00 98.77           C  
ATOM   3508  HA  ALA A 245      11.501   3.828   0.030  1.00 98.77           H  
ATOM   3509  C   ALA A 245       9.952   3.475   1.442  1.00 98.77           C  
ATOM   3510  CB  ALA A 245      10.920   5.719   0.837  1.00 98.77           C  
ATOM   3511  HB1 ALA A 245      11.381   6.309   0.044  1.00 98.77           H  
ATOM   3512  HB2 ALA A 245      10.012   6.223   1.167  1.00 98.77           H  
ATOM   3513  HB3 ALA A 245      11.608   5.644   1.679  1.00 98.77           H  
ATOM   3514  O   ALA A 245      10.684   3.079   2.346  1.00 98.77           O  
ATOM   3515  N   VAL A 246       8.641   3.205   1.388  1.00 98.89           N  
ATOM   3516  H   VAL A 246       8.112   3.536   0.594  1.00 98.89           H  
ATOM   3517  CA  VAL A 246       7.887   2.513   2.447  1.00 98.89           C  
ATOM   3518  HA  VAL A 246       6.830   2.638   2.209  1.00 98.89           H  
ATOM   3519  C   VAL A 246       8.111   3.200   3.809  1.00 98.89           C  
ATOM   3520  CB  VAL A 246       8.175   0.992   2.436  1.00 98.89           C  
ATOM   3521  HB  VAL A 246       9.122   0.794   2.938  1.00 98.89           H  
ATOM   3522  O   VAL A 246       8.439   2.573   4.815  1.00 98.89           O  
ATOM   3523  CG1 VAL A 246       7.061   0.219   3.142  1.00 98.89           C  
ATOM   3524 HG11 VAL A 246       7.348  -0.831   3.203  1.00 98.89           H  
ATOM   3525 HG12 VAL A 246       6.127   0.308   2.589  1.00 98.89           H  
ATOM   3526 HG13 VAL A 246       6.912   0.606   4.150  1.00 98.89           H  
ATOM   3527  CG2 VAL A 246       8.254   0.405   1.014  1.00 98.89           C  
ATOM   3528 HG21 VAL A 246       9.119   0.805   0.485  1.00 98.89           H  
ATOM   3529 HG22 VAL A 246       7.347   0.645   0.459  1.00 98.89           H  
ATOM   3530 HG23 VAL A 246       8.363  -0.678   1.065  1.00 98.89           H  
ATOM   3531  N   THR A 247       8.017   4.537   3.811  1.00 98.89           N  
ATOM   3532  H   THR A 247       7.747   4.976   2.943  1.00 98.89           H  
ATOM   3533  CA  THR A 247       8.608   5.412   4.842  1.00 98.89           C  
ATOM   3534  HA  THR A 247       9.691   5.286   4.818  1.00 98.89           H  
ATOM   3535  C   THR A 247       8.145   5.107   6.266  1.00 98.89           C  
ATOM   3536  CB  THR A 247       8.289   6.883   4.532  1.00 98.89           C  
ATOM   3537  HB  THR A 247       7.208   7.017   4.532  1.00 98.89           H  
ATOM   3538  O   THR A 247       8.975   5.035   7.173  1.00 98.89           O  
ATOM   3539  CG2 THR A 247       8.913   7.880   5.508  1.00 98.89           C  
ATOM   3540 HG21 THR A 247       8.503   7.740   6.508  1.00 98.89           H  
ATOM   3541 HG22 THR A 247       9.994   7.736   5.536  1.00 98.89           H  
ATOM   3542 HG23 THR A 247       8.696   8.899   5.189  1.00 98.89           H  
ATOM   3543  OG1 THR A 247       8.792   7.234   3.266  1.00 98.89           O  
ATOM   3544  HG1 THR A 247       8.610   8.168   3.140  1.00 98.89           H  
ATOM   3545  N   ALA A 248       6.837   4.938   6.490  1.00 98.96           N  
ATOM   3546  H   ALA A 248       6.191   4.967   5.714  1.00 98.96           H  
ATOM   3547  CA  ALA A 248       6.305   4.708   7.833  1.00 98.96           C  
ATOM   3548  HA  ALA A 248       6.643   5.518   8.479  1.00 98.96           H  
ATOM   3549  C   ALA A 248       6.835   3.397   8.443  1.00 98.96           C  
ATOM   3550  CB  ALA A 248       4.772   4.747   7.775  1.00 98.96           C  
ATOM   3551  HB1 ALA A 248       4.359   4.571   8.768  1.00 98.96           H  
ATOM   3552  HB2 ALA A 248       4.439   5.727   7.432  1.00 98.96           H  
ATOM   3553  HB3 ALA A 248       4.392   3.983   7.097  1.00 98.96           H  
ATOM   3554  O   ALA A 248       7.233   3.367   9.610  1.00 98.96           O  
ATOM   3555  N   TYR A 249       6.902   2.327   7.647  1.00 98.97           N  
ATOM   3556  H   TYR A 249       6.617   2.424   6.683  1.00 98.97           H  
ATOM   3557  CA  TYR A 249       7.466   1.053   8.081  1.00 98.97           C  
ATOM   3558  HA  TYR A 249       7.064   0.809   9.064  1.00 98.97           H  
ATOM   3559  C   TYR A 249       8.990   1.099   8.193  1.00 98.97           C  
ATOM   3560  CB  TYR A 249       7.071  -0.057   7.113  1.00 98.97           C  
ATOM   3561  HB2 TYR A 249       5.995  -0.031   6.944  1.00 98.97           H  
ATOM   3562  HB3 TYR A 249       7.574   0.104   6.159  1.00 98.97           H  
ATOM   3563  O   TYR A 249       9.546   0.486   9.102  1.00 98.97           O  
ATOM   3564  CG  TYR A 249       7.436  -1.424   7.637  1.00 98.97           C  
ATOM   3565  CD1 TYR A 249       8.666  -2.012   7.303  1.00 98.97           C  
ATOM   3566  HD1 TYR A 249       9.366  -1.448   6.704  1.00 98.97           H  
ATOM   3567  CD2 TYR A 249       6.558  -2.079   8.505  1.00 98.97           C  
ATOM   3568  HD2 TYR A 249       5.610  -1.615   8.737  1.00 98.97           H  
ATOM   3569  CE1 TYR A 249       9.006  -3.283   7.805  1.00 98.97           C  
ATOM   3570  HE1 TYR A 249       9.955  -3.738   7.561  1.00 98.97           H  
ATOM   3571  CE2 TYR A 249       6.892  -3.334   9.030  1.00 98.97           C  
ATOM   3572  HE2 TYR A 249       6.195  -3.871   9.655  1.00 98.97           H  
ATOM   3573  OH  TYR A 249       8.438  -5.101   9.276  1.00 98.97           O  
ATOM   3574  HH  TYR A 249       9.221  -5.509   8.899  1.00 98.97           H  
ATOM   3575  CZ  TYR A 249       8.117  -3.930   8.687  1.00 98.97           C  
ATOM   3576  N   ASP A 250       9.676   1.832   7.311  1.00 98.95           N  
ATOM   3577  H   ASP A 250       9.176   2.266   6.548  1.00 98.95           H  
ATOM   3578  CA  ASP A 250      11.136   1.956   7.337  1.00 98.95           C  
ATOM   3579  HA  ASP A 250      11.561   0.965   7.177  1.00 98.95           H  
ATOM   3580  C   ASP A 250      11.635   2.454   8.699  1.00 98.95           C  
ATOM   3581  CB  ASP A 250      11.615   2.885   6.206  1.00 98.95           C  
ATOM   3582  HB2 ASP A 250      11.338   3.915   6.429  1.00 98.95           H  
ATOM   3583  HB3 ASP A 250      11.132   2.591   5.274  1.00 98.95           H  
ATOM   3584  O   ASP A 250      12.601   1.920   9.239  1.00 98.95           O  
ATOM   3585  CG  ASP A 250      13.129   2.788   6.003  1.00 98.95           C  
ATOM   3586  OD1 ASP A 250      13.634   1.650   5.969  1.00 98.95           O  
ATOM   3587  OD2 ASP A 250      13.830   3.817   5.830  1.00 98.95           O  
ATOM   3588  N   ILE A 251      10.924   3.404   9.317  1.00 98.97           N  
ATOM   3589  H   ILE A 251      10.142   3.803   8.818  1.00 98.97           H  
ATOM   3590  CA  ILE A 251      11.228   3.881  10.675  1.00 98.97           C  
ATOM   3591  HA  ILE A 251      12.263   4.221  10.699  1.00 98.97           H  
ATOM   3592  C   ILE A 251      11.105   2.741  11.690  1.00 98.97           C  
ATOM   3593  CB  ILE A 251      10.319   5.072  11.046  1.00 98.97           C  
ATOM   3594  HB  ILE A 251       9.281   4.772  10.905  1.00 98.97           H  
ATOM   3595  O   ILE A 251      12.028   2.516  12.474  1.00 98.97           O  
ATOM   3596  CG1 ILE A 251      10.640   6.256  10.112  1.00 98.97           C  
ATOM   3597 HG12 ILE A 251      11.626   6.653  10.354  1.00 98.97           H  
ATOM   3598 HG13 ILE A 251      10.664   5.921   9.075  1.00 98.97           H  
ATOM   3599  CG2 ILE A 251      10.509   5.519  12.512  1.00 98.97           C  
ATOM   3600 HG21 ILE A 251      11.501   5.948  12.651  1.00 98.97           H  
ATOM   3601 HG22 ILE A 251      10.391   4.687  13.205  1.00 98.97           H  
ATOM   3602 HG23 ILE A 251       9.762   6.268  12.777  1.00 98.97           H  
ATOM   3603  CD1 ILE A 251       9.618   7.383  10.185  1.00 98.97           C  
ATOM   3604 HD11 ILE A 251       9.926   8.146   9.469  1.00 98.97           H  
ATOM   3605 HD12 ILE A 251       8.636   7.000   9.908  1.00 98.97           H  
ATOM   3606 HD13 ILE A 251       9.585   7.827  11.180  1.00 98.97           H  
ATOM   3607  N   SER A 252      10.006   1.980  11.649  1.00 98.95           N  
ATOM   3608  H   SER A 252       9.320   2.174  10.933  1.00 98.95           H  
ATOM   3609  CA  SER A 252       9.824   0.812  12.519  1.00 98.95           C  
ATOM   3610  HA  SER A 252       9.846   1.145  13.557  1.00 98.95           H  
ATOM   3611  C   SER A 252      10.949  -0.207  12.335  1.00 98.95           C  
ATOM   3612  CB  SER A 252       8.471   0.142  12.248  1.00 98.95           C  
ATOM   3613  HB2 SER A 252       8.410  -0.177  11.207  1.00 98.95           H  
ATOM   3614  HB3 SER A 252       7.672   0.859  12.438  1.00 98.95           H  
ATOM   3615  O   SER A 252      11.492  -0.702  13.320  1.00 98.95           O  
ATOM   3616  OG  SER A 252       8.297  -0.990  13.088  1.00 98.95           O  
ATOM   3617  HG  SER A 252       8.960  -1.644  12.854  1.00 98.95           H  
ATOM   3618  N   ALA A 253      11.321  -0.511  11.092  1.00 98.92           N  
ATOM   3619  H   ALA A 253      10.839  -0.068  10.323  1.00 98.92           H  
ATOM   3620  CA  ALA A 253      12.345  -1.500  10.782  1.00 98.92           C  
ATOM   3621  HA  ALA A 253      12.123  -2.415  11.331  1.00 98.92           H  
ATOM   3622  C   ALA A 253      13.749  -1.039  11.199  1.00 98.92           C  
ATOM   3623  CB  ALA A 253      12.266  -1.810   9.288  1.00 98.92           C  
ATOM   3624  HB1 ALA A 253      11.243  -2.070   9.017  1.00 98.92           H  
ATOM   3625  HB2 ALA A 253      12.585  -0.948   8.702  1.00 98.92           H  
ATOM   3626  HB3 ALA A 253      12.912  -2.664   9.081  1.00 98.92           H  
ATOM   3627  O   ALA A 253      14.527  -1.831  11.723  1.00 98.92           O  
ATOM   3628  N   ARG A 254      14.077   0.248  11.038  1.00 98.85           N  
ATOM   3629  H   ARG A 254      13.420   0.844  10.556  1.00 98.85           H  
ATOM   3630  CA  ARG A 254      15.333   0.838  11.533  1.00 98.85           C  
ATOM   3631  HA  ARG A 254      16.183   0.296  11.117  1.00 98.85           H  
ATOM   3632  C   ARG A 254      15.449   0.745  13.050  1.00 98.85           C  
ATOM   3633  CB  ARG A 254      15.397   2.306  11.107  1.00 98.85           C  
ATOM   3634  HB2 ARG A 254      16.155   2.818  11.700  1.00 98.85           H  
ATOM   3635  HB3 ARG A 254      14.437   2.781  11.311  1.00 98.85           H  
ATOM   3636  O   ARG A 254      16.512   0.404  13.567  1.00 98.85           O  
ATOM   3637  CG  ARG A 254      15.745   2.463   9.627  1.00 98.85           C  
ATOM   3638  HG2 ARG A 254      16.760   2.104   9.455  1.00 98.85           H  
ATOM   3639  HG3 ARG A 254      15.065   1.876   9.010  1.00 98.85           H  
ATOM   3640  CD  ARG A 254      15.638   3.943   9.244  1.00 98.85           C  
ATOM   3641  HD2 ARG A 254      16.405   4.519   9.763  1.00 98.85           H  
ATOM   3642  HD3 ARG A 254      14.663   4.319   9.553  1.00 98.85           H  
ATOM   3643  NE  ARG A 254      15.754   4.112   7.794  1.00 98.85           N  
ATOM   3644  HE  ARG A 254      14.885   4.151   7.280  1.00 98.85           H  
ATOM   3645  NH1 ARG A 254      18.017   3.809   7.535  1.00 98.85           N  
ATOM   3646 HH11 ARG A 254      18.117   3.854   8.539  1.00 98.85           H  
ATOM   3647 HH12 ARG A 254      18.799   3.684   6.908  1.00 98.85           H  
ATOM   3648  NH2 ARG A 254      16.631   3.850   5.768  1.00 98.85           N  
ATOM   3649 HH21 ARG A 254      15.645   3.815   5.555  1.00 98.85           H  
ATOM   3650 HH22 ARG A 254      17.243   3.247   5.237  1.00 98.85           H  
ATOM   3651  CZ  ARG A 254      16.813   3.936   7.045  1.00 98.85           C  
ATOM   3652  N   MET A 255      14.361   1.012  13.766  1.00 98.91           N  
ATOM   3653  H   MET A 255      13.527   1.319  13.286  1.00 98.91           H  
ATOM   3654  CA  MET A 255      14.335   0.869  15.221  1.00 98.91           C  
ATOM   3655  HA  MET A 255      15.183   1.402  15.651  1.00 98.91           H  
ATOM   3656  C   MET A 255      14.463  -0.600  15.641  1.00 98.91           C  
ATOM   3657  CB  MET A 255      13.050   1.481  15.781  1.00 98.91           C  
ATOM   3658  HB2 MET A 255      12.999   1.255  16.846  1.00 98.91           H  
ATOM   3659  HB3 MET A 255      12.186   1.031  15.290  1.00 98.91           H  
ATOM   3660  O   MET A 255      15.260  -0.918  16.519  1.00 98.91           O  
ATOM   3661  CG  MET A 255      13.001   3.001  15.591  1.00 98.91           C  
ATOM   3662  HG2 MET A 255      13.783   3.466  16.191  1.00 98.91           H  
ATOM   3663  HG3 MET A 255      13.197   3.239  14.546  1.00 98.91           H  
ATOM   3664  SD  MET A 255      11.410   3.736  16.031  1.00 98.91           S  
ATOM   3665  CE  MET A 255      11.414   3.448  17.816  1.00 98.91           C  
ATOM   3666  HE1 MET A 255      11.531   2.387  18.033  1.00 98.91           H  
ATOM   3667  HE2 MET A 255      10.452   3.779  18.206  1.00 98.91           H  
ATOM   3668  HE3 MET A 255      12.219   4.016  18.283  1.00 98.91           H  
ATOM   3669  N   GLU A 256      13.719  -1.505  14.999  1.00 98.67           N  
ATOM   3670  H   GLU A 256      13.063  -1.187  14.300  1.00 98.67           H  
ATOM   3671  CA  GLU A 256      13.681  -2.922  15.379  1.00 98.67           C  
ATOM   3672  HA  GLU A 256      13.584  -2.979  16.463  1.00 98.67           H  
ATOM   3673  C   GLU A 256      14.958  -3.687  15.010  1.00 98.67           C  
ATOM   3674  CB  GLU A 256      12.442  -3.587  14.753  1.00 98.67           C  
ATOM   3675  HB2 GLU A 256      12.557  -3.654  13.671  1.00 98.67           H  
ATOM   3676  HB3 GLU A 256      11.578  -2.959  14.972  1.00 98.67           H  
ATOM   3677  O   GLU A 256      15.433  -4.506  15.795  1.00 98.67           O  
ATOM   3678  CG  GLU A 256      12.186  -4.985  15.339  1.00 98.67           C  
ATOM   3679  HG2 GLU A 256      12.309  -4.925  16.420  1.00 98.67           H  
ATOM   3680  HG3 GLU A 256      12.939  -5.677  14.964  1.00 98.67           H  
ATOM   3681  CD  GLU A 256      10.785  -5.561  15.061  1.00 98.67           C  
ATOM   3682  OE1 GLU A 256      10.466  -6.586  15.722  1.00 98.67           O  
ATOM   3683  OE2 GLU A 256      10.007  -4.982  14.271  1.00 98.67           O  
ATOM   3684  N   TYR A 257      15.519  -3.434  13.826  1.00 98.64           N  
ATOM   3685  H   TYR A 257      15.054  -2.778  13.215  1.00 98.64           H  
ATOM   3686  CA  TYR A 257      16.599  -4.246  13.257  1.00 98.64           C  
ATOM   3687  HA  TYR A 257      16.673  -5.185  13.805  1.00 98.64           H  
ATOM   3688  C   TYR A 257      17.978  -3.596  13.372  1.00 98.64           C  
ATOM   3689  CB  TYR A 257      16.257  -4.579  11.798  1.00 98.64           C  
ATOM   3690  HB2 TYR A 257      16.247  -3.642  11.242  1.00 98.64           H  
ATOM   3691  HB3 TYR A 257      17.055  -5.190  11.374  1.00 98.64           H  
ATOM   3692  O   TYR A 257      18.951  -4.314  13.584  1.00 98.64           O  
ATOM   3693  CG  TYR A 257      14.933  -5.289  11.561  1.00 98.64           C  
ATOM   3694  CD1 TYR A 257      14.395  -6.181  12.513  1.00 98.64           C  
ATOM   3695  HD1 TYR A 257      14.920  -6.383  13.436  1.00 98.64           H  
ATOM   3696  CD2 TYR A 257      14.224  -5.029  10.373  1.00 98.64           C  
ATOM   3697  HD2 TYR A 257      14.640  -4.357   9.637  1.00 98.64           H  
ATOM   3698  CE1 TYR A 257      13.138  -6.773  12.298  1.00 98.64           C  
ATOM   3699  HE1 TYR A 257      12.693  -7.412  13.046  1.00 98.64           H  
ATOM   3700  CE2 TYR A 257      12.972  -5.631  10.147  1.00 98.64           C  
ATOM   3701  HE2 TYR A 257      12.426  -5.431   9.237  1.00 98.64           H  
ATOM   3702  OH  TYR A 257      11.217  -7.077  10.917  1.00 98.64           O  
ATOM   3703  HH  TYR A 257      10.895  -6.870  10.037  1.00 98.64           H  
ATOM   3704  CZ  TYR A 257      12.422  -6.491  11.120  1.00 98.64           C  
ATOM   3705  N   ALA A 258      18.073  -2.263  13.287  1.00 98.32           N  
ATOM   3706  H   ALA A 258      17.234  -1.722  13.135  1.00 98.32           H  
ATOM   3707  CA  ALA A 258      19.334  -1.540  13.494  1.00 98.32           C  
ATOM   3708  HA  ALA A 258      20.160  -2.238  13.359  1.00 98.32           H  
ATOM   3709  C   ALA A 258      19.491  -0.985  14.923  1.00 98.32           C  
ATOM   3710  CB  ALA A 258      19.506  -0.453  12.422  1.00 98.32           C  
ATOM   3711  HB1 ALA A 258      18.657   0.230  12.407  1.00 98.32           H  
ATOM   3712  HB2 ALA A 258      19.623  -0.914  11.441  1.00 98.32           H  
ATOM   3713  HB3 ALA A 258      20.411   0.118  12.630  1.00 98.32           H  
ATOM   3714  O   ALA A 258      20.557  -0.469  15.257  1.00 98.32           O  
ATOM   3715  N   GLY A 259      18.460  -1.078  15.773  1.00 98.35           N  
ATOM   3716  H   GLY A 259      17.596  -1.490  15.449  1.00 98.35           H  
ATOM   3717  CA  GLY A 259      18.500  -0.559  17.144  1.00 98.35           C  
ATOM   3718  HA2 GLY A 259      19.371  -0.965  17.658  1.00 98.35           H  
ATOM   3719  HA3 GLY A 259      17.601  -0.885  17.667  1.00 98.35           H  
ATOM   3720  C   GLY A 259      18.562   0.969  17.225  1.00 98.35           C  
ATOM   3721  O   GLY A 259      19.041   1.504  18.225  1.00 98.35           O  
ATOM   3722  N   MET A 260      18.122   1.667  16.173  1.00 98.82           N  
ATOM   3723  H   MET A 260      17.715   1.159  15.401  1.00 98.82           H  
ATOM   3724  CA  MET A 260      18.103   3.130  16.136  1.00 98.82           C  
ATOM   3725  HA  MET A 260      19.089   3.503  16.412  1.00 98.82           H  
ATOM   3726  C   MET A 260      17.098   3.694  17.141  1.00 98.82           C  
ATOM   3727  CB  MET A 260      17.772   3.631  14.721  1.00 98.82           C  
ATOM   3728  HB2 MET A 260      16.860   3.152  14.366  1.00 98.82           H  
ATOM   3729  HB3 MET A 260      17.602   4.707  14.755  1.00 98.82           H  
ATOM   3730  O   MET A 260      16.013   3.144  17.344  1.00 98.82           O  
ATOM   3731  CG  MET A 260      18.913   3.357  13.738  1.00 98.82           C  
ATOM   3732  HG2 MET A 260      19.822   3.809  14.136  1.00 98.82           H  
ATOM   3733  HG3 MET A 260      19.069   2.281  13.668  1.00 98.82           H  
ATOM   3734  SD  MET A 260      18.633   4.016  12.069  1.00 98.82           S  
ATOM   3735  CE  MET A 260      20.192   3.518  11.298  1.00 98.82           C  
ATOM   3736  HE1 MET A 260      21.024   3.961  11.846  1.00 98.82           H  
ATOM   3737  HE2 MET A 260      20.281   2.432  11.321  1.00 98.82           H  
ATOM   3738  HE3 MET A 260      20.217   3.865  10.265  1.00 98.82           H  
ATOM   3739  N   THR A 261      17.428   4.839  17.731  1.00 98.80           N  
ATOM   3740  H   THR A 261      18.333   5.240  17.532  1.00 98.80           H  
ATOM   3741  CA  THR A 261      16.442   5.651  18.451  1.00 98.80           C  
ATOM   3742  HA  THR A 261      15.924   5.012  19.166  1.00 98.80           H  
ATOM   3743  C   THR A 261      15.398   6.217  17.484  1.00 98.80           C  
ATOM   3744  CB  THR A 261      17.107   6.798  19.223  1.00 98.80           C  
ATOM   3745  HB  THR A 261      16.334   7.345  19.761  1.00 98.80           H  
ATOM   3746  O   THR A 261      15.635   6.308  16.278  1.00 98.80           O  
ATOM   3747  CG2 THR A 261      18.141   6.314  20.240  1.00 98.80           C  
ATOM   3748 HG21 THR A 261      17.670   5.626  20.941  1.00 98.80           H  
ATOM   3749 HG22 THR A 261      18.963   5.803  19.737  1.00 98.80           H  
ATOM   3750 HG23 THR A 261      18.539   7.170  20.785  1.00 98.80           H  
ATOM   3751  OG1 THR A 261      17.743   7.687  18.344  1.00 98.80           O  
ATOM   3752  HG1 THR A 261      18.499   7.210  17.994  1.00 98.80           H  
ATOM   3753  N   LEU A 262      14.246   6.655  18.008  1.00 98.86           N  
ATOM   3754  H   LEU A 262      14.052   6.499  18.987  1.00 98.86           H  
ATOM   3755  CA  LEU A 262      13.199   7.272  17.188  1.00 98.86           C  
ATOM   3756  HA  LEU A 262      12.829   6.519  16.492  1.00 98.86           H  
ATOM   3757  C   LEU A 262      13.720   8.456  16.358  1.00 98.86           C  
ATOM   3758  CB  LEU A 262      12.049   7.727  18.106  1.00 98.86           C  
ATOM   3759  HB2 LEU A 262      11.660   6.859  18.637  1.00 98.86           H  
ATOM   3760  HB3 LEU A 262      12.439   8.428  18.844  1.00 98.86           H  
ATOM   3761  O   LEU A 262      13.369   8.583  15.189  1.00 98.86           O  
ATOM   3762  CG  LEU A 262      10.892   8.406  17.346  1.00 98.86           C  
ATOM   3763  HG  LEU A 262      11.266   9.264  16.788  1.00 98.86           H  
ATOM   3764  CD1 LEU A 262      10.221   7.441  16.374  1.00 98.86           C  
ATOM   3765 HD11 LEU A 262       9.349   7.921  15.930  1.00 98.86           H  
ATOM   3766 HD12 LEU A 262       9.913   6.535  16.896  1.00 98.86           H  
ATOM   3767 HD13 LEU A 262      10.903   7.176  15.567  1.00 98.86           H  
ATOM   3768  CD2 LEU A 262       9.851   8.925  18.330  1.00 98.86           C  
ATOM   3769 HD21 LEU A 262       9.027   9.393  17.791  1.00 98.86           H  
ATOM   3770 HD22 LEU A 262      10.306   9.665  18.988  1.00 98.86           H  
ATOM   3771 HD23 LEU A 262       9.466   8.101  18.931  1.00 98.86           H  
ATOM   3772  N   VAL A 263      14.555   9.311  16.956  1.00 98.70           N  
ATOM   3773  H   VAL A 263      14.838   9.114  17.906  1.00 98.70           H  
ATOM   3774  CA  VAL A 263      15.121  10.489  16.280  1.00 98.70           C  
ATOM   3775  HA  VAL A 263      14.311  11.058  15.825  1.00 98.70           H  
ATOM   3776  C   VAL A 263      16.046  10.060  15.142  1.00 98.70           C  
ATOM   3777  CB  VAL A 263      15.848  11.412  17.278  1.00 98.70           C  
ATOM   3778  HB  VAL A 263      16.628  10.846  17.787  1.00 98.70           H  
ATOM   3779  O   VAL A 263      15.873  10.523  14.021  1.00 98.70           O  
ATOM   3780  CG1 VAL A 263      16.494  12.620  16.590  1.00 98.70           C  
ATOM   3781 HG11 VAL A 263      16.949  13.279  17.329  1.00 98.70           H  
ATOM   3782 HG12 VAL A 263      17.275  12.296  15.901  1.00 98.70           H  
ATOM   3783 HG13 VAL A 263      15.749  13.174  16.019  1.00 98.70           H  
ATOM   3784  CG2 VAL A 263      14.867  11.946  18.335  1.00 98.70           C  
ATOM   3785 HG21 VAL A 263      15.387  12.622  19.013  1.00 98.70           H  
ATOM   3786 HG22 VAL A 263      14.453  11.124  18.919  1.00 98.70           H  
ATOM   3787 HG23 VAL A 263      14.053  12.483  17.847  1.00 98.70           H  
ATOM   3788  N   GLU A 264      16.960   9.117  15.389  1.00 98.80           N  
ATOM   3789  H   GLU A 264      17.024   8.721  16.316  1.00 98.80           H  
ATOM   3790  CA  GLU A 264      17.874   8.605  14.357  1.00 98.80           C  
ATOM   3791  HA  GLU A 264      18.447   9.431  13.935  1.00 98.80           H  
ATOM   3792  C   GLU A 264      17.121   7.935  13.199  1.00 98.80           C  
ATOM   3793  CB  GLU A 264      18.836   7.586  14.982  1.00 98.80           C  
ATOM   3794  HB2 GLU A 264      19.374   7.064  14.190  1.00 98.80           H  
ATOM   3795  HB3 GLU A 264      18.235   6.853  15.520  1.00 98.80           H  
ATOM   3796  O   GLU A 264      17.448   8.162  12.034  1.00 98.80           O  
ATOM   3797  CG  GLU A 264      19.870   8.224  15.925  1.00 98.80           C  
ATOM   3798  HG2 GLU A 264      20.608   8.754  15.323  1.00 98.80           H  
ATOM   3799  HG3 GLU A 264      19.381   8.956  16.566  1.00 98.80           H  
ATOM   3800  CD  GLU A 264      20.561   7.182  16.819  1.00 98.80           C  
ATOM   3801  OE1 GLU A 264      21.767   7.350  17.102  1.00 98.80           O  
ATOM   3802  OE2 GLU A 264      19.846   6.260  17.284  1.00 98.80           O  
ATOM   3803  N   ALA A 265      16.093   7.136  13.504  1.00 98.91           N  
ATOM   3804  H   ALA A 265      15.877   6.977  14.477  1.00 98.91           H  
ATOM   3805  CA  ALA A 265      15.283   6.464  12.492  1.00 98.91           C  
ATOM   3806  HA  ALA A 265      15.949   5.924  11.819  1.00 98.91           H  
ATOM   3807  C   ALA A 265      14.481   7.465  11.642  1.00 98.91           C  
ATOM   3808  CB  ALA A 265      14.377   5.449  13.196  1.00 98.91           C  
ATOM   3809  HB1 ALA A 265      13.780   4.913  12.458  1.00 98.91           H  
ATOM   3810  HB2 ALA A 265      14.985   4.731  13.746  1.00 98.91           H  
ATOM   3811  HB3 ALA A 265      13.712   5.957  13.895  1.00 98.91           H  
ATOM   3812  O   ALA A 265      14.447   7.345  10.417  1.00 98.91           O  
ATOM   3813  N   CYS A 266      13.881   8.472  12.283  1.00 98.84           N  
ATOM   3814  H   CYS A 266      13.941   8.493  13.291  1.00 98.84           H  
ATOM   3815  CA  CYS A 266      13.168   9.569  11.632  1.00 98.84           C  
ATOM   3816  HA  CYS A 266      12.366   9.172  11.010  1.00 98.84           H  
ATOM   3817  C   CYS A 266      14.080  10.402  10.720  1.00 98.84           C  
ATOM   3818  CB  CYS A 266      12.572  10.449  12.736  1.00 98.84           C  
ATOM   3819  HB2 CYS A 266      13.267  10.511  13.573  1.00 98.84           H  
ATOM   3820  HB3 CYS A 266      12.446  11.467  12.366  1.00 98.84           H  
ATOM   3821  O   CYS A 266      13.731  10.651   9.564  1.00 98.84           O  
ATOM   3822  SG  CYS A 266      10.981   9.777  13.294  1.00 98.84           S  
ATOM   3823  HG  CYS A 266      11.398   9.462  14.524  1.00 98.84           H  
ATOM   3824  N   ASP A 267      15.255  10.800  11.212  1.00 98.38           N  
ATOM   3825  H   ASP A 267      15.471  10.611  12.180  1.00 98.38           H  
ATOM   3826  CA  ASP A 267      16.227  11.582  10.443  1.00 98.38           C  
ATOM   3827  HA  ASP A 267      15.748  12.491  10.078  1.00 98.38           H  
ATOM   3828  C   ASP A 267      16.720  10.798   9.220  1.00 98.38           C  
ATOM   3829  CB  ASP A 267      17.413  11.980  11.341  1.00 98.38           C  
ATOM   3830  HB2 ASP A 267      18.218  12.342  10.701  1.00 98.38           H  
ATOM   3831  HB3 ASP A 267      17.781  11.098  11.864  1.00 98.38           H  
ATOM   3832  O   ASP A 267      16.777  11.337   8.113  1.00 98.38           O  
ATOM   3833  CG  ASP A 267      17.103  13.088  12.360  1.00 98.38           C  
ATOM   3834  OD1 ASP A 267      16.058  13.765  12.218  1.00 98.38           O  
ATOM   3835  OD2 ASP A 267      17.968  13.306  13.240  1.00 98.38           O  
ATOM   3836  N   ALA A 268      17.006   9.502   9.388  1.00 98.59           N  
ATOM   3837  H   ALA A 268      16.957   9.116  10.320  1.00 98.59           H  
ATOM   3838  CA  ALA A 268      17.409   8.629   8.290  1.00 98.59           C  
ATOM   3839  HA  ALA A 268      18.260   9.085   7.783  1.00 98.59           H  
ATOM   3840  C   ALA A 268      16.296   8.445   7.243  1.00 98.59           C  
ATOM   3841  CB  ALA A 268      17.858   7.286   8.875  1.00 98.59           C  
ATOM   3842  HB1 ALA A 268      18.672   7.445   9.582  1.00 98.59           H  
ATOM   3843  HB2 ALA A 268      18.203   6.637   8.070  1.00 98.59           H  
ATOM   3844  HB3 ALA A 268      17.025   6.812   9.395  1.00 98.59           H  
ATOM   3845  O   ALA A 268      16.576   8.473   6.043  1.00 98.59           O  
ATOM   3846  N   ALA A 269      15.040   8.292   7.671  1.00 97.99           N  
ATOM   3847  H   ALA A 269      14.867   8.249   8.665  1.00 97.99           H  
ATOM   3848  CA  ALA A 269      13.901   8.144   6.767  1.00 97.99           C  
ATOM   3849  HA  ALA A 269      14.118   7.345   6.057  1.00 97.99           H  
ATOM   3850  C   ALA A 269      13.636   9.424   5.953  1.00 97.99           C  
ATOM   3851  CB  ALA A 269      12.681   7.725   7.593  1.00 97.99           C  
ATOM   3852  HB1 ALA A 269      11.827   7.568   6.934  1.00 97.99           H  
ATOM   3853  HB2 ALA A 269      12.435   8.494   8.324  1.00 97.99           H  
ATOM   3854  HB3 ALA A 269      12.895   6.790   8.111  1.00 97.99           H  
ATOM   3855  O   ALA A 269      13.421   9.355   4.743  1.00 97.99           O  
ATOM   3856  N   VAL A 270      13.721  10.601   6.582  1.00 97.45           N  
ATOM   3857  H   VAL A 270      13.887  10.601   7.579  1.00 97.45           H  
ATOM   3858  CA  VAL A 270      13.565  11.892   5.888  1.00 97.45           C  
ATOM   3859  HA  VAL A 270      12.689  11.828   5.243  1.00 97.45           H  
ATOM   3860  C   VAL A 270      14.752  12.190   4.967  1.00 97.45           C  
ATOM   3861  CB  VAL A 270      13.315  13.026   6.902  1.00 97.45           C  
ATOM   3862  HB  VAL A 270      14.089  13.012   7.669  1.00 97.45           H  
ATOM   3863  O   VAL A 270      14.556  12.735   3.879  1.00 97.45           O  
ATOM   3864  CG1 VAL A 270      13.304  14.414   6.247  1.00 97.45           C  
ATOM   3865 HG11 VAL A 270      14.295  14.652   5.861  1.00 97.45           H  
ATOM   3866 HG12 VAL A 270      12.580  14.433   5.432  1.00 97.45           H  
ATOM   3867 HG13 VAL A 270      13.040  15.170   6.986  1.00 97.45           H  
ATOM   3868  CG2 VAL A 270      11.942  12.830   7.560  1.00 97.45           C  
ATOM   3869 HG21 VAL A 270      11.168  12.749   6.797  1.00 97.45           H  
ATOM   3870 HG22 VAL A 270      11.706  13.676   8.205  1.00 97.45           H  
ATOM   3871 HG23 VAL A 270      11.939  11.921   8.162  1.00 97.45           H  
ATOM   3872  N   ALA A 271      15.972  11.796   5.345  1.00 97.98           N  
ATOM   3873  H   ALA A 271      16.102  11.413   6.270  1.00 97.98           H  
ATOM   3874  CA  ALA A 271      17.133  11.884   4.461  1.00 97.98           C  
ATOM   3875  HA  ALA A 271      17.231  12.913   4.114  1.00 97.98           H  
ATOM   3876  C   ALA A 271      16.962  10.998   3.217  1.00 97.98           C  
ATOM   3877  CB  ALA A 271      18.396  11.522   5.250  1.00 97.98           C  
ATOM   3878  HB1 ALA A 271      18.514  12.204   6.092  1.00 97.98           H  
ATOM   3879  HB2 ALA A 271      18.327  10.501   5.625  1.00 97.98           H  
ATOM   3880  HB3 ALA A 271      19.267  11.603   4.600  1.00 97.98           H  
ATOM   3881  O   ALA A 271      17.137  11.475   2.098  1.00 97.98           O  
ATOM   3882  N   ARG A 272      16.530   9.742   3.396  1.00 97.35           N  
ATOM   3883  H   ARG A 272      16.427   9.405   4.342  1.00 97.35           H  
ATOM   3884  CA  ARG A 272      16.235   8.824   2.286  1.00 97.35           C  
ATOM   3885  HA  ARG A 272      17.128   8.714   1.672  1.00 97.35           H  
ATOM   3886  C   ARG A 272      15.136   9.359   1.372  1.00 97.35           C  
ATOM   3887  CB  ARG A 272      15.848   7.459   2.864  1.00 97.35           C  
ATOM   3888  HB2 ARG A 272      14.971   7.566   3.501  1.00 97.35           H  
ATOM   3889  HB3 ARG A 272      16.674   7.088   3.470  1.00 97.35           H  
ATOM   3890  O   ARG A 272      15.249   9.253   0.155  1.00 97.35           O  
ATOM   3891  CG  ARG A 272      15.544   6.447   1.753  1.00 97.35           C  
ATOM   3892  HG2 ARG A 272      14.691   6.774   1.160  1.00 97.35           H  
ATOM   3893  HG3 ARG A 272      16.416   6.342   1.107  1.00 97.35           H  
ATOM   3894  CD  ARG A 272      15.207   5.102   2.383  1.00 97.35           C  
ATOM   3895  HD2 ARG A 272      16.049   4.789   3.000  1.00 97.35           H  
ATOM   3896  HD3 ARG A 272      14.328   5.217   3.018  1.00 97.35           H  
ATOM   3897  NE  ARG A 272      14.938   4.082   1.356  1.00 97.35           N  
ATOM   3898  HE  ARG A 272      14.814   4.398   0.405  1.00 97.35           H  
ATOM   3899  NH1 ARG A 272      14.926   2.343   2.820  1.00 97.35           N  
ATOM   3900 HH11 ARG A 272      14.830   2.989   3.591  1.00 97.35           H  
ATOM   3901 HH12 ARG A 272      14.672   1.391   3.040  1.00 97.35           H  
ATOM   3902  NH2 ARG A 272      14.592   1.938   0.653  1.00 97.35           N  
ATOM   3903 HH21 ARG A 272      14.468   2.247  -0.300  1.00 97.35           H  
ATOM   3904 HH22 ARG A 272      14.451   0.972   0.914  1.00 97.35           H  
ATOM   3905  CZ  ARG A 272      14.819   2.794   1.609  1.00 97.35           C  
ATOM   3906  N   LEU A 273      14.084   9.944   1.942  1.00 96.88           N  
ATOM   3907  H   LEU A 273      14.013   9.931   2.949  1.00 96.88           H  
ATOM   3908  CA  LEU A 273      13.027  10.587   1.167  1.00 96.88           C  
ATOM   3909  HA  LEU A 273      12.570   9.840   0.518  1.00 96.88           H  
ATOM   3910  C   LEU A 273      13.607  11.693   0.267  1.00 96.88           C  
ATOM   3911  CB  LEU A 273      11.971  11.125   2.144  1.00 96.88           C  
ATOM   3912  HB2 LEU A 273      12.448  11.862   2.790  1.00 96.88           H  
ATOM   3913  HB3 LEU A 273      11.608  10.313   2.774  1.00 96.88           H  
ATOM   3914  O   LEU A 273      13.323  11.711  -0.928  1.00 96.88           O  
ATOM   3915  CG  LEU A 273      10.778  11.791   1.444  1.00 96.88           C  
ATOM   3916  HG  LEU A 273      11.143  12.451   0.657  1.00 96.88           H  
ATOM   3917  CD1 LEU A 273       9.839  10.764   0.813  1.00 96.88           C  
ATOM   3918 HD11 LEU A 273       9.024  11.285   0.309  1.00 96.88           H  
ATOM   3919 HD12 LEU A 273      10.378  10.164   0.080  1.00 96.88           H  
ATOM   3920 HD13 LEU A 273       9.424  10.111   1.580  1.00 96.88           H  
ATOM   3921  CD2 LEU A 273      10.018  12.650   2.448  1.00 96.88           C  
ATOM   3922 HD21 LEU A 273      10.693  13.381   2.892  1.00 96.88           H  
ATOM   3923 HD22 LEU A 273       9.595  12.022   3.231  1.00 96.88           H  
ATOM   3924 HD23 LEU A 273       9.232  13.196   1.926  1.00 96.88           H  
ATOM   3925  N   ALA A 274      14.469  12.554   0.815  1.00 97.14           N  
ATOM   3926  H   ALA A 274      14.678  12.469   1.799  1.00 97.14           H  
ATOM   3927  CA  ALA A 274      15.122  13.620   0.055  1.00 97.14           C  
ATOM   3928  HA  ALA A 274      14.350  14.214  -0.435  1.00 97.14           H  
ATOM   3929  C   ALA A 274      16.054  13.083  -1.049  1.00 97.14           C  
ATOM   3930  CB  ALA A 274      15.878  14.527   1.034  1.00 97.14           C  
ATOM   3931  HB1 ALA A 274      16.291  15.376   0.491  1.00 97.14           H  
ATOM   3932  HB2 ALA A 274      16.691  13.975   1.506  1.00 97.14           H  
ATOM   3933  HB3 ALA A 274      15.197  14.892   1.804  1.00 97.14           H  
ATOM   3934  O   ALA A 274      16.089  13.644  -2.143  1.00 97.14           O  
ATOM   3935  N   GLU A 275      16.772  11.981  -0.806  1.00 97.36           N  
ATOM   3936  H   GLU A 275      16.746  11.587   0.124  1.00 97.36           H  
ATOM   3937  CA  GLU A 275      17.612  11.314  -1.818  1.00 97.36           C  
ATOM   3938  HA  GLU A 275      18.337  12.029  -2.208  1.00 97.36           H  
ATOM   3939  C   GLU A 275      16.803  10.808  -3.024  1.00 97.36           C  
ATOM   3940  CB  GLU A 275      18.375  10.134  -1.191  1.00 97.36           C  
ATOM   3941  HB2 GLU A 275      17.675   9.508  -0.637  1.00 97.36           H  
ATOM   3942  HB3 GLU A 275      18.806   9.534  -1.992  1.00 97.36           H  
ATOM   3943  O   GLU A 275      17.314  10.797  -4.144  1.00 97.36           O  
ATOM   3944  CG  GLU A 275      19.519  10.573  -0.264  1.00 97.36           C  
ATOM   3945  HG2 GLU A 275      19.135  11.263   0.487  1.00 97.36           H  
ATOM   3946  HG3 GLU A 275      20.252  11.117  -0.861  1.00 97.36           H  
ATOM   3947  CD  GLU A 275      20.221   9.398   0.445  1.00 97.36           C  
ATOM   3948  OE1 GLU A 275      21.168   9.681   1.215  1.00 97.36           O  
ATOM   3949  OE2 GLU A 275      19.850   8.222   0.212  1.00 97.36           O  
ATOM   3950  N   LEU A 276      15.534  10.439  -2.819  1.00 97.02           N  
ATOM   3951  H   LEU A 276      15.187  10.459  -1.871  1.00 97.02           H  
ATOM   3952  CA  LEU A 276      14.608  10.044  -3.888  1.00 97.02           C  
ATOM   3953  HA  LEU A 276      15.175   9.539  -4.670  1.00 97.02           H  
ATOM   3954  C   LEU A 276      13.934  11.236  -4.587  1.00 97.02           C  
ATOM   3955  CB  LEU A 276      13.563   9.066  -3.323  1.00 97.02           C  
ATOM   3956  HB2 LEU A 276      13.022   9.565  -2.519  1.00 97.02           H  
ATOM   3957  HB3 LEU A 276      12.843   8.828  -4.106  1.00 97.02           H  
ATOM   3958  O   LEU A 276      13.122  11.031  -5.487  1.00 97.02           O  
ATOM   3959  CG  LEU A 276      14.149   7.750  -2.791  1.00 97.02           C  
ATOM   3960  HG  LEU A 276      14.884   7.953  -2.012  1.00 97.02           H  
ATOM   3961  CD1 LEU A 276      13.029   6.909  -2.182  1.00 97.02           C  
ATOM   3962 HD11 LEU A 276      13.439   5.998  -1.745  1.00 97.02           H  
ATOM   3963 HD12 LEU A 276      12.291   6.654  -2.943  1.00 97.02           H  
ATOM   3964 HD13 LEU A 276      12.545   7.496  -1.402  1.00 97.02           H  
ATOM   3965  CD2 LEU A 276      14.824   6.921  -3.881  1.00 97.02           C  
ATOM   3966 HD21 LEU A 276      14.119   6.696  -4.681  1.00 97.02           H  
ATOM   3967 HD22 LEU A 276      15.681   7.460  -4.284  1.00 97.02           H  
ATOM   3968 HD23 LEU A 276      15.189   6.001  -3.426  1.00 97.02           H  
ATOM   3969  N   GLY A 277      14.250  12.470  -4.184  1.00 96.31           N  
ATOM   3970  H   GLY A 277      14.955  12.576  -3.469  1.00 96.31           H  
ATOM   3971  CA  GLY A 277      13.577  13.680  -4.662  1.00 96.31           C  
ATOM   3972  HA2 GLY A 277      14.206  14.541  -4.438  1.00 96.31           H  
ATOM   3973  HA3 GLY A 277      13.434  13.620  -5.741  1.00 96.31           H  
ATOM   3974  C   GLY A 277      12.213  13.914  -4.010  1.00 96.31           C  
ATOM   3975  O   GLY A 277      11.379  14.621  -4.570  1.00 96.31           O  
ATOM   3976  N   GLY A 278      11.964  13.296  -2.854  1.00 96.26           N  
ATOM   3977  H   GLY A 278      12.696  12.742  -2.433  1.00 96.26           H  
ATOM   3978  CA  GLY A 278      10.732  13.449  -2.101  1.00 96.26           C  
ATOM   3979  HA2 GLY A 278       9.917  13.647  -2.797  1.00 96.26           H  
ATOM   3980  HA3 GLY A 278      10.509  12.517  -1.581  1.00 96.26           H  
ATOM   3981  C   GLY A 278      10.795  14.572  -1.069  1.00 96.26           C  
ATOM   3982  O   GLY A 278      11.740  14.688  -0.288  1.00 96.26           O  
ATOM   3983  N   ASP A 279       9.716  15.342  -1.008  1.00 96.12           N  
ATOM   3984  H   ASP A 279       9.022  15.224  -1.732  1.00 96.12           H  
ATOM   3985  CA  ASP A 279       9.477  16.346   0.022  1.00 96.12           C  
ATOM   3986  HA  ASP A 279      10.362  16.442   0.650  1.00 96.12           H  
ATOM   3987  C   ASP A 279       8.295  15.960   0.913  1.00 96.12           C  
ATOM   3988  CB  ASP A 279       9.228  17.708  -0.620  1.00 96.12           C  
ATOM   3989  HB2 ASP A 279       8.913  18.410   0.152  1.00 96.12           H  
ATOM   3990  HB3 ASP A 279       8.416  17.609  -1.340  1.00 96.12           H  
ATOM   3991  O   ASP A 279       7.363  15.277   0.475  1.00 96.12           O  
ATOM   3992  CG  ASP A 279      10.458  18.290  -1.311  1.00 96.12           C  
ATOM   3993  OD1 ASP A 279      11.536  18.308  -0.676  1.00 96.12           O  
ATOM   3994  OD2 ASP A 279      10.258  18.814  -2.427  1.00 96.12           O  
ATOM   3995  N   GLY A 280       8.314  16.427   2.158  1.00 97.21           N  
ATOM   3996  H   GLY A 280       9.148  16.908   2.464  1.00 97.21           H  
ATOM   3997  CA  GLY A 280       7.245  16.240   3.126  1.00 97.21           C  
ATOM   3998  HA2 GLY A 280       6.505  17.034   3.020  1.00 97.21           H  
ATOM   3999  HA3 GLY A 280       6.758  15.287   2.923  1.00 97.21           H  
ATOM   4000  C   GLY A 280       7.739  16.214   4.568  1.00 97.21           C  
ATOM   4001  O   GLY A 280       8.738  16.835   4.940  1.00 97.21           O  
ATOM   4002  N   GLY A 281       7.010  15.475   5.386  1.00 98.22           N  
ATOM   4003  H   GLY A 281       6.188  15.021   5.014  1.00 98.22           H  
ATOM   4004  CA  GLY A 281       7.321  15.210   6.775  1.00 98.22           C  
ATOM   4005  HA2 GLY A 281       8.364  14.911   6.875  1.00 98.22           H  
ATOM   4006  HA3 GLY A 281       7.146  16.109   7.367  1.00 98.22           H  
ATOM   4007  C   GLY A 281       6.449  14.098   7.327  1.00 98.22           C  
ATOM   4008  O   GLY A 281       5.674  13.462   6.609  1.00 98.22           O  
ATOM   4009  N   LEU A 282       6.599  13.861   8.618  1.00 98.88           N  
ATOM   4010  H   LEU A 282       7.249  14.428   9.144  1.00 98.88           H  
ATOM   4011  CA  LEU A 282       5.833  12.870   9.350  1.00 98.88           C  
ATOM   4012  HA  LEU A 282       4.804  12.891   8.990  1.00 98.88           H  
ATOM   4013  C   LEU A 282       5.789  13.232  10.827  1.00 98.88           C  
ATOM   4014  CB  LEU A 282       6.404  11.459   9.083  1.00 98.88           C  
ATOM   4015  HB2 LEU A 282       5.824  10.715   9.628  1.00 98.88           H  
ATOM   4016  HB3 LEU A 282       6.250  11.251   8.024  1.00 98.88           H  
ATOM   4017  O   LEU A 282       6.537  14.082  11.314  1.00 98.88           O  
ATOM   4018  CG  LEU A 282       7.898  11.272   9.408  1.00 98.88           C  
ATOM   4019  HG  LEU A 282       8.438  12.200   9.225  1.00 98.88           H  
ATOM   4020  CD1 LEU A 282       8.137  10.832  10.854  1.00 98.88           C  
ATOM   4021 HD11 LEU A 282       7.676   9.860  11.029  1.00 98.88           H  
ATOM   4022 HD12 LEU A 282       7.716  11.552  11.555  1.00 98.88           H  
ATOM   4023 HD13 LEU A 282       9.208  10.747  11.036  1.00 98.88           H  
ATOM   4024  CD2 LEU A 282       8.494  10.223   8.476  1.00 98.88           C  
ATOM   4025 HD21 LEU A 282       8.354  10.529   7.439  1.00 98.88           H  
ATOM   4026 HD22 LEU A 282       9.566  10.145   8.659  1.00 98.88           H  
ATOM   4027 HD23 LEU A 282       8.004   9.262   8.631  1.00 98.88           H  
ATOM   4028  N   ILE A 283       4.911  12.551  11.542  1.00 98.97           N  
ATOM   4029  H   ILE A 283       4.335  11.880  11.055  1.00 98.97           H  
ATOM   4030  CA  ILE A 283       4.886  12.525  12.997  1.00 98.97           C  
ATOM   4031  HA  ILE A 283       5.741  13.081  13.382  1.00 98.97           H  
ATOM   4032  C   ILE A 283       5.038  11.088  13.458  1.00 98.97           C  
ATOM   4033  CB  ILE A 283       3.611  13.171  13.558  1.00 98.97           C  
ATOM   4034  HB  ILE A 283       3.671  13.112  14.644  1.00 98.97           H  
ATOM   4035  O   ILE A 283       4.523  10.168  12.818  1.00 98.97           O  
ATOM   4036  CG1 ILE A 283       2.362  12.385  13.111  1.00 98.97           C  
ATOM   4037 HG12 ILE A 283       2.340  12.302  12.024  1.00 98.97           H  
ATOM   4038 HG13 ILE A 283       2.419  11.370  13.504  1.00 98.97           H  
ATOM   4039  CG2 ILE A 283       3.585  14.659  13.163  1.00 98.97           C  
ATOM   4040 HG21 ILE A 283       2.774  15.180  13.671  1.00 98.97           H  
ATOM   4041 HG22 ILE A 283       3.455  14.750  12.084  1.00 98.97           H  
ATOM   4042 HG23 ILE A 283       4.531  15.128  13.435  1.00 98.97           H  
ATOM   4043  CD1 ILE A 283       1.050  12.966  13.618  1.00 98.97           C  
ATOM   4044 HD11 ILE A 283       0.885  13.963  13.208  1.00 98.97           H  
ATOM   4045 HD12 ILE A 283       1.094  13.021  14.705  1.00 98.97           H  
ATOM   4046 HD13 ILE A 283       0.230  12.314  13.316  1.00 98.97           H  
ATOM   4047  N   ALA A 284       5.729  10.907  14.573  1.00 98.98           N  
ATOM   4048  H   ALA A 284       6.173  11.698  15.016  1.00 98.98           H  
ATOM   4049  CA  ALA A 284       5.948   9.602  15.151  1.00 98.98           C  
ATOM   4050  HA  ALA A 284       5.112   8.972  14.849  1.00 98.98           H  
ATOM   4051  C   ALA A 284       5.969   9.653  16.680  1.00 98.98           C  
ATOM   4052  CB  ALA A 284       7.234   9.018  14.561  1.00 98.98           C  
ATOM   4053  HB1 ALA A 284       8.092   9.617  14.865  1.00 98.98           H  
ATOM   4054  HB2 ALA A 284       7.173   9.006  13.473  1.00 98.98           H  
ATOM   4055  HB3 ALA A 284       7.351   7.992  14.910  1.00 98.98           H  
ATOM   4056  O   ALA A 284       6.425  10.633  17.275  1.00 98.98           O  
ATOM   4057  N   VAL A 285       5.500   8.575  17.305  1.00 98.95           N  
ATOM   4058  H   VAL A 285       5.132   7.828  16.733  1.00 98.95           H  
ATOM   4059  CA  VAL A 285       5.648   8.303  18.740  1.00 98.95           C  
ATOM   4060  HA  VAL A 285       6.456   8.934  19.111  1.00 98.95           H  
ATOM   4061  C   VAL A 285       6.072   6.853  18.930  1.00 98.95           C  
ATOM   4062  CB  VAL A 285       4.385   8.666  19.547  1.00 98.95           C  
ATOM   4063  HB  VAL A 285       4.222   9.738  19.435  1.00 98.95           H  
ATOM   4064  O   VAL A 285       5.476   5.952  18.340  1.00 98.95           O  
ATOM   4065  CG1 VAL A 285       3.110   7.968  19.071  1.00 98.95           C  
ATOM   4066 HG11 VAL A 285       2.243   8.433  19.539  1.00 98.95           H  
ATOM   4067 HG12 VAL A 285       3.020   8.048  17.988  1.00 98.95           H  
ATOM   4068 HG13 VAL A 285       3.137   6.913  19.345  1.00 98.95           H  
ATOM   4069  CG2 VAL A 285       4.558   8.365  21.041  1.00 98.95           C  
ATOM   4070 HG21 VAL A 285       3.646   8.635  21.575  1.00 98.95           H  
ATOM   4071 HG22 VAL A 285       4.733   7.302  21.203  1.00 98.95           H  
ATOM   4072 HG23 VAL A 285       5.396   8.931  21.447  1.00 98.95           H  
ATOM   4073  N   ASP A 286       7.122   6.623  19.716  1.00 98.87           N  
ATOM   4074  H   ASP A 286       7.521   7.399  20.226  1.00 98.87           H  
ATOM   4075  CA  ASP A 286       7.611   5.275  20.004  1.00 98.87           C  
ATOM   4076  HA  ASP A 286       7.311   4.634  19.175  1.00 98.87           H  
ATOM   4077  C   ASP A 286       6.969   4.652  21.249  1.00 98.87           C  
ATOM   4078  CB  ASP A 286       9.147   5.208  20.002  1.00 98.87           C  
ATOM   4079  HB2 ASP A 286       9.519   5.677  19.091  1.00 98.87           H  
ATOM   4080  HB3 ASP A 286       9.424   4.154  19.978  1.00 98.87           H  
ATOM   4081  O   ASP A 286       6.300   5.310  22.047  1.00 98.87           O  
ATOM   4082  CG  ASP A 286       9.869   5.800  21.208  1.00 98.87           C  
ATOM   4083  OD1 ASP A 286       9.228   6.069  22.243  1.00 98.87           O  
ATOM   4084  OD2 ASP A 286      11.111   5.931  21.139  1.00 98.87           O  
ATOM   4085  N   HIS A 287       7.200   3.354  21.434  1.00 98.25           N  
ATOM   4086  H   HIS A 287       7.690   2.856  20.705  1.00 98.25           H  
ATOM   4087  CA  HIS A 287       6.688   2.589  22.574  1.00 98.25           C  
ATOM   4088  HA  HIS A 287       5.608   2.728  22.620  1.00 98.25           H  
ATOM   4089  C   HIS A 287       7.260   3.040  23.934  1.00 98.25           C  
ATOM   4090  CB  HIS A 287       6.970   1.104  22.324  1.00 98.25           C  
ATOM   4091  HB2 HIS A 287       6.596   0.828  21.338  1.00 98.25           H  
ATOM   4092  HB3 HIS A 287       6.424   0.516  23.062  1.00 98.25           H  
ATOM   4093  O   HIS A 287       6.763   2.624  24.983  1.00 98.25           O  
ATOM   4094  CG  HIS A 287       8.434   0.750  22.411  1.00 98.25           C  
ATOM   4095  CD2 HIS A 287       9.077   0.201  23.487  1.00 98.25           C  
ATOM   4096  HD2 HIS A 287       8.615  -0.064  24.426  1.00 98.25           H  
ATOM   4097  ND1 HIS A 287       9.379   0.955  21.434  1.00 98.25           N  
ATOM   4098  HD1 HIS A 287       9.204   1.322  20.509  1.00 98.25           H  
ATOM   4099  CE1 HIS A 287      10.562   0.527  21.907  1.00 98.25           C  
ATOM   4100  HE1 HIS A 287      11.488   0.540  21.353  1.00 98.25           H  
ATOM   4101  NE2 HIS A 287      10.432   0.064  23.163  1.00 98.25           N  
ATOM   4102  N   LEU A 288       8.301   3.883  23.942  1.00 97.47           N  
ATOM   4103  H   LEU A 288       8.611   4.260  23.058  1.00 97.47           H  
ATOM   4104  CA  LEU A 288       8.860   4.505  25.143  1.00 97.47           C  
ATOM   4105  HA  LEU A 288       8.634   3.875  26.004  1.00 97.47           H  
ATOM   4106  C   LEU A 288       8.216   5.871  25.434  1.00 97.47           C  
ATOM   4107  CB  LEU A 288      10.391   4.617  25.012  1.00 97.47           C  
ATOM   4108  HB2 LEU A 288      10.784   5.070  25.922  1.00 97.47           H  
ATOM   4109  HB3 LEU A 288      10.612   5.294  24.186  1.00 97.47           H  
ATOM   4110  O   LEU A 288       8.427   6.416  26.520  1.00 97.47           O  
ATOM   4111  CG  LEU A 288      11.131   3.293  24.756  1.00 97.47           C  
ATOM   4112  HG  LEU A 288      10.763   2.838  23.837  1.00 97.47           H  
ATOM   4113  CD1 LEU A 288      12.626   3.568  24.585  1.00 97.47           C  
ATOM   4114 HD11 LEU A 288      13.144   2.632  24.372  1.00 97.47           H  
ATOM   4115 HD12 LEU A 288      13.037   4.023  25.487  1.00 97.47           H  
ATOM   4116 HD13 LEU A 288      12.769   4.238  23.738  1.00 97.47           H  
ATOM   4117  CD2 LEU A 288      10.956   2.306  25.915  1.00 97.47           C  
ATOM   4118 HD21 LEU A 288       9.906   2.025  25.995  1.00 97.47           H  
ATOM   4119 HD22 LEU A 288      11.297   2.754  26.848  1.00 97.47           H  
ATOM   4120 HD23 LEU A 288      11.527   1.402  25.702  1.00 97.47           H  
ATOM   4121  N   GLY A 289       7.389   6.398  24.529  1.00 98.16           N  
ATOM   4122  H   GLY A 289       7.290   5.916  23.647  1.00 98.16           H  
ATOM   4123  CA  GLY A 289       6.743   7.706  24.633  1.00 98.16           C  
ATOM   4124  HA2 GLY A 289       6.468   7.910  25.667  1.00 98.16           H  
ATOM   4125  HA3 GLY A 289       5.838   7.692  24.026  1.00 98.16           H  
ATOM   4126  C   GLY A 289       7.599   8.864  24.124  1.00 98.16           C  
ATOM   4127  O   GLY A 289       7.251  10.017  24.367  1.00 98.16           O  
ATOM   4128  N   ASN A 290       8.706   8.592  23.429  1.00 98.60           N  
ATOM   4129  H   ASN A 290       8.889   7.631  23.175  1.00 98.60           H  
ATOM   4130  CA  ASN A 290       9.427   9.635  22.707  1.00 98.60           C  
ATOM   4131  HA  ASN A 290       9.538  10.497  23.363  1.00 98.60           H  
ATOM   4132  C   ASN A 290       8.607  10.050  21.482  1.00 98.60           C  
ATOM   4133  CB  ASN A 290      10.823   9.156  22.287  1.00 98.60           C  
ATOM   4134  HB2 ASN A 290      10.716   8.401  21.508  1.00 98.60           H  
ATOM   4135  HB3 ASN A 290      11.379   9.991  21.861  1.00 98.60           H  
ATOM   4136  O   ASN A 290       7.971   9.207  20.851  1.00 98.60           O  
ATOM   4137  CG  ASN A 290      11.636   8.591  23.434  1.00 98.60           C  
ATOM   4138  ND2 ASN A 290      12.070   7.361  23.329  1.00 98.60           N  
ATOM   4139 HD21 ASN A 290      11.736   6.804  22.556  1.00 98.60           H  
ATOM   4140 HD22 ASN A 290      12.543   6.954  24.124  1.00 98.60           H  
ATOM   4141  OD1 ASN A 290      11.915   9.253  24.422  1.00 98.60           O  
ATOM   4142  N   ILE A 291       8.664  11.330  21.115  1.00 98.83           N  
ATOM   4143  H   ILE A 291       9.237  11.964  21.653  1.00 98.83           H  
ATOM   4144  CA  ILE A 291       7.981  11.871  19.934  1.00 98.83           C  
ATOM   4145  HA  ILE A 291       7.504  11.046  19.405  1.00 98.83           H  
ATOM   4146  C   ILE A 291       8.981  12.489  18.956  1.00 98.83           C  
ATOM   4147  CB  ILE A 291       6.858  12.862  20.317  1.00 98.83           C  
ATOM   4148  HB  ILE A 291       6.373  13.172  19.391  1.00 98.83           H  
ATOM   4149  O   ILE A 291      10.004  13.040  19.364  1.00 98.83           O  
ATOM   4150  CG1 ILE A 291       7.403  14.131  21.012  1.00 98.83           C  
ATOM   4151 HG12 ILE A 291       8.153  14.598  20.374  1.00 98.83           H  
ATOM   4152 HG13 ILE A 291       7.878  13.859  21.954  1.00 98.83           H  
ATOM   4153  CG2 ILE A 291       5.798  12.155  21.178  1.00 98.83           C  
ATOM   4154 HG21 ILE A 291       6.190  11.937  22.171  1.00 98.83           H  
ATOM   4155 HG22 ILE A 291       5.507  11.219  20.701  1.00 98.83           H  
ATOM   4156 HG23 ILE A 291       4.908  12.778  21.273  1.00 98.83           H  
ATOM   4157  CD1 ILE A 291       6.333  15.190  21.291  1.00 98.83           C  
ATOM   4158 HD11 ILE A 291       5.789  15.421  20.375  1.00 98.83           H  
ATOM   4159 HD12 ILE A 291       5.636  14.836  22.051  1.00 98.83           H  
ATOM   4160 HD13 ILE A 291       6.813  16.097  21.658  1.00 98.83           H  
ATOM   4161  N   ALA A 292       8.663  12.440  17.666  1.00 98.85           N  
ATOM   4162  H   ALA A 292       7.827  11.936  17.404  1.00 98.85           H  
ATOM   4163  CA  ALA A 292       9.405  13.107  16.603  1.00 98.85           C  
ATOM   4164  HA  ALA A 292       9.968  13.938  17.029  1.00 98.85           H  
ATOM   4165  C   ALA A 292       8.430  13.674  15.561  1.00 98.85           C  
ATOM   4166  CB  ALA A 292      10.403  12.117  15.994  1.00 98.85           C  
ATOM   4167  HB1 ALA A 292      10.986  12.602  15.211  1.00 98.85           H  
ATOM   4168  HB2 ALA A 292      11.082  11.755  16.766  1.00 98.85           H  
ATOM   4169  HB3 ALA A 292       9.863  11.271  15.569  1.00 98.85           H  
ATOM   4170  O   ALA A 292       7.414  13.058  15.254  1.00 98.85           O  
ATOM   4171  N   LEU A 293       8.718  14.869  15.038  1.00 98.77           N  
ATOM   4172  H   LEU A 293       9.576  15.320  15.322  1.00 98.77           H  
ATOM   4173  CA  LEU A 293       7.884  15.544  14.035  1.00 98.77           C  
ATOM   4174  HA  LEU A 293       7.216  14.813  13.580  1.00 98.77           H  
ATOM   4175  C   LEU A 293       8.738  16.115  12.882  1.00 98.77           C  
ATOM   4176  CB  LEU A 293       7.005  16.633  14.689  1.00 98.77           C  
ATOM   4177  HB2 LEU A 293       6.392  17.032  13.881  1.00 98.77           H  
ATOM   4178  HB3 LEU A 293       7.641  17.441  15.052  1.00 98.77           H  
ATOM   4179  O   LEU A 293       8.696  17.326  12.639  1.00 98.77           O  
ATOM   4180  CG  LEU A 293       6.053  16.203  15.822  1.00 98.77           C  
ATOM   4181  HG  LEU A 293       5.641  15.218  15.604  1.00 98.77           H  
ATOM   4182  CD1 LEU A 293       6.700  16.197  17.212  1.00 98.77           C  
ATOM   4183 HD11 LEU A 293       7.510  15.469  17.270  1.00 98.77           H  
ATOM   4184 HD12 LEU A 293       5.956  15.913  17.956  1.00 98.77           H  
ATOM   4185 HD13 LEU A 293       7.089  17.186  17.455  1.00 98.77           H  
ATOM   4186  CD2 LEU A 293       4.911  17.221  15.890  1.00 98.77           C  
ATOM   4187 HD21 LEU A 293       4.260  17.067  15.029  1.00 98.77           H  
ATOM   4188 HD22 LEU A 293       4.319  17.078  16.793  1.00 98.77           H  
ATOM   4189 HD23 LEU A 293       5.306  18.237  15.898  1.00 98.77           H  
ATOM   4190  N   PRO A 294       9.599  15.305  12.238  1.00 98.63           N  
ATOM   4191  CA  PRO A 294      10.549  15.790  11.243  1.00 98.63           C  
ATOM   4192  HA  PRO A 294      11.086  16.656  11.629  1.00 98.63           H  
ATOM   4193  C   PRO A 294       9.862  16.170   9.920  1.00 98.63           C  
ATOM   4194  CB  PRO A 294      11.528  14.629  11.054  1.00 98.63           C  
ATOM   4195  HB2 PRO A 294      12.054  14.678  10.100  1.00 98.63           H  
ATOM   4196  HB3 PRO A 294      12.244  14.604  11.875  1.00 98.63           H  
ATOM   4197  O   PRO A 294       8.847  15.595   9.525  1.00 98.63           O  
ATOM   4198  CG  PRO A 294      10.579  13.437  11.154  1.00 98.63           C  
ATOM   4199  HG2 PRO A 294       9.980  13.367  10.246  1.00 98.63           H  
ATOM   4200  HG3 PRO A 294      11.095  12.492  11.322  1.00 98.63           H  
ATOM   4201  CD  PRO A 294       9.704  13.851  12.335  1.00 98.63           C  
ATOM   4202  HD2 PRO A 294       8.727  13.370  12.284  1.00 98.63           H  
ATOM   4203  HD3 PRO A 294      10.210  13.578  13.261  1.00 98.63           H  
ATOM   4204  N   PHE A 295      10.454  17.121   9.199  1.00 97.68           N  
ATOM   4205  H   PHE A 295      11.278  17.572   9.570  1.00 97.68           H  
ATOM   4206  CA  PHE A 295      10.046  17.507   7.847  1.00 97.68           C  
ATOM   4207  HA  PHE A 295       9.764  16.607   7.300  1.00 97.68           H  
ATOM   4208  C   PHE A 295      11.216  18.153   7.096  1.00 97.68           C  
ATOM   4209  CB  PHE A 295       8.824  18.443   7.898  1.00 97.68           C  
ATOM   4210  HB2 PHE A 295       8.533  18.699   6.879  1.00 97.68           H  
ATOM   4211  HB3 PHE A 295       7.986  17.900   8.337  1.00 97.68           H  
ATOM   4212  O   PHE A 295      12.046  18.843   7.693  1.00 97.68           O  
ATOM   4213  CG  PHE A 295       9.012  19.719   8.692  1.00 97.68           C  
ATOM   4214  CD1 PHE A 295       8.873  19.703  10.091  1.00 97.68           C  
ATOM   4215  HD1 PHE A 295       8.642  18.777  10.597  1.00 97.68           H  
ATOM   4216  CD2 PHE A 295       9.313  20.925   8.036  1.00 97.68           C  
ATOM   4217  HD2 PHE A 295       9.417  20.939   6.961  1.00 97.68           H  
ATOM   4218  CE1 PHE A 295       9.052  20.881  10.834  1.00 97.68           C  
ATOM   4219  HE1 PHE A 295       8.976  20.849  11.911  1.00 97.68           H  
ATOM   4220  CE2 PHE A 295       9.462  22.110   8.774  1.00 97.68           C  
ATOM   4221  HE2 PHE A 295       9.667  23.035   8.257  1.00 97.68           H  
ATOM   4222  CZ  PHE A 295       9.333  22.089  10.175  1.00 97.68           C  
ATOM   4223  HZ  PHE A 295       9.450  22.997  10.747  1.00 97.68           H  
ATOM   4224  N   ASN A 296      11.282  17.956   5.779  1.00 96.64           N  
ATOM   4225  H   ASN A 296      10.558  17.406   5.340  1.00 96.64           H  
ATOM   4226  CA  ASN A 296      12.303  18.555   4.909  1.00 96.64           C  
ATOM   4227  HA  ASN A 296      13.099  18.946   5.543  1.00 96.64           H  
ATOM   4228  C   ASN A 296      11.784  19.771   4.115  1.00 96.64           C  
ATOM   4229  CB  ASN A 296      12.955  17.470   4.034  1.00 96.64           C  
ATOM   4230  HB2 ASN A 296      13.788  17.909   3.484  1.00 96.64           H  
ATOM   4231  HB3 ASN A 296      13.351  16.679   4.671  1.00 96.64           H  
ATOM   4232  O   ASN A 296      12.559  20.439   3.432  1.00 96.64           O  
ATOM   4233  CG  ASN A 296      12.017  16.853   3.015  1.00 96.64           C  
ATOM   4234  ND2 ASN A 296      12.461  15.828   2.326  1.00 96.64           N  
ATOM   4235 HD21 ASN A 296      13.392  15.462   2.467  1.00 96.64           H  
ATOM   4236 HD22 ASN A 296      11.953  15.547   1.500  1.00 96.64           H  
ATOM   4237  OD1 ASN A 296      10.887  17.283   2.857  1.00 96.64           O  
ATOM   4238  N   THR A 297      10.517  20.143   4.293  1.00 94.78           N  
ATOM   4239  H   THR A 297       9.918  19.525   4.822  1.00 94.78           H  
ATOM   4240  CA  THR A 297       9.882  21.326   3.694  1.00 94.78           C  
ATOM   4241  HA  THR A 297      10.276  21.459   2.686  1.00 94.78           H  
ATOM   4242  C   THR A 297      10.160  22.613   4.483  1.00 94.78           C  
ATOM   4243  CB  THR A 297       8.369  21.095   3.581  1.00 94.78           C  
ATOM   4244  HB  THR A 297       7.893  21.993   3.188  1.00 94.78           H  
ATOM   4245  O   THR A 297      10.869  22.617   5.496  1.00 94.78           O  
ATOM   4246  CG2 THR A 297       8.027  19.943   2.643  1.00 94.78           C  
ATOM   4247 HG21 THR A 297       8.462  19.016   3.015  1.00 94.78           H  
ATOM   4248 HG22 THR A 297       6.945  19.827   2.580  1.00 94.78           H  
ATOM   4249 HG23 THR A 297       8.423  20.149   1.649  1.00 94.78           H  
ATOM   4250  OG1 THR A 297       7.863  20.809   4.863  1.00 94.78           O  
ATOM   4251  HG1 THR A 297       7.097  21.354   5.058  1.00 94.78           H  
ATOM   4252  N   GLY A 298       9.612  23.744   4.024  1.00 91.30           N  
ATOM   4253  H   GLY A 298       9.005  23.690   3.218  1.00 91.30           H  
ATOM   4254  CA  GLY A 298       9.719  25.022   4.730  1.00 91.30           C  
ATOM   4255  HA2 GLY A 298      10.768  25.246   4.922  1.00 91.30           H  
ATOM   4256  HA3 GLY A 298       9.301  25.804   4.095  1.00 91.30           H  
ATOM   4257  C   GLY A 298       8.968  25.029   6.065  1.00 91.30           C  
ATOM   4258  O   GLY A 298       9.484  25.546   7.052  1.00 91.30           O  
ATOM   4259  N   GLY A 299       7.779  24.432   6.104  1.00 93.97           N  
ATOM   4260  H   GLY A 299       7.405  24.041   5.252  1.00 93.97           H  
ATOM   4261  CA  GLY A 299       6.970  24.288   7.309  1.00 93.97           C  
ATOM   4262  HA2 GLY A 299       6.321  25.157   7.417  1.00 93.97           H  
ATOM   4263  HA3 GLY A 299       7.612  24.235   8.188  1.00 93.97           H  
ATOM   4264  C   GLY A 299       6.096  23.037   7.278  1.00 93.97           C  
ATOM   4265  O   GLY A 299       5.936  22.391   6.238  1.00 93.97           O  
ATOM   4266  N   MET A 300       5.510  22.733   8.430  1.00 97.12           N  
ATOM   4267  H   MET A 300       5.681  23.349   9.213  1.00 97.12           H  
ATOM   4268  CA  MET A 300       4.511  21.688   8.623  1.00 97.12           C  
ATOM   4269  HA  MET A 300       3.923  21.581   7.711  1.00 97.12           H  
ATOM   4270  C   MET A 300       3.570  22.100   9.749  1.00 97.12           C  
ATOM   4271  CB  MET A 300       5.210  20.353   8.928  1.00 97.12           C  
ATOM   4272  HB2 MET A 300       5.889  20.117   8.108  1.00 97.12           H  
ATOM   4273  HB3 MET A 300       5.797  20.444   9.842  1.00 97.12           H  
ATOM   4274  O   MET A 300       4.032  22.382  10.859  1.00 97.12           O  
ATOM   4275  CG  MET A 300       4.213  19.198   9.075  1.00 97.12           C  
ATOM   4276  HG2 MET A 300       3.562  19.189   8.201  1.00 97.12           H  
ATOM   4277  HG3 MET A 300       3.589  19.358   9.954  1.00 97.12           H  
ATOM   4278  SD  MET A 300       4.986  17.564   9.199  1.00 97.12           S  
ATOM   4279  CE  MET A 300       5.591  17.582  10.907  1.00 97.12           C  
ATOM   4280  HE1 MET A 300       6.109  16.645  11.109  1.00 97.12           H  
ATOM   4281  HE2 MET A 300       4.751  17.678  11.595  1.00 97.12           H  
ATOM   4282  HE3 MET A 300       6.292  18.405  11.046  1.00 97.12           H  
ATOM   4283  N   TYR A 301       2.264  22.117   9.467  1.00 97.56           N  
ATOM   4284  H   TYR A 301       1.967  21.785   8.561  1.00 97.56           H  
ATOM   4285  CA  TYR A 301       1.240  22.300  10.494  1.00 97.56           C  
ATOM   4286  HA  TYR A 301       1.444  23.208  11.063  1.00 97.56           H  
ATOM   4287  C   TYR A 301       1.282  21.101  11.425  1.00 97.56           C  
ATOM   4288  CB  TYR A 301      -0.155  22.387   9.865  1.00 97.56           C  
ATOM   4289  HB2 TYR A 301      -0.901  22.432  10.658  1.00 97.56           H  
ATOM   4290  HB3 TYR A 301      -0.343  21.472   9.303  1.00 97.56           H  
ATOM   4291  O   TYR A 301       1.055  19.978  10.976  1.00 97.56           O  
ATOM   4292  CG  TYR A 301      -0.360  23.569   8.951  1.00 97.56           C  
ATOM   4293  CD1 TYR A 301      -0.456  24.867   9.487  1.00 97.56           C  
ATOM   4294  HD1 TYR A 301      -0.402  25.014  10.555  1.00 97.56           H  
ATOM   4295  CD2 TYR A 301      -0.451  23.363   7.563  1.00 97.56           C  
ATOM   4296  HD2 TYR A 301      -0.332  22.366   7.165  1.00 97.56           H  
ATOM   4297  CE1 TYR A 301      -0.649  25.966   8.630  1.00 97.56           C  
ATOM   4298  HE1 TYR A 301      -0.750  26.962   9.035  1.00 97.56           H  
ATOM   4299  CE2 TYR A 301      -0.633  24.462   6.706  1.00 97.56           C  
ATOM   4300  HE2 TYR A 301      -0.650  24.345   5.633  1.00 97.56           H  
ATOM   4301  OH  TYR A 301      -0.948  26.799   6.398  1.00 97.56           O  
ATOM   4302  HH  TYR A 301      -1.310  27.558   6.861  1.00 97.56           H  
ATOM   4303  CZ  TYR A 301      -0.740  25.759   7.239  1.00 97.56           C  
ATOM   4304  N   ARG A 302       1.586  21.318  12.700  1.00 98.80           N  
ATOM   4305  H   ARG A 302       1.829  22.251  13.001  1.00 98.80           H  
ATOM   4306  CA  ARG A 302       1.772  20.218  13.644  1.00 98.80           C  
ATOM   4307  HA  ARG A 302       1.075  19.419  13.391  1.00 98.80           H  
ATOM   4308  C   ARG A 302       1.457  20.624  15.070  1.00 98.80           C  
ATOM   4309  CB  ARG A 302       3.197  19.664  13.491  1.00 98.80           C  
ATOM   4310  HB2 ARG A 302       3.359  19.410  12.444  1.00 98.80           H  
ATOM   4311  HB3 ARG A 302       3.274  18.743  14.069  1.00 98.80           H  
ATOM   4312  O   ARG A 302       1.559  21.794  15.438  1.00 98.80           O  
ATOM   4313  CG  ARG A 302       4.285  20.647  13.949  1.00 98.80           C  
ATOM   4314  HG2 ARG A 302       4.081  21.642  13.554  1.00 98.80           H  
ATOM   4315  HG3 ARG A 302       4.291  20.698  15.038  1.00 98.80           H  
ATOM   4316  CD  ARG A 302       5.662  20.207  13.449  1.00 98.80           C  
ATOM   4317  HD2 ARG A 302       5.849  19.183  13.771  1.00 98.80           H  
ATOM   4318  HD3 ARG A 302       5.670  20.224  12.359  1.00 98.80           H  
ATOM   4319  NE  ARG A 302       6.724  21.078  13.974  1.00 98.80           N  
ATOM   4320  HE  ARG A 302       7.252  20.731  14.762  1.00 98.80           H  
ATOM   4321  NH1 ARG A 302       6.553  22.812  12.450  1.00 98.80           N  
ATOM   4322 HH11 ARG A 302       6.944  23.690  12.139  1.00 98.80           H  
ATOM   4323 HH12 ARG A 302       5.727  22.425  12.016  1.00 98.80           H  
ATOM   4324  NH2 ARG A 302       8.076  22.895  14.057  1.00 98.80           N  
ATOM   4325 HH21 ARG A 302       8.343  23.799  13.694  1.00 98.80           H  
ATOM   4326 HH22 ARG A 302       8.506  22.588  14.918  1.00 98.80           H  
ATOM   4327  CZ  ARG A 302       7.104  22.246  13.487  1.00 98.80           C  
ATOM   4328  N   GLY A 303       1.117  19.640  15.885  1.00 98.85           N  
ATOM   4329  H   GLY A 303       1.045  18.702  15.518  1.00 98.85           H  
ATOM   4330  CA  GLY A 303       0.943  19.831  17.314  1.00 98.85           C  
ATOM   4331  HA2 GLY A 303       1.705  20.528  17.664  1.00 98.85           H  
ATOM   4332  HA3 GLY A 303      -0.045  20.244  17.519  1.00 98.85           H  
ATOM   4333  C   GLY A 303       1.105  18.534  18.083  1.00 98.85           C  
ATOM   4334  O   GLY A 303       0.995  17.453  17.517  1.00 98.85           O  
ATOM   4335  N   TYR A 304       1.383  18.638  19.373  1.00 98.93           N  
ATOM   4336  H   TYR A 304       1.476  19.558  19.780  1.00 98.93           H  
ATOM   4337  CA  TYR A 304       1.443  17.497  20.274  1.00 98.93           C  
ATOM   4338  HA  TYR A 304       0.730  16.750  19.926  1.00 98.93           H  
ATOM   4339  C   TYR A 304       1.038  17.895  21.689  1.00 98.93           C  
ATOM   4340  CB  TYR A 304       2.847  16.876  20.271  1.00 98.93           C  
ATOM   4341  HB2 TYR A 304       2.807  15.933  20.815  1.00 98.93           H  
ATOM   4342  HB3 TYR A 304       3.136  16.650  19.245  1.00 98.93           H  
ATOM   4343  O   TYR A 304       1.089  19.069  22.065  1.00 98.93           O  
ATOM   4344  CG  TYR A 304       3.924  17.740  20.890  1.00 98.93           C  
ATOM   4345  CD1 TYR A 304       4.637  18.658  20.095  1.00 98.93           C  
ATOM   4346  HD1 TYR A 304       4.412  18.746  19.042  1.00 98.93           H  
ATOM   4347  CD2 TYR A 304       4.213  17.618  22.263  1.00 98.93           C  
ATOM   4348  HD2 TYR A 304       3.673  16.904  22.868  1.00 98.93           H  
ATOM   4349  CE1 TYR A 304       5.642  19.455  20.674  1.00 98.93           C  
ATOM   4350  HE1 TYR A 304       6.199  20.162  20.077  1.00 98.93           H  
ATOM   4351  CE2 TYR A 304       5.211  18.418  22.847  1.00 98.93           C  
ATOM   4352  HE2 TYR A 304       5.428  18.324  23.901  1.00 98.93           H  
ATOM   4353  OH  TYR A 304       6.897  20.105  22.608  1.00 98.93           O  
ATOM   4354  HH  TYR A 304       7.004  19.909  23.541  1.00 98.93           H  
ATOM   4355  CZ  TYR A 304       5.930  19.334  22.049  1.00 98.93           C  
ATOM   4356  N   GLY A 305       0.658  16.908  22.493  1.00 98.79           N  
ATOM   4357  H   GLY A 305       0.581  15.976  22.111  1.00 98.79           H  
ATOM   4358  CA  GLY A 305       0.343  17.122  23.896  1.00 98.79           C  
ATOM   4359  HA2 GLY A 305      -0.674  17.507  23.973  1.00 98.79           H  
ATOM   4360  HA3 GLY A 305       1.019  17.866  24.316  1.00 98.79           H  
ATOM   4361  C   GLY A 305       0.443  15.839  24.707  1.00 98.79           C  
ATOM   4362  O   GLY A 305      -0.246  14.861  24.419  1.00 98.79           O  
ATOM   4363  N   HIS A 306       1.274  15.861  25.749  1.00 98.66           N  
ATOM   4364  H   HIS A 306       1.832  16.686  25.919  1.00 98.66           H  
ATOM   4365  CA  HIS A 306       1.279  14.831  26.787  1.00 98.66           C  
ATOM   4366  HA  HIS A 306       1.164  13.851  26.324  1.00 98.66           H  
ATOM   4367  C   HIS A 306       0.112  15.067  27.744  1.00 98.66           C  
ATOM   4368  CB  HIS A 306       2.597  14.840  27.567  1.00 98.66           C  
ATOM   4369  HB2 HIS A 306       2.696  15.789  28.094  1.00 98.66           H  
ATOM   4370  HB3 HIS A 306       2.573  14.045  28.313  1.00 98.66           H  
ATOM   4371  O   HIS A 306      -0.220  16.211  28.066  1.00 98.66           O  
ATOM   4372  CG  HIS A 306       3.805  14.637  26.701  1.00 98.66           C  
ATOM   4373  CD2 HIS A 306       4.361  13.446  26.323  1.00 98.66           C  
ATOM   4374  HD2 HIS A 306       4.022  12.462  26.611  1.00 98.66           H  
ATOM   4375  ND1 HIS A 306       4.573  15.643  26.170  1.00 98.66           N  
ATOM   4376  HD1 HIS A 306       4.580  16.590  26.522  1.00 98.66           H  
ATOM   4377  CE1 HIS A 306       5.540  15.067  25.434  1.00 98.66           C  
ATOM   4378  HE1 HIS A 306       6.340  15.596  24.938  1.00 98.66           H  
ATOM   4379  NE2 HIS A 306       5.453  13.731  25.500  1.00 98.66           N  
ATOM   4380  N   VAL A 307      -0.522  14.008  28.231  1.00 98.20           N  
ATOM   4381  H   VAL A 307      -0.226  13.090  27.930  1.00 98.20           H  
ATOM   4382  CA  VAL A 307      -1.582  14.122  29.235  1.00 98.20           C  
ATOM   4383  HA  VAL A 307      -2.390  14.715  28.807  1.00 98.20           H  
ATOM   4384  C   VAL A 307      -1.063  14.863  30.470  1.00 98.20           C  
ATOM   4385  CB  VAL A 307      -2.148  12.738  29.587  1.00 98.20           C  
ATOM   4386  HB  VAL A 307      -1.330  12.033  29.739  1.00 98.20           H  
ATOM   4387  O   VAL A 307      -0.055  14.490  31.063  1.00 98.20           O  
ATOM   4388  CG1 VAL A 307      -3.010  12.759  30.856  1.00 98.20           C  
ATOM   4389 HG11 VAL A 307      -3.768  13.539  30.786  1.00 98.20           H  
ATOM   4390 HG12 VAL A 307      -2.382  12.938  31.729  1.00 98.20           H  
ATOM   4391 HG13 VAL A 307      -3.491  11.790  30.988  1.00 98.20           H  
ATOM   4392  CG2 VAL A 307      -3.024  12.250  28.430  1.00 98.20           C  
ATOM   4393 HG21 VAL A 307      -3.449  11.275  28.672  1.00 98.20           H  
ATOM   4394 HG22 VAL A 307      -2.433  12.164  27.519  1.00 98.20           H  
ATOM   4395 HG23 VAL A 307      -3.841  12.950  28.253  1.00 98.20           H  
ATOM   4396  N   GLY A 308      -1.786  15.914  30.867  1.00 96.72           N  
ATOM   4397  H   GLY A 308      -2.569  16.188  30.293  1.00 96.72           H  
ATOM   4398  CA  GLY A 308      -1.431  16.775  32.000  1.00 96.72           C  
ATOM   4399  HA2 GLY A 308      -2.347  17.115  32.484  1.00 96.72           H  
ATOM   4400  HA3 GLY A 308      -0.855  16.202  32.726  1.00 96.72           H  
ATOM   4401  C   GLY A 308      -0.608  18.016  31.635  1.00 96.72           C  
ATOM   4402  O   GLY A 308      -0.425  18.879  32.491  1.00 96.72           O  
ATOM   4403  N   GLU A 309      -0.165  18.148  30.384  1.00 98.01           N  
ATOM   4404  H   GLU A 309      -0.328  17.400  29.725  1.00 98.01           H  
ATOM   4405  CA  GLU A 309       0.567  19.315  29.879  1.00 98.01           C  
ATOM   4406  HA  GLU A 309       0.848  19.951  30.718  1.00 98.01           H  
ATOM   4407  C   GLU A 309      -0.292  20.170  28.935  1.00 98.01           C  
ATOM   4408  CB  GLU A 309       1.869  18.874  29.191  1.00 98.01           C  
ATOM   4409  HB2 GLU A 309       1.630  18.234  28.341  1.00 98.01           H  
ATOM   4410  HB3 GLU A 309       2.381  19.763  28.823  1.00 98.01           H  
ATOM   4411  O   GLU A 309      -1.334  19.739  28.437  1.00 98.01           O  
ATOM   4412  CG  GLU A 309       2.813  18.130  30.149  1.00 98.01           C  
ATOM   4413  HG2 GLU A 309       2.968  18.754  31.030  1.00 98.01           H  
ATOM   4414  HG3 GLU A 309       2.342  17.202  30.471  1.00 98.01           H  
ATOM   4415  CD  GLU A 309       4.178  17.799  29.524  1.00 98.01           C  
ATOM   4416  OE1 GLU A 309       5.064  17.393  30.309  1.00 98.01           O  
ATOM   4417  OE2 GLU A 309       4.338  17.956  28.287  1.00 98.01           O  
ATOM   4418  N   LEU A 310       0.142  21.406  28.675  1.00 97.95           N  
ATOM   4419  H   LEU A 310       1.054  21.675  29.018  1.00 97.95           H  
ATOM   4420  CA  LEU A 310      -0.510  22.266  27.686  1.00 97.95           C  
ATOM   4421  HA  LEU A 310      -1.587  22.181  27.828  1.00 97.95           H  
ATOM   4422  C   LEU A 310      -0.164  21.807  26.258  1.00 97.95           C  
ATOM   4423  CB  LEU A 310      -0.089  23.733  27.883  1.00 97.95           C  
ATOM   4424  HB2 LEU A 310       0.999  23.778  27.900  1.00 97.95           H  
ATOM   4425  HB3 LEU A 310      -0.426  24.308  27.020  1.00 97.95           H  
ATOM   4426  O   LEU A 310       1.018  21.550  26.001  1.00 97.95           O  
ATOM   4427  CG  LEU A 310      -0.645  24.395  29.154  1.00 97.95           C  
ATOM   4428  HG  LEU A 310      -0.371  23.803  30.027  1.00 97.95           H  
ATOM   4429  CD1 LEU A 310      -0.036  25.789  29.308  1.00 97.95           C  
ATOM   4430 HD11 LEU A 310       1.050  25.708  29.363  1.00 97.95           H  
ATOM   4431 HD12 LEU A 310      -0.305  26.409  28.453  1.00 97.95           H  
ATOM   4432 HD13 LEU A 310      -0.401  26.252  30.224  1.00 97.95           H  
ATOM   4433  CD2 LEU A 310      -2.169  24.549  29.112  1.00 97.95           C  
ATOM   4434 HD21 LEU A 310      -2.509  25.094  29.992  1.00 97.95           H  
ATOM   4435 HD22 LEU A 310      -2.644  23.567  29.117  1.00 97.95           H  
ATOM   4436 HD23 LEU A 310      -2.466  25.088  28.212  1.00 97.95           H  
ATOM   4437  N   PRO A 311      -1.139  21.794  25.324  1.00 98.69           N  
ATOM   4438  CA  PRO A 311      -0.868  21.572  23.909  1.00 98.69           C  
ATOM   4439  HA  PRO A 311      -0.620  20.522  23.754  1.00 98.69           H  
ATOM   4440  C   PRO A 311       0.259  22.469  23.394  1.00 98.69           C  
ATOM   4441  CB  PRO A 311      -2.162  21.913  23.167  1.00 98.69           C  
ATOM   4442  HB2 PRO A 311      -2.323  21.261  22.308  1.00 98.69           H  
ATOM   4443  HB3 PRO A 311      -2.132  22.951  22.835  1.00 98.69           H  
ATOM   4444  O   PRO A 311       0.291  23.669  23.676  1.00 98.69           O  
ATOM   4445  CG  PRO A 311      -3.264  21.762  24.206  1.00 98.69           C  
ATOM   4446  HG2 PRO A 311      -4.070  22.476  24.035  1.00 98.69           H  
ATOM   4447  HG3 PRO A 311      -3.661  20.748  24.167  1.00 98.69           H  
ATOM   4448  CD  PRO A 311      -2.563  22.027  25.539  1.00 98.69           C  
ATOM   4449  HD2 PRO A 311      -2.718  23.065  25.834  1.00 98.69           H  
ATOM   4450  HD3 PRO A 311      -2.958  21.354  26.300  1.00 98.69           H  
ATOM   4451  N   GLN A 312       1.154  21.893  22.600  1.00 98.78           N  
ATOM   4452  H   GLN A 312       1.072  20.902  22.419  1.00 98.78           H  
ATOM   4453  CA  GLN A 312       2.183  22.613  21.861  1.00 98.78           C  
ATOM   4454  HA  GLN A 312       2.196  23.662  22.157  1.00 98.78           H  
ATOM   4455  C   GLN A 312       1.848  22.538  20.374  1.00 98.78           C  
ATOM   4456  CB  GLN A 312       3.565  22.008  22.151  1.00 98.78           C  
ATOM   4457  HB2 GLN A 312       4.317  22.559  21.588  1.00 98.78           H  
ATOM   4458  HB3 GLN A 312       3.569  20.975  21.805  1.00 98.78           H  
ATOM   4459  O   GLN A 312       1.578  21.456  19.857  1.00 98.78           O  
ATOM   4460  CG  GLN A 312       3.949  22.020  23.639  1.00 98.78           C  
ATOM   4461  HG2 GLN A 312       3.274  21.364  24.190  1.00 98.78           H  
ATOM   4462  HG3 GLN A 312       4.956  21.619  23.751  1.00 98.78           H  
ATOM   4463  CD  GLN A 312       3.927  23.413  24.253  1.00 98.78           C  
ATOM   4464  NE2 GLN A 312       3.206  23.603  25.334  1.00 98.78           N  
ATOM   4465 HE21 GLN A 312       2.589  22.862  25.634  1.00 98.78           H  
ATOM   4466 HE22 GLN A 312       3.109  24.560  25.641  1.00 98.78           H  
ATOM   4467  OE1 GLN A 312       4.537  24.355  23.770  1.00 98.78           O  
ATOM   4468  N   VAL A 313       1.853  23.676  19.678  1.00 98.63           N  
ATOM   4469  H   VAL A 313       2.127  24.531  20.141  1.00 98.63           H  
ATOM   4470  CA  VAL A 313       1.545  23.745  18.241  1.00 98.63           C  
ATOM   4471  HA  VAL A 313       1.629  22.744  17.817  1.00 98.63           H  
ATOM   4472  C   VAL A 313       2.560  24.607  17.515  1.00 98.63           C  
ATOM   4473  CB  VAL A 313       0.113  24.234  17.950  1.00 98.63           C  
ATOM   4474  HB  VAL A 313      -0.042  24.191  16.872  1.00 98.63           H  
ATOM   4475  O   VAL A 313       2.985  25.648  18.025  1.00 98.63           O  
ATOM   4476  CG1 VAL A 313      -0.929  23.323  18.601  1.00 98.63           C  
ATOM   4477 HG11 VAL A 313      -0.877  23.390  19.687  1.00 98.63           H  
ATOM   4478 HG12 VAL A 313      -1.923  23.635  18.279  1.00 98.63           H  
ATOM   4479 HG13 VAL A 313      -0.767  22.290  18.295  1.00 98.63           H  
ATOM   4480  CG2 VAL A 313      -0.158  25.677  18.400  1.00 98.63           C  
ATOM   4481 HG21 VAL A 313      -1.190  25.941  18.167  1.00 98.63           H  
ATOM   4482 HG22 VAL A 313       0.500  26.369  17.875  1.00 98.63           H  
ATOM   4483 HG23 VAL A 313      -0.008  25.767  19.476  1.00 98.63           H  
ATOM   4484  N   ASP A 314       2.920  24.209  16.300  1.00 97.20           N  
ATOM   4485  H   ASP A 314       2.508  23.375  15.905  1.00 97.20           H  
ATOM   4486  CA  ASP A 314       3.838  24.975  15.471  1.00 97.20           C  
ATOM   4487  HA  ASP A 314       3.637  26.027  15.669  1.00 97.20           H  
ATOM   4488  C   ASP A 314       3.604  24.778  13.970  1.00 97.20           C  
ATOM   4489  CB  ASP A 314       5.293  24.676  15.879  1.00 97.20           C  
ATOM   4490  HB2 ASP A 314       5.668  23.838  15.293  1.00 97.20           H  
ATOM   4491  HB3 ASP A 314       5.326  24.388  16.929  1.00 97.20           H  
ATOM   4492  O   ASP A 314       2.837  23.917  13.536  1.00 97.20           O  
ATOM   4493  CG  ASP A 314       6.209  25.894  15.708  1.00 97.20           C  
ATOM   4494  OD1 ASP A 314       5.751  26.917  15.122  1.00 97.20           O  
ATOM   4495  OD2 ASP A 314       7.356  25.791  16.176  1.00 97.20           O  
ATOM   4496  N   ILE A 315       4.244  25.634  13.179  1.00 95.03           N  
ATOM   4497  H   ILE A 315       4.861  26.287  13.641  1.00 95.03           H  
ATOM   4498  CA  ILE A 315       4.115  25.691  11.720  1.00 95.03           C  
ATOM   4499  HA  ILE A 315       3.635  24.779  11.365  1.00 95.03           H  
ATOM   4500  C   ILE A 315       5.495  25.763  11.064  1.00 95.03           C  
ATOM   4501  CB  ILE A 315       3.228  26.888  11.306  1.00 95.03           C  
ATOM   4502  HB  ILE A 315       3.727  27.808  11.609  1.00 95.03           H  
ATOM   4503  O   ILE A 315       5.747  25.079  10.074  1.00 95.03           O  
ATOM   4504  CG1 ILE A 315       1.847  26.832  12.007  1.00 95.03           C  
ATOM   4505 HG12 ILE A 315       1.989  26.861  13.087  1.00 95.03           H  
ATOM   4506 HG13 ILE A 315       1.350  25.894  11.758  1.00 95.03           H  
ATOM   4507  CG2 ILE A 315       3.063  26.912   9.775  1.00 95.03           C  
ATOM   4508 HG21 ILE A 315       2.523  27.812   9.479  1.00 95.03           H  
ATOM   4509 HG22 ILE A 315       4.030  26.951   9.275  1.00 95.03           H  
ATOM   4510 HG23 ILE A 315       2.520  26.029   9.439  1.00 95.03           H  
ATOM   4511  CD1 ILE A 315       0.923  28.002  11.666  1.00 95.03           C  
ATOM   4512 HD11 ILE A 315       1.465  28.936  11.813  1.00 95.03           H  
ATOM   4513 HD12 ILE A 315       0.049  27.978  12.316  1.00 95.03           H  
ATOM   4514 HD13 ILE A 315       0.587  27.932  10.631  1.00 95.03           H  
ATOM   4515  N   TYR A 316       6.411  26.559  11.617  1.00 91.63           N  
ATOM   4516  H   TYR A 316       6.196  27.023  12.488  1.00 91.63           H  
ATOM   4517  CA  TYR A 316       7.724  26.830  11.018  1.00 91.63           C  
ATOM   4518  HA  TYR A 316       7.666  26.640   9.947  1.00 91.63           H  
ATOM   4519  C   TYR A 316       8.803  25.889  11.571  1.00 91.63           C  
ATOM   4520  CB  TYR A 316       8.063  28.318  11.198  1.00 91.63           C  
ATOM   4521  HB2 TYR A 316       8.910  28.574  10.561  1.00 91.63           H  
ATOM   4522  HB3 TYR A 316       8.367  28.480  12.232  1.00 91.63           H  
ATOM   4523  O   TYR A 316       8.511  25.069  12.441  1.00 91.63           O  
ATOM   4524  CG  TYR A 316       6.901  29.236  10.864  1.00 91.63           C  
ATOM   4525  CD1 TYR A 316       6.341  29.221   9.571  1.00 91.63           C  
ATOM   4526  HD1 TYR A 316       6.776  28.606   8.797  1.00 91.63           H  
ATOM   4527  CD2 TYR A 316       6.302  29.999  11.886  1.00 91.63           C  
ATOM   4528  HD2 TYR A 316       6.726  29.998  12.879  1.00 91.63           H  
ATOM   4529  CE1 TYR A 316       5.148  29.919   9.323  1.00 91.63           C  
ATOM   4530  HE1 TYR A 316       4.660  29.846   8.363  1.00 91.63           H  
ATOM   4531  CE2 TYR A 316       5.129  30.731  11.630  1.00 91.63           C  
ATOM   4532  HE2 TYR A 316       4.649  31.307  12.407  1.00 91.63           H  
ATOM   4533  OH  TYR A 316       3.328  31.223  10.159  1.00 91.63           O  
ATOM   4534  HH  TYR A 316       3.081  31.888  10.806  1.00 91.63           H  
ATOM   4535  CZ  TYR A 316       4.535  30.658  10.359  1.00 91.63           C  
ATOM   4536  N   ARG A 317      10.018  25.960  11.016  1.00 88.25           N  
ATOM   4537  H   ARG A 317      10.184  26.702  10.352  1.00 88.25           H  
ATOM   4538  CA  ARG A 317      11.211  25.277  11.551  1.00 88.25           C  
ATOM   4539  HA  ARG A 317      10.961  24.267  11.874  1.00 88.25           H  
ATOM   4540  C   ARG A 317      11.756  25.951  12.803  1.00 88.25           C  
ATOM   4541  CB  ARG A 317      12.335  25.218  10.508  1.00 88.25           C  
ATOM   4542  HB2 ARG A 317      13.249  24.906  11.014  1.00 88.25           H  
ATOM   4543  HB3 ARG A 317      12.501  26.213  10.094  1.00 88.25           H  
ATOM   4544  O   ARG A 317      11.657  27.198  12.860  1.00 88.25           O  
ATOM   4545  CG  ARG A 317      12.056  24.223   9.384  1.00 88.25           C  
ATOM   4546  HG2 ARG A 317      11.217  24.580   8.787  1.00 88.25           H  
ATOM   4547  HG3 ARG A 317      11.827  23.248   9.813  1.00 88.25           H  
ATOM   4548  CD  ARG A 317      13.297  24.088   8.502  1.00 88.25           C  
ATOM   4549  HD2 ARG A 317      14.111  23.697   9.112  1.00 88.25           H  
ATOM   4550  HD3 ARG A 317      13.575  25.074   8.128  1.00 88.25           H  
ATOM   4551  NE  ARG A 317      13.065  23.193   7.360  1.00 88.25           N  
ATOM   4552  HE  ARG A 317      12.109  22.952   7.137  1.00 88.25           H  
ATOM   4553  NH1 ARG A 317      15.252  22.873   6.738  1.00 88.25           N  
ATOM   4554 HH11 ARG A 317      15.548  23.341   7.583  1.00 88.25           H  
ATOM   4555 HH12 ARG A 317      15.900  22.361   6.158  1.00 88.25           H  
ATOM   4556  NH2 ARG A 317      13.602  21.946   5.570  1.00 88.25           N  
ATOM   4557 HH21 ARG A 317      14.229  21.510   4.910  1.00 88.25           H  
ATOM   4558 HH22 ARG A 317      12.610  21.849   5.403  1.00 88.25           H  
ATOM   4559  CZ  ARG A 317      13.976  22.672   6.570  1.00 88.25           C  
ATOM   4560  OXT ARG A 317      12.355  25.194  13.593  1.00 88.25           O  
TER    4561      ARG A 317                                                       
ATOM   4561  N   MET B   1      30.524 -11.205 -11.269  1.00 59.07           N  
ATOM   4562  H   MET B   1      31.119 -10.413 -11.467  1.00 59.07           H  
ATOM   4563  H2  MET B   1      30.855 -12.028 -11.753  1.00 59.07           H  
ATOM   4564  H3  MET B   1      30.522 -11.402 -10.278  1.00 59.07           H  
ATOM   4565  CA  MET B   1      29.145 -10.939 -11.714  1.00 59.07           C  
ATOM   4566  HA  MET B   1      28.697 -10.139 -11.124  1.00 59.07           H  
ATOM   4567  C   MET B   1      28.352 -12.194 -11.463  1.00 59.07           C  
ATOM   4568  CB  MET B   1      29.077 -10.561 -13.198  1.00 59.07           C  
ATOM   4569  HB2 MET B   1      28.082 -10.781 -13.587  1.00 59.07           H  
ATOM   4570  HB3 MET B   1      29.804 -11.144 -13.764  1.00 59.07           H  
ATOM   4571  O   MET B   1      28.858 -13.266 -11.785  1.00 59.07           O  
ATOM   4572  CG  MET B   1      29.333  -9.067 -13.394  1.00 59.07           C  
ATOM   4573  HG2 MET B   1      30.232  -8.775 -12.851  1.00 59.07           H  
ATOM   4574  HG3 MET B   1      28.488  -8.509 -12.992  1.00 59.07           H  
ATOM   4575  SD  MET B   1      29.554  -8.619 -15.131  1.00 59.07           S  
ATOM   4576  CE  MET B   1      29.650  -6.817 -14.979  1.00 59.07           C  
ATOM   4577  HE1 MET B   1      28.721  -6.441 -14.551  1.00 59.07           H  
ATOM   4578  HE2 MET B   1      29.783  -6.379 -15.968  1.00 59.07           H  
ATOM   4579  HE3 MET B   1      30.489  -6.539 -14.340  1.00 59.07           H  
ATOM   4580  N   SER B   2      27.192 -12.057 -10.834  1.00 79.03           N  
ATOM   4581  H   SER B   2      26.837 -11.151 -10.567  1.00 79.03           H  
ATOM   4582  CA  SER B   2      26.283 -13.176 -10.600  1.00 79.03           C  
ATOM   4583  HA  SER B   2      26.847 -14.016 -10.195  1.00 79.03           H  
ATOM   4584  C   SER B   2      25.654 -13.619 -11.918  1.00 79.03           C  
ATOM   4585  CB  SER B   2      25.236 -12.781  -9.558  1.00 79.03           C  
ATOM   4586  HB2 SER B   2      24.611 -13.640  -9.314  1.00 79.03           H  
ATOM   4587  HB3 SER B   2      24.614 -11.972  -9.940  1.00 79.03           H  
ATOM   4588  O   SER B   2      25.565 -12.832 -12.862  1.00 79.03           O  
ATOM   4589  OG  SER B   2      25.943 -12.348  -8.410  1.00 79.03           O  
ATOM   4590  HG  SER B   2      25.481 -12.684  -7.639  1.00 79.03           H  
ATOM   4591  N   ILE B   3      25.291 -14.897 -12.012  1.00 94.65           N  
ATOM   4592  H   ILE B   3      25.301 -15.475 -11.185  1.00 94.65           H  
ATOM   4593  CA  ILE B   3      24.626 -15.427 -13.204  1.00 94.65           C  
ATOM   4594  HA  ILE B   3      25.175 -15.088 -14.083  1.00 94.65           H  
ATOM   4595  C   ILE B   3      23.204 -14.853 -13.216  1.00 94.65           C  
ATOM   4596  CB  ILE B   3      24.630 -16.972 -13.217  1.00 94.65           C  
ATOM   4597  HB  ILE B   3      24.095 -17.333 -12.339  1.00 94.65           H  
ATOM   4598  O   ILE B   3      22.523 -14.984 -12.197  1.00 94.65           O  
ATOM   4599  CG1 ILE B   3      26.084 -17.502 -13.170  1.00 94.65           C  
ATOM   4600 HG12 ILE B   3      26.613 -17.192 -14.070  1.00 94.65           H  
ATOM   4601 HG13 ILE B   3      26.600 -17.072 -12.311  1.00 94.65           H  
ATOM   4602  CG2 ILE B   3      23.911 -17.489 -14.477  1.00 94.65           C  
ATOM   4603 HG21 ILE B   3      24.412 -17.138 -15.379  1.00 94.65           H  
ATOM   4604 HG22 ILE B   3      23.890 -18.578 -14.490  1.00 94.65           H  
ATOM   4605 HG23 ILE B   3      22.875 -17.152 -14.491  1.00 94.65           H  
ATOM   4606  CD1 ILE B   3      26.194 -19.025 -13.028  1.00 94.65           C  
ATOM   4607 HD11 ILE B   3      25.602 -19.363 -12.177  1.00 94.65           H  
ATOM   4608 HD12 ILE B   3      27.236 -19.297 -12.864  1.00 94.65           H  
ATOM   4609 HD13 ILE B   3      25.846 -19.522 -13.933  1.00 94.65           H  
ATOM   4610  N   PRO B   4      22.749 -14.229 -14.318  1.00 98.65           N  
ATOM   4611  CA  PRO B   4      21.391 -13.709 -14.388  1.00 98.65           C  
ATOM   4612  HA  PRO B   4      21.291 -12.917 -13.646  1.00 98.65           H  
ATOM   4613  C   PRO B   4      20.377 -14.815 -14.113  1.00 98.65           C  
ATOM   4614  CB  PRO B   4      21.222 -13.128 -15.790  1.00 98.65           C  
ATOM   4615  HB2 PRO B   4      20.797 -13.879 -16.456  1.00 98.65           H  
ATOM   4616  HB3 PRO B   4      20.602 -12.232 -15.785  1.00 98.65           H  
ATOM   4617  O   PRO B   4      20.554 -15.951 -14.563  1.00 98.65           O  
ATOM   4618  CG  PRO B   4      22.651 -12.825 -16.217  1.00 98.65           C  
ATOM   4619  HG2 PRO B   4      22.767 -12.837 -17.301  1.00 98.65           H  
ATOM   4620  HG3 PRO B   4      22.942 -11.861 -15.799  1.00 98.65           H  
ATOM   4621  CD  PRO B   4      23.475 -13.913 -15.539  1.00 98.65           C  
ATOM   4622  HD2 PRO B   4      23.524 -14.797 -16.174  1.00 98.65           H  
ATOM   4623  HD3 PRO B   4      24.474 -13.532 -15.328  1.00 98.65           H  
ATOM   4624  N   VAL B   5      19.317 -14.496 -13.385  1.00 98.94           N  
ATOM   4625  H   VAL B   5      19.190 -13.531 -13.115  1.00 98.94           H  
ATOM   4626  CA  VAL B   5      18.332 -15.478 -12.931  1.00 98.94           C  
ATOM   4627  HA  VAL B   5      18.322 -16.309 -13.636  1.00 98.94           H  
ATOM   4628  C   VAL B   5      16.944 -14.870 -12.943  1.00 98.94           C  
ATOM   4629  CB  VAL B   5      18.717 -16.048 -11.550  1.00 98.94           C  
ATOM   4630  HB  VAL B   5      19.714 -16.476 -11.659  1.00 98.94           H  
ATOM   4631  O   VAL B   5      16.769 -13.699 -12.616  1.00 98.94           O  
ATOM   4632  CG1 VAL B   5      18.794 -14.997 -10.444  1.00 98.94           C  
ATOM   4633 HG11 VAL B   5      19.563 -14.264 -10.691  1.00 98.94           H  
ATOM   4634 HG12 VAL B   5      17.828 -14.506 -10.328  1.00 98.94           H  
ATOM   4635 HG13 VAL B   5      19.073 -15.471  -9.503  1.00 98.94           H  
ATOM   4636  CG2 VAL B   5      17.783 -17.172 -11.087  1.00 98.94           C  
ATOM   4637 HG21 VAL B   5      18.192 -17.628 -10.186  1.00 98.94           H  
ATOM   4638 HG22 VAL B   5      16.790 -16.783 -10.863  1.00 98.94           H  
ATOM   4639 HG23 VAL B   5      17.715 -17.941 -11.856  1.00 98.94           H  
ATOM   4640  N   ILE B   6      15.961 -15.686 -13.308  1.00 98.95           N  
ATOM   4641  H   ILE B   6      16.199 -16.629 -13.578  1.00 98.95           H  
ATOM   4642  CA  ILE B   6      14.546 -15.380 -13.128  1.00 98.95           C  
ATOM   4643  HA  ILE B   6      14.465 -14.417 -12.623  1.00 98.95           H  
ATOM   4644  C   ILE B   6      13.915 -16.419 -12.206  1.00 98.95           C  
ATOM   4645  CB  ILE B   6      13.819 -15.245 -14.482  1.00 98.95           C  
ATOM   4646  HB  ILE B   6      14.374 -14.523 -15.081  1.00 98.95           H  
ATOM   4647  O   ILE B   6      14.232 -17.609 -12.279  1.00 98.95           O  
ATOM   4648  CG1 ILE B   6      12.411 -14.661 -14.239  1.00 98.95           C  
ATOM   4649 HG12 ILE B   6      11.791 -15.381 -13.704  1.00 98.95           H  
ATOM   4650 HG13 ILE B   6      12.506 -13.771 -13.616  1.00 98.95           H  
ATOM   4651  CG2 ILE B   6      13.781 -16.574 -15.261  1.00 98.95           C  
ATOM   4652 HG21 ILE B   6      14.790 -16.968 -15.382  1.00 98.95           H  
ATOM   4653 HG22 ILE B   6      13.170 -17.306 -14.735  1.00 98.95           H  
ATOM   4654 HG23 ILE B   6      13.355 -16.416 -16.252  1.00 98.95           H  
ATOM   4655  CD1 ILE B   6      11.666 -14.246 -15.505  1.00 98.95           C  
ATOM   4656 HD11 ILE B   6      12.326 -13.685 -16.166  1.00 98.95           H  
ATOM   4657 HD12 ILE B   6      10.826 -13.612 -15.226  1.00 98.95           H  
ATOM   4658 HD13 ILE B   6      11.280 -15.133 -16.008  1.00 98.95           H  
ATOM   4659  N   VAL B   7      13.005 -15.966 -11.355  1.00 98.98           N  
ATOM   4660  H   VAL B   7      12.834 -14.970 -11.334  1.00 98.98           H  
ATOM   4661  CA  VAL B   7      12.167 -16.787 -10.484  1.00 98.98           C  
ATOM   4662  HA  VAL B   7      12.274 -17.836 -10.757  1.00 98.98           H  
ATOM   4663  C   VAL B   7      10.716 -16.366 -10.709  1.00 98.98           C  
ATOM   4664  CB  VAL B   7      12.579 -16.614  -9.010  1.00 98.98           C  
ATOM   4665  HB  VAL B   7      12.265 -15.626  -8.672  1.00 98.98           H  
ATOM   4666  O   VAL B   7      10.449 -15.177 -10.865  1.00 98.98           O  
ATOM   4667  CG1 VAL B   7      11.888 -17.656  -8.138  1.00 98.98           C  
ATOM   4668 HG11 VAL B   7      10.806 -17.522  -8.174  1.00 98.98           H  
ATOM   4669 HG12 VAL B   7      12.226 -17.548  -7.107  1.00 98.98           H  
ATOM   4670 HG13 VAL B   7      12.131 -18.653  -8.503  1.00 98.98           H  
ATOM   4671  CG2 VAL B   7      14.092 -16.732  -8.772  1.00 98.98           C  
ATOM   4672 HG21 VAL B   7      14.462 -17.691  -9.133  1.00 98.98           H  
ATOM   4673 HG22 VAL B   7      14.617 -15.925  -9.284  1.00 98.98           H  
ATOM   4674 HG23 VAL B   7      14.305 -16.636  -7.708  1.00 98.98           H  
ATOM   4675  N   ILE B   8       9.781 -17.316 -10.732  1.00 98.98           N  
ATOM   4676  H   ILE B   8      10.072 -18.272 -10.583  1.00 98.98           H  
ATOM   4677  CA  ILE B   8       8.344 -17.074 -10.918  1.00 98.98           C  
ATOM   4678  HA  ILE B   8       8.155 -16.020 -10.713  1.00 98.98           H  
ATOM   4679  C   ILE B   8       7.501 -17.875  -9.919  1.00 98.98           C  
ATOM   4680  CB  ILE B   8       7.882 -17.344 -12.371  1.00 98.98           C  
ATOM   4681  HB  ILE B   8       6.860 -16.971 -12.446  1.00 98.98           H  
ATOM   4682  O   ILE B   8       7.905 -18.955  -9.473  1.00 98.98           O  
ATOM   4683  CG1 ILE B   8       7.850 -18.850 -12.720  1.00 98.98           C  
ATOM   4684 HG12 ILE B   8       8.861 -19.257 -12.677  1.00 98.98           H  
ATOM   4685 HG13 ILE B   8       7.242 -19.383 -11.990  1.00 98.98           H  
ATOM   4686  CG2 ILE B   8       8.729 -16.552 -13.383  1.00 98.98           C  
ATOM   4687 HG21 ILE B   8       8.253 -16.567 -14.364  1.00 98.98           H  
ATOM   4688 HG22 ILE B   8       9.729 -16.978 -13.463  1.00 98.98           H  
ATOM   4689 HG23 ILE B   8       8.810 -15.514 -13.061  1.00 98.98           H  
ATOM   4690  CD1 ILE B   8       7.237 -19.152 -14.091  1.00 98.98           C  
ATOM   4691 HD11 ILE B   8       7.118 -20.230 -14.201  1.00 98.98           H  
ATOM   4692 HD12 ILE B   8       6.259 -18.679 -14.175  1.00 98.98           H  
ATOM   4693 HD13 ILE B   8       7.889 -18.790 -14.886  1.00 98.98           H  
ATOM   4694  N   HIS B   9       6.294 -17.389  -9.628  1.00 98.89           N  
ATOM   4695  H   HIS B   9       6.036 -16.494 -10.018  1.00 98.89           H  
ATOM   4696  CA  HIS B   9       5.253 -18.136  -8.918  1.00 98.89           C  
ATOM   4697  HA  HIS B   9       5.503 -19.195  -8.988  1.00 98.89           H  
ATOM   4698  C   HIS B   9       3.876 -17.968  -9.571  1.00 98.89           C  
ATOM   4699  CB  HIS B   9       5.225 -17.776  -7.426  1.00 98.89           C  
ATOM   4700  HB2 HIS B   9       4.643 -18.530  -6.896  1.00 98.89           H  
ATOM   4701  HB3 HIS B   9       6.240 -17.810  -7.031  1.00 98.89           H  
ATOM   4702  O   HIS B   9       3.609 -16.988 -10.263  1.00 98.89           O  
ATOM   4703  CG  HIS B   9       4.612 -16.433  -7.133  1.00 98.89           C  
ATOM   4704  CD2 HIS B   9       5.284 -15.263  -6.964  1.00 98.89           C  
ATOM   4705  HD2 HIS B   9       6.354 -15.127  -7.014  1.00 98.89           H  
ATOM   4706  ND1 HIS B   9       3.246 -16.183  -7.038  1.00 98.89           N  
ATOM   4707  CE1 HIS B   9       3.140 -14.859  -6.818  1.00 98.89           C  
ATOM   4708  HE1 HIS B   9       2.212 -14.317  -6.712  1.00 98.89           H  
ATOM   4709  NE2 HIS B   9       4.347 -14.284  -6.753  1.00 98.89           N  
ATOM   4710  HE2 HIS B   9       4.524 -13.299  -6.616  1.00 98.89           H  
ATOM   4711  N   GLY B  10       3.007 -18.956  -9.353  1.00 97.94           N  
ATOM   4712  H   GLY B  10       3.329 -19.714  -8.769  1.00 97.94           H  
ATOM   4713  CA  GLY B  10       1.636 -19.025  -9.872  1.00 97.94           C  
ATOM   4714  HA2 GLY B  10       1.403 -18.099 -10.397  1.00 97.94           H  
ATOM   4715  HA3 GLY B  10       1.567 -19.848 -10.584  1.00 97.94           H  
ATOM   4716  C   GLY B  10       0.581 -19.230  -8.776  1.00 97.94           C  
ATOM   4717  O   GLY B  10      -0.469 -19.844  -9.020  1.00 97.94           O  
ATOM   4718  N   GLY B  11       0.889 -18.792  -7.555  1.00 95.96           N  
ATOM   4719  H   GLY B  11       1.711 -18.213  -7.461  1.00 95.96           H  
ATOM   4720  CA  GLY B  11       0.041 -18.936  -6.375  1.00 95.96           C  
ATOM   4721  HA2 GLY B  11       0.144 -18.025  -5.787  1.00 95.96           H  
ATOM   4722  HA3 GLY B  11      -1.005 -19.007  -6.672  1.00 95.96           H  
ATOM   4723  C   GLY B  11       0.376 -20.122  -5.465  1.00 95.96           C  
ATOM   4724  O   GLY B  11       0.937 -21.134  -5.899  1.00 95.96           O  
ATOM   4725  N   ALA B  12      -0.018 -19.996  -4.198  1.00 95.52           N  
ATOM   4726  H   ALA B  12      -0.562 -19.177  -3.967  1.00 95.52           H  
ATOM   4727  CA  ALA B  12       0.228 -20.947  -3.113  1.00 95.52           C  
ATOM   4728  HA  ALA B  12       0.707 -21.838  -3.517  1.00 95.52           H  
ATOM   4729  C   ALA B  12      -1.081 -21.403  -2.447  1.00 95.52           C  
ATOM   4730  CB  ALA B  12       1.190 -20.296  -2.112  1.00 95.52           C  
ATOM   4731  HB1 ALA B  12       2.060 -19.894  -2.631  1.00 95.52           H  
ATOM   4732  HB2 ALA B  12       1.538 -21.041  -1.397  1.00 95.52           H  
ATOM   4733  HB3 ALA B  12       0.689 -19.483  -1.586  1.00 95.52           H  
ATOM   4734  O   ALA B  12      -2.085 -20.699  -2.506  1.00 95.52           O  
ATOM   4735  N   GLY B  13      -1.110 -22.575  -1.812  1.00 92.38           N  
ATOM   4736  H   GLY B  13      -0.267 -23.129  -1.758  1.00 92.38           H  
ATOM   4737  CA  GLY B  13      -2.336 -23.075  -1.180  1.00 92.38           C  
ATOM   4738  HA2 GLY B  13      -3.150 -23.022  -1.903  1.00 92.38           H  
ATOM   4739  HA3 GLY B  13      -2.601 -22.427  -0.344  1.00 92.38           H  
ATOM   4740  C   GLY B  13      -2.274 -24.512  -0.671  1.00 92.38           C  
ATOM   4741  O   GLY B  13      -1.210 -25.134  -0.590  1.00 92.38           O  
ATOM   4742  N   ALA B  14      -3.435 -25.052  -0.304  1.00 83.53           N  
ATOM   4743  H   ALA B  14      -4.277 -24.507  -0.420  1.00 83.53           H  
ATOM   4744  CA  ALA B  14      -3.564 -26.437   0.144  1.00 83.53           C  
ATOM   4745  HA  ALA B  14      -2.785 -26.633   0.880  1.00 83.53           H  
ATOM   4746  C   ALA B  14      -3.381 -27.426  -1.023  1.00 83.53           C  
ATOM   4747  CB  ALA B  14      -4.919 -26.610   0.836  1.00 83.53           C  
ATOM   4748  HB1 ALA B  14      -5.020 -27.628   1.212  1.00 83.53           H  
ATOM   4749  HB2 ALA B  14      -5.006 -25.911   1.668  1.00 83.53           H  
ATOM   4750  HB3 ALA B  14      -5.723 -26.418   0.125  1.00 83.53           H  
ATOM   4751  O   ALA B  14      -3.832 -27.175  -2.135  1.00 83.53           O  
ATOM   4752  N   ILE B  15      -2.739 -28.575  -0.786  1.00 78.02           N  
ATOM   4753  H   ILE B  15      -2.459 -28.790   0.160  1.00 78.02           H  
ATOM   4754  CA  ILE B  15      -2.600 -29.608  -1.829  1.00 78.02           C  
ATOM   4755  HA  ILE B  15      -2.376 -29.119  -2.776  1.00 78.02           H  
ATOM   4756  C   ILE B  15      -3.925 -30.362  -1.980  1.00 78.02           C  
ATOM   4757  CB  ILE B  15      -1.459 -30.612  -1.539  1.00 78.02           C  
ATOM   4758  HB  ILE B  15      -1.718 -31.170  -0.639  1.00 78.02           H  
ATOM   4759  O   ILE B  15      -4.426 -30.925  -1.006  1.00 78.02           O  
ATOM   4760  CG1 ILE B  15      -0.103 -29.917  -1.297  1.00 78.02           C  
ATOM   4761 HG12 ILE B  15       0.196 -29.363  -2.187  1.00 78.02           H  
ATOM   4762 HG13 ILE B  15      -0.217 -29.210  -0.475  1.00 78.02           H  
ATOM   4763  CG2 ILE B  15      -1.322 -31.610  -2.710  1.00 78.02           C  
ATOM   4764 HG21 ILE B  15      -1.025 -31.077  -3.613  1.00 78.02           H  
ATOM   4765 HG22 ILE B  15      -0.581 -32.381  -2.497  1.00 78.02           H  
ATOM   4766 HG23 ILE B  15      -2.262 -32.122  -2.914  1.00 78.02           H  
ATOM   4767  CD1 ILE B  15       1.013 -30.900  -0.906  1.00 78.02           C  
ATOM   4768 HD11 ILE B  15       0.688 -31.515  -0.067  1.00 78.02           H  
ATOM   4769 HD12 ILE B  15       1.913 -30.360  -0.614  1.00 78.02           H  
ATOM   4770 HD13 ILE B  15       1.281 -31.540  -1.747  1.00 78.02           H  
ATOM   4771  N   ALA B  16      -4.412 -30.504  -3.211  1.00 72.26           N  
ATOM   4772  H   ALA B  16      -3.927 -30.064  -3.980  1.00 72.26           H  
ATOM   4773  CA  ALA B  16      -5.573 -31.328  -3.537  1.00 72.26           C  
ATOM   4774  HA  ALA B  16      -6.271 -31.302  -2.700  1.00 72.26           H  
ATOM   4775  C   ALA B  16      -5.181 -32.804  -3.771  1.00 72.26           C  
ATOM   4776  CB  ALA B  16      -6.278 -30.691  -4.730  1.00 72.26           C  
ATOM   4777  HB1 ALA B  16      -6.571 -29.669  -4.489  1.00 72.26           H  
ATOM   4778  HB2 ALA B  16      -5.597 -30.680  -5.582  1.00 72.26           H  
ATOM   4779  HB3 ALA B  16      -7.175 -31.256  -4.982  1.00 72.26           H  
ATOM   4780  O   ALA B  16      -5.312 -33.344  -4.870  1.00 72.26           O  
ATOM   4781  N   ARG B  17      -4.658 -33.483  -2.736  1.00 63.15           N  
ATOM   4782  H   ARG B  17      -4.599 -32.986  -1.859  1.00 63.15           H  
ATOM   4783  CA  ARG B  17      -4.056 -34.831  -2.874  1.00 63.15           C  
ATOM   4784  HA  ARG B  17      -3.239 -34.773  -3.592  1.00 63.15           H  
ATOM   4785  C   ARG B  17      -4.998 -35.895  -3.448  1.00 63.15           C  
ATOM   4786  CB  ARG B  17      -3.520 -35.341  -1.528  1.00 63.15           C  
ATOM   4787  HB2 ARG B  17      -4.281 -35.210  -0.758  1.00 63.15           H  
ATOM   4788  HB3 ARG B  17      -3.319 -36.408  -1.624  1.00 63.15           H  
ATOM   4789  O   ARG B  17      -4.530 -36.756  -4.183  1.00 63.15           O  
ATOM   4790  CG  ARG B  17      -2.220 -34.657  -1.096  1.00 63.15           C  
ATOM   4791  HG2 ARG B  17      -1.489 -34.729  -1.901  1.00 63.15           H  
ATOM   4792  HG3 ARG B  17      -2.418 -33.609  -0.873  1.00 63.15           H  
ATOM   4793  CD  ARG B  17      -1.668 -35.351   0.154  1.00 63.15           C  
ATOM   4794  HD2 ARG B  17      -2.396 -35.252   0.958  1.00 63.15           H  
ATOM   4795  HD3 ARG B  17      -1.529 -36.409  -0.071  1.00 63.15           H  
ATOM   4796  NE  ARG B  17      -0.381 -34.766   0.575  1.00 63.15           N  
ATOM   4797  HE  ARG B  17      -0.083 -33.936   0.083  1.00 63.15           H  
ATOM   4798  NH1 ARG B  17       0.109 -36.288   2.221  1.00 63.15           N  
ATOM   4799 HH11 ARG B  17      -0.774 -36.742   2.035  1.00 63.15           H  
ATOM   4800 HH12 ARG B  17       0.717 -36.612   2.959  1.00 63.15           H  
ATOM   4801  NH2 ARG B  17       1.532 -34.619   1.797  1.00 63.15           N  
ATOM   4802 HH21 ARG B  17       2.147 -34.963   2.521  1.00 63.15           H  
ATOM   4803 HH22 ARG B  17       1.804 -33.803   1.267  1.00 63.15           H  
ATOM   4804  CZ  ARG B  17       0.411 -35.225   1.526  1.00 63.15           C  
ATOM   4805  N   SER B  18      -6.280 -35.877  -3.084  1.00 66.38           N  
ATOM   4806  H   SER B  18      -6.621 -35.135  -2.488  1.00 66.38           H  
ATOM   4807  CA  SER B  18      -7.273 -36.864  -3.538  1.00 66.38           C  
ATOM   4808  HA  SER B  18      -6.818 -37.854  -3.551  1.00 66.38           H  
ATOM   4809  C   SER B  18      -7.789 -36.601  -4.954  1.00 66.38           C  
ATOM   4810  CB  SER B  18      -8.463 -36.905  -2.569  1.00 66.38           C  
ATOM   4811  HB2 SER B  18      -9.293 -37.445  -3.023  1.00 66.38           H  
ATOM   4812  HB3 SER B  18      -8.168 -37.422  -1.656  1.00 66.38           H  
ATOM   4813  O   SER B  18      -8.295 -37.519  -5.591  1.00 66.38           O  
ATOM   4814  OG  SER B  18      -8.868 -35.590  -2.236  1.00 66.38           O  
ATOM   4815  HG  SER B  18      -9.816 -35.593  -2.084  1.00 66.38           H  
ATOM   4816  N   ALA B  19      -7.646 -35.371  -5.447  1.00 69.67           N  
ATOM   4817  H   ALA B  19      -7.194 -34.672  -4.874  1.00 69.67           H  
ATOM   4818  CA  ALA B  19      -8.282 -34.920  -6.677  1.00 69.67           C  
ATOM   4819  HA  ALA B  19      -9.107 -35.580  -6.944  1.00 69.67           H  
ATOM   4820  C   ALA B  19      -7.336 -34.820  -7.868  1.00 69.67           C  
ATOM   4821  CB  ALA B  19      -8.830 -33.535  -6.396  1.00 69.67           C  
ATOM   4822  HB1 ALA B  19      -8.016 -32.816  -6.306  1.00 69.67           H  
ATOM   4823  HB2 ALA B  19      -9.409 -33.534  -5.472  1.00 69.67           H  
ATOM   4824  HB3 ALA B  19      -9.447 -33.251  -7.248  1.00 69.67           H  
ATOM   4825  O   ALA B  19      -7.751 -34.963  -9.014  1.00 69.67           O  
ATOM   4826  N   MET B  20      -6.070 -34.521  -7.594  1.00 77.85           N  
ATOM   4827  H   MET B  20      -5.819 -34.379  -6.627  1.00 77.85           H  
ATOM   4828  CA  MET B  20      -5.096 -34.145  -8.602  1.00 77.85           C  
ATOM   4829  HA  MET B  20      -5.400 -33.190  -9.029  1.00 77.85           H  
ATOM   4830  C   MET B  20      -4.966 -35.183  -9.718  1.00 77.85           C  
ATOM   4831  CB  MET B  20      -3.778 -33.941  -7.886  1.00 77.85           C  
ATOM   4832  HB2 MET B  20      -3.544 -34.853  -7.337  1.00 77.85           H  
ATOM   4833  HB3 MET B  20      -3.907 -33.126  -7.173  1.00 77.85           H  
ATOM   4834  O   MET B  20      -4.772 -36.377  -9.485  1.00 77.85           O  
ATOM   4835  CG  MET B  20      -2.606 -33.607  -8.803  1.00 77.85           C  
ATOM   4836  HG2 MET B  20      -2.625 -34.225  -9.701  1.00 77.85           H  
ATOM   4837  HG3 MET B  20      -2.643 -32.560  -9.102  1.00 77.85           H  
ATOM   4838  SD  MET B  20      -1.073 -33.978  -7.947  1.00 77.85           S  
ATOM   4839  CE  MET B  20      -1.219 -32.967  -6.441  1.00 77.85           C  
ATOM   4840  HE1 MET B  20      -2.160 -33.156  -5.925  1.00 77.85           H  
ATOM   4841  HE2 MET B  20      -1.130 -31.907  -6.681  1.00 77.85           H  
ATOM   4842  HE3 MET B  20      -0.404 -33.234  -5.769  1.00 77.85           H  
ATOM   4843  N   THR B  21      -4.989 -34.695 -10.956  1.00 85.33           N  
ATOM   4844  H   THR B  21      -5.101 -33.698 -11.071  1.00 85.33           H  
ATOM   4845  CA  THR B  21      -4.754 -35.531 -12.132  1.00 85.33           C  
ATOM   4846  HA  THR B  21      -4.870 -36.571 -11.826  1.00 85.33           H  
ATOM   4847  C   THR B  21      -3.338 -35.317 -12.669  1.00 85.33           C  
ATOM   4848  CB  THR B  21      -5.802 -35.322 -13.228  1.00 85.33           C  
ATOM   4849  HB  THR B  21      -5.597 -36.031 -14.030  1.00 85.33           H  
ATOM   4850  O   THR B  21      -2.911 -34.169 -12.826  1.00 85.33           O  
ATOM   4851  CG2 THR B  21      -7.227 -35.566 -12.734  1.00 85.33           C  
ATOM   4852 HG21 THR B  21      -7.487 -34.864 -11.941  1.00 85.33           H  
ATOM   4853 HG22 THR B  21      -7.313 -36.579 -12.342  1.00 85.33           H  
ATOM   4854 HG23 THR B  21      -7.928 -35.442 -13.560  1.00 85.33           H  
ATOM   4855  OG1 THR B  21      -5.729 -34.028 -13.770  1.00 85.33           O  
ATOM   4856  HG1 THR B  21      -5.939 -33.414 -13.063  1.00 85.33           H  
ATOM   4857  N   PRO B  22      -2.611 -36.388 -13.046  1.00 88.69           N  
ATOM   4858  CA  PRO B  22      -1.277 -36.258 -13.636  1.00 88.69           C  
ATOM   4859  HA  PRO B  22      -0.600 -35.847 -12.888  1.00 88.69           H  
ATOM   4860  C   PRO B  22      -1.251 -35.361 -14.879  1.00 88.69           C  
ATOM   4861  CB  PRO B  22      -0.851 -37.687 -13.985  1.00 88.69           C  
ATOM   4862  HB2 PRO B  22       0.227 -37.815 -13.894  1.00 88.69           H  
ATOM   4863  HB3 PRO B  22      -1.181 -37.947 -14.990  1.00 88.69           H  
ATOM   4864  O   PRO B  22      -0.275 -34.656 -15.117  1.00 88.69           O  
ATOM   4865  CG  PRO B  22      -1.609 -38.540 -12.970  1.00 88.69           C  
ATOM   4866  HG2 PRO B  22      -1.070 -38.544 -12.023  1.00 88.69           H  
ATOM   4867  HG3 PRO B  22      -1.764 -39.558 -13.329  1.00 88.69           H  
ATOM   4868  CD  PRO B  22      -2.927 -37.791 -12.803  1.00 88.69           C  
ATOM   4869  HD2 PRO B  22      -3.652 -38.137 -13.539  1.00 88.69           H  
ATOM   4870  HD3 PRO B  22      -3.303 -37.950 -11.792  1.00 88.69           H  
ATOM   4871  N   SER B  23      -2.343 -35.354 -15.654  1.00 90.45           N  
ATOM   4872  H   SER B  23      -3.125 -35.933 -15.382  1.00 90.45           H  
ATOM   4873  CA  SER B  23      -2.476 -34.490 -16.828  1.00 90.45           C  
ATOM   4874  HA  SER B  23      -1.621 -34.658 -17.483  1.00 90.45           H  
ATOM   4875  C   SER B  23      -2.493 -33.010 -16.452  1.00 90.45           C  
ATOM   4876  CB  SER B  23      -3.749 -34.829 -17.603  1.00 90.45           C  
ATOM   4877  HB2 SER B  23      -3.779 -35.900 -17.805  1.00 90.45           H  
ATOM   4878  HB3 SER B  23      -4.624 -34.558 -17.012  1.00 90.45           H  
ATOM   4879  O   SER B  23      -1.784 -32.234 -17.085  1.00 90.45           O  
ATOM   4880  OG  SER B  23      -3.777 -34.136 -18.834  1.00 90.45           O  
ATOM   4881  HG  SER B  23      -3.486 -33.230 -18.707  1.00 90.45           H  
ATOM   4882  N   LYS B  24      -3.269 -32.603 -15.435  1.00 89.49           N  
ATOM   4883  H   LYS B  24      -3.808 -33.275 -14.907  1.00 89.49           H  
ATOM   4884  CA  LYS B  24      -3.278 -31.202 -14.996  1.00 89.49           C  
ATOM   4885  HA  LYS B  24      -3.369 -30.558 -15.871  1.00 89.49           H  
ATOM   4886  C   LYS B  24      -1.955 -30.810 -14.356  1.00 89.49           C  
ATOM   4887  CB  LYS B  24      -4.447 -30.905 -14.048  1.00 89.49           C  
ATOM   4888  HB2 LYS B  24      -4.192 -30.001 -13.496  1.00 89.49           H  
ATOM   4889  HB3 LYS B  24      -4.552 -31.711 -13.322  1.00 89.49           H  
ATOM   4890  O   LYS B  24      -1.445 -29.739 -14.671  1.00 89.49           O  
ATOM   4891  CG  LYS B  24      -5.776 -30.667 -14.794  1.00 89.49           C  
ATOM   4892  HG2 LYS B  24      -5.573 -30.194 -15.755  1.00 89.49           H  
ATOM   4893  HG3 LYS B  24      -6.289 -31.613 -14.970  1.00 89.49           H  
ATOM   4894  CD  LYS B  24      -6.666 -29.719 -13.983  1.00 89.49           C  
ATOM   4895  HD2 LYS B  24      -6.061 -28.846 -13.740  1.00 89.49           H  
ATOM   4896  HD3 LYS B  24      -6.967 -30.208 -13.056  1.00 89.49           H  
ATOM   4897  CE  LYS B  24      -7.911 -29.204 -14.724  1.00 89.49           C  
ATOM   4898  HE2 LYS B  24      -8.556 -30.044 -14.985  1.00 89.49           H  
ATOM   4899  HE3 LYS B  24      -7.587 -28.707 -15.638  1.00 89.49           H  
ATOM   4900  NZ  LYS B  24      -8.669 -28.237 -13.883  1.00 89.49           N  
ATOM   4901  HZ1 LYS B  24      -9.274 -27.615 -14.400  1.00 89.49           H  
ATOM   4902  HZ2 LYS B  24      -8.033 -27.696 -13.315  1.00 89.49           H  
ATOM   4903  HZ3 LYS B  24      -9.212 -28.755 -13.207  1.00 89.49           H  
ATOM   4904  N   GLU B  25      -1.357 -31.672 -13.529  1.00 92.58           N  
ATOM   4905  H   GLU B  25      -1.832 -32.531 -13.289  1.00 92.58           H  
ATOM   4906  CA  GLU B  25      -0.009 -31.421 -13.000  1.00 92.58           C  
ATOM   4907  HA  GLU B  25      -0.038 -30.517 -12.392  1.00 92.58           H  
ATOM   4908  C   GLU B  25       0.992 -31.153 -14.132  1.00 92.58           C  
ATOM   4909  CB  GLU B  25       0.473 -32.584 -12.109  1.00 92.58           C  
ATOM   4910  HB2 GLU B  25      -0.208 -32.687 -11.264  1.00 92.58           H  
ATOM   4911  HB3 GLU B  25       0.482 -33.515 -12.676  1.00 92.58           H  
ATOM   4912  O   GLU B  25       1.737 -30.173 -14.081  1.00 92.58           O  
ATOM   4913  CG  GLU B  25       1.895 -32.272 -11.607  1.00 92.58           C  
ATOM   4914  HG2 GLU B  25       2.581 -32.295 -12.455  1.00 92.58           H  
ATOM   4915  HG3 GLU B  25       1.897 -31.257 -11.211  1.00 92.58           H  
ATOM   4916  CD  GLU B  25       2.462 -33.206 -10.535  1.00 92.58           C  
ATOM   4917  OE1 GLU B  25       3.703 -33.153 -10.350  1.00 92.58           O  
ATOM   4918  OE2 GLU B  25       1.687 -33.888  -9.836  1.00 92.58           O  
ATOM   4919  N   GLN B  26       0.974 -31.981 -15.179  1.00 95.49           N  
ATOM   4920  H   GLN B  26       0.363 -32.785 -15.159  1.00 95.49           H  
ATOM   4921  CA  GLN B  26       1.837 -31.795 -16.338  1.00 95.49           C  
ATOM   4922  HA  GLN B  26       2.869 -31.777 -15.988  1.00 95.49           H  
ATOM   4923  C   GLN B  26       1.572 -30.460 -17.044  1.00 95.49           C  
ATOM   4924  CB  GLN B  26       1.674 -32.987 -17.289  1.00 95.49           C  
ATOM   4925  HB2 GLN B  26       1.862 -33.907 -16.736  1.00 95.49           H  
ATOM   4926  HB3 GLN B  26       0.657 -33.014 -17.680  1.00 95.49           H  
ATOM   4927  O   GLN B  26       2.534 -29.777 -17.390  1.00 95.49           O  
ATOM   4928  CG  GLN B  26       2.665 -32.904 -18.458  1.00 95.49           C  
ATOM   4929  HG2 GLN B  26       3.676 -32.819 -18.060  1.00 95.49           H  
ATOM   4930  HG3 GLN B  26       2.459 -32.017 -19.057  1.00 95.49           H  
ATOM   4931  CD  GLN B  26       2.609 -34.113 -19.382  1.00 95.49           C  
ATOM   4932  NE2 GLN B  26       3.549 -34.229 -20.292  1.00 95.49           N  
ATOM   4933 HE21 GLN B  26       4.224 -33.487 -20.415  1.00 95.49           H  
ATOM   4934 HE22 GLN B  26       3.455 -35.013 -20.922  1.00 95.49           H  
ATOM   4935  OE1 GLN B  26       1.744 -34.971 -19.324  1.00 95.49           O  
ATOM   4936  N   SER B  27       0.310 -30.053 -17.214  1.00 95.55           N  
ATOM   4937  H   SER B  27      -0.445 -30.672 -16.954  1.00 95.55           H  
ATOM   4938  CA  SER B  27      -0.036 -28.750 -17.798  1.00 95.55           C  
ATOM   4939  HA  SER B  27       0.400 -28.689 -18.796  1.00 95.55           H  
ATOM   4940  C   SER B  27       0.532 -27.580 -16.989  1.00 95.55           C  
ATOM   4941  CB  SER B  27      -1.555 -28.594 -17.926  1.00 95.55           C  
ATOM   4942  HB2 SER B  27      -1.777 -27.627 -18.378  1.00 95.55           H  
ATOM   4943  HB3 SER B  27      -2.018 -28.632 -16.940  1.00 95.55           H  
ATOM   4944  O   SER B  27       1.130 -26.678 -17.572  1.00 95.55           O  
ATOM   4945  OG  SER B  27      -2.097 -29.617 -18.740  1.00 95.55           O  
ATOM   4946  HG  SER B  27      -1.616 -29.627 -19.571  1.00 95.55           H  
ATOM   4947  N   PHE B  28       0.428 -27.616 -15.654  1.00 95.68           N  
ATOM   4948  H   PHE B  28      -0.078 -28.380 -15.230  1.00 95.68           H  
ATOM   4949  CA  PHE B  28       1.035 -26.598 -14.787  1.00 95.68           C  
ATOM   4950  HA  PHE B  28       0.686 -25.613 -15.100  1.00 95.68           H  
ATOM   4951  C   PHE B  28       2.563 -26.580 -14.908  1.00 95.68           C  
ATOM   4952  CB  PHE B  28       0.619 -26.820 -13.323  1.00 95.68           C  
ATOM   4953  HB2 PHE B  28       0.667 -27.882 -13.084  1.00 95.68           H  
ATOM   4954  HB3 PHE B  28       1.341 -26.316 -12.680  1.00 95.68           H  
ATOM   4955  O   PHE B  28       3.154 -25.519 -15.099  1.00 95.68           O  
ATOM   4956  CG  PHE B  28      -0.750 -26.274 -12.970  1.00 95.68           C  
ATOM   4957  CD1 PHE B  28      -0.917 -24.892 -12.767  1.00 95.68           C  
ATOM   4958  HD1 PHE B  28      -0.079 -24.221 -12.884  1.00 95.68           H  
ATOM   4959  CD2 PHE B  28      -1.852 -27.134 -12.809  1.00 95.68           C  
ATOM   4960  HD2 PHE B  28      -1.729 -28.201 -12.923  1.00 95.68           H  
ATOM   4961  CE1 PHE B  28      -2.174 -24.379 -12.403  1.00 95.68           C  
ATOM   4962  HE1 PHE B  28      -2.300 -23.316 -12.257  1.00 95.68           H  
ATOM   4963  CE2 PHE B  28      -3.120 -26.617 -12.491  1.00 95.68           C  
ATOM   4964  HE2 PHE B  28      -3.976 -27.269 -12.400  1.00 95.68           H  
ATOM   4965  CZ  PHE B  28      -3.281 -25.238 -12.284  1.00 95.68           C  
ATOM   4966  HZ  PHE B  28      -4.255 -24.841 -12.038  1.00 95.68           H  
ATOM   4967  N   ARG B  29       3.219 -27.747 -14.832  1.00 97.44           N  
ATOM   4968  H   ARG B  29       2.675 -28.585 -14.685  1.00 97.44           H  
ATOM   4969  CA  ARG B  29       4.685 -27.851 -14.941  1.00 97.44           C  
ATOM   4970  HA  ARG B  29       5.147 -27.189 -14.208  1.00 97.44           H  
ATOM   4971  C   ARG B  29       5.193 -27.376 -16.298  1.00 97.44           C  
ATOM   4972  CB  ARG B  29       5.138 -29.295 -14.682  1.00 97.44           C  
ATOM   4973  HB2 ARG B  29       4.551 -29.980 -15.293  1.00 97.44           H  
ATOM   4974  HB3 ARG B  29       6.185 -29.387 -14.971  1.00 97.44           H  
ATOM   4975  O   ARG B  29       6.227 -26.714 -16.356  1.00 97.44           O  
ATOM   4976  CG  ARG B  29       5.014 -29.680 -13.203  1.00 97.44           C  
ATOM   4977  HG2 ARG B  29       3.971 -29.637 -12.888  1.00 97.44           H  
ATOM   4978  HG3 ARG B  29       5.586 -28.971 -12.605  1.00 97.44           H  
ATOM   4979  CD  ARG B  29       5.553 -31.098 -12.969  1.00 97.44           C  
ATOM   4980  HD2 ARG B  29       6.561 -31.179 -13.375  1.00 97.44           H  
ATOM   4981  HD3 ARG B  29       4.914 -31.805 -13.498  1.00 97.44           H  
ATOM   4982  NE  ARG B  29       5.568 -31.448 -11.536  1.00 97.44           N  
ATOM   4983  HE  ARG B  29       4.842 -32.065 -11.202  1.00 97.44           H  
ATOM   4984  NH1 ARG B  29       7.452 -30.295 -10.893  1.00 97.44           N  
ATOM   4985 HH11 ARG B  29       8.103 -30.021 -10.171  1.00 97.44           H  
ATOM   4986 HH12 ARG B  29       7.627 -30.001 -11.842  1.00 97.44           H  
ATOM   4987  NH2 ARG B  29       6.234 -31.381  -9.370  1.00 97.44           N  
ATOM   4988 HH21 ARG B  29       6.824 -31.014  -8.637  1.00 97.44           H  
ATOM   4989 HH22 ARG B  29       5.447 -31.978  -9.161  1.00 97.44           H  
ATOM   4990  CZ  ARG B  29       6.420 -31.041 -10.611  1.00 97.44           C  
ATOM   4991  N   GLN B  30       4.476 -27.691 -17.372  1.00 98.35           N  
ATOM   4992  H   GLN B  30       3.646 -28.254 -17.254  1.00 98.35           H  
ATOM   4993  CA  GLN B  30       4.816 -27.240 -18.715  1.00 98.35           C  
ATOM   4994  HA  GLN B  30       5.857 -27.495 -18.914  1.00 98.35           H  
ATOM   4995  C   GLN B  30       4.697 -25.717 -18.830  1.00 98.35           C  
ATOM   4996  CB  GLN B  30       3.943 -27.980 -19.734  1.00 98.35           C  
ATOM   4997  HB2 GLN B  30       2.890 -27.773 -19.543  1.00 98.35           H  
ATOM   4998  HB3 GLN B  30       4.117 -29.052 -19.636  1.00 98.35           H  
ATOM   4999  O   GLN B  30       5.668 -25.079 -19.229  1.00 98.35           O  
ATOM   5000  CG  GLN B  30       4.300 -27.538 -21.156  1.00 98.35           C  
ATOM   5001  HG2 GLN B  30       5.372 -27.652 -21.316  1.00 98.35           H  
ATOM   5002  HG3 GLN B  30       4.050 -26.484 -21.273  1.00 98.35           H  
ATOM   5003  CD  GLN B  30       3.572 -28.303 -22.250  1.00 98.35           C  
ATOM   5004  NE2 GLN B  30       3.790 -27.907 -23.480  1.00 98.35           N  
ATOM   5005 HE21 GLN B  30       3.218 -28.297 -24.216  1.00 98.35           H  
ATOM   5006 HE22 GLN B  30       4.293 -27.039 -23.595  1.00 98.35           H  
ATOM   5007  OE1 GLN B  30       2.825 -29.250 -22.034  1.00 98.35           O  
ATOM   5008  N   ALA B  31       3.572 -25.134 -18.401  1.00 98.45           N  
ATOM   5009  H   ALA B  31       2.803 -25.710 -18.088  1.00 98.45           H  
ATOM   5010  CA  ALA B  31       3.374 -23.686 -18.430  1.00 98.45           C  
ATOM   5011  HA  ALA B  31       3.438 -23.345 -19.463  1.00 98.45           H  
ATOM   5012  C   ALA B  31       4.463 -22.944 -17.634  1.00 98.45           C  
ATOM   5013  CB  ALA B  31       1.970 -23.373 -17.898  1.00 98.45           C  
ATOM   5014  HB1 ALA B  31       1.871 -23.708 -16.866  1.00 98.45           H  
ATOM   5015  HB2 ALA B  31       1.797 -22.297 -17.945  1.00 98.45           H  
ATOM   5016  HB3 ALA B  31       1.222 -23.875 -18.512  1.00 98.45           H  
ATOM   5017  O   ALA B  31       5.093 -22.027 -18.153  1.00 98.45           O  
ATOM   5018  N   LEU B  32       4.765 -23.390 -16.408  1.00 98.80           N  
ATOM   5019  H   LEU B  32       4.218 -24.148 -16.025  1.00 98.80           H  
ATOM   5020  CA  LEU B  32       5.843 -22.808 -15.598  1.00 98.80           C  
ATOM   5021  HA  LEU B  32       5.641 -21.747 -15.450  1.00 98.80           H  
ATOM   5022  C   LEU B  32       7.206 -22.906 -16.302  1.00 98.80           C  
ATOM   5023  CB  LEU B  32       5.907 -23.519 -14.234  1.00 98.80           C  
ATOM   5024  HB2 LEU B  32       6.818 -23.210 -13.722  1.00 98.80           H  
ATOM   5025  HB3 LEU B  32       5.975 -24.592 -14.414  1.00 98.80           H  
ATOM   5026  O   LEU B  32       7.975 -21.948 -16.299  1.00 98.80           O  
ATOM   5027  CG  LEU B  32       4.718 -23.245 -13.296  1.00 98.80           C  
ATOM   5028  HG  LEU B  32       3.781 -23.411 -13.827  1.00 98.80           H  
ATOM   5029  CD1 LEU B  32       4.777 -24.214 -12.113  1.00 98.80           C  
ATOM   5030 HD11 LEU B  32       3.922 -24.047 -11.458  1.00 98.80           H  
ATOM   5031 HD12 LEU B  32       4.738 -25.240 -12.478  1.00 98.80           H  
ATOM   5032 HD13 LEU B  32       5.700 -24.067 -11.552  1.00 98.80           H  
ATOM   5033  CD2 LEU B  32       4.722 -21.813 -12.760  1.00 98.80           C  
ATOM   5034 HD21 LEU B  32       3.886 -21.669 -12.077  1.00 98.80           H  
ATOM   5035 HD22 LEU B  32       4.610 -21.105 -13.581  1.00 98.80           H  
ATOM   5036 HD23 LEU B  32       5.655 -21.607 -12.236  1.00 98.80           H  
ATOM   5037  N   THR B  33       7.500 -24.050 -16.926  1.00 98.85           N  
ATOM   5038  H   THR B  33       6.796 -24.775 -16.936  1.00 98.85           H  
ATOM   5039  CA  THR B  33       8.778 -24.300 -17.612  1.00 98.85           C  
ATOM   5040  HA  THR B  33       9.600 -24.117 -16.920  1.00 98.85           H  
ATOM   5041  C   THR B  33       8.959 -23.363 -18.803  1.00 98.85           C  
ATOM   5042  CB  THR B  33       8.857 -25.759 -18.092  1.00 98.85           C  
ATOM   5043  HB  THR B  33       7.998 -25.979 -18.727  1.00 98.85           H  
ATOM   5044  O   THR B  33      10.029 -22.782 -18.971  1.00 98.85           O  
ATOM   5045  CG2 THR B  33      10.124 -26.077 -18.880  1.00 98.85           C  
ATOM   5046 HG21 THR B  33      10.075 -25.609 -19.863  1.00 98.85           H  
ATOM   5047 HG22 THR B  33      10.212 -27.156 -19.008  1.00 98.85           H  
ATOM   5048 HG23 THR B  33      10.996 -25.706 -18.341  1.00 98.85           H  
ATOM   5049  OG1 THR B  33       8.836 -26.650 -17.001  1.00 98.85           O  
ATOM   5050  HG1 THR B  33       7.923 -26.694 -16.706  1.00 98.85           H  
ATOM   5051  N   GLU B  34       7.916 -23.198 -19.619  1.00 98.88           N  
ATOM   5052  H   GLU B  34       7.060 -23.693 -19.416  1.00 98.88           H  
ATOM   5053  CA  GLU B  34       7.919 -22.324 -20.799  1.00 98.88           C  
ATOM   5054  HA  GLU B  34       8.762 -22.581 -21.440  1.00 98.88           H  
ATOM   5055  C   GLU B  34       8.089 -20.845 -20.413  1.00 98.88           C  
ATOM   5056  CB  GLU B  34       6.617 -22.551 -21.592  1.00 98.88           C  
ATOM   5057  HB2 GLU B  34       5.770 -22.477 -20.910  1.00 98.88           H  
ATOM   5058  HB3 GLU B  34       6.523 -21.772 -22.347  1.00 98.88           H  
ATOM   5059  O   GLU B  34       8.847 -20.114 -21.058  1.00 98.88           O  
ATOM   5060  CG  GLU B  34       6.596 -23.922 -22.300  1.00 98.88           C  
ATOM   5061  HG2 GLU B  34       7.373 -23.923 -23.065  1.00 98.88           H  
ATOM   5062  HG3 GLU B  34       6.851 -24.703 -21.584  1.00 98.88           H  
ATOM   5063  CD  GLU B  34       5.248 -24.282 -22.956  1.00 98.88           C  
ATOM   5064  OE1 GLU B  34       5.133 -25.440 -23.436  1.00 98.88           O  
ATOM   5065  OE2 GLU B  34       4.335 -23.431 -22.988  1.00 98.88           O  
ATOM   5066  N   ILE B  35       7.454 -20.413 -19.320  1.00 98.94           N  
ATOM   5067  H   ILE B  35       6.822 -21.049 -18.855  1.00 98.94           H  
ATOM   5068  CA  ILE B  35       7.539 -19.032 -18.824  1.00 98.94           C  
ATOM   5069  HA  ILE B  35       7.407 -18.355 -19.667  1.00 98.94           H  
ATOM   5070  C   ILE B  35       8.929 -18.740 -18.243  1.00 98.94           C  
ATOM   5071  CB  ILE B  35       6.395 -18.759 -17.824  1.00 98.94           C  
ATOM   5072  HB  ILE B  35       6.432 -19.509 -17.034  1.00 98.94           H  
ATOM   5073  O   ILE B  35       9.540 -17.732 -18.605  1.00 98.94           O  
ATOM   5074  CG1 ILE B  35       5.040 -18.860 -18.563  1.00 98.94           C  
ATOM   5075 HG12 ILE B  35       4.964 -18.034 -19.270  1.00 98.94           H  
ATOM   5076 HG13 ILE B  35       4.995 -19.774 -19.156  1.00 98.94           H  
ATOM   5077  CG2 ILE B  35       6.536 -17.363 -17.191  1.00 98.94           C  
ATOM   5078 HG21 ILE B  35       5.744 -17.195 -16.462  1.00 98.94           H  
ATOM   5079 HG22 ILE B  35       6.467 -16.598 -17.965  1.00 98.94           H  
ATOM   5080 HG23 ILE B  35       7.488 -17.255 -16.672  1.00 98.94           H  
ATOM   5081  CD1 ILE B  35       3.813 -18.855 -17.649  1.00 98.94           C  
ATOM   5082 HD11 ILE B  35       2.930 -19.124 -18.229  1.00 98.94           H  
ATOM   5083 HD12 ILE B  35       3.661 -17.854 -17.247  1.00 98.94           H  
ATOM   5084 HD13 ILE B  35       3.941 -19.574 -16.840  1.00 98.94           H  
ATOM   5085  N   VAL B  36       9.482 -19.641 -17.418  1.00 98.94           N  
ATOM   5086  H   VAL B  36       8.937 -20.449 -17.151  1.00 98.94           H  
ATOM   5087  CA  VAL B  36      10.869 -19.521 -16.926  1.00 98.94           C  
ATOM   5088  HA  VAL B  36      10.970 -18.584 -16.378  1.00 98.94           H  
ATOM   5089  C   VAL B  36      11.852 -19.468 -18.094  1.00 98.94           C  
ATOM   5090  CB  VAL B  36      11.244 -20.682 -15.983  1.00 98.94           C  
ATOM   5091  HB  VAL B  36      10.977 -21.625 -16.459  1.00 98.94           H  
ATOM   5092  O   VAL B  36      12.717 -18.593 -18.124  1.00 98.94           O  
ATOM   5093  CG1 VAL B  36      12.740 -20.713 -15.650  1.00 98.94           C  
ATOM   5094 HG11 VAL B  36      13.049 -19.768 -15.203  1.00 98.94           H  
ATOM   5095 HG12 VAL B  36      12.934 -21.530 -14.954  1.00 98.94           H  
ATOM   5096 HG13 VAL B  36      13.336 -20.902 -16.543  1.00 98.94           H  
ATOM   5097  CG2 VAL B  36      10.514 -20.585 -14.643  1.00 98.94           C  
ATOM   5098 HG21 VAL B  36      10.795 -19.667 -14.127  1.00 98.94           H  
ATOM   5099 HG22 VAL B  36       9.436 -20.591 -14.806  1.00 98.94           H  
ATOM   5100 HG23 VAL B  36      10.771 -21.445 -14.025  1.00 98.94           H  
ATOM   5101  N   ALA B  37      11.708 -20.363 -19.078  1.00 98.90           N  
ATOM   5102  H   ALA B  37      10.981 -21.061 -19.001  1.00 98.90           H  
ATOM   5103  CA  ALA B  37      12.587 -20.404 -20.243  1.00 98.90           C  
ATOM   5104  HA  ALA B  37      13.612 -20.538 -19.898  1.00 98.90           H  
ATOM   5105  C   ALA B  37      12.536 -19.100 -21.052  1.00 98.90           C  
ATOM   5106  CB  ALA B  37      12.203 -21.607 -21.112  1.00 98.90           C  
ATOM   5107  HB1 ALA B  37      12.290 -22.525 -20.531  1.00 98.90           H  
ATOM   5108  HB2 ALA B  37      11.177 -21.501 -21.464  1.00 98.90           H  
ATOM   5109  HB3 ALA B  37      12.873 -21.663 -21.970  1.00 98.90           H  
ATOM   5110  O   ALA B  37      13.573 -18.633 -21.523  1.00 98.90           O  
ATOM   5111  N   THR B  38      11.358 -18.485 -21.180  1.00 98.89           N  
ATOM   5112  H   THR B  38      10.537 -18.928 -20.793  1.00 98.89           H  
ATOM   5113  CA  THR B  38      11.208 -17.185 -21.851  1.00 98.89           C  
ATOM   5114  HA  THR B  38      11.652 -17.252 -22.845  1.00 98.89           H  
ATOM   5115  C   THR B  38      11.950 -16.083 -21.094  1.00 98.89           C  
ATOM   5116  CB  THR B  38       9.730 -16.815 -22.029  1.00 98.89           C  
ATOM   5117  HB  THR B  38       9.245 -16.706 -21.059  1.00 98.89           H  
ATOM   5118  O   THR B  38      12.729 -15.339 -21.692  1.00 98.89           O  
ATOM   5119  CG2 THR B  38       9.592 -15.511 -22.815  1.00 98.89           C  
ATOM   5120 HG21 THR B  38      10.243 -15.529 -23.689  1.00 98.89           H  
ATOM   5121 HG22 THR B  38       8.565 -15.385 -23.158  1.00 98.89           H  
ATOM   5122 HG23 THR B  38       9.854 -14.661 -22.185  1.00 98.89           H  
ATOM   5123  OG1 THR B  38       9.079 -17.835 -22.757  1.00 98.89           O  
ATOM   5124  HG1 THR B  38       8.937 -18.581 -22.169  1.00 98.89           H  
ATOM   5125  N   GLY B  39      11.804 -16.027 -19.768  1.00 98.91           N  
ATOM   5126  H   GLY B  39      11.154 -16.658 -19.322  1.00 98.91           H  
ATOM   5127  CA  GLY B  39      12.556 -15.090 -18.933  1.00 98.91           C  
ATOM   5128  HA2 GLY B  39      12.313 -14.066 -19.217  1.00 98.91           H  
ATOM   5129  HA3 GLY B  39      12.258 -15.248 -17.896  1.00 98.91           H  
ATOM   5130  C   GLY B  39      14.072 -15.288 -19.025  1.00 98.91           C  
ATOM   5131  O   GLY B  39      14.815 -14.326 -19.216  1.00 98.91           O  
ATOM   5132  N   GLN B  40      14.544 -16.539 -18.989  1.00 98.78           N  
ATOM   5133  H   GLN B  40      13.892 -17.291 -18.818  1.00 98.78           H  
ATOM   5134  CA  GLN B  40      15.960 -16.863 -19.192  1.00 98.78           C  
ATOM   5135  HA  GLN B  40      16.554 -16.355 -18.432  1.00 98.78           H  
ATOM   5136  C   GLN B  40      16.468 -16.400 -20.562  1.00 98.78           C  
ATOM   5137  CB  GLN B  40      16.192 -18.374 -19.083  1.00 98.78           C  
ATOM   5138  HB2 GLN B  40      15.468 -18.891 -19.713  1.00 98.78           H  
ATOM   5139  HB3 GLN B  40      17.187 -18.601 -19.467  1.00 98.78           H  
ATOM   5140  O   GLN B  40      17.595 -15.922 -20.652  1.00 98.78           O  
ATOM   5141  CG  GLN B  40      16.114 -18.931 -17.658  1.00 98.78           C  
ATOM   5142  HG2 GLN B  40      16.904 -18.484 -17.055  1.00 98.78           H  
ATOM   5143  HG3 GLN B  40      15.150 -18.698 -17.206  1.00 98.78           H  
ATOM   5144  CD  GLN B  40      16.284 -20.444 -17.701  1.00 98.78           C  
ATOM   5145  NE2 GLN B  40      17.367 -21.000 -17.216  1.00 98.78           N  
ATOM   5146 HE21 GLN B  40      17.522 -21.972 -17.442  1.00 98.78           H  
ATOM   5147 HE22 GLN B  40      18.132 -20.465 -16.831  1.00 98.78           H  
ATOM   5148  OE1 GLN B  40      15.467 -21.166 -18.239  1.00 98.78           O  
ATOM   5149  N   GLN B  41      15.671 -16.527 -21.627  1.00 98.82           N  
ATOM   5150  H   GLN B  41      14.756 -16.937 -21.502  1.00 98.82           H  
ATOM   5151  CA  GLN B  41      16.056 -16.068 -22.966  1.00 98.82           C  
ATOM   5152  HA  GLN B  41      17.019 -16.506 -23.226  1.00 98.82           H  
ATOM   5153  C   GLN B  41      16.230 -14.547 -23.023  1.00 98.82           C  
ATOM   5154  CB  GLN B  41      15.020 -16.518 -24.005  1.00 98.82           C  
ATOM   5155  HB2 GLN B  41      14.018 -16.287 -23.644  1.00 98.82           H  
ATOM   5156  HB3 GLN B  41      15.179 -15.965 -24.930  1.00 98.82           H  
ATOM   5157  O   GLN B  41      17.214 -14.083 -23.599  1.00 98.82           O  
ATOM   5158  CG  GLN B  41      15.118 -18.015 -24.323  1.00 98.82           C  
ATOM   5159  HG2 GLN B  41      16.037 -18.204 -24.878  1.00 98.82           H  
ATOM   5160  HG3 GLN B  41      15.168 -18.593 -23.400  1.00 98.82           H  
ATOM   5161  CD  GLN B  41      13.937 -18.511 -25.151  1.00 98.82           C  
ATOM   5162  NE2 GLN B  41      13.749 -19.807 -25.259  1.00 98.82           N  
ATOM   5163 HE21 GLN B  41      12.882 -20.060 -25.711  1.00 98.82           H  
ATOM   5164 HE22 GLN B  41      14.279 -20.437 -24.675  1.00 98.82           H  
ATOM   5165  OE1 GLN B  41      13.176 -17.770 -25.745  1.00 98.82           O  
ATOM   5166  N   ILE B  42      15.328 -13.782 -22.397  1.00 98.89           N  
ATOM   5167  H   ILE B  42      14.537 -14.232 -21.959  1.00 98.89           H  
ATOM   5168  CA  ILE B  42      15.439 -12.316 -22.303  1.00 98.89           C  
ATOM   5169  HA  ILE B  42      15.499 -11.904 -23.310  1.00 98.89           H  
ATOM   5170  C   ILE B  42      16.733 -11.930 -21.584  1.00 98.89           C  
ATOM   5171  CB  ILE B  42      14.193 -11.717 -21.609  1.00 98.89           C  
ATOM   5172  HB  ILE B  42      14.021 -12.248 -20.673  1.00 98.89           H  
ATOM   5173  O   ILE B  42      17.532 -11.164 -22.125  1.00 98.89           O  
ATOM   5174  CG1 ILE B  42      12.958 -11.901 -22.516  1.00 98.89           C  
ATOM   5175 HG12 ILE B  42      12.916 -12.928 -22.879  1.00 98.89           H  
ATOM   5176 HG13 ILE B  42      13.040 -11.247 -23.384  1.00 98.89           H  
ATOM   5177  CG2 ILE B  42      14.395 -10.224 -21.281  1.00 98.89           C  
ATOM   5178 HG21 ILE B  42      15.174 -10.095 -20.530  1.00 98.89           H  
ATOM   5179 HG22 ILE B  42      13.484  -9.794 -20.864  1.00 98.89           H  
ATOM   5180 HG23 ILE B  42      14.662  -9.671 -22.181  1.00 98.89           H  
ATOM   5181  CD1 ILE B  42      11.631 -11.624 -21.807  1.00 98.89           C  
ATOM   5182 HD11 ILE B  42      11.561 -12.217 -20.895  1.00 98.89           H  
ATOM   5183 HD12 ILE B  42      10.820 -11.912 -22.477  1.00 98.89           H  
ATOM   5184 HD13 ILE B  42      11.526 -10.565 -21.569  1.00 98.89           H  
ATOM   5185  N   LEU B  43      16.988 -12.523 -20.415  1.00 98.83           N  
ATOM   5186  H   LEU B  43      16.286 -13.137 -20.028  1.00 98.83           H  
ATOM   5187  CA  LEU B  43      18.199 -12.257 -19.634  1.00 98.83           C  
ATOM   5188  HA  LEU B  43      18.282 -11.184 -19.463  1.00 98.83           H  
ATOM   5189  C   LEU B  43      19.475 -12.684 -20.381  1.00 98.83           C  
ATOM   5190  CB  LEU B  43      18.089 -12.978 -18.280  1.00 98.83           C  
ATOM   5191  HB2 LEU B  43      19.038 -12.862 -17.757  1.00 98.83           H  
ATOM   5192  HB3 LEU B  43      17.935 -14.041 -18.465  1.00 98.83           H  
ATOM   5193  O   LEU B  43      20.468 -11.958 -20.385  1.00 98.83           O  
ATOM   5194  CG  LEU B  43      16.966 -12.481 -17.350  1.00 98.83           C  
ATOM   5195  HG  LEU B  43      15.998 -12.593 -17.839  1.00 98.83           H  
ATOM   5196  CD1 LEU B  43      16.968 -13.327 -16.077  1.00 98.83           C  
ATOM   5197 HD11 LEU B  43      16.800 -14.376 -16.323  1.00 98.83           H  
ATOM   5198 HD12 LEU B  43      16.173 -12.989 -15.413  1.00 98.83           H  
ATOM   5199 HD13 LEU B  43      17.920 -13.217 -15.556  1.00 98.83           H  
ATOM   5200  CD2 LEU B  43      17.133 -11.017 -16.951  1.00 98.83           C  
ATOM   5201 HD21 LEU B  43      16.356 -10.736 -16.240  1.00 98.83           H  
ATOM   5202 HD22 LEU B  43      18.108 -10.866 -16.486  1.00 98.83           H  
ATOM   5203 HD23 LEU B  43      17.043 -10.367 -17.821  1.00 98.83           H  
ATOM   5204  N   ALA B  44      19.456 -13.831 -21.068  1.00 98.50           N  
ATOM   5205  H   ALA B  44      18.624 -14.401 -21.017  1.00 98.50           H  
ATOM   5206  CA  ALA B  44      20.587 -14.327 -21.856  1.00 98.50           C  
ATOM   5207  HA  ALA B  44      21.471 -14.345 -21.218  1.00 98.50           H  
ATOM   5208  C   ALA B  44      20.910 -13.434 -23.063  1.00 98.50           C  
ATOM   5209  CB  ALA B  44      20.280 -15.755 -22.319  1.00 98.50           C  
ATOM   5210  HB1 ALA B  44      20.043 -16.386 -21.462  1.00 98.50           H  
ATOM   5211  HB2 ALA B  44      19.427 -15.749 -22.997  1.00 98.50           H  
ATOM   5212  HB3 ALA B  44      21.146 -16.165 -22.839  1.00 98.50           H  
ATOM   5213  O   ALA B  44      22.072 -13.322 -23.454  1.00 98.50           O  
ATOM   5214  N   ALA B  45      19.897 -12.787 -23.643  1.00 98.56           N  
ATOM   5215  H   ALA B  45      18.960 -12.957 -23.304  1.00 98.56           H  
ATOM   5216  CA  ALA B  45      20.057 -11.806 -24.712  1.00 98.56           C  
ATOM   5217  HA  ALA B  45      20.817 -12.175 -25.402  1.00 98.56           H  
ATOM   5218  C   ALA B  45      20.547 -10.432 -24.210  1.00 98.56           C  
ATOM   5219  CB  ALA B  45      18.732 -11.711 -25.477  1.00 98.56           C  
ATOM   5220  HB1 ALA B  45      17.951 -11.329 -24.819  1.00 98.56           H  
ATOM   5221  HB2 ALA B  45      18.843 -11.034 -26.324  1.00 98.56           H  
ATOM   5222  HB3 ALA B  45      18.440 -12.696 -25.841  1.00 98.56           H  
ATOM   5223  O   ALA B  45      20.753  -9.529 -25.021  1.00 98.56           O  
ATOM   5224  N   GLY B  46      20.753 -10.267 -22.899  1.00 98.06           N  
ATOM   5225  H   GLY B  46      20.563 -11.042 -22.279  1.00 98.06           H  
ATOM   5226  CA  GLY B  46      21.152  -9.005 -22.275  1.00 98.06           C  
ATOM   5227  HA2 GLY B  46      21.871  -8.490 -22.913  1.00 98.06           H  
ATOM   5228  HA3 GLY B  46      21.628  -9.228 -21.321  1.00 98.06           H  
ATOM   5229  C   GLY B  46      19.989  -8.050 -21.995  1.00 98.06           C  
ATOM   5230  O   GLY B  46      20.239  -6.868 -21.749  1.00 98.06           O  
ATOM   5231  N   GLY B  47      18.746  -8.543 -22.051  1.00 98.74           N  
ATOM   5232  H   GLY B  47      18.629  -9.534 -22.208  1.00 98.74           H  
ATOM   5233  CA  GLY B  47      17.555  -7.806 -21.636  1.00 98.74           C  
ATOM   5234  HA2 GLY B  47      17.504  -6.865 -22.183  1.00 98.74           H  
ATOM   5235  HA3 GLY B  47      16.663  -8.390 -21.866  1.00 98.74           H  
ATOM   5236  C   GLY B  47      17.560  -7.507 -20.138  1.00 98.74           C  
ATOM   5237  O   GLY B  47      18.226  -8.194 -19.359  1.00 98.74           O  
ATOM   5238  N   SER B  48      16.828  -6.465 -19.744  1.00 98.91           N  
ATOM   5239  H   SER B  48      16.224  -6.000 -20.406  1.00 98.91           H  
ATOM   5240  CA  SER B  48      16.801  -6.013 -18.353  1.00 98.91           C  
ATOM   5241  HA  SER B  48      17.825  -5.985 -17.980  1.00 98.91           H  
ATOM   5242  C   SER B  48      16.010  -6.962 -17.454  1.00 98.91           C  
ATOM   5243  CB  SER B  48      16.240  -4.590 -18.263  1.00 98.91           C  
ATOM   5244  HB2 SER B  48      16.774  -3.937 -18.952  1.00 98.91           H  
ATOM   5245  HB3 SER B  48      16.389  -4.218 -17.250  1.00 98.91           H  
ATOM   5246  O   SER B  48      15.133  -7.703 -17.914  1.00 98.91           O  
ATOM   5247  OG  SER B  48      14.855  -4.564 -18.552  1.00 98.91           O  
ATOM   5248  HG  SER B  48      14.723  -4.563 -19.503  1.00 98.91           H
[truncated: 288,531 more chars]
