# Supplementary material for: The effects of nature‐inspired amino acid substitutions on structural and biochemical properties of the E. coli L‐asparaginase EcAIII
Source: Protein Sci. 2023 Jun 1;32(6):e4647. doi: 10.1002/pro.4647 (PMC10204187; doi:10.1002/pro.4647)
Supplement: Supplementary file 6 — DATA S3. Supporting Information. [file PRO-32-e4647-s004.zip › predicted_structures_of_orthologs_PDB_files/L/NZ_JAALLT010000001.1_665_post.pdb]

ATOM      1  N   MET A   1     -13.721   5.109  30.147  1.00 64.94           N  
ATOM      2  H   MET A   1     -14.529   5.588  30.519  1.00 64.94           H  
ATOM      3  H2  MET A   1     -12.893   5.524  30.550  1.00 64.94           H  
ATOM      4  H3  MET A   1     -13.763   4.126  30.376  1.00 64.94           H  
ATOM      5  CA  MET A   1     -13.703   5.294  28.684  1.00 64.94           C  
ATOM      6  HA  MET A   1     -12.796   4.872  28.252  1.00 64.94           H  
ATOM      7  C   MET A   1     -13.704   6.779  28.404  1.00 64.94           C  
ATOM      8  CB  MET A   1     -14.917   4.639  28.020  1.00 64.94           C  
ATOM      9  HB2 MET A   1     -15.120   5.130  27.068  1.00 64.94           H  
ATOM     10  HB3 MET A   1     -15.798   4.757  28.651  1.00 64.94           H  
ATOM     11  O   MET A   1     -14.505   7.484  29.010  1.00 64.94           O  
ATOM     12  CG  MET A   1     -14.675   3.157  27.743  1.00 64.94           C  
ATOM     13  HG2 MET A   1     -13.813   3.046  27.084  1.00 64.94           H  
ATOM     14  HG3 MET A   1     -14.476   2.637  28.680  1.00 64.94           H  
ATOM     15  SD  MET A   1     -16.110   2.404  26.953  1.00 64.94           S  
ATOM     16  CE  MET A   1     -15.614   0.665  26.929  1.00 64.94           C  
ATOM     17  HE1 MET A   1     -15.432   0.313  27.944  1.00 64.94           H  
ATOM     18  HE2 MET A   1     -16.409   0.073  26.476  1.00 64.94           H  
ATOM     19  HE3 MET A   1     -14.709   0.553  26.332  1.00 64.94           H  
ATOM     20  N   ASN A   2     -12.807   7.235  27.535  1.00 81.73           N  
ATOM     21  H   ASN A   2     -12.235   6.583  27.017  1.00 81.73           H  
ATOM     22  CA  ASN A   2     -12.663   8.646  27.173  1.00 81.73           C  
ATOM     23  HA  ASN A   2     -13.201   9.267  27.889  1.00 81.73           H  
ATOM     24  C   ASN A   2     -13.313   8.912  25.806  1.00 81.73           C  
ATOM     25  CB  ASN A   2     -11.173   9.036  27.236  1.00 81.73           C  
ATOM     26  HB2 ASN A   2     -11.047  10.046  26.848  1.00 81.73           H  
ATOM     27  HB3 ASN A   2     -10.601   8.363  26.597  1.00 81.73           H  
ATOM     28  O   ASN A   2     -12.687   9.501  24.934  1.00 81.73           O  
ATOM     29  CG  ASN A   2     -10.595   9.021  28.637  1.00 81.73           C  
ATOM     30  ND2 ASN A   2      -9.300   8.851  28.750  1.00 81.73           N  
ATOM     31 HD21 ASN A   2      -8.744   8.679  27.925  1.00 81.73           H  
ATOM     32 HD22 ASN A   2      -8.911   8.829  29.682  1.00 81.73           H  
ATOM     33  OD1 ASN A   2     -11.283   9.145  29.638  1.00 81.73           O  
ATOM     34  N   LEU A   3     -14.545   8.429  25.618  1.00 91.66           N  
ATOM     35  H   LEU A   3     -15.030   8.017  26.402  1.00 91.66           H  
ATOM     36  CA  LEU A   3     -15.273   8.498  24.348  1.00 91.66           C  
ATOM     37  HA  LEU A   3     -14.542   8.626  23.550  1.00 91.66           H  
ATOM     38  C   LEU A   3     -16.254   9.685  24.312  1.00 91.66           C  
ATOM     39  CB  LEU A   3     -16.030   7.181  24.091  1.00 91.66           C  
ATOM     40  HB2 LEU A   3     -16.803   7.064  24.850  1.00 91.66           H  
ATOM     41  HB3 LEU A   3     -16.533   7.258  23.127  1.00 91.66           H  
ATOM     42  O   LEU A   3     -16.780  10.042  25.374  1.00 91.66           O  
ATOM     43  CG  LEU A   3     -15.162   5.911  24.075  1.00 91.66           C  
ATOM     44  HG  LEU A   3     -14.706   5.770  25.055  1.00 91.66           H  
ATOM     45  CD1 LEU A   3     -16.030   4.696  23.763  1.00 91.66           C  
ATOM     46 HD11 LEU A   3     -16.831   4.596  24.495  1.00 91.66           H  
ATOM     47 HD12 LEU A   3     -16.476   4.804  22.774  1.00 91.66           H  
ATOM     48 HD13 LEU A   3     -15.425   3.789  23.766  1.00 91.66           H  
ATOM     49  CD2 LEU A   3     -14.043   5.993  23.052  1.00 91.66           C  
ATOM     50 HD21 LEU A   3     -13.521   5.038  22.989  1.00 91.66           H  
ATOM     51 HD22 LEU A   3     -14.488   6.210  22.081  1.00 91.66           H  
ATOM     52 HD23 LEU A   3     -13.328   6.773  23.315  1.00 91.66           H  
ATOM     53  N   PRO A   4     -16.533  10.273  23.135  1.00 97.86           N  
ATOM     54  CA  PRO A   4     -15.783  10.072  21.904  1.00 97.86           C  
ATOM     55  HA  PRO A   4     -15.564   9.019  21.723  1.00 97.86           H  
ATOM     56  C   PRO A   4     -14.471  10.872  21.966  1.00 97.86           C  
ATOM     57  CB  PRO A   4     -16.721  10.553  20.803  1.00 97.86           C  
ATOM     58  HB2 PRO A   4     -16.180  10.836  19.900  1.00 97.86           H  
ATOM     59  HB3 PRO A   4     -17.446   9.770  20.578  1.00 97.86           H  
ATOM     60  O   PRO A   4     -14.293  11.746  22.828  1.00 97.86           O  
ATOM     61  CG  PRO A   4     -17.436  11.734  21.448  1.00 97.86           C  
ATOM     62  HG2 PRO A   4     -16.842  12.639  21.319  1.00 97.86           H  
ATOM     63  HG3 PRO A   4     -18.434  11.869  21.031  1.00 97.86           H  
ATOM     64  CD  PRO A   4     -17.493  11.352  22.927  1.00 97.86           C  
ATOM     65  HD2 PRO A   4     -17.217  12.221  23.525  1.00 97.86           H  
ATOM     66  HD3 PRO A   4     -18.504  11.026  23.168  1.00 97.86           H  
ATOM     67  N   ALA A   5     -13.547  10.581  21.057  1.00 98.56           N  
ATOM     68  H   ALA A   5     -13.756   9.892  20.348  1.00 98.56           H  
ATOM     69  CA  ALA A   5     -12.289  11.310  20.960  1.00 98.56           C  
ATOM     70  HA  ALA A   5     -12.451  12.329  21.309  1.00 98.56           H  
ATOM     71  C   ALA A   5     -11.801  11.403  19.513  1.00 98.56           C  
ATOM     72  CB  ALA A   5     -11.247  10.652  21.872  1.00 98.56           C  
ATOM     73  HB1 ALA A   5     -10.371  11.297  21.936  1.00 98.56           H  
ATOM     74  HB2 ALA A   5     -11.657  10.527  22.874  1.00 98.56           H  
ATOM     75  HB3 ALA A   5     -10.958   9.677  21.479  1.00 98.56           H  
ATOM     76  O   ALA A   5     -12.052  10.516  18.703  1.00 98.56           O  
ATOM     77  N   ILE A   6     -11.071  12.471  19.206  1.00 98.91           N  
ATOM     78  H   ILE A   6     -10.927  13.174  19.917  1.00 98.91           H  
ATOM     79  CA  ILE A   6     -10.452  12.711  17.902  1.00 98.91           C  
ATOM     80  HA  ILE A   6     -10.344  11.751  17.396  1.00 98.91           H  
ATOM     81  C   ILE A   6      -9.053  13.289  18.087  1.00 98.91           C  
ATOM     82  CB  ILE A   6     -11.359  13.601  17.022  1.00 98.91           C  
ATOM     83  HB  ILE A   6     -12.330  13.108  16.984  1.00 98.91           H  
ATOM     84  O   ILE A   6      -8.804  14.072  19.008  1.00 98.91           O  
ATOM     85  CG1 ILE A   6     -10.858  13.702  15.566  1.00 98.91           C  
ATOM     86 HG12 ILE A   6     -10.657  12.697  15.196  1.00 98.91           H  
ATOM     87 HG13 ILE A   6      -9.930  14.273  15.528  1.00 98.91           H  
ATOM     88  CG2 ILE A   6     -11.574  14.993  17.635  1.00 98.91           C  
ATOM     89 HG21 ILE A   6     -11.899  14.912  18.672  1.00 98.91           H  
ATOM     90 HG22 ILE A   6     -10.644  15.561  17.604  1.00 98.91           H  
ATOM     91 HG23 ILE A   6     -12.336  15.532  17.071  1.00 98.91           H  
ATOM     92  CD1 ILE A   6     -11.866  14.343  14.604  1.00 98.91           C  
ATOM     93 HD11 ILE A   6     -11.501  14.241  13.582  1.00 98.91           H  
ATOM     94 HD12 ILE A   6     -12.832  13.843  14.684  1.00 98.91           H  
ATOM     95 HD13 ILE A   6     -11.981  15.404  14.826  1.00 98.91           H  
ATOM     96  N   ALA A   7      -8.141  12.917  17.199  1.00 98.94           N  
ATOM     97  H   ALA A   7      -8.417  12.258  16.486  1.00 98.94           H  
ATOM     98  CA  ALA A   7      -6.856  13.570  17.020  1.00 98.94           C  
ATOM     99  HA  ALA A   7      -6.855  14.511  17.572  1.00 98.94           H  
ATOM    100  C   ALA A   7      -6.655  13.917  15.545  1.00 98.94           C  
ATOM    101  CB  ALA A   7      -5.740  12.685  17.582  1.00 98.94           C  
ATOM    102  HB1 ALA A   7      -5.928  12.490  18.638  1.00 98.94           H  
ATOM    103  HB2 ALA A   7      -5.707  11.737  17.045  1.00 98.94           H  
ATOM    104  HB3 ALA A   7      -4.780  13.191  17.477  1.00 98.94           H  
ATOM    105  O   ALA A   7      -7.183  13.237  14.666  1.00 98.94           O  
ATOM    106  N   ILE A   8      -5.875  14.963  15.283  1.00 98.94           N  
ATOM    107  H   ILE A   8      -5.466  15.454  16.065  1.00 98.94           H  
ATOM    108  CA  ILE A   8      -5.501  15.410  13.939  1.00 98.94           C  
ATOM    109  HA  ILE A   8      -5.673  14.586  13.246  1.00 98.94           H  
ATOM    110  C   ILE A   8      -4.010  15.751  13.871  1.00 98.94           C  
ATOM    111  CB  ILE A   8      -6.363  16.602  13.464  1.00 98.94           C  
ATOM    112  HB  ILE A   8      -6.068  16.814  12.437  1.00 98.94           H  
ATOM    113  O   ILE A   8      -3.411  16.136  14.882  1.00 98.94           O  
ATOM    114  CG1 ILE A   8      -6.100  17.870  14.305  1.00 98.94           C  
ATOM    115 HG12 ILE A   8      -6.458  17.722  15.324  1.00 98.94           H  
ATOM    116 HG13 ILE A   8      -5.030  18.070  14.352  1.00 98.94           H  
ATOM    117  CG2 ILE A   8      -7.860  16.244  13.444  1.00 98.94           C  
ATOM    118 HG21 ILE A   8      -8.250  16.160  14.459  1.00 98.94           H  
ATOM    119 HG22 ILE A   8      -8.422  17.010  12.910  1.00 98.94           H  
ATOM    120 HG23 ILE A   8      -8.003  15.294  12.930  1.00 98.94           H  
ATOM    121  CD1 ILE A   8      -6.737  19.128  13.725  1.00 98.94           C  
ATOM    122 HD11 ILE A   8      -6.422  19.263  12.691  1.00 98.94           H  
ATOM    123 HD12 ILE A   8      -7.825  19.064  13.773  1.00 98.94           H  
ATOM    124 HD13 ILE A   8      -6.398  19.982  14.312  1.00 98.94           H  
ATOM    125  N   HIS A   9      -3.427  15.687  12.674  1.00 98.72           N  
ATOM    126  H   HIS A   9      -3.977  15.347  11.897  1.00 98.72           H  
ATOM    127  CA  HIS A   9      -2.130  16.289  12.371  1.00 98.72           C  
ATOM    128  HA  HIS A   9      -1.918  16.999  13.170  1.00 98.72           H  
ATOM    129  C   HIS A   9      -2.149  17.090  11.070  1.00 98.72           C  
ATOM    130  CB  HIS A   9      -0.988  15.261  12.361  1.00 98.72           C  
ATOM    131  HB2 HIS A   9      -0.037  15.792  12.314  1.00 98.72           H  
ATOM    132  HB3 HIS A   9      -1.001  14.716  13.305  1.00 98.72           H  
ATOM    133  O   HIS A   9      -2.886  16.787  10.137  1.00 98.72           O  
ATOM    134  CG  HIS A   9      -1.029  14.280  11.214  1.00 98.72           C  
ATOM    135  CD2 HIS A   9      -1.480  12.995  11.293  1.00 98.72           C  
ATOM    136  HD2 HIS A   9      -1.849  12.517  12.189  1.00 98.72           H  
ATOM    137  ND1 HIS A   9      -0.583  14.454   9.916  1.00 98.72           N  
ATOM    138  HD1 HIS A   9      -0.212  15.279   9.466  1.00 98.72           H  
ATOM    139  CE1 HIS A   9      -0.777  13.303   9.253  1.00 98.72           C  
ATOM    140  HE1 HIS A   9      -0.528  13.129   8.216  1.00 98.72           H  
ATOM    141  NE2 HIS A   9      -1.330  12.386  10.053  1.00 98.72           N  
ATOM    142  N   GLY A  10      -1.280  18.097  11.013  1.00 96.84           N  
ATOM    143  H   GLY A  10      -0.725  18.254  11.842  1.00 96.84           H  
ATOM    144  CA  GLY A  10      -0.989  18.926   9.842  1.00 96.84           C  
ATOM    145  HA2 GLY A  10      -1.115  19.974  10.115  1.00 96.84           H  
ATOM    146  HA3 GLY A  10      -1.694  18.695   9.044  1.00 96.84           H  
ATOM    147  C   GLY A  10       0.433  18.729   9.305  1.00 96.84           C  
ATOM    148  O   GLY A  10       0.979  19.627   8.665  1.00 96.84           O  
ATOM    149  N   GLY A  11       1.061  17.604   9.645  1.00 94.63           N  
ATOM    150  H   GLY A  11       0.570  16.952  10.240  1.00 94.63           H  
ATOM    151  CA  GLY A  11       2.419  17.260   9.239  1.00 94.63           C  
ATOM    152  HA2 GLY A  11       2.740  17.918   8.431  1.00 94.63           H  
ATOM    153  HA3 GLY A  11       2.416  16.243   8.847  1.00 94.63           H  
ATOM    154  C   GLY A  11       3.443  17.354  10.371  1.00 94.63           C  
ATOM    155  O   GLY A  11       3.175  17.919  11.435  1.00 94.63           O  
ATOM    156  N   SER A  12       4.626  16.802  10.129  1.00 93.37           N  
ATOM    157  H   SER A  12       4.802  16.489   9.185  1.00 93.37           H  
ATOM    158  CA  SER A  12       5.767  16.723  11.050  1.00 93.37           C  
ATOM    159  HA  SER A  12       5.601  17.379  11.905  1.00 93.37           H  
ATOM    160  C   SER A  12       7.042  17.212  10.364  1.00 93.37           C  
ATOM    161  CB  SER A  12       5.926  15.288  11.574  1.00 93.37           C  
ATOM    162  HB2 SER A  12       5.031  15.004  12.127  1.00 93.37           H  
ATOM    163  HB3 SER A  12       6.786  15.222  12.241  1.00 93.37           H  
ATOM    164  O   SER A  12       7.087  17.337   9.144  1.00 93.37           O  
ATOM    165  OG  SER A  12       6.097  14.400  10.487  1.00 93.37           O  
ATOM    166  HG  SER A  12       5.960  13.493  10.771  1.00 93.37           H  
ATOM    167  N   GLY A  13       8.081  17.537  11.124  1.00 89.22           N  
ATOM    168  H   GLY A  13       7.992  17.490  12.129  1.00 89.22           H  
ATOM    169  CA  GLY A  13       9.366  17.937  10.553  1.00 89.22           C  
ATOM    170  HA2 GLY A  13       9.225  18.210   9.508  1.00 89.22           H  
ATOM    171  HA3 GLY A  13      10.067  17.102  10.572  1.00 89.22           H  
ATOM    172  C   GLY A  13      10.005  19.133  11.237  1.00 89.22           C  
ATOM    173  O   GLY A  13       9.660  19.485  12.367  1.00 89.22           O  
ATOM    174  N   THR A  14      10.938  19.760  10.526  1.00 74.78           N  
ATOM    175  H   THR A  14      11.220  19.350   9.647  1.00 74.78           H  
ATOM    176  CA  THR A  14      11.594  20.998  10.937  1.00 74.78           C  
ATOM    177  HA  THR A  14      12.011  20.844  11.932  1.00 74.78           H  
ATOM    178  C   THR A  14      10.575  22.123  11.011  1.00 74.78           C  
ATOM    179  CB  THR A  14      12.759  21.366  10.011  1.00 74.78           C  
ATOM    180  HB  THR A  14      12.382  21.687   9.040  1.00 74.78           H  
ATOM    181  O   THR A  14       9.823  22.413  10.069  1.00 74.78           O  
ATOM    182  CG2 THR A  14      13.641  22.453  10.620  1.00 74.78           C  
ATOM    183 HG21 THR A  14      14.502  22.641   9.979  1.00 74.78           H  
ATOM    184 HG22 THR A  14      14.031  22.117  11.580  1.00 74.78           H  
ATOM    185 HG23 THR A  14      13.077  23.377  10.752  1.00 74.78           H  
ATOM    186  OG1 THR A  14      13.581  20.235   9.841  1.00 74.78           O  
ATOM    187  HG1 THR A  14      13.929  19.993  10.702  1.00 74.78           H  
ATOM    188  N   ILE A  15      10.539  22.762  12.173  1.00 72.21           N  
ATOM    189  H   ILE A  15      11.275  22.574  12.839  1.00 72.21           H  
ATOM    190  CA  ILE A  15       9.603  23.833  12.460  1.00 72.21           C  
ATOM    191  HA  ILE A  15       8.742  23.751  11.796  1.00 72.21           H  
ATOM    192  C   ILE A  15      10.321  25.129  12.137  1.00 72.21           C  
ATOM    193  CB  ILE A  15       9.085  23.728  13.904  1.00 72.21           C  
ATOM    194  HB  ILE A  15       9.934  23.796  14.584  1.00 72.21           H  
ATOM    195  O   ILE A  15      11.223  25.566  12.844  1.00 72.21           O  
ATOM    196  CG1 ILE A  15       8.375  22.379  14.158  1.00 72.21           C  
ATOM    197 HG12 ILE A  15       7.954  22.401  15.164  1.00 72.21           H  
ATOM    198 HG13 ILE A  15       9.127  21.590  14.151  1.00 72.21           H  
ATOM    199  CG2 ILE A  15       8.120  24.875  14.234  1.00 72.21           C  
ATOM    200 HG21 ILE A  15       8.615  25.835  14.087  1.00 72.21           H  
ATOM    201 HG22 ILE A  15       7.817  24.799  15.278  1.00 72.21           H  
ATOM    202 HG23 ILE A  15       7.241  24.793  13.596  1.00 72.21           H  
ATOM    203  CD1 ILE A  15       7.263  21.981  13.168  1.00 72.21           C  
ATOM    204 HD11 ILE A  15       7.686  21.783  12.183  1.00 72.21           H  
ATOM    205 HD12 ILE A  15       6.782  21.067  13.518  1.00 72.21           H  
ATOM    206 HD13 ILE A  15       6.506  22.761  13.087  1.00 72.21           H  
ATOM    207  N   ALA A  16       9.915  25.739  11.026  1.00 63.09           N  
ATOM    208  H   ALA A  16       9.255  25.246  10.442  1.00 63.09           H  
ATOM    209  CA  ALA A  16      10.579  26.914  10.490  1.00 63.09           C  
ATOM    210  HA  ALA A  16      11.555  26.599  10.121  1.00 63.09           H  
ATOM    211  C   ALA A  16      10.797  27.979  11.583  1.00 63.09           C  
ATOM    212  CB  ALA A  16       9.758  27.411   9.299  1.00 63.09           C  
ATOM    213  HB1 ALA A  16      10.331  28.162   8.755  1.00 63.09           H  
ATOM    214  HB2 ALA A  16       9.572  26.585   8.612  1.00 63.09           H  
ATOM    215  HB3 ALA A  16       8.809  27.824   9.640  1.00 63.09           H  
ATOM    216  O   ALA A  16       9.885  28.305  12.341  1.00 63.09           O  
ATOM    217  N   SER A  17      12.017  28.514  11.689  1.00 57.01           N  
ATOM    218  H   SER A  17      12.738  28.131  11.094  1.00 57.01           H  
ATOM    219  CA  SER A  17      12.406  29.401  12.799  1.00 57.01           C  
ATOM    220  HA  SER A  17      12.277  28.847  13.729  1.00 57.01           H  
ATOM    221  C   SER A  17      11.558  30.674  12.892  1.00 57.01           C  
ATOM    222  CB  SER A  17      13.879  29.792  12.667  1.00 57.01           C  
ATOM    223  HB2 SER A  17      14.179  30.327  13.567  1.00 57.01           H  
ATOM    224  HB3 SER A  17      14.491  28.895  12.575  1.00 57.01           H  
ATOM    225  O   SER A  17      11.401  31.245  13.968  1.00 57.01           O  
ATOM    226  OG  SER A  17      14.084  30.635  11.547  1.00 57.01           O  
ATOM    227  HG  SER A  17      14.220  30.095  10.765  1.00 57.01           H  
ATOM    228  N   ASN A  18      10.971  31.098  11.775  1.00 56.85           N  
ATOM    229  H   ASN A  18      11.091  30.522  10.953  1.00 56.85           H  
ATOM    230  CA  ASN A  18       9.991  32.172  11.670  1.00 56.85           C  
ATOM    231  HA  ASN A  18      10.362  33.026  12.237  1.00 56.85           H  
ATOM    232  C   ASN A  18       8.625  31.817  12.277  1.00 56.85           C  
ATOM    233  CB  ASN A  18       9.859  32.608  10.198  1.00 56.85           C  
ATOM    234  HB2 ASN A  18      10.817  32.990   9.847  1.00 56.85           H  
ATOM    235  HB3 ASN A  18       9.128  33.415  10.133  1.00 56.85           H  
ATOM    236  O   ASN A  18       7.808  32.709  12.408  1.00 56.85           O  
ATOM    237  CG  ASN A  18       9.431  31.486   9.270  1.00 56.85           C  
ATOM    238  ND2 ASN A  18       8.995  31.786   8.073  1.00 56.85           N  
ATOM    239 HD21 ASN A  18       8.824  31.000   7.462  1.00 56.85           H  
ATOM    240 HD22 ASN A  18       8.948  32.746   7.766  1.00 56.85           H  
ATOM    241  OD1 ASN A  18       9.510  30.320   9.592  1.00 56.85           O  
ATOM    242  N   LEU A  19       8.370  30.594  12.746  1.00 59.84           N  
ATOM    243  H   LEU A  19       9.020  29.850  12.536  1.00 59.84           H  
ATOM    244  CA  LEU A  19       7.287  30.308  13.704  1.00 59.84           C  
ATOM    245  HA  LEU A  19       6.384  30.812  13.358  1.00 59.84           H  
ATOM    246  C   LEU A  19       7.562  30.893  15.096  1.00 59.84           C  
ATOM    247  CB  LEU A  19       7.013  28.795  13.766  1.00 59.84           C  
ATOM    248  HB2 LEU A  19       7.955  28.245  13.775  1.00 59.84           H  
ATOM    249  HB3 LEU A  19       6.502  28.545  14.696  1.00 59.84           H  
ATOM    250  O   LEU A  19       6.693  30.846  15.969  1.00 59.84           O  
ATOM    251  CG  LEU A  19       6.133  28.366  12.584  1.00 59.84           C  
ATOM    252  HG  LEU A  19       6.347  28.992  11.718  1.00 59.84           H  
ATOM    253  CD1 LEU A  19       6.343  26.921  12.161  1.00 59.84           C  
ATOM    254 HD11 LEU A  19       7.410  26.717  12.079  1.00 59.84           H  
ATOM    255 HD12 LEU A  19       5.876  26.250  12.882  1.00 59.84           H  
ATOM    256 HD13 LEU A  19       5.893  26.780  11.178  1.00 59.84           H  
ATOM    257  CD2 LEU A  19       4.660  28.518  12.961  1.00 59.84           C  
ATOM    258 HD21 LEU A  19       4.040  28.211  12.118  1.00 59.84           H  
ATOM    259 HD22 LEU A  19       4.419  27.905  13.829  1.00 59.84           H  
ATOM    260 HD23 LEU A  19       4.456  29.566  13.183  1.00 59.84           H  
ATOM    261  N   LYS A  20       8.743  31.499  15.295  1.00 59.35           N  
ATOM    262  H   LYS A  20       9.457  31.390  14.589  1.00 59.35           H  
ATOM    263  CA  LYS A  20       8.949  32.512  16.337  1.00 59.35           C  
ATOM    264  HA  LYS A  20       8.639  32.103  17.299  1.00 59.35           H  
ATOM    265  C   LYS A  20       8.078  33.748  16.107  1.00 59.35           C  
ATOM    266  CB  LYS A  20      10.426  32.924  16.411  1.00 59.35           C  
ATOM    267  HB2 LYS A  20      10.767  33.222  15.419  1.00 59.35           H  
ATOM    268  HB3 LYS A  20      10.516  33.790  17.066  1.00 59.35           H  
ATOM    269  O   LYS A  20       7.764  34.428  17.080  1.00 59.35           O  
ATOM    270  CG  LYS A  20      11.312  31.804  16.976  1.00 59.35           C  
ATOM    271  HG2 LYS A  20      11.044  31.634  18.019  1.00 59.35           H  
ATOM    272  HG3 LYS A  20      11.147  30.875  16.431  1.00 59.35           H  
ATOM    273  CD  LYS A  20      12.793  32.192  16.891  1.00 59.35           C  
ATOM    274  HD2 LYS A  20      13.042  32.419  15.854  1.00 59.35           H  
ATOM    275  HD3 LYS A  20      12.971  33.074  17.506  1.00 59.35           H  
ATOM    276  CE  LYS A  20      13.649  31.020  17.379  1.00 59.35           C  
ATOM    277  HE2 LYS A  20      13.429  30.154  16.755  1.00 59.35           H  
ATOM    278  HE3 LYS A  20      13.356  30.771  18.399  1.00 59.35           H  
ATOM    279  NZ  LYS A  20      15.098  31.333  17.321  1.00 59.35           N  
ATOM    280  HZ1 LYS A  20      15.323  32.119  17.914  1.00 59.35           H  
ATOM    281  HZ2 LYS A  20      15.635  30.531  17.618  1.00 59.35           H  
ATOM    282  HZ3 LYS A  20      15.365  31.547  16.370  1.00 59.35           H  
ATOM    283  N   ASP A  21       7.673  34.024  14.866  1.00 64.29           N  
ATOM    284  H   ASP A  21       7.927  33.404  14.110  1.00 64.29           H  
ATOM    285  CA  ASP A  21       6.599  34.966  14.579  1.00 64.29           C  
ATOM    286  HA  ASP A  21       6.824  35.908  15.080  1.00 64.29           H  
ATOM    287  C   ASP A  21       5.293  34.404  15.148  1.00 64.29           C  
ATOM    288  CB  ASP A  21       6.480  35.269  13.078  1.00 64.29           C  
ATOM    289  HB2 ASP A  21       7.474  35.459  12.675  1.00 64.29           H  
ATOM    290  HB3 ASP A  21       6.040  34.417  12.560  1.00 64.29           H  
ATOM    291  O   ASP A  21       4.755  33.379  14.708  1.00 64.29           O  
ATOM    292  CG  ASP A  21       5.596  36.485  12.804  1.00 64.29           C  
ATOM    293  OD1 ASP A  21       4.690  36.747  13.632  1.00 64.29           O  
ATOM    294  OD2 ASP A  21       5.831  37.131  11.763  1.00 64.29           O  
ATOM    295  N   SER A  22       4.798  35.088  16.175  1.00 75.59           N  
ATOM    296  H   SER A  22       5.222  35.976  16.402  1.00 75.59           H  
ATOM    297  CA  SER A  22       3.611  34.682  16.911  1.00 75.59           C  
ATOM    298  HA  SER A  22       3.774  33.675  17.295  1.00 75.59           H  
ATOM    299  C   SER A  22       2.369  34.638  16.023  1.00 75.59           C  
ATOM    300  CB  SER A  22       3.403  35.625  18.099  1.00 75.59           C  
ATOM    301  HB2 SER A  22       2.540  35.291  18.675  1.00 75.59           H  
ATOM    302  HB3 SER A  22       4.286  35.594  18.737  1.00 75.59           H  
ATOM    303  O   SER A  22       1.456  33.863  16.316  1.00 75.59           O  
ATOM    304  OG  SER A  22       3.188  36.952  17.659  1.00 75.59           O  
ATOM    305  HG  SER A  22       3.198  37.549  18.411  1.00 75.59           H  
ATOM    306  N   GLN A  23       2.334  35.402  14.925  1.00 86.80           N  
ATOM    307  H   GLN A  23       3.137  35.971  14.696  1.00 86.80           H  
ATOM    308  CA  GLN A  23       1.170  35.468  14.050  1.00 86.80           C  
ATOM    309  HA  GLN A  23       0.281  35.523  14.678  1.00 86.80           H  
ATOM    310  C   GLN A  23       1.030  34.220  13.178  1.00 86.80           C  
ATOM    311  CB  GLN A  23       1.233  36.751  13.216  1.00 86.80           C  
ATOM    312  HB2 GLN A  23       1.364  37.599  13.888  1.00 86.80           H  
ATOM    313  HB3 GLN A  23       2.080  36.713  12.530  1.00 86.80           H  
ATOM    314  O   GLN A  23      -0.052  33.637  13.132  1.00 86.80           O  
ATOM    315  CG  GLN A  23      -0.067  36.940  12.420  1.00 86.80           C  
ATOM    316  HG2 GLN A  23      -0.160  36.143  11.681  1.00 86.80           H  
ATOM    317  HG3 GLN A  23      -0.918  36.878  13.098  1.00 86.80           H  
ATOM    318  CD  GLN A  23      -0.143  38.274  11.688  1.00 86.80           C  
ATOM    319  NE2 GLN A  23      -1.166  38.479  10.890  1.00 86.80           N  
ATOM    320 HE21 GLN A  23      -1.848  37.752  10.728  1.00 86.80           H  
ATOM    321 HE22 GLN A  23      -1.168  39.371  10.415  1.00 86.80           H  
ATOM    322  OE1 GLN A  23       0.671  39.167  11.823  1.00 86.80           O  
ATOM    323  N   LEU A  24       2.107  33.766  12.529  1.00 85.42           N  
ATOM    324  H   LEU A  24       2.977  34.271  12.618  1.00 85.42           H  
ATOM    325  CA  LEU A  24       2.053  32.555  11.704  1.00 85.42           C  
ATOM    326  HA  LEU A  24       1.243  32.670  10.984  1.00 85.42           H  
ATOM    327  C   LEU A  24       1.736  31.330  12.567  1.00 85.42           C  
ATOM    328  CB  LEU A  24       3.379  32.388  10.943  1.00 85.42           C  
ATOM    329  HB2 LEU A  24       4.194  32.310  11.663  1.00 85.42           H  
ATOM    330  HB3 LEU A  24       3.550  33.279  10.338  1.00 85.42           H  
ATOM    331  O   LEU A  24       0.894  30.510  12.206  1.00 85.42           O  
ATOM    332  CG  LEU A  24       3.407  31.150  10.026  1.00 85.42           C  
ATOM    333  HG  LEU A  24       3.272  30.254  10.632  1.00 85.42           H  
ATOM    334  CD1 LEU A  24       2.322  31.192   8.946  1.00 85.42           C  
ATOM    335 HD11 LEU A  24       2.447  30.367   8.244  1.00 85.42           H  
ATOM    336 HD12 LEU A  24       1.335  31.096   9.398  1.00 85.42           H  
ATOM    337 HD13 LEU A  24       2.369  32.135   8.401  1.00 85.42           H  
ATOM    338  CD2 LEU A  24       4.768  31.042   9.342  1.00 85.42           C  
ATOM    339 HD21 LEU A  24       4.939  31.917   8.715  1.00 85.42           H  
ATOM    340 HD22 LEU A  24       5.554  30.987  10.095  1.00 85.42           H  
ATOM    341 HD23 LEU A  24       4.808  30.143   8.725  1.00 85.42           H  
ATOM    342  N   LYS A  25       2.354  31.235  13.751  1.00 89.32           N  
ATOM    343  H   LYS A  25       3.032  31.943  13.992  1.00 89.32           H  
ATOM    344  CA  LYS A  25       2.046  30.172  14.713  1.00 89.32           C  
ATOM    345  HA  LYS A  25       2.231  29.206  14.244  1.00 89.32           H  
ATOM    346  C   LYS A  25       0.568  30.177  15.101  1.00 89.32           C  
ATOM    347  CB  LYS A  25       2.967  30.323  15.929  1.00 89.32           C  
ATOM    348  HB2 LYS A  25       2.845  31.315  16.364  1.00 89.32           H  
ATOM    349  HB3 LYS A  25       4.000  30.218  15.599  1.00 89.32           H  
ATOM    350  O   LYS A  25      -0.046  29.116  15.130  1.00 89.32           O  
ATOM    351  CG  LYS A  25       2.664  29.260  16.992  1.00 89.32           C  
ATOM    352  HG2 LYS A  25       1.676  29.435  17.417  1.00 89.32           H  
ATOM    353  HG3 LYS A  25       2.679  28.274  16.528  1.00 89.32           H  
ATOM    354  CD  LYS A  25       3.697  29.307  18.117  1.00 89.32           C  
ATOM    355  HD2 LYS A  25       4.688  29.130  17.701  1.00 89.32           H  
ATOM    356  HD3 LYS A  25       3.675  30.292  18.584  1.00 89.32           H  
ATOM    357  CE  LYS A  25       3.358  28.226  19.147  1.00 89.32           C  
ATOM    358  HE2 LYS A  25       3.342  27.262  18.639  1.00 89.32           H  
ATOM    359  HE3 LYS A  25       2.356  28.415  19.534  1.00 89.32           H  
ATOM    360  NZ  LYS A  25       4.347  28.209  20.251  1.00 89.32           N  
ATOM    361  HZ1 LYS A  25       4.358  29.099  20.728  1.00 89.32           H  
ATOM    362  HZ2 LYS A  25       5.270  28.030  19.881  1.00 89.32           H  
ATOM    363  HZ3 LYS A  25       4.123  27.481  20.914  1.00 89.32           H  
ATOM    364  N   LYS A  26      -0.001  31.356  15.364  1.00 92.60           N  
ATOM    365  H   LYS A  26       0.575  32.184  15.323  1.00 92.60           H  
ATOM    366  CA  LYS A  26      -1.425  31.514  15.682  1.00 92.60           C  
ATOM    367  HA  LYS A  26      -1.670  30.877  16.532  1.00 92.60           H  
ATOM    368  C   LYS A  26      -2.319  31.039  14.537  1.00 92.60           C  
ATOM    369  CB  LYS A  26      -1.678  32.973  16.082  1.00 92.60           C  
ATOM    370  HB2 LYS A  26      -1.453  33.633  15.244  1.00 92.60           H  
ATOM    371  HB3 LYS A  26      -0.995  33.211  16.897  1.00 92.60           H  
ATOM    372  O   LYS A  26      -3.249  30.299  14.807  1.00 92.60           O  
ATOM    373  CG  LYS A  26      -3.111  33.251  16.555  1.00 92.60           C  
ATOM    374  HG2 LYS A  26      -3.792  33.192  15.706  1.00 92.60           H  
ATOM    375  HG3 LYS A  26      -3.399  32.513  17.304  1.00 92.60           H  
ATOM    376  CD  LYS A  26      -3.166  34.659  17.170  1.00 92.60           C  
ATOM    377  HD2 LYS A  26      -2.969  35.407  16.402  1.00 92.60           H  
ATOM    378  HD3 LYS A  26      -2.376  34.731  17.917  1.00 92.60           H  
ATOM    379  CE  LYS A  26      -4.486  34.964  17.889  1.00 92.60           C  
ATOM    380  HE2 LYS A  26      -4.774  34.087  18.469  1.00 92.60           H  
ATOM    381  HE3 LYS A  26      -4.315  35.787  18.583  1.00 92.60           H  
ATOM    382  NZ  LYS A  26      -5.574  35.326  16.962  1.00 92.60           N  
ATOM    383  HZ1 LYS A  26      -5.765  34.535  16.363  1.00 92.60           H  
ATOM    384  HZ2 LYS A  26      -6.455  35.457  17.437  1.00 92.60           H  
ATOM    385  HZ3 LYS A  26      -5.358  36.103  16.354  1.00 92.60           H  
ATOM    386  N   GLN A  27      -1.986  31.358  13.286  1.00 92.68           N  
ATOM    387  H   GLN A  27      -1.201  31.977  13.139  1.00 92.68           H  
ATOM    388  CA  GLN A  27      -2.734  30.877  12.117  1.00 92.68           C  
ATOM    389  HA  GLN A  27      -3.776  31.184  12.210  1.00 92.68           H  
ATOM    390  C   GLN A  27      -2.727  29.347  11.999  1.00 92.68           C  
ATOM    391  CB  GLN A  27      -2.147  31.484  10.837  1.00 92.68           C  
ATOM    392  HB2 GLN A  27      -1.072  31.302  10.806  1.00 92.68           H  
ATOM    393  HB3 GLN A  27      -2.600  30.992   9.976  1.00 92.68           H  
ATOM    394  O   GLN A  27      -3.766  28.754  11.725  1.00 92.68           O  
ATOM    395  CG  GLN A  27      -2.424  32.984  10.709  1.00 92.68           C  
ATOM    396  HG2 GLN A  27      -2.079  33.512  11.598  1.00 92.68           H  
ATOM    397  HG3 GLN A  27      -3.501  33.132  10.629  1.00 92.68           H  
ATOM    398  CD  GLN A  27      -1.748  33.602   9.491  1.00 92.68           C  
ATOM    399  NE2 GLN A  27      -2.178  34.774   9.078  1.00 92.68           N  
ATOM    400 HE21 GLN A  27      -3.012  35.170   9.486  1.00 92.68           H  
ATOM    401 HE22 GLN A  27      -1.736  35.123   8.239  1.00 92.68           H  
ATOM    402  OE1 GLN A  27      -0.829  33.076   8.886  1.00 92.68           O  
ATOM    403  N   TYR A  28      -1.583  28.695  12.235  1.00 92.58           N  
ATOM    404  H   TYR A  28      -0.743  29.229  12.407  1.00 92.58           H  
ATOM    405  CA  TYR A  28      -1.524  27.229  12.249  1.00 92.58           C  
ATOM    406  HA  TYR A  28      -1.943  26.849  11.318  1.00 92.58           H  
ATOM    407  C   TYR A  28      -2.361  26.629  13.381  1.00 92.58           C  
ATOM    408  CB  TYR A  28      -0.076  26.738  12.368  1.00 92.58           C  
ATOM    409  HB2 TYR A  28       0.462  27.352  13.089  1.00 92.58           H  
ATOM    410  HB3 TYR A  28      -0.089  25.722  12.763  1.00 92.58           H  
ATOM    411  O   TYR A  28      -3.070  25.657  13.147  1.00 92.58           O  
ATOM    412  CG  TYR A  28       0.683  26.691  11.058  1.00 92.58           C  
ATOM    413  CD1 TYR A  28       0.448  25.646  10.145  1.00 92.58           C  
ATOM    414  HD1 TYR A  28      -0.307  24.904  10.357  1.00 92.58           H  
ATOM    415  CD2 TYR A  28       1.662  27.656  10.774  1.00 92.58           C  
ATOM    416  HD2 TYR A  28       1.842  28.454  11.479  1.00 92.58           H  
ATOM    417  CE1 TYR A  28       1.206  25.554   8.960  1.00 92.58           C  
ATOM    418  HE1 TYR A  28       1.029  24.750   8.261  1.00 92.58           H  
ATOM    419  CE2 TYR A  28       2.401  27.588   9.579  1.00 92.58           C  
ATOM    420  HE2 TYR A  28       3.150  28.336   9.364  1.00 92.58           H  
ATOM    421  OH  TYR A  28       2.906  26.489   7.523  1.00 92.58           O  
ATOM    422  HH  TYR A  28       3.297  27.348   7.350  1.00 92.58           H  
ATOM    423  CZ  TYR A  28       2.174  26.537   8.669  1.00 92.58           C  
ATOM    424  N   LEU A  29      -2.284  27.190  14.593  1.00 94.92           N  
ATOM    425  H   LEU A  29      -1.701  28.005  14.717  1.00 94.92           H  
ATOM    426  CA  LEU A  29      -3.070  26.704  15.731  1.00 94.92           C  
ATOM    427  HA  LEU A  29      -2.926  25.628  15.829  1.00 94.92           H  
ATOM    428  C   LEU A  29      -4.572  26.894  15.495  1.00 94.92           C  
ATOM    429  CB  LEU A  29      -2.612  27.385  17.031  1.00 94.92           C  
ATOM    430  HB2 LEU A  29      -2.672  28.465  16.896  1.00 94.92           H  
ATOM    431  HB3 LEU A  29      -3.311  27.112  17.821  1.00 94.92           H  
ATOM    432  O   LEU A  29      -5.316  25.944  15.673  1.00 94.92           O  
ATOM    433  CG  LEU A  29      -1.190  27.005  17.486  1.00 94.92           C  
ATOM    434  HG  LEU A  29      -0.472  27.231  16.698  1.00 94.92           H  
ATOM    435  CD1 LEU A  29      -0.809  27.823  18.723  1.00 94.92           C  
ATOM    436 HD11 LEU A  29      -1.512  27.603  19.527  1.00 94.92           H  
ATOM    437 HD12 LEU A  29       0.201  27.565  19.040  1.00 94.92           H  
ATOM    438 HD13 LEU A  29      -0.861  28.884  18.482  1.00 94.92           H  
ATOM    439  CD2 LEU A  29      -1.037  25.524  17.839  1.00 94.92           C  
ATOM    440 HD21 LEU A  29      -0.043  25.328  18.239  1.00 94.92           H  
ATOM    441 HD22 LEU A  29      -1.788  25.251  18.581  1.00 94.92           H  
ATOM    442 HD23 LEU A  29      -1.183  24.912  16.949  1.00 94.92           H  
ATOM    443  N   GLU A  30      -4.996  28.053  14.987  1.00 96.44           N  
ATOM    444  H   GLU A  30      -4.332  28.804  14.864  1.00 96.44           H  
ATOM    445  CA  GLU A  30      -6.397  28.317  14.630  1.00 96.44           C  
ATOM    446  HA  GLU A  30      -7.027  28.164  15.506  1.00 96.44           H  
ATOM    447  C   GLU A  30      -6.905  27.364  13.540  1.00 96.44           C  
ATOM    448  CB  GLU A  30      -6.542  29.771  14.143  1.00 96.44           C  
ATOM    449  HB2 GLU A  30      -7.502  29.884  13.641  1.00 96.44           H  
ATOM    450  HB3 GLU A  30      -5.753  29.978  13.420  1.00 96.44           H  
ATOM    451  O   GLU A  30      -8.033  26.885  13.613  1.00 96.44           O  
ATOM    452  CG  GLU A  30      -6.481  30.794  15.290  1.00 96.44           C  
ATOM    453  HG2 GLU A  30      -7.361  30.660  15.918  1.00 96.44           H  
ATOM    454  HG3 GLU A  30      -5.607  30.594  15.910  1.00 96.44           H  
ATOM    455  CD  GLU A  30      -6.419  32.262  14.826  1.00 96.44           C  
ATOM    456  OE1 GLU A  30      -6.415  33.153  15.715  1.00 96.44           O  
ATOM    457  OE2 GLU A  30      -6.292  32.555  13.617  1.00 96.44           O  
ATOM    458  N   ALA A  31      -6.076  27.051  12.538  1.00 96.32           N  
ATOM    459  H   ALA A  31      -5.172  27.499  12.493  1.00 96.32           H  
ATOM    460  CA  ALA A  31      -6.443  26.095  11.498  1.00 96.32           C  
ATOM    461  HA  ALA A  31      -7.413  26.382  11.091  1.00 96.32           H  
ATOM    462  C   ALA A  31      -6.585  24.664  12.045  1.00 96.32           C  
ATOM    463  CB  ALA A  31      -5.406  26.175  10.374  1.00 96.32           C  
ATOM    464  HB1 ALA A  31      -5.714  25.512   9.566  1.00 96.32           H  
ATOM    465  HB2 ALA A  31      -4.426  25.874  10.744  1.00 96.32           H  
ATOM    466  HB3 ALA A  31      -5.353  27.196   9.995  1.00 96.32           H  
ATOM    467  O   ALA A  31      -7.483  23.936  11.618  1.00 96.32           O  
ATOM    468  N   LEU A  32      -5.727  24.269  12.995  1.00 97.93           N  
ATOM    469  H   LEU A  32      -5.031  24.928  13.313  1.00 97.93           H  
ATOM    470  CA  LEU A  32      -5.853  22.990  13.698  1.00 97.93           C  
ATOM    471  HA  LEU A  32      -5.983  22.195  12.964  1.00 97.93           H  
ATOM    472  C   LEU A  32      -7.101  22.971  14.588  1.00 97.93           C  
ATOM    473  CB  LEU A  32      -4.598  22.704  14.543  1.00 97.93           C  
ATOM    474  HB2 LEU A  32      -4.807  21.836  15.167  1.00 97.93           H  
ATOM    475  HB3 LEU A  32      -4.429  23.554  15.205  1.00 97.93           H  
ATOM    476  O   LEU A  32      -7.855  22.006  14.531  1.00 97.93           O  
ATOM    477  CG  LEU A  32      -3.307  22.416  13.764  1.00 97.93           C  
ATOM    478  HG  LEU A  32      -3.140  23.193  13.018  1.00 97.93           H  
ATOM    479  CD1 LEU A  32      -2.123  22.421  14.735  1.00 97.93           C  
ATOM    480 HD11 LEU A  32      -2.065  23.395  15.222  1.00 97.93           H  
ATOM    481 HD12 LEU A  32      -2.257  21.647  15.491  1.00 97.93           H  
ATOM    482 HD13 LEU A  32      -1.195  22.247  14.191  1.00 97.93           H  
ATOM    483  CD2 LEU A  32      -3.350  21.064  13.049  1.00 97.93           C  
ATOM    484 HD21 LEU A  32      -3.525  20.262  13.767  1.00 97.93           H  
ATOM    485 HD22 LEU A  32      -4.154  21.062  12.313  1.00 97.93           H  
ATOM    486 HD23 LEU A  32      -2.411  20.886  12.526  1.00 97.93           H  
ATOM    487  N   ASP A  33      -7.336  24.024  15.375  1.00 98.04           N  
ATOM    488  H   ASP A  33      -6.670  24.784  15.386  1.00 98.04           H  
ATOM    489  CA  ASP A  33      -8.499  24.132  16.261  1.00 98.04           C  
ATOM    490  HA  ASP A  33      -8.491  23.305  16.971  1.00 98.04           H  
ATOM    491  C   ASP A  33      -9.792  24.017  15.443  1.00 98.04           C  
ATOM    492  CB  ASP A  33      -8.472  25.454  17.059  1.00 98.04           C  
ATOM    493  HB2 ASP A  33      -9.452  25.597  17.513  1.00 98.04           H  
ATOM    494  HB3 ASP A  33      -8.309  26.282  16.369  1.00 98.04           H  
ATOM    495  O   ASP A  33     -10.656  23.221  15.786  1.00 98.04           O  
ATOM    496  CG  ASP A  33      -7.433  25.519  18.194  1.00 98.04           C  
ATOM    497  OD1 ASP A  33      -7.138  24.480  18.833  1.00 98.04           O  
ATOM    498  OD2 ASP A  33      -6.917  26.628  18.463  1.00 98.04           O  
ATOM    499  N   ASN A  34      -9.881  24.700  14.296  1.00 98.31           N  
ATOM    500  H   ASN A  34      -9.145  25.355  14.073  1.00 98.31           H  
ATOM    501  CA  ASN A  34     -11.045  24.626  13.411  1.00 98.31           C  
ATOM    502  HA  ASN A  34     -11.927  24.933  13.972  1.00 98.31           H  
ATOM    503  C   ASN A  34     -11.318  23.201  12.893  1.00 98.31           C  
ATOM    504  CB  ASN A  34     -10.825  25.614  12.255  1.00 98.31           C  
ATOM    505  HB2 ASN A  34     -10.654  26.611  12.663  1.00 98.31           H  
ATOM    506  HB3 ASN A  34      -9.948  25.320  11.680  1.00 98.31           H  
ATOM    507  O   ASN A  34     -12.444  22.718  12.972  1.00 98.31           O  
ATOM    508  CG  ASN A  34     -12.038  25.693  11.350  1.00 98.31           C  
ATOM    509  ND2 ASN A  34     -11.894  25.426  10.074  1.00 98.31           N  
ATOM    510 HD21 ASN A  34     -11.027  25.041   9.727  1.00 98.31           H  
ATOM    511 HD22 ASN A  34     -12.764  25.397   9.561  1.00 98.31           H  
ATOM    512  OD1 ASN A  34     -13.129  26.024  11.760  1.00 98.31           O  
ATOM    513  N   ALA A  35     -10.299  22.502  12.381  1.00 98.53           N  
ATOM    514  H   ALA A  35      -9.376  22.912  12.380  1.00 98.53           H  
ATOM    515  CA  ALA A  35     -10.467  21.124  11.906  1.00 98.53           C  
ATOM    516  HA  ALA A  35     -11.275  21.092  11.174  1.00 98.53           H  
ATOM    517  C   ALA A  35     -10.852  20.158  13.039  1.00 98.53           C  
ATOM    518  CB  ALA A  35      -9.167  20.688  11.225  1.00 98.53           C  
ATOM    519  HB1 ALA A  35      -9.265  19.656  10.886  1.00 98.53           H  
ATOM    520  HB2 ALA A  35      -8.336  20.762  11.926  1.00 98.53           H  
ATOM    521  HB3 ALA A  35      -8.964  21.328  10.366  1.00 98.53           H  
ATOM    522  O   ALA A  35     -11.673  19.258  12.849  1.00 98.53           O  
ATOM    523  N   LEU A  36     -10.264  20.359  14.219  1.00 98.26           N  
ATOM    524  H   LEU A  36      -9.618  21.131  14.304  1.00 98.26           H  
ATOM    525  CA  LEU A  36     -10.514  19.559  15.409  1.00 98.26           C  
ATOM    526  HA  LEU A  36     -10.425  18.507  15.138  1.00 98.26           H  
ATOM    527  C   LEU A  36     -11.928  19.787  15.959  1.00 98.26           C  
ATOM    528  CB  LEU A  36      -9.434  19.940  16.434  1.00 98.26           C  
ATOM    529  HB2 LEU A  36      -9.603  20.973  16.737  1.00 98.26           H  
ATOM    530  HB3 LEU A  36      -8.455  19.891  15.959  1.00 98.26           H  
ATOM    531  O   LEU A  36     -12.596  18.829  16.350  1.00 98.26           O  
ATOM    532  CG  LEU A  36      -9.395  19.061  17.685  1.00 98.26           C  
ATOM    533  HG  LEU A  36     -10.388  19.001  18.128  1.00 98.26           H  
ATOM    534  CD1 LEU A  36      -8.887  17.652  17.370  1.00 98.26           C  
ATOM    535 HD11 LEU A  36      -7.843  17.688  17.057  1.00 98.26           H  
ATOM    536 HD12 LEU A  36      -8.977  17.029  18.259  1.00 98.26           H  
ATOM    537 HD13 LEU A  36      -9.483  17.206  16.574  1.00 98.26           H  
ATOM    538  CD2 LEU A  36      -8.435  19.708  18.685  1.00 98.26           C  
ATOM    539 HD21 LEU A  36      -8.344  19.100  19.584  1.00 98.26           H  
ATOM    540 HD22 LEU A  36      -7.450  19.834  18.233  1.00 98.26           H  
ATOM    541 HD23 LEU A  36      -8.814  20.691  18.964  1.00 98.26           H  
ATOM    542  N   ASP A  37     -12.383  21.038  15.974  1.00 97.76           N  
ATOM    543  H   ASP A  37     -11.760  21.777  15.681  1.00 97.76           H  
ATOM    544  CA  ASP A  37     -13.707  21.435  16.439  1.00 97.76           C  
ATOM    545  HA  ASP A  37     -13.884  20.975  17.411  1.00 97.76           H  
ATOM    546  C   ASP A  37     -14.801  20.902  15.516  1.00 97.76           C  
ATOM    547  CB  ASP A  37     -13.784  22.966  16.600  1.00 97.76           C  
ATOM    548  HB2 ASP A  37     -13.375  23.452  15.715  1.00 97.76           H  
ATOM    549  HB3 ASP A  37     -14.835  23.247  16.676  1.00 97.76           H  
ATOM    550  O   ASP A  37     -15.722  20.259  16.013  1.00 97.76           O  
ATOM    551  CG  ASP A  37     -13.079  23.490  17.862  1.00 97.76           C  
ATOM    552  OD1 ASP A  37     -12.818  22.673  18.785  1.00 97.76           O  
ATOM    553  OD2 ASP A  37     -12.939  24.722  18.001  1.00 97.76           O  
ATOM    554  N   GLU A  38     -14.657  21.056  14.196  1.00 98.39           N  
ATOM    555  H   GLU A  38     -13.889  21.618  13.860  1.00 98.39           H  
ATOM    556  CA  GLU A  38     -15.615  20.531  13.212  1.00 98.39           C  
ATOM    557  HA  GLU A  38     -16.600  20.962  13.395  1.00 98.39           H  
ATOM    558  C   GLU A  38     -15.754  19.002  13.310  1.00 98.39           C  
ATOM    559  CB  GLU A  38     -15.149  20.919  11.798  1.00 98.39           C  
ATOM    560  HB2 GLU A  38     -14.100  20.638  11.698  1.00 98.39           H  
ATOM    561  HB3 GLU A  38     -15.700  20.333  11.062  1.00 98.39           H  
ATOM    562  O   GLU A  38     -16.865  18.470  13.328  1.00 98.39           O  
ATOM    563  CG  GLU A  38     -15.278  22.420  11.472  1.00 98.39           C  
ATOM    564  HG2 GLU A  38     -14.560  22.649  10.686  1.00 98.39           H  
ATOM    565  HG3 GLU A  38     -14.999  23.010  12.346  1.00 98.39           H  
ATOM    566  CD  GLU A  38     -16.666  22.861  10.973  1.00 98.39           C  
ATOM    567  OE1 GLU A  38     -17.029  24.031  11.205  1.00 98.39           O  
ATOM    568  OE2 GLU A  38     -17.296  22.099  10.193  1.00 98.39           O  
ATOM    569  N   GLY A  39     -14.633  18.277  13.418  1.00 98.41           N  
ATOM    570  H   GLY A  39     -13.746  18.759  13.405  1.00 98.41           H  
ATOM    571  CA  GLY A  39     -14.655  16.820  13.564  1.00 98.41           C  
ATOM    572  HA2 GLY A  39     -13.635  16.445  13.479  1.00 98.41           H  
ATOM    573  HA3 GLY A  39     -15.254  16.384  12.764  1.00 98.41           H  
ATOM    574  C   GLY A  39     -15.231  16.359  14.908  1.00 98.41           C  
ATOM    575  O   GLY A  39     -16.013  15.410  14.960  1.00 98.41           O  
ATOM    576  N   PHE A  40     -14.879  17.028  16.010  1.00 98.20           N  
ATOM    577  H   PHE A  40     -14.255  17.818  15.926  1.00 98.20           H  
ATOM    578  CA  PHE A  40     -15.378  16.657  17.335  1.00 98.20           C  
ATOM    579  HA  PHE A  40     -15.314  15.573  17.434  1.00 98.20           H  
ATOM    580  C   PHE A  40     -16.841  17.044  17.557  1.00 98.20           C  
ATOM    581  CB  PHE A  40     -14.519  17.291  18.427  1.00 98.20           C  
ATOM    582  HB2 PHE A  40     -14.652  18.372  18.383  1.00 98.20           H  
ATOM    583  HB3 PHE A  40     -13.467  17.078  18.238  1.00 98.20           H  
ATOM    584  O   PHE A  40     -17.553  16.337  18.266  1.00 98.20           O  
ATOM    585  CG  PHE A  40     -14.869  16.785  19.813  1.00 98.20           C  
ATOM    586  CD1 PHE A  40     -15.639  17.574  20.688  1.00 98.20           C  
ATOM    587  HD1 PHE A  40     -16.001  18.538  20.362  1.00 98.20           H  
ATOM    588  CD2 PHE A  40     -14.483  15.490  20.204  1.00 98.20           C  
ATOM    589  HD2 PHE A  40     -13.945  14.853  19.517  1.00 98.20           H  
ATOM    590  CE1 PHE A  40     -15.978  17.091  21.964  1.00 98.20           C  
ATOM    591  HE1 PHE A  40     -16.585  17.691  22.626  1.00 98.20           H  
ATOM    592  CE2 PHE A  40     -14.847  14.996  21.466  1.00 98.20           C  
ATOM    593  HE2 PHE A  40     -14.598  13.978  21.728  1.00 98.20           H  
ATOM    594  CZ  PHE A  40     -15.581  15.800  22.354  1.00 98.20           C  
ATOM    595  HZ  PHE A  40     -15.882  15.408  23.314  1.00 98.20           H  
ATOM    596  N   GLU A  41     -17.306  18.151  16.979  1.00 97.98           N  
ATOM    597  H   GLU A  41     -16.685  18.731  16.432  1.00 97.98           H  
ATOM    598  CA  GLU A  41     -18.715  18.533  17.039  1.00 97.98           C  
ATOM    599  HA  GLU A  41     -19.016  18.607  18.084  1.00 97.98           H  
ATOM    600  C   GLU A  41     -19.587  17.458  16.390  1.00 97.98           C  
ATOM    601  CB  GLU A  41     -18.921  19.906  16.384  1.00 97.98           C  
ATOM    602  HB2 GLU A  41     -18.301  20.633  16.909  1.00 97.98           H  
ATOM    603  HB3 GLU A  41     -18.621  19.865  15.337  1.00 97.98           H  
ATOM    604  O   GLU A  41     -20.594  17.062  16.977  1.00 97.98           O  
ATOM    605  CG  GLU A  41     -20.391  20.341  16.485  1.00 97.98           C  
ATOM    606  HG2 GLU A  41     -20.703  20.255  17.526  1.00 97.98           H  
ATOM    607  HG3 GLU A  41     -21.004  19.660  15.895  1.00 97.98           H  
ATOM    608  CD  GLU A  41     -20.661  21.773  16.007  1.00 97.98           C  
ATOM    609  OE1 GLU A  41     -21.835  22.189  16.146  1.00 97.98           O  
ATOM    610  OE2 GLU A  41     -19.715  22.452  15.557  1.00 97.98           O  
ATOM    611  N   MET A  42     -19.171  16.919  15.241  1.00 98.39           N  
ATOM    612  H   MET A  42     -18.350  17.299  14.793  1.00 98.39           H  
ATOM    613  CA  MET A  42     -19.843  15.771  14.632  1.00 98.39           C  
ATOM    614  HA  MET A  42     -20.890  16.028  14.468  1.00 98.39           H  
ATOM    615  C   MET A  42     -19.827  14.549  15.563  1.00 98.39           C  
ATOM    616  CB  MET A  42     -19.214  15.452  13.272  1.00 98.39           C  
ATOM    617  HB2 MET A  42     -19.612  14.497  12.929  1.00 98.39           H  
ATOM    618  HB3 MET A  42     -18.132  15.365  13.369  1.00 98.39           H  
ATOM    619  O   MET A  42     -20.883  13.976  15.828  1.00 98.39           O  
ATOM    620  CG  MET A  42     -19.546  16.515  12.222  1.00 98.39           C  
ATOM    621  HG2 MET A  42     -20.629  16.626  12.165  1.00 98.39           H  
ATOM    622  HG3 MET A  42     -19.125  17.469  12.541  1.00 98.39           H  
ATOM    623  SD  MET A  42     -18.922  16.146  10.560  1.00 98.39           S  
ATOM    624  CE  MET A  42     -19.855  14.648  10.153  1.00 98.39           C  
ATOM    625  HE1 MET A  42     -20.921  14.827  10.291  1.00 98.39           H  
ATOM    626  HE2 MET A  42     -19.667  14.376   9.115  1.00 98.39           H  
ATOM    627  HE3 MET A  42     -19.539  13.826  10.795  1.00 98.39           H  
ATOM    628  N   LEU A  43     -18.685  14.193  16.159  1.00 97.69           N  
ATOM    629  H   LEU A  43     -17.830  14.657  15.889  1.00 97.69           H  
ATOM    630  CA  LEU A  43     -18.639  13.085  17.127  1.00 97.69           C  
ATOM    631  HA  LEU A  43     -18.951  12.168  16.628  1.00 97.69           H  
ATOM    632  C   LEU A  43     -19.607  13.291  18.300  1.00 97.69           C  
ATOM    633  CB  LEU A  43     -17.219  12.916  17.686  1.00 97.69           C  
ATOM    634  HB2 LEU A  43     -17.282  12.296  18.580  1.00 97.69           H  
ATOM    635  HB3 LEU A  43     -16.840  13.891  17.991  1.00 97.69           H  
ATOM    636  O   LEU A  43     -20.327  12.372  18.675  1.00 97.69           O  
ATOM    637  CG  LEU A  43     -16.218  12.258  16.733  1.00 97.69           C  
ATOM    638  HG  LEU A  43     -16.183  12.822  15.801  1.00 97.69           H  
ATOM    639  CD1 LEU A  43     -14.829  12.315  17.357  1.00 97.69           C  
ATOM    640 HD11 LEU A  43     -14.791  11.720  18.269  1.00 97.69           H  
ATOM    641 HD12 LEU A  43     -14.115  11.912  16.639  1.00 97.69           H  
ATOM    642 HD13 LEU A  43     -14.568  13.351  17.574  1.00 97.69           H  
ATOM    643  CD2 LEU A  43     -16.539  10.787  16.463  1.00 97.69           C  
ATOM    644 HD21 LEU A  43     -16.538  10.230  17.400  1.00 97.69           H  
ATOM    645 HD22 LEU A  43     -15.788  10.364  15.796  1.00 97.69           H  
ATOM    646 HD23 LEU A  43     -17.512  10.684  15.984  1.00 97.69           H  
ATOM    647  N   ALA A  44     -19.663  14.501  18.861  1.00 95.97           N  
ATOM    648  H   ALA A  44     -19.053  15.220  18.498  1.00 95.97           H  
ATOM    649  CA  ALA A  44     -20.541  14.833  19.983  1.00 95.97           C  
ATOM    650  HA  ALA A  44     -20.375  14.101  20.774  1.00 95.97           H  
ATOM    651  C   ALA A  44     -22.038  14.776  19.625  1.00 95.97           C  
ATOM    652  CB  ALA A  44     -20.145  16.220  20.503  1.00 95.97           C  
ATOM    653  HB1 ALA A  44     -19.090  16.224  20.778  1.00 95.97           H  
ATOM    654  HB2 ALA A  44     -20.314  16.966  19.726  1.00 95.97           H  
ATOM    655  HB3 ALA A  44     -20.748  16.469  21.375  1.00 95.97           H  
ATOM    656  O   ALA A  44     -22.871  14.590  20.513  1.00 95.97           O  
ATOM    657  N   HIS A  45     -22.378  14.917  18.341  1.00 97.48           N  
ATOM    658  H   HIS A  45     -21.640  15.096  17.675  1.00 97.48           H  
ATOM    659  CA  HIS A  45     -23.733  14.746  17.814  1.00 97.48           C  
ATOM    660  HA  HIS A  45     -24.443  14.966  18.611  1.00 97.48           H  
ATOM    661  C   HIS A  45     -24.041  13.302  17.374  1.00 97.48           C  
ATOM    662  CB  HIS A  45     -23.977  15.763  16.691  1.00 97.48           C  
ATOM    663  HB2 HIS A  45     -23.152  15.722  15.979  1.00 97.48           H  
ATOM    664  HB3 HIS A  45     -24.891  15.502  16.158  1.00 97.48           H  
ATOM    665  O   HIS A  45     -25.122  13.052  16.842  1.00 97.48           O  
ATOM    666  CG  HIS A  45     -24.130  17.175  17.192  1.00 97.48           C  
ATOM    667  CD2 HIS A  45     -25.283  17.774  17.616  1.00 97.48           C  
ATOM    668  HD2 HIS A  45     -26.254  17.305  17.669  1.00 97.48           H  
ATOM    669  ND1 HIS A  45     -23.139  18.120  17.266  1.00 97.48           N  
ATOM    670  HD1 HIS A  45     -22.168  17.966  17.034  1.00 97.48           H  
ATOM    671  CE1 HIS A  45     -23.678  19.270  17.698  1.00 97.48           C  
ATOM    672  HE1 HIS A  45     -23.141  20.202  17.807  1.00 97.48           H  
ATOM    673  NE2 HIS A  45     -24.990  19.103  17.945  1.00 97.48           N  
ATOM    674  N   GLY A  46     -23.133  12.351  17.614  1.00 97.34           N  
ATOM    675  H   GLY A  46     -22.256  12.608  18.045  1.00 97.34           H  
ATOM    676  CA  GLY A  46     -23.349  10.928  17.349  1.00 97.34           C  
ATOM    677  HA2 GLY A  46     -22.679  10.356  17.992  1.00 97.34           H  
ATOM    678  HA3 GLY A  46     -24.375  10.659  17.599  1.00 97.34           H  
ATOM    679  C   GLY A  46     -23.079  10.491  15.908  1.00 97.34           C  
ATOM    680  O   GLY A  46     -23.542   9.423  15.512  1.00 97.34           O  
ATOM    681  N   TYR A  47     -22.354  11.291  15.119  1.00 98.41           N  
ATOM    682  H   TYR A  47     -21.963  12.135  15.513  1.00 98.41           H  
ATOM    683  CA  TYR A  47     -21.869  10.852  13.808  1.00 98.41           C  
ATOM    684  HA  TYR A  47     -22.696  10.406  13.256  1.00 98.41           H  
ATOM    685  C   TYR A  47     -20.785   9.778  13.963  1.00 98.41           C  
ATOM    686  CB  TYR A  47     -21.348  12.039  12.993  1.00 98.41           C  
ATOM    687  HB2 TYR A  47     -20.819  11.656  12.121  1.00 98.41           H  
ATOM    688  HB3 TYR A  47     -20.618  12.581  13.595  1.00 98.41           H  
ATOM    689  O   TYR A  47     -20.085   9.716  14.979  1.00 98.41           O  
ATOM    690  CG  TYR A  47     -22.420  12.999  12.507  1.00 98.41           C  
ATOM    691  CD1 TYR A  47     -22.917  12.893  11.195  1.00 98.41           C  
ATOM    692  HD1 TYR A  47     -22.567  12.106  10.544  1.00 98.41           H  
ATOM    693  CD2 TYR A  47     -22.930  13.998  13.357  1.00 98.41           C  
ATOM    694  HD2 TYR A  47     -22.622  14.040  14.391  1.00 98.41           H  
ATOM    695  CE1 TYR A  47     -23.888  13.802  10.732  1.00 98.41           C  
ATOM    696  HE1 TYR A  47     -24.272  13.716   9.726  1.00 98.41           H  
ATOM    697  CE2 TYR A  47     -23.882  14.921  12.901  1.00 98.41           C  
ATOM    698  HE2 TYR A  47     -24.259  15.681  13.569  1.00 98.41           H  
ATOM    699  OH  TYR A  47     -25.296  15.709  11.145  1.00 98.41           O  
ATOM    700  HH  TYR A  47     -25.502  16.345  11.834  1.00 98.41           H  
ATOM    701  CZ  TYR A  47     -24.363  14.823  11.581  1.00 98.41           C  
ATOM    702  N   SER A  48     -20.624   8.940  12.938  1.00 98.71           N  
ATOM    703  H   SER A  48     -21.157   9.093  12.094  1.00 98.71           H  
ATOM    704  CA  SER A  48     -19.630   7.864  12.960  1.00 98.71           C  
ATOM    705  HA  SER A  48     -19.762   7.296  13.881  1.00 98.71           H  
ATOM    706  C   SER A  48     -18.201   8.405  12.944  1.00 98.71           C  
ATOM    707  CB  SER A  48     -19.842   6.907  11.784  1.00 98.71           C  
ATOM    708  HB2 SER A  48     -20.865   6.532  11.801  1.00 98.71           H  
ATOM    709  HB3 SER A  48     -19.161   6.061  11.885  1.00 98.71           H  
ATOM    710  O   SER A  48     -17.927   9.473  12.383  1.00 98.71           O  
ATOM    711  OG  SER A  48     -19.600   7.558  10.550  1.00 98.71           O  
ATOM    712  HG  SER A  48     -20.308   8.194  10.424  1.00 98.71           H  
ATOM    713  N   ALA A  49     -17.255   7.631  13.483  1.00 98.92           N  
ATOM    714  H   ALA A  49     -17.530   6.800  13.988  1.00 98.92           H  
ATOM    715  CA  ALA A  49     -15.837   7.989  13.431  1.00 98.92           C  
ATOM    716  HA  ALA A  49     -15.691   8.897  14.016  1.00 98.92           H  
ATOM    717  C   ALA A  49     -15.361   8.284  11.993  1.00 98.92           C  
ATOM    718  CB  ALA A  49     -15.027   6.862  14.079  1.00 98.92           C  
ATOM    719  HB1 ALA A  49     -15.185   5.924  13.547  1.00 98.92           H  
ATOM    720  HB2 ALA A  49     -13.965   7.109  14.062  1.00 98.92           H  
ATOM    721  HB3 ALA A  49     -15.340   6.740  15.116  1.00 98.92           H  
ATOM    722  O   ALA A  49     -14.619   9.243  11.784  1.00 98.92           O  
ATOM    723  N   MET A  50     -15.841   7.521  11.001  1.00 98.84           N  
ATOM    724  H   MET A  50     -16.474   6.775  11.254  1.00 98.84           H  
ATOM    725  CA  MET A  50     -15.531   7.711   9.575  1.00 98.84           C  
ATOM    726  HA  MET A  50     -14.460   7.594   9.410  1.00 98.84           H  
ATOM    727  C   MET A  50     -15.943   9.090   9.052  1.00 98.84           C  
ATOM    728  CB  MET A  50     -16.271   6.670   8.732  1.00 98.84           C  
ATOM    729  HB2 MET A  50     -17.325   6.674   9.007  1.00 98.84           H  
ATOM    730  HB3 MET A  50     -16.195   6.956   7.682  1.00 98.84           H  
ATOM    731  O   MET A  50     -15.143   9.775   8.415  1.00 98.84           O  
ATOM    732  CG  MET A  50     -15.729   5.253   8.868  1.00 98.84           C  
ATOM    733  HG2 MET A  50     -15.592   5.019   9.924  1.00 98.84           H  
ATOM    734  HG3 MET A  50     -14.766   5.166   8.364  1.00 98.84           H  
ATOM    735  SD  MET A  50     -16.897   4.052   8.189  1.00 98.84           S  
ATOM    736  CE  MET A  50     -16.864   4.358   6.417  1.00 98.84           C  
ATOM    737  HE1 MET A  50     -16.977   3.404   5.903  1.00 98.84           H  
ATOM    738  HE2 MET A  50     -15.908   4.798   6.131  1.00 98.84           H  
ATOM    739  HE3 MET A  50     -17.709   4.994   6.154  1.00 98.84           H  
ATOM    740  N   GLU A  51     -17.181   9.510   9.316  1.00 98.82           N  
ATOM    741  H   GLU A  51     -17.790   8.934   9.880  1.00 98.82           H  
ATOM    742  CA  GLU A  51     -17.677  10.820   8.878  1.00 98.82           C  
ATOM    743  HA  GLU A  51     -17.579  10.912   7.796  1.00 98.82           H  
ATOM    744  C   GLU A  51     -16.860  11.950   9.515  1.00 98.82           C  
ATOM    745  CB  GLU A  51     -19.157  10.963   9.258  1.00 98.82           C  
ATOM    746  HB2 GLU A  51     -19.469  11.995   9.099  1.00 98.82           H  
ATOM    747  HB3 GLU A  51     -19.270  10.732  10.317  1.00 98.82           H  
ATOM    748  O   GLU A  51     -16.518  12.932   8.852  1.00 98.82           O  
ATOM    749  CG  GLU A  51     -20.069  10.059   8.419  1.00 98.82           C  
ATOM    750  HG2 GLU A  51     -19.642   9.059   8.344  1.00 98.82           H  
ATOM    751  HG3 GLU A  51     -20.133  10.462   7.408  1.00 98.82           H  
ATOM    752  CD  GLU A  51     -21.457   9.963   9.056  1.00 98.82           C  
ATOM    753  OE1 GLU A  51     -22.420  10.477   8.448  1.00 98.82           O  
ATOM    754  OE2 GLU A  51     -21.529   9.369  10.162  1.00 98.82           O  
ATOM    755  N   CYS A  52     -16.482  11.776  10.782  1.00 98.92           N  
ATOM    756  H   CYS A  52     -16.797  10.945  11.260  1.00 98.92           H  
ATOM    757  CA  CYS A  52     -15.751  12.779  11.546  1.00 98.92           C  
ATOM    758  HA  CYS A  52     -16.236  13.744  11.404  1.00 98.92           H  
ATOM    759  C   CYS A  52     -14.297  12.937  11.075  1.00 98.92           C  
ATOM    760  CB  CYS A  52     -15.844  12.420  13.030  1.00 98.92           C  
ATOM    761  HB2 CYS A  52     -15.330  13.184  13.613  1.00 98.92           H  
ATOM    762  HB3 CYS A  52     -15.380  11.452  13.219  1.00 98.92           H  
ATOM    763  O   CYS A  52     -13.838  14.069  10.909  1.00 98.92           O  
ATOM    764  SG  CYS A  52     -17.592  12.375  13.522  1.00 98.92           S  
ATOM    765  HG  CYS A  52     -17.900  11.186  12.996  1.00 98.92           H  
ATOM    766  N   VAL A  53     -13.576  11.839  10.797  1.00 98.96           N  
ATOM    767  H   VAL A  53     -13.985  10.930  10.960  1.00 98.96           H  
ATOM    768  CA  VAL A  53     -12.213  11.928  10.231  1.00 98.96           C  
ATOM    769  HA  VAL A  53     -11.657  12.653  10.825  1.00 98.96           H  
ATOM    770  C   VAL A  53     -12.229  12.474   8.808  1.00 98.96           C  
ATOM    771  CB  VAL A  53     -11.418  10.609  10.283  1.00 98.96           C  
ATOM    772  HB  VAL A  53     -10.431  10.800   9.861  1.00 98.96           H  
ATOM    773  O   VAL A  53     -11.394  13.312   8.471  1.00 98.96           O  
ATOM    774  CG1 VAL A  53     -11.208  10.165  11.727  1.00 98.96           C  
ATOM    775 HG11 VAL A  53     -10.516   9.323  11.742  1.00 98.96           H  
ATOM    776 HG12 VAL A  53     -10.786  10.981  12.314  1.00 98.96           H  
ATOM    777 HG13 VAL A  53     -12.159   9.854  12.160  1.00 98.96           H  
ATOM    778  CG2 VAL A  53     -12.030   9.447   9.496  1.00 98.96           C  
ATOM    779 HG21 VAL A  53     -11.396   8.566   9.589  1.00 98.96           H  
ATOM    780 HG22 VAL A  53     -13.020   9.212   9.886  1.00 98.96           H  
ATOM    781 HG23 VAL A  53     -12.107   9.696   8.438  1.00 98.96           H  
ATOM    782  N   SER A  54     -13.216  12.076   7.997  1.00 98.91           N  
ATOM    783  H   SER A  54     -13.860  11.373   8.332  1.00 98.91           H  
ATOM    784  CA  SER A  54     -13.397  12.591   6.638  1.00 98.91           C  
ATOM    785  HA  SER A  54     -12.501  12.380   6.055  1.00 98.91           H  
ATOM    786  C   SER A  54     -13.622  14.103   6.648  1.00 98.91           C  
ATOM    787  CB  SER A  54     -14.585  11.885   5.980  1.00 98.91           C  
ATOM    788  HB2 SER A  54     -14.434  10.806   6.017  1.00 98.91           H  
ATOM    789  HB3 SER A  54     -15.504  12.126   6.514  1.00 98.91           H  
ATOM    790  O   SER A  54     -13.012  14.830   5.864  1.00 98.91           O  
ATOM    791  OG  SER A  54     -14.702  12.280   4.632  1.00 98.91           O  
ATOM    792  HG  SER A  54     -14.767  13.237   4.580  1.00 98.91           H  
ATOM    793  N   LYS A  55     -14.470  14.599   7.558  1.00 98.89           N  
ATOM    794  H   LYS A  55     -14.977  13.952   8.146  1.00 98.89           H  
ATOM    795  CA  LYS A  55     -14.713  16.032   7.729  1.00 98.89           C  
ATOM    796  HA  LYS A  55     -14.976  16.454   6.759  1.00 98.89           H  
ATOM    797  C   LYS A  55     -13.461  16.767   8.202  1.00 98.89           C  
ATOM    798  CB  LYS A  55     -15.885  16.228   8.700  1.00 98.89           C  
ATOM    799  HB2 LYS A  55     -16.788  15.788   8.275  1.00 98.89           H  
ATOM    800  HB3 LYS A  55     -15.668  15.709   9.633  1.00 98.89           H  
ATOM    801  O   LYS A  55     -13.105  17.779   7.602  1.00 98.89           O  
ATOM    802  CG  LYS A  55     -16.141  17.703   9.027  1.00 98.89           C  
ATOM    803  HG2 LYS A  55     -16.879  17.753   9.827  1.00 98.89           H  
ATOM    804  HG3 LYS A  55     -15.234  18.152   9.431  1.00 98.89           H  
ATOM    805  CD  LYS A  55     -16.646  18.538   7.842  1.00 98.89           C  
ATOM    806  HD2 LYS A  55     -17.610  18.158   7.505  1.00 98.89           H  
ATOM    807  HD3 LYS A  55     -15.920  18.553   7.028  1.00 98.89           H  
ATOM    808  CE  LYS A  55     -16.787  19.924   8.459  1.00 98.89           C  
ATOM    809  HE2 LYS A  55     -17.319  19.823   9.405  1.00 98.89           H  
ATOM    810  HE3 LYS A  55     -15.798  20.300   8.721  1.00 98.89           H  
ATOM    811  NZ  LYS A  55     -17.500  20.931   7.655  1.00 98.89           N  
ATOM    812  HZ1 LYS A  55     -18.431  20.615   7.426  1.00 98.89           H  
ATOM    813  HZ2 LYS A  55     -17.596  21.706   8.296  1.00 98.89           H  
ATOM    814  HZ3 LYS A  55     -16.962  21.222   6.851  1.00 98.89           H  
ATOM    815  N   ALA A  56     -12.798  16.276   9.250  1.00 98.94           N  
ATOM    816  H   ALA A  56     -13.159  15.452   9.709  1.00 98.94           H  
ATOM    817  CA  ALA A  56     -11.611  16.921   9.806  1.00 98.94           C  
ATOM    818  HA  ALA A  56     -11.874  17.928  10.128  1.00 98.94           H  
ATOM    819  C   ALA A  56     -10.492  17.045   8.758  1.00 98.94           C  
ATOM    820  CB  ALA A  56     -11.156  16.129  11.036  1.00 98.94           C  
ATOM    821  HB1 ALA A  56     -10.277  16.606  11.470  1.00 98.94           H  
ATOM    822  HB2 ALA A  56     -11.953  16.119  11.780  1.00 98.94           H  
ATOM    823  HB3 ALA A  56     -10.913  15.104  10.756  1.00 98.94           H  
ATOM    824  O   ALA A  56      -9.919  18.122   8.592  1.00 98.94           O  
ATOM    825  N   VAL A  57     -10.236  15.982   7.986  1.00 98.97           N  
ATOM    826  H   VAL A  57     -10.731  15.120   8.163  1.00 98.97           H  
ATOM    827  CA  VAL A  57      -9.248  16.012   6.898  1.00 98.97           C  
ATOM    828  HA  VAL A  57      -8.321  16.432   7.290  1.00 98.97           H  
ATOM    829  C   VAL A  57      -9.685  16.936   5.764  1.00 98.97           C  
ATOM    830  CB  VAL A  57      -8.928  14.596   6.391  1.00 98.97           C  
ATOM    831  HB  VAL A  57      -9.858  14.085   6.140  1.00 98.97           H  
ATOM    832  O   VAL A  57      -8.859  17.707   5.290  1.00 98.97           O  
ATOM    833  CG1 VAL A  57      -8.009  14.601   5.163  1.00 98.97           C  
ATOM    834 HG11 VAL A  57      -8.499  15.070   4.310  1.00 98.97           H  
ATOM    835 HG12 VAL A  57      -7.746  13.580   4.887  1.00 98.97           H  
ATOM    836 HG13 VAL A  57      -7.099  15.160   5.382  1.00 98.97           H  
ATOM    837  CG2 VAL A  57      -8.195  13.811   7.482  1.00 98.97           C  
ATOM    838 HG21 VAL A  57      -8.843  13.685   8.349  1.00 98.97           H  
ATOM    839 HG22 VAL A  57      -7.293  14.345   7.783  1.00 98.97           H  
ATOM    840 HG23 VAL A  57      -7.919  12.825   7.110  1.00 98.97           H  
ATOM    841  N   ALA A  58     -10.963  16.956   5.373  1.00 98.95           N  
ATOM    842  H   ALA A  58     -11.613  16.286   5.758  1.00 98.95           H  
ATOM    843  CA  ALA A  58     -11.442  17.880   4.340  1.00 98.95           C  
ATOM    844  HA  ALA A  58     -10.851  17.724   3.438  1.00 98.95           H  
ATOM    845  C   ALA A  58     -11.279  19.359   4.750  1.00 98.95           C  
ATOM    846  CB  ALA A  58     -12.900  17.541   4.013  1.00 98.95           C  
ATOM    847  HB1 ALA A  58     -12.965  16.511   3.665  1.00 98.95           H  
ATOM    848  HB2 ALA A  58     -13.523  17.665   4.899  1.00 98.95           H  
ATOM    849  HB3 ALA A  58     -13.255  18.202   3.223  1.00 98.95           H  
ATOM    850  O   ALA A  58     -10.961  20.206   3.917  1.00 98.95           O  
ATOM    851  N   VAL A  59     -11.441  19.685   6.039  1.00 98.87           N  
ATOM    852  H   VAL A  59     -11.732  18.960   6.680  1.00 98.87           H  
ATOM    853  CA  VAL A  59     -11.167  21.036   6.563  1.00 98.87           C  
ATOM    854  HA  VAL A  59     -11.675  21.763   5.929  1.00 98.87           H  
ATOM    855  C   VAL A  59      -9.672  21.370   6.496  1.00 98.87           C  
ATOM    856  CB  VAL A  59     -11.711  21.193   7.998  1.00 98.87           C  
ATOM    857  HB  VAL A  59     -11.315  20.397   8.628  1.00 98.87           H  
ATOM    858  O   VAL A  59      -9.315  22.504   6.169  1.00 98.87           O  
ATOM    859  CG1 VAL A  59     -11.332  22.543   8.620  1.00 98.87           C  
ATOM    860 HG11 VAL A  59     -11.831  22.656   9.582  1.00 98.87           H  
ATOM    861 HG12 VAL A  59     -11.636  23.354   7.958  1.00 98.87           H  
ATOM    862 HG13 VAL A  59     -10.256  22.596   8.785  1.00 98.87           H  
ATOM    863  CG2 VAL A  59     -13.245  21.122   8.017  1.00 98.87           C  
ATOM    864 HG21 VAL A  59     -13.665  21.979   7.491  1.00 98.87           H  
ATOM    865 HG22 VAL A  59     -13.592  20.208   7.536  1.00 98.87           H  
ATOM    866 HG23 VAL A  59     -13.595  21.123   9.050  1.00 98.87           H  
ATOM    867  N   LEU A  60      -8.794  20.398   6.764  1.00 98.71           N  
ATOM    868  H   LEU A  60      -9.147  19.488   7.023  1.00 98.71           H  
ATOM    869  CA  LEU A  60      -7.344  20.568   6.609  1.00 98.71           C  
ATOM    870  HA  LEU A  60      -7.050  21.495   7.101  1.00 98.71           H  
ATOM    871  C   LEU A  60      -6.944  20.725   5.135  1.00 98.71           C  
ATOM    872  CB  LEU A  60      -6.596  19.395   7.273  1.00 98.71           C  
ATOM    873  HB2 LEU A  60      -6.959  18.461   6.844  1.00 98.71           H  
ATOM    874  HB3 LEU A  60      -5.536  19.477   7.032  1.00 98.71           H  
ATOM    875  O   LEU A  60      -6.111  21.576   4.836  1.00 98.71           O  
ATOM    876  CG  LEU A  60      -6.745  19.338   8.804  1.00 98.71           C  
ATOM    877  HG  LEU A  60      -7.799  19.426   9.064  1.00 98.71           H  
ATOM    878  CD1 LEU A  60      -6.232  18.012   9.364  1.00 98.71           C  
ATOM    879 HD11 LEU A  60      -5.146  17.961   9.294  1.00 98.71           H  
ATOM    880 HD12 LEU A  60      -6.677  17.178   8.822  1.00 98.71           H  
ATOM    881 HD13 LEU A  60      -6.522  17.931  10.412  1.00 98.71           H  
ATOM    882  CD2 LEU A  60      -5.978  20.467   9.498  1.00 98.71           C  
ATOM    883 HD21 LEU A  60      -6.395  21.432   9.210  1.00 98.71           H  
ATOM    884 HD22 LEU A  60      -4.923  20.424   9.227  1.00 98.71           H  
ATOM    885 HD23 LEU A  60      -6.078  20.366  10.578  1.00 98.71           H  
ATOM    886  N   GLU A  61      -7.570  19.976   4.223  1.00 98.68           N  
ATOM    887  H   GLU A  61      -8.205  19.263   4.552  1.00 98.68           H  
ATOM    888  CA  GLU A  61      -7.392  20.107   2.769  1.00 98.68           C  
ATOM    889  HA  GLU A  61      -6.336  20.000   2.522  1.00 98.68           H  
ATOM    890  C   GLU A  61      -7.856  21.467   2.233  1.00 98.68           C  
ATOM    891  CB  GLU A  61      -8.201  19.027   2.041  1.00 98.68           C  
ATOM    892  HB2 GLU A  61      -9.215  19.031   2.442  1.00 98.68           H  
ATOM    893  HB3 GLU A  61      -8.262  19.289   0.984  1.00 98.68           H  
ATOM    894  O   GLU A  61      -7.299  21.986   1.271  1.00 98.68           O  
ATOM    895  CG  GLU A  61      -7.622  17.611   2.131  1.00 98.68           C  
ATOM    896  HG2 GLU A  61      -7.476  17.322   3.172  1.00 98.68           H  
ATOM    897  HG3 GLU A  61      -6.648  17.615   1.642  1.00 98.68           H  
ATOM    898  CD  GLU A  61      -8.530  16.584   1.440  1.00 98.68           C  
ATOM    899  OE1 GLU A  61      -8.024  15.493   1.090  1.00 98.68           O  
ATOM    900  OE2 GLU A  61      -9.727  16.878   1.208  1.00 98.68           O  
ATOM    901  N   ASP A  62      -8.868  22.081   2.845  1.00 98.51           N  
ATOM    902  H   ASP A  62      -9.376  21.567   3.550  1.00 98.51           H  
ATOM    903  CA  ASP A  62      -9.347  23.408   2.451  1.00 98.51           C  
ATOM    904  HA  ASP A  62      -9.318  23.469   1.363  1.00 98.51           H  
ATOM    905  C   ASP A  62      -8.432  24.545   2.970  1.00 98.51           C  
ATOM    906  CB  ASP A  62     -10.816  23.562   2.891  1.00 98.51           C  
ATOM    907  HB2 ASP A  62     -10.937  23.193   3.909  1.00 98.51           H  
ATOM    908  HB3 ASP A  62     -11.061  24.624   2.902  1.00 98.51           H  
ATOM    909  O   ASP A  62      -8.602  25.718   2.598  1.00 98.51           O  
ATOM    910  CG  ASP A  62     -11.831  22.865   1.967  1.00 98.51           C  
ATOM    911  OD1 ASP A  62     -11.463  22.164   0.998  1.00 98.51           O  
ATOM    912  OD2 ASP A  62     -13.042  23.173   2.065  1.00 98.51           O  
ATOM    913  N   CYS A  63      -7.432  24.219   3.800  1.00 96.94           N  
ATOM    914  H   CYS A  63      -7.300  23.237   4.000  1.00 96.94           H  
ATOM    915  CA  CYS A  63      -6.513  25.162   4.426  1.00 96.94           C  
ATOM    916  HA  CYS A  63      -6.959  26.155   4.389  1.00 96.94           H  
ATOM    917  C   CYS A  63      -5.144  25.213   3.724  1.00 96.94           C  
ATOM    918  CB  CYS A  63      -6.368  24.802   5.905  1.00 96.94           C  
ATOM    919  HB2 CYS A  63      -5.940  23.802   5.978  1.00 96.94           H  
ATOM    920  HB3 CYS A  63      -7.346  24.792   6.387  1.00 96.94           H  
ATOM    921  O   CYS A  63      -4.298  24.339   3.884  1.00 96.94           O  
ATOM    922  SG  CYS A  63      -5.272  26.019   6.698  1.00 96.94           S  
ATOM    923  HG  CYS A  63      -5.011  25.274   7.775  1.00 96.94           H  
ATOM    924  N   ALA A  64      -4.858  26.352   3.083  1.00 95.84           N  
ATOM    925  H   ALA A  64      -5.602  27.033   3.031  1.00 95.84           H  
ATOM    926  CA  ALA A  64      -3.628  26.610   2.319  1.00 95.84           C  
ATOM    927  HA  ALA A  64      -3.575  25.889   1.504  1.00 95.84           H  
ATOM    928  C   ALA A  64      -2.297  26.491   3.098  1.00 95.84           C  
ATOM    929  CB  ALA A  64      -3.762  28.013   1.713  1.00 95.84           C  
ATOM    930  HB1 ALA A  64      -4.672  28.075   1.116  1.00 95.84           H  
ATOM    931  HB2 ALA A  64      -3.794  28.759   2.508  1.00 95.84           H  
ATOM    932  HB3 ALA A  64      -2.906  28.218   1.071  1.00 95.84           H  
ATOM    933  O   ALA A  64      -1.224  26.575   2.495  1.00 95.84           O  
ATOM    934  N   LEU A  65      -2.344  26.378   4.429  1.00 92.30           N  
ATOM    935  H   LEU A  65      -3.250  26.214   4.844  1.00 92.30           H  
ATOM    936  CA  LEU A  65      -1.160  26.233   5.279  1.00 92.30           C  
ATOM    937  HA  LEU A  65      -0.372  26.896   4.922  1.00 92.30           H  
ATOM    938  C   LEU A  65      -0.587  24.810   5.239  1.00 92.30           C  
ATOM    939  CB  LEU A  65      -1.530  26.611   6.724  1.00 92.30           C  
ATOM    940  HB2 LEU A  65      -0.669  26.410   7.361  1.00 92.30           H  
ATOM    941  HB3 LEU A  65      -2.337  25.958   7.056  1.00 92.30           H  
ATOM    942  O   LEU A  65       0.625  24.626   5.399  1.00 92.30           O  
ATOM    943  CG  LEU A  65      -1.947  28.076   6.937  1.00 92.30           C  
ATOM    944  HG  LEU A  65      -2.802  28.312   6.304  1.00 92.30           H  
ATOM    945  CD1 LEU A  65      -2.353  28.282   8.394  1.00 92.30           C  
ATOM    946 HD11 LEU A  65      -1.500  28.125   9.054  1.00 92.30           H  
ATOM    947 HD12 LEU A  65      -3.144  27.582   8.661  1.00 92.30           H  
ATOM    948 HD13 LEU A  65      -2.739  29.294   8.523  1.00 92.30           H  
ATOM    949  CD2 LEU A  65      -0.809  29.053   6.622  1.00 92.30           C  
ATOM    950 HD21 LEU A  65       0.074  28.791   7.204  1.00 92.30           H  
ATOM    951 HD22 LEU A  65      -1.117  30.067   6.880  1.00 92.30           H  
ATOM    952 HD23 LEU A  65      -0.575  29.022   5.558  1.00 92.30           H  
ATOM    953  N   PHE A  66      -1.440  23.811   5.020  1.00 94.34           N  
ATOM    954  H   PHE A  66      -2.397  24.020   4.773  1.00 94.34           H  
ATOM    955  CA  PHE A  66      -1.054  22.406   5.025  1.00 94.34           C  
ATOM    956  HA  PHE A  66      -0.109  22.302   5.557  1.00 94.34           H  
ATOM    957  C   PHE A  66      -0.813  21.887   3.602  1.00 94.34           C  
ATOM    958  CB  PHE A  66      -2.082  21.600   5.816  1.00 94.34           C  
ATOM    959  HB2 PHE A  66      -3.022  21.572   5.265  1.00 94.34           H  
ATOM    960  HB3 PHE A  66      -1.693  20.585   5.888  1.00 94.34           H  
ATOM    961  O   PHE A  66      -1.140  22.546   2.620  1.00 94.34           O  
ATOM    962  CG  PHE A  66      -2.323  22.111   7.229  1.00 94.34           C  
ATOM    963  CD1 PHE A  66      -1.288  22.075   8.183  1.00 94.34           C  
ATOM    964  HD1 PHE A  66      -0.325  21.665   7.917  1.00 94.34           H  
ATOM    965  CD2 PHE A  66      -3.580  22.625   7.590  1.00 94.34           C  
ATOM    966  HD2 PHE A  66      -4.386  22.614   6.871  1.00 94.34           H  
ATOM    967  CE1 PHE A  66      -1.505  22.560   9.485  1.00 94.34           C  
ATOM    968  HE1 PHE A  66      -0.710  22.513  10.215  1.00 94.34           H  
ATOM    969  CE2 PHE A  66      -3.798  23.114   8.891  1.00 94.34           C  
ATOM    970  HE2 PHE A  66      -4.778  23.466   9.176  1.00 94.34           H  
ATOM    971  CZ  PHE A  66      -2.759  23.089   9.836  1.00 94.34           C  
ATOM    972  HZ  PHE A  66      -2.938  23.458  10.836  1.00 94.34           H  
ATOM    973  N   ASN A  67      -0.129  20.749   3.475  1.00 94.55           N  
ATOM    974  H   ASN A  67       0.021  20.173   4.290  1.00 94.55           H  
ATOM    975  CA  ASN A  67       0.209  20.160   2.176  1.00 94.55           C  
ATOM    976  HA  ASN A  67       0.102  20.901   1.384  1.00 94.55           H  
ATOM    977  C   ASN A  67      -0.773  19.029   1.852  1.00 94.55           C  
ATOM    978  CB  ASN A  67       1.673  19.706   2.204  1.00 94.55           C  
ATOM    979  HB2 ASN A  67       1.764  19.010   3.038  1.00 94.55           H  
ATOM    980  HB3 ASN A  67       2.339  20.556   2.355  1.00 94.55           H  
ATOM    981  O   ASN A  67      -0.396  17.861   1.833  1.00 94.55           O  
ATOM    982  CG  ASN A  67       2.109  18.954   0.964  1.00 94.55           C  
ATOM    983  ND2 ASN A  67       3.003  18.007   1.112  1.00 94.55           N  
ATOM    984 HD21 ASN A  67       3.274  17.464   0.304  1.00 94.55           H  
ATOM    985 HD22 ASN A  67       3.212  17.643   2.031  1.00 94.55           H  
ATOM    986  OD1 ASN A  67       1.687  19.248  -0.136  1.00 94.55           O  
ATOM    987  N   ALA A  68      -2.034  19.389   1.638  1.00 97.60           N  
ATOM    988  H   ALA A  68      -2.288  20.361   1.739  1.00 97.60           H  
ATOM    989  CA  ALA A  68      -3.099  18.513   1.162  1.00 97.60           C  
ATOM    990  HA  ALA A  68      -2.722  17.846   0.387  1.00 97.60           H  
ATOM    991  C   ALA A  68      -4.200  19.400   0.577  1.00 97.60           C  
ATOM    992  CB  ALA A  68      -3.637  17.693   2.337  1.00 97.60           C  
ATOM    993  HB1 ALA A  68      -4.065  18.356   3.089  1.00 97.60           H  
ATOM    994  HB2 ALA A  68      -4.407  17.008   1.985  1.00 97.60           H  
ATOM    995  HB3 ALA A  68      -2.832  17.109   2.784  1.00 97.60           H  
ATOM    996  O   ALA A  68      -4.441  20.476   1.120  1.00 97.60           O  
ATOM    997  N   GLY A  69      -4.841  19.003  -0.526  1.00 98.10           N  
ATOM    998  H   GLY A  69      -4.619  18.109  -0.940  1.00 98.10           H  
ATOM    999  CA  GLY A  69      -5.808  19.877  -1.195  1.00 98.10           C  
ATOM   1000  HA2 GLY A  69      -6.158  19.424  -2.122  1.00 98.10           H  
ATOM   1001  HA3 GLY A  69      -6.672  20.012  -0.544  1.00 98.10           H  
ATOM   1002  C   GLY A  69      -5.194  21.248  -1.505  1.00 98.10           C  
ATOM   1003  O   GLY A  69      -4.115  21.351  -2.106  1.00 98.10           O  
ATOM   1004  N   LYS A  70      -5.852  22.314  -1.051  1.00 97.24           N  
ATOM   1005  H   LYS A  70      -6.605  22.129  -0.403  1.00 97.24           H  
ATOM   1006  CA  LYS A  70      -5.368  23.692  -1.132  1.00 97.24           C  
ATOM   1007  HA  LYS A  70      -5.269  23.960  -2.184  1.00 97.24           H  
ATOM   1008  C   LYS A  70      -4.012  23.837  -0.436  1.00 97.24           C  
ATOM   1009  CB  LYS A  70      -6.407  24.601  -0.466  1.00 97.24           C  
ATOM   1010  HB2 LYS A  70      -6.376  24.480   0.617  1.00 97.24           H  
ATOM   1011  HB3 LYS A  70      -7.404  24.325  -0.809  1.00 97.24           H  
ATOM   1012  O   LYS A  70      -3.907  23.670   0.769  1.00 97.24           O  
ATOM   1013  CG  LYS A  70      -6.134  26.054  -0.842  1.00 97.24           C  
ATOM   1014  HG2 LYS A  70      -5.124  26.342  -0.553  1.00 97.24           H  
ATOM   1015  HG3 LYS A  70      -6.242  26.132  -1.924  1.00 97.24           H  
ATOM   1016  CD  LYS A  70      -7.143  26.989  -0.191  1.00 97.24           C  
ATOM   1017  HD2 LYS A  70      -6.999  26.980   0.889  1.00 97.24           H  
ATOM   1018  HD3 LYS A  70      -8.150  26.640  -0.422  1.00 97.24           H  
ATOM   1019  CE  LYS A  70      -6.928  28.392  -0.756  1.00 97.24           C  
ATOM   1020  HE2 LYS A  70      -5.921  28.723  -0.504  1.00 97.24           H  
ATOM   1021  HE3 LYS A  70      -6.998  28.334  -1.842  1.00 97.24           H  
ATOM   1022  NZ  LYS A  70      -7.947  29.317  -0.212  1.00 97.24           N  
ATOM   1023  HZ1 LYS A  70      -7.906  29.314   0.798  1.00 97.24           H  
ATOM   1024  HZ2 LYS A  70      -8.864  28.991  -0.482  1.00 97.24           H  
ATOM   1025  HZ3 LYS A  70      -7.804  30.252  -0.565  1.00 97.24           H  
ATOM   1026  N   GLY A  71      -2.979  24.253  -1.170  1.00 95.16           N  
ATOM   1027  H   GLY A  71      -3.101  24.397  -2.162  1.00 95.16           H  
ATOM   1028  CA  GLY A  71      -1.625  24.371  -0.616  1.00 95.16           C  
ATOM   1029  HA2 GLY A  71      -1.115  25.189  -1.125  1.00 95.16           H  
ATOM   1030  HA3 GLY A  71      -1.670  24.600   0.449  1.00 95.16           H  
ATOM   1031  C   GLY A  71      -0.756  23.128  -0.792  1.00 95.16           C  
ATOM   1032  O   GLY A  71       0.362  23.106  -0.262  1.00 95.16           O  
ATOM   1033  N   SER A  72      -1.221  22.143  -1.571  1.00 96.36           N  
ATOM   1034  H   SER A  72      -2.179  22.187  -1.887  1.00 96.36           H  
ATOM   1035  CA  SER A  72      -0.400  21.026  -2.043  1.00 96.36           C  
ATOM   1036  HA  SER A  72      -0.137  20.417  -1.178  1.00 96.36           H  
ATOM   1037  C   SER A  72       0.890  21.514  -2.709  1.00 96.36           C  
ATOM   1038  CB  SER A  72      -1.174  20.129  -3.012  1.00 96.36           C  
ATOM   1039  HB2 SER A  72      -1.610  20.725  -3.814  1.00 96.36           H  
ATOM   1040  HB3 SER A  72      -0.497  19.392  -3.444  1.00 96.36           H  
ATOM   1041  O   SER A  72       0.926  22.535  -3.402  1.00 96.36           O  
ATOM   1042  OG  SER A  72      -2.187  19.453  -2.300  1.00 96.36           O  
ATOM   1043  HG  SER A  72      -2.946  20.037  -2.238  1.00 96.36           H  
ATOM   1044  N   VAL A  73       1.979  20.786  -2.488  1.00 93.51           N  
ATOM   1045  H   VAL A  73       1.894  19.985  -1.878  1.00 93.51           H  
ATOM   1046  CA  VAL A  73       3.281  21.066  -3.100  1.00 93.51           C  
ATOM   1047  HA  VAL A  73       3.490  22.127  -2.961  1.00 93.51           H  
ATOM   1048  C   VAL A  73       3.256  20.824  -4.612  1.00 93.51           C  
ATOM   1049  CB  VAL A  73       4.414  20.283  -2.410  1.00 93.51           C  
ATOM   1050  HB  VAL A  73       5.341  20.480  -2.948  1.00 93.51           H  
ATOM   1051  O   VAL A  73       2.318  20.249  -5.162  1.00 93.51           O  
ATOM   1052  CG1 VAL A  73       4.629  20.791  -0.979  1.00 93.51           C  
ATOM   1053 HG11 VAL A  73       5.333  20.141  -0.460  1.00 93.51           H  
ATOM   1054 HG12 VAL A  73       5.055  21.793  -1.026  1.00 93.51           H  
ATOM   1055 HG13 VAL A  73       3.690  20.817  -0.427  1.00 93.51           H  
ATOM   1056  CG2 VAL A  73       4.191  18.771  -2.423  1.00 93.51           C  
ATOM   1057 HG21 VAL A  73       4.203  18.396  -3.446  1.00 93.51           H  
ATOM   1058 HG22 VAL A  73       3.236  18.508  -1.969  1.00 93.51           H  
ATOM   1059 HG23 VAL A  73       4.979  18.276  -1.855  1.00 93.51           H  
ATOM   1060  N   PHE A  74       4.287  21.319  -5.295  1.00 93.21           N  
ATOM   1061  H   PHE A  74       5.047  21.749  -4.788  1.00 93.21           H  
ATOM   1062  CA  PHE A  74       4.445  21.159  -6.738  1.00 93.21           C  
ATOM   1063  HA  PHE A  74       3.461  21.055  -7.196  1.00 93.21           H  
ATOM   1064  C   PHE A  74       5.267  19.912  -7.057  1.00 93.21           C  
ATOM   1065  CB  PHE A  74       5.115  22.401  -7.333  1.00 93.21           C  
ATOM   1066  HB2 PHE A  74       6.051  22.578  -6.804  1.00 93.21           H  
ATOM   1067  HB3 PHE A  74       5.366  22.195  -8.374  1.00 93.21           H  
ATOM   1068  O   PHE A  74       6.303  19.682  -6.429  1.00 93.21           O  
ATOM   1069  CG  PHE A  74       4.262  23.649  -7.278  1.00 93.21           C  
ATOM   1070  CD1 PHE A  74       3.468  23.989  -8.386  1.00 93.21           C  
ATOM   1071  HD1 PHE A  74       3.476  23.368  -9.269  1.00 93.21           H  
ATOM   1072  CD2 PHE A  74       4.207  24.435  -6.112  1.00 93.21           C  
ATOM   1073  HD2 PHE A  74       4.807  24.170  -5.254  1.00 93.21           H  
ATOM   1074  CE1 PHE A  74       2.614  25.100  -8.333  1.00 93.21           C  
ATOM   1075  HE1 PHE A  74       1.965  25.314  -9.169  1.00 93.21           H  
ATOM   1076  CE2 PHE A  74       3.330  25.532  -6.049  1.00 93.21           C  
ATOM   1077  HE2 PHE A  74       3.223  26.105  -5.140  1.00 93.21           H  
ATOM   1078  CZ  PHE A  74       2.536  25.859  -7.156  1.00 93.21           C  
ATOM   1079  HZ  PHE A  74       1.814  26.658  -7.073  1.00 93.21           H  
ATOM   1080  N   THR A  75       4.859  19.157  -8.073  1.00 92.93           N  
ATOM   1081  H   THR A  75       3.972  19.381  -8.501  1.00 92.93           H  
ATOM   1082  CA  THR A  75       5.674  18.106  -8.699  1.00 92.93           C  
ATOM   1083  HA  THR A  75       6.103  17.478  -7.917  1.00 92.93           H  
ATOM   1084  C   THR A  75       6.827  18.707  -9.502  1.00 92.93           C  
ATOM   1085  CB  THR A  75       4.833  17.192  -9.607  1.00 92.93           C  
ATOM   1086  HB  THR A  75       5.449  16.339  -9.896  1.00 92.93           H  
ATOM   1087  O   THR A  75       6.881  19.914  -9.746  1.00 92.93           O  
ATOM   1088  CG2 THR A  75       3.588  16.668  -8.899  1.00 92.93           C  
ATOM   1089 HG21 THR A  75       2.813  17.430  -8.830  1.00 92.93           H  
ATOM   1090 HG22 THR A  75       3.201  15.816  -9.459  1.00 92.93           H  
ATOM   1091 HG23 THR A  75       3.847  16.344  -7.891  1.00 92.93           H  
ATOM   1092  OG1 THR A  75       4.423  17.846 -10.790  1.00 92.93           O  
ATOM   1093  HG1 THR A  75       3.765  17.265 -11.180  1.00 92.93           H  
ATOM   1094  N   ALA A  76       7.741  17.870  -9.992  1.00 90.47           N  
ATOM   1095  H   ALA A  76       7.687  16.891  -9.747  1.00 90.47           H  
ATOM   1096  CA  ALA A  76       8.817  18.290 -10.890  1.00 90.47           C  
ATOM   1097  HA  ALA A  76       9.438  19.018 -10.369  1.00 90.47           H  
ATOM   1098  C   ALA A  76       8.311  18.976 -12.175  1.00 90.47           C  
ATOM   1099  CB  ALA A  76       9.667  17.057 -11.210  1.00 90.47           C  
ATOM   1100  HB1 ALA A  76       9.063  16.303 -11.714  1.00 90.47           H  
ATOM   1101  HB2 ALA A  76      10.070  16.636 -10.289  1.00 90.47           H  
ATOM   1102  HB3 ALA A  76      10.498  17.345 -11.854  1.00 90.47           H  
ATOM   1103  O   ALA A  76       9.002  19.823 -12.745  1.00 90.47           O  
ATOM   1104  N   LYS A  77       7.081  18.661 -12.603  1.00 92.29           N  
ATOM   1105  H   LYS A  77       6.552  17.993 -12.060  1.00 92.29           H  
ATOM   1106  CA  LYS A  77       6.414  19.279 -13.758  1.00 92.29           C  
ATOM   1107  HA  LYS A  77       7.176  19.601 -14.468  1.00 92.29           H  
ATOM   1108  C   LYS A  77       5.639  20.554 -13.418  1.00 92.29           C  
ATOM   1109  CB  LYS A  77       5.530  18.236 -14.460  1.00 92.29           C  
ATOM   1110  HB2 LYS A  77       4.852  17.770 -13.745  1.00 92.29           H  
ATOM   1111  HB3 LYS A  77       4.930  18.732 -15.224  1.00 92.29           H  
ATOM   1112  O   LYS A  77       5.064  21.163 -14.314  1.00 92.29           O  
ATOM   1113  CG  LYS A  77       6.395  17.167 -15.141  1.00 92.29           C  
ATOM   1114  HG2 LYS A  77       7.116  17.660 -15.793  1.00 92.29           H  
ATOM   1115  HG3 LYS A  77       6.934  16.589 -14.391  1.00 92.29           H  
ATOM   1116  CD  LYS A  77       5.536  16.220 -15.980  1.00 92.29           C  
ATOM   1117  HD2 LYS A  77       4.898  16.795 -16.650  1.00 92.29           H  
ATOM   1118  HD3 LYS A  77       4.911  15.613 -15.325  1.00 92.29           H  
ATOM   1119  CE  LYS A  77       6.464  15.320 -16.797  1.00 92.29           C  
ATOM   1120  HE2 LYS A  77       7.053  14.723 -16.101  1.00 92.29           H  
ATOM   1121  HE3 LYS A  77       7.138  15.933 -17.395  1.00 92.29           H  
ATOM   1122  NZ  LYS A  77       5.687  14.412 -17.661  1.00 92.29           N  
ATOM   1123  HZ1 LYS A  77       6.266  13.712 -18.103  1.00 92.29           H  
ATOM   1124  HZ2 LYS A  77       5.057  14.871 -18.303  1.00 92.29           H  
ATOM   1125  HZ3 LYS A  77       5.117  13.833 -17.062  1.00 92.29           H  
ATOM   1126  N   GLY A  78       5.649  20.990 -12.157  1.00 93.80           N  
ATOM   1127  H   GLY A  78       6.153  20.460 -11.461  1.00 93.80           H  
ATOM   1128  CA  GLY A  78       4.917  22.177 -11.715  1.00 93.80           C  
ATOM   1129  HA2 GLY A  78       5.077  22.991 -12.421  1.00 93.80           H  
ATOM   1130  HA3 GLY A  78       5.298  22.481 -10.740  1.00 93.80           H  
ATOM   1131  C   GLY A  78       3.412  21.950 -11.584  1.00 93.80           C  
ATOM   1132  O   GLY A  78       2.655  22.911 -11.669  1.00 93.80           O  
ATOM   1133  N   GLN A  79       2.986  20.701 -11.391  1.00 95.25           N  
ATOM   1134  H   GLN A  79       3.673  19.969 -11.280  1.00 95.25           H  
ATOM   1135  CA  GLN A  79       1.585  20.326 -11.185  1.00 95.25           C  
ATOM   1136  HA  GLN A  79       0.935  21.158 -11.458  1.00 95.25           H  
ATOM   1137  C   GLN A  79       1.322  20.008  -9.710  1.00 95.25           C  
ATOM   1138  CB  GLN A  79       1.237  19.135 -12.092  1.00 95.25           C  
ATOM   1139  HB2 GLN A  79       0.211  18.821 -11.900  1.00 95.25           H  
ATOM   1140  HB3 GLN A  79       1.896  18.298 -11.857  1.00 95.25           H  
ATOM   1141  O   GLN A  79       2.261  19.888  -8.921  1.00 95.25           O  
ATOM   1142  CG  GLN A  79       1.362  19.488 -13.581  1.00 95.25           C  
ATOM   1143  HG2 GLN A  79       2.374  19.822 -13.812  1.00 95.25           H  
ATOM   1144  HG3 GLN A  79       0.672  20.299 -13.815  1.00 95.25           H  
ATOM   1145  CD  GLN A  79       1.059  18.286 -14.464  1.00 95.25           C  
ATOM   1146  NE2 GLN A  79       0.089  18.367 -15.345  1.00 95.25           N  
ATOM   1147 HE21 GLN A  79      -0.558  19.141 -15.307  1.00 95.25           H  
ATOM   1148 HE22 GLN A  79      -0.180  17.493 -15.775  1.00 95.25           H  
ATOM   1149  OE1 GLN A  79       1.703  17.256 -14.382  1.00 95.25           O  
ATOM   1150  N   HIS A  80       0.053  19.843  -9.345  1.00 97.13           N  
ATOM   1151  H   HIS A  80      -0.670  19.929 -10.044  1.00 97.13           H  
ATOM   1152  CA  HIS A  80      -0.363  19.376  -8.024  1.00 97.13           C  
ATOM   1153  HA  HIS A  80       0.495  19.314  -7.356  1.00 97.13           H  
ATOM   1154  C   HIS A  80      -0.973  17.983  -8.151  1.00 97.13           C  
ATOM   1155  CB  HIS A  80      -1.358  20.368  -7.419  1.00 97.13           C  
ATOM   1156  HB2 HIS A  80      -2.229  20.456  -8.069  1.00 97.13           H  
ATOM   1157  HB3 HIS A  80      -1.696  19.988  -6.455  1.00 97.13           H  
ATOM   1158  O   HIS A  80      -2.008  17.821  -8.790  1.00 97.13           O  
ATOM   1159  CG  HIS A  80      -0.756  21.729  -7.211  1.00 97.13           C  
ATOM   1160  CD2 HIS A  80      -1.084  22.884  -7.869  1.00 97.13           C  
ATOM   1161  HD2 HIS A  80      -1.829  22.982  -8.645  1.00 97.13           H  
ATOM   1162  ND1 HIS A  80       0.240  22.036  -6.318  1.00 97.13           N  
ATOM   1163  HD1 HIS A  80       0.744  21.389  -5.730  1.00 97.13           H  
ATOM   1164  CE1 HIS A  80       0.468  23.353  -6.398  1.00 97.13           C  
ATOM   1165  HE1 HIS A  80       1.189  23.880  -5.790  1.00 97.13           H  
ATOM   1166  NE2 HIS A  80      -0.315  23.922  -7.329  1.00 97.13           N  
ATOM   1167  N   GLU A  81      -0.326  16.996  -7.539  1.00 96.94           N  
ATOM   1168  H   GLU A  81       0.485  17.218  -6.981  1.00 96.94           H  
ATOM   1169  CA  GLU A  81      -0.790  15.611  -7.503  1.00 96.94           C  
ATOM   1170  HA  GLU A  81      -1.711  15.491  -8.074  1.00 96.94           H  
ATOM   1171  C   GLU A  81      -1.033  15.200  -6.059  1.00 96.94           C  
ATOM   1172  CB  GLU A  81       0.262  14.682  -8.088  1.00 96.94           C  
ATOM   1173  HB2 GLU A  81       0.043  13.665  -7.764  1.00 96.94           H  
ATOM   1174  HB3 GLU A  81       1.226  14.990  -7.683  1.00 96.94           H  
ATOM   1175  O   GLU A  81      -0.118  15.272  -5.234  1.00 96.94           O  
ATOM   1176  CG  GLU A  81       0.354  14.686  -9.612  1.00 96.94           C  
ATOM   1177  HG2 GLU A  81       0.492  15.710  -9.958  1.00 96.94           H  
ATOM   1178  HG3 GLU A  81      -0.576  14.300 -10.029  1.00 96.94           H  
ATOM   1179  CD  GLU A  81       1.535  13.824 -10.079  1.00 96.94           C  
ATOM   1180  OE1 GLU A  81       1.887  13.963 -11.267  1.00 96.94           O  
ATOM   1181  OE2 GLU A  81       2.145  13.127  -9.228  1.00 96.94           O  
ATOM   1182  N   MET A  82      -2.250  14.758  -5.774  1.00 98.41           N  
ATOM   1183  H   MET A  82      -2.930  14.694  -6.518  1.00 98.41           H  
ATOM   1184  CA  MET A  82      -2.715  14.508  -4.417  1.00 98.41           C  
ATOM   1185  HA  MET A  82      -1.914  14.737  -3.714  1.00 98.41           H  
ATOM   1186  C   MET A  82      -3.098  13.049  -4.214  1.00 98.41           C  
ATOM   1187  CB  MET A  82      -3.898  15.421  -4.098  1.00 98.41           C  
ATOM   1188  HB2 MET A  82      -4.249  15.191  -3.092  1.00 98.41           H  
ATOM   1189  HB3 MET A  82      -4.701  15.214  -4.805  1.00 98.41           H  
ATOM   1190  O   MET A  82      -3.684  12.417  -5.098  1.00 98.41           O  
ATOM   1191  CG  MET A  82      -3.526  16.908  -4.152  1.00 98.41           C  
ATOM   1192  HG2 MET A  82      -2.925  17.109  -5.039  1.00 98.41           H  
ATOM   1193  HG3 MET A  82      -2.914  17.131  -3.278  1.00 98.41           H  
ATOM   1194  SD  MET A  82      -4.940  18.040  -4.184  1.00 98.41           S  
ATOM   1195  CE  MET A  82      -5.554  17.733  -5.864  1.00 98.41           C  
ATOM   1196  HE1 MET A  82      -6.352  18.439  -6.093  1.00 98.41           H  
ATOM   1197  HE2 MET A  82      -5.948  16.719  -5.937  1.00 98.41           H  
ATOM   1198  HE3 MET A  82      -4.742  17.860  -6.581  1.00 98.41           H  
ATOM   1199  N   ASP A  83      -2.816  12.564  -3.011  1.00 98.82           N  
ATOM   1200  H   ASP A  83      -2.408  13.186  -2.328  1.00 98.82           H  
ATOM   1201  CA  ASP A  83      -3.093  11.203  -2.576  1.00 98.82           C  
ATOM   1202  HA  ASP A  83      -3.700  10.702  -3.331  1.00 98.82           H  
ATOM   1203  C   ASP A  83      -3.879  11.246  -1.258  1.00 98.82           C  
ATOM   1204  CB  ASP A  83      -1.784  10.410  -2.404  1.00 98.82           C  
ATOM   1205  HB2 ASP A  83      -2.052   9.357  -2.320  1.00 98.82           H  
ATOM   1206  HB3 ASP A  83      -1.318  10.706  -1.464  1.00 98.82           H  
ATOM   1207  O   ASP A  83      -3.630  12.115  -0.418  1.00 98.82           O  
ATOM   1208  CG  ASP A  83      -0.742  10.558  -3.526  1.00 98.82           C  
ATOM   1209  OD1 ASP A  83      -1.123  10.555  -4.718  1.00 98.82           O  
ATOM   1210  OD2 ASP A  83       0.468  10.647  -3.199  1.00 98.82           O  
ATOM   1211  N   ALA A  84      -4.805  10.312  -1.048  1.00 98.97           N  
ATOM   1212  H   ALA A  84      -4.948   9.599  -1.749  1.00 98.97           H  
ATOM   1213  CA  ALA A  84      -5.537  10.189   0.211  1.00 98.97           C  
ATOM   1214  HA  ALA A  84      -4.856  10.448   1.022  1.00 98.97           H  
ATOM   1215  C   ALA A  84      -6.018   8.759   0.462  1.00 98.97           C  
ATOM   1216  CB  ALA A  84      -6.716  11.174   0.224  1.00 98.97           C  
ATOM   1217  HB1 ALA A  84      -7.399  10.959  -0.598  1.00 98.97           H  
ATOM   1218  HB2 ALA A  84      -7.252  11.092   1.170  1.00 98.97           H  
ATOM   1219  HB3 ALA A  84      -6.338  12.192   0.132  1.00 98.97           H  
ATOM   1220  O   ALA A  84      -6.201   7.984  -0.475  1.00 98.97           O  
ATOM   1221  N   ALA A  85      -6.269   8.431   1.726  1.00 98.99           N  
ATOM   1222  H   ALA A  85      -6.086   9.117   2.444  1.00 98.99           H  
ATOM   1223  CA  ALA A  85      -6.932   7.202   2.137  1.00 98.99           C  
ATOM   1224  HA  ALA A  85      -7.581   6.872   1.326  1.00 98.99           H  
ATOM   1225  C   ALA A  85      -7.822   7.422   3.363  1.00 98.99           C  
ATOM   1226  CB  ALA A  85      -5.894   6.105   2.391  1.00 98.99           C  
ATOM   1227  HB1 ALA A  85      -5.111   6.480   3.050  1.00 98.99           H  
ATOM   1228  HB2 ALA A  85      -5.463   5.782   1.444  1.00 98.99           H  
ATOM   1229  HB3 ALA A  85      -6.370   5.240   2.855  1.00 98.99           H  
ATOM   1230  O   ALA A  85      -7.638   8.364   4.136  1.00 98.99           O  
ATOM   1231  N   ILE A  86      -8.788   6.526   3.535  1.00 98.98           N  
ATOM   1232  H   ILE A  86      -8.897   5.815   2.826  1.00 98.98           H  
ATOM   1233  CA  ILE A  86      -9.671   6.435   4.695  1.00 98.98           C  
ATOM   1234  HA  ILE A  86      -9.128   6.830   5.553  1.00 98.98           H  
ATOM   1235  C   ILE A  86      -9.992   4.967   4.981  1.00 98.98           C  
ATOM   1236  CB  ILE A  86     -10.930   7.302   4.486  1.00 98.98           C  
ATOM   1237  HB  ILE A  86     -10.586   8.315   4.278  1.00 98.98           H  
ATOM   1238  O   ILE A  86     -10.147   4.171   4.053  1.00 98.98           O  
ATOM   1239  CG1 ILE A  86     -11.810   7.358   5.753  1.00 98.98           C  
ATOM   1240 HG12 ILE A  86     -12.360   6.423   5.862  1.00 98.98           H  
ATOM   1241 HG13 ILE A  86     -11.173   7.477   6.630  1.00 98.98           H  
ATOM   1242  CG2 ILE A  86     -11.763   6.833   3.282  1.00 98.98           C  
ATOM   1243 HG21 ILE A  86     -12.515   7.593   3.066  1.00 98.98           H  
ATOM   1244 HG22 ILE A  86     -12.250   5.880   3.490  1.00 98.98           H  
ATOM   1245 HG23 ILE A  86     -11.136   6.721   2.398  1.00 98.98           H  
ATOM   1246  CD1 ILE A  86     -12.804   8.525   5.758  1.00 98.98           C  
ATOM   1247 HD11 ILE A  86     -13.476   8.471   4.902  1.00 98.98           H  
ATOM   1248 HD12 ILE A  86     -13.397   8.488   6.672  1.00 98.98           H  
ATOM   1249 HD13 ILE A  86     -12.264   9.471   5.721  1.00 98.98           H  
ATOM   1250  N   MET A  87     -10.087   4.601   6.258  1.00 98.99           N  
ATOM   1251  H   MET A  87      -9.925   5.297   6.972  1.00 98.99           H  
ATOM   1252  CA  MET A  87     -10.363   3.229   6.685  1.00 98.99           C  
ATOM   1253  HA  MET A  87     -10.852   2.699   5.867  1.00 98.99           H  
ATOM   1254  C   MET A  87     -11.313   3.188   7.884  1.00 98.99           C  
ATOM   1255  CB  MET A  87      -9.035   2.513   6.976  1.00 98.99           C  
ATOM   1256  HB2 MET A  87      -8.374   2.645   6.119  1.00 98.99           H  
ATOM   1257  HB3 MET A  87      -8.557   2.954   7.851  1.00 98.99           H  
ATOM   1258  O   MET A  87     -11.170   3.966   8.831  1.00 98.99           O  
ATOM   1259  CG  MET A  87      -9.224   1.010   7.201  1.00 98.99           C  
ATOM   1260  HG2 MET A  87      -9.750   0.843   8.141  1.00 98.99           H  
ATOM   1261  HG3 MET A  87      -9.841   0.611   6.396  1.00 98.99           H  
ATOM   1262  SD  MET A  87      -7.667   0.088   7.227  1.00 98.99           S  
ATOM   1263  CE  MET A  87      -8.324  -1.601   7.282  1.00 98.99           C  
ATOM   1264  HE1 MET A  87      -7.501  -2.316   7.274  1.00 98.99           H  
ATOM   1265  HE2 MET A  87      -8.960  -1.777   6.415  1.00 98.99           H  
ATOM   1266  HE3 MET A  87      -8.909  -1.737   8.192  1.00 98.99           H  
ATOM   1267  N   ASP A  88     -12.264   2.256   7.833  1.00 98.94           N  
ATOM   1268  H   ASP A  88     -12.288   1.646   7.029  1.00 98.94           H  
ATOM   1269  CA  ASP A  88     -13.220   1.954   8.896  1.00 98.94           C  
ATOM   1270  HA  ASP A  88     -13.362   2.831   9.529  1.00 98.94           H  
ATOM   1271  C   ASP A  88     -12.721   0.794   9.762  1.00 98.94           C  
ATOM   1272  CB  ASP A  88     -14.571   1.594   8.268  1.00 98.94           C  
ATOM   1273  HB2 ASP A  88     -14.883   2.412   7.619  1.00 98.94           H  
ATOM   1274  HB3 ASP A  88     -14.434   0.722   7.628  1.00 98.94           H  
ATOM   1275  O   ASP A  88     -12.593  -0.338   9.294  1.00 98.94           O  
ATOM   1276  CG  ASP A  88     -15.659   1.280   9.311  1.00 98.94           C  
ATOM   1277  OD1 ASP A  88     -15.411   1.458  10.526  1.00 98.94           O  
ATOM   1278  OD2 ASP A  88     -16.721   0.753   8.911  1.00 98.94           O  
ATOM   1279  N   GLY A  89     -12.495   1.042  11.049  1.00 98.92           N  
ATOM   1280  H   GLY A  89     -12.711   1.956  11.421  1.00 98.92           H  
ATOM   1281  CA  GLY A  89     -12.066   0.013  11.987  1.00 98.92           C  
ATOM   1282  HA2 GLY A  89     -11.210  -0.508  11.557  1.00 98.92           H  
ATOM   1283  HA3 GLY A  89     -11.769   0.490  12.921  1.00 98.92           H  
ATOM   1284  C   GLY A  89     -13.135  -1.031  12.306  1.00 98.92           C  
ATOM   1285  O   GLY A  89     -12.785  -2.126  12.753  1.00 98.92           O  
ATOM   1286  N   LYS A  90     -14.420  -0.740  12.073  1.00 98.54           N  
ATOM   1287  H   LYS A  90     -14.637   0.162  11.674  1.00 98.54           H  
ATOM   1288  CA  LYS A  90     -15.529  -1.663  12.353  1.00 98.54           C  
ATOM   1289  HA  LYS A  90     -15.352  -2.154  13.310  1.00 98.54           H  
ATOM   1290  C   LYS A  90     -15.633  -2.766  11.309  1.00 98.54           C  
ATOM   1291  CB  LYS A  90     -16.825  -0.846  12.432  1.00 98.54           C  
ATOM   1292  HB2 LYS A  90     -16.672  -0.028  13.136  1.00 98.54           H  
ATOM   1293  HB3 LYS A  90     -17.033  -0.410  11.454  1.00 98.54           H  
ATOM   1294  O   LYS A  90     -15.802  -3.933  11.658  1.00 98.54           O  
ATOM   1295  CG  LYS A  90     -18.045  -1.664  12.878  1.00 98.54           C  
ATOM   1296  HG2 LYS A  90     -17.868  -2.043  13.885  1.00 98.54           H  
ATOM   1297  HG3 LYS A  90     -18.217  -2.501  12.201  1.00 98.54           H  
ATOM   1298  CD  LYS A  90     -19.276  -0.750  12.877  1.00 98.54           C  
ATOM   1299  HD2 LYS A  90     -19.542  -0.503  11.849  1.00 98.54           H  
ATOM   1300  HD3 LYS A  90     -19.014   0.178  13.385  1.00 98.54           H  
ATOM   1301  CE  LYS A  90     -20.474  -1.384  13.590  1.00 98.54           C  
ATOM   1302  HE2 LYS A  90     -20.103  -1.896  14.478  1.00 98.54           H  
ATOM   1303  HE3 LYS A  90     -20.939  -2.116  12.930  1.00 98.54           H  
ATOM   1304  NZ  LYS A  90     -21.445  -0.333  14.008  1.00 98.54           N  
ATOM   1305  HZ1 LYS A  90     -21.011   0.320  14.645  1.00 98.54           H  
ATOM   1306  HZ2 LYS A  90     -22.236  -0.700  14.517  1.00 98.54           H  
ATOM   1307  HZ3 LYS A  90     -21.766   0.222  13.228  1.00 98.54           H  
ATOM   1308  N   THR A  91     -15.558  -2.388  10.038  1.00 98.32           N  
ATOM   1309  H   THR A  91     -15.463  -1.401   9.851  1.00 98.32           H  
ATOM   1310  CA  THR A  91     -15.754  -3.281   8.882  1.00 98.32           C  
ATOM   1311  HA  THR A  91     -16.251  -4.197   9.202  1.00 98.32           H  
ATOM   1312  C   THR A  91     -14.441  -3.692   8.212  1.00 98.32           C  
ATOM   1313  CB  THR A  91     -16.649  -2.593   7.845  1.00 98.32           C  
ATOM   1314  HB  THR A  91     -16.765  -3.252   6.984  1.00 98.32           H  
ATOM   1315  O   THR A  91     -14.422  -4.604   7.379  1.00 98.32           O  
ATOM   1316  CG2 THR A  91     -18.037  -2.248   8.385  1.00 98.32           C  
ATOM   1317 HG21 THR A  91     -18.619  -1.794   7.583  1.00 98.32           H  
ATOM   1318 HG22 THR A  91     -18.535  -3.159   8.719  1.00 98.32           H  
ATOM   1319 HG23 THR A  91     -17.970  -1.543   9.213  1.00 98.32           H  
ATOM   1320  OG1 THR A  91     -16.013  -1.409   7.436  1.00 98.32           O  
ATOM   1321  HG1 THR A  91     -16.454  -0.660   7.843  1.00 98.32           H  
ATOM   1322  N   LEU A  92     -13.337  -3.022   8.561  1.00 98.72           N  
ATOM   1323  H   LEU A  92     -13.443  -2.246   9.198  1.00 98.72           H  
ATOM   1324  CA  LEU A  92     -12.049  -3.084   7.867  1.00 98.72           C  
ATOM   1325  HA  LEU A  92     -11.409  -2.329   8.323  1.00 98.72           H  
ATOM   1326  C   LEU A  92     -12.143  -2.675   6.391  1.00 98.72           C  
ATOM   1327  CB  LEU A  92     -11.366  -4.453   8.075  1.00 98.72           C  
ATOM   1328  HB2 LEU A  92     -11.913  -5.207   7.510  1.00 98.72           H  
ATOM   1329  HB3 LEU A  92     -10.360  -4.398   7.659  1.00 98.72           H  
ATOM   1330  O   LEU A  92     -11.256  -3.010   5.609  1.00 98.72           O  
ATOM   1331  CG  LEU A  92     -11.258  -4.918   9.536  1.00 98.72           C  
ATOM   1332  HG  LEU A  92     -12.253  -5.001   9.975  1.00 98.72           H  
ATOM   1333  CD1 LEU A  92     -10.611  -6.304   9.574  1.00 98.72           C  
ATOM   1334 HD11 LEU A  92     -10.546  -6.648  10.606  1.00 98.72           H  
ATOM   1335 HD12 LEU A  92     -11.216  -7.007   9.001  1.00 98.72           H  
ATOM   1336 HD13 LEU A  92      -9.609  -6.256   9.146  1.00 98.72           H  
ATOM   1337  CD2 LEU A  92     -10.417  -3.967  10.388  1.00 98.72           C  
ATOM   1338 HD21 LEU A  92      -9.420  -3.855   9.964  1.00 98.72           H  
ATOM   1339 HD22 LEU A  92     -10.893  -2.987  10.434  1.00 98.72           H  
ATOM   1340 HD23 LEU A  92     -10.345  -4.355  11.404  1.00 98.72           H  
ATOM   1341  N   GLU A  93     -13.227  -2.023   5.966  1.00 98.81           N  
ATOM   1342  H   GLU A  93     -13.929  -1.749   6.639  1.00 98.81           H  
ATOM   1343  CA  GLU A  93     -13.331  -1.439   4.630  1.00 98.81           C  
ATOM   1344  HA  GLU A  93     -12.963  -2.160   3.900  1.00 98.81           H  
ATOM   1345  C   GLU A  93     -12.438  -0.202   4.529  1.00 98.81           C  
ATOM   1346  CB  GLU A  93     -14.786  -1.119   4.259  1.00 98.81           C  
ATOM   1347  HB2 GLU A  93     -15.224  -0.470   5.017  1.00 98.81           H  
ATOM   1348  HB3 GLU A  93     -14.797  -0.594   3.304  1.00 98.81           H  
ATOM   1349  O   GLU A  93     -12.232   0.531   5.499  1.00 98.81           O  
ATOM   1350  CG  GLU A  93     -15.609  -2.406   4.108  1.00 98.81           C  
ATOM   1351  HG2 GLU A  93     -15.611  -2.954   5.050  1.00 98.81           H  
ATOM   1352  HG3 GLU A  93     -15.113  -3.037   3.371  1.00 98.81           H  
ATOM   1353  CD  GLU A  93     -17.059  -2.155   3.668  1.00 98.81           C  
ATOM   1354  OE1 GLU A  93     -17.529  -2.962   2.835  1.00 98.81           O  
ATOM   1355  OE2 GLU A  93     -17.708  -1.224   4.200  1.00 98.81           O  
ATOM   1356  N   ALA A  94     -11.885   0.016   3.341  1.00 98.96           N  
ATOM   1357  H   ALA A  94     -12.162  -0.544   2.548  1.00 98.96           H  
ATOM   1358  CA  ALA A  94     -10.948   1.092   3.080  1.00 98.96           C  
ATOM   1359  HA  ALA A  94     -11.112   1.898   3.796  1.00 98.96           H  
ATOM   1360  C   ALA A  94     -11.165   1.651   1.676  1.00 98.96           C  
ATOM   1361  CB  ALA A  94      -9.522   0.569   3.264  1.00 98.96           C  
ATOM   1362  HB1 ALA A  94      -8.824   1.392   3.113  1.00 98.96           H  
ATOM   1363  HB2 ALA A  94      -9.393   0.173   4.271  1.00 98.96           H  
ATOM   1364  HB3 ALA A  94      -9.317  -0.221   2.541  1.00 98.96           H  
ATOM   1365  O   ALA A  94     -11.589   0.928   0.776  1.00 98.96           O  
ATOM   1366  N   GLY A  95     -10.838   2.925   1.499  1.00 98.96           N  
ATOM   1367  H   GLY A  95     -10.489   3.444   2.293  1.00 98.96           H  
ATOM   1368  CA  GLY A  95     -10.818   3.594   0.208  1.00 98.96           C  
ATOM   1369  HA2 GLY A  95     -11.710   4.208   0.088  1.00 98.96           H  
ATOM   1370  HA3 GLY A  95     -10.811   2.858  -0.596  1.00 98.96           H  
ATOM   1371  C   GLY A  95      -9.591   4.485   0.104  1.00 98.96           C  
ATOM   1372  O   GLY A  95      -9.194   5.117   1.082  1.00 98.96           O  
ATOM   1373  N   ALA A  96      -8.980   4.518  -1.070  1.00 98.98           N  
ATOM   1374  H   ALA A  96      -9.300   3.876  -1.781  1.00 98.98           H  
ATOM   1375  CA  ALA A  96      -7.740   5.219  -1.337  1.00 98.98           C  
ATOM   1376  HA  ALA A  96      -7.683   6.086  -0.678  1.00 98.98           H  
ATOM   1377  C   ALA A  96      -7.684   5.721  -2.779  1.00 98.98           C  
ATOM   1378  CB  ALA A  96      -6.557   4.298  -1.028  1.00 98.98           C  
ATOM   1379  HB1 ALA A  96      -5.626   4.821  -1.250  1.00 98.98           H  
ATOM   1380  HB2 ALA A  96      -6.615   3.395  -1.636  1.00 98.98           H  
ATOM   1381  HB3 ALA A  96      -6.565   4.020   0.026  1.00 98.98           H  
ATOM   1382  O   ALA A  96      -8.209   5.108  -3.714  1.00 98.98           O  
ATOM   1383  N   VAL A  97      -7.013   6.852  -2.949  1.00 98.95           N  
ATOM   1384  H   VAL A  97      -6.589   7.271  -2.133  1.00 98.95           H  
ATOM   1385  CA  VAL A  97      -6.826   7.539  -4.223  1.00 98.95           C  
ATOM   1386  HA  VAL A  97      -7.004   6.825  -5.027  1.00 98.95           H  
ATOM   1387  C   VAL A  97      -5.388   8.025  -4.327  1.00 98.95           C  
ATOM   1388  CB  VAL A  97      -7.834   8.688  -4.406  1.00 98.95           C  
ATOM   1389  HB  VAL A  97      -7.635   9.160  -5.369  1.00 98.95           H  
ATOM   1390  O   VAL A  97      -4.835   8.522  -3.346  1.00 98.95           O  
ATOM   1391  CG1 VAL A  97      -9.273   8.160  -4.439  1.00 98.95           C  
ATOM   1392 HG11 VAL A  97      -9.377   7.419  -5.231  1.00 98.95           H  
ATOM   1393 HG12 VAL A  97      -9.970   8.979  -4.617  1.00 98.95           H  
ATOM   1394 HG13 VAL A  97      -9.531   7.697  -3.486  1.00 98.95           H  
ATOM   1395  CG2 VAL A  97      -7.732   9.757  -3.308  1.00 98.95           C  
ATOM   1396 HG21 VAL A  97      -7.742   9.291  -2.323  1.00 98.95           H  
ATOM   1397 HG22 VAL A  97      -8.573  10.448  -3.357  1.00 98.95           H  
ATOM   1398 HG23 VAL A  97      -6.806  10.321  -3.421  1.00 98.95           H  
ATOM   1399  N   ALA A  98      -4.775   7.899  -5.501  1.00 98.81           N  
ATOM   1400  H   ALA A  98      -5.262   7.441  -6.259  1.00 98.81           H  
ATOM   1401  CA  ALA A  98      -3.418   8.389  -5.740  1.00 98.81           C  
ATOM   1402  HA  ALA A  98      -3.167   9.128  -4.979  1.00 98.81           H  
ATOM   1403  C   ALA A  98      -3.288   9.096  -7.091  1.00 98.81           C  
ATOM   1404  CB  ALA A  98      -2.423   7.232  -5.604  1.00 98.81           C  
ATOM   1405  HB1 ALA A  98      -1.412   7.597  -5.783  1.00 98.81           H  
ATOM   1406  HB2 ALA A  98      -2.658   6.449  -6.324  1.00 98.81           H  
ATOM   1407  HB3 ALA A  98      -2.471   6.835  -4.590  1.00 98.81           H  
ATOM   1408  O   ALA A  98      -3.927   8.714  -8.075  1.00 98.81           O  
ATOM   1409  N   GLY A  99      -2.436  10.118  -7.146  1.00 98.08           N  
ATOM   1410  H   GLY A  99      -1.951  10.369  -6.297  1.00 98.08           H  
ATOM   1411  CA  GLY A  99      -2.149  10.871  -8.366  1.00 98.08           C  
ATOM   1412  HA2 GLY A  99      -1.858  10.180  -9.157  1.00 98.08           H  
ATOM   1413  HA3 GLY A  99      -1.315  11.545  -8.170  1.00 98.08           H  
ATOM   1414  C   GLY A  99      -3.327  11.709  -8.868  1.00 98.08           C  
ATOM   1415  O   GLY A  99      -3.463  11.907 -10.074  1.00 98.08           O  
ATOM   1416  N   LEU A 100      -4.199  12.190  -7.975  1.00 98.44           N  
ATOM   1417  H   LEU A 100      -4.022  12.033  -6.993  1.00 98.44           H  
ATOM   1418  CA  LEU A 100      -5.318  13.048  -8.365  1.00 98.44           C  
ATOM   1419  HA  LEU A 100      -5.791  12.620  -9.249  1.00 98.44           H  
ATOM   1420  C   LEU A 100      -4.846  14.456  -8.720  1.00 98.44           C  
ATOM   1421  CB  LEU A 100      -6.355  13.156  -7.242  1.00 98.44           C  
ATOM   1422  HB2 LEU A 100      -5.876  13.607  -6.373  1.00 98.44           H  
ATOM   1423  HB3 LEU A 100      -7.139  13.835  -7.578  1.00 98.44           H  
ATOM   1424  O   LEU A 100      -4.027  15.039  -8.013  1.00 98.44           O  
ATOM   1425  CG  LEU A 100      -7.011  11.843  -6.803  1.00 98.44           C  
ATOM   1426  HG  LEU A 100      -6.272  11.203  -6.320  1.00 98.44           H  
ATOM   1427  CD1 LEU A 100      -8.085  12.223  -5.787  1.00 98.44           C  
ATOM   1428 HD11 LEU A 100      -7.631  12.775  -4.964  1.00 98.44           H  
ATOM   1429 HD12 LEU A 100      -8.533  11.317  -5.380  1.00 98.44           H  
ATOM   1430 HD13 LEU A 100      -8.860  12.831  -6.253  1.00 98.44           H  
ATOM   1431  CD2 LEU A 100      -7.658  11.079  -7.962  1.00 98.44           C  
ATOM   1432 HD21 LEU A 100      -8.192  10.213  -7.572  1.00 98.44           H  
ATOM   1433 HD22 LEU A 100      -8.356  11.720  -8.500  1.00 98.44           H  
ATOM   1434 HD23 LEU A 100      -6.887  10.719  -8.644  1.00 98.44           H  
ATOM   1435  N   GLN A 101      -5.457  15.045  -9.745  1.00 98.08           N  
ATOM   1436  H   GLN A 101      -6.104  14.500 -10.298  1.00 98.08           H  
ATOM   1437  CA  GLN A 101      -5.263  16.445 -10.117  1.00 98.08           C  
ATOM   1438  HA  GLN A 101      -4.671  16.943  -9.349  1.00 98.08           H  
ATOM   1439  C   GLN A 101      -6.616  17.154 -10.204  1.00 98.08           C  
ATOM   1440  CB  GLN A 101      -4.487  16.561 -11.438  1.00 98.08           C  
ATOM   1441  HB2 GLN A 101      -4.311  17.619 -11.632  1.00 98.08           H  
ATOM   1442  HB3 GLN A 101      -5.090  16.160 -12.252  1.00 98.08           H  
ATOM   1443  O   GLN A 101      -7.596  16.600 -10.705  1.00 98.08           O  
ATOM   1444  CG  GLN A 101      -3.131  15.831 -11.417  1.00 98.08           C  
ATOM   1445  HG2 GLN A 101      -3.298  14.754 -11.395  1.00 98.08           H  
ATOM   1446  HG3 GLN A 101      -2.581  16.102 -10.516  1.00 98.08           H  
ATOM   1447  CD  GLN A 101      -2.257  16.145 -12.629  1.00 98.08           C  
ATOM   1448  NE2 GLN A 101      -1.024  15.682 -12.648  1.00 98.08           N  
ATOM   1449 HE21 GLN A 101      -0.680  15.064 -11.927  1.00 98.08           H  
ATOM   1450 HE22 GLN A 101      -0.477  15.837 -13.483  1.00 98.08           H  
ATOM   1451  OE1 GLN A 101      -2.644  16.830 -13.564  1.00 98.08           O  
ATOM   1452  N   GLY A 102      -6.689  18.384  -9.695  1.00 98.48           N  
ATOM   1453  H   GLY A 102      -5.851  18.786  -9.301  1.00 98.48           H  
ATOM   1454  CA  GLY A 102      -7.880  19.234  -9.783  1.00 98.48           C  
ATOM   1455  HA2 GLY A 102      -7.587  20.269  -9.611  1.00 98.48           H  
ATOM   1456  HA3 GLY A 102      -8.270  19.175 -10.799  1.00 98.48           H  
ATOM   1457  C   GLY A 102      -9.031  18.891  -8.828  1.00 98.48           C  
ATOM   1458  O   GLY A 102      -9.892  19.741  -8.615  1.00 98.48           O  
ATOM   1459  N   VAL A 103      -9.069  17.697  -8.226  1.00 98.71           N  
ATOM   1460  H   VAL A 103      -8.356  17.023  -8.464  1.00 98.71           H  
ATOM   1461  CA  VAL A 103     -10.096  17.318  -7.236  1.00 98.71           C  
ATOM   1462  HA  VAL A 103     -11.078  17.549  -7.649  1.00 98.71           H  
ATOM   1463  C   VAL A 103      -9.900  18.136  -5.961  1.00 98.71           C  
ATOM   1464  CB  VAL A 103     -10.057  15.808  -6.916  1.00 98.71           C  
ATOM   1465  HB  VAL A 103      -9.086  15.552  -6.492  1.00 98.71           H  
ATOM   1466  O   VAL A 103      -8.828  18.090  -5.363  1.00 98.71           O  
ATOM   1467  CG1 VAL A 103     -11.153  15.417  -5.912  1.00 98.71           C  
ATOM   1468 HG11 VAL A 103     -10.971  15.890  -4.948  1.00 98.71           H  
ATOM   1469 HG12 VAL A 103     -11.139  14.339  -5.754  1.00 98.71           H  
ATOM   1470 HG13 VAL A 103     -12.134  15.708  -6.288  1.00 98.71           H  
ATOM   1471  CG2 VAL A 103     -10.268  14.973  -8.185  1.00 98.71           C  
ATOM   1472 HG21 VAL A 103     -11.238  15.209  -8.622  1.00 98.71           H  
ATOM   1473 HG22 VAL A 103     -10.238  13.911  -7.942  1.00 98.71           H  
ATOM   1474 HG23 VAL A 103      -9.484  15.176  -8.915  1.00 98.71           H  
ATOM   1475  N   LYS A 104     -10.927  18.879  -5.531  1.00 98.80           N  
ATOM   1476  H   LYS A 104     -11.776  18.887  -6.079  1.00 98.80           H  
ATOM   1477  CA  LYS A 104     -10.817  19.798  -4.386  1.00 98.80           C  
ATOM   1478  HA  LYS A 104     -10.010  20.505  -4.581  1.00 98.80           H  
ATOM   1479  C   LYS A 104     -10.457  19.084  -3.083  1.00 98.80           C  
ATOM   1480  CB  LYS A 104     -12.131  20.572  -4.226  1.00 98.80           C  
ATOM   1481  HB2 LYS A 104     -12.934  19.875  -3.990  1.00 98.80           H  
ATOM   1482  HB3 LYS A 104     -12.371  21.058  -5.172  1.00 98.80           H  
ATOM   1483  O   LYS A 104      -9.588  19.556  -2.358  1.00 98.80           O  
ATOM   1484  CG  LYS A 104     -12.032  21.629  -3.115  1.00 98.80           C  
ATOM   1485  HG2 LYS A 104     -11.830  21.148  -2.158  1.00 98.80           H  
ATOM   1486  HG3 LYS A 104     -11.215  22.316  -3.335  1.00 98.80           H  
ATOM   1487  CD  LYS A 104     -13.342  22.411  -3.017  1.00 98.80           C  
ATOM   1488  HD2 LYS A 104     -14.171  21.708  -2.936  1.00 98.80           H  
ATOM   1489  HD3 LYS A 104     -13.447  22.993  -3.933  1.00 98.80           H  
ATOM   1490  CE  LYS A 104     -13.361  23.358  -1.814  1.00 98.80           C  
ATOM   1491  HE2 LYS A 104     -14.130  24.116  -1.961  1.00 98.80           H  
ATOM   1492  HE3 LYS A 104     -12.392  23.852  -1.753  1.00 98.80           H  
ATOM   1493  NZ  LYS A 104     -13.621  22.614  -0.562  1.00 98.80           N  
ATOM   1494  HZ1 LYS A 104     -14.434  22.015  -0.561  1.00 98.80           H  
ATOM   1495  HZ2 LYS A 104     -13.571  23.150   0.293  1.00 98.80           H  
ATOM   1496  HZ3 LYS A 104     -12.852  21.990  -0.365  1.00 98.80           H  
ATOM   1497  N   ASN A 105     -11.147  17.978  -2.799  1.00 98.91           N  
ATOM   1498  H   ASN A 105     -11.813  17.647  -3.482  1.00 98.91           H  
ATOM   1499  CA  ASN A 105     -11.029  17.244  -1.542  1.00 98.91           C  
ATOM   1500  HA  ASN A 105     -10.182  17.637  -0.979  1.00 98.91           H  
ATOM   1501  C   ASN A 105     -10.753  15.749  -1.793  1.00 98.91           C  
ATOM   1502  CB  ASN A 105     -12.292  17.480  -0.694  1.00 98.91           C  
ATOM   1503  HB2 ASN A 105     -13.180  17.208  -1.265  1.00 98.91           H  
ATOM   1504  HB3 ASN A 105     -12.228  16.844   0.189  1.00 98.91           H  
ATOM   1505  O   ASN A 105     -11.702  14.960  -1.866  1.00 98.91           O  
ATOM   1506  CG  ASN A 105     -12.417  18.911  -0.209  1.00 98.91           C  
ATOM   1507  ND2 ASN A 105     -11.532  19.309   0.671  1.00 98.91           N  
ATOM   1508 HD21 ASN A 105     -11.490  20.279   0.948  1.00 98.91           H  
ATOM   1509 HD22 ASN A 105     -10.832  18.652   0.984  1.00 98.91           H  
ATOM   1510  OD1 ASN A 105     -13.293  19.665  -0.632  1.00 98.91           O  
ATOM   1511  N   PRO A 106      -9.477  15.353  -1.968  1.00 98.93           N  
ATOM   1512  CA  PRO A 106      -9.066  13.960  -2.157  1.00 98.93           C  
ATOM   1513  HA  PRO A 106      -9.372  13.641  -3.153  1.00 98.93           H  
ATOM   1514  C   PRO A 106      -9.642  12.973  -1.131  1.00 98.93           C  
ATOM   1515  CB  PRO A 106      -7.537  13.991  -2.090  1.00 98.93           C  
ATOM   1516  HB2 PRO A 106      -7.082  13.192  -2.676  1.00 98.93           H  
ATOM   1517  HB3 PRO A 106      -7.206  13.934  -1.053  1.00 98.93           H  
ATOM   1518  O   PRO A 106     -10.090  11.895  -1.524  1.00 98.93           O  
ATOM   1519  CG  PRO A 106      -7.189  15.373  -2.633  1.00 98.93           C  
ATOM   1520  HG2 PRO A 106      -6.233  15.726  -2.247  1.00 98.93           H  
ATOM   1521  HG3 PRO A 106      -7.197  15.358  -3.723  1.00 98.93           H  
ATOM   1522  CD  PRO A 106      -8.328  16.242  -2.118  1.00 98.93           C  
ATOM   1523  HD2 PRO A 106      -8.527  17.039  -2.835  1.00 98.93           H  
ATOM   1524  HD3 PRO A 106      -8.056  16.673  -1.155  1.00 98.93           H  
ATOM   1525  N   VAL A 107      -9.708  13.332   0.159  1.00 98.97           N  
ATOM   1526  H   VAL A 107      -9.271  14.197   0.444  1.00 98.97           H  
ATOM   1527  CA  VAL A 107     -10.243  12.436   1.205  1.00 98.97           C  
ATOM   1528  HA  VAL A 107      -9.679  11.505   1.159  1.00 98.97           H  
ATOM   1529  C   VAL A 107     -11.714  12.079   0.985  1.00 98.97           C  
ATOM   1530  CB  VAL A 107     -10.040  13.036   2.608  1.00 98.97           C  
ATOM   1531  HB  VAL A 107      -9.019  13.416   2.664  1.00 98.97           H  
ATOM   1532  O   VAL A 107     -12.126  10.954   1.258  1.00 98.97           O  
ATOM   1533  CG1 VAL A 107     -11.009  14.183   2.932  1.00 98.97           C  
ATOM   1534 HG11 VAL A 107     -10.988  14.929   2.137  1.00 98.97           H  
ATOM   1535 HG12 VAL A 107     -12.025  13.810   3.056  1.00 98.97           H  
ATOM   1536 HG13 VAL A 107     -10.714  14.661   3.866  1.00 98.97           H  
ATOM   1537  CG2 VAL A 107     -10.191  11.955   3.684  1.00 98.97           C  
ATOM   1538 HG21 VAL A 107      -9.481  11.149   3.499  1.00 98.97           H  
ATOM   1539 HG22 VAL A 107      -9.986  12.380   4.667  1.00 98.97           H  
ATOM   1540 HG23 VAL A 107     -11.201  11.547   3.685  1.00 98.97           H  
ATOM   1541  N   LEU A 108     -12.508  13.007   0.440  1.00 98.94           N  
ATOM   1542  H   LEU A 108     -12.097  13.887   0.165  1.00 98.94           H  
ATOM   1543  CA  LEU A 108     -13.916  12.744   0.144  1.00 98.94           C  
ATOM   1544  HA  LEU A 108     -14.370  12.253   1.005  1.00 98.94           H  
ATOM   1545  C   LEU A 108     -14.058  11.773  -1.031  1.00 98.94           C  
ATOM   1546  CB  LEU A 108     -14.672  14.055  -0.136  1.00 98.94           C  
ATOM   1547  HB2 LEU A 108     -14.248  14.519  -1.027  1.00 98.94           H  
ATOM   1548  HB3 LEU A 108     -15.708  13.793  -0.349  1.00 98.94           H  
ATOM   1549  O   LEU A 108     -14.990  10.972  -1.045  1.00 98.94           O  
ATOM   1550  CG  LEU A 108     -14.678  15.095   0.996  1.00 98.94           C  
ATOM   1551  HG  LEU A 108     -13.664  15.458   1.160  1.00 98.94           H  
ATOM   1552  CD1 LEU A 108     -15.570  16.274   0.600  1.00 98.94           C  
ATOM   1553 HD11 LEU A 108     -16.606  15.946   0.520  1.00 98.94           H  
ATOM   1554 HD12 LEU A 108     -15.494  17.056   1.355  1.00 98.94           H  
ATOM   1555 HD13 LEU A 108     -15.247  16.679  -0.359  1.00 98.94           H  
ATOM   1556  CD2 LEU A 108     -15.202  14.527   2.310  1.00 98.94           C  
ATOM   1557 HD21 LEU A 108     -16.180  14.068   2.167  1.00 98.94           H  
ATOM   1558 HD22 LEU A 108     -14.492  13.775   2.656  1.00 98.94           H  
ATOM   1559 HD23 LEU A 108     -15.264  15.315   3.060  1.00 98.94           H  
ATOM   1560  N   LEU A 109     -13.128  11.808  -1.993  1.00 98.94           N  
ATOM   1561  H   LEU A 109     -12.358  12.456  -1.902  1.00 98.94           H  
ATOM   1562  CA  LEU A 109     -13.099  10.824  -3.072  1.00 98.94           C  
ATOM   1563  HA  LEU A 109     -14.117  10.732  -3.453  1.00 98.94           H  
ATOM   1564  C   LEU A 109     -12.686   9.445  -2.549  1.00 98.94           C  
ATOM   1565  CB  LEU A 109     -12.179  11.297  -4.210  1.00 98.94           C  
ATOM   1566  HB2 LEU A 109     -11.142  11.229  -3.881  1.00 98.94           H  
ATOM   1567  HB3 LEU A 109     -12.395  12.341  -4.438  1.00 98.94           H  
ATOM   1568  O   LEU A 109     -13.315   8.456  -2.906  1.00 98.94           O  
ATOM   1569  CG  LEU A 109     -12.359  10.456  -5.491  1.00 98.94           C  
ATOM   1570  HG  LEU A 109     -12.240   9.395  -5.271  1.00 98.94           H  
ATOM   1571  CD1 LEU A 109     -13.738  10.678  -6.111  1.00 98.94           C  
ATOM   1572 HD11 LEU A 109     -14.503  10.192  -5.505  1.00 98.94           H  
ATOM   1573 HD12 LEU A 109     -13.780  10.248  -7.111  1.00 98.94           H  
ATOM   1574 HD13 LEU A 109     -13.951  11.745  -6.177  1.00 98.94           H  
ATOM   1575  CD2 LEU A 109     -11.310  10.840  -6.531  1.00 98.94           C  
ATOM   1576 HD21 LEU A 109     -11.323  11.916  -6.705  1.00 98.94           H  
ATOM   1577 HD22 LEU A 109     -11.493  10.300  -7.460  1.00 98.94           H  
ATOM   1578 HD23 LEU A 109     -10.326  10.534  -6.177  1.00 98.94           H  
ATOM   1579  N   ALA A 110     -11.685   9.377  -1.666  1.00 98.96           N  
ATOM   1580  H   ALA A 110     -11.184  10.223  -1.433  1.00 98.96           H  
ATOM   1581  CA  ALA A 110     -11.311   8.134  -0.990  1.00 98.96           C  
ATOM   1582  HA  ALA A 110     -11.023   7.397  -1.740  1.00 98.96           H  
ATOM   1583  C   ALA A 110     -12.491   7.543  -0.197  1.00 98.96           C  
ATOM   1584  CB  ALA A 110     -10.100   8.414  -0.092  1.00 98.96           C  
ATOM   1585  HB1 ALA A 110      -9.768   7.485   0.372  1.00 98.96           H  
ATOM   1586  HB2 ALA A 110      -9.280   8.822  -0.683  1.00 98.96           H  
ATOM   1587  HB3 ALA A 110     -10.362   9.120   0.696  1.00 98.96           H  
ATOM   1588  O   ALA A 110     -12.744   6.341  -0.260  1.00 98.96           O  
ATOM   1589  N   TYR A 111     -13.267   8.389   0.486  1.00 98.93           N  
ATOM   1590  H   TYR A 111     -12.979   9.354   0.556  1.00 98.93           H  
ATOM   1591  CA  TYR A 111     -14.478   7.969   1.190  1.00 98.93           C  
ATOM   1592  HA  TYR A 111     -14.222   7.141   1.851  1.00 98.93           H  
ATOM   1593  C   TYR A 111     -15.557   7.434   0.245  1.00 98.93           C  
ATOM   1594  CB  TYR A 111     -14.996   9.143   2.030  1.00 98.93           C  
ATOM   1595  HB2 TYR A 111     -15.296   9.954   1.367  1.00 98.93           H  
ATOM   1596  HB3 TYR A 111     -14.185   9.515   2.655  1.00 98.93           H  
ATOM   1597  O   TYR A 111     -16.166   6.403   0.522  1.00 98.93           O  
ATOM   1598  CG  TYR A 111     -16.153   8.780   2.936  1.00 98.93           C  
ATOM   1599  CD1 TYR A 111     -17.373   9.483   2.870  1.00 98.93           C  
ATOM   1600  HD1 TYR A 111     -17.494  10.280   2.152  1.00 98.93           H  
ATOM   1601  CD2 TYR A 111     -15.993   7.744   3.871  1.00 98.93           C  
ATOM   1602  HD2 TYR A 111     -15.059   7.207   3.936  1.00 98.93           H  
ATOM   1603  CE1 TYR A 111     -18.436   9.137   3.729  1.00 98.93           C  
ATOM   1604  HE1 TYR A 111     -19.377   9.665   3.683  1.00 98.93           H  
ATOM   1605  CE2 TYR A 111     -17.031   7.441   4.760  1.00 98.93           C  
ATOM   1606  HE2 TYR A 111     -16.856   6.711   5.537  1.00 98.93           H  
ATOM   1607  OH  TYR A 111     -19.274   7.779   5.528  1.00 98.93           O  
ATOM   1608  HH  TYR A 111     -18.963   7.269   6.279  1.00 98.93           H  
ATOM   1609  CZ  TYR A 111     -18.264   8.112   4.681  1.00 98.93           C  
ATOM   1610  N   ASP A 112     -15.767   8.079  -0.901  1.00 98.87           N  
ATOM   1611  H   ASP A 112     -15.267   8.938  -1.081  1.00 98.87           H  
ATOM   1612  CA  ASP A 112     -16.713   7.593  -1.906  1.00 98.87           C  
ATOM   1613  HA  ASP A 112     -17.670   7.406  -1.417  1.00 98.87           H  
ATOM   1614  C   ASP A 112     -16.270   6.268  -2.541  1.00 98.87           C  
ATOM   1615  CB  ASP A 112     -16.937   8.692  -2.940  1.00 98.87           C  
ATOM   1616  HB2 ASP A 112     -17.304   9.560  -2.393  1.00 98.87           H  
ATOM   1617  HB3 ASP A 112     -15.997   8.943  -3.432  1.00 98.87           H  
ATOM   1618  O   ASP A 112     -17.110   5.397  -2.754  1.00 98.87           O  
ATOM   1619  CG  ASP A 112     -17.985   8.307  -3.980  1.00 98.87           C  
ATOM   1620  OD1 ASP A 112     -17.623   7.770  -5.045  1.00 98.87           O  
ATOM   1621  OD2 ASP A 112     -19.189   8.515  -3.726  1.00 98.87           O  
ATOM   1622  N   VAL A 113     -14.966   6.069  -2.759  1.00 98.70           N  
ATOM   1623  H   VAL A 113     -14.334   6.836  -2.580  1.00 98.70           H  
ATOM   1624  CA  VAL A 113     -14.405   4.789  -3.227  1.00 98.70           C  
ATOM   1625  HA  VAL A 113     -14.870   4.537  -4.181  1.00 98.70           H  
ATOM   1626  C   VAL A 113     -14.745   3.658  -2.258  1.00 98.70           C  
ATOM   1627  CB  VAL A 113     -12.887   4.902  -3.463  1.00 98.70           C  
ATOM   1628  HB  VAL A 113     -12.419   5.384  -2.605  1.00 98.70           H  
ATOM   1629  O   VAL A 113     -15.286   2.646  -2.703  1.00 98.70           O  
ATOM   1630  CG1 VAL A 113     -12.185   3.557  -3.697  1.00 98.70           C  
ATOM   1631 HG11 VAL A 113     -12.646   3.026  -4.530  1.00 98.70           H  
ATOM   1632 HG12 VAL A 113     -12.243   2.935  -2.804  1.00 98.70           H  
ATOM   1633 HG13 VAL A 113     -11.132   3.726  -3.919  1.00 98.70           H  
ATOM   1634  CG2 VAL A 113     -12.631   5.763  -4.702  1.00 98.70           C  
ATOM   1635 HG21 VAL A 113     -12.920   5.207  -5.594  1.00 98.70           H  
ATOM   1636 HG22 VAL A 113     -11.574   6.024  -4.743  1.00 98.70           H  
ATOM   1637 HG23 VAL A 113     -13.214   6.684  -4.668  1.00 98.70           H  
ATOM   1638  N   LEU A 114     -14.526   3.866  -0.952  1.00 98.51           N  
ATOM   1639  H   LEU A 114     -14.089   4.735  -0.680  1.00 98.51           H  
ATOM   1640  CA  LEU A 114     -14.885   2.910   0.104  1.00 98.51           C  
ATOM   1641  HA  LEU A 114     -14.337   1.982  -0.059  1.00 98.51           H  
ATOM   1642  C   LEU A 114     -16.382   2.580   0.073  1.00 98.51           C  
ATOM   1643  CB  LEU A 114     -14.469   3.515   1.465  1.00 98.51           C  
ATOM   1644  HB2 LEU A 114     -15.020   4.439   1.636  1.00 98.51           H  
ATOM   1645  HB3 LEU A 114     -13.417   3.789   1.387  1.00 98.51           H  
ATOM   1646  O   LEU A 114     -16.775   1.422   0.146  1.00 98.51           O  
ATOM   1647  CG  LEU A 114     -14.630   2.613   2.708  1.00 98.51           C  
ATOM   1648  HG  LEU A 114     -14.240   1.618   2.494  1.00 98.51           H  
ATOM   1649  CD1 LEU A 114     -13.828   3.218   3.865  1.00 98.51           C  
ATOM   1650 HD11 LEU A 114     -13.858   2.551   4.727  1.00 98.51           H  
ATOM   1651 HD12 LEU A 114     -14.240   4.188   4.143  1.00 98.51           H  
ATOM   1652 HD13 LEU A 114     -12.787   3.353   3.571  1.00 98.51           H  
ATOM   1653  CD2 LEU A 114     -16.068   2.512   3.231  1.00 98.51           C  
ATOM   1654 HD21 LEU A 114     -16.069   2.011   4.199  1.00 98.51           H  
ATOM   1655 HD22 LEU A 114     -16.505   3.507   3.325  1.00 98.51           H  
ATOM   1656 HD23 LEU A 114     -16.673   1.889   2.573  1.00 98.51           H  
ATOM   1657  N   LYS A 115     -17.235   3.608  -0.010  1.00 98.07           N  
ATOM   1658  H   LYS A 115     -16.838   4.536  -0.063  1.00 98.07           H  
ATOM   1659  CA  LYS A 115     -18.689   3.452   0.148  1.00 98.07           C  
ATOM   1660  HA  LYS A 115     -18.875   2.696   0.910  1.00 98.07           H  
ATOM   1661  C   LYS A 115     -19.393   2.922  -1.097  1.00 98.07           C  
ATOM   1662  CB  LYS A 115     -19.302   4.800   0.570  1.00 98.07           C  
ATOM   1663  HB2 LYS A 115     -20.389   4.722   0.545  1.00 98.07           H  
ATOM   1664  HB3 LYS A 115     -19.014   5.556  -0.160  1.00 98.07           H  
ATOM   1665  O   LYS A 115     -20.432   2.280  -0.965  1.00 98.07           O  
ATOM   1666  CG  LYS A 115     -18.867   5.281   1.966  1.00 98.07           C  
ATOM   1667  HG2 LYS A 115     -19.239   6.294   2.119  1.00 98.07           H  
ATOM   1668  HG3 LYS A 115     -17.779   5.324   2.012  1.00 98.07           H  
ATOM   1669  CD  LYS A 115     -19.332   4.403   3.132  1.00 98.07           C  
ATOM   1670  HD2 LYS A 115     -18.828   4.756   4.031  1.00 98.07           H  
ATOM   1671  HD3 LYS A 115     -19.025   3.370   2.964  1.00 98.07           H  
ATOM   1672  CE  LYS A 115     -20.842   4.480   3.351  1.00 98.07           C  
ATOM   1673  HE2 LYS A 115     -21.341   4.164   2.434  1.00 98.07           H  
ATOM   1674  HE3 LYS A 115     -21.115   5.515   3.556  1.00 98.07           H  
ATOM   1675  NZ  LYS A 115     -21.233   3.599   4.476  1.00 98.07           N  
ATOM   1676  HZ1 LYS A 115     -22.233   3.612   4.622  1.00 98.07           H  
ATOM   1677  HZ2 LYS A 115     -20.768   3.888   5.325  1.00 98.07           H  
ATOM   1678  HZ3 LYS A 115     -20.940   2.652   4.282  1.00 98.07           H  
ATOM   1679  N   ASN A 116     -18.890   3.257  -2.284  1.00 96.39           N  
ATOM   1680  H   ASN A 116     -18.042   3.805  -2.291  1.00 96.39           H  
ATOM   1681  CA  ASN A 116     -19.647   3.149  -3.533  1.00 96.39           C  
ATOM   1682  HA  ASN A 116     -20.570   2.605  -3.337  1.00 96.39           H  
ATOM   1683  C   ASN A 116     -18.935   2.346  -4.627  1.00 96.39           C  
ATOM   1684  CB  ASN A 116     -20.030   4.561  -4.013  1.00 96.39           C  
ATOM   1685  HB2 ASN A 116     -19.131   5.155  -4.180  1.00 96.39           H  
ATOM   1686  HB3 ASN A 116     -20.569   4.476  -4.957  1.00 96.39           H  
ATOM   1687  O   ASN A 116     -19.449   2.269  -5.748  1.00 96.39           O  
ATOM   1688  CG  ASN A 116     -20.952   5.271  -3.042  1.00 96.39           C  
ATOM   1689  ND2 ASN A 116     -20.705   6.509  -2.705  1.00 96.39           N  
ATOM   1690 HD21 ASN A 116     -21.349   6.951  -2.064  1.00 96.39           H  
ATOM   1691 HD22 ASN A 116     -19.950   7.047  -3.104  1.00 96.39           H  
ATOM   1692  OD1 ASN A 116     -21.966   4.745  -2.619  1.00 96.39           O  
ATOM   1693  N   THR A 117     -17.784   1.745  -4.331  1.00 94.66           N  
ATOM   1694  H   THR A 117     -17.404   1.834  -3.399  1.00 94.66           H  
ATOM   1695  CA  THR A 117     -17.093   0.824  -5.237  1.00 94.66           C  
ATOM   1696  HA  THR A 117     -17.780   0.542  -6.035  1.00 94.66           H  
ATOM   1697  C   THR A 117     -16.708  -0.446  -4.488  1.00 94.66           C  
ATOM   1698  CB  THR A 117     -15.854   1.452  -5.901  1.00 94.66           C  
ATOM   1699  HB  THR A 117     -15.621   0.862  -6.788  1.00 94.66           H  
ATOM   1700  O   THR A 117     -16.574  -0.417  -3.269  1.00 94.66           O  
ATOM   1701  CG2 THR A 117     -16.054   2.888  -6.377  1.00 94.66           C  
ATOM   1702 HG21 THR A 117     -15.146   3.237  -6.867  1.00 94.66           H  
ATOM   1703 HG22 THR A 117     -16.884   2.926  -7.083  1.00 94.66           H  
ATOM   1704 HG23 THR A 117     -16.274   3.544  -5.534  1.00 94.66           H  
ATOM   1705  OG1 THR A 117     -14.716   1.392  -5.083  1.00 94.66           O  
ATOM   1706  HG1 THR A 117     -14.931   1.718  -4.206  1.00 94.66           H  
ATOM   1707  N   PRO A 118     -16.495  -1.569  -5.187  1.00 93.40           N  
ATOM   1708  CA  PRO A 118     -15.950  -2.749  -4.538  1.00 93.40           C  
ATOM   1709  HA  PRO A 118     -16.431  -2.918  -3.575  1.00 93.40           H  
ATOM   1710  C   PRO A 118     -14.434  -2.645  -4.302  1.00 93.40           C  
ATOM   1711  CB  PRO A 118     -16.310  -3.883  -5.491  1.00 93.40           C  
ATOM   1712  HB2 PRO A 118     -15.612  -4.713  -5.391  1.00 93.40           H  
ATOM   1713  HB3 PRO A 118     -17.331  -4.213  -5.300  1.00 93.40           H  
ATOM   1714  O   PRO A 118     -13.861  -3.579  -3.759  1.00 93.40           O  
ATOM   1715  CG  PRO A 118     -16.229  -3.230  -6.870  1.00 93.40           C  
ATOM   1716  HG2 PRO A 118     -15.189  -3.182  -7.193  1.00 93.40           H  
ATOM   1717  HG3 PRO A 118     -16.840  -3.755  -7.604  1.00 93.40           H  
ATOM   1718  CD  PRO A 118     -16.751  -1.820  -6.602  1.00 93.40           C  
ATOM   1719  HD2 PRO A 118     -17.824  -1.783  -6.789  1.00 93.40           H  
ATOM   1720  HD3 PRO A 118     -16.229  -1.109  -7.243  1.00 93.40           H  
ATOM   1721  N   PHE A 119     -13.770  -1.575  -4.754  1.00 96.84           N  
ATOM   1722  H   PHE A 119     -14.295  -0.753  -5.016  1.00 96.84           H  
ATOM   1723  CA  PHE A 119     -12.316  -1.445  -4.755  1.00 96.84           C  
ATOM   1724  HA  PHE A 119     -11.871  -2.440  -4.765  1.00 96.84           H  
ATOM   1725  C   PHE A 119     -11.799  -0.721  -3.516  1.00 96.84           C  
ATOM   1726  CB  PHE A 119     -11.859  -0.701  -6.015  1.00 96.84           C  
ATOM   1727  HB2 PHE A 119     -10.769  -0.683  -6.034  1.00 96.84           H  
ATOM   1728  HB3 PHE A 119     -12.202   0.331  -5.942  1.00 96.84           H  
ATOM   1729  O   PHE A 119     -12.481   0.122  -2.944  1.00 96.84           O  
ATOM   1730  CG  PHE A 119     -12.333  -1.290  -7.327  1.00 96.84           C  
ATOM   1731  CD1 PHE A 119     -12.249  -2.675  -7.564  1.00 96.84           C  
ATOM   1732  HD1 PHE A 119     -11.883  -3.341  -6.796  1.00 96.84           H  
ATOM   1733  CD2 PHE A 119     -12.817  -0.439  -8.337  1.00 96.84           C  
ATOM   1734  HD2 PHE A 119     -12.885   0.623  -8.154  1.00 96.84           H  
ATOM   1735  CE1 PHE A 119     -12.603  -3.202  -8.817  1.00 96.84           C  
ATOM   1736  HE1 PHE A 119     -12.520  -4.264  -8.995  1.00 96.84           H  
ATOM   1737  CE2 PHE A 119     -13.167  -0.967  -9.592  1.00 96.84           C  
ATOM   1738  HE2 PHE A 119     -13.506  -0.312 -10.382  1.00 96.84           H  
ATOM   1739  CZ  PHE A 119     -13.035  -2.343  -9.837  1.00 96.84           C  
ATOM   1740  HZ  PHE A 119     -13.264  -2.746 -10.813  1.00 96.84           H  
ATOM   1741  N   VAL A 120     -10.540  -0.991  -3.167  1.00 98.65           N  
ATOM   1742  H   VAL A 120     -10.054  -1.728  -3.658  1.00 98.65           H  
ATOM   1743  CA  VAL A 120      -9.839  -0.240  -2.118  1.00 98.65           C  
ATOM   1744  HA  VAL A 120     -10.573   0.172  -1.426  1.00 98.65           H  
ATOM   1745  C   VAL A 120      -9.085   0.948  -2.698  1.00 98.65           C  
ATOM   1746  CB  VAL A 120      -8.908  -1.148  -1.302  1.00 98.65           C  
ATOM   1747  HB  VAL A 120      -8.240  -1.681  -1.979  1.00 98.65           H  
ATOM   1748  O   VAL A 120      -9.130   2.022  -2.118  1.00 98.65           O  
ATOM   1749  CG1 VAL A 120      -8.061  -0.352  -0.300  1.00 98.65           C  
ATOM   1750 HG11 VAL A 120      -7.275   0.197  -0.819  1.00 98.65           H  
ATOM   1751 HG12 VAL A 120      -7.603  -1.024   0.425  1.00 98.65           H  
ATOM   1752 HG13 VAL A 120      -8.694   0.357   0.234  1.00 98.65           H  
ATOM   1753  CG2 VAL A 120      -9.720  -2.174  -0.505  1.00 98.65           C  
ATOM   1754 HG21 VAL A 120     -10.285  -1.669   0.277  1.00 98.65           H  
ATOM   1755 HG22 VAL A 120      -9.040  -2.903  -0.064  1.00 98.65           H  
ATOM   1756 HG23 VAL A 120     -10.422  -2.699  -1.153  1.00 98.65           H  
ATOM   1757  N   MET A 121      -8.396   0.795  -3.831  1.00 98.88           N  
ATOM   1758  H   MET A 121      -8.407  -0.096  -4.306  1.00 98.88           H  
ATOM   1759  CA  MET A 121      -7.542   1.852  -4.375  1.00 98.88           C  
ATOM   1760  HA  MET A 121      -7.774   2.789  -3.868  1.00 98.88           H  
ATOM   1761  C   MET A 121      -7.785   2.071  -5.864  1.00 98.88           C  
ATOM   1762  CB  MET A 121      -6.072   1.534  -4.071  1.00 98.88           C  
ATOM   1763  HB2 MET A 121      -5.966   1.335  -3.004  1.00 98.88           H  
ATOM   1764  HB3 MET A 121      -5.769   0.641  -4.617  1.00 98.88           H  
ATOM   1765  O   MET A 121      -7.778   1.124  -6.653  1.00 98.88           O  
ATOM   1766  CG  MET A 121      -5.139   2.692  -4.438  1.00 98.88           C  
ATOM   1767  HG2 MET A 121      -5.189   2.871  -5.512  1.00 98.88           H  
ATOM   1768  HG3 MET A 121      -5.472   3.592  -3.921  1.00 98.88           H  
ATOM   1769  SD  MET A 121      -3.413   2.374  -3.990  1.00 98.88           S  
ATOM   1770  CE  MET A 121      -2.671   3.927  -4.544  1.00 98.88           C  
ATOM   1771  HE1 MET A 121      -3.154   4.755  -4.027  1.00 98.88           H  
ATOM   1772  HE2 MET A 121      -1.606   3.924  -4.309  1.00 98.88           H  
ATOM   1773  HE3 MET A 121      -2.808   4.037  -5.619  1.00 98.88           H  
ATOM   1774  N   ILE A 122      -7.938   3.337  -6.248  1.00 98.67           N  
ATOM   1775  H   ILE A 122      -7.940   4.048  -5.530  1.00 98.67           H  
ATOM   1776  CA  ILE A 122      -7.963   3.796  -7.641  1.00 98.67           C  
ATOM   1777  HA  ILE A 122      -7.674   2.973  -8.295  1.00 98.67           H  
ATOM   1778  C   ILE A 122      -6.918   4.898  -7.845  1.00 98.67           C  
ATOM   1779  CB  ILE A 122      -9.379   4.246  -8.055  1.00 98.67           C  
ATOM   1780  HB  ILE A 122      -9.293   4.647  -9.065  1.00 98.67           H  
ATOM   1781  O   ILE A 122      -6.619   5.647  -6.917  1.00 98.67           O  
ATOM   1782  CG1 ILE A 122      -9.935   5.398  -7.199  1.00 98.67           C  
ATOM   1783 HG12 ILE A 122     -10.116   5.041  -6.185  1.00 98.67           H  
ATOM   1784 HG13 ILE A 122      -9.192   6.194  -7.154  1.00 98.67           H  
ATOM   1785  CG2 ILE A 122     -10.336   3.038  -8.099  1.00 98.67           C  
ATOM   1786 HG21 ILE A 122     -11.292   3.328  -8.535  1.00 98.67           H  
ATOM   1787 HG22 ILE A 122     -10.504   2.651  -7.094  1.00 98.67           H  
ATOM   1788 HG23 ILE A 122      -9.907   2.252  -8.720  1.00 98.67           H  
ATOM   1789  CD1 ILE A 122     -11.223   6.009  -7.768  1.00 98.67           C  
ATOM   1790 HD11 ILE A 122     -11.484   6.901  -7.197  1.00 98.67           H  
ATOM   1791 HD12 ILE A 122     -12.047   5.298  -7.707  1.00 98.67           H  
ATOM   1792 HD13 ILE A 122     -11.076   6.289  -8.811  1.00 98.67           H  
ATOM   1793  N   ALA A 123      -6.336   5.015  -9.038  1.00 98.55           N  
ATOM   1794  H   ALA A 123      -6.561   4.360  -9.772  1.00 98.55           H  
ATOM   1795  CA  ALA A 123      -5.253   5.970  -9.271  1.00 98.55           C  
ATOM   1796  HA  ALA A 123      -5.349   6.785  -8.555  1.00 98.55           H  
ATOM   1797  C   ALA A 123      -5.274   6.627 -10.661  1.00 98.55           C  
ATOM   1798  CB  ALA A 123      -3.921   5.259  -8.993  1.00 98.55           C  
ATOM   1799  HB1 ALA A 123      -3.782   4.445  -9.704  1.00 98.55           H  
ATOM   1800  HB2 ALA A 123      -3.097   5.965  -9.087  1.00 98.55           H  
ATOM   1801  HB3 ALA A 123      -3.922   4.854  -7.981  1.00 98.55           H  
ATOM   1802  O   ALA A 123      -5.826   6.097 -11.627  1.00 98.55           O  
ATOM   1803  N   GLY A 124      -4.622   7.789 -10.748  1.00 96.57           N  
ATOM   1804  H   GLY A 124      -4.263   8.183  -9.890  1.00 96.57           H  
ATOM   1805  CA  GLY A 124      -4.311   8.487 -11.996  1.00 96.57           C  
ATOM   1806  HA2 GLY A 124      -3.779   7.799 -12.653  1.00 96.57           H  
ATOM   1807  HA3 GLY A 124      -3.648   9.324 -11.778  1.00 96.57           H  
ATOM   1808  C   GLY A 124      -5.527   9.037 -12.748  1.00 96.57           C  
ATOM   1809  O   GLY A 124      -6.565   9.350 -12.164  1.00 96.57           O  
ATOM   1810  N   GLU A 125      -5.392   9.160 -14.070  1.00 95.48           N  
ATOM   1811  H   GLU A 125      -4.503   8.917 -14.484  1.00 95.48           H  
ATOM   1812  CA  GLU A 125      -6.403   9.761 -14.959  1.00 95.48           C  
ATOM   1813  HA  GLU A 125      -6.545  10.809 -14.698  1.00 95.48           H  
ATOM   1814  C   GLU A 125      -7.777   9.092 -14.859  1.00 95.48           C  
ATOM   1815  CB  GLU A 125      -5.916   9.667 -16.414  1.00 95.48           C  
ATOM   1816  HB2 GLU A 125      -6.743   9.889 -17.088  1.00 95.48           H  
ATOM   1817  HB3 GLU A 125      -5.593   8.647 -16.619  1.00 95.48           H  
ATOM   1818  O   GLU A 125      -8.814   9.754 -14.905  1.00 95.48           O  
ATOM   1819  CG  GLU A 125      -4.759  10.628 -16.722  1.00 95.48           C  
ATOM   1820  HG2 GLU A 125      -3.918  10.388 -16.072  1.00 95.48           H  
ATOM   1821  HG3 GLU A 125      -4.440  10.457 -17.751  1.00 95.48           H  
ATOM   1822  CD  GLU A 125      -5.140  12.111 -16.562  1.00 95.48           C  
ATOM   1823  OE1 GLU A 125      -4.220  12.916 -16.310  1.00 95.48           O  
ATOM   1824  OE2 GLU A 125      -6.343  12.448 -16.702  1.00 95.48           O  
ATOM   1825  N   GLU A 126      -7.807   7.777 -14.662  1.00 95.95           N  
ATOM   1826  H   GLU A 126      -6.932   7.275 -14.607  1.00 95.95           H  
ATOM   1827  CA  GLU A 126      -9.057   7.040 -14.530  1.00 95.95           C  
ATOM   1828  HA  GLU A 126      -9.741   7.363 -15.315  1.00 95.95           H  
ATOM   1829  C   GLU A 126      -9.761   7.311 -13.190  1.00 95.95           C  
ATOM   1830  CB  GLU A 126      -8.771   5.553 -14.713  1.00 95.95           C  
ATOM   1831  HB2 GLU A 126      -9.708   5.014 -14.574  1.00 95.95           H  
ATOM   1832  HB3 GLU A 126      -8.043   5.248 -13.961  1.00 95.95           H  
ATOM   1833  O   GLU A 126     -10.993   7.360 -13.148  1.00 95.95           O  
ATOM   1834  CG  GLU A 126      -8.259   5.137 -16.087  1.00 95.95           C  
ATOM   1835  HG2 GLU A 126      -7.277   5.577 -16.259  1.00 95.95           H  
ATOM   1836  HG3 GLU A 126      -8.155   4.052 -16.108  1.00 95.95           H  
ATOM   1837  CD  GLU A 126      -9.236   5.574 -17.172  1.00 95.95           C  
ATOM   1838  OE1 GLU A 126      -8.875   6.465 -17.971  1.00 95.95           O  
ATOM   1839  OE2 GLU A 126     -10.378   5.059 -17.249  1.00 95.95           O  
ATOM   1840  N   ALA A 127      -9.008   7.571 -12.116  1.00 97.94           N  
ATOM   1841  H   ALA A 127      -8.003   7.528 -12.202  1.00 97.94           H  
ATOM   1842  CA  ALA A 127      -9.568   8.027 -10.844  1.00 97.94           C  
ATOM   1843  HA  ALA A 127     -10.420   7.392 -10.599  1.00 97.94           H  
ATOM   1844  C   ALA A 127     -10.077   9.476 -10.929  1.00 97.94           C  
ATOM   1845  CB  ALA A 127      -8.514   7.860  -9.747  1.00 97.94           C  
ATOM   1846  HB1 ALA A 127      -8.941   8.139  -8.784  1.00 97.94           H  
ATOM   1847  HB2 ALA A 127      -7.646   8.488  -9.949  1.00 97.94           H  
ATOM   1848  HB3 ALA A 127      -8.206   6.815  -9.708  1.00 97.94           H  
ATOM   1849  O   ALA A 127     -11.126   9.812 -10.374  1.00 97.94           O  
ATOM   1850  N   ILE A 128      -9.394  10.333 -11.694  1.00 98.27           N  
ATOM   1851  H   ILE A 128      -8.521  10.016 -12.089  1.00 98.27           H  
ATOM   1852  CA  ILE A 128      -9.871  11.688 -12.009  1.00 98.27           C  
ATOM   1853  HA  ILE A 128     -10.102  12.201 -11.076  1.00 98.27           H  
ATOM   1854  C   ILE A 128     -11.173  11.616 -12.825  1.00 98.27           C  
ATOM   1855  CB  ILE A 128      -8.764  12.484 -12.741  1.00 98.27           C  
ATOM   1856  HB  ILE A 128      -8.456  11.925 -13.624  1.00 98.27           H  
ATOM   1857  O   ILE A 128     -12.121  12.360 -12.561  1.00 98.27           O  
ATOM   1858  CG1 ILE A 128      -7.532  12.674 -11.823  1.00 98.27           C  
ATOM   1859 HG12 ILE A 128      -7.786  13.344 -11.002  1.00 98.27           H  
ATOM   1860 HG13 ILE A 128      -7.245  11.717 -11.386  1.00 98.27           H  
ATOM   1861  CG2 ILE A 128      -9.282  13.857 -13.207  1.00 98.27           C  
ATOM   1862 HG21 ILE A 128      -8.499  14.379 -13.757  1.00 98.27           H  
ATOM   1863 HG22 ILE A 128     -10.135  13.745 -13.877  1.00 98.27           H  
ATOM   1864 HG23 ILE A 128      -9.563  14.445 -12.333  1.00 98.27           H  
ATOM   1865  CD1 ILE A 128      -6.298  13.218 -12.554  1.00 98.27           C  
ATOM   1866 HD11 ILE A 128      -6.090  12.620 -13.441  1.00 98.27           H  
ATOM   1867 HD12 ILE A 128      -6.451  14.257 -12.846  1.00 98.27           H  
ATOM   1868 HD13 ILE A 128      -5.433  13.165 -11.893  1.00 98.27           H  
ATOM   1869  N   ALA A 129     -11.260  10.698 -13.791  1.00 97.54           N  
ATOM   1870  H   ALA A 129     -10.437  10.156 -14.012  1.00 97.54           H  
ATOM   1871  CA  ALA A 129     -12.479  10.457 -14.558  1.00 97.54           C  
ATOM   1872  HA  ALA A 129     -12.806  11.405 -14.986  1.00 97.54           H  
ATOM   1873  C   ALA A 129     -13.627   9.941 -13.674  1.00 97.54           C  
ATOM   1874  CB  ALA A 129     -12.164   9.500 -15.712  1.00 97.54           C  
ATOM   1875  HB1 ALA A 129     -11.823   8.540 -15.323  1.00 97.54           H  
ATOM   1876  HB2 ALA A 129     -11.380   9.924 -16.340  1.00 97.54           H  
ATOM   1877  HB3 ALA A 129     -13.061   9.340 -16.311  1.00 97.54           H  
ATOM   1878  O   ALA A 129     -14.755  10.413 -13.826  1.00 97.54           O  
ATOM   1879  N   TYR A 130     -13.343   9.050 -12.717  1.00 97.78           N  
ATOM   1880  H   TYR A 130     -12.411   8.662 -12.680  1.00 97.78           H  
ATOM   1881  CA  TYR A 130     -14.309   8.614 -11.704  1.00 97.78           C  
ATOM   1882  HA  TYR A 130     -15.157   8.147 -12.204  1.00 97.78           H  
ATOM   1883  C   TYR A 130     -14.855   9.797 -10.890  1.00 97.78           C  
ATOM   1884  CB  TYR A 130     -13.659   7.568 -10.787  1.00 97.78           C  
ATOM   1885  HB2 TYR A 130     -12.752   7.975 -10.341  1.00 97.78           H  
ATOM   1886  HB3 TYR A 130     -13.363   6.707 -11.386  1.00 97.78           H  
ATOM   1887  O   TYR A 130     -16.070   9.962 -10.786  1.00 97.78           O  
ATOM   1888  CG  TYR A 130     -14.569   7.104  -9.671  1.00 97.78           C  
ATOM   1889  CD1 TYR A 130     -14.459   7.656  -8.380  1.00 97.78           C  
ATOM   1890  HD1 TYR A 130     -13.681   8.376  -8.170  1.00 97.78           H  
ATOM   1891  CD2 TYR A 130     -15.548   6.134  -9.937  1.00 97.78           C  
ATOM   1892  HD2 TYR A 130     -15.626   5.706 -10.926  1.00 97.78           H  
ATOM   1893  CE1 TYR A 130     -15.354   7.265  -7.364  1.00 97.78           C  
ATOM   1894  HE1 TYR A 130     -15.294   7.698  -6.376  1.00 97.78           H  
ATOM   1895  CE2 TYR A 130     -16.411   5.704  -8.917  1.00 97.78           C  
ATOM   1896  HE2 TYR A 130     -17.142   4.931  -9.106  1.00 97.78           H  
ATOM   1897  OH  TYR A 130     -17.253   5.917  -6.712  1.00 97.78           O  
ATOM   1898  HH  TYR A 130     -17.246   6.531  -5.975  1.00 97.78           H  
ATOM   1899  CZ  TYR A 130     -16.330   6.281  -7.636  1.00 97.78           C  
ATOM   1900  N   ALA A 131     -13.979  10.680 -10.398  1.00 98.72           N  
ATOM   1901  H   ALA A 131     -12.993  10.478 -10.486  1.00 98.72           H  
ATOM   1902  CA  ALA A 131     -14.383  11.876  -9.659  1.00 98.72           C  
ATOM   1903  HA  ALA A 131     -14.928  11.568  -8.767  1.00 98.72           H  
ATOM   1904  C   ALA A 131     -15.309  12.785 -10.483  1.00 98.72           C  
ATOM   1905  CB  ALA A 131     -13.121  12.629  -9.229  1.00 98.72           C  
ATOM   1906  HB1 ALA A 131     -12.438  11.942  -8.729  1.00 98.72           H  
ATOM   1907  HB2 ALA A 131     -12.610  13.042 -10.100  1.00 98.72           H  
ATOM   1908  HB3 ALA A 131     -13.381  13.437  -8.545  1.00 98.72           H  
ATOM   1909  O   ALA A 131     -16.322  13.263  -9.973  1.00 98.72           O  
ATOM   1910  N   ARG A 132     -14.999  12.988 -11.773  1.00 98.28           N  
ATOM   1911  H   ARG A 132     -14.148  12.569 -12.120  1.00 98.28           H  
ATOM   1912  CA  ARG A 132     -15.862  13.755 -12.689  1.00 98.28           C  
ATOM   1913  HA  ARG A 132     -16.085  14.725 -12.243  1.00 98.28           H  
ATOM   1914  C   ARG A 132     -17.217  13.085 -12.893  1.00 98.28           C  
ATOM   1915  CB  ARG A 132     -15.180  13.962 -14.048  1.00 98.28           C  
ATOM   1916  HB2 ARG A 132     -14.847  13.001 -14.439  1.00 98.28           H  
ATOM   1917  HB3 ARG A 132     -15.911  14.378 -14.741  1.00 98.28           H  
ATOM   1918  O   ARG A 132     -18.228  13.772 -12.878  1.00 98.28           O  
ATOM   1919  CG  ARG A 132     -13.993  14.925 -13.971  1.00 98.28           C  
ATOM   1920  HG2 ARG A 132     -14.330  15.888 -13.587  1.00 98.28           H  
ATOM   1921  HG3 ARG A 132     -13.236  14.516 -13.302  1.00 98.28           H  
ATOM   1922  CD  ARG A 132     -13.381  15.114 -15.359  1.00 98.28           C  
ATOM   1923  HD2 ARG A 132     -14.118  15.574 -16.017  1.00 98.28           H  
ATOM   1924  HD3 ARG A 132     -13.123  14.129 -15.746  1.00 98.28           H  
ATOM   1925  NE  ARG A 132     -12.175  15.961 -15.297  1.00 98.28           N  
ATOM   1926  HE  ARG A 132     -12.075  16.536 -14.473  1.00 98.28           H  
ATOM   1927  NH1 ARG A 132     -11.141  15.168 -17.193  1.00 98.28           N  
ATOM   1928 HH11 ARG A 132     -11.912  14.531 -17.334  1.00 98.28           H  
ATOM   1929 HH12 ARG A 132     -10.278  15.039 -17.702  1.00 98.28           H  
ATOM   1930  NH2 ARG A 132     -10.089  16.646 -15.904  1.00 98.28           N  
ATOM   1931 HH21 ARG A 132     -10.010  17.168 -15.043  1.00 98.28           H  
ATOM   1932 HH22 ARG A 132      -9.257  16.511 -16.461  1.00 98.28           H  
ATOM   1933  CZ  ARG A 132     -11.150  15.927 -16.132  1.00 98.28           C  
ATOM   1934  N   GLN A 133     -17.246  11.763 -13.068  1.00 97.12           N  
ATOM   1935  H   GLN A 133     -16.370  11.260 -13.069  1.00 97.12           H  
ATOM   1936  CA  GLN A 133     -18.488  11.000 -13.226  1.00 97.12           C  
ATOM   1937  HA  GLN A 133     -19.057  11.427 -14.052  1.00 97.12           H  
ATOM   1938  C   GLN A 133     -19.381  11.071 -11.977  1.00 97.12           C  
ATOM   1939  CB  GLN A 133     -18.129   9.542 -13.568  1.00 97.12           C  
ATOM   1940  HB2 GLN A 133     -17.505   9.530 -14.461  1.00 97.12           H  
ATOM   1941  HB3 GLN A 133     -17.562   9.106 -12.746  1.00 97.12           H  
ATOM   1942  O   GLN A 133     -20.599  10.976 -12.089  1.00 97.12           O  
ATOM   1943  CG  GLN A 133     -19.373   8.675 -13.819  1.00 97.12           C  
ATOM   1944  HG2 GLN A 133     -19.935   9.082 -14.661  1.00 97.12           H  
ATOM   1945  HG3 GLN A 133     -20.016   8.694 -12.939  1.00 97.12           H  
ATOM   1946  CD  GLN A 133     -19.066   7.209 -14.096  1.00 97.12           C  
ATOM   1947  NE2 GLN A 133     -20.075   6.366 -14.073  1.00 97.12           N  
ATOM   1948 HE21 GLN A 133     -19.849   5.394 -14.231  1.00 97.12           H  
ATOM   1949 HE22 GLN A 133     -21.003   6.695 -13.850  1.00 97.12           H  
ATOM   1950  OE1 GLN A 133     -17.949   6.778 -14.337  1.00 97.12           O  
ATOM   1951  N   LYS A 134     -18.775  11.217 -10.797  1.00 97.88           N  
ATOM   1952  H   LYS A 134     -17.765  11.204 -10.790  1.00 97.88           H  
ATOM   1953  CA  LYS A 134     -19.451  11.331  -9.499  1.00 97.88           C  
ATOM   1954  HA  LYS A 134     -20.430  10.857  -9.563  1.00 97.88           H  
ATOM   1955  C   LYS A 134     -19.764  12.776  -9.093  1.00 97.88           C  
ATOM   1956  CB  LYS A 134     -18.592  10.595  -8.456  1.00 97.88           C  
ATOM   1957  HB2 LYS A 134     -18.937  10.828  -7.448  1.00 97.88           H  
ATOM   1958  HB3 LYS A 134     -17.562  10.938  -8.553  1.00 97.88           H  
ATOM   1959  O   LYS A 134     -20.123  13.010  -7.944  1.00 97.88           O  
ATOM   1960  CG  LYS A 134     -18.588   9.074  -8.630  1.00 97.88           C  
ATOM   1961  HG2 LYS A 134     -17.774   8.674  -8.025  1.00 97.88           H  
ATOM   1962  HG3 LYS A 134     -18.403   8.808  -9.671  1.00 97.88           H  
ATOM   1963  CD  LYS A 134     -19.900   8.450  -8.150  1.00 97.88           C  
ATOM   1964  HD2 LYS A 134     -20.747   8.834  -8.718  1.00 97.88           H  
ATOM   1965  HD3 LYS A 134     -20.026   8.709  -7.099  1.00 97.88           H  
ATOM   1966  CE  LYS A 134     -19.812   6.933  -8.313  1.00 97.88           C  
ATOM   1967  HE2 LYS A 134     -20.237   6.643  -9.274  1.00 97.88           H  
ATOM   1968  HE3 LYS A 134     -18.758   6.657  -8.317  1.00 97.88           H  
ATOM   1969  NZ  LYS A 134     -20.477   6.245  -7.186  1.00 97.88           N  
ATOM   1970  HZ1 LYS A 134     -20.041   6.566  -6.333  1.00 97.88           H  
ATOM   1971  HZ2 LYS A 134     -21.463   6.456  -7.139  1.00 97.88           H  
ATOM   1972  HZ3 LYS A 134     -20.313   5.249  -7.227  1.00 97.88           H  
ATOM   1973  N   ASP A 135     -19.614  13.732 -10.012  1.00 97.88           N  
ATOM   1974  H   ASP A 135     -19.379  13.451 -10.954  1.00 97.88           H  
ATOM   1975  CA  ASP A 135     -19.879  15.158  -9.792  1.00 97.88           C  
ATOM   1976  HA  ASP A 135     -19.510  15.678 -10.676  1.00 97.88           H  
ATOM   1977  C   ASP A 135     -19.095  15.764  -8.609  1.00 97.88           C  
ATOM   1978  CB  ASP A 135     -21.394  15.426  -9.737  1.00 97.88           C  
ATOM   1979  HB2 ASP A 135     -21.561  16.491  -9.575  1.00 97.88           H  
ATOM   1980  HB3 ASP A 135     -21.831  14.889  -8.895  1.00 97.88           H  
ATOM   1981  O   ASP A 135     -19.536  16.724  -7.967  1.00 97.88           O  
ATOM   1982  CG  ASP A 135     -22.111  15.039 -11.033  1.00 97.88           C  
ATOM   1983  OD1 ASP A 135     -21.737  15.606 -12.087  1.00 97.88           O  
ATOM   1984  OD2 ASP A 135     -23.060  14.226 -10.961  1.00 97.88           O  
ATOM   1985  N   PHE A 136     -17.898  15.236  -8.320  1.00 98.65           N  
ATOM   1986  H   PHE A 136     -17.561  14.463  -8.877  1.00 98.65           H  
ATOM   1987  CA  PHE A 136     -17.014  15.844  -7.330  1.00 98.65           C  
ATOM   1988  HA  PHE A 136     -17.580  15.950  -6.405  1.00 98.65           H  
ATOM   1989  C   PHE A 136     -16.586  17.240  -7.767  1.00 98.65           C  
ATOM   1990  CB  PHE A 136     -15.782  14.982  -7.036  1.00 98.65           C  
ATOM   1991  HB2 PHE A 136     -14.967  15.623  -6.698  1.00 98.65           H  
ATOM   1992  HB3 PHE A 136     -15.441  14.492  -7.948  1.00 98.65           H  
ATOM   1993  O   PHE A 136     -16.402  17.534  -8.951  1.00 98.65           O  
ATOM   1994  CG  PHE A 136     -16.042  13.959  -5.960  1.00 98.65           C  
ATOM   1995  CD1 PHE A 136     -15.696  14.242  -4.627  1.00 98.65           C  
ATOM   1996  HD1 PHE A 136     -15.203  15.168  -4.370  1.00 98.65           H  
ATOM   1997  CD2 PHE A 136     -16.682  12.752  -6.281  1.00 98.65           C  
ATOM   1998  HD2 PHE A 136     -16.970  12.562  -7.304  1.00 98.65           H  
ATOM   1999  CE1 PHE A 136     -16.000  13.316  -3.621  1.00 98.65           C  
ATOM   2000  HE1 PHE A 136     -15.748  13.526  -2.592  1.00 98.65           H  
ATOM   2001  CE2 PHE A 136     -16.974  11.817  -5.273  1.00 98.65           C  
ATOM   2002  HE2 PHE A 136     -17.472  10.888  -5.509  1.00 98.65           H  
ATOM   2003  CZ  PHE A 136     -16.637  12.111  -3.943  1.00 98.65           C  
ATOM   2004  HZ  PHE A 136     -16.876  11.420  -3.148  1.00 98.65           H  
ATOM   2005  N   LYS A 137     -16.366  18.114  -6.783  1.00 98.59           N  
ATOM   2006  H   LYS A 137     -16.517  17.813  -5.831  1.00 98.59           H  
ATOM   2007  CA  LYS A 137     -15.926  19.476  -7.059  1.00 98.59           C  
ATOM   2008  HA  LYS A 137     -16.555  19.847  -7.868  1.00 98.59           H  
ATOM   2009  C   LYS A 137     -14.479  19.487  -7.551  1.00 98.59           C  
ATOM   2010  CB  LYS A 137     -16.154  20.374  -5.838  1.00 98.59           C  
ATOM   2011  HB2 LYS A 137     -15.448  20.122  -5.047  1.00 98.59           H  
ATOM   2012  HB3 LYS A 137     -17.168  20.219  -5.468  1.00 98.59           H  
ATOM   2013  O   LYS A 137     -13.563  19.080  -6.834  1.00 98.59           O  
ATOM   2014  CG  LYS A 137     -15.993  21.842  -6.251  1.00 98.59           C  
ATOM   2015  HG2 LYS A 137     -16.629  22.037  -7.114  1.00 98.59           H  
ATOM   2016  HG3 LYS A 137     -14.956  22.031  -6.528  1.00 98.59           H  
ATOM   2017  CD  LYS A 137     -16.389  22.798  -5.125  1.00 98.59           C  
ATOM   2018  HD2 LYS A 137     -17.402  22.583  -4.785  1.00 98.59           H  
ATOM   2019  HD3 LYS A 137     -15.699  22.671  -4.291  1.00 98.59           H  
ATOM   2020  CE  LYS A 137     -16.325  24.224  -5.676  1.00 98.59           C  
ATOM   2021  HE2 LYS A 137     -15.597  24.242  -6.487  1.00 98.59           H  
ATOM   2022  HE3 LYS A 137     -17.297  24.483  -6.095  1.00 98.59           H  
ATOM   2023  NZ  LYS A 137     -15.901  25.206  -4.659  1.00 98.59           N  
ATOM   2024  HZ1 LYS A 137     -16.022  26.146  -5.009  1.00 98.59           H  
ATOM   2025  HZ2 LYS A 137     -16.353  25.070  -3.766  1.00 98.59           H  
ATOM   2026  HZ3 LYS A 137     -14.898  25.116  -4.584  1.00 98.59           H  
ATOM   2027  N   PHE A 138     -14.292  20.027  -8.749  1.00 98.65           N  
ATOM   2028  H   PHE A 138     -15.107  20.301  -9.279  1.00 98.65           H  
ATOM   2029  CA  PHE A 138     -12.987  20.376  -9.292  1.00 98.65           C  
ATOM   2030  HA  PHE A 138     -12.222  19.814  -8.756  1.00 98.65           H  
ATOM   2031  C   PHE A 138     -12.693  21.859  -9.081  1.00 98.65           C  
ATOM   2032  CB  PHE A 138     -12.894  19.981 -10.769  1.00 98.65           C  
ATOM   2033  HB2 PHE A 138     -12.107  20.576 -11.233  1.00 98.65           H  
ATOM   2034  HB3 PHE A 138     -13.828  20.220 -11.279  1.00 98.65           H  
ATOM   2035  O   PHE A 138     -13.589  22.702  -9.155  1.00 98.65           O  
ATOM   2036  CG  PHE A 138     -12.568  18.518 -10.972  1.00 98.65           C  
ATOM   2037  CD1 PHE A 138     -11.259  18.137 -11.310  1.00 98.65           C  
ATOM   2038  HD1 PHE A 138     -10.495  18.890 -11.437  1.00 98.65           H  
ATOM   2039  CD2 PHE A 138     -13.552  17.534 -10.772  1.00 98.65           C  
ATOM   2040  HD2 PHE A 138     -14.561  17.820 -10.513  1.00 98.65           H  
ATOM   2041  CE1 PHE A 138     -10.933  16.778 -11.439  1.00 98.65           C  
ATOM   2042  HE1 PHE A 138      -9.915  16.493 -11.657  1.00 98.65           H  
ATOM   2043  CE2 PHE A 138     -13.226  16.173 -10.883  1.00 98.65           C  
ATOM   2044  HE2 PHE A 138     -13.982  15.426 -10.695  1.00 98.65           H  
ATOM   2045  CZ  PHE A 138     -11.916  15.795 -11.225  1.00 98.65           C  
ATOM   2046  HZ  PHE A 138     -11.659  14.748 -11.299  1.00 98.65           H  
ATOM   2047  N   GLU A 139     -11.426  22.167  -8.852  1.00 98.53           N  
ATOM   2048  H   GLU A 139     -10.749  21.418  -8.833  1.00 98.53           H  
ATOM   2049  CA  GLU A 139     -10.905  23.525  -8.751  1.00 98.53           C  
ATOM   2050  HA  GLU A 139     -11.703  24.236  -8.968  1.00 98.53           H  
ATOM   2051  C   GLU A 139      -9.786  23.726  -9.792  1.00 98.53           C  
ATOM   2052  CB  GLU A 139     -10.413  23.787  -7.320  1.00 98.53           C  
ATOM   2053  HB2 GLU A 139      -9.684  23.021  -7.056  1.00 98.53           H  
ATOM   2054  HB3 GLU A 139      -9.909  24.753  -7.302  1.00 98.53           H  
ATOM   2055  O   GLU A 139      -9.127  22.759 -10.183  1.00 98.53           O  
ATOM   2056  CG  GLU A 139     -11.516  23.792  -6.246  1.00 98.53           C  
ATOM   2057  HG2 GLU A 139     -12.144  22.910  -6.371  1.00 98.53           H  
ATOM   2058  HG3 GLU A 139     -11.033  23.704  -5.272  1.00 98.53           H  
ATOM   2059  CD  GLU A 139     -12.414  25.041  -6.221  1.00 98.53           C  
ATOM   2060  OE1 GLU A 139     -13.330  25.081  -5.354  1.00 98.53           O  
ATOM   2061  OE2 GLU A 139     -12.226  25.966  -7.042  1.00 98.53           O  
ATOM   2062  N   PRO A 140      -9.560  24.957 -10.284  1.00 97.53           N  
ATOM   2063  CA  PRO A 140      -8.438  25.248 -11.174  1.00 97.53           C  
ATOM   2064  HA  PRO A 140      -8.407  24.533 -11.996  1.00 97.53           H  
ATOM   2065  C   PRO A 140      -7.102  25.200 -10.417  1.00 97.53           C  
ATOM   2066  CB  PRO A 140      -8.731  26.652 -11.713  1.00 97.53           C  
ATOM   2067  HB2 PRO A 140      -7.822  27.197 -11.970  1.00 97.53           H  
ATOM   2068  HB3 PRO A 140      -9.386  26.577 -12.581  1.00 97.53           H  
ATOM   2069  O   PRO A 140      -7.068  25.420  -9.208  1.00 97.53           O  
ATOM   2070  CG  PRO A 140      -9.487  27.316 -10.560  1.00 97.53           C  
ATOM   2071  HG2 PRO A 140      -8.780  27.669  -9.809  1.00 97.53           H  
ATOM   2072  HG3 PRO A 140     -10.122  28.132 -10.904  1.00 97.53           H  
ATOM   2073  CD  PRO A 140     -10.306  26.170  -9.972  1.00 97.53           C  
ATOM   2074  HD2 PRO A 140     -10.417  26.308  -8.896  1.00 97.53           H  
ATOM   2075  HD3 PRO A 140     -11.285  26.127 -10.448  1.00 97.53           H  
ATOM   2076  N   ASP A 141      -5.980  25.046 -11.125  1.00 96.48           N  
ATOM   2077  H   ASP A 141      -6.054  24.702 -12.072  1.00 96.48           H  
ATOM   2078  CA  ASP A 141      -4.627  25.017 -10.532  1.00 96.48           C  
ATOM   2079  HA  ASP A 141      -4.504  24.092  -9.969  1.00 96.48           H  
ATOM   2080  C   ASP A 141      -4.347  26.194  -9.580  1.00 96.48           C  
ATOM   2081  CB  ASP A 141      -3.572  25.035 -11.650  1.00 96.48           C  
ATOM   2082  HB2 ASP A 141      -2.585  25.110 -11.193  1.00 96.48           H  
ATOM   2083  HB3 ASP A 141      -3.723  25.921 -12.266  1.00 96.48           H  
ATOM   2084  O   ASP A 141      -3.688  26.040  -8.552  1.00 96.48           O  
ATOM   2085  CG  ASP A 141      -3.584  23.791 -12.541  1.00 96.48           C  
ATOM   2086  OD1 ASP A 141      -4.232  22.797 -12.153  1.00 96.48           O  
ATOM   2087  OD2 ASP A 141      -2.971  23.877 -13.626  1.00 96.48           O  
ATOM   2088  N   SER A 142      -4.907  27.374  -9.869  1.00 97.05           N  
ATOM   2089  H   SER A 142      -5.487  27.426 -10.694  1.00 97.05           H  
ATOM   2090  CA  SER A 142      -4.772  28.569  -9.028  1.00 97.05           C  
ATOM   2091  HA  SER A 142      -3.709  28.783  -8.911  1.00 97.05           H  
ATOM   2092  C   SER A 142      -5.362  28.421  -7.622  1.00 97.05           C  
ATOM   2093  CB  SER A 142      -5.427  29.770  -9.714  1.00 97.05           C  
ATOM   2094  HB2 SER A 142      -5.316  30.651  -9.082  1.00 97.05           H  
ATOM   2095  HB3 SER A 142      -4.921  29.959 -10.661  1.00 97.05           H  
ATOM   2096  O   SER A 142      -4.990  29.182  -6.734  1.00 97.05           O  
ATOM   2097  OG  SER A 142      -6.803  29.538  -9.965  1.00 97.05           O  
ATOM   2098  HG  SER A 142      -7.244  29.337  -9.136  1.00 97.05           H  
ATOM   2099  N   TYR A 143      -6.299  27.491  -7.416  1.00 98.19           N  
ATOM   2100  H   TYR A 143      -6.526  26.858  -8.169  1.00 98.19           H  
ATOM   2101  CA  TYR A 143      -6.834  27.178  -6.092  1.00 98.19           C  
ATOM   2102  HA  TYR A 143      -7.111  28.101  -5.582  1.00 98.19           H  
ATOM   2103  C   TYR A 143      -5.787  26.468  -5.233  1.00 98.19           C  
ATOM   2104  CB  TYR A 143      -8.082  26.305  -6.243  1.00 98.19           C  
ATOM   2105  HB2 TYR A 143      -8.846  26.862  -6.786  1.00 98.19           H  
ATOM   2106  HB3 TYR A 143      -7.819  25.428  -6.834  1.00 98.19           H  
ATOM   2107  O   TYR A 143      -5.593  26.838  -4.077  1.00 98.19           O  
ATOM   2108  CG  TYR A 143      -8.660  25.817  -4.930  1.00 98.19           C  
ATOM   2109  CD1 TYR A 143      -8.338  24.528  -4.462  1.00 98.19           C  
ATOM   2110  HD1 TYR A 143      -7.701  23.878  -5.044  1.00 98.19           H  
ATOM   2111  CD2 TYR A 143      -9.514  26.648  -4.179  1.00 98.19           C  
ATOM   2112  HD2 TYR A 143      -9.795  27.613  -4.572  1.00 98.19           H  
ATOM   2113  CE1 TYR A 143      -8.857  24.074  -3.236  1.00 98.19           C  
ATOM   2114  HE1 TYR A 143      -8.617  23.087  -2.870  1.00 98.19           H  
ATOM   2115  CE2 TYR A 143     -10.029  26.200  -2.946  1.00 98.19           C  
ATOM   2116  HE2 TYR A 143     -10.708  26.821  -2.380  1.00 98.19           H  
ATOM   2117  OH  TYR A 143     -10.167  24.468  -1.281  1.00 98.19           O  
ATOM   2118  HH  TYR A 143     -10.650  25.114  -0.761  1.00 98.19           H  
ATOM   2119  CZ  TYR A 143      -9.695  24.910  -2.474  1.00 98.19           C  
ATOM   2120  N   PHE A 144      -5.094  25.483  -5.807  1.00 97.97           N  
ATOM   2121  H   PHE A 144      -5.297  25.254  -6.770  1.00 97.97           H  
ATOM   2122  CA  PHE A 144      -4.066  24.690  -5.130  1.00 97.97           C  
ATOM   2123  HA  PHE A 144      -4.429  24.413  -4.140  1.00 97.97           H  
ATOM   2124  C   PHE A 144      -2.760  25.472  -4.948  1.00 97.97           C  
ATOM   2125  CB  PHE A 144      -3.839  23.407  -5.934  1.00 97.97           C  
ATOM   2126  HB2 PHE A 144      -3.425  23.677  -6.906  1.00 97.97           H  
ATOM   2127  HB3 PHE A 144      -3.107  22.786  -5.417  1.00 97.97           H  
ATOM   2128  O   PHE A 144      -2.059  25.289  -3.949  1.00 97.97           O  
ATOM   2129  CG  PHE A 144      -5.103  22.601  -6.155  1.00 97.97           C  
ATOM   2130  CD1 PHE A 144      -5.608  21.785  -5.131  1.00 97.97           C  
ATOM   2131  HD1 PHE A 144      -5.054  21.685  -4.209  1.00 97.97           H  
ATOM   2132  CD2 PHE A 144      -5.807  22.702  -7.366  1.00 97.97           C  
ATOM   2133  HD2 PHE A 144      -5.437  23.328  -8.164  1.00 97.97           H  
ATOM   2134  CE1 PHE A 144      -6.812  21.082  -5.298  1.00 97.97           C  
ATOM   2135  HE1 PHE A 144      -7.187  20.443  -4.512  1.00 97.97           H  
ATOM   2136  CE2 PHE A 144      -7.009  22.001  -7.538  1.00 97.97           C  
ATOM   2137  HE2 PHE A 144      -7.554  22.100  -8.466  1.00 97.97           H  
ATOM   2138  CZ  PHE A 144      -7.515  21.192  -6.507  1.00 97.97           C  
ATOM   2139  HZ  PHE A 144      -8.444  20.658  -6.638  1.00 97.97           H  
ATOM   2140  N   TYR A 145      -2.476  26.391  -5.875  1.00 96.28           N  
ATOM   2141  H   TYR A 145      -3.059  26.407  -6.700  1.00 96.28           H  
ATOM   2142  CA  TYR A 145      -1.309  27.259  -5.853  1.00 96.28           C  
ATOM   2143  HA  TYR A 145      -0.426  26.623  -5.923  1.00 96.28           H  
ATOM   2144  C   TYR A 145      -1.220  28.091  -4.567  1.00 96.28           C  
ATOM   2145  CB  TYR A 145      -1.334  28.182  -7.084  1.00 96.28           C  
ATOM   2146  HB2 TYR A 145      -2.271  28.740  -7.077  1.00 96.28           H  
ATOM   2147  HB3 TYR A 145      -1.324  27.567  -7.983  1.00 96.28           H  
ATOM   2148  O   TYR A 145      -2.141  28.809  -4.175  1.00 96.28           O  
ATOM   2149  CG  TYR A 145      -0.188  29.181  -7.147  1.00 96.28           C  
ATOM   2150  CD1 TYR A 145      -0.262  30.388  -6.422  1.00 96.28           C  
ATOM   2151  HD1 TYR A 145      -1.158  30.613  -5.861  1.00 96.28           H  
ATOM   2152  CD2 TYR A 145       0.950  28.910  -7.928  1.00 96.28           C  
ATOM   2153  HD2 TYR A 145       0.979  28.020  -8.540  1.00 96.28           H  
ATOM   2154  CE1 TYR A 145       0.817  31.292  -6.430  1.00 96.28           C  
ATOM   2155  HE1 TYR A 145       0.749  32.215  -5.875  1.00 96.28           H  
ATOM   2156  CE2 TYR A 145       2.040  29.802  -7.929  1.00 96.28           C  
ATOM   2157  HE2 TYR A 145       2.912  29.597  -8.532  1.00 96.28           H  
ATOM   2158  OH  TYR A 145       3.022  31.862  -7.178  1.00 96.28           O  
ATOM   2159  HH  TYR A 145       2.781  32.685  -6.746  1.00 96.28           H  
ATOM   2160  CZ  TYR A 145       1.979  30.989  -7.173  1.00 96.28           C  
ATOM   2161  N   THR A 146      -0.026  28.118  -3.976  1.00 93.73           N  
ATOM   2162  H   THR A 146       0.698  27.513  -4.338  1.00 93.73           H  
ATOM   2163  CA  THR A 146       0.355  29.151  -3.009  1.00 93.73           C  
ATOM   2164  HA  THR A 146      -0.330  29.993  -3.112  1.00 93.73           H  
ATOM   2165  C   THR A 146       1.756  29.658  -3.314  1.00 93.73           C  
ATOM   2166  CB  THR A 146       0.276  28.677  -1.553  1.00 93.73           C  
ATOM   2167  HB  THR A 146       0.466  29.534  -0.906  1.00 93.73           H  
ATOM   2168  O   THR A 146       2.636  28.909  -3.745  1.00 93.73           O  
ATOM   2169  CG2 THR A 146      -1.067  28.070  -1.159  1.00 93.73           C  
ATOM   2170 HG21 THR A 146      -1.334  27.250  -1.826  1.00 93.73           H  
ATOM   2171 HG22 THR A 146      -1.011  27.695  -0.137  1.00 93.73           H  
ATOM   2172 HG23 THR A 146      -1.844  28.831  -1.224  1.00 93.73           H  
ATOM   2173  OG1 THR A 146       1.270  27.725  -1.305  1.00 93.73           O  
ATOM   2174  HG1 THR A 146       0.859  26.878  -1.493  1.00 93.73           H  
ATOM   2175  N   GLN A 147       1.996  30.943  -3.043  1.00 92.97           N  
ATOM   2176  H   GLN A 147       1.238  31.527  -2.720  1.00 92.97           H  
ATOM   2177  CA  GLN A 147       3.311  31.546  -3.265  1.00 92.97           C  
ATOM   2178  HA  GLN A 147       3.575  31.412  -4.314  1.00 92.97           H  
ATOM   2179  C   GLN A 147       4.405  30.873  -2.422  1.00 92.97           C  
ATOM   2180  CB  GLN A 147       3.218  33.046  -2.965  1.00 92.97           C  
ATOM   2181  HB2 GLN A 147       3.028  33.197  -1.902  1.00 92.97           H  
ATOM   2182  HB3 GLN A 147       2.385  33.464  -3.530  1.00 92.97           H  
ATOM   2183  O   GLN A 147       5.532  30.728  -2.892  1.00 92.97           O  
ATOM   2184  CG  GLN A 147       4.500  33.791  -3.368  1.00 92.97           C  
ATOM   2185  HG2 GLN A 147       5.338  33.450  -2.760  1.00 92.97           H  
ATOM   2186  HG3 GLN A 147       4.722  33.575  -4.413  1.00 92.97           H  
ATOM   2187  CD  GLN A 147       4.376  35.300  -3.200  1.00 92.97           C  
ATOM   2188  NE2 GLN A 147       5.249  36.071  -3.807  1.00 92.97           N  
ATOM   2189 HE21 GLN A 147       5.986  35.681  -4.378  1.00 92.97           H  
ATOM   2190 HE22 GLN A 147       5.123  37.063  -3.667  1.00 92.97           H  
ATOM   2191  OE1 GLN A 147       3.503  35.818  -2.528  1.00 92.97           O  
ATOM   2192  N   LEU A 148       4.066  30.425  -1.207  1.00 86.41           N  
ATOM   2193  H   LEU A 148       3.113  30.549  -0.899  1.00 86.41           H  
ATOM   2194  CA  LEU A 148       4.985  29.703  -0.329  1.00 86.41           C  
ATOM   2195  HA  LEU A 148       5.862  30.328  -0.162  1.00 86.41           H  
ATOM   2196  C   LEU A 148       5.469  28.403  -0.983  1.00 86.41           C  
ATOM   2197  CB  LEU A 148       4.294  29.440   1.023  1.00 86.41           C  
ATOM   2198  HB2 LEU A 148       4.038  30.396   1.480  1.00 86.41           H  
ATOM   2199  HB3 LEU A 148       3.366  28.896   0.841  1.00 86.41           H  
ATOM   2200  O   LEU A 148       6.676  28.214  -1.130  1.00 86.41           O  
ATOM   2201  CG  LEU A 148       5.146  28.623   2.015  1.00 86.41           C  
ATOM   2202  HG  LEU A 148       5.415  27.666   1.569  1.00 86.41           H  
ATOM   2203  CD1 LEU A 148       6.426  29.358   2.417  1.00 86.41           C  
ATOM   2204 HD11 LEU A 148       6.187  30.338   2.830  1.00 86.41           H  
ATOM   2205 HD12 LEU A 148       6.966  28.775   3.164  1.00 86.41           H  
ATOM   2206 HD13 LEU A 148       7.081  29.472   1.553  1.00 86.41           H  
ATOM   2207  CD2 LEU A 148       4.333  28.335   3.276  1.00 86.41           C  
ATOM   2208 HD21 LEU A 148       4.051  29.268   3.764  1.00 86.41           H  
ATOM   2209 HD22 LEU A 148       4.925  27.732   3.965  1.00 86.41           H  
ATOM   2210 HD23 LEU A 148       3.432  27.780   3.015  1.00 86.41           H  
ATOM   2211  N   ARG A 149       4.545  27.535  -1.423  1.00 91.17           N  
ATOM   2212  H   ARG A 149       3.567  27.764  -1.322  1.00 91.17           H  
ATOM   2213  CA  ARG A 149       4.911  26.263  -2.068  1.00 91.17           C  
ATOM   2214  HA  ARG A 149       5.633  25.734  -1.447  1.00 91.17           H  
ATOM   2215  C   ARG A 149       5.619  26.480  -3.398  1.00 91.17           C  
ATOM   2216  CB  ARG A 149       3.678  25.371  -2.277  1.00 91.17           C  
ATOM   2217  HB2 ARG A 149       4.001  24.482  -2.819  1.00 91.17           H  
ATOM   2218  HB3 ARG A 149       2.951  25.890  -2.902  1.00 91.17           H  
ATOM   2219  O   ARG A 149       6.561  25.756  -3.707  1.00 91.17           O  
ATOM   2220  CG  ARG A 149       2.964  24.893  -1.010  1.00 91.17           C  
ATOM   2221  HG2 ARG A 149       2.371  24.024  -1.293  1.00 91.17           H  
ATOM   2222  HG3 ARG A 149       2.285  25.661  -0.639  1.00 91.17           H  
ATOM   2223  CD  ARG A 149       3.886  24.507   0.140  1.00 91.17           C  
ATOM   2224  HD2 ARG A 149       4.476  25.374   0.439  1.00 91.17           H  
ATOM   2225  HD3 ARG A 149       4.557  23.716  -0.193  1.00 91.17           H  
ATOM   2226  NE  ARG A 149       3.098  24.058   1.294  1.00 91.17           N  
ATOM   2227  HE  ARG A 149       2.095  24.031   1.175  1.00 91.17           H  
ATOM   2228  NH1 ARG A 149       4.870  23.280   2.519  1.00 91.17           N  
ATOM   2229 HH11 ARG A 149       5.181  22.579   3.175  1.00 91.17           H  
ATOM   2230 HH12 ARG A 149       5.475  23.559   1.760  1.00 91.17           H  
ATOM   2231  NH2 ARG A 149       2.783  23.181   3.355  1.00 91.17           N  
ATOM   2232 HH21 ARG A 149       1.799  23.395   3.272  1.00 91.17           H  
ATOM   2233 HH22 ARG A 149       3.104  22.722   4.196  1.00 91.17           H  
ATOM   2234  CZ  ARG A 149       3.587  23.509   2.385  1.00 91.17           C  
ATOM   2235  N   HIS A 150       5.214  27.500  -4.154  1.00 93.38           N  
ATOM   2236  H   HIS A 150       4.394  28.019  -3.875  1.00 93.38           H  
ATOM   2237  CA  HIS A 150       5.860  27.820  -5.420  1.00 93.38           C  
ATOM   2238  HA  HIS A 150       5.876  26.922  -6.037  1.00 93.38           H  
ATOM   2239  C   HIS A 150       7.320  28.242  -5.205  1.00 93.38           C  
ATOM   2240  CB  HIS A 150       5.042  28.882  -6.160  1.00 93.38           C  
ATOM   2241  HB2 HIS A 150       4.992  29.793  -5.563  1.00 93.38           H  
ATOM   2242  HB3 HIS A 150       4.027  28.511  -6.301  1.00 93.38           H  
ATOM   2243  O   HIS A 150       8.200  27.751  -5.902  1.00 93.38           O  
ATOM   2244  CG  HIS A 150       5.627  29.204  -7.509  1.00 93.38           C  
ATOM   2245  CD2 HIS A 150       5.506  28.461  -8.654  1.00 93.38           C  
ATOM   2246  HD2 HIS A 150       4.945  27.544  -8.760  1.00 93.38           H  
ATOM   2247  ND1 HIS A 150       6.452  30.266  -7.798  1.00 93.38           N  
ATOM   2248  HD1 HIS A 150       6.721  30.999  -7.158  1.00 93.38           H  
ATOM   2249  CE1 HIS A 150       6.812  30.175  -9.088  1.00 93.38           C  
ATOM   2250  HE1 HIS A 150       7.452  30.873  -9.607  1.00 93.38           H  
ATOM   2251  NE2 HIS A 150       6.277  29.079  -9.647  1.00 93.38           N  
ATOM   2252  N   LYS A 151       7.613  29.081  -4.200  1.00 89.23           N  
ATOM   2253  H   LYS A 151       6.858  29.442  -3.635  1.00 89.23           H  
ATOM   2254  CA  LYS A 151       8.995  29.463  -3.856  1.00 89.23           C  
ATOM   2255  HA  LYS A 151       9.481  29.859  -4.748  1.00 89.23           H  
ATOM   2256  C   LYS A 151       9.830  28.252  -3.426  1.00 89.23           C  
ATOM   2257  CB  LYS A 151       8.967  30.556  -2.779  1.00 89.23           C  
ATOM   2258  HB2 LYS A 151       8.289  31.344  -3.107  1.00 89.23           H  
ATOM   2259  HB3 LYS A 151       8.577  30.136  -1.852  1.00 89.23           H  
ATOM   2260  O   LYS A 151      10.922  28.073  -3.955  1.00 89.23           O  
ATOM   2261  CG  LYS A 151      10.344  31.185  -2.499  1.00 89.23           C  
ATOM   2262  HG2 LYS A 151      10.763  31.581  -3.424  1.00 89.23           H  
ATOM   2263  HG3 LYS A 151      11.019  30.429  -2.098  1.00 89.23           H  
ATOM   2264  CD  LYS A 151      10.176  32.324  -1.481  1.00 89.23           C  
ATOM   2265  HD2 LYS A 151       9.495  33.059  -1.909  1.00 89.23           H  
ATOM   2266  HD3 LYS A 151       9.719  31.935  -0.571  1.00 89.23           H  
ATOM   2267  CE  LYS A 151      11.479  33.053  -1.122  1.00 89.23           C  
ATOM   2268  HE2 LYS A 151      11.975  33.362  -2.043  1.00 89.23           H  
ATOM   2269  HE3 LYS A 151      11.218  33.949  -0.559  1.00 89.23           H  
ATOM   2270  NZ  LYS A 151      12.393  32.226  -0.300  1.00 89.23           N  
ATOM   2271  HZ1 LYS A 151      11.974  31.826   0.528  1.00 89.23           H  
ATOM   2272  HZ2 LYS A 151      12.702  31.419  -0.821  1.00 89.23           H  
ATOM   2273  HZ3 LYS A 151      13.256  32.692  -0.060  1.00 89.23           H  
ATOM   2274  N   GLN A 152       9.286  27.399  -2.552  1.00 84.16           N  
ATOM   2275  H   GLN A 152       8.379  27.621  -2.168  1.00 84.16           H  
ATOM   2276  CA  GLN A 152       9.947  26.157  -2.120  1.00 84.16           C  
ATOM   2277  HA  GLN A 152      10.881  26.403  -1.613  1.00 84.16           H  
ATOM   2278  C   GLN A 152      10.302  25.254  -3.311  1.00 84.16           C  
ATOM   2279  CB  GLN A 152       9.029  25.389  -1.152  1.00 84.16           C  
ATOM   2280  HB2 GLN A 152       8.039  25.286  -1.596  1.00 84.16           H  
ATOM   2281  HB3 GLN A 152       9.437  24.390  -0.995  1.00 84.16           H  
ATOM   2282  O   GLN A 152      11.392  24.693  -3.371  1.00 84.16           O  
ATOM   2283  CG  GLN A 152       8.910  26.070   0.218  1.00 84.16           C  
ATOM   2284  HG2 GLN A 152       8.590  27.105   0.101  1.00 84.16           H  
ATOM   2285  HG3 GLN A 152       9.899  26.082   0.676  1.00 84.16           H  
ATOM   2286  CD  GLN A 152       7.935  25.378   1.172  1.00 84.16           C  
ATOM   2287  NE2 GLN A 152       8.124  25.560   2.460  1.00 84.16           N  
ATOM   2288 HE21 GLN A 152       8.968  26.023   2.766  1.00 84.16           H  
ATOM   2289 HE22 GLN A 152       7.584  24.982   3.088  1.00 84.16           H  
ATOM   2290  OE1 GLN A 152       6.989  24.681   0.815  1.00 84.16           O  
ATOM   2291  N   TRP A 153       9.400  25.135  -4.287  1.00 89.72           N  
ATOM   2292  H   TRP A 153       8.496  25.573  -4.178  1.00 89.72           H  
ATOM   2293  CA  TRP A 153       9.651  24.352  -5.493  1.00 89.72           C  
ATOM   2294  HA  TRP A 153      10.001  23.360  -5.205  1.00 89.72           H  
ATOM   2295  C   TRP A 153      10.749  24.954  -6.377  1.00 89.72           C  
ATOM   2296  CB  TRP A 153       8.341  24.192  -6.258  1.00 89.72           C  
ATOM   2297  HB2 TRP A 153       7.906  25.175  -6.442  1.00 89.72           H  
ATOM   2298  HB3 TRP A 153       7.645  23.633  -5.632  1.00 89.72           H  
ATOM   2299  O   TRP A 153      11.637  24.226  -6.817  1.00 89.72           O  
ATOM   2300  CG  TRP A 153       8.485  23.491  -7.569  1.00 89.72           C  
ATOM   2301  CD1 TRP A 153       9.021  22.264  -7.749  1.00 89.72           C  
ATOM   2302  HD1 TRP A 153       9.404  21.630  -6.962  1.00 89.72           H  
ATOM   2303  CD2 TRP A 153       8.113  23.963  -8.898  1.00 89.72           C  
ATOM   2304  CE2 TRP A 153       8.451  22.950  -9.845  1.00 89.72           C  
ATOM   2305  CE3 TRP A 153       7.511  25.139  -9.397  1.00 89.72           C  
ATOM   2306  HE3 TRP A 153       7.227  25.917  -8.703  1.00 89.72           H  
ATOM   2307  NE1 TRP A 153       9.024  21.949  -9.091  1.00 89.72           N  
ATOM   2308  HE1 TRP A 153       9.364  21.064  -9.442  1.00 89.72           H  
ATOM   2309  CH2 TRP A 153       7.566  24.263 -11.677  1.00 89.72           C  
ATOM   2310  HH2 TRP A 153       7.299  24.358 -12.718  1.00 89.72           H  
ATOM   2311  CZ2 TRP A 153       8.188  23.089 -11.215  1.00 89.72           C  
ATOM   2312  HZ2 TRP A 153       8.418  22.278 -11.890  1.00 89.72           H  
ATOM   2313  CZ3 TRP A 153       7.236  25.287 -10.770  1.00 89.72           C  
ATOM   2314  HZ3 TRP A 153       6.729  26.174 -11.120  1.00 89.72           H  
ATOM   2315  N   GLN A 154      10.736  26.273  -6.595  1.00 89.49           N  
ATOM   2316  H   GLN A 154       9.990  26.819  -6.188  1.00 89.49           H  
ATOM   2317  CA  GLN A 154      11.756  26.958  -7.401  1.00 89.49           C  
ATOM   2318  HA  GLN A 154      11.782  26.507  -8.393  1.00 89.49           H  
ATOM   2319  C   GLN A 154      13.168  26.809  -6.807  1.00 89.49           C  
ATOM   2320  CB  GLN A 154      11.398  28.448  -7.542  1.00 89.49           C  
ATOM   2321  HB2 GLN A 154      12.232  28.972  -8.009  1.00 89.49           H  
ATOM   2322  HB3 GLN A 154      11.256  28.874  -6.549  1.00 89.49           H  
ATOM   2323  O   GLN A 154      14.131  26.650  -7.553  1.00 89.49           O  
ATOM   2324  CG  GLN A 154      10.130  28.707  -8.375  1.00 89.49           C  
ATOM   2325  HG2 GLN A 154       9.293  28.146  -7.960  1.00 89.49           H  
ATOM   2326  HG3 GLN A 154       9.882  29.767  -8.320  1.00 89.49           H  
ATOM   2327  CD  GLN A 154      10.241  28.323  -9.844  1.00 89.49           C  
ATOM   2328  NE2 GLN A 154       9.129  28.103 -10.509  1.00 89.49           N  
ATOM   2329 HE21 GLN A 154       8.226  28.176 -10.062  1.00 89.49           H  
ATOM   2330 HE22 GLN A 154       9.226  27.852 -11.483  1.00 89.49           H  
ATOM   2331  OE1 GLN A 154      11.301  28.245 -10.439  1.00 89.49           O  
ATOM   2332  N   GLU A 155      13.289  26.819  -5.477  1.00 83.45           N  
ATOM   2333  H   GLU A 155      12.459  26.967  -4.921  1.00 83.45           H  
ATOM   2334  CA  GLU A 155      14.566  26.650  -4.766  1.00 83.45           C  
ATOM   2335  HA  GLU A 155      15.303  27.345  -5.169  1.00 83.45           H  
ATOM   2336  C   GLU A 155      15.152  25.242  -4.950  1.00 83.45           C  
ATOM   2337  CB  GLU A 155      14.355  26.969  -3.272  1.00 83.45           C  
ATOM   2338  HB2 GLU A 155      13.483  26.421  -2.915  1.00 83.45           H  
ATOM   2339  HB3 GLU A 155      15.226  26.642  -2.704  1.00 83.45           H  
ATOM   2340  O   GLU A 155      16.361  25.097  -5.119  1.00 83.45           O  
ATOM   2341  CG  GLU A 155      14.159  28.480  -3.038  1.00 83.45           C  
ATOM   2342  HG2 GLU A 155      15.106  28.981  -3.238  1.00 83.45           H  
ATOM   2343  HG3 GLU A 155      13.436  28.865  -3.758  1.00 83.45           H  
ATOM   2344  CD  GLU A 155      13.677  28.871  -1.631  1.00 83.45           C  
ATOM   2345  OE1 GLU A 155      13.548  30.101  -1.396  1.00 83.45           O  
ATOM   2346  OE2 GLU A 155      13.365  27.989  -0.805  1.00 83.45           O  
ATOM   2347  N   ILE A 156      14.304  24.209  -4.969  1.00 80.42           N  
ATOM   2348  H   ILE A 156      13.323  24.401  -4.825  1.00 80.42           H  
ATOM   2349  CA  ILE A 156      14.736  22.807  -5.085  1.00 80.42           C  
ATOM   2350  HA  ILE A 156      15.696  22.690  -4.583  1.00 80.42           H  
ATOM   2351  C   ILE A 156      14.960  22.404  -6.546  1.00 80.42           C  
ATOM   2352  CB  ILE A 156      13.722  21.882  -4.373  1.00 80.42           C  
ATOM   2353  HB  ILE A 156      12.736  22.059  -4.803  1.00 80.42           H  
ATOM   2354  O   ILE A 156      15.907  21.688  -6.850  1.00 80.42           O  
ATOM   2355  CG1 ILE A 156      13.672  22.212  -2.862  1.00 80.42           C  
ATOM   2356 HG12 ILE A 156      13.505  23.280  -2.722  1.00 80.42           H  
ATOM   2357 HG13 ILE A 156      14.628  21.965  -2.401  1.00 80.42           H  
ATOM   2358  CG2 ILE A 156      14.077  20.396  -4.581  1.00 80.42           C  
ATOM   2359 HG21 ILE A 156      13.361  19.749  -4.074  1.00 80.42           H  
ATOM   2360 HG22 ILE A 156      15.075  20.189  -4.196  1.00 80.42           H  
ATOM   2361 HG23 ILE A 156      14.051  20.134  -5.639  1.00 80.42           H  
ATOM   2362  CD1 ILE A 156      12.552  21.483  -2.112  1.00 80.42           C  
ATOM   2363 HD11 ILE A 156      11.614  21.599  -2.655  1.00 80.42           H  
ATOM   2364 HD12 ILE A 156      12.787  20.425  -2.002  1.00 80.42           H  
ATOM   2365 HD13 ILE A 156      12.436  21.921  -1.121  1.00 80.42           H  
ATOM   2366  N   ARG A 157      14.131  22.878  -7.483  1.00 77.23           N  
ATOM   2367  H   ARG A 157      13.371  23.470  -7.180  1.00 77.23           H  
ATOM   2368  CA  ARG A 157      14.177  22.456  -8.895  1.00 77.23           C  
ATOM   2369  HA  ARG A 157      13.983  21.384  -8.937  1.00 77.23           H  
ATOM   2370  C   ARG A 157      15.549  22.667  -9.556  1.00 77.23           C  
ATOM   2371  CB  ARG A 157      13.053  23.191  -9.637  1.00 77.23           C  
ATOM   2372  HB2 ARG A 157      13.238  24.265  -9.598  1.00 77.23           H  
ATOM   2373  HB3 ARG A 157      12.108  22.984  -9.133  1.00 77.23           H  
ATOM   2374  O   ARG A 157      15.911  21.914 -10.456  1.00 77.23           O  
ATOM   2375  CG  ARG A 157      12.926  22.743 -11.096  1.00 77.23           C  
ATOM   2376  HG2 ARG A 157      12.746  21.669 -11.138  1.00 77.23           H  
ATOM   2377  HG3 ARG A 157      13.847  22.976 -11.630  1.00 77.23           H  
ATOM   2378  CD  ARG A 157      11.777  23.484 -11.775  1.00 77.23           C  
ATOM   2379  HD2 ARG A 157      10.838  23.128 -11.351  1.00 77.23           H  
ATOM   2380  HD3 ARG A 157      11.878  24.550 -11.570  1.00 77.23           H  
ATOM   2381  NE  ARG A 157      11.799  23.257 -13.230  1.00 77.23           N  
ATOM   2382  HE  ARG A 157      12.430  22.539 -13.558  1.00 77.23           H  
ATOM   2383  NH1 ARG A 157      10.165  24.764 -13.770  1.00 77.23           N  
ATOM   2384 HH11 ARG A 157       9.984  24.868 -12.782  1.00 77.23           H  
ATOM   2385 HH12 ARG A 157       9.567  25.208 -14.452  1.00 77.23           H  
ATOM   2386  NH2 ARG A 157      11.214  23.639 -15.394  1.00 77.23           N  
ATOM   2387 HH21 ARG A 157      11.870  22.928 -15.683  1.00 77.23           H  
ATOM   2388 HH22 ARG A 157      10.615  24.089 -16.071  1.00 77.23           H  
ATOM   2389  CZ  ARG A 157      11.063  23.887 -14.123  1.00 77.23           C  
ATOM   2615  N   THR A 175       1.910  15.901   5.122  1.00 95.17           N  
ATOM   2616  H   THR A 175       2.786  15.417   5.261  1.00 95.17           H  
ATOM   2617  CA  THR A 175       0.689  15.087   5.116  1.00 95.17           C  
ATOM   2618  HA  THR A 175       0.146  15.263   4.188  1.00 95.17           H  
ATOM   2619  C   THR A 175      -0.216  15.480   6.283  1.00 95.17           C  
ATOM   2620  CB  THR A 175       1.052  13.597   5.183  1.00 95.17           C  
ATOM   2621  HB  THR A 175       1.664  13.416   6.066  1.00 95.17           H  
ATOM   2622  O   THR A 175       0.244  15.670   7.413  1.00 95.17           O  
ATOM   2623  CG2 THR A 175      -0.144  12.659   5.221  1.00 95.17           C  
ATOM   2624 HG21 THR A 175      -0.783  12.881   6.076  1.00 95.17           H  
ATOM   2625 HG22 THR A 175       0.212  11.635   5.334  1.00 95.17           H  
ATOM   2626 HG23 THR A 175      -0.738  12.740   4.310  1.00 95.17           H  
ATOM   2627  OG1 THR A 175       1.794  13.253   4.030  1.00 95.17           O  
ATOM   2628  HG1 THR A 175       1.727  12.299   3.947  1.00 95.17           H  
ATOM   2629  N   VAL A 176      -1.512  15.591   6.015  1.00 98.79           N  
ATOM   2630  H   VAL A 176      -1.836  15.338   5.092  1.00 98.79           H  
ATOM   2631  CA  VAL A 176      -2.535  15.846   7.030  1.00 98.79           C  
ATOM   2632  HA  VAL A 176      -2.041  16.142   7.956  1.00 98.79           H  
ATOM   2633  C   VAL A 176      -3.307  14.572   7.322  1.00 98.79           C  
ATOM   2634  CB  VAL A 176      -3.476  16.998   6.648  1.00 98.79           C  
ATOM   2635  HB  VAL A 176      -4.031  17.282   7.543  1.00 98.79           H  
ATOM   2636  O   VAL A 176      -3.397  13.684   6.476  1.00 98.79           O  
ATOM   2637  CG1 VAL A 176      -2.698  18.226   6.186  1.00 98.79           C  
ATOM   2638 HG11 VAL A 176      -1.877  18.429   6.874  1.00 98.79           H  
ATOM   2639 HG12 VAL A 176      -2.288  18.058   5.190  1.00 98.79           H  
ATOM   2640 HG13 VAL A 176      -3.375  19.080   6.153  1.00 98.79           H  
ATOM   2641  CG2 VAL A 176      -4.494  16.634   5.569  1.00 98.79           C  
ATOM   2642 HG21 VAL A 176      -5.080  17.508   5.284  1.00 98.79           H  
ATOM   2643 HG22 VAL A 176      -5.173  15.877   5.961  1.00 98.79           H  
ATOM   2644 HG23 VAL A 176      -3.989  16.234   4.690  1.00 98.79           H  
ATOM   2645  N   GLY A 177      -3.895  14.484   8.506  1.00 98.94           N  
ATOM   2646  H   GLY A 177      -3.785  15.224   9.185  1.00 98.94           H  
ATOM   2647  CA  GLY A 177      -4.665  13.308   8.862  1.00 98.94           C  
ATOM   2648  HA2 GLY A 177      -5.337  13.057   8.041  1.00 98.94           H  
ATOM   2649  HA3 GLY A 177      -3.980  12.473   9.004  1.00 98.94           H  
ATOM   2650  C   GLY A 177      -5.487  13.473  10.121  1.00 98.94           C  
ATOM   2651  O   GLY A 177      -5.285  14.411  10.895  1.00 98.94           O  
ATOM   2652  N   ALA A 178      -6.418  12.548  10.309  1.00 98.98           N  
ATOM   2653  H   ALA A 178      -6.489  11.807   9.626  1.00 98.98           H  
ATOM   2654  CA  ALA A 178      -7.288  12.471  11.467  1.00 98.98           C  
ATOM   2655  HA  ALA A 178      -6.807  12.984  12.300  1.00 98.98           H  
ATOM   2656  C   ALA A 178      -7.516  11.014  11.871  1.00 98.98           C  
ATOM   2657  CB  ALA A 178      -8.610  13.185  11.166  1.00 98.98           C  
ATOM   2658  HB1 ALA A 178      -9.137  12.660  10.370  1.00 98.98           H  
ATOM   2659  HB2 ALA A 178      -9.233  13.195  12.060  1.00 98.98           H  
ATOM   2660  HB3 ALA A 178      -8.416  14.210  10.851  1.00 98.98           H  
ATOM   2661  O   ALA A 178      -7.616  10.126  11.025  1.00 98.98           O  
ATOM   2662  N   VAL A 179      -7.646  10.787  13.173  1.00 98.98           N  
ATOM   2663  H   VAL A 179      -7.568  11.575  13.799  1.00 98.98           H  
ATOM   2664  CA  VAL A 179      -8.115   9.523  13.744  1.00 98.98           C  
ATOM   2665  HA  VAL A 179      -8.569   8.931  12.949  1.00 98.98           H  
ATOM   2666  C   VAL A 179      -9.195   9.825  14.769  1.00 98.98           C  
ATOM   2667  CB  VAL A 179      -6.986   8.676  14.354  1.00 98.98           C  
ATOM   2668  HB  VAL A 179      -7.430   7.753  14.727  1.00 98.98           H  
ATOM   2669  O   VAL A 179      -9.074  10.789  15.527  1.00 98.98           O  
ATOM   2670  CG1 VAL A 179      -5.956   8.268  13.300  1.00 98.98           C  
ATOM   2671 HG11 VAL A 179      -6.446   7.680  12.524  1.00 98.98           H  
ATOM   2672 HG12 VAL A 179      -5.178   7.662  13.764  1.00 98.98           H  
ATOM   2673 HG13 VAL A 179      -5.503   9.145  12.838  1.00 98.98           H  
ATOM   2674  CG2 VAL A 179      -6.269   9.374  15.517  1.00 98.98           C  
ATOM   2675 HG21 VAL A 179      -5.906  10.351  15.197  1.00 98.98           H  
ATOM   2676 HG22 VAL A 179      -6.952   9.502  16.357  1.00 98.98           H  
ATOM   2677 HG23 VAL A 179      -5.428   8.765  15.847  1.00 98.98           H  
ATOM   2678  N   ALA A 180     -10.248   9.021  14.805  1.00 98.97           N  
ATOM   2679  H   ALA A 180     -10.286   8.235  14.171  1.00 98.97           H  
ATOM   2680  CA  ALA A 180     -11.355   9.211  15.731  1.00 98.97           C  
ATOM   2681  HA  ALA A 180     -11.026   9.828  16.567  1.00 98.97           H  
ATOM   2682  C   ALA A 180     -11.832   7.887  16.312  1.00 98.97           C  
ATOM   2683  CB  ALA A 180     -12.503   9.936  15.022  1.00 98.97           C  
ATOM   2684  HB1 ALA A 180     -12.169  10.902  14.645  1.00 98.97           H  
ATOM   2685  HB2 ALA A 180     -12.870   9.324  14.198  1.00 98.97           H  
ATOM   2686  HB3 ALA A 180     -13.324  10.083  15.724  1.00 98.97           H  
ATOM   2687  O   ALA A 180     -11.667   6.839  15.691  1.00 98.97           O  
ATOM   2688  N   VAL A 181     -12.461   7.975  17.479  1.00 98.90           N  
ATOM   2689  H   VAL A 181     -12.518   8.886  17.911  1.00 98.90           H  
ATOM   2690  CA  VAL A 181     -13.298   6.932  18.060  1.00 98.90           C  
ATOM   2691  HA  VAL A 181     -13.462   6.179  17.289  1.00 98.90           H  
ATOM   2692  C   VAL A 181     -14.652   7.530  18.435  1.00 98.90           C  
ATOM   2693  CB  VAL A 181     -12.594   6.228  19.228  1.00 98.90           C  
ATOM   2694  HB  VAL A 181     -11.633   5.864  18.864  1.00 98.90           H  
ATOM   2695  O   VAL A 181     -14.714   8.570  19.103  1.00 98.90           O  
ATOM   2696  CG1 VAL A 181     -12.287   7.157  20.401  1.00 98.90           C  
ATOM   2697 HG11 VAL A 181     -11.765   6.571  21.158  1.00 98.90           H  
ATOM   2698 HG12 VAL A 181     -11.652   7.976  20.064  1.00 98.90           H  
ATOM   2699 HG13 VAL A 181     -13.204   7.565  20.827  1.00 98.90           H  
ATOM   2700  CG2 VAL A 181     -13.396   5.019  19.711  1.00 98.90           C  
ATOM   2701 HG21 VAL A 181     -13.478   4.290  18.904  1.00 98.90           H  
ATOM   2702 HG22 VAL A 181     -14.401   5.317  20.012  1.00 98.90           H  
ATOM   2703 HG23 VAL A 181     -12.890   4.553  20.557  1.00 98.90           H  
ATOM   2704  N   ASP A 182     -15.731   6.901  17.978  1.00 98.69           N  
ATOM   2705  H   ASP A 182     -15.606   6.034  17.475  1.00 98.69           H  
ATOM   2706  CA  ASP A 182     -17.102   7.330  18.269  1.00 98.69           C  
ATOM   2707  HA  ASP A 182     -17.102   8.415  18.374  1.00 98.69           H  
ATOM   2708  C   ASP A 182     -17.618   6.802  19.622  1.00 98.69           C  
ATOM   2709  CB  ASP A 182     -18.022   7.029  17.070  1.00 98.69           C  
ATOM   2710  HB2 ASP A 182     -19.000   7.473  17.257  1.00 98.69           H  
ATOM   2711  HB3 ASP A 182     -17.608   7.527  16.194  1.00 98.69           H  
ATOM   2712  O   ASP A 182     -16.913   6.107  20.359  1.00 98.69           O  
ATOM   2713  CG  ASP A 182     -18.226   5.544  16.753  1.00 98.69           C  
ATOM   2714  OD1 ASP A 182     -18.101   4.707  17.674  1.00 98.69           O  
ATOM   2715  OD2 ASP A 182     -18.532   5.240  15.577  1.00 98.69           O  
ATOM   2716  N   ASP A 183     -18.846   7.177  19.996  1.00 97.00           N  
ATOM   2717  H   ASP A 183     -19.396   7.742  19.364  1.00 97.00           H  
ATOM   2718  CA  ASP A 183     -19.461   6.753  21.264  1.00 97.00           C  
ATOM   2719  HA  ASP A 183     -18.753   6.939  22.071  1.00 97.00           H  
ATOM   2720  C   ASP A 183     -19.773   5.239  21.314  1.00 97.00           C  
ATOM   2721  CB  ASP A 183     -20.731   7.583  21.546  1.00 97.00           C  
ATOM   2722  HB2 ASP A 183     -21.370   7.022  22.227  1.00 97.00           H  
ATOM   2723  HB3 ASP A 183     -21.288   7.713  20.618  1.00 97.00           H  
ATOM   2724  O   ASP A 183     -19.981   4.701  22.403  1.00 97.00           O  
ATOM   2725  CG  ASP A 183     -20.478   8.953  22.205  1.00 97.00           C  
ATOM   2726  OD1 ASP A 183     -19.746   9.039  23.229  1.00 97.00           O  
ATOM   2727  OD2 ASP A 183     -21.110   9.939  21.778  1.00 97.00           O  
ATOM   2728  N   GLU A 184     -19.771   4.534  20.174  1.00 97.30           N  
ATOM   2729  H   GLU A 184     -19.494   4.993  19.318  1.00 97.30           H  
ATOM   2730  CA  GLU A 184     -19.903   3.069  20.115  1.00 97.30           C  
ATOM   2731  HA  GLU A 184     -20.521   2.733  20.948  1.00 97.30           H  
ATOM   2732  C   GLU A 184     -18.550   2.346  20.244  1.00 97.30           C  
ATOM   2733  CB  GLU A 184     -20.588   2.631  18.811  1.00 97.30           C  
ATOM   2734  HB2 GLU A 184     -20.636   1.543  18.806  1.00 97.30           H  
ATOM   2735  HB3 GLU A 184     -19.965   2.950  17.975  1.00 97.30           H  
ATOM   2736  O   GLU A 184     -18.511   1.118  20.348  1.00 97.30           O  
ATOM   2737  CG  GLU A 184     -22.008   3.166  18.588  1.00 97.30           C  
ATOM   2738  HG2 GLU A 184     -22.591   2.981  19.490  1.00 97.30           H  
ATOM   2739  HG3 GLU A 184     -21.967   4.243  18.424  1.00 97.30           H  
ATOM   2740  CD  GLU A 184     -22.703   2.487  17.386  1.00 97.30           C  
ATOM   2741  OE1 GLU A 184     -23.956   2.511  17.371  1.00 97.30           O  
ATOM   2742  OE2 GLU A 184     -22.017   1.882  16.512  1.00 97.30           O  
ATOM   2743  N   GLY A 185     -17.438   3.089  20.252  1.00 98.14           N  
ATOM   2744  H   GLY A 185     -17.536   4.085  20.114  1.00 98.14           H  
ATOM   2745  CA  GLY A 185     -16.089   2.531  20.270  1.00 98.14           C  
ATOM   2746  HA2 GLY A 185     -16.061   1.662  20.927  1.00 98.14           H  
ATOM   2747  HA3 GLY A 185     -15.408   3.284  20.668  1.00 98.14           H  
ATOM   2748  C   GLY A 185     -15.579   2.108  18.891  1.00 98.14           C  
ATOM   2749  O   GLY A 185     -14.595   1.370  18.827  1.00 98.14           O  
ATOM   2750  N   ASN A 186     -16.214   2.545  17.795  1.00 98.90           N  
ATOM   2751  H   ASN A 186     -16.972   3.205  17.892  1.00 98.90           H  
ATOM   2752  CA  ASN A 186     -15.667   2.321  16.459  1.00 98.90           C  
ATOM   2753  HA  ASN A 186     -15.222   1.326  16.448  1.00 98.90           H  
ATOM   2754  C   ASN A 186     -14.565   3.336  16.176  1.00 98.90           C  
ATOM   2755  CB  ASN A 186     -16.729   2.379  15.355  1.00 98.90           C  
ATOM   2756  HB2 ASN A 186     -16.995   3.422  15.183  1.00 98.90           H  
ATOM   2757  HB3 ASN A 186     -16.295   2.013  14.425  1.00 98.90           H  
ATOM   2758  O   ASN A 186     -14.753   4.532  16.402  1.00 98.90           O  
ATOM   2759  CG  ASN A 186     -17.980   1.579  15.643  1.00 98.90           C  
ATOM   2760  ND2 ASN A 186     -19.109   2.251  15.688  1.00 98.90           N  
ATOM   2761 HD21 ASN A 186     -19.023   3.257  15.680  1.00 98.90           H  
ATOM   2762 HD22 ASN A 186     -19.939   1.865  16.113  1.00 98.90           H  
ATOM   2763  OD1 ASN A 186     -17.942   0.358  15.762  1.00 98.90           O  
ATOM   2764  N   VAL A 187     -13.436   2.865  15.653  1.00 98.97           N  
ATOM   2765  H   VAL A 187     -13.383   1.879  15.440  1.00 98.97           H  
ATOM   2766  CA  VAL A 187     -12.303   3.713  15.276  1.00 98.97           C  
ATOM   2767  HA  VAL A 187     -12.462   4.689  15.735  1.00 98.97           H  
ATOM   2768  C   VAL A 187     -12.262   3.930  13.766  1.00 98.97           C  
ATOM   2769  CB  VAL A 187     -10.961   3.193  15.825  1.00 98.97           C  
ATOM   2770  HB  VAL A 187     -10.200   3.939  15.597  1.00 98.97           H  
ATOM   2771  O   VAL A 187     -12.639   3.052  12.996  1.00 98.97           O  
ATOM   2772  CG1 VAL A 187     -10.984   3.036  17.347  1.00 98.97           C  
ATOM   2773 HG11 VAL A 187     -11.697   2.265  17.642  1.00 98.97           H  
ATOM   2774 HG12 VAL A 187      -9.992   2.759  17.704  1.00 98.97           H  
ATOM   2775 HG13 VAL A 187     -11.268   3.983  17.805  1.00 98.97           H  
ATOM   2776  CG2 VAL A 187     -10.523   1.861  15.210  1.00 98.97           C  
ATOM   2777 HG21 VAL A 187     -10.368   1.974  14.137  1.00 98.97           H  
ATOM   2778 HG22 VAL A 187      -9.587   1.532  15.663  1.00 98.97           H  
ATOM   2779 HG23 VAL A 187     -11.285   1.102  15.385  1.00 98.97           H  
ATOM   2780  N   ALA A 188     -11.762   5.079  13.322  1.00 98.98           N  
ATOM   2781  H   ALA A 188     -11.499   5.780  14.000  1.00 98.98           H  
ATOM   2782  CA  ALA A 188     -11.498   5.348  11.909  1.00 98.98           C  
ATOM   2783  HA  ALA A 188     -11.321   4.405  11.391  1.00 98.98           H  
ATOM   2784  C   ALA A 188     -10.246   6.211  11.743  1.00 98.98           C  
ATOM   2785  CB  ALA A 188     -12.720   6.017  11.274  1.00 98.98           C  
ATOM   2786  HB1 ALA A 188     -13.602   5.395  11.427  1.00 98.98           H  
ATOM   2787  HB2 ALA A 188     -12.556   6.136  10.204  1.00 98.98           H  
ATOM   2788  HB3 ALA A 188     -12.876   6.998  11.725  1.00 98.98           H  
ATOM   2789  O   ALA A 188      -9.902   6.990  12.637  1.00 98.98           O  
ATOM   2790  N   ALA A 189      -9.591   6.090  10.590  1.00 98.99           N  
ATOM   2791  H   ALA A 189      -9.960   5.454   9.897  1.00 98.99           H  
ATOM   2792  CA  ALA A 189      -8.435   6.896  10.205  1.00 98.99           C  
ATOM   2793  HA  ALA A 189      -8.316   7.727  10.901  1.00 98.99           H  
ATOM   2794  C   ALA A 189      -8.629   7.471   8.804  1.00 98.99           C  
ATOM   2795  CB  ALA A 189      -7.164   6.042  10.247  1.00 98.99           C  
ATOM   2796  HB1 ALA A 189      -6.307   6.651   9.960  1.00 98.99           H  
ATOM   2797  HB2 ALA A 189      -6.993   5.647  11.248  1.00 98.99           H  
ATOM   2798  HB3 ALA A 189      -7.252   5.209   9.549  1.00 98.99           H  
ATOM   2799  O   ALA A 189      -9.165   6.789   7.933  1.00 98.99           O  
ATOM   2800  N   ALA A 190      -8.153   8.693   8.583  1.00 98.98           N  
ATOM   2801  H   ALA A 190      -7.740   9.197   9.355  1.00 98.98           H  
ATOM   2802  CA  ALA A 190      -8.037   9.293   7.263  1.00 98.98           C  
ATOM   2803  HA  ALA A 190      -8.009   8.496   6.519  1.00 98.98           H  
ATOM   2804  C   ALA A 190      -6.734  10.084   7.140  1.00 98.98           C  
ATOM   2805  CB  ALA A 190      -9.260  10.173   6.992  1.00 98.98           C  
ATOM   2806  HB1 ALA A 190      -9.179  10.598   5.991  1.00 98.98           H  
ATOM   2807  HB2 ALA A 190      -9.317  10.977   7.726  1.00 98.98           H  
ATOM   2808  HB3 ALA A 190     -10.166   9.569   7.045  1.00 98.98           H  
ATOM   2809  O   ALA A 190      -6.319  10.757   8.086  1.00 98.98           O  
ATOM   2810  N   THR A 191      -6.130  10.052   5.957  1.00 98.97           N  
ATOM   2811  H   THR A 191      -6.534   9.474   5.234  1.00 98.97           H  
ATOM   2812  CA  THR A 191      -4.845  10.695   5.661  1.00 98.97           C  
ATOM   2813  HA  THR A 191      -4.663  11.498   6.375  1.00 98.97           H  
ATOM   2814  C   THR A 191      -4.894  11.286   4.255  1.00 98.97           C  
ATOM   2815  CB  THR A 191      -3.702   9.675   5.782  1.00 98.97           C  
ATOM   2816  HB  THR A 191      -3.795   8.953   4.970  1.00 98.97           H  
ATOM   2817  O   THR A 191      -5.439  10.667   3.344  1.00 98.97           O  
ATOM   2818  CG2 THR A 191      -2.320  10.305   5.717  1.00 98.97           C  
ATOM   2819 HG21 THR A 191      -1.566   9.530   5.856  1.00 98.97           H  
ATOM   2820 HG22 THR A 191      -2.175  10.776   4.745  1.00 98.97           H  
ATOM   2821 HG23 THR A 191      -2.218  11.047   6.509  1.00 98.97           H  
ATOM   2822  OG1 THR A 191      -3.768   9.002   7.017  1.00 98.97           O  
ATOM   2823  HG1 THR A 191      -3.548   9.611   7.726  1.00 98.97           H  
ATOM   2824  N   SER A 192      -4.343  12.485   4.060  1.00 98.93           N  
ATOM   2825  H   SER A 192      -3.903  12.942   4.846  1.00 98.93           H  
ATOM   2826  CA  SER A 192      -4.313  13.181   2.766  1.00 98.93           C  
ATOM   2827  HA  SER A 192      -4.360  12.443   1.964  1.00 98.93           H  
ATOM   2828  C   SER A 192      -3.021  13.977   2.589  1.00 98.93           C  
ATOM   2829  CB  SER A 192      -5.541  14.084   2.628  1.00 98.93           C  
ATOM   2830  HB2 SER A 192      -5.533  14.850   3.404  1.00 98.93           H  
ATOM   2831  HB3 SER A 192      -6.440  13.479   2.744  1.00 98.93           H  
ATOM   2832  O   SER A 192      -2.464  14.510   3.553  1.00 98.93           O  
ATOM   2833  OG  SER A 192      -5.572  14.703   1.360  1.00 98.93           O  
ATOM   2834  HG  SER A 192      -6.480  14.975   1.207  1.00 98.93           H  
ATOM   2835  N   THR A 193      -2.504  14.052   1.364  1.00 98.41           N  
ATOM   2836  H   THR A 193      -2.993  13.593   0.608  1.00 98.41           H  
ATOM   2837  CA  THR A 193      -1.225  14.706   1.074  1.00 98.41           C  
ATOM   2838  HA  THR A 193      -1.112  15.545   1.761  1.00 98.41           H  
ATOM   2839  C   THR A 193      -1.152  15.254  -0.348  1.00 98.41           C  
ATOM   2840  CB  THR A 193      -0.067  13.734   1.349  1.00 98.41           C  
ATOM   2841  HB  THR A 193      -0.230  13.298   2.335  1.00 98.41           H  
ATOM   2842  O   THR A 193      -1.705  14.685  -1.284  1.00 98.41           O  
ATOM   2843  CG2 THR A 193       0.053  12.579   0.358  1.00 98.41           C  
ATOM   2844 HG21 THR A 193       0.251  12.941  -0.651  1.00 98.41           H  
ATOM   2845 HG22 THR A 193       0.862  11.916   0.664  1.00 98.41           H  
ATOM   2846 HG23 THR A 193      -0.880  12.016   0.357  1.00 98.41           H  
ATOM   2847  OG1 THR A 193       1.169  14.411   1.392  1.00 98.41           O  
ATOM   2848  HG1 THR A 193       1.592  14.083   2.189  1.00 98.41           H  
ATOM   2849  N   GLY A 194      -0.401  16.341  -0.524  1.00 96.81           N  
ATOM   2850  H   GLY A 194      -0.066  16.803   0.310  1.00 96.81           H  
ATOM   2851  CA  GLY A 194       0.103  16.806  -1.820  1.00 96.81           C  
ATOM   2852  HA2 GLY A 194      -0.629  16.590  -2.599  1.00 96.81           H  
ATOM   2853  HA3 GLY A 194       0.248  17.885  -1.776  1.00 96.81           H  
ATOM   2854  C   GLY A 194       1.435  16.154  -2.221  1.00 96.81           C  
ATOM   2855  O   GLY A 194       2.035  16.525  -3.229  1.00 96.81           O  
ATOM   2856  N   GLY A 195       1.942  15.212  -1.419  1.00 93.56           N  
ATOM   2857  H   GLY A 195       1.431  14.977  -0.580  1.00 93.56           H  
ATOM   2858  CA  GLY A 195       3.184  14.488  -1.674  1.00 93.56           C  
ATOM   2859  HA2 GLY A 195       3.184  13.569  -1.088  1.00 93.56           H  
ATOM   2860  HA3 GLY A 195       3.220  14.215  -2.728  1.00 93.56           H  
ATOM   2861  C   GLY A 195       4.441  15.286  -1.316  1.00 93.56           C  
ATOM   2862  O   GLY A 195       4.456  16.065  -0.361  1.00 93.56           O  
ATOM   2863  N   LEU A 196       5.523  15.064  -2.069  1.00 89.28           N  
ATOM   2864  H   LEU A 196       5.432  14.457  -2.870  1.00 89.28           H  
ATOM   2865  CA  LEU A 196       6.820  15.714  -1.859  1.00 89.28           C  
ATOM   2866  HA  LEU A 196       6.833  16.159  -0.864  1.00 89.28           H  
ATOM   2867  C   LEU A 196       7.040  16.852  -2.861  1.00 89.28           C  
ATOM   2868  CB  LEU A 196       7.966  14.686  -1.924  1.00 89.28           C  
ATOM   2869  HB2 LEU A 196       8.911  15.213  -1.785  1.00 89.28           H  
ATOM   2870  HB3 LEU A 196       7.988  14.244  -2.920  1.00 89.28           H  
ATOM   2871  O   LEU A 196       6.694  16.744  -4.040  1.00 89.28           O  
ATOM   2872  CG  LEU A 196       7.898  13.541  -0.898  1.00 89.28           C  
ATOM   2873  HG  LEU A 196       6.958  13.003  -1.018  1.00 89.28           H  
ATOM   2874  CD1 LEU A 196       9.044  12.564  -1.155  1.00 89.28           C  
ATOM   2875 HD11 LEU A 196       9.006  11.743  -0.439  1.00 89.28           H  
ATOM   2876 HD12 LEU A 196      10.002  13.071  -1.039  1.00 89.28           H  
ATOM   2877 HD13 LEU A 196       8.974  12.149  -2.160  1.00 89.28           H  
ATOM   2878  CD2 LEU A 196       7.998  14.043   0.541  1.00 89.28           C  
ATOM   2879 HD21 LEU A 196       8.928  14.593   0.683  1.00 89.28           H  
ATOM   2880 HD22 LEU A 196       7.144  14.672   0.792  1.00 89.28           H  
ATOM   2881 HD23 LEU A 196       8.005  13.195   1.226  1.00 89.28           H  
ATOM   2882  N   THR A 197       7.658  17.941  -2.400  1.00 89.03           N  
ATOM   2883  H   THR A 197       7.919  17.984  -1.425  1.00 89.03           H  
ATOM   2884  CA  THR A 197       8.064  19.036  -3.285  1.00 89.03           C  
ATOM   2885  HA  THR A 197       7.177  19.421  -3.789  1.00 89.03           H  
ATOM   2886  C   THR A 197       9.033  18.510  -4.333  1.00 89.03           C  
ATOM   2887  CB  THR A 197       8.745  20.181  -2.523  1.00 89.03           C  
ATOM   2888  HB  THR A 197       9.707  19.845  -2.138  1.00 89.03           H  
ATOM   2889  O   THR A 197       9.992  17.823  -4.001  1.00 89.03           O  
ATOM   2890  CG2 THR A 197       8.953  21.412  -3.408  1.00 89.03           C  
ATOM   2891 HG21 THR A 197       9.686  21.191  -4.184  1.00 89.03           H  
ATOM   2892 HG22 THR A 197       8.010  21.703  -3.871  1.00 89.03           H  
ATOM   2893 HG23 THR A 197       9.327  22.242  -2.809  1.00 89.03           H  
ATOM   2894  OG1 THR A 197       7.950  20.603  -1.439  1.00 89.03           O  
ATOM   2895  HG1 THR A 197       8.419  21.317  -1.000  1.00 89.03           H  
ATOM   2896  N   ASN A 198       8.808  18.875  -5.593  1.00 90.03           N  
ATOM   2897  H   ASN A 198       7.947  19.366  -5.792  1.00 90.03           H  
ATOM   2898  CA  ASN A 198       9.593  18.426  -6.735  1.00 90.03           C  
ATOM   2899  HA  ASN A 198       9.122  18.860  -7.617  1.00 90.03           H  
ATOM   2900  C   ASN A 198       9.551  16.898  -6.956  1.00 90.03           C  
ATOM   2901  CB  ASN A 198      11.015  19.017  -6.627  1.00 90.03           C  
ATOM   2902  HB2 ASN A 198      11.605  18.406  -5.943  1.00 90.03           H  
ATOM   2903  HB3 ASN A 198      10.976  20.028  -6.221  1.00 90.03           H  
ATOM   2904  O   ASN A 198      10.455  16.360  -7.595  1.00 90.03           O  
ATOM   2905  CG  ASN A 198      11.726  19.102  -7.961  1.00 90.03           C  
ATOM   2906  ND2 ASN A 198      12.962  18.668  -8.034  1.00 90.03           N  
ATOM   2907 HD21 ASN A 198      13.380  18.198  -7.243  1.00 90.03           H  
ATOM   2908 HD22 ASN A 198      13.410  18.678  -8.939  1.00 90.03           H  
ATOM   2909  OD1 ASN A 198      11.197  19.621  -8.932  1.00 90.03           O  
ATOM   2910  N   LYS A 199       8.515  16.191  -6.460  1.00 87.47           N  
ATOM   2911  H   LYS A 199       7.838  16.650  -5.867  1.00 87.47           H  
ATOM   2912  CA  LYS A 199       8.363  14.749  -6.720  1.00 87.47           C  
ATOM   2913  HA  LYS A 199       9.258  14.268  -6.325  1.00 87.47           H  
ATOM   2914  C   LYS A 199       8.335  14.463  -8.222  1.00 87.47           C  
ATOM   2915  CB  LYS A 199       7.155  14.126  -5.990  1.00 87.47           C  
ATOM   2916  HB2 LYS A 199       7.205  14.392  -4.934  1.00 87.47           H  
ATOM   2917  HB3 LYS A 199       7.258  13.043  -6.054  1.00 87.47           H  
ATOM   2918  O   LYS A 199       7.755  15.230  -8.995  1.00 87.47           O  
ATOM   2919  CG  LYS A 199       5.764  14.505  -6.530  1.00 87.47           C  
ATOM   2920  HG2 LYS A 199       5.710  14.261  -7.591  1.00 87.47           H  
ATOM   2921  HG3 LYS A 199       5.604  15.575  -6.404  1.00 87.47           H  
ATOM   2922  CD  LYS A 199       4.650  13.727  -5.802  1.00 87.47           C  
ATOM   2923  HD2 LYS A 199       4.589  14.054  -4.764  1.00 87.47           H  
ATOM   2924  HD3 LYS A 199       4.883  12.663  -5.833  1.00 87.47           H  
ATOM   2925  CE  LYS A 199       3.300  13.950  -6.493  1.00 87.47           C  
ATOM   2926  HE2 LYS A 199       2.984  14.985  -6.361  1.00 87.47           H  
ATOM   2927  HE3 LYS A 199       3.445  13.783  -7.560  1.00 87.47           H  
ATOM   2928  NZ  LYS A 199       2.226  13.030  -6.029  1.00 87.47           N  
ATOM   2929  HZ1 LYS A 199       2.561  12.089  -5.880  1.00 87.47           H  
ATOM   2930  HZ2 LYS A 199       1.742  13.361  -5.206  1.00 87.47           H  
ATOM   2931  HZ3 LYS A 199       1.541  12.947  -6.766  1.00 87.47           H  
ATOM   2932  N   ALA A 200       8.958  13.361  -8.622  1.00 88.58           N  
ATOM   2933  H   ALA A 200       9.338  12.741  -7.921  1.00 88.58           H  
ATOM   2934  CA  ALA A 200       9.101  12.952 -10.013  1.00 88.58           C  
ATOM   2935  HA  ALA A 200       8.554  13.640 -10.658  1.00 88.58           H  
ATOM   2936  C   ALA A 200       8.514  11.556 -10.240  1.00 88.58           C  
ATOM   2937  CB  ALA A 200      10.586  13.028 -10.395  1.00 88.58           C  
ATOM   2938  HB1 ALA A 200      10.717  12.782 -11.449  1.00 88.58           H  
ATOM   2939  HB2 ALA A 200      10.964  14.035 -10.218  1.00 88.58           H  
ATOM   2940  HB3 ALA A 200      11.161  12.321  -9.797  1.00 88.58           H  
ATOM   2941  O   ALA A 200       8.196  10.844  -9.287  1.00 88.58           O  
ATOM   2942  N   TRP A 201       8.388  11.188 -11.516  1.00 90.95           N  
ATOM   2943  H   TRP A 201       8.675  11.843 -12.229  1.00 90.95           H  
ATOM   2944  CA  TRP A 201       8.053   9.835 -11.970  1.00 90.95           C  
ATOM   2945  HA  TRP A 201       7.937   9.878 -13.052  1.00 90.95           H  
ATOM   2946  C   TRP A 201       6.727   9.276 -11.428  1.00 90.95           C  
ATOM   2947  CB  TRP A 201       9.251   8.905 -11.764  1.00 90.95           C  
ATOM   2948  HB2 TRP A 201       9.050   7.952 -12.254  1.00 90.95           H  
ATOM   2949  HB3 TRP A 201       9.362   8.709 -10.698  1.00 90.95           H  
ATOM   2950  O   TRP A 201       6.529   8.072 -11.440  1.00 90.95           O  
ATOM   2951  CG  TRP A 201      10.547   9.443 -12.294  1.00 90.95           C  
ATOM   2952  CD1 TRP A 201      10.760   9.933 -13.538  1.00 90.95           C  
ATOM   2953  HD1 TRP A 201      10.014   9.965 -14.319  1.00 90.95           H  
ATOM   2954  CD2 TRP A 201      11.823   9.543 -11.601  1.00 90.95           C  
ATOM   2955  CE2 TRP A 201      12.774  10.134 -12.486  1.00 90.95           C  
ATOM   2956  CE3 TRP A 201      12.277   9.165 -10.322  1.00 90.95           C  
ATOM   2957  HE3 TRP A 201      11.588   8.673  -9.650  1.00 90.95           H  
ATOM   2958  NE1 TRP A 201      12.076  10.340 -13.660  1.00 90.95           N  
ATOM   2959  HE1 TRP A 201      12.483  10.645 -14.533  1.00 90.95           H  
ATOM   2960  CH2 TRP A 201      14.522   9.983 -10.818  1.00 90.95           C  
ATOM   2961  HH2 TRP A 201      15.544  10.143 -10.508  1.00 90.95           H  
ATOM   2962  CZ2 TRP A 201      14.107  10.352 -12.110  1.00 90.95           C  
ATOM   2963  HZ2 TRP A 201      14.804  10.793 -12.807  1.00 90.95           H  
ATOM   2964  CZ3 TRP A 201      13.609   9.389  -9.928  1.00 90.95           C  
ATOM   2965  HZ3 TRP A 201      13.934   9.089  -8.942  1.00 90.95           H  
ATOM   2966  N   GLY A 202       5.802  10.128 -10.971  1.00 94.99           N  
ATOM   2967  H   GLY A 202       5.972  11.122 -11.034  1.00 94.99           H  
ATOM   2968  CA  GLY A 202       4.523   9.671 -10.421  1.00 94.99           C  
ATOM   2969  HA2 GLY A 202       3.867  10.528 -10.272  1.00 94.99           H  
ATOM   2970  HA3 GLY A 202       4.041   8.984 -11.117  1.00 94.99           H  
ATOM   2971  C   GLY A 202       4.694   8.959  -9.080  1.00 94.99           C  
ATOM   2972  O   GLY A 202       3.993   7.989  -8.803  1.00 94.99           O  
ATOM   2973  N   ARG A 203       5.669   9.398  -8.268  1.00 97.09           N  
ATOM   2974  H   ARG A 203       6.294  10.106  -8.626  1.00 97.09           H  
ATOM   2975  CA  ARG A 203       5.925   8.856  -6.929  1.00 97.09           C  
ATOM   2976  HA  ARG A 203       6.242   7.820  -7.048  1.00 97.09           H  
ATOM   2977  C   ARG A 203       4.654   8.852  -6.082  1.00 97.09           C  
ATOM   2978  CB  ARG A 203       7.075   9.631  -6.262  1.00 97.09           C  
ATOM   2979  HB2 ARG A 203       6.839  10.695  -6.244  1.00 97.09           H  
ATOM   2980  HB3 ARG A 203       7.961   9.499  -6.883  1.00 97.09           H  
ATOM   2981  O   ARG A 203       4.041   9.906  -5.875  1.00 97.09           O  
ATOM   2982  CG  ARG A 203       7.436   9.162  -4.839  1.00 97.09           C  
ATOM   2983  HG2 ARG A 203       7.396   8.075  -4.780  1.00 97.09           H  
ATOM   2984  HG3 ARG A 203       8.462   9.477  -4.647  1.00 97.09           H  
ATOM   2985  CD  ARG A 203       6.566   9.785  -3.738  1.00 97.09           C  
ATOM   2986  HD2 ARG A 203       6.584  10.869  -3.850  1.00 97.09           H  
ATOM   2987  HD3 ARG A 203       5.537   9.437  -3.828  1.00 97.09           H  
ATOM   2988  NE  ARG A 203       7.051   9.433  -2.397  1.00 97.09           N  
ATOM   2989  HE  ARG A 203       7.854   8.825  -2.320  1.00 97.09           H  
ATOM   2990  NH1 ARG A 203       5.459  10.543  -1.180  1.00 97.09           N  
ATOM   2991 HH11 ARG A 203       4.925  10.656  -2.029  1.00 97.09           H  
ATOM   2992 HH12 ARG A 203       5.067  10.765  -0.276  1.00 97.09           H  
ATOM   2993  NH2 ARG A 203       7.105   9.470  -0.131  1.00 97.09           N  
ATOM   2994 HH21 ARG A 203       6.781   9.792   0.770  1.00 97.09           H  
ATOM   2995 HH22 ARG A 203       8.002   9.008  -0.182  1.00 97.09           H  
ATOM   2996  CZ  ARG A 203       6.540   9.811  -1.246  1.00 97.09           C  
ATOM   2997  N   VAL A 204       4.363   7.692  -5.498  1.00 98.37           N  
ATOM   2998  H   VAL A 204       4.972   6.910  -5.691  1.00 98.37           H  
ATOM   2999  CA  VAL A 204       3.291   7.471  -4.519  1.00 98.37           C  
ATOM   3000  HA  VAL A 204       2.663   8.360  -4.467  1.00 98.37           H  
ATOM   3001  C   VAL A 204       3.916   7.239  -3.143  1.00 98.37           C  
ATOM   3002  CB  VAL A 204       2.386   6.298  -4.942  1.00 98.37           C  
ATOM   3003  HB  VAL A 204       2.969   5.377  -4.961  1.00 98.37           H  
ATOM   3004  O   VAL A 204       4.854   6.457  -3.000  1.00 98.37           O  
ATOM   3005  CG1 VAL A 204       1.217   6.126  -3.969  1.00 98.37           C  
ATOM   3006 HG11 VAL A 204       0.646   7.053  -3.916  1.00 98.37           H  
ATOM   3007 HG12 VAL A 204       1.584   5.859  -2.978  1.00 98.37           H  
ATOM   3008 HG13 VAL A 204       0.568   5.320  -4.308  1.00 98.37           H  
ATOM   3009  CG2 VAL A 204       1.789   6.530  -6.338  1.00 98.37           C  
ATOM   3010 HG21 VAL A 204       1.101   5.722  -6.586  1.00 98.37           H  
ATOM   3011 HG22 VAL A 204       1.256   7.480  -6.367  1.00 98.37           H  
ATOM   3012 HG23 VAL A 204       2.580   6.539  -7.088  1.00 98.37           H  
ATOM   3013  N   GLY A 205       3.441   7.983  -2.142  1.00 97.42           N  
ATOM   3014  H   GLY A 205       2.611   8.531  -2.322  1.00 97.42           H  
ATOM   3015  CA  GLY A 205       3.905   7.864  -0.757  1.00 97.42           C  
ATOM   3016  HA2 GLY A 205       3.767   8.821  -0.253  1.00 97.42           H  
ATOM   3017  HA3 GLY A 205       4.962   7.601  -0.736  1.00 97.42           H  
ATOM   3018  C   GLY A 205       3.154   6.821   0.057  1.00 97.42           C  
ATOM   3019  O   GLY A 205       2.398   6.023  -0.478  1.00 97.42           O  
ATOM   3020  N   ASP A 206       3.342   6.865   1.373  1.00 98.56           N  
ATOM   3021  H   ASP A 206       3.918   7.588   1.780  1.00 98.56           H  
ATOM   3022  CA  ASP A 206       2.656   6.007   2.340  1.00 98.56           C  
ATOM   3023  HA  ASP A 206       2.709   4.970   2.007  1.00 98.56           H  
ATOM   3024  C   ASP A 206       1.176   6.365   2.515  1.00 98.56           C  
ATOM   3025  CB  ASP A 206       3.372   6.134   3.694  1.00 98.56           C  
ATOM   3026  HB2 ASP A 206       4.421   5.864   3.573  1.00 98.56           H  
ATOM   3027  HB3 ASP A 206       2.927   5.430   4.398  1.00 98.56           H  
ATOM   3028  O   ASP A 206       0.364   5.483   2.775  1.00 98.56           O  
ATOM   3029  CG  ASP A 206       3.286   7.557   4.261  1.00 98.56           C  
ATOM   3030  OD1 ASP A 206       3.792   8.480   3.574  1.00 98.56           O  
ATOM   3031  OD2 ASP A 206       2.654   7.737   5.320  1.00 98.56           O  
ATOM   3032  N   SER A 207       0.820   7.645   2.366  1.00 98.79           N  
ATOM   3033  H   SER A 207       1.563   8.311   2.211  1.00 98.79           H  
ATOM   3034  CA  SER A 207      -0.509   8.173   2.699  1.00 98.79           C  
ATOM   3035  HA  SER A 207      -0.629   8.089   3.779  1.00 98.79           H  
ATOM   3036  C   SER A 207      -1.685   7.396   2.081  1.00 98.79           C  
ATOM   3037  CB  SER A 207      -0.596   9.661   2.347  1.00 98.79           C  
ATOM   3038  HB2 SER A 207      -0.539   9.799   1.267  1.00 98.79           H  
ATOM   3039  HB3 SER A 207      -1.548  10.059   2.698  1.00 98.79           H  
ATOM   3040  O   SER A 207      -2.591   7.050   2.839  1.00 98.79           O  
ATOM   3041  OG  SER A 207       0.473  10.362   2.963  1.00 98.79           O  
ATOM   3042  HG  SER A 207       0.739   9.857   3.734  1.00 98.79           H  
ATOM   3043  N   PRO A 208      -1.700   7.061   0.771  1.00 98.95           N  
ATOM   3044  CA  PRO A 208      -2.793   6.281   0.189  1.00 98.95           C  
ATOM   3045  HA  PRO A 208      -3.747   6.636   0.579  1.00 98.95           H  
ATOM   3046  C   PRO A 208      -2.689   4.768   0.451  1.00 98.95           C  
ATOM   3047  CB  PRO A 208      -2.741   6.590  -1.306  1.00 98.95           C  
ATOM   3048  HB2 PRO A 208      -3.175   5.797  -1.915  1.00 98.95           H  
ATOM   3049  HB3 PRO A 208      -3.254   7.533  -1.494  1.00 98.95           H  
ATOM   3050  O   PRO A 208      -3.581   4.021   0.059  1.00 98.95           O  
ATOM   3051  CG  PRO A 208      -1.245   6.752  -1.553  1.00 98.95           C  
ATOM   3052  HG2 PRO A 208      -0.772   5.774  -1.636  1.00 98.95           H  
ATOM   3053  HG3 PRO A 208      -1.047   7.349  -2.444  1.00 98.95           H  
ATOM   3054  CD  PRO A 208      -0.765   7.450  -0.282  1.00 98.95           C  
ATOM   3055  HD2 PRO A 208       0.252   7.130  -0.057  1.00 98.95           H  
ATOM   3056  HD3 PRO A 208      -0.799   8.530  -0.428  1.00 98.95           H  
ATOM   3057  N   LEU A 209      -1.602   4.279   1.057  1.00 98.97           N  
ATOM   3058  H   LEU A 209      -0.931   4.916   1.463  1.00 98.97           H  
ATOM   3059  CA  LEU A 209      -1.348   2.848   1.198  1.00 98.97           C  
ATOM   3060  HA  LEU A 209      -1.923   2.314   0.441  1.00 98.97           H  
ATOM   3061  C   LEU A 209      -1.825   2.346   2.560  1.00 98.97           C  
ATOM   3062  CB  LEU A 209       0.131   2.528   0.931  1.00 98.97           C  
ATOM   3063  HB2 LEU A 209       0.736   2.988   1.712  1.00 98.97           H  
ATOM   3064  HB3 LEU A 209       0.255   1.446   0.992  1.00 98.97           H  
ATOM   3065  O   LEU A 209      -1.261   2.678   3.610  1.00 98.97           O  
ATOM   3066  CG  LEU A 209       0.685   3.021  -0.416  1.00 98.97           C  
ATOM   3067  HG  LEU A 209       0.838   4.098  -0.354  1.00 98.97           H  
ATOM   3068  CD1 LEU A 209       2.028   2.342  -0.685  1.00 98.97           C  
ATOM   3069 HD11 LEU A 209       2.670   2.450   0.189  1.00 98.97           H  
ATOM   3070 HD12 LEU A 209       1.881   1.281  -0.886  1.00 98.97           H  
ATOM   3071 HD13 LEU A 209       2.510   2.812  -1.542  1.00 98.97           H  
ATOM   3072  CD2 LEU A 209      -0.242   2.744  -1.599  1.00 98.97           C  
ATOM   3073 HD21 LEU A 209      -1.087   3.433  -1.580  1.00 98.97           H  
ATOM   3074 HD22 LEU A 209      -0.636   1.730  -1.534  1.00 98.97           H  
ATOM   3075 HD23 LEU A 209       0.292   2.880  -2.539  1.00 98.97           H  
ATOM   3076  N   ILE A 210      -2.862   1.509   2.526  1.00 98.98           N  
ATOM   3077  H   ILE A 210      -3.283   1.309   1.630  1.00 98.98           H  
ATOM   3078  CA  ILE A 210      -3.434   0.889   3.721  1.00 98.98           C  
ATOM   3079  HA  ILE A 210      -3.708   1.691   4.406  1.00 98.98           H  
ATOM   3080  C   ILE A 210      -2.383   0.024   4.417  1.00 98.98           C  
ATOM   3081  CB  ILE A 210      -4.710   0.093   3.388  1.00 98.98           C  
ATOM   3082  HB  ILE A 210      -4.432  -0.702   2.696  1.00 98.98           H  
ATOM   3083  O   ILE A 210      -1.741  -0.829   3.809  1.00 98.98           O  
ATOM   3084  CG1 ILE A 210      -5.783   0.966   2.695  1.00 98.98           C  
ATOM   3085 HG12 ILE A 210      -5.416   1.271   1.715  1.00 98.98           H  
ATOM   3086 HG13 ILE A 210      -6.670   0.357   2.522  1.00 98.98           H  
ATOM   3087  CG2 ILE A 210      -5.291  -0.577   4.644  1.00 98.98           C  
ATOM   3088 HG21 ILE A 210      -4.633  -1.377   4.984  1.00 98.98           H  
ATOM   3089 HG22 ILE A 210      -6.263  -1.018   4.421  1.00 98.98           H  
ATOM   3090 HG23 ILE A 210      -5.406   0.157   5.442  1.00 98.98           H  
ATOM   3091  CD1 ILE A 210      -6.199   2.231   3.465  1.00 98.98           C  
ATOM   3092 HD11 ILE A 210      -5.351   2.906   3.581  1.00 98.98           H  
ATOM   3093 HD12 ILE A 210      -6.596   1.969   4.445  1.00 98.98           H  
ATOM   3094 HD13 ILE A 210      -6.969   2.757   2.900  1.00 98.98           H  
ATOM   3095  N   GLY A 211      -2.204   0.285   5.707  1.00 98.97           N  
ATOM   3096  H   GLY A 211      -2.767   1.024   6.104  1.00 98.97           H  
ATOM   3097  CA  GLY A 211      -1.197  -0.327   6.561  1.00 98.97           C  
ATOM   3098  HA2 GLY A 211      -1.009  -1.349   6.233  1.00 98.97           H  
ATOM   3099  HA3 GLY A 211      -1.604  -0.343   7.572  1.00 98.97           H  
ATOM   3100  C   GLY A 211       0.141   0.413   6.615  1.00 98.97           C  
ATOM   3101  O   GLY A 211       0.853   0.263   7.602  1.00 98.97           O  
ATOM   3102  N   ALA A 212       0.469   1.267   5.641  1.00 98.91           N  
ATOM   3103  H   ALA A 212      -0.164   1.389   4.864  1.00 98.91           H  
ATOM   3104  CA  ALA A 212       1.664   2.110   5.704  1.00 98.91           C  
ATOM   3105  HA  ALA A 212       2.412   1.632   6.337  1.00 98.91           H  
ATOM   3106  C   ALA A 212       1.349   3.466   6.345  1.00 98.91           C  
ATOM   3107  CB  ALA A 212       2.284   2.236   4.312  1.00 98.91           C  
ATOM   3108  HB1 ALA A 212       2.553   1.250   3.934  1.00 98.91           H  
ATOM   3109  HB2 ALA A 212       3.175   2.861   4.371  1.00 98.91           H  
ATOM   3110  HB3 ALA A 212       1.572   2.705   3.634  1.00 98.91           H  
ATOM   3111  O   ALA A 212       1.764   3.710   7.478  1.00 98.91           O  
ATOM   3112  N   GLY A 213       0.601   4.318   5.634  1.00 98.88           N  
ATOM   3113  H   GLY A 213       0.304   4.047   4.707  1.00 98.88           H  
ATOM   3114  CA  GLY A 213       0.261   5.668   6.087  1.00 98.88           C  
ATOM   3115  HA2 GLY A 213       0.231   6.334   5.225  1.00 98.88           H  
ATOM   3116  HA3 GLY A 213       1.047   6.024   6.753  1.00 98.88           H  
ATOM   3117  C   GLY A 213      -1.085   5.774   6.804  1.00 98.88           C  
ATOM   3118  O   GLY A 213      -1.266   6.665   7.632  1.00 98.88           O  
ATOM   3119  N   THR A 214      -2.007   4.849   6.516  1.00 98.98           N  
ATOM   3120  H   THR A 214      -1.769   4.146   5.832  1.00 98.98           H  
ATOM   3121  CA  THR A 214      -3.383   4.854   7.040  1.00 98.98           C  
ATOM   3122  HA  THR A 214      -3.451   5.528   7.894  1.00 98.98           H  
ATOM   3123  C   THR A 214      -3.793   3.452   7.472  1.00 98.98           C  
ATOM   3124  CB  THR A 214      -4.382   5.333   5.971  1.00 98.98           C  
ATOM   3125  HB  THR A 214      -4.474   4.580   5.189  1.00 98.98           H  
ATOM   3126  O   THR A 214      -3.656   2.510   6.691  1.00 98.98           O  
ATOM   3127  CG2 THR A 214      -5.767   5.612   6.562  1.00 98.98           C  
ATOM   3128 HG21 THR A 214      -6.211   4.694   6.948  1.00 98.98           H  
ATOM   3129 HG22 THR A 214      -5.682   6.348   7.361  1.00 98.98           H  
ATOM   3130 HG23 THR A 214      -6.417   6.013   5.784  1.00 98.98           H  
ATOM   3131  OG1 THR A 214      -3.967   6.533   5.378  1.00 98.98           O  
ATOM   3132  HG1 THR A 214      -3.382   6.358   4.637  1.00 98.98           H  
ATOM   3133  N   TYR A 215      -4.332   3.282   8.680  1.00 98.98           N  
ATOM   3134  H   TYR A 215      -4.387   4.071   9.309  1.00 98.98           H  
ATOM   3135  CA  TYR A 215      -4.919   2.006   9.109  1.00 98.98           C  
ATOM   3136  HA  TYR A 215      -5.408   1.545   8.251  1.00 98.98           H  
ATOM   3137  C   TYR A 215      -5.977   2.197  10.203  1.00 98.98           C  
ATOM   3138  CB  TYR A 215      -3.806   1.062   9.595  1.00 98.98           C  
ATOM   3139  HB2 TYR A 215      -3.389   1.445  10.527  1.00 98.98           H  
ATOM   3140  HB3 TYR A 215      -3.002   1.037   8.859  1.00 98.98           H  
ATOM   3141  O   TYR A 215      -5.851   3.107  11.019  1.00 98.98           O  
ATOM   3142  CG  TYR A 215      -4.292  -0.356   9.801  1.00 98.98           C  
ATOM   3143  CD1 TYR A 215      -4.565  -0.827  11.099  1.00 98.98           C  
ATOM   3144  HD1 TYR A 215      -4.374  -0.198  11.956  1.00 98.98           H  
ATOM   3145  CD2 TYR A 215      -4.550  -1.172   8.682  1.00 98.98           C  
ATOM   3146  HD2 TYR A 215      -4.347  -0.810   7.685  1.00 98.98           H  
ATOM   3147  CE1 TYR A 215      -5.138  -2.100  11.277  1.00 98.98           C  
ATOM   3148  HE1 TYR A 215      -5.360  -2.450  12.274  1.00 98.98           H  
ATOM   3149  CE2 TYR A 215      -5.116  -2.448   8.857  1.00 98.98           C  
ATOM   3150  HE2 TYR A 215      -5.338  -3.075   8.006  1.00 98.98           H  
ATOM   3151  OH  TYR A 215      -6.027  -4.116  10.311  1.00 98.98           O  
ATOM   3152  HH  TYR A 215      -6.276  -4.273  11.224  1.00 98.98           H  
ATOM   3153  CZ  TYR A 215      -5.437  -2.903  10.151  1.00 98.98           C  
ATOM   3154  N   ALA A 216      -6.997   1.338  10.261  1.00 98.98           N  
ATOM   3155  H   ALA A 216      -7.066   0.607   9.567  1.00 98.98           H  
ATOM   3156  CA  ALA A 216      -7.964   1.310  11.358  1.00 98.98           C  
ATOM   3157  HA  ALA A 216      -7.458   1.627  12.270  1.00 98.98           H  
ATOM   3158  C   ALA A 216      -8.501  -0.102  11.626  1.00 98.98           C  
ATOM   3159  CB  ALA A 216      -9.100   2.300  11.067  1.00 98.98           C  
ATOM   3160  HB1 ALA A 216      -9.639   1.991  10.171  1.00 98.98           H  
ATOM   3161  HB2 ALA A 216      -9.798   2.323  11.904  1.00 98.98           H  
ATOM   3162  HB3 ALA A 216      -8.694   3.300  10.916  1.00 98.98           H  
ATOM   3163  O   ALA A 216      -8.832  -0.836  10.698  1.00 98.98           O  
ATOM   3164  N   ASN A 217      -8.616  -0.471  12.904  1.00 98.93           N  
ATOM   3165  H   ASN A 217      -8.211   0.130  13.608  1.00 98.93           H  
ATOM   3166  CA  ASN A 217      -9.214  -1.727  13.355  1.00 98.93           C  
ATOM   3167  HA  ASN A 217     -10.038  -1.998  12.696  1.00 98.93           H  
ATOM   3168  C   ASN A 217      -9.760  -1.578  14.785  1.00 98.93           C  
ATOM   3169  CB  ASN A 217      -8.135  -2.819  13.251  1.00 98.93           C  
ATOM   3170  HB2 ASN A 217      -7.276  -2.528  13.855  1.00 98.93           H  
ATOM   3171  HB3 ASN A 217      -7.818  -2.881  12.210  1.00 98.93           H  
ATOM   3172  O   ASN A 217      -9.012  -1.274  15.712  1.00 98.93           O  
ATOM   3173  CG  ASN A 217      -8.576  -4.210  13.672  1.00 98.93           C  
ATOM   3174  ND2 ASN A 217      -7.718  -5.189  13.497  1.00 98.93           N  
ATOM   3175 HD21 ASN A 217      -6.750  -4.990  13.289  1.00 98.93           H  
ATOM   3176 HD22 ASN A 217      -7.976  -6.113  13.813  1.00 98.93           H  
ATOM   3177  OD1 ASN A 217      -9.664  -4.448  14.176  1.00 98.93           O  
ATOM   3178  N   ASN A 218     -11.049  -1.862  14.994  1.00 98.81           N  
ATOM   3179  H   ASN A 218     -11.619  -2.100  14.194  1.00 98.81           H  
ATOM   3180  CA  ASN A 218     -11.706  -1.789  16.306  1.00 98.81           C  
ATOM   3181  HA  ASN A 218     -11.621  -0.773  16.693  1.00 98.81           H  
ATOM   3182  C   ASN A 218     -11.075  -2.715  17.360  1.00 98.81           C  
ATOM   3183  CB  ASN A 218     -13.197  -2.148  16.150  1.00 98.81           C  
ATOM   3184  HB2 ASN A 218     -13.590  -2.430  17.127  1.00 98.81           H  
ATOM   3185  HB3 ASN A 218     -13.310  -2.999  15.479  1.00 98.81           H  
ATOM   3186  O   ASN A 218     -11.277  -2.505  18.558  1.00 98.81           O  
ATOM   3187  CG  ASN A 218     -14.068  -1.013  15.648  1.00 98.81           C  
ATOM   3188  ND2 ASN A 218     -15.369  -1.191  15.724  1.00 98.81           N  
ATOM   3189 HD21 ASN A 218     -15.751  -2.015  16.164  1.00 98.81           H  
ATOM   3190 HD22 ASN A 218     -15.975  -0.422  15.476  1.00 98.81           H  
ATOM   3191  OD1 ASN A 218     -13.609   0.025  15.208  1.00 98.81           O  
ATOM   3192  N   ARG A 219     -10.338  -3.755  16.947  1.00 98.39           N  
ATOM   3193  H   ARG A 219     -10.211  -3.877  15.953  1.00 98.39           H  
ATOM   3194  CA  ARG A 219      -9.617  -4.647  17.870  1.00 98.39           C  
ATOM   3195  HA  ARG A 219     -10.248  -4.856  18.734  1.00 98.39           H  
ATOM   3196  C   ARG A 219      -8.347  -4.020  18.443  1.00 98.39           C  
ATOM   3197  CB  ARG A 219      -9.268  -5.968  17.174  1.00 98.39           C  
ATOM   3198  HB2 ARG A 219      -8.655  -5.769  16.295  1.00 98.39           H  
ATOM   3199  HB3 ARG A 219      -8.679  -6.576  17.861  1.00 98.39           H  
ATOM   3200  O   ARG A 219      -7.859  -4.497  19.463  1.00 98.39           O  
ATOM   3201  CG  ARG A 219     -10.515  -6.764  16.772  1.00 98.39           C  
ATOM   3202  HG2 ARG A 219     -11.082  -6.212  16.021  1.00 98.39           H  
ATOM   3203  HG3 ARG A 219     -11.140  -6.924  17.650  1.00 98.39           H  
ATOM   3204  CD  ARG A 219     -10.092  -8.116  16.194  1.00 98.39           C  
ATOM   3205  HD2 ARG A 219      -9.487  -8.647  16.930  1.00 98.39           H  
ATOM   3206  HD3 ARG A 219      -9.479  -7.935  15.311  1.00 98.39           H  
ATOM   3207  NE  ARG A 219     -11.261  -8.940  15.830  1.00 98.39           N  
ATOM   3208  HE  ARG A 219     -12.171  -8.561  16.050  1.00 98.39           H  
ATOM   3209  NH1 ARG A 219     -10.090 -10.610  14.768  1.00 98.39           N  
ATOM   3210 HH11 ARG A 219     -10.077 -11.425  14.172  1.00 98.39           H  
ATOM   3211 HH12 ARG A 219      -9.219 -10.139  14.971  1.00 98.39           H  
ATOM   3212  NH2 ARG A 219     -12.316 -10.695  14.827  1.00 98.39           N  
ATOM   3213 HH21 ARG A 219     -13.214 -10.273  15.015  1.00 98.39           H  
ATOM   3214 HH22 ARG A 219     -12.259 -11.512  14.236  1.00 98.39           H  
ATOM   3215  CZ  ARG A 219     -11.216 -10.073  15.152  1.00 98.39           C  
ATOM   3216  N   THR A 220      -7.813  -2.990  17.795  1.00 98.75           N  
ATOM   3217  H   THR A 220      -8.284  -2.630  16.977  1.00 98.75           H  
ATOM   3218  CA  THR A 220      -6.531  -2.376  18.143  1.00 98.75           C  
ATOM   3219  HA  THR A 220      -6.255  -2.666  19.157  1.00 98.75           H  
ATOM   3220  C   THR A 220      -6.659  -0.858  18.166  1.00 98.75           C  
ATOM   3221  CB  THR A 220      -5.403  -2.854  17.211  1.00 98.75           C  
ATOM   3222  HB  THR A 220      -4.495  -2.290  17.424  1.00 98.75           H  
ATOM   3223  O   THR A 220      -6.896  -0.282  19.228  1.00 98.75           O  
ATOM   3224  CG2 THR A 220      -5.112  -4.340  17.374  1.00 98.75           C  
ATOM   3225 HG21 THR A 220      -4.284  -4.602  16.715  1.00 98.75           H  
ATOM   3226 HG22 THR A 220      -4.835  -4.556  18.406  1.00 98.75           H  
ATOM   3227 HG23 THR A 220      -5.978  -4.939  17.094  1.00 98.75           H  
ATOM   3228  OG1 THR A 220      -5.762  -2.675  15.862  1.00 98.75           O  
ATOM   3229  HG1 THR A 220      -5.003  -2.918  15.327  1.00 98.75           H  
ATOM   3230  N   CYS A 221      -6.494  -0.202  17.021  1.00 98.94           N  
ATOM   3231  H   CYS A 221      -6.365  -0.742  16.178  1.00 98.94           H  
ATOM   3232  CA  CYS A 221      -6.433   1.244  16.908  1.00 98.94           C  
ATOM   3233  HA  CYS A 221      -7.214   1.675  17.536  1.00 98.94           H  
ATOM   3234  C   CYS A 221      -6.683   1.743  15.481  1.00 98.94           C  
ATOM   3235  CB  CYS A 221      -5.062   1.705  17.434  1.00 98.94           C  
ATOM   3236  HB2 CYS A 221      -4.993   2.792  17.388  1.00 98.94           H  
ATOM   3237  HB3 CYS A 221      -4.980   1.394  18.475  1.00 98.94           H  
ATOM   3238  O   CYS A 221      -6.672   0.983  14.511  1.00 98.94           O  
ATOM   3239  SG  CYS A 221      -3.695   0.971  16.486  1.00 98.94           S  
ATOM   3240  HG  CYS A 221      -2.719   1.273  17.347  1.00 98.94           H  
ATOM   3241  N   ALA A 222      -6.887   3.053  15.372  1.00 98.98           N  
ATOM   3242  H   ALA A 222      -6.923   3.585  16.229  1.00 98.98           H  
ATOM   3243  CA  ALA A 222      -6.781   3.823  14.142  1.00 98.98           C  
ATOM   3244  HA  ALA A 222      -6.709   3.149  13.289  1.00 98.98           H  
ATOM   3245  C   ALA A 222      -5.504   4.664  14.157  1.00 98.98           C  
ATOM   3246  CB  ALA A 222      -8.039   4.673  13.980  1.00 98.98           C  
ATOM   3247  HB1 ALA A 222      -8.266   5.199  14.908  1.00 98.98           H  
ATOM   3248  HB2 ALA A 222      -7.886   5.413  13.195  1.00 98.98           H  
ATOM   3249  HB3 ALA A 222      -8.878   4.034  13.705  1.00 98.98           H  
ATOM   3250  O   ALA A 222      -5.160   5.227  15.198  1.00 98.98           O  
ATOM   3251  N   ILE A 223      -4.816   4.746  13.016  1.00 98.98           N  
ATOM   3252  H   ILE A 223      -5.183   4.259  12.211  1.00 98.98           H  
ATOM   3253  CA  ILE A 223      -3.529   5.424  12.838  1.00 98.98           C  
ATOM   3254  HA  ILE A 223      -3.415   6.147  13.645  1.00 98.98           H  
ATOM   3255  C   ILE A 223      -3.501   6.199  11.518  1.00 98.98           C  
ATOM   3256  CB  ILE A 223      -2.350   4.424  12.941  1.00 98.98           C  
ATOM   3257  HB  ILE A 223      -2.494   3.623  12.215  1.00 98.98           H  
ATOM   3258  O   ILE A 223      -3.867   5.669  10.469  1.00 98.98           O  
ATOM   3259  CG1 ILE A 223      -2.349   3.811  14.359  1.00 98.98           C  
ATOM   3260 HG12 ILE A 223      -2.400   4.620  15.087  1.00 98.98           H  
ATOM   3261 HG13 ILE A 223      -3.239   3.192  14.475  1.00 98.98           H  
ATOM   3262  CG2 ILE A 223      -1.015   5.129  12.628  1.00 98.98           C  
ATOM   3263 HG21 ILE A 223      -0.884   5.983  13.293  1.00 98.98           H  
ATOM   3264 HG22 ILE A 223      -0.998   5.469  11.593  1.00 98.98           H  
ATOM   3265 HG23 ILE A 223      -0.176   4.443  12.742  1.00 98.98           H  
ATOM   3266  CD1 ILE A 223      -1.156   2.930  14.718  1.00 98.98           C  
ATOM   3267 HD11 ILE A 223      -0.238   3.517  14.754  1.00 98.98           H  
ATOM   3268 HD12 ILE A 223      -1.069   2.130  13.983  1.00 98.98           H  
ATOM   3269 HD13 ILE A 223      -1.314   2.495  15.705  1.00 98.98           H  
ATOM   3270  N   SER A 224      -3.001   7.435  11.590  1.00 98.97           N  
ATOM   3271  H   SER A 224      -2.715   7.760  12.502  1.00 98.97           H  
ATOM   3272  CA  SER A 224      -2.624   8.265  10.441  1.00 98.97           C  
ATOM   3273  HA  SER A 224      -2.685   7.678   9.525  1.00 98.97           H  
ATOM   3274  C   SER A 224      -1.189   8.758  10.612  1.00 98.97           C  
ATOM   3275  CB  SER A 224      -3.578   9.452  10.301  1.00 98.97           C  
ATOM   3276  HB2 SER A 224      -3.640   9.994  11.244  1.00 98.97           H  
ATOM   3277  HB3 SER A 224      -4.570   9.083  10.041  1.00 98.97           H  
ATOM   3278  O   SER A 224      -0.825   9.254  11.685  1.00 98.97           O  
ATOM   3279  OG  SER A 224      -3.125  10.328   9.287  1.00 98.97           O  
ATOM   3280  HG  SER A 224      -2.414  10.883   9.615  1.00 98.97           H  
ATOM   3281  N   CYS A 225      -0.383   8.639   9.562  1.00 98.88           N  
ATOM   3282  H   CYS A 225      -0.753   8.199   8.732  1.00 98.88           H  
ATOM   3283  CA  CYS A 225       1.047   8.934   9.583  1.00 98.88           C  
ATOM   3284  HA  CYS A 225       1.370   9.086  10.612  1.00 98.88           H  
ATOM   3285  C   CYS A 225       1.427  10.204   8.806  1.00 98.88           C  
ATOM   3286  CB  CYS A 225       1.797   7.718   9.038  1.00 98.88           C  
ATOM   3287  HB2 CYS A 225       1.450   7.517   8.024  1.00 98.88           H  
ATOM   3288  HB3 CYS A 225       2.859   7.954   8.972  1.00 98.88           H  
ATOM   3289  O   CYS A 225       0.723  10.677   7.914  1.00 98.88           O  
ATOM   3290  SG  CYS A 225       1.545   6.255  10.094  1.00 98.88           S  
ATOM   3291  HG  CYS A 225       1.961   6.805  11.238  1.00 98.88           H  
ATOM   3292  N   THR A 226       2.600  10.748   9.133  1.00 97.96           N  
ATOM   3293  H   THR A 226       3.105  10.350   9.911  1.00 97.96           H  
ATOM   3294  CA  THR A 226       3.272  11.804   8.368  1.00 97.96           C  
ATOM   3295  HA  THR A 226       3.028  11.681   7.313  1.00 97.96           H  
ATOM   3296  C   THR A 226       4.784  11.675   8.523  1.00 97.96           C  
ATOM   3297  CB  THR A 226       2.796  13.205   8.797  1.00 97.96           C  
ATOM   3298  HB  THR A 226       1.794  13.355   8.395  1.00 97.96           H  
ATOM   3299  O   THR A 226       5.298  11.718   9.641  1.00 97.96           O  
ATOM   3300  CG2 THR A 226       2.739  13.454  10.310  1.00 97.96           C  
ATOM   3301 HG21 THR A 226       1.975  12.814  10.752  1.00 97.96           H  
ATOM   3302 HG22 THR A 226       2.465  14.490  10.506  1.00 97.96           H  
ATOM   3303 HG23 THR A 226       3.692  13.235  10.792  1.00 97.96           H  
ATOM   3304  OG1 THR A 226       3.635  14.196   8.244  1.00 97.96           O  
ATOM   3305  HG1 THR A 226       4.445  14.189   8.759  1.00 97.96           H  
ATOM   3306  N   GLY A 227       5.524  11.570   7.421  1.00 95.12           N  
ATOM   3307  H   GLY A 227       5.080  11.494   6.517  1.00 95.12           H  
ATOM   3308  CA  GLY A 227       6.977  11.433   7.474  1.00 95.12           C  
ATOM   3309  HA2 GLY A 227       7.219  10.599   8.132  1.00 95.12           H  
ATOM   3310  HA3 GLY A 227       7.428  12.324   7.912  1.00 95.12           H  
ATOM   3311  C   GLY A 227       7.622  11.155   6.123  1.00 95.12           C  
ATOM   3312  O   GLY A 227       7.019  11.378   5.070  1.00 95.12           O  
ATOM   3313  N   HIS A 228       8.841  10.623   6.163  1.00 93.24           N  
ATOM   3314  H   HIS A 228       9.300  10.550   7.060  1.00 93.24           H  
ATOM   3315  CA  HIS A 228       9.514  10.058   4.997  1.00 93.24           C  
ATOM   3316  HA  HIS A 228       9.540  10.798   4.197  1.00 93.24           H  
ATOM   3317  C   HIS A 228       8.762   8.817   4.493  1.00 93.24           C  
ATOM   3318  CB  HIS A 228      10.950   9.681   5.366  1.00 93.24           C  
ATOM   3319  HB2 HIS A 228      10.930   9.063   6.263  1.00 93.24           H  
ATOM   3320  HB3 HIS A 228      11.351   9.122   4.521  1.00 93.24           H  
ATOM   3321  O   HIS A 228       9.027   7.696   4.937  1.00 93.24           O  
ATOM   3322  CG  HIS A 228      11.900  10.816   5.587  1.00 93.24           C  
ATOM   3323  CD2 HIS A 228      12.189  11.788   4.674  1.00 93.24           C  
ATOM   3324  HD2 HIS A 228      11.747  11.900   3.695  1.00 93.24           H  
ATOM   3325  ND1 HIS A 228      12.742  11.011   6.664  1.00 93.24           N  
ATOM   3326  HD1 HIS A 228      12.849  10.446   7.494  1.00 93.24           H  
ATOM   3327  CE1 HIS A 228      13.496  12.094   6.411  1.00 93.24           C  
ATOM   3328  HE1 HIS A 228      14.249  12.502   7.069  1.00 93.24           H  
ATOM   3329  NE2 HIS A 228      13.136  12.635   5.237  1.00 93.24           N  
ATOM   3330  N   GLY A 229       7.813   9.022   3.575  1.00 96.40           N  
ATOM   3331  H   GLY A 229       7.574   9.987   3.397  1.00 96.40           H  
ATOM   3332  CA  GLY A 229       6.852   7.992   3.171  1.00 96.40           C  
ATOM   3333  HA2 GLY A 229       6.266   8.348   2.324  1.00 96.40           H  
ATOM   3334  HA3 GLY A 229       6.170   7.820   4.004  1.00 96.40           H  
ATOM   3335  C   GLY A 229       7.479   6.649   2.795  1.00 96.40           C  
ATOM   3336  O   GLY A 229       6.965   5.607   3.169  1.00 96.40           O  
ATOM   3337  N   GLU A 230       8.647   6.643   2.164  1.00 96.97           N  
ATOM   3338  H   GLU A 230       9.037   7.525   1.864  1.00 96.97           H  
ATOM   3339  CA  GLU A 230       9.382   5.433   1.801  1.00 96.97           C  
ATOM   3340  HA  GLU A 230       8.785   4.843   1.106  1.00 96.97           H  
ATOM   3341  C   GLU A 230       9.685   4.526   3.003  1.00 96.97           C  
ATOM   3342  CB  GLU A 230      10.688   5.843   1.110  1.00 96.97           C  
ATOM   3343  HB2 GLU A 230      11.337   4.969   1.062  1.00 96.97           H  
ATOM   3344  HB3 GLU A 230      11.204   6.606   1.693  1.00 96.97           H  
ATOM   3345  O   GLU A 230       9.503   3.313   2.911  1.00 96.97           O  
ATOM   3346  CG  GLU A 230      10.467   6.331  -0.327  1.00 96.97           C  
ATOM   3347  HG2 GLU A 230      11.452   6.426  -0.785  1.00 96.97           H  
ATOM   3348  HG3 GLU A 230       9.919   5.561  -0.871  1.00 96.97           H  
ATOM   3349  CD  GLU A 230       9.742   7.669  -0.503  1.00 96.97           C  
ATOM   3350  OE1 GLU A 230       9.158   7.883  -1.588  1.00 96.97           O  
ATOM   3351  OE2 GLU A 230       9.635   8.485   0.440  1.00 96.97           O  
ATOM   3352  N   TYR A 231      10.084   5.081   4.151  1.00 97.37           N  
ATOM   3353  H   TYR A 231      10.123   6.089   4.216  1.00 97.37           H  
ATOM   3354  CA  TYR A 231      10.304   4.287   5.365  1.00 97.37           C  
ATOM   3355  HA  TYR A 231      10.847   3.381   5.098  1.00 97.37           H  
ATOM   3356  C   TYR A 231       8.986   3.847   6.007  1.00 97.37           C  
ATOM   3357  CB  TYR A 231      11.157   5.057   6.374  1.00 97.37           C  
ATOM   3358  HB2 TYR A 231      11.262   4.450   7.273  1.00 97.37           H  
ATOM   3359  HB3 TYR A 231      10.635   5.970   6.660  1.00 97.37           H  
ATOM   3360  O   TYR A 231       8.909   2.737   6.534  1.00 97.37           O  
ATOM   3361  CG  TYR A 231      12.547   5.402   5.879  1.00 97.37           C  
ATOM   3362  CD1 TYR A 231      13.571   4.441   5.862  1.00 97.37           C  
ATOM   3363  HD1 TYR A 231      13.375   3.432   6.194  1.00 97.37           H  
ATOM   3364  CD2 TYR A 231      12.824   6.707   5.460  1.00 97.37           C  
ATOM   3365  HD2 TYR A 231      12.018   7.426   5.480  1.00 97.37           H  
ATOM   3366  CE1 TYR A 231      14.866   4.804   5.447  1.00 97.37           C  
ATOM   3367  HE1 TYR A 231      15.677   4.092   5.483  1.00 97.37           H  
ATOM   3368  CE2 TYR A 231      14.114   7.089   5.055  1.00 97.37           C  
ATOM   3369  HE2 TYR A 231      14.320   8.109   4.765  1.00 97.37           H  
ATOM   3370  OH  TYR A 231      16.400   6.471   4.674  1.00 97.37           O  
ATOM   3371  HH  TYR A 231      16.493   7.423   4.595  1.00 97.37           H  
ATOM   3372  CZ  TYR A 231      15.145   6.129   5.056  1.00 97.37           C  
ATOM   3373  N   PHE A 232       7.933   4.666   5.911  1.00 98.40           N  
ATOM   3374  H   PHE A 232       8.048   5.546   5.429  1.00 98.40           H  
ATOM   3375  CA  PHE A 232       6.594   4.290   6.373  1.00 98.40           C  
ATOM   3376  HA  PHE A 232       6.679   3.930   7.399  1.00 98.40           H  
ATOM   3377  C   PHE A 232       6.005   3.125   5.563  1.00 98.40           C  
ATOM   3378  CB  PHE A 232       5.665   5.513   6.397  1.00 98.40           C  
ATOM   3379  HB2 PHE A 232       4.633   5.165   6.397  1.00 98.40           H  
ATOM   3380  HB3 PHE A 232       5.808   6.103   5.492  1.00 98.40           H  
ATOM   3381  O   PHE A 232       5.372   2.246   6.146  1.00 98.40           O  
ATOM   3382  CG  PHE A 232       5.860   6.410   7.607  1.00 98.40           C  
ATOM   3383  CD1 PHE A 232       4.947   6.358   8.675  1.00 98.40           C  
ATOM   3384  HD1 PHE A 232       4.090   5.704   8.619  1.00 98.40           H  
ATOM   3385  CD2 PHE A 232       6.963   7.278   7.687  1.00 98.40           C  
ATOM   3386  HD2 PHE A 232       7.684   7.310   6.883  1.00 98.40           H  
ATOM   3387  CE1 PHE A 232       5.136   7.170   9.810  1.00 98.40           C  
ATOM   3388  HE1 PHE A 232       4.432   7.128  10.628  1.00 98.40           H  
ATOM   3389  CE2 PHE A 232       7.157   8.083   8.821  1.00 98.40           C  
ATOM   3390  HE2 PHE A 232       8.032   8.712   8.890  1.00 98.40           H  
ATOM   3391  CZ  PHE A 232       6.234   8.041   9.878  1.00 98.40           C  
ATOM   3392  HZ  PHE A 232       6.381   8.657  10.753  1.00 98.40           H  
ATOM   3393  N   ILE A 233       6.285   3.066   4.254  1.00 98.87           N  
ATOM   3394  H   ILE A 233       6.746   3.865   3.843  1.00 98.87           H  
ATOM   3395  CA  ILE A 233       5.931   1.941   3.375  1.00 98.87           C  
ATOM   3396  HA  ILE A 233       4.884   1.683   3.537  1.00 98.87           H  
ATOM   3397  C   ILE A 233       6.747   0.700   3.734  1.00 98.87           C  
ATOM   3398  CB  ILE A 233       6.106   2.309   1.882  1.00 98.87           C  
ATOM   3399  HB  ILE A 233       7.142   2.600   1.710  1.00 98.87           H  
ATOM   3400  O   ILE A 233       6.177  -0.344   4.037  1.00 98.87           O  
ATOM   3401  CG1 ILE A 233       5.192   3.476   1.465  1.00 98.87           C  
ATOM   3402 HG12 ILE A 233       5.259   4.285   2.192  1.00 98.87           H  
ATOM   3403 HG13 ILE A 233       4.153   3.148   1.482  1.00 98.87           H  
ATOM   3404  CG2 ILE A 233       5.786   1.082   1.009  1.00 98.87           C  
ATOM   3405 HG21 ILE A 233       6.528   0.300   1.168  1.00 98.87           H  
ATOM   3406 HG22 ILE A 233       5.798   1.335  -0.051  1.00 98.87           H  
ATOM   3407 HG23 ILE A 233       4.797   0.696   1.258  1.00 98.87           H  
ATOM   3408  CD1 ILE A 233       5.547   4.061   0.090  1.00 98.87           C  
ATOM   3409 HD11 ILE A 233       5.317   3.356  -0.710  1.00 98.87           H  
ATOM   3410 HD12 ILE A 233       6.605   4.320   0.059  1.00 98.87           H  
ATOM   3411 HD13 ILE A 233       4.967   4.967  -0.085  1.00 98.87           H  
ATOM   3412  N   ARG A 234       8.082   0.806   3.743  1.00 98.80           N  
ATOM   3413  H   ARG A 234       8.484   1.699   3.496  1.00 98.80           H  
ATOM   3414  CA  ARG A 234       8.988  -0.328   4.014  1.00 98.80           C  
ATOM   3415  HA  ARG A 234       8.810  -1.127   3.294  1.00 98.80           H  
ATOM   3416  C   ARG A 234       8.758  -0.943   5.395  1.00 98.80           C  
ATOM   3417  CB  ARG A 234      10.439   0.155   3.898  1.00 98.80           C  
ATOM   3418  HB2 ARG A 234      11.104  -0.619   4.280  1.00 98.80           H  
ATOM   3419  HB3 ARG A 234      10.560   1.043   4.518  1.00 98.80           H  
ATOM   3420  O   ARG A 234       8.885  -2.151   5.564  1.00 98.80           O  
ATOM   3421  CG  ARG A 234      10.847   0.486   2.454  1.00 98.80           C  
ATOM   3422  HG2 ARG A 234      11.021  -0.436   1.898  1.00 98.80           H  
ATOM   3423  HG3 ARG A 234      10.037   1.016   1.954  1.00 98.80           H  
ATOM   3424  CD  ARG A 234      12.102   1.370   2.419  1.00 98.80           C  
ATOM   3425  HD2 ARG A 234      12.326   1.612   1.380  1.00 98.80           H  
ATOM   3426  HD3 ARG A 234      11.890   2.299   2.950  1.00 98.80           H  
ATOM   3427  NE  ARG A 234      13.264   0.696   3.027  1.00 98.80           N  
ATOM   3428  HE  ARG A 234      13.185  -0.306   3.128  1.00 98.80           H  
ATOM   3429  NH1 ARG A 234      14.646   2.512   3.189  1.00 98.80           N  
ATOM   3430 HH11 ARG A 234      13.920   3.096   2.799  1.00 98.80           H  
ATOM   3431 HH12 ARG A 234      15.553   2.910   3.389  1.00 98.80           H  
ATOM   3432  NH2 ARG A 234      15.395   0.511   3.826  1.00 98.80           N  
ATOM   3433 HH21 ARG A 234      16.306   0.922   3.969  1.00 98.80           H  
ATOM   3434 HH22 ARG A 234      15.329  -0.496   3.876  1.00 98.80           H  
ATOM   3435  CZ  ARG A 234      14.424   1.237   3.347  1.00 98.80           C  
ATOM   3436  N   GLY A 235       8.433  -0.106   6.379  1.00 98.69           N  
ATOM   3437  H   GLY A 235       8.403   0.882   6.169  1.00 98.69           H  
ATOM   3438  CA  GLY A 235       8.150  -0.517   7.749  1.00 98.69           C  
ATOM   3439  HA2 GLY A 235       8.405   0.311   8.412  1.00 98.69           H  
ATOM   3440  HA3 GLY A 235       8.775  -1.371   8.008  1.00 98.69           H  
ATOM   3441  C   GLY A 235       6.692  -0.895   8.016  1.00 98.69           C  
ATOM   3442  O   GLY A 235       6.426  -1.362   9.123  1.00 98.69           O  
ATOM   3443  N   VAL A 236       5.784  -0.680   7.052  1.00 98.92           N  
ATOM   3444  H   VAL A 236       6.113  -0.348   6.157  1.00 98.92           H  
ATOM   3445  CA  VAL A 236       4.328  -0.906   7.158  1.00 98.92           C  
ATOM   3446  HA  VAL A 236       3.870  -0.339   6.348  1.00 98.92           H  
ATOM   3447  C   VAL A 236       3.766  -0.315   8.464  1.00 98.92           C  
ATOM   3448  CB  VAL A 236       3.965  -2.390   6.920  1.00 98.92           C  
ATOM   3449  HB  VAL A 236       4.172  -2.965   7.822  1.00 98.92           H  
ATOM   3450  O   VAL A 236       3.117  -0.985   9.264  1.00 98.92           O  
ATOM   3451  CG1 VAL A 236       2.489  -2.546   6.545  1.00 98.92           C  
ATOM   3452 HG11 VAL A 236       1.859  -2.084   7.305  1.00 98.92           H  
ATOM   3453 HG12 VAL A 236       2.287  -2.070   5.585  1.00 98.92           H  
ATOM   3454 HG13 VAL A 236       2.245  -3.606   6.483  1.00 98.92           H  
ATOM   3455  CG2 VAL A 236       4.756  -3.010   5.754  1.00 98.92           C  
ATOM   3456 HG21 VAL A 236       4.634  -2.405   4.856  1.00 98.92           H  
ATOM   3457 HG22 VAL A 236       4.393  -4.017   5.549  1.00 98.92           H  
ATOM   3458 HG23 VAL A 236       5.814  -3.078   6.005  1.00 98.92           H  
ATOM   3459  N   ILE A 237       4.128   0.942   8.736  1.00 98.87           N  
ATOM   3460  H   ILE A 237       4.609   1.440   8.001  1.00 98.87           H  
ATOM   3461  CA  ILE A 237       4.165   1.509  10.096  1.00 98.87           C  
ATOM   3462  HA  ILE A 237       4.763   0.844  10.719  1.00 98.87           H  
ATOM   3463  C   ILE A 237       2.802   1.579  10.781  1.00 98.87           C  
ATOM   3464  CB  ILE A 237       4.840   2.895  10.050  1.00 98.87           C  
ATOM   3465  HB  ILE A 237       4.380   3.457   9.237  1.00 98.87           H  
ATOM   3466  O   ILE A 237       2.701   1.219  11.958  1.00 98.87           O  
ATOM   3467  CG1 ILE A 237       6.339   2.757   9.723  1.00 98.87           C  
ATOM   3468 HG12 ILE A 237       6.457   2.209   8.788  1.00 98.87           H  
ATOM   3469 HG13 ILE A 237       6.721   3.765   9.561  1.00 98.87           H  
ATOM   3470  CG2 ILE A 237       4.649   3.731  11.331  1.00 98.87           C  
ATOM   3471 HG21 ILE A 237       3.615   4.071  11.402  1.00 98.87           H  
ATOM   3472 HG22 ILE A 237       4.888   3.136  12.213  1.00 98.87           H  
ATOM   3473 HG23 ILE A 237       5.292   4.610  11.302  1.00 98.87           H  
ATOM   3474  CD1 ILE A 237       7.216   2.074  10.783  1.00 98.87           C  
ATOM   3475 HD11 ILE A 237       8.244   2.034  10.423  1.00 98.87           H  
ATOM   3476 HD12 ILE A 237       6.879   1.054  10.965  1.00 98.87           H  
ATOM   3477 HD13 ILE A 237       7.197   2.638  11.716  1.00 98.87           H  
ATOM   3478  N   ALA A 238       1.758   2.024  10.079  1.00 98.96           N  
ATOM   3479  H   ALA A 238       1.887   2.322   9.122  1.00 98.96           H  
ATOM   3480  CA  ALA A 238       0.425   2.106  10.666  1.00 98.96           C  
ATOM   3481  HA  ALA A 238       0.487   2.721  11.564  1.00 98.96           H  
ATOM   3482  C   ALA A 238      -0.082   0.720  11.105  1.00 98.96           C  
ATOM   3483  CB  ALA A 238      -0.521   2.794   9.674  1.00 98.96           C  
ATOM   3484  HB1 ALA A 238      -0.137   3.782   9.420  1.00 98.96           H  
ATOM   3485  HB2 ALA A 238      -0.615   2.204   8.762  1.00 98.96           H  
ATOM   3486  HB3 ALA A 238      -1.505   2.914  10.126  1.00 98.96           H  
ATOM   3487  O   ALA A 238      -0.611   0.564  12.206  1.00 98.96           O  
ATOM   3488  N   TYR A 239       0.133  -0.311  10.289  1.00 98.96           N  
ATOM   3489  H   TYR A 239       0.620  -0.153   9.419  1.00 98.96           H  
ATOM   3490  CA  TYR A 239      -0.271  -1.669  10.633  1.00 98.96           C  
ATOM   3491  HA  TYR A 239      -1.264  -1.616  11.081  1.00 98.96           H  
ATOM   3492  C   TYR A 239       0.655  -2.325  11.660  1.00 98.96           C  
ATOM   3493  CB  TYR A 239      -0.356  -2.519   9.368  1.00 98.96           C  
ATOM   3494  HB2 TYR A 239       0.652  -2.675   8.985  1.00 98.96           H  
ATOM   3495  HB3 TYR A 239      -0.945  -1.994   8.615  1.00 98.96           H  
ATOM   3496  O   TYR A 239       0.198  -3.109  12.491  1.00 98.96           O  
ATOM   3497  CG  TYR A 239      -1.024  -3.849   9.598  1.00 98.96           C  
ATOM   3498  CD1 TYR A 239      -0.353  -5.040   9.299  1.00 98.96           C  
ATOM   3499  HD1 TYR A 239       0.602  -4.977   8.800  1.00 98.96           H  
ATOM   3500  CD2 TYR A 239      -2.318  -3.888  10.127  1.00 98.96           C  
ATOM   3501  HD2 TYR A 239      -2.833  -2.963  10.341  1.00 98.96           H  
ATOM   3502  CE1 TYR A 239      -0.947  -6.284   9.589  1.00 98.96           C  
ATOM   3503  HE1 TYR A 239      -0.428  -7.205   9.368  1.00 98.96           H  
ATOM   3504  CE2 TYR A 239      -2.923  -5.121  10.407  1.00 98.96           C  
ATOM   3505  HE2 TYR A 239      -3.900  -5.176  10.863  1.00 98.96           H  
ATOM   3506  OH  TYR A 239      -2.842  -7.472  10.519  1.00 98.96           O  
ATOM   3507  HH  TYR A 239      -2.219  -8.195  10.616  1.00 98.96           H  
ATOM   3508  CZ  TYR A 239      -2.237  -6.317  10.158  1.00 98.96           C  
ATOM   3509  N   ASP A 240       1.940  -1.980  11.663  1.00 98.91           N  
ATOM   3510  H   ASP A 240       2.279  -1.393  10.915  1.00 98.91           H  
ATOM   3511  CA  ASP A 240       2.913  -2.528  12.604  1.00 98.91           C  
ATOM   3512  HA  ASP A 240       2.911  -3.614  12.505  1.00 98.91           H  
ATOM   3513  C   ASP A 240       2.563  -2.198  14.058  1.00 98.91           C  
ATOM   3514  CB  ASP A 240       4.301  -1.999  12.236  1.00 98.91           C  
ATOM   3515  HB2 ASP A 240       4.459  -2.122  11.165  1.00 98.91           H  
ATOM   3516  HB3 ASP A 240       4.373  -0.938  12.477  1.00 98.91           H  
ATOM   3517  O   ASP A 240       2.579  -3.078  14.919  1.00 98.91           O  
ATOM   3518  CG  ASP A 240       5.404  -2.767  12.943  1.00 98.91           C  
ATOM   3519  OD1 ASP A 240       5.348  -4.013  12.972  1.00 98.91           O  
ATOM   3520  OD2 ASP A 240       6.432  -2.158  13.304  1.00 98.91           O  
ATOM   3521  N   ALA A 241       2.147  -0.957  14.328  1.00 98.91           N  
ATOM   3522  H   ALA A 241       2.145  -0.276  13.582  1.00 98.91           H  
ATOM   3523  CA  ALA A 241       1.655  -0.578  15.650  1.00 98.91           C  
ATOM   3524  HA  ALA A 241       2.422  -0.820  16.387  1.00 98.91           H  
ATOM   3525  C   ALA A 241       0.388  -1.364  16.036  1.00 98.91           C  
ATOM   3526  CB  ALA A 241       1.434   0.933  15.671  1.00 98.91           C  
ATOM   3527  HB1 ALA A 241       0.851   1.220  14.796  1.00 98.91           H  
ATOM   3528  HB2 ALA A 241       2.397   1.442  15.633  1.00 98.91           H  
ATOM   3529  HB3 ALA A 241       0.914   1.224  16.584  1.00 98.91           H  
ATOM   3530  O   ALA A 241       0.290  -1.845  17.166  1.00 98.91           O  
ATOM   3531  N   SER A 242      -0.542  -1.580  15.098  1.00 98.89           N  
ATOM   3532  H   SER A 242      -0.398  -1.182  14.180  1.00 98.89           H  
ATOM   3533  CA  SER A 242      -1.700  -2.459  15.319  1.00 98.89           C  
ATOM   3534  HA  SER A 242      -2.261  -2.080  16.173  1.00 98.89           H  
ATOM   3535  C   SER A 242      -1.265  -3.894  15.653  1.00 98.89           C  
ATOM   3536  CB  SER A 242      -2.630  -2.425  14.098  1.00 98.89           C  
ATOM   3537  HB2 SER A 242      -2.079  -2.675  13.191  1.00 98.89           H  
ATOM   3538  HB3 SER A 242      -3.032  -1.418  13.989  1.00 98.89           H  
ATOM   3539  O   SER A 242      -1.750  -4.476  16.620  1.00 98.89           O  
ATOM   3540  OG  SER A 242      -3.701  -3.342  14.246  1.00 98.89           O  
ATOM   3541  HG  SER A 242      -3.377  -4.223  14.042  1.00 98.89           H  
ATOM   3542  N   CYS A 243      -0.304  -4.461  14.922  1.00 98.75           N  
ATOM   3543  H   CYS A 243       0.063  -3.946  14.134  1.00 98.75           H  
ATOM   3544  CA  CYS A 243       0.204  -5.818  15.150  1.00 98.75           C  
ATOM   3545  HA  CYS A 243      -0.625  -6.526  15.136  1.00 98.75           H  
ATOM   3546  C   CYS A 243       0.922  -5.975  16.492  1.00 98.75           C  
ATOM   3547  CB  CYS A 243       1.175  -6.172  14.027  1.00 98.75           C  
ATOM   3548  HB2 CYS A 243       1.688  -7.099  14.283  1.00 98.75           H  
ATOM   3549  HB3 CYS A 243       1.915  -5.385  13.887  1.00 98.75           H  
ATOM   3550  O   CYS A 243       0.807  -7.010  17.151  1.00 98.75           O  
ATOM   3551  SG  CYS A 243       0.256  -6.440  12.501  1.00 98.75           S  
ATOM   3552  HG  CYS A 243      -0.021  -5.162  12.228  1.00 98.75           H  
ATOM   3553  N   MET A 244       1.656  -4.951  16.925  1.00 98.66           N  
ATOM   3554  H   MET A 244       1.786  -4.160  16.312  1.00 98.66           H  
ATOM   3555  CA  MET A 244       2.280  -4.939  18.245  1.00 98.66           C  
ATOM   3556  HA  MET A 244       2.915  -5.819  18.350  1.00 98.66           H  
ATOM   3557  C   MET A 244       1.246  -4.981  19.374  1.00 98.66           C  
ATOM   3558  CB  MET A 244       3.137  -3.685  18.392  1.00 98.66           C  
ATOM   3559  HB2 MET A 244       3.364  -3.558  19.451  1.00 98.66           H  
ATOM   3560  HB3 MET A 244       2.579  -2.809  18.060  1.00 98.66           H  
ATOM   3561  O   MET A 244       1.522  -5.568  20.423  1.00 98.66           O  
ATOM   3562  CG  MET A 244       4.454  -3.763  17.624  1.00 98.66           C  
ATOM   3563  HG2 MET A 244       4.247  -3.791  16.554  1.00 98.66           H  
ATOM   3564  HG3 MET A 244       4.980  -4.680  17.890  1.00 98.66           H  
ATOM   3565  SD  MET A 244       5.525  -2.348  17.984  1.00 98.66           S  
ATOM   3566  CE  MET A 244       6.689  -2.526  16.610  1.00 98.66           C  
ATOM   3567  HE1 MET A 244       7.334  -1.649  16.548  1.00 98.66           H  
ATOM   3568  HE2 MET A 244       6.125  -2.613  15.681  1.00 98.66           H  
ATOM   3569  HE3 MET A 244       7.294  -3.422  16.747  1.00 98.66           H  
ATOM   3570  N   MET A 245       0.064  -4.396  19.166  1.00 98.79           N  
ATOM   3571  H   MET A 245      -0.093  -3.911  18.294  1.00 98.79           H  
ATOM   3572  CA  MET A 245      -1.056  -4.526  20.096  1.00 98.79           C  
ATOM   3573  HA  MET A 245      -0.681  -4.424  21.114  1.00 98.79           H  
ATOM   3574  C   MET A 245      -1.699  -5.914  19.997  1.00 98.79           C  
ATOM   3575  CB  MET A 245      -2.093  -3.417  19.857  1.00 98.79           C  
ATOM   3576  HB2 MET A 245      -2.923  -3.575  20.547  1.00 98.79           H  
ATOM   3577  HB3 MET A 245      -2.481  -3.488  18.841  1.00 98.79           H  
ATOM   3578  O   MET A 245      -1.830  -6.596  21.011  1.00 98.79           O  
ATOM   3579  CG  MET A 245      -1.540  -2.004  20.076  1.00 98.79           C  
ATOM   3580  HG2 MET A 245      -0.653  -1.872  19.456  1.00 98.79           H  
ATOM   3581  HG3 MET A 245      -1.242  -1.897  21.119  1.00 98.79           H  
ATOM   3582  SD  MET A 245      -2.694  -0.664  19.662  1.00 98.79           S  
ATOM   3583  CE  MET A 245      -3.993  -0.919  20.902  1.00 98.79           C  
ATOM   3584  HE1 MET A 245      -3.555  -0.926  21.899  1.00 98.79           H  
ATOM   3585  HE2 MET A 245      -4.497  -1.869  20.719  1.00 98.79           H  
ATOM   3586  HE3 MET A 245      -4.727  -0.116  20.834  1.00 98.79           H  
ATOM   3587  N   GLU A 246      -2.052  -6.359  18.785  1.00 98.42           N  
ATOM   3588  H   GLU A 246      -1.915  -5.746  17.993  1.00 98.42           H  
ATOM   3589  CA  GLU A 246      -2.812  -7.599  18.559  1.00 98.42           C  
ATOM   3590  HA  GLU A 246      -3.690  -7.579  19.204  1.00 98.42           H  
ATOM   3591  C   GLU A 246      -2.028  -8.867  18.917  1.00 98.42           C  
ATOM   3592  CB  GLU A 246      -3.293  -7.653  17.096  1.00 98.42           C  
ATOM   3593  HB2 GLU A 246      -3.760  -6.698  16.857  1.00 98.42           H  
ATOM   3594  HB3 GLU A 246      -2.443  -7.801  16.428  1.00 98.42           H  
ATOM   3595  O   GLU A 246      -2.554  -9.762  19.580  1.00 98.42           O  
ATOM   3596  CG  GLU A 246      -4.329  -8.770  16.875  1.00 98.42           C  
ATOM   3597  HG2 GLU A 246      -5.068  -8.706  17.674  1.00 98.42           H  
ATOM   3598  HG3 GLU A 246      -3.837  -9.738  16.968  1.00 98.42           H  
ATOM   3599  CD  GLU A 246      -5.083  -8.704  15.533  1.00 98.42           C  
ATOM   3600  OE1 GLU A 246      -5.918  -9.619  15.310  1.00 98.42           O  
ATOM   3601  OE2 GLU A 246      -4.929  -7.710  14.787  1.00 98.42           O  
ATOM   3602  N   TYR A 247      -0.766  -8.951  18.497  1.00 98.36           N  
ATOM   3603  H   TYR A 247      -0.410  -8.198  17.926  1.00 98.36           H  
ATOM   3604  CA  TYR A 247       0.066 -10.144  18.674  1.00 98.36           C  
ATOM   3605  HA  TYR A 247      -0.558 -10.981  18.987  1.00 98.36           H  
ATOM   3606  C   TYR A 247       1.127  -9.965  19.755  1.00 98.36           C  
ATOM   3607  CB  TYR A 247       0.715 -10.512  17.336  1.00 98.36           C  
ATOM   3608  HB2 TYR A 247       1.467  -9.755  17.114  1.00 98.36           H  
ATOM   3609  HB3 TYR A 247       1.228 -11.468  17.444  1.00 98.36           H  
ATOM   3610  O   TYR A 247       1.477 -10.927  20.431  1.00 98.36           O  
ATOM   3611  CG  TYR A 247      -0.232 -10.611  16.155  1.00 98.36           C  
ATOM   3612  CD1 TYR A 247      -1.487 -11.242  16.277  1.00 98.36           C  
ATOM   3613  HD1 TYR A 247      -1.808 -11.644  17.227  1.00 98.36           H  
ATOM   3614  CD2 TYR A 247       0.146 -10.034  14.930  1.00 98.36           C  
ATOM   3615  HD2 TYR A 247       1.100  -9.537  14.840  1.00 98.36           H  
ATOM   3616  CE1 TYR A 247      -2.361 -11.286  15.174  1.00 98.36           C  
ATOM   3617  HE1 TYR A 247      -3.352 -11.708  15.260  1.00 98.36           H  
ATOM   3618  CE2 TYR A 247      -0.722 -10.084  13.826  1.00 98.36           C  
ATOM   3619  HE2 TYR A 247      -0.434  -9.630  12.889  1.00 98.36           H  
ATOM   3620  OH  TYR A 247      -2.821 -10.776  12.886  1.00 98.36           O  
ATOM   3621  HH  TYR A 247      -2.426 -10.362  12.115  1.00 98.36           H  
ATOM   3622  CZ  TYR A 247      -1.981 -10.707  13.947  1.00 98.36           C  
ATOM   3623  N   GLY A 248       1.625  -8.738  19.934  1.00 97.68           N  
ATOM   3624  H   GLY A 248       1.283  -7.997  19.340  1.00 97.68           H  
ATOM   3625  CA  GLY A 248       2.644  -8.423  20.938  1.00 97.68           C  
ATOM   3626  HA2 GLY A 248       3.315  -9.275  21.050  1.00 97.68           H  
ATOM   3627  HA3 GLY A 248       3.229  -7.574  20.583  1.00 97.68           H  
ATOM   3628  C   GLY A 248       2.091  -8.068  22.321  1.00 97.68           C  
ATOM   3629  O   GLY A 248       2.878  -7.917  23.257  1.00 97.68           O  
ATOM   3630  N   GLY A 249       0.770  -7.898  22.461  1.00 97.70           N  
ATOM   3631  H   GLY A 249       0.186  -7.984  21.642  1.00 97.70           H  
ATOM   3632  CA  GLY A 249       0.113  -7.545  23.724  1.00 97.70           C  
ATOM   3633  HA2 GLY A 249      -0.965  -7.576  23.568  1.00 97.70           H  
ATOM   3634  HA3 GLY A 249       0.380  -8.281  24.483  1.00 97.70           H  
ATOM   3635  C   GLY A 249       0.465  -6.153  24.259  1.00 97.70           C  
ATOM   3636  O   GLY A 249       0.260  -5.888  25.444  1.00 97.70           O  
ATOM   3637  N   LYS A 250       1.022  -5.273  23.418  1.00 98.67           N  
ATOM   3638  H   LYS A 250       1.113  -5.542  22.449  1.00 98.67           H  
ATOM   3639  CA  LYS A 250       1.354  -3.894  23.797  1.00 98.67           C  
ATOM   3640  HA  LYS A 250       1.821  -3.900  24.781  1.00 98.67           H  
ATOM   3641  C   LYS A 250       0.094  -3.049  23.923  1.00 98.67           C  
ATOM   3642  CB  LYS A 250       2.326  -3.271  22.786  1.00 98.67           C  
ATOM   3643  HB2 LYS A 250       2.491  -2.229  23.061  1.00 98.67           H  
ATOM   3644  HB3 LYS A 250       1.894  -3.293  21.786  1.00 98.67           H  
ATOM   3645  O   LYS A 250      -0.864  -3.230  23.175  1.00 98.67           O  
ATOM   3646  CG  LYS A 250       3.664  -4.012  22.797  1.00 98.67           C  
ATOM   3647  HG2 LYS A 250       3.936  -4.203  23.836  1.00 98.67           H  
ATOM   3648  HG3 LYS A 250       3.556  -4.968  22.285  1.00 98.67           H  
ATOM   3649  CD  LYS A 250       4.777  -3.197  22.127  1.00 98.67           C  
ATOM   3650  HD2 LYS A 250       4.522  -2.987  21.088  1.00 98.67           H  
ATOM   3651  HD3 LYS A 250       4.894  -2.238  22.632  1.00 98.67           H  
ATOM   3652  CE  LYS A 250       6.095  -3.968  22.173  1.00 98.67           C  
ATOM   3653  HE2 LYS A 250       6.837  -3.397  21.615  1.00 98.67           H  
ATOM   3654  HE3 LYS A 250       5.948  -4.931  21.685  1.00 98.67           H  
ATOM   3655  NZ  LYS A 250       6.529  -4.152  23.580  1.00 98.67           N  
ATOM   3656  HZ1 LYS A 250       6.656  -3.253  24.023  1.00 98.67           H  
ATOM   3657  HZ2 LYS A 250       5.799  -4.627  24.091  1.00 98.67           H  
ATOM   3658  HZ3 LYS A 250       7.378  -4.694  23.651  1.00 98.67           H  
ATOM   3659  N   ASN A 251       0.111  -2.074  24.826  1.00 98.66           N  
ATOM   3660  H   ASN A 251       0.937  -1.968  25.398  1.00 98.66           H  
ATOM   3661  CA  ASN A 251      -0.889  -1.008  24.777  1.00 98.66           C  
ATOM   3662  HA  ASN A 251      -1.849  -1.457  24.523  1.00 98.66           H  
ATOM   3663  C   ASN A 251      -0.569  -0.005  23.652  1.00 98.66           C  
ATOM   3664  CB  ASN A 251      -1.048  -0.374  26.167  1.00 98.66           C  
ATOM   3665  HB2 ASN A 251      -1.908   0.295  26.165  1.00 98.66           H  
ATOM   3666  HB3 ASN A 251      -1.243  -1.165  26.890  1.00 98.66           H  
ATOM   3667  O   ASN A 251       0.524  -0.021  23.082  1.00 98.66           O  
ATOM   3668  CG  ASN A 251       0.157   0.435  26.608  1.00 98.66           C  
ATOM   3669  ND2 ASN A 251       0.697   0.148  27.766  1.00 98.66           N  
ATOM   3670 HD21 ASN A 251       1.586   0.592  27.945  1.00 98.66           H  
ATOM   3671 HD22 ASN A 251       0.525  -0.768  28.153  1.00 98.66           H  
ATOM   3672  OD1 ASN A 251       0.598   1.360  25.948  1.00 98.66           O  
ATOM   3673  N   LEU A 252      -1.518   0.892  23.359  1.00 98.77           N  
ATOM   3674  H   LEU A 252      -2.412   0.826  23.825  1.00 98.77           H  
ATOM   3675  CA  LEU A 252      -1.383   1.875  22.283  1.00 98.77           C  
ATOM   3676  HA  LEU A 252      -1.361   1.336  21.336  1.00 98.77           H  
ATOM   3677  C   LEU A 252      -0.083   2.681  22.384  1.00 98.77           C  
ATOM   3678  CB  LEU A 252      -2.602   2.815  22.313  1.00 98.77           C  
ATOM   3679  HB2 LEU A 252      -3.516   2.220  22.322  1.00 98.77           H  
ATOM   3680  HB3 LEU A 252      -2.579   3.396  23.235  1.00 98.77           H  
ATOM   3681  O   LEU A 252       0.651   2.775  21.408  1.00 98.77           O  
ATOM   3682  CG  LEU A 252      -2.653   3.781  21.115  1.00 98.77           C  
ATOM   3683  HG  LEU A 252      -1.717   4.332  21.028  1.00 98.77           H  
ATOM   3684  CD1 LEU A 252      -2.910   3.015  19.821  1.00 98.77           C  
ATOM   3685 HD11 LEU A 252      -3.731   2.315  19.972  1.00 98.77           H  
ATOM   3686 HD12 LEU A 252      -2.016   2.467  19.524  1.00 98.77           H  
ATOM   3687 HD13 LEU A 252      -3.180   3.705  19.021  1.00 98.77           H  
ATOM   3688  CD2 LEU A 252      -3.774   4.795  21.322  1.00 98.77           C  
ATOM   3689 HD21 LEU A 252      -4.731   4.278  21.403  1.00 98.77           H  
ATOM   3690 HD22 LEU A 252      -3.602   5.362  22.236  1.00 98.77           H  
ATOM   3691 HD23 LEU A 252      -3.814   5.486  20.480  1.00 98.77           H  
ATOM   3692  N   LYS A 253       0.229   3.211  23.573  1.00 98.81           N  
ATOM   3693  H   LYS A 253      -0.355   2.973  24.363  1.00 98.81           H  
ATOM   3694  CA  LYS A 253       1.415   4.043  23.792  1.00 98.81           C  
ATOM   3695  HA  LYS A 253       1.408   4.852  23.061  1.00 98.81           H  
ATOM   3696  C   LYS A 253       2.697   3.261  23.532  1.00 98.81           C  
ATOM   3697  CB  LYS A 253       1.377   4.636  25.209  1.00 98.81           C  
ATOM   3698  HB2 LYS A 253       0.425   5.144  25.362  1.00 98.81           H  
ATOM   3699  HB3 LYS A 253       1.470   3.837  25.945  1.00 98.81           H  
ATOM   3700  O   LYS A 253       3.567   3.740  22.819  1.00 98.81           O  
ATOM   3701  CG  LYS A 253       2.516   5.642  25.402  1.00 98.81           C  
ATOM   3702  HG2 LYS A 253       2.388   6.464  24.698  1.00 98.81           H  
ATOM   3703  HG3 LYS A 253       3.465   5.146  25.195  1.00 98.81           H  
ATOM   3704  CD  LYS A 253       2.554   6.195  26.832  1.00 98.81           C  
ATOM   3705  HD2 LYS A 253       1.588   6.643  27.067  1.00 98.81           H  
ATOM   3706  HD3 LYS A 253       2.742   5.379  27.530  1.00 98.81           H  
ATOM   3707  CE  LYS A 253       3.646   7.264  26.969  1.00 98.81           C  
ATOM   3708  HE2 LYS A 253       3.403   8.084  26.295  1.00 98.81           H  
ATOM   3709  HE3 LYS A 253       3.642   7.643  27.991  1.00 98.81           H  
ATOM   3710  NZ  LYS A 253       4.992   6.738  26.623  1.00 98.81           N  
ATOM   3711  HZ1 LYS A 253       5.722   7.435  26.670  1.00 98.81           H  
ATOM   3712  HZ2 LYS A 253       5.032   6.446  25.657  1.00 98.81           H  
ATOM   3713  HZ3 LYS A 253       5.253   5.914  27.145  1.00 98.81           H  
ATOM   3714  N   GLU A 254       2.806   2.058  24.088  1.00 98.89           N  
ATOM   3715  H   GLU A 254       2.020   1.708  24.618  1.00 98.89           H  
ATOM   3716  CA  GLU A 254       3.973   1.193  23.892  1.00 98.89           C  
ATOM   3717  HA  GLU A 254       4.875   1.705  24.226  1.00 98.89           H  
ATOM   3718  C   GLU A 254       4.173   0.821  22.419  1.00 98.89           C  
ATOM   3719  CB  GLU A 254       3.788  -0.099  24.691  1.00 98.89           C  
ATOM   3720  HB2 GLU A 254       4.560  -0.813  24.404  1.00 98.89           H  
ATOM   3721  HB3 GLU A 254       2.814  -0.509  24.425  1.00 98.89           H  
ATOM   3722  O   GLU A 254       5.307   0.793  21.948  1.00 98.89           O  
ATOM   3723  CG  GLU A 254       3.862   0.086  26.208  1.00 98.89           C  
ATOM   3724  HG2 GLU A 254       4.881   0.368  26.472  1.00 98.89           H  
ATOM   3725  HG3 GLU A 254       3.201   0.896  26.518  1.00 98.89           H  
ATOM   3726  CD  GLU A 254       3.464  -1.200  26.944  1.00 98.89           C  
ATOM   3727  OE1 GLU A 254       4.051  -1.444  28.019  1.00 98.89           O  
ATOM   3728  OE2 GLU A 254       2.549  -1.910  26.459  1.00 98.89           O  
ATOM   3729  N   ALA A 255       3.090   0.531  21.693  1.00 98.92           N  
ATOM   3730  H   ALA A 255       2.181   0.559  22.134  1.00 98.92           H  
ATOM   3731  CA  ALA A 255       3.151   0.206  20.274  1.00 98.92           C  
ATOM   3732  HA  ALA A 255       3.899  -0.571  20.117  1.00 98.92           H  
ATOM   3733  C   ALA A 255       3.573   1.419  19.432  1.00 98.92           C  
ATOM   3734  CB  ALA A 255       1.789  -0.346  19.847  1.00 98.92           C  
ATOM   3735  HB1 ALA A 255       1.006   0.392  20.018  1.00 98.92           H  
ATOM   3736  HB2 ALA A 255       1.557  -1.250  20.410  1.00 98.92           H  
ATOM   3737  HB3 ALA A 255       1.820  -0.586  18.784  1.00 98.92           H  
ATOM   3738  O   ALA A 255       4.511   1.325  18.643  1.00 98.92           O  
ATOM   3739  N   THR A 256       2.929   2.574  19.632  1.00 98.90           N  
ATOM   3740  H   THR A 256       2.177   2.610  20.305  1.00 98.90           H  
ATOM   3741  CA  THR A 256       3.208   3.784  18.846  1.00 98.90           C  
ATOM   3742  HA  THR A 256       3.184   3.517  17.789  1.00 98.90           H  
ATOM   3743  C   THR A 256       4.586   4.368  19.143  1.00 98.90           C  
ATOM   3744  CB  THR A 256       2.136   4.859  19.039  1.00 98.90           C  
ATOM   3745  HB  THR A 256       2.413   5.720  18.431  1.00 98.90           H  
ATOM   3746  O   THR A 256       5.268   4.830  18.229  1.00 98.90           O  
ATOM   3747  CG2 THR A 256       0.767   4.398  18.542  1.00 98.90           C  
ATOM   3748 HG21 THR A 256       0.463   3.470  19.026  1.00 98.90           H  
ATOM   3749 HG22 THR A 256       0.801   4.234  17.465  1.00 98.90           H  
ATOM   3750 HG23 THR A 256       0.032   5.171  18.765  1.00 98.90           H  
ATOM   3751  OG1 THR A 256       2.021   5.287  20.382  1.00 98.90           O  
ATOM   3752  HG1 THR A 256       2.899   5.376  20.760  1.00 98.90           H  
ATOM   3753  N   ASP A 257       5.020   4.321  20.406  1.00 98.79           N  
ATOM   3754  H   ASP A 257       4.426   3.938  21.127  1.00 98.79           H  
ATOM   3755  CA  ASP A 257       6.362   4.758  20.790  1.00 98.79           C  
ATOM   3756  HA  ASP A 257       6.526   5.772  20.425  1.00 98.79           H  
ATOM   3757  C   ASP A 257       7.413   3.856  20.144  1.00 98.79           C  
ATOM   3758  CB  ASP A 257       6.533   4.745  22.321  1.00 98.79           C  
ATOM   3759  HB2 ASP A 257       6.183   3.792  22.716  1.00 98.79           H  
ATOM   3760  HB3 ASP A 257       7.597   4.808  22.549  1.00 98.79           H  
ATOM   3761  O   ASP A 257       8.389   4.354  19.596  1.00 98.79           O  
ATOM   3762  CG  ASP A 257       5.838   5.896  23.062  1.00 98.79           C  
ATOM   3763  OD1 ASP A 257       5.210   6.774  22.431  1.00 98.79           O  
ATOM   3764  OD2 ASP A 257       5.940   5.923  24.315  1.00 98.79           O  
ATOM   3765  N   LYS A 258       7.201   2.536  20.137  1.00 98.79           N  
ATOM   3766  H   LYS A 258       6.377   2.172  20.593  1.00 98.79           H  
ATOM   3767  CA  LYS A 258       8.159   1.599  19.547  1.00 98.79           C  
ATOM   3768  HA  LYS A 258       9.138   1.805  19.980  1.00 98.79           H  
ATOM   3769  C   LYS A 258       8.314   1.786  18.036  1.00 98.79           C  
ATOM   3770  CB  LYS A 258       7.753   0.174  19.932  1.00 98.79           C  
ATOM   3771  HB2 LYS A 258       6.769  -0.065  19.530  1.00 98.79           H  
ATOM   3772  HB3 LYS A 258       7.720   0.111  21.020  1.00 98.79           H  
ATOM   3773  O   LYS A 258       9.438   1.769  17.533  1.00 98.79           O  
ATOM   3774  CG  LYS A 258       8.789  -0.819  19.408  1.00 98.79           C  
ATOM   3775  HG2 LYS A 258       9.784  -0.416  19.600  1.00 98.79           H  
ATOM   3776  HG3 LYS A 258       8.671  -0.936  18.331  1.00 98.79           H  
ATOM   3777  CD  LYS A 258       8.678  -2.181  20.085  1.00 98.79           C  
ATOM   3778  HD2 LYS A 258       7.728  -2.651  19.829  1.00 98.79           H  
ATOM   3779  HD3 LYS A 258       8.772  -2.046  21.162  1.00 98.79           H  
ATOM   3780  CE  LYS A 258       9.851  -3.001  19.555  1.00 98.79           C  
ATOM   3781  HE2 LYS A 258       9.692  -3.201  18.496  1.00 98.79           H  
ATOM   3782  HE3 LYS A 258      10.747  -2.386  19.640  1.00 98.79           H  
ATOM   3783  NZ  LYS A 258      10.050  -4.255  20.309  1.00 98.79           N  
ATOM   3784  HZ1 LYS A 258      10.274  -4.024  21.266  1.00 98.79           H  
ATOM   3785  HZ2 LYS A 258       9.241  -4.853  20.224  1.00 98.79           H  
ATOM   3786  HZ3 LYS A 258      10.848  -4.733  19.913  1.00 98.79           H  
ATOM   3787  N   VAL A 259       7.224   1.987  17.293  1.00 98.65           N  
ATOM   3788  H   VAL A 259       6.315   1.960  17.732  1.00 98.65           H  
ATOM   3789  CA  VAL A 259       7.337   2.173  15.835  1.00 98.65           C  
ATOM   3790  HA  VAL A 259       7.987   1.383  15.457  1.00 98.65           H  
ATOM   3791  C   VAL A 259       8.029   3.489  15.462  1.00 98.65           C  
ATOM   3792  CB  VAL A 259       6.005   2.011  15.083  1.00 98.65           C  
ATOM   3793  HB  VAL A 259       6.203   2.158  14.021  1.00 98.65           H  
ATOM   3794  O   VAL A 259       8.789   3.502  14.498  1.00 98.65           O  
ATOM   3795  CG1 VAL A 259       5.439   0.600  15.251  1.00 98.65           C  
ATOM   3796 HG11 VAL A 259       6.181  -0.131  14.930  1.00 98.65           H  
ATOM   3797 HG12 VAL A 259       4.557   0.486  14.620  1.00 98.65           H  
ATOM   3798 HG13 VAL A 259       5.164   0.406  16.288  1.00 98.65           H  
ATOM   3799  CG2 VAL A 259       4.942   3.020  15.505  1.00 98.65           C  
ATOM   3800 HG21 VAL A 259       5.298   4.036  15.337  1.00 98.65           H  
ATOM   3801 HG22 VAL A 259       4.045   2.875  14.904  1.00 98.65           H  
ATOM   3802 HG23 VAL A 259       4.709   2.870  16.559  1.00 98.65           H  
ATOM   3803  N   ILE A 260       7.835   4.571  16.229  1.00 98.66           N  
ATOM   3804  H   ILE A 260       7.204   4.499  17.014  1.00 98.66           H  
ATOM   3805  CA  ILE A 260       8.440   5.882  15.932  1.00 98.66           C  
ATOM   3806  HA  ILE A 260       8.598   5.959  14.856  1.00 98.66           H  
ATOM   3807  C   ILE A 260       9.836   6.052  16.549  1.00 98.66           C  
ATOM   3808  CB  ILE A 260       7.480   7.025  16.342  1.00 98.66           C  
ATOM   3809  HB  ILE A 260       7.202   6.875  17.385  1.00 98.66           H  
ATOM   3810  O   ILE A 260      10.753   6.493  15.864  1.00 98.66           O  
ATOM   3811  CG1 ILE A 260       6.175   7.057  15.510  1.00 98.66           C  
ATOM   3812 HG12 ILE A 260       5.611   7.947  15.789  1.00 98.66           H  
ATOM   3813 HG13 ILE A 260       5.561   6.197  15.776  1.00 98.66           H  
ATOM   3814  CG2 ILE A 260       8.159   8.403  16.252  1.00 98.66           C  
ATOM   3815 HG21 ILE A 260       8.604   8.551  15.268  1.00 98.66           H  
ATOM   3816 HG22 ILE A 260       8.939   8.491  17.008  1.00 98.66           H  
ATOM   3817 HG23 ILE A 260       7.426   9.188  16.439  1.00 98.66           H  
ATOM   3818  CD1 ILE A 260       6.347   7.087  13.984  1.00 98.66           C  
ATOM   3819 HD11 ILE A 260       7.017   7.894  13.688  1.00 98.66           H  
ATOM   3820 HD12 ILE A 260       6.743   6.135  13.628  1.00 98.66           H  
ATOM   3821 HD13 ILE A 260       5.379   7.256  13.514  1.00 98.66           H  
ATOM   3822  N   TYR A 261      10.020   5.717  17.824  1.00 98.55           N  
ATOM   3823  H   TYR A 261       9.246   5.337  18.350  1.00 98.55           H  
ATOM   3824  CA  TYR A 261      11.267   5.976  18.557  1.00 98.55           C  
ATOM   3825  HA  TYR A 261      11.778   6.825  18.102  1.00 98.55           H  
ATOM   3826  C   TYR A 261      12.270   4.821  18.512  1.00 98.55           C  
ATOM   3827  CB  TYR A 261      10.951   6.349  20.012  1.00 98.55           C  
ATOM   3828  HB2 TYR A 261      11.888   6.581  20.517  1.00 98.55           H  
ATOM   3829  HB3 TYR A 261      10.523   5.483  20.517  1.00 98.55           H  
ATOM   3830  O   TYR A 261      13.405   4.992  18.934  1.00 98.55           O  
ATOM   3831  CG  TYR A 261      10.035   7.546  20.175  1.00 98.55           C  
ATOM   3832  CD1 TYR A 261      10.413   8.780  19.622  1.00 98.55           C  
ATOM   3833  HD1 TYR A 261      11.351   8.868  19.095  1.00 98.55           H  
ATOM   3834  CD2 TYR A 261       8.831   7.442  20.898  1.00 98.55           C  
ATOM   3835  HD2 TYR A 261       8.561   6.494  21.338  1.00 98.55           H  
ATOM   3836  CE1 TYR A 261       9.586   9.902  19.778  1.00 98.55           C  
ATOM   3837  HE1 TYR A 261       9.916  10.848  19.375  1.00 98.55           H  
ATOM   3838  CE2 TYR A 261       7.985   8.561  21.040  1.00 98.55           C  
ATOM   3839  HE2 TYR A 261       7.052   8.476  21.578  1.00 98.55           H  
ATOM   3840  OH  TYR A 261       7.574  10.900  20.576  1.00 98.55           O  
ATOM   3841  HH  TYR A 261       8.013  11.633  20.139  1.00 98.55           H  
ATOM   3842  CZ  TYR A 261       8.362   9.796  20.469  1.00 98.55           C  
ATOM   3843  N   GLU A 262      11.882   3.637  18.031  1.00 98.07           N  
ATOM   3844  H   GLU A 262      10.914   3.513  17.772  1.00 98.07           H  
ATOM   3845  CA  GLU A 262      12.829   2.532  17.840  1.00 98.07           C  
ATOM   3846  HA  GLU A 262      13.832   2.853  18.120  1.00 98.07           H  
ATOM   3847  C   GLU A 262      12.918   2.142  16.368  1.00 98.07           C  
ATOM   3848  CB  GLU A 262      12.494   1.309  18.716  1.00 98.07           C  
ATOM   3849  HB2 GLU A 262      13.255   0.553  18.525  1.00 98.07           H  
ATOM   3850  HB3 GLU A 262      11.539   0.884  18.408  1.00 98.07           H  
ATOM   3851  O   GLU A 262      13.986   2.239  15.769  1.00 98.07           O  
ATOM   3852  CG  GLU A 262      12.451   1.572  20.231  1.00 98.07           C  
ATOM   3853  HG2 GLU A 262      13.444   1.866  20.569  1.00 98.07           H  
ATOM   3854  HG3 GLU A 262      11.761   2.392  20.432  1.00 98.07           H  
ATOM   3855  CD  GLU A 262      11.987   0.328  21.020  1.00 98.07           C  
ATOM   3856  OE1 GLU A 262      11.314   0.497  22.061  1.00 98.07           O  
ATOM   3857  OE2 GLU A 262      12.252  -0.824  20.582  1.00 98.07           O  
ATOM   3858  N   LYS A 263      11.810   1.705  15.759  1.00 97.44           N  
ATOM   3859  H   LYS A 263      10.951   1.683  16.290  1.00 97.44           H  
ATOM   3860  CA  LYS A 263      11.845   1.139  14.403  1.00 97.44           C  
ATOM   3861  HA  LYS A 263      12.647   0.403  14.366  1.00 97.44           H  
ATOM   3862  C   LYS A 263      12.189   2.186  13.346  1.00 97.44           C  
ATOM   3863  CB  LYS A 263      10.521   0.433  14.099  1.00 97.44           C  
ATOM   3864  HB2 LYS A 263      10.275  -0.233  14.926  1.00 97.44           H  
ATOM   3865  HB3 LYS A 263       9.725   1.171  13.996  1.00 97.44           H  
ATOM   3866  O   LYS A 263      13.114   1.973  12.569  1.00 97.44           O  
ATOM   3867  CG  LYS A 263      10.612  -0.388  12.807  1.00 97.44           C  
ATOM   3868  HG2 LYS A 263      11.385  -1.149  12.917  1.00 97.44           H  
ATOM   3869  HG3 LYS A 263      10.860   0.255  11.962  1.00 97.44           H  
ATOM   3870  CD  LYS A 263       9.268  -1.060  12.546  1.00 97.44           C  
ATOM   3871  HD2 LYS A 263       8.520  -0.293  12.341  1.00 97.44           H  
ATOM   3872  HD3 LYS A 263       8.965  -1.609  13.438  1.00 97.44           H  
ATOM   3873  CE  LYS A 263       9.345  -2.035  11.372  1.00 97.44           C  
ATOM   3874  HE2 LYS A 263       9.717  -1.523  10.484  1.00 97.44           H  
ATOM   3875  HE3 LYS A 263      10.035  -2.835  11.637  1.00 97.44           H  
ATOM   3876  NZ  LYS A 263       8.004  -2.595  11.129  1.00 97.44           N  
ATOM   3877  HZ1 LYS A 263       7.507  -2.681  12.004  1.00 97.44           H  
ATOM   3878  HZ2 LYS A 263       7.994  -3.509  10.698  1.00 97.44           H  
ATOM   3879  HZ3 LYS A 263       7.423  -1.994  10.562  1.00 97.44           H  
ATOM   3880  N   MET A 264      11.472   3.308  13.332  1.00 96.45           N  
ATOM   3881  H   MET A 264      10.692   3.393  13.968  1.00 96.45           H  
ATOM   3882  CA  MET A 264      11.706   4.389  12.372  1.00 96.45           C  
ATOM   3883  HA  MET A 264      11.604   3.983  11.365  1.00 96.45           H  
ATOM   3884  C   MET A 264      13.129   4.951  12.500  1.00 96.45           C  
ATOM   3885  CB  MET A 264      10.631   5.464  12.582  1.00 96.45           C  
ATOM   3886  HB2 MET A 264       9.645   4.999  12.581  1.00 96.45           H  
ATOM   3887  HB3 MET A 264      10.786   5.933  13.554  1.00 96.45           H  
ATOM   3888  O   MET A 264      13.818   5.099  11.493  1.00 96.45           O  
ATOM   3889  CG  MET A 264      10.640   6.568  11.530  1.00 96.45           C  
ATOM   3890  HG2 MET A 264      11.598   7.083  11.605  1.00 96.45           H  
ATOM   3891  HG3 MET A 264       9.861   7.288  11.778  1.00 96.45           H  
ATOM   3892  SD  MET A 264      10.401   6.028   9.818  1.00 96.45           S  
ATOM   3893  CE  MET A 264       8.750   5.320   9.938  1.00 96.45           C  
ATOM   3894  HE1 MET A 264       8.071   6.031  10.409  1.00 96.45           H  
ATOM   3895  HE2 MET A 264       8.789   4.406  10.530  1.00 96.45           H  
ATOM   3896  HE3 MET A 264       8.396   5.087   8.934  1.00 96.45           H  
ATOM   3897  N   GLU A 265      13.611   5.150  13.731  1.00 94.17           N  
ATOM   3898  H   GLU A 265      12.994   5.023  14.521  1.00 94.17           H  
ATOM   3899  CA  GLU A 265      14.981   5.603  13.997  1.00 94.17           C  
ATOM   3900  HA  GLU A 265      15.155   6.518  13.430  1.00 94.17           H  
ATOM   3901  C   GLU A 265      16.036   4.581  13.532  1.00 94.17           C  
ATOM   3902  CB  GLU A 265      15.112   5.937  15.493  1.00 94.17           C  
ATOM   3903  HB2 GLU A 265      14.273   6.575  15.768  1.00 94.17           H  
ATOM   3904  HB3 GLU A 265      15.059   5.020  16.081  1.00 94.17           H  
ATOM   3905  O   GLU A 265      16.989   4.950  12.850  1.00 94.17           O  
ATOM   3906  CG  GLU A 265      16.423   6.680  15.805  1.00 94.17           C  
ATOM   3907  HG2 GLU A 265      16.494   7.548  15.150  1.00 94.17           H  
ATOM   3908  HG3 GLU A 265      17.260   6.019  15.578  1.00 94.17           H  
ATOM   3909  CD  GLU A 265      16.536   7.155  17.266  1.00 94.17           C  
ATOM   3910  OE1 GLU A 265      17.688   7.361  17.717  1.00 94.17           O  
ATOM   3911  OE2 GLU A 265      15.487   7.336  17.923  1.00 94.17           O  
ATOM   3912  N   GLN A 266      15.840   3.282  13.799  1.00 95.62           N  
ATOM   3913  H   GLN A 266      15.045   3.024  14.366  1.00 95.62           H  
ATOM   3914  CA  GLN A 266      16.729   2.217  13.305  1.00 95.62           C  
ATOM   3915  HA  GLN A 266      17.744   2.415  13.649  1.00 95.62           H  
ATOM   3916  C   GLN A 266      16.784   2.144  11.776  1.00 95.62           C  
ATOM   3917  CB  GLN A 266      16.268   0.849  13.832  1.00 95.62           C  
ATOM   3918  HB2 GLN A 266      15.187   0.763  13.726  1.00 95.62           H  
ATOM   3919  HB3 GLN A 266      16.727   0.061  13.235  1.00 95.62           H  
ATOM   3920  O   GLN A 266      17.817   1.776  11.218  1.00 95.62           O  
ATOM   3921  CG  GLN A 266      16.668   0.620  15.291  1.00 95.62           C  
ATOM   3922  HG2 GLN A 266      17.754   0.556  15.359  1.00 95.62           H  
ATOM   3923  HG3 GLN A 266      16.353   1.469  15.897  1.00 95.62           H  
ATOM   3924  CD  GLN A 266      16.070  -0.657  15.876  1.00 95.62           C  
ATOM   3925  NE2 GLN A 266      16.031  -0.759  17.186  1.00 95.62           N  
ATOM   3926 HE21 GLN A 266      16.261   0.053  17.740  1.00 95.62           H  
ATOM   3927 HE22 GLN A 266      15.515  -1.541  17.564  1.00 95.62           H  
ATOM   3928  OE1 GLN A 266      15.667  -1.601  15.205  1.00 95.62           O  
ATOM   3929  N   MET A 267      15.683   2.473  11.099  1.00 95.19           N  
ATOM   3930  H   MET A 267      14.860   2.733  11.623  1.00 95.19           H  
ATOM   3931  CA  MET A 267      15.626   2.529   9.639  1.00 95.19           C  
ATOM   3932  HA  MET A 267      16.204   1.699   9.233  1.00 95.19           H  
ATOM   3933  C   MET A 267      16.258   3.809   9.069  1.00 95.19           C  
ATOM   3934  CB  MET A 267      14.170   2.369   9.175  1.00 95.19           C  
ATOM   3935  HB2 MET A 267      13.543   3.116   9.661  1.00 95.19           H  
ATOM   3936  HB3 MET A 267      14.130   2.530   8.098  1.00 95.19           H  
ATOM   3937  O   MET A 267      16.492   3.865   7.865  1.00 95.19           O  
ATOM   3938  CG  MET A 267      13.622   0.966   9.469  1.00 95.19           C  
ATOM   3939  HG2 MET A 267      13.719   0.765  10.536  1.00 95.19           H  
ATOM   3940  HG3 MET A 267      14.233   0.233   8.943  1.00 95.19           H  
ATOM   3941  SD  MET A 267      11.883   0.703   9.013  1.00 95.19           S  
ATOM   3942  CE  MET A 267      12.031   0.627   7.209  1.00 95.19           C  
ATOM   3943  HE1 MET A 267      11.054   0.401   6.782  1.00 95.19           H  
ATOM   3944  HE2 MET A 267      12.370   1.589   6.824  1.00 95.19           H  
ATOM   3945  HE3 MET A 267      12.737  -0.154   6.927  1.00 95.19           H  
ATOM   3946  N   GLY A 268      16.546   4.814   9.903  1.00 92.90           N  
ATOM   3947  H   GLY A 268      16.387   4.684  10.892  1.00 92.90           H  
ATOM   3948  CA  GLY A 268      17.008   6.136   9.473  1.00 92.90           C  
ATOM   3949  HA2 GLY A 268      17.765   6.027   8.696  1.00 92.90           H  
ATOM   3950  HA3 GLY A 268      17.455   6.643  10.328  1.00 92.90           H  
ATOM   3951  C   GLY A 268      15.891   7.031   8.930  1.00 92.90           C  
ATOM   3952  O   GLY A 268      16.170   8.006   8.237  1.00 92.90           O  
ATOM   3953  N   GLY A 269      14.631   6.688   9.204  1.00 93.41           N  
ATOM   3954  H   GLY A 269      14.480   5.942   9.869  1.00 93.41           H  
ATOM   3955  CA  GLY A 269      13.479   7.487   8.817  1.00 93.41           C  
ATOM   3956  HA2 GLY A 269      12.635   6.827   8.615  1.00 93.41           H  
ATOM   3957  HA3 GLY A 269      13.705   8.022   7.895  1.00 93.41           H  
ATOM   3958  C   GLY A 269      13.086   8.508   9.884  1.00 93.41           C  
ATOM   3959  O   GLY A 269      13.452   8.417  11.057  1.00 93.41           O  
ATOM   3960  N   GLU A 270      12.274   9.477   9.473  1.00 94.21           N  
ATOM   3961  H   GLU A 270      11.851   9.402   8.559  1.00 94.21           H  
ATOM   3962  CA  GLU A 270      11.770  10.533  10.348  1.00 94.21           C  
ATOM   3963  HA  GLU A 270      11.845  10.206  11.385  1.00 94.21           H  
ATOM   3964  C   GLU A 270      10.298  10.802  10.049  1.00 94.21           C  
ATOM   3965  CB  GLU A 270      12.571  11.836  10.217  1.00 94.21           C  
ATOM   3966  HB2 GLU A 270      12.090  12.588  10.842  1.00 94.21           H  
ATOM   3967  HB3 GLU A 270      12.518  12.177   9.183  1.00 94.21           H  
ATOM   3968  O   GLU A 270       9.821  10.609   8.925  1.00 94.21           O  
ATOM   3969  CG  GLU A 270      14.040  11.734  10.653  1.00 94.21           C  
ATOM   3970  HG2 GLU A 270      14.571  11.062   9.979  1.00 94.21           H  
ATOM   3971  HG3 GLU A 270      14.077  11.321  11.661  1.00 94.21           H  
ATOM   3972  CD  GLU A 270      14.707  13.119  10.624  1.00 94.21           C  
ATOM   3973  OE1 GLU A 270      15.349  13.495  11.631  1.00 94.21           O  
ATOM   3974  OE2 GLU A 270      14.519  13.828   9.609  1.00 94.21           O  
ATOM   3975  N   GLY A 271       9.573  11.245  11.068  1.00 96.06           N  
ATOM   3976  H   GLY A 271      10.021  11.328  11.969  1.00 96.06           H  
ATOM   3977  CA  GLY A 271       8.173  11.604  10.976  1.00 96.06           C  
ATOM   3978  HA2 GLY A 271       8.084  12.635  10.634  1.00 96.06           H  
ATOM   3979  HA3 GLY A 271       7.689  10.954  10.247  1.00 96.06           H  
ATOM   3980  C   GLY A 271       7.451  11.454  12.306  1.00 96.06           C  
ATOM   3981  O   GLY A 271       8.006  11.647  13.386  1.00 96.06           O  
ATOM   3982  N   GLY A 272       6.176  11.110  12.216  1.00 98.11           N  
ATOM   3983  H   GLY A 272       5.776  10.986  11.297  1.00 98.11           H  
ATOM   3984  CA  GLY A 272       5.312  10.849  13.348  1.00 98.11           C  
ATOM   3985  HA2 GLY A 272       5.126  11.777  13.890  1.00 98.11           H  
ATOM   3986  HA3 GLY A 272       5.790  10.138  14.021  1.00 98.11           H  
ATOM   3987  C   GLY A 272       3.981  10.274  12.904  1.00 98.11           C  
ATOM   3988  O   GLY A 272       3.732  10.045  11.718  1.00 98.11           O  
ATOM   3989  N   LEU A 273       3.119  10.039  13.879  1.00 98.89           N  
ATOM   3990  H   LEU A 273       3.387  10.263  14.827  1.00 98.89           H  
ATOM   3991  CA  LEU A 273       1.761   9.578  13.649  1.00 98.89           C  
ATOM   3992  HA  LEU A 273       1.404  10.005  12.712  1.00 98.89           H  
ATOM   3993  C   LEU A 273       0.834  10.098  14.740  1.00 98.89           C  
ATOM   3994  CB  LEU A 273       1.757   8.040  13.500  1.00 98.89           C  
ATOM   3995  HB2 LEU A 273       2.423   7.804  12.670  1.00 98.89           H  
ATOM   3996  HB3 LEU A 273       0.760   7.712  13.205  1.00 98.89           H  
ATOM   3997  O   LEU A 273       1.274  10.522  15.810  1.00 98.89           O  
ATOM   3998  CG  LEU A 273       2.212   7.226  14.728  1.00 98.89           C  
ATOM   3999  HG  LEU A 273       3.064   7.710  15.205  1.00 98.89           H  
ATOM   4000  CD1 LEU A 273       1.098   7.033  15.758  1.00 98.89           C  
ATOM   4001 HD11 LEU A 273       1.456   6.391  16.563  1.00 98.89           H  
ATOM   4002 HD12 LEU A 273       0.790   7.983  16.195  1.00 98.89           H  
ATOM   4003 HD13 LEU A 273       0.237   6.564  15.281  1.00 98.89           H  
ATOM   4004  CD2 LEU A 273       2.642   5.823  14.293  1.00 98.89           C  
ATOM   4005 HD21 LEU A 273       2.993   5.259  15.157  1.00 98.89           H  
ATOM   4006 HD22 LEU A 273       3.456   5.887  13.571  1.00 98.89           H  
ATOM   4007 HD23 LEU A 273       1.806   5.296  13.834  1.00 98.89           H  
ATOM   4008  N   ILE A 274      -0.460  10.012  14.479  1.00 98.95           N  
ATOM   4009  H   ILE A 274      -0.728   9.654  13.573  1.00 98.95           H  
ATOM   4010  CA  ILE A 274      -1.502  10.094  15.499  1.00 98.95           C  
ATOM   4011  HA  ILE A 274      -1.041  10.254  16.474  1.00 98.95           H  
ATOM   4012  C   ILE A 274      -2.223   8.754  15.560  1.00 98.95           C  
ATOM   4013  CB  ILE A 274      -2.462  11.269  15.242  1.00 98.95           C  
ATOM   4014  HB  ILE A 274      -3.175  11.303  16.066  1.00 98.95           H  
ATOM   4015  O   ILE A 274      -2.413   8.101  14.533  1.00 98.95           O  
ATOM   4016  CG1 ILE A 274      -3.250  11.031  13.938  1.00 98.95           C  
ATOM   4017 HG12 ILE A 274      -3.875  10.147  14.065  1.00 98.95           H  
ATOM   4018 HG13 ILE A 274      -2.569  10.820  13.113  1.00 98.95           H  
ATOM   4019  CG2 ILE A 274      -1.681  12.597  15.244  1.00 98.95           C  
ATOM   4020 HG21 ILE A 274      -2.369  13.440  15.306  1.00 98.95           H  
ATOM   4021 HG22 ILE A 274      -1.085  12.673  14.335  1.00 98.95           H  
ATOM   4022 HG23 ILE A 274      -0.992  12.636  16.088  1.00 98.95           H  
ATOM   4023  CD1 ILE A 274      -4.181  12.169  13.546  1.00 98.95           C  
ATOM   4024 HD11 ILE A 274      -4.754  11.872  12.667  1.00 98.95           H  
ATOM   4025 HD12 ILE A 274      -3.614  13.069  13.312  1.00 98.95           H  
ATOM   4026 HD13 ILE A 274      -4.855  12.366  14.379  1.00 98.95           H  
ATOM   4027  N   ALA A 275      -2.625   8.355  16.759  1.00 98.97           N  
ATOM   4028  H   ALA A 275      -2.378   8.906  17.569  1.00 98.97           H  
ATOM   4029  CA  ALA A 275      -3.315   7.103  16.991  1.00 98.97           C  
ATOM   4030  HA  ALA A 275      -3.777   6.799  16.052  1.00 98.97           H  
ATOM   4031  C   ALA A 275      -4.409   7.248  18.048  1.00 98.97           C  
ATOM   4032  CB  ALA A 275      -2.298   6.043  17.407  1.00 98.97           C  
ATOM   4033  HB1 ALA A 275      -2.775   5.063  17.378  1.00 98.97           H  
ATOM   4034  HB2 ALA A 275      -1.940   6.253  18.415  1.00 98.97           H  
ATOM   4035  HB3 ALA A 275      -1.457   6.036  16.713  1.00 98.97           H  
ATOM   4036  O   ALA A 275      -4.245   8.002  19.012  1.00 98.97           O  
ATOM   4037  N   VAL A 276      -5.485   6.478  17.895  1.00 98.93           N  
ATOM   4038  H   VAL A 276      -5.539   5.897  17.070  1.00 98.93           H  
ATOM   4039  CA  VAL A 276      -6.542   6.322  18.901  1.00 98.93           C  
ATOM   4040  HA  VAL A 276      -6.109   6.594  19.864  1.00 98.93           H  
ATOM   4041  C   VAL A 276      -6.988   4.868  18.986  1.00 98.93           C  
ATOM   4042  CB  VAL A 276      -7.719   7.279  18.637  1.00 98.93           C  
ATOM   4043  HB  VAL A 276      -7.301   8.277  18.502  1.00 98.93           H  
ATOM   4044  O   VAL A 276      -7.086   4.195  17.963  1.00 98.93           O  
ATOM   4045  CG1 VAL A 276      -8.506   6.933  17.375  1.00 98.93           C  
ATOM   4046 HG11 VAL A 276      -9.125   6.050  17.533  1.00 98.93           H  
ATOM   4047 HG12 VAL A 276      -9.145   7.774  17.105  1.00 98.93           H  
ATOM   4048 HG13 VAL A 276      -7.814   6.725  16.559  1.00 98.93           H  
ATOM   4049  CG2 VAL A 276      -8.705   7.352  19.806  1.00 98.93           C  
ATOM   4050 HG21 VAL A 276      -8.172   7.508  20.743  1.00 98.93           H  
ATOM   4051 HG22 VAL A 276      -9.390   8.185  19.641  1.00 98.93           H  
ATOM   4052 HG23 VAL A 276      -9.279   6.428  19.874  1.00 98.93           H  
ATOM   4053  N   ASP A 277      -7.249   4.373  20.192  1.00 98.74           N  
ATOM   4054  H   ASP A 277      -7.168   4.986  20.991  1.00 98.74           H  
ATOM   4055  CA  ASP A 277      -7.854   3.054  20.399  1.00 98.74           C  
ATOM   4056  HA  ASP A 277      -7.785   2.486  19.471  1.00 98.74           H  
ATOM   4057  C   ASP A 277      -9.353   3.145  20.715  1.00 98.74           C  
ATOM   4058  CB  ASP A 277      -7.063   2.239  21.437  1.00 98.74           C  
ATOM   4059  HB2 ASP A 277      -7.414   1.208  21.400  1.00 98.74           H  
ATOM   4060  HB3 ASP A 277      -6.013   2.230  21.145  1.00 98.74           H  
ATOM   4061  O   ASP A 277      -9.896   4.212  21.015  1.00 98.74           O  
ATOM   4062  CG  ASP A 277      -7.176   2.703  22.893  1.00 98.74           C  
ATOM   4063  OD1 ASP A 277      -8.111   3.453  23.263  1.00 98.74           O  
ATOM   4064  OD2 ASP A 277      -6.326   2.271  23.702  1.00 98.74           O  
ATOM   4065  N   SER A 278     -10.022   1.995  20.714  1.00 97.98           N  
ATOM   4066  H   SER A 278      -9.563   1.172  20.349  1.00 97.98           H  
ATOM   4067  CA  SER A 278     -11.463   1.876  20.978  1.00 97.98           C  
ATOM   4068  HA  SER A 278     -11.991   2.524  20.279  1.00 97.98           H  
ATOM   4069  C   SER A 278     -11.874   2.294  22.402  1.00 97.98           C  
ATOM   4070  CB  SER A 278     -11.909   0.438  20.686  1.00 97.98           C  
ATOM   4071  HB2 SER A 278     -11.534  -0.225  21.465  1.00 97.98           H  
ATOM   4072  HB3 SER A 278     -12.998   0.386  20.661  1.00 97.98           H  
ATOM   4073  O   SER A 278     -13.060   2.371  22.709  1.00 97.98           O  
ATOM   4074  OG  SER A 278     -11.373   0.037  19.439  1.00 97.98           O  
ATOM   4075  HG  SER A 278     -11.521  -0.899  19.289  1.00 97.98           H  
ATOM   4076  N   SER A 279     -10.917   2.569  23.301  1.00 96.91           N  
ATOM   4077  H   SER A 279      -9.964   2.600  22.968  1.00 96.91           H  
ATOM   4078  CA  SER A 279     -11.166   3.096  24.654  1.00 96.91           C  
ATOM   4079  HA  SER A 279     -12.189   2.855  24.945  1.00 96.91           H  
ATOM   4080  C   SER A 279     -11.032   4.624  24.755  1.00 96.91           C  
ATOM   4081  CB  SER A 279     -10.226   2.420  25.656  1.00 96.91           C  
ATOM   4082  HB2 SER A 279     -10.337   2.889  26.634  1.00 96.91           H  
ATOM   4083  HB3 SER A 279      -9.191   2.528  25.331  1.00 96.91           H  
ATOM   4084  O   SER A 279     -11.339   5.198  25.814  1.00 96.91           O  
ATOM   4085  OG  SER A 279     -10.549   1.050  25.774  1.00 96.91           O  
ATOM   4086  HG  SER A 279     -10.414   0.658  24.908  1.00 96.91           H  
ATOM   4087  N   GLY A 280     -10.595   5.285  23.678  1.00 97.69           N  
ATOM   4088  H   GLY A 280     -10.357   4.749  22.855  1.00 97.69           H  
ATOM   4089  CA  GLY A 280     -10.334   6.724  23.625  1.00 97.69           C  
ATOM   4090  HA2 GLY A 280     -10.369   7.049  22.585  1.00 97.69           H  
ATOM   4091  HA3 GLY A 280     -11.096   7.267  24.183  1.00 97.69           H  
ATOM   4092  C   GLY A 280      -8.957   7.128  24.140  1.00 97.69           C  
ATOM   4093  O   GLY A 280      -8.756   8.300  24.472  1.00 97.69           O  
ATOM   4094  N   ASN A 281      -8.008   6.192  24.242  1.00 97.82           N  
ATOM   4095  H   ASN A 281      -8.196   5.261  23.899  1.00 97.82           H  
ATOM   4096  CA  ASN A 281      -6.616   6.558  24.484  1.00 97.82           C  
ATOM   4097  HA  ASN A 281      -6.581   7.326  25.257  1.00 97.82           H  
ATOM   4098  C   ASN A 281      -6.033   7.130  23.193  1.00 97.82           C  
ATOM   4099  CB  ASN A 281      -5.803   5.354  24.972  1.00 97.82           C  
ATOM   4100  HB2 ASN A 281      -4.788   5.672  25.213  1.00 97.82           H  
ATOM   4101  HB3 ASN A 281      -5.733   4.627  24.163  1.00 97.82           H  
ATOM   4102  O   ASN A 281      -6.218   6.544  22.133  1.00 97.82           O  
ATOM   4103  CG  ASN A 281      -6.396   4.708  26.207  1.00 97.82           C  
ATOM   4104  ND2 ASN A 281      -6.648   3.426  26.172  1.00 97.82           N  
ATOM   4105 HD21 ASN A 281      -6.540   2.946  25.289  1.00 97.82           H  
ATOM   4106 HD22 ASN A 281      -7.065   2.981  26.977  1.00 97.82           H  
ATOM   4107  OD1 ASN A 281      -6.627   5.354  27.221  1.00 97.82           O  
ATOM   4108  N   ILE A 282      -5.324   8.257  23.282  1.00 98.47           N  
ATOM   4109  H   ILE A 282      -5.172   8.664  24.194  1.00 98.47           H  
ATOM   4110  CA  ILE A 282      -4.716   8.934  22.131  1.00 98.47           C  
ATOM   4111  HA  ILE A 282      -4.879   8.322  21.243  1.00 98.47           H  
ATOM   4112  C   ILE A 282      -3.209   9.033  22.333  1.00 98.47           C  
ATOM   4113  CB  ILE A 282      -5.388  10.305  21.873  1.00 98.47           C  
ATOM   4114  HB  ILE A 282      -5.498  10.823  22.826  1.00 98.47           H  
ATOM   4115  O   ILE A 282      -2.751   9.472  23.390  1.00 98.47           O  
ATOM   4116  CG1 ILE A 282      -6.786  10.053  21.267  1.00 98.47           C  
ATOM   4117 HG12 ILE A 282      -6.655   9.631  20.271  1.00 98.47           H  
ATOM   4118 HG13 ILE A 282      -7.317   9.320  21.875  1.00 98.47           H  
ATOM   4119  CG2 ILE A 282      -4.550  11.194  20.931  1.00 98.47           C  
ATOM   4120 HG21 ILE A 282      -3.566  11.385  21.358  1.00 98.47           H  
ATOM   4121 HG22 ILE A 282      -5.032  12.161  20.787  1.00 98.47           H  
ATOM   4122 HG23 ILE A 282      -4.433  10.704  19.964  1.00 98.47           H  
ATOM   4123  CD1 ILE A 282      -7.705  11.268  21.152  1.00 98.47           C  
ATOM   4124 HD11 ILE A 282      -8.573  10.988  20.554  1.00 98.47           H  
ATOM   4125 HD12 ILE A 282      -7.212  12.101  20.651  1.00 98.47           H  
ATOM   4126 HD13 ILE A 282      -8.042  11.555  22.148  1.00 98.47           H  
ATOM   4127  N   CYS A 283      -2.448   8.670  21.302  1.00 98.69           N  
ATOM   4128  H   CYS A 283      -2.915   8.373  20.457  1.00 98.69           H  
ATOM   4129  CA  CYS A 283      -0.994   8.816  21.248  1.00 98.69           C  
ATOM   4130  HA  CYS A 283      -0.657   9.401  22.104  1.00 98.69           H  
ATOM   4131  C   CYS A 283      -0.603   9.581  19.981  1.00 98.69           C  
ATOM   4132  CB  CYS A 283      -0.324   7.439  21.331  1.00 98.69           C  
ATOM   4133  HB2 CYS A 283      -0.674   6.798  20.522  1.00 98.69           H  
ATOM   4134  HB3 CYS A 283       0.758   7.538  21.241  1.00 98.69           H  
ATOM   4135  O   CYS A 283      -1.236   9.426  18.942  1.00 98.69           O  
ATOM   4136  SG  CYS A 283      -0.717   6.682  22.933  1.00 98.69           S  
ATOM   4137  HG  CYS A 283      -2.027   6.562  22.702  1.00 98.69           H  
ATOM   4138  N   MET A 284       0.409  10.446  20.067  1.00 98.72           N  
ATOM   4139  H   MET A 284       0.934  10.498  20.929  1.00 98.72           H  
ATOM   4140  CA  MET A 284       0.846  11.278  18.936  1.00 98.72           C  
ATOM   4141  HA  MET A 284       0.536  10.796  18.008  1.00 98.72           H  
ATOM   4142  C   MET A 284       2.379  11.408  18.870  1.00 98.72           C  
ATOM   4143  CB  MET A 284       0.158  12.654  18.994  1.00 98.72           C  
ATOM   4144  HB2 MET A 284       0.461  13.163  19.909  1.00 98.72           H  
ATOM   4145  HB3 MET A 284       0.494  13.247  18.144  1.00 98.72           H  
ATOM   4146  O   MET A 284       2.889  12.530  18.977  1.00 98.72           O  
ATOM   4147  CG  MET A 284      -1.371  12.596  18.943  1.00 98.72           C  
ATOM   4148  HG2 MET A 284      -1.685  12.119  18.015  1.00 98.72           H  
ATOM   4149  HG3 MET A 284      -1.748  11.985  19.763  1.00 98.72           H  
ATOM   4150  SD  MET A 284      -2.136  14.229  19.059  1.00 98.72           S  
ATOM   4151  CE  MET A 284      -2.156  14.361  20.856  1.00 98.72           C  
ATOM   4152  HE1 MET A 284      -2.673  15.282  21.123  1.00 98.72           H  
ATOM   4153  HE2 MET A 284      -1.136  14.361  21.240  1.00 98.72           H  
ATOM   4154  HE3 MET A 284      -2.703  13.516  21.276  1.00 98.72           H  
ATOM   4155  N   PRO A 285       3.131  10.292  18.813  1.00 98.67           N  
ATOM   4156  CA  PRO A 285       4.588  10.330  18.794  1.00 98.67           C  
ATOM   4157  HA  PRO A 285       4.953  10.964  19.603  1.00 98.67           H  
ATOM   4158  C   PRO A 285       5.135  10.863  17.465  1.00 98.67           C  
ATOM   4159  CB  PRO A 285       5.039   8.894  19.053  1.00 98.67           C  
ATOM   4160  HB2 PRO A 285       5.074   8.713  20.127  1.00 98.67           H  
ATOM   4161  HB3 PRO A 285       6.004   8.669  18.600  1.00 98.67           H  
ATOM   4162  O   PRO A 285       4.562  10.653  16.397  1.00 98.67           O  
ATOM   4163  CG  PRO A 285       3.915   8.069  18.443  1.00 98.67           C  
ATOM   4164  HG2 PRO A 285       4.062   7.953  17.369  1.00 98.67           H  
ATOM   4165  HG3 PRO A 285       3.864   7.100  18.941  1.00 98.67           H  
ATOM   4166  CD  PRO A 285       2.669   8.911  18.703  1.00 98.67           C  
ATOM   4167  HD2 PRO A 285       2.225   8.593  19.647  1.00 98.67           H  
ATOM   4168  HD3 PRO A 285       1.954   8.797  17.888  1.00 98.67           H  
ATOM   4169  N   PHE A 286       6.280  11.534  17.546  1.00 97.66           N  
ATOM   4170  H   PHE A 286       6.699  11.650  18.458  1.00 97.66           H  
ATOM   4171  CA  PHE A 286       7.071  12.020  16.416  1.00 97.66           C  
ATOM   4172  HA  PHE A 286       6.997  11.304  15.598  1.00 97.66           H  
ATOM   4173  C   PHE A 286       8.540  12.114  16.837  1.00 97.66           C  
ATOM   4174  CB  PHE A 286       6.542  13.381  15.927  1.00 97.66           C  
ATOM   4175  HB2 PHE A 286       5.514  13.254  15.587  1.00 97.66           H  
ATOM   4176  HB3 PHE A 286       7.127  13.694  15.062  1.00 97.66           H  
ATOM   4177  O   PHE A 286       8.816  12.418  18.000  1.00 97.66           O  
ATOM   4178  CG  PHE A 286       6.566  14.486  16.966  1.00 97.66           C  
ATOM   4179  CD1 PHE A 286       5.533  14.580  17.914  1.00 97.66           C  
ATOM   4180  HD1 PHE A 286       4.719  13.870  17.887  1.00 97.66           H  
ATOM   4181  CD2 PHE A 286       7.643  15.389  17.021  1.00 97.66           C  
ATOM   4182  HD2 PHE A 286       8.456  15.307  16.315  1.00 97.66           H  
ATOM   4183  CE1 PHE A 286       5.586  15.553  18.925  1.00 97.66           C  
ATOM   4184  HE1 PHE A 286       4.821  15.568  19.687  1.00 97.66           H  
ATOM   4185  CE2 PHE A 286       7.690  16.374  18.022  1.00 97.66           C  
ATOM   4186  HE2 PHE A 286       8.542  17.035  18.076  1.00 97.66           H  
ATOM   4187  CZ  PHE A 286       6.661  16.459  18.975  1.00 97.66           C  
ATOM   4188  HZ  PHE A 286       6.724  17.196  19.761  1.00 97.66           H  
ATOM   4189  N   ASN A 287       9.464  11.859  15.910  1.00 95.93           N  
ATOM   4190  H   ASN A 287       9.160  11.625  14.976  1.00 95.93           H  
ATOM   4191  CA  ASN A 287      10.916  11.938  16.129  1.00 95.93           C  
ATOM   4192  HA  ASN A 287      11.095  12.110  17.191  1.00 95.93           H  
ATOM   4193  C   ASN A 287      11.571  13.146  15.423  1.00 95.93           C  
ATOM   4194  CB  ASN A 287      11.570  10.582  15.791  1.00 95.93           C  
ATOM   4195  HB2 ASN A 287      12.610  10.608  16.116  1.00 95.93           H  
ATOM   4196  HB3 ASN A 287      11.070   9.782  16.337  1.00 95.93           H  
ATOM   4197  O   ASN A 287      12.789  13.253  15.374  1.00 95.93           O  
ATOM   4198  CG  ASN A 287      11.564  10.234  14.312  1.00 95.93           C  
ATOM   4199  ND2 ASN A 287      12.199   9.144  13.943  1.00 95.93           N  
ATOM   4200 HD21 ASN A 287      12.396   9.004  12.962  1.00 95.93           H  
ATOM   4201 HD22 ASN A 287      12.684   8.592  14.636  1.00 95.93           H  
ATOM   4202  OD1 ASN A 287      10.971  10.915  13.490  1.00 95.93           O  
ATOM   4203  N   THR A 288      10.759  14.070  14.908  1.00 93.67           N  
ATOM   4204  H   THR A 288       9.766  13.886  14.935  1.00 93.67           H  
ATOM   4205  CA  THR A 288      11.177  15.332  14.279  1.00 93.67           C  
ATOM   4206  HA  THR A 288      12.178  15.209  13.863  1.00 93.67           H  
ATOM   4207  C   THR A 288      11.222  16.498  15.276  1.00 93.67           C  
ATOM   4208  CB  THR A 288      10.215  15.662  13.132  1.00 93.67           C  
ATOM   4209  HB  THR A 288      10.452  16.650  12.735  1.00 93.67           H  
ATOM   4210  O   THR A 288      10.791  16.368  16.419  1.00 93.67           O  
ATOM   4211  CG2 THR A 288      10.319  14.651  11.996  1.00 93.67           C  
ATOM   4212 HG21 THR A 288      11.311  14.712  11.548  1.00 93.67           H  
ATOM   4213 HG22 THR A 288       9.565  14.870  11.240  1.00 93.67           H  
ATOM   4214 HG23 THR A 288      10.159  13.639  12.370  1.00 93.67           H  
ATOM   4215  OG1 THR A 288       8.869  15.649  13.567  1.00 93.67           O  
ATOM   4216  HG1 THR A 288       8.647  16.498  13.956  1.00 93.67           H  
ATOM   4217  N   GLU A 289      11.670  17.685  14.842  1.00 90.63           N  
ATOM   4218  H   GLU A 289      12.067  17.748  13.915  1.00 90.63           H  
ATOM   4219  CA  GLU A 289      11.676  18.897  15.688  1.00 90.63           C  
ATOM   4220  HA  GLU A 289      12.303  18.711  16.560  1.00 90.63           H  
ATOM   4221  C   GLU A 289      10.274  19.273  16.204  1.00 90.63           C  
ATOM   4222  CB  GLU A 289      12.266  20.075  14.896  1.00 90.63           C  
ATOM   4223  HB2 GLU A 289      11.570  20.329  14.096  1.00 90.63           H  
ATOM   4224  HB3 GLU A 289      13.213  19.768  14.452  1.00 90.63           H  
ATOM   4225  O   GLU A 289      10.115  19.715  17.342  1.00 90.63           O  
ATOM   4226  CG  GLU A 289      12.510  21.319  15.774  1.00 90.63           C  
ATOM   4227  HG2 GLU A 289      13.268  21.078  16.519  1.00 90.63           H  
ATOM   4228  HG3 GLU A 289      11.591  21.580  16.298  1.00 90.63           H  
ATOM   4229  CD  GLU A 289      12.948  22.556  14.979  1.00 90.63           C  
ATOM   4230  OE1 GLU A 289      13.172  23.610  15.619  1.00 90.63           O  
ATOM   4231  OE2 GLU A 289      12.991  22.469  13.732  1.00 90.63           O  
ATOM   4232  N   GLY A 290       9.243  19.077  15.382  1.00 92.82           N  
ATOM   4233  H   GLY A 290       9.429  18.814  14.425  1.00 92.82           H  
ATOM   4234  CA  GLY A 290       7.861  19.236  15.807  1.00 92.82           C  
ATOM   4235  HA2 GLY A 290       7.604  20.295  15.827  1.00 92.82           H  
ATOM   4236  HA3 GLY A 290       7.748  18.854  16.821  1.00 92.82           H  
ATOM   4237  C   GLY A 290       6.869  18.509  14.913  1.00 92.82           C  
ATOM   4238  O   GLY A 290       7.220  17.916  13.892  1.00 92.82           O  
ATOM   4239  N   MET A 291       5.606  18.580  15.314  1.00 95.25           N  
ATOM   4240  H   MET A 291       5.421  19.122  16.146  1.00 95.25           H  
ATOM   4241  CA  MET A 291       4.461  18.064  14.576  1.00 95.25           C  
ATOM   4242  HA  MET A 291       4.674  18.124  13.509  1.00 95.25           H  
ATOM   4243  C   MET A 291       3.244  18.937  14.865  1.00 95.25           C  
ATOM   4244  CB  MET A 291       4.223  16.591  14.951  1.00 95.25           C  
ATOM   4245  HB2 MET A 291       5.142  16.032  14.773  1.00 95.25           H  
ATOM   4246  HB3 MET A 291       3.975  16.514  16.010  1.00 95.25           H  
ATOM   4247  O   MET A 291       2.851  19.091  16.027  1.00 95.25           O  
ATOM   4248  CG  MET A 291       3.109  15.955  14.114  1.00 95.25           C  
ATOM   4249  HG2 MET A 291       3.339  16.127  13.062  1.00 95.25           H  
ATOM   4250  HG3 MET A 291       2.157  16.439  14.333  1.00 95.25           H  
ATOM   4251  SD  MET A 291       2.925  14.164  14.314  1.00 95.25           S  
ATOM   4252  CE  MET A 291       2.140  14.052  15.939  1.00 95.25           C  
ATOM   4253  HE1 MET A 291       1.976  13.001  16.176  1.00 95.25           H  
ATOM   4254  HE2 MET A 291       1.181  14.569  15.921  1.00 95.25           H  
ATOM   4255  HE3 MET A 291       2.798  14.482  16.695  1.00 95.25           H  
ATOM   4256  N   TYR A 292       2.646  19.492  13.808  1.00 95.25           N  
ATOM   4257  H   TYR A 292       2.974  19.221  12.893  1.00 95.25           H  
ATOM   4258  CA  TYR A 292       1.369  20.198  13.878  1.00 95.25           C  
ATOM   4259  HA  TYR A 292       1.415  20.981  14.634  1.00 95.25           H  
ATOM   4260  C   TYR A 292       0.304  19.180  14.257  1.00 95.25           C  
ATOM   4261  CB  TYR A 292       1.028  20.816  12.514  1.00 95.25           C  
ATOM   4262  HB2 TYR A 292       0.057  21.307  12.572  1.00 95.25           H  
ATOM   4263  HB3 TYR A 292       0.937  20.016  11.780  1.00 95.25           H  
ATOM   4264  O   TYR A 292       0.029  18.273  13.478  1.00 95.25           O  
ATOM   4265  CG  TYR A 292       2.042  21.808  11.994  1.00 95.25           C  
ATOM   4266  CD1 TYR A 292       1.971  23.163  12.366  1.00 95.25           C  
ATOM   4267  HD1 TYR A 292       1.177  23.500  13.016  1.00 95.25           H  
ATOM   4268  CD2 TYR A 292       3.047  21.368  11.113  1.00 95.25           C  
ATOM   4269  HD2 TYR A 292       3.084  20.333  10.807  1.00 95.25           H  
ATOM   4270  CE1 TYR A 292       2.913  24.077  11.857  1.00 95.25           C  
ATOM   4271  HE1 TYR A 292       2.837  25.125  12.109  1.00 95.25           H  
ATOM   4272  CE2 TYR A 292       3.994  22.274  10.611  1.00 95.25           C  
ATOM   4273  HE2 TYR A 292       4.771  21.927   9.946  1.00 95.25           H  
ATOM   4274  OH  TYR A 292       4.801  24.524  10.447  1.00 95.25           O  
ATOM   4275  HH  TYR A 292       4.645  25.385  10.840  1.00 95.25           H  
ATOM   4276  CZ  TYR A 292       3.921  23.632  10.974  1.00 95.25           C  
ATOM   4277  N   ARG A 293      -0.264  19.287  15.455  1.00 98.04           N  
ATOM   4278  H   ARG A 293       0.033  20.031  16.071  1.00 98.04           H  
ATOM   4279  CA  ARG A 293      -1.178  18.273  15.978  1.00 98.04           C  
ATOM   4280  HA  ARG A 293      -1.740  17.850  15.145  1.00 98.04           H  
ATOM   4281  C   ARG A 293      -2.198  18.858  16.928  1.00 98.04           C  
ATOM   4282  CB  ARG A 293      -0.375  17.133  16.628  1.00 98.04           C  
ATOM   4283  HB2 ARG A 293      -1.045  16.299  16.839  1.00 98.04           H  
ATOM   4284  HB3 ARG A 293       0.366  16.784  15.910  1.00 98.04           H  
ATOM   4285  O   ARG A 293      -1.946  19.870  17.584  1.00 98.04           O  
ATOM   4286  CG  ARG A 293       0.330  17.550  17.930  1.00 98.04           C  
ATOM   4287  HG2 ARG A 293      -0.411  17.659  18.723  1.00 98.04           H  
ATOM   4288  HG3 ARG A 293       0.838  18.504  17.789  1.00 98.04           H  
ATOM   4289  CD  ARG A 293       1.362  16.497  18.341  1.00 98.04           C  
ATOM   4290  HD2 ARG A 293       0.860  15.534  18.438  1.00 98.04           H  
ATOM   4291  HD3 ARG A 293       2.107  16.410  17.550  1.00 98.04           H  
ATOM   4292  NE  ARG A 293       2.033  16.825  19.615  1.00 98.04           N  
ATOM   4293  HE  ARG A 293       1.779  16.256  20.410  1.00 98.04           H  
ATOM   4294  NH1 ARG A 293       3.562  18.375  18.820  1.00 98.04           N  
ATOM   4295 HH11 ARG A 293       3.176  18.366  17.887  1.00 98.04           H  
ATOM   4296 HH12 ARG A 293       4.430  18.863  18.986  1.00 98.04           H  
ATOM   4297  NH2 ARG A 293       3.649  17.751  20.937  1.00 98.04           N  
ATOM   4298 HH21 ARG A 293       4.459  18.349  21.011  1.00 98.04           H  
ATOM   4299 HH22 ARG A 293       3.470  17.088  21.678  1.00 98.04           H  
ATOM   4300  CZ  ARG A 293       3.064  17.646  19.777  1.00 98.04           C  
ATOM   4301  N   GLY A 294      -3.319  18.174  17.054  1.00 98.39           N  
ATOM   4302  H   GLY A 294      -3.454  17.350  16.486  1.00 98.39           H  
ATOM   4303  CA  GLY A 294      -4.323  18.486  18.053  1.00 98.39           C  
ATOM   4304  HA2 GLY A 294      -3.823  18.863  18.945  1.00 98.39           H  
ATOM   4305  HA3 GLY A 294      -5.013  19.241  17.675  1.00 98.39           H  
ATOM   4306  C   GLY A 294      -5.115  17.258  18.441  1.00 98.39           C  
ATOM   4307  O   GLY A 294      -5.172  16.287  17.692  1.00 98.39           O  
ATOM   4308  N   MET A 295      -5.718  17.298  19.620  1.00 98.55           N  
ATOM   4309  H   MET A 295      -5.661  18.148  20.162  1.00 98.55           H  
ATOM   4310  CA  MET A 295      -6.657  16.271  20.049  1.00 98.55           C  
ATOM   4311  HA  MET A 295      -7.141  15.875  19.157  1.00 98.55           H  
ATOM   4312  C   MET A 295      -7.756  16.861  20.912  1.00 98.55           C  
ATOM   4313  CB  MET A 295      -5.934  15.105  20.735  1.00 98.55           C  
ATOM   4314  HB2 MET A 295      -6.627  14.269  20.825  1.00 98.55           H  
ATOM   4315  HB3 MET A 295      -5.127  14.776  20.081  1.00 98.55           H  
ATOM   4316  O   MET A 295      -7.545  17.856  21.613  1.00 98.55           O  
ATOM   4317  CG  MET A 295      -5.334  15.429  22.112  1.00 98.55           C  
ATOM   4318  HG2 MET A 295      -4.873  16.416  22.060  1.00 98.55           H  
ATOM   4319  HG3 MET A 295      -4.542  14.704  22.295  1.00 98.55           H  
ATOM   4320  SD  MET A 295      -6.420  15.373  23.570  1.00 98.55           S  
ATOM   4321  CE  MET A 295      -7.080  13.697  23.419  1.00 98.55           C  
ATOM   4322  HE1 MET A 295      -7.830  13.682  22.628  1.00 98.55           H  
ATOM   4323  HE2 MET A 295      -7.552  13.411  24.359  1.00 98.55           H  
ATOM   4324  HE3 MET A 295      -6.276  12.998  23.190  1.00 98.55           H  
ATOM   4325  N   LYS A 296      -8.929  16.239  20.846  1.00 97.82           N  
ATOM   4326  H   LYS A 296      -9.009  15.447  20.224  1.00 97.82           H  
ATOM   4327  CA  LYS A 296     -10.118  16.643  21.581  1.00 97.82           C  
ATOM   4328  HA  LYS A 296      -9.801  17.192  22.467  1.00 97.82           H  
ATOM   4329  C   LYS A 296     -10.895  15.420  22.036  1.00 97.82           C  
ATOM   4330  CB  LYS A 296     -10.949  17.587  20.705  1.00 97.82           C  
ATOM   4331  HB2 LYS A 296     -10.281  18.375  20.355  1.00 97.82           H  
ATOM   4332  HB3 LYS A 296     -11.338  17.055  19.837  1.00 97.82           H  
ATOM   4333  O   LYS A 296     -11.117  14.480  21.278  1.00 97.82           O  
ATOM   4334  CG  LYS A 296     -12.101  18.260  21.455  1.00 97.82           C  
ATOM   4335  HG2 LYS A 296     -12.916  17.550  21.595  1.00 97.82           H  
ATOM   4336  HG3 LYS A 296     -11.755  18.569  22.441  1.00 97.82           H  
ATOM   4337  CD  LYS A 296     -12.583  19.488  20.669  1.00 97.82           C  
ATOM   4338  HD2 LYS A 296     -12.971  19.166  19.702  1.00 97.82           H  
ATOM   4339  HD3 LYS A 296     -11.742  20.155  20.476  1.00 97.82           H  
ATOM   4340  CE  LYS A 296     -13.653  20.271  21.432  1.00 97.82           C  
ATOM   4341  HE2 LYS A 296     -14.448  19.589  21.733  1.00 97.82           H  
ATOM   4342  HE3 LYS A 296     -13.191  20.691  22.326  1.00 97.82           H  
ATOM   4343  NZ  LYS A 296     -14.196  21.356  20.579  1.00 97.82           N  
ATOM   4344  HZ1 LYS A 296     -14.808  21.997  21.063  1.00 97.82           H  
ATOM   4345  HZ2 LYS A 296     -14.659  20.999  19.755  1.00 97.82           H  
ATOM   4346  HZ3 LYS A 296     -13.455  21.907  20.169  1.00 97.82           H  
ATOM   4347  N   ASN A 297     -11.295  15.440  23.296  1.00 95.80           N  
ATOM   4348  H   ASN A 297     -11.046  16.249  23.846  1.00 95.80           H  
ATOM   4349  CA  ASN A 297     -12.276  14.531  23.873  1.00 95.80           C  
ATOM   4350  HA  ASN A 297     -12.905  14.135  23.076  1.00 95.80           H  
ATOM   4351  C   ASN A 297     -13.189  15.329  24.820  1.00 95.80           C  
ATOM   4352  CB  ASN A 297     -11.544  13.333  24.511  1.00 95.80           C  
ATOM   4353  HB2 ASN A 297     -12.269  12.558  24.762  1.00 95.80           H  
ATOM   4354  HB3 ASN A 297     -10.881  12.905  23.759  1.00 95.80           H  
ATOM   4355  O   ASN A 297     -13.074  16.551  24.920  1.00 95.80           O  
ATOM   4356  CG  ASN A 297     -10.730  13.642  25.755  1.00 95.80           C  
ATOM   4357  ND2 ASN A 297      -9.689  12.886  26.002  1.00 95.80           N  
ATOM   4358 HD21 ASN A 297      -9.460  12.140  25.362  1.00 95.80           H  
ATOM   4359 HD22 ASN A 297      -9.136  13.088  26.823  1.00 95.80           H  
ATOM   4360  OD1 ASN A 297     -11.046  14.504  26.561  1.00 95.80           O  
ATOM   4361  N   LYS A 298     -14.069  14.653  25.567  1.00 90.19           N  
ATOM   4362  H   LYS A 298     -14.158  13.661  25.396  1.00 90.19           H  
ATOM   4363  CA  LYS A 298     -15.010  15.303  26.505  1.00 90.19           C  
ATOM   4364  HA  LYS A 298     -15.634  15.995  25.940  1.00 90.19           H  
ATOM   4365  C   LYS A 298     -14.359  16.169  27.603  1.00 90.19           C  
ATOM   4366  CB  LYS A 298     -15.919  14.230  27.146  1.00 90.19           C  
ATOM   4367  HB2 LYS A 298     -15.306  13.438  27.575  1.00 90.19           H  
ATOM   4368  HB3 LYS A 298     -16.489  14.692  27.953  1.00 90.19           H  
ATOM   4369  O   LYS A 298     -15.052  16.956  28.236  1.00 90.19           O  
ATOM   4370  CG  LYS A 298     -16.923  13.627  26.144  1.00 90.19           C  
ATOM   4371  HG2 LYS A 298     -16.371  13.121  25.352  1.00 90.19           H  
ATOM   4372  HG3 LYS A 298     -17.491  14.442  25.696  1.00 90.19           H  
ATOM   4373  CD  LYS A 298     -17.915  12.624  26.775  1.00 90.19           C  
ATOM   4374  HD2 LYS A 298     -17.367  11.739  27.096  1.00 90.19           H  
ATOM   4375  HD3 LYS A 298     -18.386  13.073  27.649  1.00 90.19           H  
ATOM   4376  CE  LYS A 298     -19.020  12.254  25.752  1.00 90.19           C  
ATOM   4377  HE2 LYS A 298     -18.672  12.561  24.766  1.00 90.19           H  
ATOM   4378  HE3 LYS A 298     -19.911  12.849  25.951  1.00 90.19           H  
ATOM   4379  NZ  LYS A 298     -19.376  10.806  25.681  1.00 90.19           N  
ATOM   4380  HZ1 LYS A 298     -18.536  10.254  25.579  1.00 90.19           H  
ATOM   4381  HZ2 LYS A 298     -19.918  10.468  26.463  1.00 90.19           H  
ATOM   4382  HZ3 LYS A 298     -19.864  10.580  24.826  1.00 90.19           H  
ATOM   4383  N   THR A 299     -13.065  16.003  27.877  1.00 90.55           N  
ATOM   4384  H   THR A 299     -12.533  15.440  27.229  1.00 90.55           H  
ATOM   4385  CA  THR A 299     -12.381  16.588  29.052  1.00 90.55           C  
ATOM   4386  HA  THR A 299     -13.038  17.309  29.539  1.00 90.55           H  
ATOM   4387  C   THR A 299     -11.100  17.347  28.726  1.00 90.55           C  
ATOM   4388  CB  THR A 299     -12.038  15.499  30.079  1.00 90.55           C  
ATOM   4389  HB  THR A 299     -11.440  15.936  30.879  1.00 90.55           H  
ATOM   4390  O   THR A 299     -10.670  18.185  29.514  1.00 90.55           O  
ATOM   4391  CG2 THR A 299     -13.286  14.880  30.704  1.00 90.55           C  
ATOM   4392 HG21 THR A 299     -12.988  14.160  31.466  1.00 90.55           H  
ATOM   4393 HG22 THR A 299     -13.883  15.663  31.172  1.00 90.55           H  
ATOM   4394 HG23 THR A 299     -13.883  14.374  29.946  1.00 90.55           H  
ATOM   4395  OG1 THR A 299     -11.298  14.455  29.476  1.00 90.55           O  
ATOM   4396  HG1 THR A 299     -11.621  14.344  28.579  1.00 90.55           H  
ATOM   4397  N   HIS A 300     -10.482  17.060  27.585  1.00 91.16           N  
ATOM   4398  H   HIS A 300     -10.898  16.384  26.960  1.00 91.16           H  
ATOM   4399  CA  HIS A 300      -9.195  17.603  27.187  1.00 91.16           C  
ATOM   4400  HA  HIS A 300      -8.948  18.459  27.815  1.00 91.16           H  
ATOM   4401  C   HIS A 300      -9.276  18.084  25.743  1.00 91.16           C  
ATOM   4402  CB  HIS A 300      -8.099  16.543  27.367  1.00 91.16           C  
ATOM   4403  HB2 HIS A 300      -7.161  16.937  26.974  1.00 91.16           H  
ATOM   4404  HB3 HIS A 300      -8.354  15.658  26.784  1.00 91.16           H  
ATOM   4405  O   HIS A 300      -9.859  17.432  24.877  1.00 91.16           O  
ATOM   4406  CG  HIS A 300      -7.881  16.138  28.805  1.00 91.16           C  
ATOM   4407  CD2 HIS A 300      -7.001  16.698  29.692  1.00 91.16           C  
ATOM   4408  HD2 HIS A 300      -6.320  17.510  29.480  1.00 91.16           H  
ATOM   4409  ND1 HIS A 300      -8.563  15.159  29.489  1.00 91.16           N  
ATOM   4410  HD1 HIS A 300      -9.402  14.688  29.182  1.00 91.16           H  
ATOM   4411  CE1 HIS A 300      -8.113  15.136  30.752  1.00 91.16           C  
ATOM   4412  HE1 HIS A 300      -8.508  14.507  31.536  1.00 91.16           H  
ATOM   4413  NE2 HIS A 300      -7.147  16.051  30.923  1.00 91.16           N  
ATOM   4414  N   THR A 301      -8.677  19.238  25.485  1.00 93.51           N  
ATOM   4415  H   THR A 301      -8.248  19.751  26.242  1.00 93.51           H  
ATOM   4416  CA  THR A 301      -8.512  19.796  24.144  1.00 93.51           C  
ATOM   4417  HA  THR A 301      -8.526  18.991  23.409  1.00 93.51           H  
ATOM   4418  C   THR A 301      -7.169  20.494  24.095  1.00 93.51           C  
ATOM   4419  CB  THR A 301      -9.626  20.791  23.791  1.00 93.51           C  
ATOM   4420  HB  THR A 301      -9.547  21.671  24.430  1.00 93.51           H  
ATOM   4421  O   THR A 301      -6.838  21.255  25.007  1.00 93.51           O  
ATOM   4422  CG2 THR A 301      -9.558  21.232  22.330  1.00 93.51           C  
ATOM   4423 HG21 THR A 301      -9.541  20.361  21.674  1.00 93.51           H  
ATOM   4424 HG22 THR A 301     -10.427  21.844  22.090  1.00 93.51           H  
ATOM   4425 HG23 THR A 301      -8.663  21.829  22.153  1.00 93.51           H  
ATOM   4426  OG1 THR A 301     -10.887  20.204  24.009  1.00 93.51           O  
ATOM   4427  HG1 THR A 301     -10.755  19.261  24.133  1.00 93.51           H  
ATOM   4428  N   PHE A 302      -6.382  20.235  23.057  1.00 92.74           N  
ATOM   4429  H   PHE A 302      -6.680  19.566  22.361  1.00 92.74           H  
ATOM   4430  CA  PHE A 302      -5.223  21.062  22.758  1.00 92.74           C  
ATOM   4431  HA  PHE A 302      -5.476  22.095  22.997  1.00 92.74           H  
ATOM   4432  C   PHE A 302      -4.864  21.008  21.280  1.00 92.74           C  
ATOM   4433  CB  PHE A 302      -4.016  20.648  23.622  1.00 92.74           C  
ATOM   4434  HB2 PHE A 302      -4.339  20.504  24.653  1.00 92.74           H  
ATOM   4435  HB3 PHE A 302      -3.318  21.486  23.633  1.00 92.74           H  
ATOM   4436  O   PHE A 302      -5.059  19.988  20.621  1.00 92.74           O  
ATOM   4437  CG  PHE A 302      -3.248  19.416  23.168  1.00 92.74           C  
ATOM   4438  CD1 PHE A 302      -3.481  18.164  23.763  1.00 92.74           C  
ATOM   4439  HD1 PHE A 302      -4.267  18.050  24.494  1.00 92.74           H  
ATOM   4440  CD2 PHE A 302      -2.265  19.531  22.168  1.00 92.74           C  
ATOM   4441  HD2 PHE A 302      -2.138  20.468  21.646  1.00 92.74           H  
ATOM   4442  CE1 PHE A 302      -2.678  17.063  23.415  1.00 92.74           C  
ATOM   4443  HE1 PHE A 302      -2.846  16.107  23.889  1.00 92.74           H  
ATOM   4444  CE2 PHE A 302      -1.476  18.431  21.804  1.00 92.74           C  
ATOM   4445  HE2 PHE A 302      -0.741  18.521  21.018  1.00 92.74           H  
ATOM   4446  CZ  PHE A 302      -1.657  17.208  22.460  1.00 92.74           C  
ATOM   4447  HZ  PHE A 302      -1.017  16.372  22.218  1.00 92.74           H  
ATOM   4448  N   THR A 303      -4.198  22.063  20.826  1.00 94.09           N  
ATOM   4449  H   THR A 303      -4.220  22.924  21.355  1.00 94.09           H  
ATOM   4450  CA  THR A 303      -3.406  22.101  19.596  1.00 94.09           C  
ATOM   4451  HA  THR A 303      -3.347  21.096  19.177  1.00 94.09           H  
ATOM   4452  C   THR A 303      -1.987  22.562  19.909  1.00 94.09           C  
ATOM   4453  CB  THR A 303      -4.046  23.011  18.547  1.00 94.09           C  
ATOM   4454  HB  THR A 303      -3.337  23.184  17.737  1.00 94.09           H  
ATOM   4455  O   THR A 303      -1.755  23.430  20.757  1.00 94.09           O  
ATOM   4456  CG2 THR A 303      -5.296  22.363  17.975  1.00 94.09           C  
ATOM   4457 HG21 THR A 303      -5.049  21.425  17.478  1.00 94.09           H  
ATOM   4458 HG22 THR A 303      -6.024  22.176  18.764  1.00 94.09           H  
ATOM   4459 HG23 THR A 303      -5.736  23.042  17.245  1.00 94.09           H  
ATOM   4460  OG1 THR A 303      -4.384  24.240  19.138  1.00 94.09           O  
ATOM   4461  HG1 THR A 303      -5.326  24.374  19.009  1.00 94.09           H  
ATOM   4462  N   ARG A 304      -0.997  21.911  19.296  1.00 93.79           N  
ATOM   4463  H   ARG A 304      -1.246  21.219  18.604  1.00 93.79           H  
ATOM   4464  CA  ARG A 304       0.432  22.161  19.520  1.00 93.79           C  
ATOM   4465  HA  ARG A 304       0.559  23.215  19.767  1.00 93.79           H  
ATOM   4466  C   ARG A 304       1.232  21.901  18.250  1.00 93.79           C  
ATOM   4467  CB  ARG A 304       0.964  21.297  20.682  1.00 93.79           C  
ATOM   4468  HB2 ARG A 304       2.053  21.300  20.664  1.00 93.79           H  
ATOM   4469  HB3 ARG A 304       0.633  20.268  20.543  1.00 93.79           H  
ATOM   4470  O   ARG A 304       0.788  21.226  17.330  1.00 93.79           O  
ATOM   4471  CG  ARG A 304       0.516  21.813  22.057  1.00 93.79           C  
ATOM   4472  HG2 ARG A 304       0.844  22.845  22.185  1.00 93.79           H  
ATOM   4473  HG3 ARG A 304      -0.571  21.788  22.129  1.00 93.79           H  
ATOM   4474  CD  ARG A 304       1.079  20.959  23.190  1.00 93.79           C  
ATOM   4475  HD2 ARG A 304       0.921  19.908  22.947  1.00 93.79           H  
ATOM   4476  HD3 ARG A 304       2.151  21.144  23.263  1.00 93.79           H  
ATOM   4477  NE  ARG A 304       0.395  21.269  24.462  1.00 93.79           N  
ATOM   4478  HE  ARG A 304      -0.491  21.747  24.384  1.00 93.79           H  
ATOM   4479  NH1 ARG A 304       1.893  20.241  25.859  1.00 93.79           N  
ATOM   4480 HH11 ARG A 304       2.174  19.931  26.778  1.00 93.79           H  
ATOM   4481 HH12 ARG A 304       2.479  20.049  25.058  1.00 93.79           H  
ATOM   4482  NH2 ARG A 304       0.039  21.153  26.707  1.00 93.79           N  
ATOM   4483 HH21 ARG A 304       0.318  20.825  27.621  1.00 93.79           H  
ATOM   4484 HH22 ARG A 304      -0.855  21.607  26.584  1.00 93.79           H  
ATOM   4485  CZ  ARG A 304       0.778  20.888  25.666  1.00 93.79           C  
ATOM   4486  N   ILE A 305       2.436  22.458  18.240  1.00 89.67           N  
ATOM   4487  H   ILE A 305       2.713  22.945  19.080  1.00 89.67           H  
ATOM   4488  CA  ILE A 305       3.442  22.246  17.189  1.00 89.67           C  
ATOM   4489  HA  ILE A 305       3.049  21.568  16.432  1.00 89.67           H  
ATOM   4490  C   ILE A 305       4.680  21.573  17.792  1.00 89.67           C  
ATOM   4491  CB  ILE A 305       3.789  23.585  16.497  1.00 89.67           C  
ATOM   4492  HB  ILE A 305       4.232  24.249  17.238  1.00 89.67           H  
ATOM   4493  O   ILE A 305       5.258  20.682  17.183  1.00 89.67           O  
ATOM   4494  CG1 ILE A 305       2.522  24.271  15.929  1.00 89.67           C  
ATOM   4495 HG12 ILE A 305       2.053  23.619  15.191  1.00 89.67           H  
ATOM   4496 HG13 ILE A 305       1.805  24.432  16.734  1.00 89.67           H  
ATOM   4497  CG2 ILE A 305       4.829  23.350  15.390  1.00 89.67           C  
ATOM   4498 HG21 ILE A 305       4.438  22.651  14.650  1.00 89.67           H  
ATOM   4499 HG22 ILE A 305       5.746  22.935  15.808  1.00 89.67           H  
ATOM   4500 HG23 ILE A 305       5.095  24.283  14.892  1.00 89.67           H  
ATOM   4501  CD1 ILE A 305       2.783  25.645  15.300  1.00 89.67           C  
ATOM   4502 HD11 ILE A 305       3.304  25.539  14.348  1.00 89.67           H  
ATOM   4503 HD12 ILE A 305       1.834  26.150  15.121  1.00 89.67           H  
ATOM   4504 HD13 ILE A 305       3.395  26.244  15.974  1.00 89.67           H  
ATOM   4505  N   LEU A 306       5.044  21.969  19.015  1.00 83.54           N  
ATOM   4506  H   LEU A 306       4.450  22.620  19.509  1.00 83.54           H  
ATOM   4507  CA  LEU A 306       6.133  21.403  19.811  1.00 83.54           C  
ATOM   4508  HA  LEU A 306       6.734  20.730  19.198  1.00 83.54           H  
ATOM   4509  C   LEU A 306       5.544  20.533  20.924  1.00 83.54           C  
ATOM   4510  CB  LEU A 306       7.046  22.543  20.318  1.00 83.54           C  
ATOM   4511  HB2 LEU A 306       6.493  23.117  21.061  1.00 83.54           H  
ATOM   4512  HB3 LEU A 306       7.897  22.084  20.823  1.00 83.54           H  
ATOM   4513  O   LEU A 306       4.560  20.983  21.560  1.00 83.54           O  
ATOM   4514  CG  LEU A 306       7.580  23.503  19.237  1.00 83.54           C  
ATOM   4515  HG  LEU A 306       6.745  23.967  18.714  1.00 83.54           H  
ATOM   4516  CD1 LEU A 306       8.378  24.621  19.905  1.00 83.54           C  
ATOM   4517 HD11 LEU A 306       7.752  25.152  20.622  1.00 83.54           H  
ATOM   4518 HD12 LEU A 306       9.236  24.189  20.420  1.00 83.54           H  
ATOM   4519 HD13 LEU A 306       8.740  25.312  19.144  1.00 83.54           H  
ATOM   4520  CD2 LEU A 306       8.473  22.803  18.217  1.00 83.54           C  
ATOM   4521 HD21 LEU A 306       8.866  23.515  17.492  1.00 83.54           H  
ATOM   4522 HD22 LEU A 306       7.906  22.041  17.682  1.00 83.54           H  
ATOM   4523 HD23 LEU A 306       9.307  22.310  18.715  1.00 83.54           H  
ATOM   4524  OXT LEU A 306       5.958  19.366  21.026  1.00 83.54           O  
TER    4525      LEU A 306                                                       
ATOM   4525  N   MET B   1      19.418 -26.684   7.744  1.00 64.84           N  
ATOM   4526  H   MET B   1      19.620 -26.348   8.674  1.00 64.84           H  
ATOM   4527  H2  MET B   1      18.645 -27.334   7.770  1.00 64.84           H  
ATOM   4528  H3  MET B   1      20.222 -27.162   7.364  1.00 64.84           H  
ATOM   4529  CA  MET B   1      19.084 -25.556   6.853  1.00 64.84           C  
ATOM   4530  HA  MET B   1      18.165 -25.068   7.176  1.00 64.84           H  
ATOM   4531  C   MET B   1      18.851 -26.112   5.468  1.00 64.84           C  
ATOM   4532  CB  MET B   1      20.208 -24.517   6.817  1.00 64.84           C  
ATOM   4533  HB2 MET B   1      20.174 -23.974   5.872  1.00 64.84           H  
ATOM   4534  HB3 MET B   1      21.177 -25.011   6.882  1.00 64.84           H  
ATOM   4535  O   MET B   1      19.672 -26.901   5.013  1.00 64.84           O  
ATOM   4536  CG  MET B   1      20.066 -23.502   7.948  1.00 64.84           C  
ATOM   4537  HG2 MET B   1      20.095 -24.017   8.908  1.00 64.84           H  
ATOM   4538  HG3 MET B   1      19.112 -22.983   7.853  1.00 64.84           H  
ATOM   4539  SD  MET B   1      21.396 -22.284   7.901  1.00 64.84           S  
ATOM   4540  CE  MET B   1      21.052 -21.351   9.412  1.00 64.84           C  
ATOM   4541  HE1 MET B   1      20.058 -20.909   9.349  1.00 64.84           H  
ATOM   4542  HE2 MET B   1      21.108 -22.008  10.280  1.00 64.84           H  
ATOM   4543  HE3 MET B   1      21.785 -20.551   9.515  1.00 64.84           H  
ATOM   4544  N   ASN B   2      17.742 -25.732   4.839  1.00 81.80           N  
ATOM   4545  H   ASN B   2      17.155 -25.018   5.245  1.00 81.80           H  
ATOM   4546  CA  ASN B   2      17.363 -26.194   3.503  1.00 81.80           C  
ATOM   4547  HA  ASN B   2      17.964 -27.060   3.227  1.00 81.80           H  
ATOM   4548  C   ASN B   2      17.672 -25.110   2.459  1.00 81.80           C  
ATOM   4549  CB  ASN B   2      15.885 -26.631   3.518  1.00 81.80           C  
ATOM   4550  HB2 ASN B   2      15.563 -26.855   2.501  1.00 81.80           H  
ATOM   4551  HB3 ASN B   2      15.272 -25.807   3.884  1.00 81.80           H  
ATOM   4552  O   ASN B   2      16.812 -24.766   1.658  1.00 81.80           O  
ATOM   4553  CG  ASN B   2      15.622 -27.869   4.352  1.00 81.80           C  
ATOM   4554  ND2 ASN B   2      14.408 -28.031   4.821  1.00 81.80           N  
ATOM   4555 HD21 ASN B   2      13.712 -27.316   4.665  1.00 81.80           H  
ATOM   4556 HD22 ASN B   2      14.230 -28.852   5.382  1.00 81.80           H  
ATOM   4557  OD1 ASN B   2      16.488 -28.693   4.605  1.00 81.80           O  
ATOM   4558  N   LEU B   3      18.884 -24.547   2.514  1.00 91.66           N  
ATOM   4559  H   LEU B   3      19.568 -24.930   3.151  1.00 91.66           H  
ATOM   4560  CA  LEU B   3      19.313 -23.431   1.668  1.00 91.66           C  
ATOM   4561  HA  LEU B   3      18.420 -22.915   1.315  1.00 91.66           H  
ATOM   4562  C   LEU B   3      20.118 -23.914   0.448  1.00 91.66           C  
ATOM   4563  CB  LEU B   3      20.147 -22.427   2.487  1.00 91.66           C  
ATOM   4564  HB2 LEU B   3      20.423 -21.599   1.834  1.00 91.66           H  
ATOM   4565  HB3 LEU B   3      21.072 -22.911   2.803  1.00 91.66           H  
ATOM   4566  O   LEU B   3      20.809 -24.933   0.569  1.00 91.66           O  
ATOM   4567  CG  LEU B   3      19.451 -21.844   3.729  1.00 91.66           C  
ATOM   4568  HG  LEU B   3      19.240 -22.646   4.437  1.00 91.66           H  
ATOM   4569  CD1 LEU B   3      20.365 -20.827   4.405  1.00 91.66           C  
ATOM   4570 HD11 LEU B   3      19.886 -20.421   5.296  1.00 91.66           H  
ATOM   4571 HD12 LEU B   3      20.569 -20.002   3.722  1.00 91.66           H  
ATOM   4572 HD13 LEU B   3      21.314 -21.286   4.684  1.00 91.66           H  
ATOM   4573  CD2 LEU B   3      18.135 -21.169   3.387  1.00 91.66           C  
ATOM   4574 HD21 LEU B   3      18.331 -20.414   2.625  1.00 91.66           H  
ATOM   4575 HD22 LEU B   3      17.407 -21.891   3.016  1.00 91.66           H  
ATOM   4576 HD23 LEU B   3      17.728 -20.672   4.268  1.00 91.66           H  
ATOM   4577  N   PRO B   4      20.073 -23.204  -0.693  1.00 97.89           N  
ATOM   4578  CA  PRO B   4      19.110 -22.151  -0.983  1.00 97.89           C  
ATOM   4579  HA  PRO B   4      18.983 -21.468  -0.144  1.00 97.89           H  
ATOM   4580  C   PRO B   4      17.756 -22.781  -1.349  1.00 97.89           C  
ATOM   4581  CB  PRO B   4      19.735 -21.371  -2.134  1.00 97.89           C  
ATOM   4582  HB2 PRO B   4      18.988 -20.825  -2.710  1.00 97.89           H  
ATOM   4583  HB3 PRO B   4      20.484 -20.683  -1.741  1.00 97.89           H  
ATOM   4584  O   PRO B   4      17.661 -23.990  -1.611  1.00 97.89           O  
ATOM   4585  CG  PRO B   4      20.425 -22.455  -2.954  1.00 97.89           C  
ATOM   4586  HG2 PRO B   4      21.292 -22.060  -3.483  1.00 97.89           H  
ATOM   4587  HG3 PRO B   4      19.717 -22.894  -3.656  1.00 97.89           H  
ATOM   4588  CD  PRO B   4      20.831 -23.491  -1.906  1.00 97.89           C  
ATOM   4589  HD2 PRO B   4      20.579 -24.484  -2.279  1.00 97.89           H  
ATOM   4590  HD3 PRO B   4      21.902 -23.411  -1.724  1.00 97.89           H  
ATOM   4591  N   ALA B   5      16.703 -21.971  -1.369  1.00 98.57           N  
ATOM   4592  H   ALA B   5      16.839 -20.986  -1.192  1.00 98.57           H  
ATOM   4593  CA  ALA B   5      15.376 -22.423  -1.765  1.00 98.57           C  
ATOM   4594  HA  ALA B   5      15.487 -23.239  -2.480  1.00 98.57           H  
ATOM   4595  C   ALA B   5      14.589 -21.315  -2.467  1.00 98.57           C  
ATOM   4596  CB  ALA B   5      14.633 -22.961  -0.537  1.00 98.57           C  
ATOM   4597  HB1 ALA B   5      13.719 -23.458  -0.863  1.00 98.57           H  
ATOM   4598  HB2 ALA B   5      14.386 -22.148   0.145  1.00 98.57           H  
ATOM   4599  HB3 ALA B   5      15.254 -23.690  -0.016  1.00 98.57           H  
ATOM   4600  O   ALA B   5      14.768 -20.135  -2.182  1.00 98.57           O  
ATOM   4601  N   ILE B   6      13.691 -21.709  -3.365  1.00 98.91           N  
ATOM   4602  H   ILE B   6      13.617 -22.696  -3.569  1.00 98.91           H  
ATOM   4603  CA  ILE B   6      12.789 -20.813  -4.089  1.00 98.91           C  
ATOM   4604  HA  ILE B   6      12.691 -19.892  -3.514  1.00 98.91           H  
ATOM   4605  C   ILE B   6      11.402 -21.439  -4.187  1.00 98.91           C  
ATOM   4606  CB  ILE B   6      13.381 -20.441  -5.468  1.00 98.91           C  
ATOM   4607  HB  ILE B   6      14.373 -20.032  -5.276  1.00 98.91           H  
ATOM   4608  O   ILE B   6      11.261 -22.657  -4.328  1.00 98.91           O  
ATOM   4609  CG1 ILE B   6      12.577 -19.332  -6.180  1.00 98.91           C  
ATOM   4610 HG12 ILE B   6      11.603 -19.714  -6.486  1.00 98.91           H  
ATOM   4611 HG13 ILE B   6      12.418 -18.511  -5.481  1.00 98.91           H  
ATOM   4612  CG2 ILE B   6      13.556 -21.670  -6.372  1.00 98.91           C  
ATOM   4613 HG21 ILE B   6      14.114 -21.393  -7.266  1.00 98.91           H  
ATOM   4614 HG22 ILE B   6      12.581 -22.056  -6.668  1.00 98.91           H  
ATOM   4615 HG23 ILE B   6      14.100 -22.457  -5.850  1.00 98.91           H  
ATOM   4616  CD1 ILE B   6      13.282 -18.745  -7.410  1.00 98.91           C  
ATOM   4617 HD11 ILE B   6      12.719 -17.883  -7.768  1.00 98.91           H  
ATOM   4618 HD12 ILE B   6      13.328 -19.484  -8.210  1.00 98.91           H  
ATOM   4619 HD13 ILE B   6      14.290 -18.423  -7.147  1.00 98.91           H  
ATOM   4620  N   ALA B   7      10.375 -20.603  -4.129  1.00 98.94           N  
ATOM   4621  H   ALA B   7      10.570 -19.621  -3.993  1.00 98.94           H  
ATOM   4622  CA  ALA B   7       9.013 -20.949  -4.495  1.00 98.94           C  
ATOM   4623  HA  ALA B   7       9.017 -21.910  -5.009  1.00 98.94           H  
ATOM   4624  C   ALA B   7       8.466 -19.916  -5.482  1.00 98.94           C  
ATOM   4625  CB  ALA B   7       8.153 -21.083  -3.235  1.00 98.94           C  
ATOM   4626  HB1 ALA B   7       8.113 -20.131  -2.705  1.00 98.94           H  
ATOM   4627  HB2 ALA B   7       8.585 -21.838  -2.579  1.00 98.94           H  
ATOM   4628  HB3 ALA B   7       7.141 -21.383  -3.509  1.00 98.94           H  
ATOM   4629  O   ALA B   7       8.872 -18.755  -5.459  1.00 98.94           O  
ATOM   4630  N   ILE B   8       7.535 -20.343  -6.331  1.00 98.94           N  
ATOM   4631  H   ILE B   8       7.243 -21.308  -6.264  1.00 98.94           H  
ATOM   4632  CA  ILE B   8       6.840 -19.496  -7.301  1.00 98.94           C  
ATOM   4633  HA  ILE B   8       6.956 -18.457  -6.993  1.00 98.94           H  
ATOM   4634  C   ILE B   8       5.339 -19.798  -7.308  1.00 98.94           C  
ATOM   4635  CB  ILE B   8       7.436 -19.631  -8.721  1.00 98.94           C  
ATOM   4636  HB  ILE B   8       6.908 -18.918  -9.353  1.00 98.94           H  
ATOM   4637  O   ILE B   8       4.926 -20.921  -6.996  1.00 98.94           O  
ATOM   4638  CG1 ILE B   8       7.208 -21.042  -9.306  1.00 98.94           C  
ATOM   4639 HG12 ILE B   8       6.156 -21.316  -9.219  1.00 98.94           H  
ATOM   4640 HG13 ILE B   8       7.792 -21.775  -8.750  1.00 98.94           H  
ATOM   4641  CG2 ILE B   8       8.926 -19.249  -8.746  1.00 98.94           C  
ATOM   4642 HG21 ILE B   8       9.527 -20.008  -8.245  1.00 98.94           H  
ATOM   4643 HG22 ILE B   8       9.271 -19.145  -9.775  1.00 98.94           H  
ATOM   4644 HG23 ILE B   8       9.068 -18.294  -8.240  1.00 98.94           H  
ATOM   4645  CD1 ILE B   8       7.547 -21.145 -10.789  1.00 98.94           C  
ATOM   4646 HD11 ILE B   8       7.000 -20.386 -11.350  1.00 98.94           H  
ATOM   4647 HD12 ILE B   8       7.242 -22.131 -11.140  1.00 98.94           H  
ATOM   4648 HD13 ILE B   8       8.618 -21.019 -10.947  1.00 98.94           H  
ATOM   4649  N   HIS B   9       4.530 -18.832  -7.743  1.00 98.72           N  
ATOM   4650  H   HIS B   9       4.935 -17.932  -7.959  1.00 98.72           H  
ATOM   4651  CA  HIS B   9       3.141 -19.061  -8.128  1.00 98.72           C  
ATOM   4652  HA  HIS B   9       3.031 -20.133  -8.288  1.00 98.72           H  
ATOM   4653  C   HIS B   9       2.781 -18.387  -9.451  1.00 98.72           C  
ATOM   4654  CB  HIS B   9       2.154 -18.664  -7.020  1.00 98.72           C  
ATOM   4655  HB2 HIS B   9       2.452 -19.154  -6.093  1.00 98.72           H  
ATOM   4656  HB3 HIS B   9       1.164 -19.043  -7.276  1.00 98.72           H  
ATOM   4657  O   HIS B   9       3.325 -17.352  -9.822  1.00 98.72           O  
ATOM   4658  CG  HIS B   9       2.034 -17.179  -6.789  1.00 98.72           C  
ATOM   4659  CD2 HIS B   9       2.557 -16.498  -5.729  1.00 98.72           C  
ATOM   4660  HD2 HIS B   9       3.114 -16.929  -4.910  1.00 98.72           H  
ATOM   4661  ND1 HIS B   9       1.348 -16.250  -7.550  1.00 98.72           N  
ATOM   4662  HD1 HIS B   9       0.873 -16.369  -8.433  1.00 98.72           H  
ATOM   4663  CE1 HIS B   9       1.485 -15.052  -6.960  1.00 98.72           C  
ATOM   4664  HE1 HIS B   9       1.083 -14.118  -7.323  1.00 98.72           H  
ATOM   4665  NE2 HIS B   9       2.202 -15.164  -5.846  1.00 98.72           N  
ATOM   4666  N   GLY B  10       1.803 -18.976 -10.136  1.00 96.84           N  
ATOM   4667  H   GLY B  10       1.425 -19.821  -9.733  1.00 96.84           H  
ATOM   4668  CA  GLY B  10       1.170 -18.473 -11.355  1.00 96.84           C  
ATOM   4669  HA2 GLY B  10       1.725 -17.611 -11.726  1.00 96.84           H  
ATOM   4670  HA3 GLY B  10       1.204 -19.254 -12.114  1.00 96.84           H  
ATOM   4671  C   GLY B  10      -0.291 -18.059 -11.149  1.00 96.84           C  
ATOM   4672  O   GLY B  10      -1.058 -18.021 -12.110  1.00 96.84           O  
ATOM   4673  N   GLY B  11      -0.693 -17.836  -9.897  1.00 94.65           N  
ATOM   4674  H   GLY B  11      -0.027 -17.986  -9.153  1.00 94.65           H  
ATOM   4675  CA  GLY B  11      -2.052 -17.458  -9.523  1.00 94.65           C  
ATOM   4676  HA2 GLY B  11      -2.611 -17.164 -10.411  1.00 94.65           H  
ATOM   4677  HA3 GLY B  11      -1.999 -16.591  -8.864  1.00 94.65           H  
ATOM   4678  C   GLY B  11      -2.823 -18.570  -8.813  1.00 94.65           C  
ATOM   4679  O   GLY B  11      -2.416 -19.735  -8.837  1.00 94.65           O  
ATOM   4680  N   SER B  12      -3.941 -18.210  -8.190  1.00 93.36           N  
ATOM   4681  H   SER B  12      -4.257 -17.257  -8.300  1.00 93.36           H  
ATOM   4682  CA  SER B  12      -4.853 -19.123  -7.490  1.00 93.36           C  
ATOM   4683  HA  SER B  12      -4.588 -20.151  -7.734  1.00 93.36           H  
ATOM   4684  C   SER B  12      -6.297 -18.943  -7.960  1.00 93.36           C  
ATOM   4685  CB  SER B  12      -4.713 -18.960  -5.971  1.00 93.36           C  
ATOM   4686  HB2 SER B  12      -5.212 -19.793  -5.477  1.00 93.36           H  
ATOM   4687  HB3 SER B  12      -3.660 -18.984  -5.690  1.00 93.36           H  
ATOM   4688  O   SER B  12      -6.605 -18.007  -8.694  1.00 93.36           O  
ATOM   4689  OG  SER B  12      -5.292 -17.749  -5.532  1.00 93.36           O  
ATOM   4690  HG  SER B  12      -4.614 -17.128  -5.254  1.00 93.36           H  
ATOM   4691  N   GLY B  13      -7.195 -19.853  -7.597  1.00 89.30           N  
ATOM   4692  H   GLY B  13      -6.899 -20.644  -7.044  1.00 89.30           H  
ATOM   4693  CA  GLY B  13      -8.608 -19.749  -7.950  1.00 89.30           C  
ATOM   4694  HA2 GLY B  13      -8.746 -18.959  -8.689  1.00 89.30           H  
ATOM   4695  HA3 GLY B  13      -9.194 -19.461  -7.077  1.00 89.30           H  
ATOM   4696  C   GLY B  13      -9.194 -21.025  -8.533  1.00 89.30           C  
ATOM   4697  O   GLY B  13      -8.672 -22.124  -8.355  1.00 89.30           O  
ATOM   4698  N   THR B  14     -10.297 -20.852  -9.252  1.00 74.68           N  
ATOM   4699  H   THR B  14     -10.637 -19.906  -9.349  1.00 74.68           H  
ATOM   4700  CA  THR B  14     -11.025 -21.920  -9.928  1.00 74.68           C  
ATOM   4701  HA  THR B  14     -11.219 -22.713  -9.205  1.00 74.68           H  
ATOM   4702  C   THR B  14     -10.164 -22.483 -11.046  1.00 74.68           C  
ATOM   4703  CB  THR B  14     -12.386 -21.447 -10.450  1.00 74.68           C  
ATOM   4704  HB  THR B  14     -12.248 -20.744 -11.272  1.00 74.68           H  
ATOM   4705  O   THR B  14      -9.656 -21.769 -11.926  1.00 74.68           O  
ATOM   4706  CG2 THR B  14     -13.246 -22.625 -10.904  1.00 74.68           C  
ATOM   4707 HG21 THR B  14     -14.254 -22.281 -11.139  1.00 74.68           H  
ATOM   4708 HG22 THR B  14     -13.342 -23.342 -10.089  1.00 74.68           H  
ATOM   4709 HG23 THR B  14     -12.811 -23.109 -11.778  1.00 74.68           H  
ATOM   4710  OG1 THR B  14     -13.086 -20.808  -9.405  1.00 74.68           O  
ATOM   4711  HG1 THR B  14     -12.500 -20.175  -8.984  1.00 74.68           H  
ATOM   4712  N   ILE B  15      -9.969 -23.793 -10.994  1.00 72.22           N  
ATOM   4713  H   ILE B  15     -10.523 -24.328 -10.341  1.00 72.22           H  
ATOM   4714  CA  ILE B  15      -9.128 -24.509 -11.935  1.00 72.22           C  
ATOM   4715  HA  ILE B  15      -8.418 -23.816 -12.387  1.00 72.22           H  
ATOM   4716  C   ILE B  15     -10.044 -25.018 -13.030  1.00 72.22           C  
ATOM   4717  CB  ILE B  15      -8.314 -25.596 -11.215  1.00 72.22           C  
ATOM   4718  HB  ILE B  15      -9.005 -26.296 -10.745  1.00 72.22           H  
ATOM   4719  O   ILE B  15     -10.810 -25.959 -12.857  1.00 72.22           O  
ATOM   4720  CG1 ILE B  15      -7.411 -24.999 -10.112  1.00 72.22           C  
ATOM   4721 HG12 ILE B  15      -6.794 -25.801  -9.707  1.00 72.22           H  
ATOM   4722 HG13 ILE B  15      -8.048 -24.653  -9.298  1.00 72.22           H  
ATOM   4723  CG2 ILE B  15      -7.444 -26.380 -12.207  1.00 72.22           C  
ATOM   4724 HG21 ILE B  15      -8.066 -26.829 -12.981  1.00 72.22           H  
ATOM   4725 HG22 ILE B  15      -6.927 -27.178 -11.674  1.00 72.22           H  
ATOM   4726 HG23 ILE B  15      -6.709 -25.705 -12.646  1.00 72.22           H  
ATOM   4727  CD1 ILE B  15      -6.492 -23.830 -10.522  1.00 72.22           C  
ATOM   4728 HD11 ILE B  15      -5.843 -23.576  -9.684  1.00 72.22           H  
ATOM   4729 HD12 ILE B  15      -5.867 -24.099 -11.374  1.00 72.22           H  
ATOM   4730 HD13 ILE B  15      -7.086 -22.950 -10.767  1.00 72.22           H  
ATOM   4731  N   ALA B  16      -9.968 -24.352 -14.180  1.00 62.93           N  
ATOM   4732  H   ALA B  16      -9.400 -23.517 -14.194  1.00 62.93           H  
ATOM   4733  CA  ALA B  16     -10.864 -24.602 -15.294  1.00 62.93           C  
ATOM   4734  HA  ALA B  16     -11.852 -24.244 -15.006  1.00 62.93           H  
ATOM   4735  C   ALA B  16     -10.967 -26.109 -15.600  1.00 62.93           C  
ATOM   4736  CB  ALA B  16     -10.379 -23.762 -16.477  1.00 62.93           C  
ATOM   4737  HB1 ALA B  16      -9.438 -24.157 -16.860  1.00 62.93           H  
ATOM   4738  HB2 ALA B  16     -11.142 -23.764 -17.256  1.00 62.93           H  
ATOM   4739  HB3 ALA B  16     -10.242 -22.728 -16.161  1.00 62.93           H  
ATOM   4740  O   ALA B  16      -9.959 -26.808 -15.696  1.00 62.93           O  
ATOM   4741  N   SER B  17     -12.191 -26.629 -15.734  1.00 57.00           N  
ATOM   4742  H   SER B  17     -12.971 -26.015 -15.547  1.00 57.00           H  
ATOM   4743  CA  SER B  17     -12.436 -28.078 -15.842  1.00 57.00           C  
ATOM   4744  HA  SER B  17     -12.046 -28.550 -14.941  1.00 57.00           H  
ATOM   4745  C   SER B  17     -11.745 -28.728 -17.046  1.00 57.00           C  
ATOM   4746  CB  SER B  17     -13.939 -28.350 -15.922  1.00 57.00           C  
ATOM   4747  HB2 SER B  17     -14.446 -27.868 -15.087  1.00 57.00           H  
ATOM   4748  HB3 SER B  17     -14.103 -29.425 -15.854  1.00 57.00           H  
ATOM   4749  O   SER B  17     -11.435 -29.917 -17.025  1.00 57.00           O  
ATOM   4750  OG  SER B  17     -14.477 -27.885 -17.147  1.00 57.00           O  
ATOM   4751  HG  SER B  17     -14.691 -26.953 -17.064  1.00 57.00           H  
ATOM   4752  N   ASN B  18     -11.462 -27.943 -18.083  1.00 56.83           N  
ATOM   4753  H   ASN B  18     -11.676 -26.962 -17.981  1.00 56.83           H  
ATOM   4754  CA  ASN B  18     -10.663 -28.307 -19.247  1.00 56.83           C  
ATOM   4755  HA  ASN B  18     -11.007 -29.278 -19.603  1.00 56.83           H  
ATOM   4756  C   ASN B  18      -9.166 -28.470 -18.939  1.00 56.83           C  
ATOM   4757  CB  ASN B  18     -10.896 -27.284 -20.375  1.00 56.83           C  
ATOM   4758  HB2 ASN B  18     -11.947 -27.300 -20.665  1.00 56.83           H  
ATOM   4759  HB3 ASN B  18     -10.299 -27.570 -21.241  1.00 56.83           H  
ATOM   4760  O   ASN B  18      -8.457 -28.961 -19.797  1.00 56.83           O  
ATOM   4761  CG  ASN B  18     -10.539 -25.861 -19.985  1.00 56.83           C  
ATOM   4762  ND2 ASN B  18     -10.352 -24.973 -20.927  1.00 56.83           N  
ATOM   4763 HD21 ASN B  18     -10.423 -25.228 -21.902  1.00 56.83           H  
ATOM   4764 HD22 ASN B  18     -10.205 -24.025 -20.610  1.00 56.83           H  
ATOM   4765  OD1 ASN B  18     -10.456 -25.514 -18.826  1.00 56.83           O  
ATOM   4766  N   LEU B  19      -8.673 -28.183 -17.732  1.00 59.98           N  
ATOM   4767  H   LEU B  19      -9.256 -27.682 -17.077  1.00 59.98           H  
ATOM   4768  CA  LEU B  19      -7.386 -28.706 -17.241  1.00 59.98           C  
ATOM   4769  HA  LEU B  19      -6.641 -28.573 -18.026  1.00 59.98           H  
ATOM   4770  C   LEU B  19      -7.426 -30.217 -16.975  1.00 59.98           C  
ATOM   4771  CB  LEU B  19      -6.933 -27.925 -15.996  1.00 59.98           C  
ATOM   4772  HB2 LEU B  19      -6.209 -28.511 -15.430  1.00 59.98           H  
ATOM   4773  HB3 LEU B  19      -7.781 -27.758 -15.331  1.00 59.98           H  
ATOM   4774  O   LEU B  19      -6.390 -30.825 -16.700  1.00 59.98           O  
ATOM   4775  CG  LEU B  19      -6.283 -26.596 -16.405  1.00 59.98           C  
ATOM   4776  HG  LEU B  19      -6.763 -26.209 -17.304  1.00 59.98           H  
ATOM   4777  CD1 LEU B  19      -6.386 -25.527 -15.334  1.00 59.98           C  
ATOM   4778 HD11 LEU B  19      -6.085 -24.573 -15.766  1.00 59.98           H  
ATOM   4779 HD12 LEU B  19      -7.417 -25.446 -14.990  1.00 59.98           H  
ATOM   4780 HD13 LEU B  19      -5.715 -25.766 -14.509  1.00 59.98           H  
ATOM   4781  CD2 LEU B  19      -4.797 -26.817 -16.680  1.00 59.98           C  
ATOM   4782 HD21 LEU B  19      -4.297 -27.215 -15.797  1.00 59.98           H  
ATOM   4783 HD22 LEU B  19      -4.342 -25.863 -16.947  1.00 59.98           H  
ATOM   4784 HD23 LEU B  19      -4.684 -27.507 -17.516  1.00 59.98           H  
ATOM   4785  N   LYS B  20      -8.603 -30.845 -17.123  1.00 59.37           N  
ATOM   4786  H   LYS B  20      -9.433 -30.278 -17.225  1.00 59.37           H  
ATOM   4787  CA  LYS B  20      -8.702 -32.281 -17.413  1.00 59.37           C  
ATOM   4788  HA  LYS B  20      -8.154 -32.837 -16.652  1.00 59.37           H  
ATOM   4789  C   LYS B  20      -8.046 -32.636 -18.748  1.00 59.37           C  
ATOM   4790  CB  LYS B  20     -10.168 -32.736 -17.420  1.00 59.37           C  
ATOM   4791  HB2 LYS B  20     -10.740 -32.100 -18.095  1.00 59.37           H  
ATOM   4792  HB3 LYS B  20     -10.216 -33.755 -17.805  1.00 59.37           H  
ATOM   4793  O   LYS B  20      -7.615 -33.775 -18.905  1.00 59.37           O  
ATOM   4794  CG  LYS B  20     -10.783 -32.729 -16.013  1.00 59.37           C  
ATOM   4795  HG2 LYS B  20     -10.629 -31.762 -15.535  1.00 59.37           H  
ATOM   4796  HG3 LYS B  20     -10.285 -33.486 -15.406  1.00 59.37           H  
ATOM   4797  CD  LYS B  20     -12.283 -33.037 -16.076  1.00 59.37           C  
ATOM   4798  HD2 LYS B  20     -12.429 -34.041 -16.475  1.00 59.37           H  
ATOM   4799  HD3 LYS B  20     -12.769 -32.313 -16.730  1.00 59.37           H  
ATOM   4800  CE  LYS B  20     -12.874 -32.932 -14.668  1.00 59.37           C  
ATOM   4801  HE2 LYS B  20     -12.348 -33.627 -14.014  1.00 59.37           H  
ATOM   4802  HE3 LYS B  20     -12.684 -31.926 -14.294  1.00 59.37           H  
ATOM   4803  NZ  LYS B  20     -14.331 -33.210 -14.655  1.00 59.37           N  
ATOM   4804  HZ1 LYS B  20     -14.811 -32.550 -15.249  1.00 59.37           H  
ATOM   4805  HZ2 LYS B  20     -14.693 -33.100 -13.719  1.00 59.37           H  
ATOM   4806  HZ3 LYS B  20     -14.523 -34.149 -14.976  1.00 59.37           H  
ATOM   4807  N   ASP B  21      -7.938 -31.688 -19.680  1.00 64.34           N  
ATOM   4808  H   ASP B  21      -8.272 -30.755 -19.485  1.00 64.34           H  
ATOM   4809  CA  ASP B  21      -7.064 -31.825 -20.836  1.00 64.34           C  
ATOM   4810  HA  ASP B  21      -7.286 -32.778 -21.316  1.00 64.34           H  
ATOM   4811  C   ASP B  21      -5.610 -31.842 -20.359  1.00 64.34           C  
ATOM   4812  CB  ASP B  21      -7.297 -30.733 -21.890  1.00 64.34           C  
ATOM   4813  HB2 ASP B  21      -8.367 -30.637 -22.072  1.00 64.34           H  
ATOM   4814  HB3 ASP B  21      -6.908 -29.780 -21.533  1.00 64.34           H  
ATOM   4815  O   ASP B  21      -5.032 -30.842 -19.914  1.00 64.34           O  
ATOM   4816  CG  ASP B  21      -6.597 -31.058 -23.211  1.00 64.34           C  
ATOM   4817  OD1 ASP B  21      -5.647 -31.883 -23.190  1.00 64.34           O  
ATOM   4818  OD2 ASP B  21      -7.014 -30.470 -24.228  1.00 64.34           O  
ATOM   4819  N   SER B  22      -5.021 -33.029 -20.463  1.00 75.68           N  
ATOM   4820  H   SER B  22      -5.588 -33.793 -20.802  1.00 75.68           H  
ATOM   4821  CA  SER B  22      -3.647 -33.294 -20.062  1.00 75.68           C  
ATOM   4822  HA  SER B  22      -3.571 -33.138 -18.985  1.00 75.68           H  
ATOM   4823  C   SER B  22      -2.632 -32.363 -20.731  1.00 75.68           C  
ATOM   4824  CB  SER B  22      -3.313 -34.756 -20.366  1.00 75.68           C  
ATOM   4825  HB2 SER B  22      -4.038 -35.399 -19.867  1.00 75.68           H  
ATOM   4826  HB3 SER B  22      -2.322 -34.987 -19.977  1.00 75.68           H  
ATOM   4827  O   SER B  22      -1.586 -32.101 -20.137  1.00 75.68           O  
ATOM   4828  OG  SER B  22      -3.334 -35.018 -21.757  1.00 75.68           O  
ATOM   4829  HG  SER B  22      -3.991 -34.461 -22.183  1.00 75.68           H  
ATOM   4830  N   GLN B  23      -2.930 -31.828 -21.923  1.00 86.77           N  
ATOM   4831  H   GLN B  23      -3.839 -31.988 -22.331  1.00 86.77           H  
ATOM   4832  CA  GLN B  23      -1.985 -30.998 -22.662  1.00 86.77           C  
ATOM   4833  HA  GLN B  23      -0.998 -31.452 -22.577  1.00 86.77           H  
ATOM   4834  C   GLN B  23      -1.877 -29.585 -22.085  1.00 86.77           C  
ATOM   4835  CB  GLN B  23      -2.366 -30.990 -24.146  1.00 86.77           C  
ATOM   4836  HB2 GLN B  23      -2.456 -32.022 -24.488  1.00 86.77           H  
ATOM   4837  HB3 GLN B  23      -3.325 -30.491 -24.286  1.00 86.77           H  
ATOM   4838  O   GLN B  23      -0.765 -29.118 -21.848  1.00 86.77           O  
ATOM   4839  CG  GLN B  23      -1.288 -30.279 -24.979  1.00 86.77           C  
ATOM   4840  HG2 GLN B  23      -1.260 -29.224 -24.709  1.00 86.77           H  
ATOM   4841  HG3 GLN B  23      -0.313 -30.714 -24.758  1.00 86.77           H  
ATOM   4842  CD  GLN B  23      -1.519 -30.378 -26.481  1.00 86.77           C  
ATOM   4843  NE2 GLN B  23      -0.728 -29.688 -27.272  1.00 86.77           N  
ATOM   4844 HE21 GLN B  23      -0.027 -29.071 -26.888  1.00 86.77           H  
ATOM   4845 HE22 GLN B  23      -0.928 -29.770 -28.259  1.00 86.77           H  
ATOM   4846  OE1 GLN B  23      -2.373 -31.080 -26.989  1.00 86.77           O  
ATOM   4847  N   LEU B  24      -3.000 -28.916 -21.805  1.00 85.39           N  
ATOM   4848  H   LEU B  24      -3.889 -29.356 -21.996  1.00 85.39           H  
ATOM   4849  CA  LEU B  24      -2.975 -27.575 -21.210  1.00 85.39           C  
ATOM   4850  HA  LEU B  24      -2.348 -26.936 -21.831  1.00 85.39           H  
ATOM   4851  C   LEU B  24      -2.355 -27.615 -19.811  1.00 85.39           C  
ATOM   4852  CB  LEU B  24      -4.402 -27.001 -21.179  1.00 85.39           C  
ATOM   4853  HB2 LEU B  24      -4.790 -26.977 -22.197  1.00 85.39           H  
ATOM   4854  HB3 LEU B  24      -5.037 -27.665 -20.592  1.00 85.39           H  
ATOM   4855  O   LEU B  24      -1.517 -26.783 -19.472  1.00 85.39           O  
ATOM   4856  CG  LEU B  24      -4.484 -25.582 -20.581  1.00 85.39           C  
ATOM   4857  HG  LEU B  24      -4.128 -25.603 -19.551  1.00 85.39           H  
ATOM   4858  CD1 LEU B  24      -3.659 -24.564 -21.372  1.00 85.39           C  
ATOM   4859 HD11 LEU B  24      -3.834 -23.558 -20.990  1.00 85.39           H  
ATOM   4860 HD12 LEU B  24      -3.926 -24.598 -22.428  1.00 85.39           H  
ATOM   4861 HD13 LEU B  24      -2.595 -24.777 -21.267  1.00 85.39           H  
ATOM   4862  CD2 LEU B  24      -5.939 -25.119 -20.556  1.00 85.39           C  
ATOM   4863 HD21 LEU B  24      -6.537 -25.817 -19.971  1.00 85.39           H  
ATOM   4864 HD22 LEU B  24      -6.333 -25.074 -21.571  1.00 85.39           H  
ATOM   4865 HD23 LEU B  24      -6.006 -24.132 -20.098  1.00 85.39           H  
ATOM   4866  N   LYS B  25      -2.707 -28.632 -19.015  1.00 89.28           N  
ATOM   4867  H   LYS B  25      -3.405 -29.281 -19.351  1.00 89.28           H  
ATOM   4868  CA  LYS B  25      -2.091 -28.850 -17.702  1.00 89.28           C  
ATOM   4869  HA  LYS B  25      -2.256 -27.968 -17.082  1.00 89.28           H  
ATOM   4870  C   LYS B  25      -0.578 -29.009 -17.817  1.00 89.28           C  
ATOM   4871  CB  LYS B  25      -2.746 -30.065 -17.036  1.00 89.28           C  
ATOM   4872  HB2 LYS B  25      -3.804 -29.851 -16.885  1.00 89.28           H  
ATOM   4873  HB3 LYS B  25      -2.659 -30.935 -17.686  1.00 89.28           H  
ATOM   4874  O   LYS B  25       0.153 -28.408 -17.036  1.00 89.28           O  
ATOM   4875  CG  LYS B  25      -2.088 -30.371 -15.685  1.00 89.28           C  
ATOM   4876  HG2 LYS B  25      -1.069 -30.723 -15.844  1.00 89.28           H  
ATOM   4877  HG3 LYS B  25      -2.057 -29.461 -15.086  1.00 89.28           H  
ATOM   4878  CD  LYS B  25      -2.863 -31.448 -14.930  1.00 89.28           C  
ATOM   4879  HD2 LYS B  25      -2.890 -32.360 -15.527  1.00 89.28           H  
ATOM   4880  HD3 LYS B  25      -3.882 -31.101 -14.759  1.00 89.28           H  
ATOM   4881  CE  LYS B  25      -2.164 -31.711 -13.594  1.00 89.28           C  
ATOM   4882  HE2 LYS B  25      -2.108 -30.771 -13.045  1.00 89.28           H  
ATOM   4883  HE3 LYS B  25      -1.144 -32.040 -13.793  1.00 89.28           H  
ATOM   4884  NZ  LYS B  25      -2.893 -32.727 -12.799  1.00 89.28           N  
ATOM   4885  HZ1 LYS B  25      -3.831 -32.404 -12.609  1.00 89.28           H  
ATOM   4886  HZ2 LYS B  25      -2.427 -32.887 -11.918  1.00 89.28           H  
ATOM   4887  HZ3 LYS B  25      -2.949 -33.598 -13.307  1.00 89.28           H  
ATOM   4888  N   LYS B  26      -0.113 -29.792 -18.791  1.00 92.59           N  
ATOM   4889  H   LYS B  26      -0.777 -30.262 -19.390  1.00 92.59           H  
ATOM   4890  CA  LYS B  26       1.315 -29.980 -19.048  1.00 92.59           C  
ATOM   4891  HA  LYS B  26       1.797 -30.309 -18.127  1.00 92.59           H  
ATOM   4892  C   LYS B  26       2.003 -28.664 -19.420  1.00 92.59           C  
ATOM   4893  CB  LYS B  26       1.490 -31.080 -20.101  1.00 92.59           C  
ATOM   4894  HB2 LYS B  26       0.980 -30.801 -21.023  1.00 92.59           H  
ATOM   4895  HB3 LYS B  26       1.051 -32.003 -19.720  1.00 92.59           H  
ATOM   4896  O   LYS B  26       3.046 -28.385 -18.852  1.00 92.59           O  
ATOM   4897  CG  LYS B  26       2.966 -31.326 -20.405  1.00 92.59           C  
ATOM   4898  HG2 LYS B  26       3.376 -30.436 -20.882  1.00 92.59           H  
ATOM   4899  HG3 LYS B  26       3.508 -31.508 -19.476  1.00 92.59           H  
ATOM   4900  CD  LYS B  26       3.151 -32.523 -21.341  1.00 92.59           C  
ATOM   4901  HD2 LYS B  26       2.924 -33.447 -20.811  1.00 92.59           H  
ATOM   4902  HD3 LYS B  26       2.510 -32.415 -22.216  1.00 92.59           H  
ATOM   4903  CE  LYS B  26       4.615 -32.477 -21.760  1.00 92.59           C  
ATOM   4904  HE2 LYS B  26       4.765 -31.536 -22.290  1.00 92.59           H  
ATOM   4905  HE3 LYS B  26       5.247 -32.419 -20.873  1.00 92.59           H  
ATOM   4906  NZ  LYS B  26       5.040 -33.584 -22.634  1.00 92.59           N  
ATOM   4907  HZ1 LYS B  26       4.493 -33.582 -23.483  1.00 92.59           H  
ATOM   4908  HZ2 LYS B  26       4.973 -34.465 -22.145  1.00 92.59           H  
ATOM   4909  HZ3 LYS B  26       6.006 -33.406 -22.872  1.00 92.59           H  
ATOM   4910  N   GLN B  27       1.396 -27.831 -20.266  1.00 92.65           N  
ATOM   4911  H   GLN B  27       0.534 -28.129 -20.702  1.00 92.65           H  
ATOM   4912  CA  GLN B  27       1.945 -26.513 -20.613  1.00 92.65           C  
ATOM   4913  HA  GLN B  27       2.940 -26.641 -21.039  1.00 92.65           H  
ATOM   4914  C   GLN B  27       2.093 -25.597 -19.391  1.00 92.65           C  
ATOM   4915  CB  GLN B  27       1.040 -25.827 -21.643  1.00 92.65           C  
ATOM   4916  HB2 GLN B  27       0.011 -25.828 -21.283  1.00 92.65           H  
ATOM   4917  HB3 GLN B  27       1.360 -24.791 -21.756  1.00 92.65           H  
ATOM   4918  O   GLN B  27       3.109 -24.924 -19.249  1.00 92.65           O  
ATOM   4919  CG  GLN B  27       1.108 -26.481 -23.024  1.00 92.65           C  
ATOM   4920  HG2 GLN B  27       0.895 -27.548 -22.951  1.00 92.65           H  
ATOM   4921  HG3 GLN B  27       2.120 -26.368 -23.413  1.00 92.65           H  
ATOM   4922  CD  GLN B  27       0.125 -25.863 -24.013  1.00 92.65           C  
ATOM   4923  NE2 GLN B  27       0.310 -26.101 -25.292  1.00 92.65           N  
ATOM   4924 HE21 GLN B  27       1.157 -26.562 -25.593  1.00 92.65           H  
ATOM   4925 HE22 GLN B  27      -0.334 -25.632 -25.913  1.00 92.65           H  
ATOM   4926  OE1 GLN B  27      -0.823 -25.170 -23.684  1.00 92.65           O  
ATOM   4927  N   TYR B  28       1.106 -25.589 -18.490  1.00 92.55           N  
ATOM   4928  H   TYR B  28       0.264 -26.113 -18.683  1.00 92.55           H  
ATOM   4929  CA  TYR B  28       1.207 -24.838 -17.237  1.00 92.55           C  
ATOM   4930  HA  TYR B  28       1.452 -23.802 -17.467  1.00 92.55           H  
ATOM   4931  C   TYR B  28       2.332 -25.359 -16.338  1.00 92.55           C  
ATOM   4932  CB  TYR B  28      -0.130 -24.874 -16.486  1.00 92.55           C  
ATOM   4933  HB2 TYR B  28      -0.592 -25.855 -16.592  1.00 92.55           H  
ATOM   4934  HB3 TYR B  28       0.064 -24.726 -15.423  1.00 92.55           H  
ATOM   4935  O   TYR B  28       3.085 -24.556 -15.797  1.00 92.55           O  
ATOM   4936  CG  TYR B  28      -1.100 -23.793 -16.911  1.00 92.55           C  
ATOM   4937  CD1 TYR B  28      -0.844 -22.461 -16.544  1.00 92.55           C  
ATOM   4938  HD1 TYR B  28       0.050 -22.218 -15.990  1.00 92.55           H  
ATOM   4939  CD2 TYR B  28      -2.265 -24.107 -17.635  1.00 92.55           C  
ATOM   4940  HD2 TYR B  28      -2.451 -25.131 -17.924  1.00 92.55           H  
ATOM   4941  CE1 TYR B  28      -1.748 -21.443 -16.892  1.00 92.55           C  
ATOM   4942  HE1 TYR B  28      -1.535 -20.424 -16.604  1.00 92.55           H  
ATOM   4943  CE2 TYR B  28      -3.176 -23.091 -17.988  1.00 92.55           C  
ATOM   4944  HE2 TYR B  28      -4.068 -23.323 -18.551  1.00 92.55           H  
ATOM   4945  OH  TYR B  28      -3.743 -20.742 -18.003  1.00 92.55           O  
ATOM   4946  HH  TYR B  28      -3.282 -19.908 -17.886  1.00 92.55           H  
ATOM   4947  CZ  TYR B  28      -2.910 -21.752 -17.629  1.00 92.55           C  
ATOM   4948  N   LEU B  29       2.453 -26.681 -16.180  1.00 94.90           N  
ATOM   4949  H   LEU B  29       1.813 -27.290 -16.670  1.00 94.90           H  
ATOM   4950  CA  LEU B  29       3.515 -27.280 -15.367  1.00 94.90           C  
ATOM   4951  HA  LEU B  29       3.524 -26.804 -14.387  1.00 94.90           H  
ATOM   4952  C   LEU B  29       4.901 -27.009 -15.961  1.00 94.90           C  
ATOM   4953  CB  LEU B  29       3.267 -28.786 -15.184  1.00 94.90           C  
ATOM   4954  HB2 LEU B  29       4.145 -29.216 -14.703  1.00 94.90           H  
ATOM   4955  HB3 LEU B  29       3.171 -29.244 -16.168  1.00 94.90           H  
ATOM   4956  O   LEU B  29       5.772 -26.565 -15.231  1.00 94.90           O  
ATOM   4957  CG  LEU B  29       2.029 -29.131 -14.335  1.00 94.90           C  
ATOM   4958  HG  LEU B  29       1.139 -28.674 -14.767  1.00 94.90           H  
ATOM   4959  CD1 LEU B  29       1.825 -30.649 -14.325  1.00 94.90           C  
ATOM   4960 HD11 LEU B  29       1.698 -31.000 -15.349  1.00 94.90           H  
ATOM   4961 HD12 LEU B  29       0.943 -30.899 -13.736  1.00 94.90           H  
ATOM   4962 HD13 LEU B  29       2.704 -31.124 -13.890  1.00 94.90           H  
ATOM   4963  CD2 LEU B  29       2.136 -28.657 -12.885  1.00 94.90           C  
ATOM   4964 HD21 LEU B  29       1.282 -29.007 -12.305  1.00 94.90           H  
ATOM   4965 HD22 LEU B  29       2.158 -27.568 -12.850  1.00 94.90           H  
ATOM   4966 HD23 LEU B  29       3.057 -29.041 -12.446  1.00 94.90           H  
ATOM   4967  N   GLU B  30       5.073 -27.155 -17.277  1.00 96.42           N  
ATOM   4968  H   GLU B  30       4.315 -27.531 -17.829  1.00 96.42           H  
ATOM   4969  CA  GLU B  30       6.328 -26.833 -17.970  1.00 96.42           C  
ATOM   4970  HA  GLU B  30       7.142 -27.412 -17.534  1.00 96.42           H  
ATOM   4971  C   GLU B  30       6.703 -25.352 -17.824  1.00 96.42           C  
ATOM   4972  CB  GLU B  30       6.201 -27.182 -19.465  1.00 96.42           C  
ATOM   4973  HB2 GLU B  30       5.265 -26.772 -19.845  1.00 96.42           H  
ATOM   4974  HB3 GLU B  30       7.022 -26.715 -20.009  1.00 96.42           H  
ATOM   4975  O   GLU B  30       7.868 -25.026 -17.615  1.00 96.42           O  
ATOM   4976  CG  GLU B  30       6.257 -28.695 -19.731  1.00 96.42           C  
ATOM   4977  HG2 GLU B  30       7.237 -29.060 -19.425  1.00 96.42           H  
ATOM   4978  HG3 GLU B  30       5.515 -29.201 -19.114  1.00 96.42           H  
ATOM   4979  CD  GLU B  30       6.015 -29.086 -21.201  1.00 96.42           C  
ATOM   4980  OE1 GLU B  30       6.275 -30.269 -21.534  1.00 96.42           O  
ATOM   4981  OE2 GLU B  30       5.485 -28.276 -21.996  1.00 96.42           O  
ATOM   4982  N   ALA B  31       5.725 -24.442 -17.894  1.00 96.26           N  
ATOM   4983  H   ALA B  31       4.787 -24.747 -18.111  1.00 96.26           H  
ATOM   4984  CA  ALA B  31       5.976 -23.018 -17.688  1.00 96.26           C  
ATOM   4985  HA  ALA B  31       6.798 -22.716 -18.337  1.00 96.26           H  
ATOM   4986  C   ALA B  31       6.400 -22.699 -16.243  1.00 96.26           C  
ATOM   4987  CB  ALA B  31       4.726 -22.236 -18.097  1.00 96.26           C  
ATOM   4988  HB1 ALA B  31       4.939 -21.171 -18.003  1.00 96.26           H  
ATOM   4989  HB2 ALA B  31       4.474 -22.461 -19.133  1.00 96.26           H  
ATOM   4990  HB3 ALA B  31       3.887 -22.501 -17.453  1.00 96.26           H  
ATOM   4991  O   ALA B  31       7.271 -21.853 -16.038  1.00 96.26           O  
ATOM   4992  N   LEU B  32       5.808 -23.380 -15.253  1.00 97.92           N  
ATOM   4993  H   LEU B  32       5.116 -24.074 -15.497  1.00 97.92           H  
ATOM   4994  CA  LEU B  32       6.228 -23.276 -13.854  1.00 97.92           C  
ATOM   4995  HA  LEU B  32       6.293 -22.223 -13.579  1.00 97.92           H  
ATOM   4996  C   LEU B  32       7.628 -23.869 -13.653  1.00 97.92           C  
ATOM   4997  CB  LEU B  32       5.220 -23.984 -12.931  1.00 97.92           C  
ATOM   4998  HB2 LEU B  32       5.656 -24.031 -11.933  1.00 97.92           H  
ATOM   4999  HB3 LEU B  32       5.094 -25.007 -13.286  1.00 97.92           H  
ATOM   5000  O   LEU B  32       8.463 -23.221 -13.032  1.00 97.92           O  
ATOM   5001  CG  LEU B  32       3.838 -23.329 -12.803  1.00 97.92           C  
ATOM   5002  HG  LEU B  32       3.423 -23.135 -13.792  1.00 97.92           H  
ATOM   5003  CD1 LEU B  32       2.902 -24.294 -12.070  1.00 97.92           C  
ATOM   5004 HD11 LEU B  32       3.286 -24.498 -11.070  1.00 97.92           H  
ATOM   5005 HD12 LEU B  32       2.841 -25.226 -12.630  1.00 97.92           H  
ATOM   5006 HD13 LEU B  32       1.903 -23.864 -11.999  1.00 97.92           H  
ATOM   5007  CD2 LEU B  32       3.886 -22.008 -12.032  1.00 97.92           C  
ATOM   5008 HD21 LEU B  32       2.883 -21.590 -11.943  1.00 97.92           H  
ATOM   5009 HD22 LEU B  32       4.306 -22.166 -11.038  1.00 97.92           H  
ATOM   5010 HD23 LEU B  32       4.506 -21.290 -12.569  1.00 97.92           H  
ATOM   5011  N   ASP B  33       7.896 -25.062 -14.191  1.00 98.03           N  
ATOM   5012  H   ASP B  33       7.162 -25.555 -14.680  1.00 98.03           H  
ATOM   5013  CA  ASP B  33       9.197 -25.729 -14.080  1.00 98.03           C  
ATOM   5014  HA  ASP B  33       9.435 -25.888 -13.028  1.00 98.03           H  
ATOM   5015  C   ASP B  33      10.296 -24.834 -14.664  1.00 98.03           C  
ATOM   5016  CB  ASP B  33       9.180 -27.100 -14.786  1.00 98.03           C  
ATOM   5017  HB2 ASP B  33      10.209 -27.448 -14.877  1.00 98.03           H  
ATOM   5018  HB3 ASP B  33       8.786 -26.978 -15.795  1.00 98.03           H  
ATOM   5019  O   ASP B  33      11.303 -24.604 -14.007  1.00 98.03           O  
ATOM   5020  CG  ASP B  33       8.392 -28.201 -14.056  1.00 98.03           C  
ATOM   5021  OD1 ASP B  33       8.358 -28.216 -12.803  1.00 98.03           O  
ATOM   5022  OD2 ASP B  33       7.812 -29.071 -14.746  1.00 98.03           O  
ATOM   5023  N   ASN B  34      10.061 -24.223 -15.830  1.00 98.30           N  
ATOM   5024  H   ASN B  34       9.221 -24.469 -16.333  1.00 98.30           H  
ATOM   5025  CA  ASN B  34      11.013 -23.307 -16.457  1.00 98.30           C  
ATOM   5026  HA  ASN B  34      11.951 -23.838 -16.616  1.00 98.30           H  
ATOM   5027  C   ASN B  34      11.336 -22.082 -15.582  1.00 98.30           C  
ATOM   5028  CB  ASN B  34      10.440 -22.891 -17.820  1.00 98.30           C  
ATOM   5029  HB2 ASN B  34       9.502 -22.355 -17.678  1.00 98.30           H  
ATOM   5030  HB3 ASN B  34      10.243 -23.784 -18.414  1.00 98.30           H  
ATOM   5031  O   ASN B  34      12.501 -21.757 -15.375  1.00 98.30           O  
ATOM   5032  CG  ASN B  34      11.418 -22.031 -18.595  1.00 98.30           C  
ATOM   5033  ND2 ASN B  34      11.045 -20.834 -18.975  1.00 98.30           N  
ATOM   5034 HD21 ASN B  34      11.792 -20.285 -19.377  1.00 98.30           H  
ATOM   5035 HD22 ASN B  34      10.179 -20.438 -18.638  1.00 98.30           H  
ATOM   5036  OD1 ASN B  34      12.524 -22.424 -18.897  1.00 98.30           O  
ATOM   5037  N   ALA B  35      10.321 -21.399 -15.040  1.00 98.52           N  
ATOM   5038  H   ALA B  35       9.376 -21.723 -15.191  1.00 98.52           H  
ATOM   5039  CA  ALA B  35      10.547 -20.247 -14.161  1.00 98.52           C  
ATOM   5040  HA  ALA B  35      11.182 -19.524 -14.672  1.00 98.52           H  
ATOM   5041  C   ALA B  35      11.270 -20.638 -12.861  1.00 98.52           C  
ATOM   5042  CB  ALA B  35       9.195 -19.593 -13.866  1.00 98.52           C  
ATOM   5043  HB1 ALA B  35       8.520 -20.318 -13.411  1.00 98.52           H  
ATOM   5044  HB2 ALA B  35       8.750 -19.227 -14.792  1.00 98.52           H  
ATOM   5045  HB3 ALA B  35       9.340 -18.755 -13.184  1.00 98.52           H  
ATOM   5046  O   ALA B  35      12.135 -19.904 -12.375  1.00 98.52           O  
ATOM   5047  N   LEU B  36      10.922 -21.802 -12.311  1.00 98.27           N  
ATOM   5048  H   LEU B  36      10.219 -22.357 -12.779  1.00 98.27           H  
ATOM   5049  CA  LEU B  36      11.510 -22.346 -11.095  1.00 98.27           C  
ATOM   5050  HA  LEU B  36      11.490 -21.570 -10.330  1.00 98.27           H  
ATOM   5051  C   LEU B  36      12.971 -22.763 -11.308  1.00 98.27           C  
ATOM   5052  CB  LEU B  36      10.634 -23.536 -10.673  1.00 98.27           C  
ATOM   5053  HB2 LEU B  36       9.589 -23.226 -10.663  1.00 98.27           H  
ATOM   5054  HB3 LEU B  36      10.738 -24.319 -11.424  1.00 98.27           H  
ATOM   5055  O   LEU B  36      13.814 -22.502 -10.450  1.00 98.27           O  
ATOM   5056  CG  LEU B  36      10.965 -24.125  -9.301  1.00 98.27           C  
ATOM   5057  HG  LEU B  36      12.030 -24.349  -9.240  1.00 98.27           H  
ATOM   5058  CD1 LEU B  36      10.574 -23.174  -8.169  1.00 98.27           C  
ATOM   5059 HD11 LEU B  36      11.034 -22.197  -8.320  1.00 98.27           H  
ATOM   5060 HD12 LEU B  36       9.491 -23.055  -8.135  1.00 98.27           H  
ATOM   5061 HD13 LEU B  36      10.924 -23.578  -7.219  1.00 98.27           H  
ATOM   5062  CD2 LEU B  36      10.168 -25.421  -9.143  1.00 98.27           C  
ATOM   5063 HD21 LEU B  36       9.103 -25.225  -9.269  1.00 98.27           H  
ATOM   5064 HD22 LEU B  36      10.340 -25.865  -8.162  1.00 98.27           H  
ATOM   5065 HD23 LEU B  36      10.480 -26.131  -9.909  1.00 98.27           H  
ATOM   5066  N   ASP B  37      13.267 -23.390 -12.443  1.00 97.76           N  
ATOM   5067  H   ASP B  37      12.515 -23.614 -13.079  1.00 97.76           H  
ATOM   5068  CA  ASP B  37      14.603 -23.838 -12.820  1.00 97.76           C  
ATOM   5069  HA  ASP B  37      15.031 -24.388 -11.982  1.00 97.76           H  
ATOM   5070  C   ASP B  37      15.536 -22.655 -13.067  1.00 97.76           C  
ATOM   5071  CB  ASP B  37      14.531 -24.780 -14.038  1.00 97.76           C  
ATOM   5072  HB2 ASP B  37      15.534 -24.871 -14.456  1.00 97.76           H  
ATOM   5073  HB3 ASP B  37      13.890 -24.345 -14.804  1.00 97.76           H  
ATOM   5074  O   ASP B  37      16.611 -22.626 -12.475  1.00 97.76           O  
ATOM   5075  CG  ASP B  37      14.050 -26.199 -13.693  1.00 97.76           C  
ATOM   5076  OD1 ASP B  37      14.084 -26.568 -12.489  1.00 97.76           O  
ATOM   5077  OD2 ASP B  37      13.805 -26.991 -14.627  1.00 97.76           O  
ATOM   5078  N   GLU B  38      15.102 -21.646 -13.828  1.00 98.40           N  
ATOM   5079  H   GLU B  38      14.219 -21.752 -14.307  1.00 98.40           H  
ATOM   5080  CA  GLU B  38      15.891 -20.431 -14.085  1.00 98.40           C  
ATOM   5081  HA  GLU B  38      16.834 -20.702 -14.559  1.00 98.40           H  
ATOM   5082  C   GLU B  38      16.226 -19.682 -12.783  1.00 98.40           C  
ATOM   5083  CB  GLU B  38      15.099 -19.506 -15.026  1.00 98.40           C  
ATOM   5084  HB2 GLU B  38      14.093 -19.392 -14.623  1.00 98.40           H  
ATOM   5085  HB3 GLU B  38      15.551 -18.514 -15.021  1.00 98.40           H  
ATOM   5086  O   GLU B  38      17.371 -19.285 -12.562  1.00 98.40           O  
ATOM   5087  CG  GLU B  38      14.983 -20.021 -16.475  1.00 98.40           C  
ATOM   5088  HG2 GLU B  38      14.088 -19.577 -16.910  1.00 98.40           H  
ATOM   5089  HG3 GLU B  38      14.837 -21.101 -16.469  1.00 98.40           H  
ATOM   5090  CD  GLU B  38      16.166 -19.663 -17.391  1.00 98.40           C  
ATOM   5091  OE1 GLU B  38      16.423 -20.426 -18.344  1.00 98.40           O  
ATOM   5092  OE2 GLU B  38      16.704 -18.530 -17.269  1.00 98.40           O  
ATOM   5093  N   GLY B  39      15.246 -19.516 -11.886  1.00 98.43           N  
ATOM   5094  H   GLY B  39      14.324 -19.862 -12.109  1.00 98.43           H  
ATOM   5095  CA  GLY B  39      15.472 -18.861 -10.595  1.00 98.43           C  
ATOM   5096  HA2 GLY B  39      15.939 -17.889 -10.757  1.00 98.43           H  
ATOM   5097  HA3 GLY B  39      14.509 -18.707 -10.108  1.00 98.43           H  
ATOM   5098  C   GLY B  39      16.366 -19.679  -9.656  1.00 98.43           C  
ATOM   5099  O   GLY B  39      17.247 -19.128  -8.996  1.00 98.43           O  
ATOM   5100  N   PHE B  40      16.177 -21.001  -9.593  1.00 98.21           N  
ATOM   5101  H   PHE B  40      15.463 -21.422 -10.169  1.00 98.21           H  
ATOM   5102  CA  PHE B  40      16.983 -21.858  -8.722  1.00 98.21           C  
ATOM   5103  HA  PHE B  40      17.067 -21.373  -7.749  1.00 98.21           H  
ATOM   5104  C   PHE B  40      18.405 -22.077  -9.242  1.00 98.21           C  
ATOM   5105  CB  PHE B  40      16.304 -23.212  -8.527  1.00 98.21           C  
ATOM   5106  HB2 PHE B  40      16.298 -23.733  -9.485  1.00 98.21           H  
ATOM   5107  HB3 PHE B  40      15.268 -23.065  -8.222  1.00 98.21           H  
ATOM   5108  O   PHE B  40      19.327 -22.211  -8.441  1.00 98.21           O  
ATOM   5109  CG  PHE B  40      16.996 -24.066  -7.483  1.00 98.21           C  
ATOM   5110  CD1 PHE B  40      17.837 -25.126  -7.871  1.00 98.21           C  
ATOM   5111  HD1 PHE B  40      18.007 -25.319  -8.920  1.00 98.21           H  
ATOM   5112  CD2 PHE B  40      16.855 -23.757  -6.118  1.00 98.21           C  
ATOM   5113  HD2 PHE B  40      16.262 -22.907  -5.813  1.00 98.21           H  
ATOM   5114  CE1 PHE B  40      18.493 -25.902  -6.898  1.00 98.21           C  
ATOM   5115  HE1 PHE B  40      19.152 -26.702  -7.200  1.00 98.21           H  
ATOM   5116  CE2 PHE B  40      17.533 -24.512  -5.149  1.00 98.21           C  
ATOM   5117  HE2 PHE B  40      17.464 -24.225  -4.110  1.00 98.21           H  
ATOM   5118  CZ  PHE B  40      18.340 -25.595  -5.535  1.00 98.21           C  
ATOM   5119  HZ  PHE B  40      18.881 -26.158  -4.789  1.00 98.21           H  
ATOM   5120  N   GLU B  41      18.605 -22.126 -10.558  1.00 97.99           N  
ATOM   5121  H   GLU B  41      17.820 -22.047 -11.189  1.00 97.99           H  
ATOM   5122  CA  GLU B  41      19.939 -22.215 -11.146  1.00 97.99           C  
ATOM   5123  HA  GLU B  41      20.441 -23.097 -10.749  1.00 97.99           H  
ATOM   5124  C   GLU B  41      20.777 -20.999 -10.751  1.00 97.99           C  
ATOM   5125  CB  GLU B  41      19.838 -22.368 -12.671  1.00 97.99           C  
ATOM   5126  HB2 GLU B  41      19.260 -23.266 -12.887  1.00 97.99           H  
ATOM   5127  HB3 GLU B  41      19.331 -21.502 -13.096  1.00 97.99           H  
ATOM   5128  O   GLU B  41      21.922 -21.166 -10.333  1.00 97.99           O  
ATOM   5129  CG  GLU B  41      21.234 -22.509 -13.298  1.00 97.99           C  
ATOM   5130  HG2 GLU B  41      21.785 -21.581 -13.151  1.00 97.99           H  
ATOM   5131  HG3 GLU B  41      21.767 -23.301 -12.771  1.00 97.99           H  
ATOM   5132  CD  GLU B  41      21.224 -22.838 -14.796  1.00 97.99           C  
ATOM   5133  OE1 GLU B  41      22.341 -23.051 -15.322  1.00 97.99           O  
ATOM   5134  OE2 GLU B  41      20.131 -22.922 -15.392  1.00 97.99           O  
ATOM   5135  N   MET B  42      20.197 -19.797 -10.786  1.00 98.40           N  
ATOM   5136  H   MET B  42      19.262 -19.718 -11.160  1.00 98.40           H  
ATOM   5137  CA  MET B  42      20.857 -18.597 -10.270  1.00 98.40           C  
ATOM   5138  HA  MET B  42      21.808 -18.473 -10.789  1.00 98.40           H  
ATOM   5139  C   MET B  42      21.181 -18.731  -8.774  1.00 98.40           C  
ATOM   5140  CB  MET B  42      19.997 -17.362 -10.553  1.00 98.40           C  
ATOM   5141  HB2 MET B  42      20.421 -16.518 -10.007  1.00 98.40           H  
ATOM   5142  HB3 MET B  42      18.977 -17.525 -10.205  1.00 98.40           H  
ATOM   5143  O   MET B  42      22.328 -18.520  -8.381  1.00 98.40           O  
ATOM   5144  CG  MET B  42      19.975 -17.006 -12.042  1.00 98.40           C  
ATOM   5145  HG2 MET B  42      19.522 -17.829 -12.595  1.00 98.40           H  
ATOM   5146  HG3 MET B  42      21.001 -16.889 -12.390  1.00 98.40           H  
ATOM   5147  SD  MET B  42      19.063 -15.488 -12.435  1.00 98.40           S  
ATOM   5148  CE  MET B  42      20.056 -14.243 -11.573  1.00 98.40           C  
ATOM   5149  HE1 MET B  42      19.973 -14.382 -10.495  1.00 98.40           H  
ATOM   5150  HE2 MET B  42      19.691 -13.249 -11.829  1.00 98.40           H  
ATOM   5151  HE3 MET B  42      21.101 -14.333 -11.869  1.00 98.40           H  
ATOM   5152  N   LEU B  43      20.240 -19.178  -7.935  1.00 97.72           N  
ATOM   5153  H   LEU B  43      19.301 -19.305  -8.283  1.00 97.72           H  
ATOM   5154  CA  LEU B  43      20.530 -19.406  -6.510  1.00 97.72           C  
ATOM   5155  HA  LEU B  43      20.837 -18.463  -6.058  1.00 97.72           H  
ATOM   5156  C   LEU B  43      21.691 -20.387  -6.301  1.00 97.72           C  
ATOM   5157  CB  LEU B  43      19.290 -19.950  -5.786  1.00 97.72           C  
ATOM   5158  HB2 LEU B  43      18.874 -20.775  -6.365  1.00 97.72           H  
ATOM   5159  HB3 LEU B  43      19.614 -20.355  -4.827  1.00 97.72           H  
ATOM   5160  O   LEU B  43      22.576 -20.131  -5.491  1.00 97.72           O  
ATOM   5161  CG  LEU B  43      18.193 -18.920  -5.508  1.00 97.72           C  
ATOM   5162  HG  LEU B  43      17.898 -18.445  -6.443  1.00 97.72           H
[truncated: 296,631 more chars]
