# Supplementary material for: The effects of nature‐inspired amino acid substitutions on structural and biochemical properties of the E. coli L‐asparaginase EcAIII
Source: Protein Sci. 2023 Jun 1;32(6):e4647. doi: 10.1002/pro.4647 (PMC10204187; doi:10.1002/pro.4647)
Supplement: Supplementary file 6 — DATA S3. Supporting Information. [file PRO-32-e4647-s004.zip › predicted_structures_of_orthologs_PDB_files/L/NZ_SODS01000010.1_989_post.pdb]

ATOM      1  N   MET A   1      20.398  13.379  20.526  1.00 93.25           N  
ATOM      2  H   MET A   1      19.911  13.536  21.397  1.00 93.25           H  
ATOM      3  H2  MET A   1      21.378  13.592  20.639  1.00 93.25           H  
ATOM      4  H3  MET A   1      20.276  12.412  20.260  1.00 93.25           H  
ATOM      5  CA  MET A   1      19.797  14.229  19.483  1.00 93.25           C  
ATOM      6  HA  MET A   1      19.725  15.257  19.838  1.00 93.25           H  
ATOM      7  C   MET A   1      18.405  13.705  19.239  1.00 93.25           C  
ATOM      8  CB  MET A   1      20.632  14.228  18.200  1.00 93.25           C  
ATOM      9  HB2 MET A   1      21.655  14.511  18.450  1.00 93.25           H  
ATOM     10  HB3 MET A   1      20.644  13.230  17.763  1.00 93.25           H  
ATOM     11  O   MET A   1      18.263  12.496  19.167  1.00 93.25           O  
ATOM     12  CG  MET A   1      20.083  15.223  17.175  1.00 93.25           C  
ATOM     13  HG2 MET A   1      19.079  14.915  16.884  1.00 93.25           H  
ATOM     14  HG3 MET A   1      20.021  16.215  17.622  1.00 93.25           H  
ATOM     15  SD  MET A   1      21.076  15.323  15.671  1.00 93.25           S  
ATOM     16  CE  MET A   1      22.525  16.260  16.224  1.00 93.25           C  
ATOM     17  HE1 MET A   1      23.182  16.425  15.371  1.00 93.25           H  
ATOM     18  HE2 MET A   1      23.066  15.700  16.987  1.00 93.25           H  
ATOM     19  HE3 MET A   1      22.209  17.225  16.621  1.00 93.25           H  
ATOM     20  N   TYR A   2      17.409  14.577  19.170  1.00 98.29           N  
ATOM     21  H   TYR A   2      17.581  15.569  19.256  1.00 98.29           H  
ATOM     22  CA  TYR A   2      16.057  14.213  18.763  1.00 98.29           C  
ATOM     23  HA  TYR A   2      16.109  13.328  18.129  1.00 98.29           H  
ATOM     24  C   TYR A   2      15.464  15.345  17.930  1.00 98.29           C  
ATOM     25  CB  TYR A   2      15.186  13.876  19.982  1.00 98.29           C  
ATOM     26  HB2 TYR A   2      15.595  12.986  20.461  1.00 98.29           H  
ATOM     27  HB3 TYR A   2      14.186  13.613  19.638  1.00 98.29           H  
ATOM     28  O   TYR A   2      15.813  16.515  18.130  1.00 98.29           O  
ATOM     29  CG  TYR A   2      15.065  14.981  21.014  1.00 98.29           C  
ATOM     30  CD1 TYR A   2      15.828  14.921  22.197  1.00 98.29           C  
ATOM     31  HD1 TYR A   2      16.477  14.076  22.372  1.00 98.29           H  
ATOM     32  CD2 TYR A   2      14.176  16.053  20.807  1.00 98.29           C  
ATOM     33  HD2 TYR A   2      13.565  16.091  19.917  1.00 98.29           H  
ATOM     34  CE1 TYR A   2      15.716  15.936  23.166  1.00 98.29           C  
ATOM     35  HE1 TYR A   2      16.283  15.873  24.083  1.00 98.29           H  
ATOM     36  CE2 TYR A   2      14.066  17.069  21.772  1.00 98.29           C  
ATOM     37  HE2 TYR A   2      13.371  17.883  21.634  1.00 98.29           H  
ATOM     38  OH  TYR A   2      14.738  18.014  23.867  1.00 98.29           O  
ATOM     39  HH  TYR A   2      15.256  17.841  24.656  1.00 98.29           H  
ATOM     40  CZ  TYR A   2      14.839  17.020  22.947  1.00 98.29           C  
ATOM     41  N   THR A   3      14.578  14.982  17.012  1.00 98.86           N  
ATOM     42  H   THR A   3      14.316  14.008  16.960  1.00 98.86           H  
ATOM     43  CA  THR A   3      13.942  15.895  16.062  1.00 98.86           C  
ATOM     44  HA  THR A   3      13.851  16.885  16.510  1.00 98.86           H  
ATOM     45  C   THR A   3      12.546  15.384  15.742  1.00 98.86           C  
ATOM     46  CB  THR A   3      14.767  16.014  14.768  1.00 98.86           C  
ATOM     47  HB  THR A   3      14.804  15.049  14.264  1.00 98.86           H  
ATOM     48  O   THR A   3      12.352  14.179  15.622  1.00 98.86           O  
ATOM     49  CG2 THR A   3      14.195  17.057  13.817  1.00 98.86           C  
ATOM     50 HG21 THR A   3      13.975  17.982  14.351  1.00 98.86           H  
ATOM     51 HG22 THR A   3      14.933  17.261  13.041  1.00 98.86           H  
ATOM     52 HG23 THR A   3      13.284  16.687  13.349  1.00 98.86           H  
ATOM     53  OG1 THR A   3      16.090  16.439  15.026  1.00 98.86           O  
ATOM     54  HG1 THR A   3      16.521  16.516  14.172  1.00 98.86           H  
ATOM     55  N   ILE A   4      11.583  16.287  15.584  1.00 98.94           N  
ATOM     56  H   ILE A   4      11.803  17.264  15.716  1.00 98.94           H  
ATOM     57  CA  ILE A   4      10.245  15.982  15.078  1.00 98.94           C  
ATOM     58  HA  ILE A   4      10.260  14.982  14.645  1.00 98.94           H  
ATOM     59  C   ILE A   4       9.886  16.953  13.957  1.00 98.94           C  
ATOM     60  CB  ILE A   4       9.203  15.977  16.219  1.00 98.94           C  
ATOM     61  HB  ILE A   4       9.560  15.271  16.968  1.00 98.94           H  
ATOM     62  O   ILE A   4      10.192  18.141  14.051  1.00 98.94           O  
ATOM     63  CG1 ILE A   4       7.855  15.441  15.696  1.00 98.94           C  
ATOM     64 HG12 ILE A   4       7.394  16.167  15.025  1.00 98.94           H  
ATOM     65 HG13 ILE A   4       8.033  14.522  15.137  1.00 98.94           H  
ATOM     66  CG2 ILE A   4       9.053  17.349  16.909  1.00 98.94           C  
ATOM     67 HG21 ILE A   4      10.019  17.691  17.280  1.00 98.94           H  
ATOM     68 HG22 ILE A   4       8.657  18.086  16.210  1.00 98.94           H  
ATOM     69 HG23 ILE A   4       8.370  17.272  17.755  1.00 98.94           H  
ATOM     70  CD1 ILE A   4       6.864  15.108  16.807  1.00 98.94           C  
ATOM     71 HD11 ILE A   4       7.346  14.490  17.565  1.00 98.94           H  
ATOM     72 HD12 ILE A   4       6.488  16.028  17.254  1.00 98.94           H  
ATOM     73 HD13 ILE A   4       6.025  14.555  16.382  1.00 98.94           H  
ATOM     74  N   ALA A   5       9.220  16.460  12.921  1.00 98.97           N  
ATOM     75  H   ALA A   5       9.023  15.470  12.908  1.00 98.97           H  
ATOM     76  CA  ALA A   5       8.536  17.273  11.926  1.00 98.97           C  
ATOM     77  HA  ALA A   5       8.497  18.306  12.271  1.00 98.97           H  
ATOM     78  C   ALA A   5       7.089  16.797  11.783  1.00 98.97           C  
ATOM     79  CB  ALA A   5       9.314  17.246  10.606  1.00 98.97           C  
ATOM     80  HB1 ALA A   5       9.344  16.234  10.203  1.00 98.97           H  
ATOM     81  HB2 ALA A   5       8.833  17.904   9.882  1.00 98.97           H  
ATOM     82  HB3 ALA A   5      10.334  17.591  10.778  1.00 98.97           H  
ATOM     83  O   ALA A   5       6.800  15.618  11.993  1.00 98.97           O  
ATOM     84  N   ILE A   6       6.191  17.710  11.420  1.00 98.95           N  
ATOM     85  H   ILE A   6       6.515  18.652  11.256  1.00 98.95           H  
ATOM     86  CA  ILE A   6       4.770  17.449  11.187  1.00 98.95           C  
ATOM     87  HA  ILE A   6       4.639  16.376  11.046  1.00 98.95           H  
ATOM     88  C   ILE A   6       4.282  18.136   9.908  1.00 98.95           C  
ATOM     89  CB  ILE A   6       3.897  17.869  12.390  1.00 98.95           C  
ATOM     90  HB  ILE A   6       2.876  17.568  12.157  1.00 98.95           H  
ATOM     91  O   ILE A   6       4.839  19.155   9.484  1.00 98.95           O  
ATOM     92  CG1 ILE A   6       3.905  19.399  12.600  1.00 98.95           C  
ATOM     93 HG12 ILE A   6       3.785  19.920  11.650  1.00 98.95           H  
ATOM     94 HG13 ILE A   6       4.859  19.708  13.028  1.00 98.95           H  
ATOM     95  CG2 ILE A   6       4.309  17.128  13.674  1.00 98.95           C  
ATOM     96 HG21 ILE A   6       5.291  17.459  14.011  1.00 98.95           H  
ATOM     97 HG22 ILE A   6       3.582  17.319  14.463  1.00 98.95           H  
ATOM     98 HG23 ILE A   6       4.341  16.056  13.482  1.00 98.95           H  
ATOM     99  CD1 ILE A   6       2.754  19.879  13.479  1.00 98.95           C  
ATOM    100 HD11 ILE A   6       2.881  19.511  14.497  1.00 98.95           H  
ATOM    101 HD12 ILE A   6       1.804  19.530  13.075  1.00 98.95           H  
ATOM    102 HD13 ILE A   6       2.755  20.969  13.488  1.00 98.95           H  
ATOM    103  N   HIS A   7       3.189  17.629   9.340  1.00 98.66           N  
ATOM    104  H   HIS A   7       2.802  16.781   9.731  1.00 98.66           H  
ATOM    105  CA  HIS A   7       2.388  18.342   8.351  1.00 98.66           C  
ATOM    106  HA  HIS A   7       2.653  19.397   8.423  1.00 98.66           H  
ATOM    107  C   HIS A   7       0.893  18.241   8.655  1.00 98.66           C  
ATOM    108  CB  HIS A   7       2.696  17.891   6.914  1.00 98.66           C  
ATOM    109  HB2 HIS A   7       3.762  18.024   6.730  1.00 98.66           H  
ATOM    110  HB3 HIS A   7       2.169  18.545   6.219  1.00 98.66           H  
ATOM    111  O   HIS A   7       0.406  17.225   9.144  1.00 98.66           O  
ATOM    112  CG  HIS A   7       2.309  16.465   6.602  1.00 98.66           C  
ATOM    113  CD2 HIS A   7       3.175  15.425   6.429  1.00 98.66           C  
ATOM    114  HD2 HIS A   7       4.252  15.505   6.445  1.00 98.66           H  
ATOM    115  ND1 HIS A   7       1.046  15.956   6.388  1.00 98.66           N  
ATOM    116  HD1 HIS A   7       0.156  16.427   6.467  1.00 98.66           H  
ATOM    117  CE1 HIS A   7       1.161  14.643   6.130  1.00 98.66           C  
ATOM    118  HE1 HIS A   7       0.341  13.966   5.938  1.00 98.66           H  
ATOM    119  NE2 HIS A   7       2.444  14.271   6.158  1.00 98.66           N  
ATOM    120  N   GLY A   8       0.159  19.292   8.302  1.00 96.82           N  
ATOM    121  H   GLY A   8       0.659  20.081   7.917  1.00 96.82           H  
ATOM    122  CA  GLY A   8      -1.302  19.374   8.337  1.00 96.82           C  
ATOM    123  HA2 GLY A   8      -1.703  18.563   8.946  1.00 96.82           H  
ATOM    124  HA3 GLY A   8      -1.591  20.316   8.803  1.00 96.82           H  
ATOM    125  C   GLY A   8      -1.953  19.304   6.950  1.00 96.82           C  
ATOM    126  O   GLY A   8      -3.138  19.590   6.819  1.00 96.82           O  
ATOM    127  N   GLY A   9      -1.181  18.979   5.910  1.00 94.02           N  
ATOM    128  H   GLY A   9      -0.196  18.840   6.081  1.00 94.02           H  
ATOM    129  CA  GLY A   9      -1.671  18.832   4.539  1.00 94.02           C  
ATOM    130  HA2 GLY A   9      -1.369  17.840   4.201  1.00 94.02           H  
ATOM    131  HA3 GLY A   9      -2.759  18.875   4.509  1.00 94.02           H  
ATOM    132  C   GLY A   9      -1.125  19.868   3.555  1.00 94.02           C  
ATOM    133  O   GLY A   9      -0.819  20.997   3.937  1.00 94.02           O  
ATOM    134  N   SER A  10      -1.005  19.473   2.283  1.00 88.40           N  
ATOM    135  H   SER A  10      -1.202  18.511   2.048  1.00 88.40           H  
ATOM    136  CA  SER A  10      -0.563  20.322   1.158  1.00 88.40           C  
ATOM    137  HA  SER A  10       0.119  21.086   1.532  1.00 88.40           H  
ATOM    138  C   SER A  10      -1.702  21.075   0.448  1.00 88.40           C  
ATOM    139  CB  SER A  10       0.231  19.475   0.159  1.00 88.40           C  
ATOM    140  HB2 SER A  10       0.420  20.046  -0.751  1.00 88.40           H  
ATOM    141  HB3 SER A  10       1.188  19.201   0.603  1.00 88.40           H  
ATOM    142  O   SER A  10      -1.456  21.982  -0.342  1.00 88.40           O  
ATOM    143  OG  SER A  10      -0.496  18.305  -0.170  1.00 88.40           O  
ATOM    144  HG  SER A  10       0.122  17.589  -0.331  1.00 88.40           H  
ATOM    145  N   GLY A  11      -2.964  20.751   0.744  1.00 78.61           N  
ATOM    146  H   GLY A  11      -3.129  19.991   1.388  1.00 78.61           H  
ATOM    147  CA  GLY A  11      -4.128  21.513   0.286  1.00 78.61           C  
ATOM    148  HA2 GLY A  11      -3.976  21.860  -0.737  1.00 78.61           H  
ATOM    149  HA3 GLY A  11      -5.011  20.873   0.306  1.00 78.61           H  
ATOM    150  C   GLY A  11      -4.404  22.716   1.183  1.00 78.61           C  
ATOM    151  O   GLY A  11      -5.352  22.699   1.962  1.00 78.61           O  
ATOM    152  N   THR A  12      -3.568  23.753   1.142  1.00 71.72           N  
ATOM    153  H   THR A  12      -2.782  23.730   0.509  1.00 71.72           H  
ATOM    154  CA  THR A  12      -3.779  24.945   1.981  1.00 71.72           C  
ATOM    155  HA  THR A  12      -4.072  24.608   2.975  1.00 71.72           H  
ATOM    156  C   THR A  12      -4.925  25.813   1.461  1.00 71.72           C  
ATOM    157  CB  THR A  12      -2.497  25.777   2.154  1.00 71.72           C  
ATOM    158  HB  THR A  12      -2.717  26.646   2.774  1.00 71.72           H  
ATOM    159  O   THR A  12      -5.218  25.821   0.264  1.00 71.72           O  
ATOM    160  CG2 THR A  12      -1.384  24.973   2.828  1.00 71.72           C  
ATOM    161 HG21 THR A  12      -1.698  24.664   3.825  1.00 71.72           H  
ATOM    162 HG22 THR A  12      -0.495  25.597   2.919  1.00 71.72           H  
ATOM    163 HG23 THR A  12      -1.142  24.090   2.236  1.00 71.72           H  
ATOM    164  OG1 THR A  12      -1.991  26.218   0.917  1.00 71.72           O  
ATOM    165  HG1 THR A  12      -2.637  26.806   0.520  1.00 71.72           H  
ATOM    166  N   ILE A  13      -5.538  26.614   2.343  1.00 75.95           N  
ATOM    167  H   ILE A  13      -5.282  26.546   3.318  1.00 75.95           H  
ATOM    168  CA  ILE A  13      -6.258  27.812   1.877  1.00 75.95           C  
ATOM    169  HA  ILE A  13      -7.063  27.498   1.214  1.00 75.95           H  
ATOM    170  C   ILE A  13      -5.263  28.646   1.072  1.00 75.95           C  
ATOM    171  CB  ILE A  13      -6.858  28.661   3.024  1.00 75.95           C  
ATOM    172  HB  ILE A  13      -6.050  29.013   3.666  1.00 75.95           H  
ATOM    173  O   ILE A  13      -4.115  28.801   1.498  1.00 75.95           O  
ATOM    174  CG1 ILE A  13      -7.837  27.834   3.871  1.00 75.95           C  
ATOM    175 HG12 ILE A  13      -7.307  26.967   4.266  1.00 75.95           H  
ATOM    176 HG13 ILE A  13      -8.653  27.518   3.221  1.00 75.95           H  
ATOM    177  CG2 ILE A  13      -7.608  29.877   2.448  1.00 75.95           C  
ATOM    178 HG21 ILE A  13      -8.055  30.477   3.240  1.00 75.95           H  
ATOM    179 HG22 ILE A  13      -8.392  29.558   1.761  1.00 75.95           H  
ATOM    180 HG23 ILE A  13      -6.921  30.535   1.915  1.00 75.95           H  
ATOM    181  CD1 ILE A  13      -8.468  28.552   5.066  1.00 75.95           C  
ATOM    182 HD11 ILE A  13      -9.199  29.285   4.726  1.00 75.95           H  
ATOM    183 HD12 ILE A  13      -7.695  29.054   5.648  1.00 75.95           H  
ATOM    184 HD13 ILE A  13      -8.986  27.825   5.691  1.00 75.95           H  
ATOM    185  N   SER A  14      -5.689  29.165  -0.078  1.00 83.29           N  
ATOM    186  H   SER A  14      -6.637  29.001  -0.386  1.00 83.29           H  
ATOM    187  CA  SER A  14      -4.815  30.001  -0.895  1.00 83.29           C  
ATOM    188  HA  SER A  14      -3.936  29.411  -1.155  1.00 83.29           H  
ATOM    189  C   SER A  14      -4.350  31.229  -0.113  1.00 83.29           C  
ATOM    190  CB  SER A  14      -5.485  30.407  -2.209  1.00 83.29           C  
ATOM    191  HB2 SER A  14      -5.850  29.521  -2.728  1.00 83.29           H  
ATOM    192  HB3 SER A  14      -4.742  30.889  -2.845  1.00 83.29           H  
ATOM    193  O   SER A  14      -5.072  31.785   0.726  1.00 83.29           O  
ATOM    194  OG  SER A  14      -6.543  31.321  -1.979  1.00 83.29           O  
ATOM    195  HG  SER A  14      -7.356  30.835  -1.824  1.00 83.29           H  
ATOM    196  N   ARG A  15      -3.137  31.703  -0.405  1.00 85.25           N  
ATOM    197  H   ARG A  15      -2.614  31.230  -1.128  1.00 85.25           H  
ATOM    198  CA  ARG A  15      -2.541  32.827   0.338  1.00 85.25           C  
ATOM    199  HA  ARG A  15      -2.518  32.564   1.396  1.00 85.25           H  
ATOM    200  C   ARG A  15      -3.366  34.112   0.241  1.00 85.25           C  
ATOM    201  CB  ARG A  15      -1.107  33.031  -0.160  1.00 85.25           C  
ATOM    202  HB2 ARG A  15      -1.127  33.380  -1.192  1.00 85.25           H  
ATOM    203  HB3 ARG A  15      -0.593  32.070  -0.136  1.00 85.25           H  
ATOM    204  O   ARG A  15      -3.287  34.963   1.119  1.00 85.25           O  
ATOM    205  CG  ARG A  15      -0.329  34.028   0.708  1.00 85.25           C  
ATOM    206  HG2 ARG A  15      -0.756  35.027   0.610  1.00 85.25           H  
ATOM    207  HG3 ARG A  15      -0.375  33.714   1.751  1.00 85.25           H  
ATOM    208  CD  ARG A  15       1.128  34.067   0.252  1.00 85.25           C  
ATOM    209  HD2 ARG A  15       1.531  33.056   0.317  1.00 85.25           H  
ATOM    210  HD3 ARG A  15       1.167  34.392  -0.787  1.00 85.25           H  
ATOM    211  NE  ARG A  15       1.934  34.974   1.089  1.00 85.25           N  
ATOM    212  HE  ARG A  15       1.429  35.536   1.759  1.00 85.25           H  
ATOM    213  NH1 ARG A  15       3.987  34.306   0.300  1.00 85.25           N  
ATOM    214 HH11 ARG A  15       4.971  34.158   0.470  1.00 85.25           H  
ATOM    215 HH12 ARG A  15       3.534  33.641  -0.311  1.00 85.25           H  
ATOM    216  NH2 ARG A  15       3.871  35.805   1.948  1.00 85.25           N  
ATOM    217 HH21 ARG A  15       4.881  35.784   1.972  1.00 85.25           H  
ATOM    218 HH22 ARG A  15       3.345  36.327   2.635  1.00 85.25           H  
ATOM    219  CZ  ARG A  15       3.255  35.030   1.102  1.00 85.25           C  
ATOM    220  N   SER A  16      -4.143  34.255  -0.830  1.00 85.34           N  
ATOM    221  H   SER A  16      -4.205  33.463  -1.454  1.00 85.34           H  
ATOM    222  CA  SER A  16      -5.008  35.418  -1.058  1.00 85.34           C  
ATOM    223  HA  SER A  16      -4.513  36.295  -0.643  1.00 85.34           H  
ATOM    224  C   SER A  16      -6.367  35.341  -0.353  1.00 85.34           C  
ATOM    225  CB  SER A  16      -5.176  35.671  -2.560  1.00 85.34           C  
ATOM    226  HB2 SER A  16      -4.198  35.868  -2.997  1.00 85.34           H  
ATOM    227  HB3 SER A  16      -5.789  36.561  -2.699  1.00 85.34           H  
ATOM    228  O   SER A  16      -7.069  36.348  -0.298  1.00 85.34           O  
ATOM    229  OG  SER A  16      -5.788  34.590  -3.244  1.00 85.34           O  
ATOM    230  HG  SER A  16      -5.311  33.770  -3.097  1.00 85.34           H  
ATOM    231  N   GLU A  17      -6.739  34.179   0.189  1.00 84.46           N  
ATOM    232  H   GLU A  17      -6.126  33.381   0.099  1.00 84.46           H  
ATOM    233  CA  GLU A  17      -8.054  33.941   0.799  1.00 84.46           C  
ATOM    234  HA  GLU A  17      -8.695  34.813   0.671  1.00 84.46           H  
ATOM    235  C   GLU A  17      -7.995  33.673   2.298  1.00 84.46           C  
ATOM    236  CB  GLU A  17      -8.717  32.750   0.106  1.00 84.46           C  
ATOM    237  HB2 GLU A  17      -8.024  31.909   0.105  1.00 84.46           H  
ATOM    238  HB3 GLU A  17      -9.616  32.458   0.650  1.00 84.46           H  
ATOM    239  O   GLU A  17      -9.002  33.850   2.982  1.00 84.46           O  
ATOM    240  CG  GLU A  17      -9.115  33.135  -1.320  1.00 84.46           C  
ATOM    241  HG2 GLU A  17      -8.273  33.597  -1.837  1.00 84.46           H  
ATOM    242  HG3 GLU A  17      -9.912  33.876  -1.266  1.00 84.46           H  
ATOM    243  CD  GLU A  17      -9.588  31.955  -2.156  1.00 84.46           C  
ATOM    244  OE1 GLU A  17     -10.036  32.253  -3.286  1.00 84.46           O  
ATOM    245  OE2 GLU A  17      -9.478  30.787  -1.724  1.00 84.46           O  
ATOM    246  N   ILE A  18      -6.839  33.249   2.814  1.00 88.08           N  
ATOM    247  H   ILE A  18      -6.053  33.100   2.197  1.00 88.08           H  
ATOM    248  CA  ILE A  18      -6.687  32.964   4.236  1.00 88.08           C  
ATOM    249  HA  ILE A  18      -7.516  32.313   4.512  1.00 88.08           H  
ATOM    250  C   ILE A  18      -6.830  34.247   5.057  1.00 88.08           C  
ATOM    251  CB  ILE A  18      -5.382  32.186   4.506  1.00 88.08           C  
ATOM    252  HB  ILE A  18      -5.336  31.375   3.780  1.00 88.08           H  
ATOM    253  O   ILE A  18      -6.152  35.249   4.816  1.00 88.08           O  
ATOM    254  CG1 ILE A  18      -5.441  31.551   5.910  1.00 88.08           C  
ATOM    255 HG12 ILE A  18      -6.406  31.060   6.034  1.00 88.08           H  
ATOM    256 HG13 ILE A  18      -5.355  32.328   6.669  1.00 88.08           H  
ATOM    257  CG2 ILE A  18      -4.118  33.044   4.318  1.00 88.08           C  
ATOM    258 HG21 ILE A  18      -4.041  33.791   5.108  1.00 88.08           H  
ATOM    259 HG22 ILE A  18      -4.149  33.553   3.354  1.00 88.08           H  
ATOM    260 HG23 ILE A  18      -3.227  32.419   4.354  1.00 88.08           H  
ATOM    261  CD1 ILE A  18      -4.352  30.496   6.145  1.00 88.08           C  
ATOM    262 HD11 ILE A  18      -3.367  30.962   6.166  1.00 88.08           H  
ATOM    263 HD12 ILE A  18      -4.381  29.747   5.354  1.00 88.08           H  
ATOM    264 HD13 ILE A  18      -4.531  30.003   7.100  1.00 88.08           H  
ATOM    265  N   THR A  19      -7.723  34.225   6.044  1.00 91.95           N  
ATOM    266  H   THR A  19      -8.298  33.405   6.176  1.00 91.95           H  
ATOM    267  CA  THR A  19      -7.828  35.343   6.986  1.00 91.95           C  
ATOM    268  HA  THR A  19      -7.675  36.256   6.412  1.00 91.95           H  
ATOM    269  C   THR A  19      -6.729  35.251   8.048  1.00 91.95           C  
ATOM    270  CB  THR A  19      -9.213  35.476   7.634  1.00 91.95           C  
ATOM    271  HB  THR A  19      -9.259  36.449   8.123  1.00 91.95           H  
ATOM    272  O   THR A  19      -6.273  34.147   8.365  1.00 91.95           O  
ATOM    273  CG2 THR A  19     -10.351  35.404   6.617  1.00 91.95           C  
ATOM    274 HG21 THR A  19     -11.297  35.630   7.110  1.00 91.95           H  
ATOM    275 HG22 THR A  19     -10.179  36.130   5.822  1.00 91.95           H  
ATOM    276 HG23 THR A  19     -10.406  34.406   6.180  1.00 91.95           H  
ATOM    277  OG1 THR A  19      -9.437  34.496   8.619  1.00 91.95           O  
ATOM    278  HG1 THR A  19      -9.982  34.918   9.288  1.00 91.95           H  
ATOM    279  N   PRO A  20      -6.314  36.375   8.658  1.00 95.15           N  
ATOM    280  CA  PRO A  20      -5.365  36.351   9.770  1.00 95.15           C  
ATOM    281  HA  PRO A  20      -4.400  36.001   9.402  1.00 95.15           H  
ATOM    282  C   PRO A  20      -5.819  35.446  10.924  1.00 95.15           C  
ATOM    283  CB  PRO A  20      -5.244  37.810  10.223  1.00 95.15           C  
ATOM    284  HB2 PRO A  20      -4.242  38.035  10.587  1.00 95.15           H  
ATOM    285  HB3 PRO A  20      -5.986  38.031  10.991  1.00 95.15           H  
ATOM    286  O   PRO A  20      -5.003  34.746  11.524  1.00 95.15           O  
ATOM    287  CG  PRO A  20      -5.581  38.603   8.962  1.00 95.15           C  
ATOM    288  HG2 PRO A  20      -5.948  39.602   9.197  1.00 95.15           H  
ATOM    289  HG3 PRO A  20      -4.705  38.652   8.315  1.00 95.15           H  
ATOM    290  CD  PRO A  20      -6.657  37.745   8.305  1.00 95.15           C  
ATOM    291  HD2 PRO A  20      -6.644  37.905   7.227  1.00 95.15           H  
ATOM    292  HD3 PRO A  20      -7.632  37.996   8.721  1.00 95.15           H  
ATOM    293  N   GLU A  21      -7.122  35.419  11.215  1.00 95.06           N  
ATOM    294  H   GLU A  21      -7.732  36.097  10.781  1.00 95.06           H  
ATOM    295  CA  GLU A  21      -7.713  34.524  12.209  1.00 95.06           C  
ATOM    296  HA  GLU A  21      -7.190  34.652  13.157  1.00 95.06           H  
ATOM    297  C   GLU A  21      -7.555  33.052  11.814  1.00 95.06           C  
ATOM    298  CB  GLU A  21      -9.200  34.852  12.427  1.00 95.06           C  
ATOM    299  HB2 GLU A  21      -9.624  34.059  13.044  1.00 95.06           H  
ATOM    300  HB3 GLU A  21      -9.732  34.838  11.476  1.00 95.06           H  
ATOM    301  O   GLU A  21      -7.105  32.257  12.636  1.00 95.06           O  
ATOM    302  CG  GLU A  21      -9.460  36.178  13.163  1.00 95.06           C  
ATOM    303  HG2 GLU A  21      -8.862  36.189  14.074  1.00 95.06           H  
ATOM    304  HG3 GLU A  21     -10.508  36.194  13.462  1.00 95.06           H  
ATOM    305  CD  GLU A  21      -9.176  37.444  12.337  1.00 95.06           C  
ATOM    306  OE1 GLU A  21      -8.971  38.500  12.976  1.00 95.06           O  
ATOM    307  OE2 GLU A  21      -9.142  37.349  11.085  1.00 95.06           O  
ATOM    308  N   GLN A  22      -7.853  32.688  10.562  1.00 90.98           N  
ATOM    309  H   GLN A  22      -8.145  33.396   9.903  1.00 90.98           H  
ATOM    310  CA  GLN A  22      -7.673  31.319  10.072  1.00 90.98           C  
ATOM    311  HA  GLN A  22      -8.226  30.630  10.712  1.00 90.98           H  
ATOM    312  C   GLN A  22      -6.203  30.901  10.108  1.00 90.98           C  
ATOM    313  CB  GLN A  22      -8.187  31.202   8.634  1.00 90.98           C  
ATOM    314  HB2 GLN A  22      -7.816  30.275   8.198  1.00 90.98           H  
ATOM    315  HB3 GLN A  22      -7.788  32.032   8.051  1.00 90.98           H  
ATOM    316  O   GLN A  22      -5.885  29.822  10.600  1.00 90.98           O  
ATOM    317  CG  GLN A  22      -9.717  31.188   8.538  1.00 90.98           C  
ATOM    318  HG2 GLN A  22     -10.140  32.031   9.084  1.00 90.98           H  
ATOM    319  HG3 GLN A  22     -10.089  30.270   8.994  1.00 90.98           H  
ATOM    320  CD  GLN A  22     -10.189  31.258   7.090  1.00 90.98           C  
ATOM    321  NE2 GLN A  22     -11.402  30.843   6.802  1.00 90.98           N  
ATOM    322 HE21 GLN A  22     -11.673  30.961   5.836  1.00 90.98           H  
ATOM    323 HE22 GLN A  22     -12.037  30.552   7.531  1.00 90.98           H  
ATOM    324  OE1 GLN A  22      -9.485  31.672   6.183  1.00 90.98           O  
ATOM    325  N   GLU A  23      -5.291  31.748   9.623  1.00 93.70           N  
ATOM    326  H   GLU A  23      -5.604  32.623   9.226  1.00 93.70           H  
ATOM    327  CA  GLU A  23      -3.853  31.474   9.681  1.00 93.70           C  
ATOM    328  HA  GLU A  23      -3.647  30.553   9.135  1.00 93.70           H  
ATOM    329  C   GLU A  23      -3.395  31.235  11.123  1.00 93.70           C  
ATOM    330  CB  GLU A  23      -3.059  32.613   9.010  1.00 93.70           C  
ATOM    331  HB2 GLU A  23      -3.345  33.573   9.441  1.00 93.70           H  
ATOM    332  HB3 GLU A  23      -3.295  32.618   7.946  1.00 93.70           H  
ATOM    333  O   GLU A  23      -2.658  30.282  11.388  1.00 93.70           O  
ATOM    334  CG  GLU A  23      -1.548  32.399   9.206  1.00 93.70           C  
ATOM    335  HG2 GLU A  23      -1.328  31.339   9.073  1.00 93.70           H  
ATOM    336  HG3 GLU A  23      -1.295  32.648  10.237  1.00 93.70           H  
ATOM    337  CD  GLU A  23      -0.620  33.200   8.284  1.00 93.70           C  
ATOM    338  OE1 GLU A  23       0.612  32.960   8.414  1.00 93.70           O  
ATOM    339  OE2 GLU A  23      -1.102  34.025   7.482  1.00 93.70           O  
ATOM    340  N   LYS A  24      -3.868  32.050  12.070  1.00 96.29           N  
ATOM    341  H   LYS A  24      -4.470  32.810  11.788  1.00 96.29           H  
ATOM    342  CA  LYS A  24      -3.569  31.874  13.492  1.00 96.29           C  
ATOM    343  HA  LYS A  24      -2.485  31.849  13.610  1.00 96.29           H  
ATOM    344  C   LYS A  24      -4.095  30.542  14.033  1.00 96.29           C  
ATOM    345  CB  LYS A  24      -4.124  33.076  14.261  1.00 96.29           C  
ATOM    346  HB2 LYS A  24      -3.735  33.991  13.815  1.00 96.29           H  
ATOM    347  HB3 LYS A  24      -5.211  33.087  14.181  1.00 96.29           H  
ATOM    348  O   LYS A  24      -3.360  29.878  14.759  1.00 96.29           O  
ATOM    349  CG  LYS A  24      -3.722  33.034  15.737  1.00 96.29           C  
ATOM    350  HG2 LYS A  24      -2.635  33.060  15.821  1.00 96.29           H  
ATOM    351  HG3 LYS A  24      -4.095  32.120  16.199  1.00 96.29           H  
ATOM    352  CD  LYS A  24      -4.325  34.232  16.467  1.00 96.29           C  
ATOM    353  HD2 LYS A  24      -5.408  34.209  16.346  1.00 96.29           H  
ATOM    354  HD3 LYS A  24      -3.934  35.155  16.038  1.00 96.29           H  
ATOM    355  CE  LYS A  24      -3.968  34.145  17.951  1.00 96.29           C  
ATOM    356  HE2 LYS A  24      -4.288  33.171  18.322  1.00 96.29           H  
ATOM    357  HE3 LYS A  24      -2.885  34.203  18.055  1.00 96.29           H  
ATOM    358  NZ  LYS A  24      -4.632  35.228  18.712  1.00 96.29           N  
ATOM    359  HZ1 LYS A  24      -4.401  35.160  19.693  1.00 96.29           H  
ATOM    360  HZ2 LYS A  24      -5.633  35.145  18.607  1.00 96.29           H  
ATOM    361  HZ3 LYS A  24      -4.347  36.129  18.356  1.00 96.29           H  
ATOM    362  N   GLU A  25      -5.313  30.134  13.675  1.00 94.68           N  
ATOM    363  H   GLU A  25      -5.872  30.743  13.095  1.00 94.68           H  
ATOM    364  CA  GLU A  25      -5.884  28.838  14.075  1.00 94.68           C  
ATOM    365  HA  GLU A  25      -5.874  28.758  15.162  1.00 94.68           H  
ATOM    366  C   GLU A  25      -5.061  27.660  13.534  1.00 94.68           C  
ATOM    367  CB  GLU A  25      -7.339  28.707  13.592  1.00 94.68           C  
ATOM    368  HB2 GLU A  25      -7.645  27.665  13.693  1.00 94.68           H  
ATOM    369  HB3 GLU A  25      -7.391  28.971  12.535  1.00 94.68           H  
ATOM    370  O   GLU A  25      -4.714  26.756  14.293  1.00 94.68           O  
ATOM    371  CG  GLU A  25      -8.332  29.565  14.390  1.00 94.68           C  
ATOM    372  HG2 GLU A  25      -8.287  29.251  15.433  1.00 94.68           H  
ATOM    373  HG3 GLU A  25      -8.031  30.611  14.349  1.00 94.68           H  
ATOM    374  CD  GLU A  25      -9.779  29.430  13.879  1.00 94.68           C  
ATOM    375  OE1 GLU A  25     -10.707  29.656  14.682  1.00 94.68           O  
ATOM    376  OE2 GLU A  25     -10.002  29.067  12.696  1.00 94.68           O  
ATOM    377  N   TYR A  26      -4.682  27.684  12.251  1.00 94.54           N  
ATOM    378  H   TYR A  26      -5.011  28.436  11.663  1.00 94.54           H  
ATOM    379  CA  TYR A  26      -3.836  26.635  11.671  1.00 94.54           C  
ATOM    380  HA  TYR A  26      -4.306  25.668  11.850  1.00 94.54           H  
ATOM    381  C   TYR A  26      -2.457  26.585  12.331  1.00 94.54           C  
ATOM    382  CB  TYR A  26      -3.684  26.830  10.157  1.00 94.54           C  
ATOM    383  HB2 TYR A  26      -2.852  26.216   9.813  1.00 94.54           H  
ATOM    384  HB3 TYR A  26      -3.429  27.869   9.949  1.00 94.54           H  
ATOM    385  O   TYR A  26      -1.980  25.505  12.676  1.00 94.54           O  
ATOM    386  CG  TYR A  26      -4.902  26.423   9.355  1.00 94.54           C  
ATOM    387  CD1 TYR A  26      -5.257  25.064   9.260  1.00 94.54           C  
ATOM    388  HD1 TYR A  26      -4.666  24.312   9.763  1.00 94.54           H  
ATOM    389  CD2 TYR A  26      -5.667  27.392   8.683  1.00 94.54           C  
ATOM    390  HD2 TYR A  26      -5.382  28.433   8.734  1.00 94.54           H  
ATOM    391  CE1 TYR A  26      -6.377  24.676   8.500  1.00 94.54           C  
ATOM    392  HE1 TYR A  26      -6.646  23.634   8.408  1.00 94.54           H  
ATOM    393  CE2 TYR A  26      -6.814  27.016   7.963  1.00 94.54           C  
ATOM    394  HE2 TYR A  26      -7.423  27.774   7.495  1.00 94.54           H  
ATOM    395  OH  TYR A  26      -8.270  25.289   7.158  1.00 94.54           O  
ATOM    396  HH  TYR A  26      -8.694  26.042   6.740  1.00 94.54           H  
ATOM    397  CZ  TYR A  26      -7.169  25.654   7.865  1.00 94.54           C  
ATOM    398  N   ARG A  27      -1.819  27.741  12.556  1.00 97.04           N  
ATOM    399  H   ARG A  27      -2.260  28.596  12.248  1.00 97.04           H  
ATOM    400  CA  ARG A  27      -0.529  27.812  13.261  1.00 97.04           C  
ATOM    401  HA  ARG A  27       0.191  27.164  12.762  1.00 97.04           H  
ATOM    402  C   ARG A  27      -0.634  27.283  14.684  1.00 97.04           C  
ATOM    403  CB  ARG A  27       0.001  29.249  13.271  1.00 97.04           C  
ATOM    404  HB2 ARG A  27      -0.791  29.932  13.580  1.00 97.04           H  
ATOM    405  HB3 ARG A  27       0.817  29.319  13.990  1.00 97.04           H  
ATOM    406  O   ARG A  27       0.252  26.555  15.109  1.00 97.04           O  
ATOM    407  CG  ARG A  27       0.535  29.651  11.895  1.00 97.04           C  
ATOM    408  HG2 ARG A  27      -0.248  29.558  11.143  1.00 97.04           H  
ATOM    409  HG3 ARG A  27       1.356  28.988  11.624  1.00 97.04           H  
ATOM    410  CD  ARG A  27       1.030  31.099  11.931  1.00 97.04           C  
ATOM    411  HD2 ARG A  27       0.186  31.748  12.162  1.00 97.04           H  
ATOM    412  HD3 ARG A  27       1.774  31.214  12.719  1.00 97.04           H  
ATOM    413  NE  ARG A  27       1.599  31.502  10.636  1.00 97.04           N  
ATOM    414  HE  ARG A  27       1.020  32.051  10.016  1.00 97.04           H  
ATOM    415  NH1 ARG A  27       3.653  30.504  10.825  1.00 97.04           N  
ATOM    416 HH11 ARG A  27       3.410  30.194  11.755  1.00 97.04           H  
ATOM    417 HH12 ARG A  27       4.530  30.190  10.435  1.00 97.04           H  
ATOM    418  NH2 ARG A  27       3.074  31.644   8.964  1.00 97.04           N  
ATOM    419 HH21 ARG A  27       2.355  32.195   8.515  1.00 97.04           H  
ATOM    420 HH22 ARG A  27       3.996  31.531   8.569  1.00 97.04           H  
ATOM    421  CZ  ARG A  27       2.784  31.208  10.151  1.00 97.04           C  
ATOM    422  N   GLN A  28      -1.717  27.594  15.391  1.00 98.03           N  
ATOM    423  H   GLN A  28      -2.404  28.211  14.982  1.00 98.03           H  
ATOM    424  CA  GLN A  28      -1.969  27.057  16.724  1.00 98.03           C  
ATOM    425  HA  GLN A  28      -1.120  27.301  17.362  1.00 98.03           H  
ATOM    426  C   GLN A  28      -2.103  25.529  16.703  1.00 98.03           C  
ATOM    427  CB  GLN A  28      -3.223  27.724  17.303  1.00 98.03           C  
ATOM    428  HB2 GLN A  28      -3.058  28.800  17.364  1.00 98.03           H  
ATOM    429  HB3 GLN A  28      -4.073  27.540  16.646  1.00 98.03           H  
ATOM    430  O   GLN A  28      -1.509  24.868  17.551  1.00 98.03           O  
ATOM    431  CG  GLN A  28      -3.555  27.187  18.701  1.00 98.03           C  
ATOM    432  HG2 GLN A  28      -3.692  26.106  18.658  1.00 98.03           H  
ATOM    433  HG3 GLN A  28      -2.729  27.401  19.379  1.00 98.03           H  
ATOM    434  CD  GLN A  28      -4.833  27.775  19.278  1.00 98.03           C  
ATOM    435  NE2 GLN A  28      -5.299  27.237  20.380  1.00 98.03           N  
ATOM    436 HE21 GLN A  28      -4.896  26.367  20.698  1.00 98.03           H  
ATOM    437 HE22 GLN A  28      -6.200  27.579  20.683  1.00 98.03           H  
ATOM    438  OE1 GLN A  28      -5.433  28.712  18.780  1.00 98.03           O  
ATOM    439  N   GLY A  29      -2.846  24.964  15.749  1.00 97.91           N  
ATOM    440  H   GLY A  29      -3.362  25.553  15.112  1.00 97.91           H  
ATOM    441  CA  GLY A  29      -2.968  23.511  15.610  1.00 97.91           C  
ATOM    442  HA2 GLY A  29      -3.378  23.088  16.527  1.00 97.91           H  
ATOM    443  HA3 GLY A  29      -3.658  23.300  14.794  1.00 97.91           H  
ATOM    444  C   GLY A  29      -1.623  22.830  15.317  1.00 97.91           C  
ATOM    445  O   GLY A  29      -1.313  21.795  15.903  1.00 97.91           O  
ATOM    446  N   LEU A  30      -0.783  23.449  14.479  1.00 98.51           N  
ATOM    447  H   LEU A  30      -1.103  24.290  14.019  1.00 98.51           H  
ATOM    448  CA  LEU A  30       0.581  22.975  14.210  1.00 98.51           C  
ATOM    449  HA  LEU A  30       0.535  21.919  13.944  1.00 98.51           H  
ATOM    450  C   LEU A  30       1.487  23.067  15.450  1.00 98.51           C  
ATOM    451  CB  LEU A  30       1.194  23.770  13.040  1.00 98.51           C  
ATOM    452  HB2 LEU A  30       1.123  24.832  13.277  1.00 98.51           H  
ATOM    453  HB3 LEU A  30       2.253  23.522  12.969  1.00 98.51           H  
ATOM    454  O   LEU A  30       2.203  22.116  15.750  1.00 98.51           O  
ATOM    455  CG  LEU A  30       0.546  23.522  11.667  1.00 98.51           C  
ATOM    456  HG  LEU A  30      -0.532  23.666  11.738  1.00 98.51           H  
ATOM    457  CD1 LEU A  30       1.085  24.529  10.648  1.00 98.51           C  
ATOM    458 HD11 LEU A  30       0.917  25.543  11.012  1.00 98.51           H  
ATOM    459 HD12 LEU A  30       2.152  24.369  10.490  1.00 98.51           H  
ATOM    460 HD13 LEU A  30       0.559  24.415   9.700  1.00 98.51           H  
ATOM    461  CD2 LEU A  30       0.810  22.106  11.149  1.00 98.51           C  
ATOM    462 HD21 LEU A  30       0.360  21.976  10.165  1.00 98.51           H  
ATOM    463 HD22 LEU A  30       0.357  21.376  11.819  1.00 98.51           H  
ATOM    464 HD23 LEU A  30       1.882  21.922  11.086  1.00 98.51           H  
ATOM    465  N   GLU A  31       1.445  24.180  16.186  1.00 98.56           N  
ATOM    466  H   GLU A  31       0.866  24.943  15.868  1.00 98.56           H  
ATOM    467  CA  GLU A  31       2.183  24.361  17.446  1.00 98.56           C  
ATOM    468  HA  GLU A  31       3.255  24.260  17.273  1.00 98.56           H  
ATOM    469  C   GLU A  31       1.788  23.299  18.480  1.00 98.56           C  
ATOM    470  CB  GLU A  31       1.907  25.764  18.020  1.00 98.56           C  
ATOM    471  HB2 GLU A  31       0.835  25.948  17.958  1.00 98.56           H  
ATOM    472  HB3 GLU A  31       2.152  25.782  19.082  1.00 98.56           H  
ATOM    473  O   GLU A  31       2.660  22.662  19.064  1.00 98.56           O  
ATOM    474  CG  GLU A  31       2.625  26.917  17.291  1.00 98.56           C  
ATOM    475  HG2 GLU A  31       2.773  26.649  16.245  1.00 98.56           H  
ATOM    476  HG3 GLU A  31       1.953  27.775  17.303  1.00 98.56           H  
ATOM    477  CD  GLU A  31       3.963  27.373  17.905  1.00 98.56           C  
ATOM    478  OE1 GLU A  31       4.589  28.267  17.291  1.00 98.56           O  
ATOM    479  OE2 GLU A  31       4.368  26.857  18.970  1.00 98.56           O  
ATOM    480  N   GLN A  32       0.487  23.042  18.659  1.00 98.80           N  
ATOM    481  H   GLN A  32      -0.185  23.579  18.129  1.00 98.80           H  
ATOM    482  CA  GLN A  32      -0.009  22.024  19.593  1.00 98.80           C  
ATOM    483  HA  GLN A  32       0.374  22.245  20.589  1.00 98.80           H  
ATOM    484  C   GLN A  32       0.486  20.619  19.234  1.00 98.80           C  
ATOM    485  CB  GLN A  32      -1.545  22.044  19.629  1.00 98.80           C  
ATOM    486  HB2 GLN A  32      -1.938  22.064  18.613  1.00 98.80           H  
ATOM    487  HB3 GLN A  32      -1.898  21.135  20.116  1.00 98.80           H  
ATOM    488  O   GLN A  32       0.963  19.893  20.107  1.00 98.80           O  
ATOM    489  CG  GLN A  32      -2.077  23.247  20.419  1.00 98.80           C  
ATOM    490  HG2 GLN A  32      -1.706  23.186  21.442  1.00 98.80           H  
ATOM    491  HG3 GLN A  32      -1.700  24.173  19.984  1.00 98.80           H  
ATOM    492  CD  GLN A  32      -3.600  23.317  20.464  1.00 98.80           C  
ATOM    493  NE2 GLN A  32      -4.156  24.304  21.136  1.00 98.80           N  
ATOM    494 HE21 GLN A  32      -3.561  24.872  21.721  1.00 98.80           H  
ATOM    495 HE22 GLN A  32      -5.149  24.175  21.266  1.00 98.80           H  
ATOM    496  OE1 GLN A  32      -4.341  22.497  19.958  1.00 98.80           O  
ATOM    497  N   ALA A  33       0.430  20.252  17.953  1.00 98.89           N  
ATOM    498  H   ALA A  33      -0.001  20.875  17.284  1.00 98.89           H  
ATOM    499  CA  ALA A  33       0.908  18.956  17.489  1.00 98.89           C  
ATOM    500  HA  ALA A  33       0.465  18.179  18.111  1.00 98.89           H  
ATOM    501  C   ALA A  33       2.434  18.809  17.613  1.00 98.89           C  
ATOM    502  CB  ALA A  33       0.417  18.772  16.057  1.00 98.89           C  
ATOM    503  HB1 ALA A  33      -0.672  18.750  16.059  1.00 98.89           H  
ATOM    504  HB2 ALA A  33       0.801  17.834  15.655  1.00 98.89           H  
ATOM    505  HB3 ALA A  33       0.747  19.604  15.436  1.00 98.89           H  
ATOM    506  O   ALA A  33       2.920  17.757  18.041  1.00 98.89           O  
ATOM    507  N   LEU A  34       3.195  19.867  17.304  1.00 98.68           N  
ATOM    508  H   LEU A  34       2.743  20.702  16.958  1.00 98.68           H  
ATOM    509  CA  LEU A  34       4.639  19.900  17.543  1.00 98.68           C  
ATOM    510  HA  LEU A  34       5.094  19.048  17.037  1.00 98.68           H  
ATOM    511  C   LEU A  34       4.961  19.744  19.025  1.00 98.68           C  
ATOM    512  CB  LEU A  34       5.253  21.217  17.035  1.00 98.68           C  
ATOM    513  HB2 LEU A  34       6.172  21.413  17.588  1.00 98.68           H  
ATOM    514  HB3 LEU A  34       4.566  22.033  17.253  1.00 98.68           H  
ATOM    515  O   LEU A  34       5.815  18.932  19.368  1.00 98.68           O  
ATOM    516  CG  LEU A  34       5.599  21.224  15.544  1.00 98.68           C  
ATOM    517  HG  LEU A  34       4.713  20.964  14.965  1.00 98.68           H  
ATOM    518  CD1 LEU A  34       6.040  22.630  15.153  1.00 98.68           C  
ATOM    519 HD11 LEU A  34       5.231  23.327  15.370  1.00 98.68           H  
ATOM    520 HD12 LEU A  34       6.926  22.922  15.717  1.00 98.68           H  
ATOM    521 HD13 LEU A  34       6.268  22.666  14.088  1.00 98.68           H  
ATOM    522  CD2 LEU A  34       6.741  20.259  15.205  1.00 98.68           C  
ATOM    523 HD21 LEU A  34       6.947  20.313  14.136  1.00 98.68           H  
ATOM    524 HD22 LEU A  34       7.637  20.519  15.768  1.00 98.68           H  
ATOM    525 HD23 LEU A  34       6.453  19.232  15.431  1.00 98.68           H  
ATOM    526  N   ASP A  35       4.284  20.483  19.900  1.00 98.42           N  
ATOM    527  H   ASP A  35       3.627  21.166  19.549  1.00 98.42           H  
ATOM    528  CA  ASP A  35       4.488  20.422  21.346  1.00 98.42           C  
ATOM    529  HA  ASP A  35       5.538  20.617  21.565  1.00 98.42           H  
ATOM    530  C   ASP A  35       4.164  19.034  21.907  1.00 98.42           C  
ATOM    531  CB  ASP A  35       3.633  21.492  22.048  1.00 98.42           C  
ATOM    532  HB2 ASP A  35       2.652  21.556  21.577  1.00 98.42           H  
ATOM    533  HB3 ASP A  35       3.477  21.176  23.079  1.00 98.42           H  
ATOM    534  O   ASP A  35       4.922  18.525  22.741  1.00 98.42           O  
ATOM    535  CG  ASP A  35       4.277  22.884  22.096  1.00 98.42           C  
ATOM    536  OD1 ASP A  35       5.335  23.092  21.453  1.00 98.42           O  
ATOM    537  OD2 ASP A  35       3.776  23.712  22.884  1.00 98.42           O  
ATOM    538  N   ALA A  36       3.090  18.396  21.428  1.00 98.86           N  
ATOM    539  H   ALA A  36       2.498  18.889  20.774  1.00 98.86           H  
ATOM    540  CA  ALA A  36       2.687  17.056  21.842  1.00 98.86           C  
ATOM    541  HA  ALA A  36       2.502  17.068  22.916  1.00 98.86           H  
ATOM    542  C   ALA A  36       3.796  16.027  21.576  1.00 98.86           C  
ATOM    543  CB  ALA A  36       1.375  16.685  21.135  1.00 98.86           C  
ATOM    544  HB1 ALA A  36       0.602  17.415  21.379  1.00 98.86           H  
ATOM    545  HB2 ALA A  36       1.042  15.700  21.462  1.00 98.86           H  
ATOM    546  HB3 ALA A  36       1.513  16.671  20.054  1.00 98.86           H  
ATOM    547  O   ALA A  36       4.239  15.341  22.500  1.00 98.86           O  
ATOM    548  N   GLY A  37       4.309  15.966  20.344  1.00 98.86           N  
ATOM    549  H   GLY A  37       3.919  16.561  19.628  1.00 98.86           H  
ATOM    550  CA  GLY A  37       5.384  15.034  19.999  1.00 98.86           C  
ATOM    551  HA2 GLY A  37       5.444  14.965  18.913  1.00 98.86           H  
ATOM    552  HA3 GLY A  37       5.136  14.043  20.379  1.00 98.86           H  
ATOM    553  C   GLY A  37       6.752  15.442  20.563  1.00 98.86           C  
ATOM    554  O   GLY A  37       7.485  14.605  21.089  1.00 98.86           O  
ATOM    555  N   TYR A  38       7.091  16.734  20.549  1.00 98.58           N  
ATOM    556  H   TYR A  38       6.454  17.396  20.129  1.00 98.58           H  
ATOM    557  CA  TYR A  38       8.353  17.243  21.097  1.00 98.58           C  
ATOM    558  HA  TYR A  38       9.180  16.743  20.593  1.00 98.58           H  
ATOM    559  C   TYR A  38       8.484  16.963  22.597  1.00 98.58           C  
ATOM    560  CB  TYR A  38       8.462  18.751  20.836  1.00 98.58           C  
ATOM    561  HB2 TYR A  38       8.378  18.929  19.764  1.00 98.58           H  
ATOM    562  HB3 TYR A  38       7.632  19.263  21.324  1.00 98.58           H  
ATOM    563  O   TYR A  38       9.554  16.577  23.064  1.00 98.58           O  
ATOM    564  CG  TYR A  38       9.763  19.357  21.317  1.00 98.58           C  
ATOM    565  CD1 TYR A  38       9.874  19.880  22.622  1.00 98.58           C  
ATOM    566  HD1 TYR A  38       9.019  19.859  23.283  1.00 98.58           H  
ATOM    567  CD2 TYR A  38      10.872  19.374  20.455  1.00 98.58           C  
ATOM    568  HD2 TYR A  38      10.790  18.964  19.459  1.00 98.58           H  
ATOM    569  CE1 TYR A  38      11.103  20.400  23.074  1.00 98.58           C  
ATOM    570  HE1 TYR A  38      11.191  20.781  24.081  1.00 98.58           H  
ATOM    571  CE2 TYR A  38      12.087  19.923  20.894  1.00 98.58           C  
ATOM    572  HE2 TYR A  38      12.943  19.937  20.236  1.00 98.58           H  
ATOM    573  OH  TYR A  38      13.415  20.899  22.624  1.00 98.58           O  
ATOM    574  HH  TYR A  38      13.403  21.171  23.545  1.00 98.58           H  
ATOM    575  CZ  TYR A  38      12.216  20.418  22.207  1.00 98.58           C  
ATOM    576  N   THR A  39       7.398  17.111  23.361  1.00 98.49           N  
ATOM    577  H   THR A  39       6.547  17.440  22.927  1.00 98.49           H  
ATOM    578  CA  THR A  39       7.391  16.839  24.805  1.00 98.49           C  
ATOM    579  HA  THR A  39       8.159  17.449  25.279  1.00 98.49           H  
ATOM    580  C   THR A  39       7.709  15.378  25.111  1.00 98.49           C  
ATOM    581  CB  THR A  39       6.035  17.214  25.418  1.00 98.49           C  
ATOM    582  HB  THR A  39       5.233  16.686  24.902  1.00 98.49           H  
ATOM    583  O   THR A  39       8.421  15.102  26.079  1.00 98.49           O  
ATOM    584  CG2 THR A  39       5.948  16.918  26.916  1.00 98.49           C  
ATOM    585 HG21 THR A  39       5.929  15.840  27.079  1.00 98.49           H  
ATOM    586 HG22 THR A  39       5.025  17.345  27.309  1.00 98.49           H  
ATOM    587 HG23 THR A  39       6.803  17.361  27.426  1.00 98.49           H  
ATOM    588  OG1 THR A  39       5.841  18.598  25.294  1.00 98.49           O  
ATOM    589  HG1 THR A  39       5.475  18.740  24.418  1.00 98.49           H  
ATOM    590  N   VAL A  40       7.223  14.442  24.290  1.00 98.84           N  
ATOM    591  H   VAL A  40       6.657  14.731  23.505  1.00 98.84           H  
ATOM    592  CA  VAL A  40       7.560  13.016  24.409  1.00 98.84           C  
ATOM    593  HA  VAL A  40       7.312  12.671  25.412  1.00 98.84           H  
ATOM    594  C   VAL A  40       9.065  12.816  24.224  1.00 98.84           C  
ATOM    595  CB  VAL A  40       6.750  12.179  23.402  1.00 98.84           C  
ATOM    596  HB  VAL A  40       6.887  12.579  22.397  1.00 98.84           H  
ATOM    597  O   VAL A  40       9.716  12.251  25.103  1.00 98.84           O  
ATOM    598  CG1 VAL A  40       7.187  10.717  23.386  1.00 98.84           C  
ATOM    599 HG11 VAL A  40       6.531  10.181  22.700  1.00 98.84           H  
ATOM    600 HG12 VAL A  40       8.205  10.619  23.011  1.00 98.84           H  
ATOM    601 HG13 VAL A  40       7.103  10.278  24.379  1.00 98.84           H  
ATOM    602  CG2 VAL A  40       5.255  12.207  23.739  1.00 98.84           C  
ATOM    603 HG21 VAL A  40       4.704  11.655  22.978  1.00 98.84           H  
ATOM    604 HG22 VAL A  40       4.883  13.232  23.746  1.00 98.84           H  
ATOM    605 HG23 VAL A  40       5.075  11.751  24.713  1.00 98.84           H  
ATOM    606  N   LEU A  41       9.638  13.357  23.145  1.00 98.82           N  
ATOM    607  H   LEU A  41       9.045  13.824  22.475  1.00 98.82           H  
ATOM    608  CA  LEU A  41      11.071  13.236  22.849  1.00 98.82           C  
ATOM    609  HA  LEU A  41      11.338  12.180  22.814  1.00 98.82           H  
ATOM    610  C   LEU A  41      11.951  13.883  23.927  1.00 98.82           C  
ATOM    611  CB  LEU A  41      11.372  13.881  21.486  1.00 98.82           C  
ATOM    612  HB2 LEU A  41      12.448  13.830  21.320  1.00 98.82           H  
ATOM    613  HB3 LEU A  41      11.089  14.933  21.524  1.00 98.82           H  
ATOM    614  O   LEU A  41      12.928  13.287  24.378  1.00 98.82           O  
ATOM    615  CG  LEU A  41      10.669  13.227  20.288  1.00 98.82           C  
ATOM    616  HG  LEU A  41       9.590  13.273  20.436  1.00 98.82           H  
ATOM    617  CD1 LEU A  41      11.007  14.001  19.016  1.00 98.82           C  
ATOM    618 HD11 LEU A  41      12.072  13.930  18.793  1.00 98.82           H  
ATOM    619 HD12 LEU A  41      10.451  13.571  18.183  1.00 98.82           H  
ATOM    620 HD13 LEU A  41      10.719  15.046  19.128  1.00 98.82           H  
ATOM    621  CD2 LEU A  41      11.089  11.771  20.098  1.00 98.82           C  
ATOM    622 HD21 LEU A  41      10.673  11.386  19.168  1.00 98.82           H  
ATOM    623 HD22 LEU A  41      10.716  11.156  20.916  1.00 98.82           H  
ATOM    624 HD23 LEU A  41      12.177  11.706  20.057  1.00 98.82           H  
ATOM    625  N   ALA A  42      11.582  15.078  24.394  1.00 98.24           N  
ATOM    626  H   ALA A  42      10.790  15.531  23.960  1.00 98.24           H  
ATOM    627  CA  ALA A  42      12.320  15.810  25.420  1.00 98.24           C  
ATOM    628  HA  ALA A  42      13.352  15.920  25.087  1.00 98.24           H  
ATOM    629  C   ALA A  42      12.355  15.077  26.773  1.00 98.24           C  
ATOM    630  CB  ALA A  42      11.698  17.204  25.553  1.00 98.24           C  
ATOM    631  HB1 ALA A  42      12.255  17.788  26.285  1.00 98.24           H  
ATOM    632  HB2 ALA A  42      10.658  17.120  25.871  1.00 98.24           H  
ATOM    633  HB3 ALA A  42      11.736  17.715  24.590  1.00 98.24           H  
ATOM    634  O   ALA A  42      13.292  15.263  27.550  1.00 98.24           O  
ATOM    635  N   ARG A  43      11.363  14.220  27.048  1.00 98.33           N  
ATOM    636  H   ARG A  43      10.628  14.129  26.362  1.00 98.33           H  
ATOM    637  CA  ARG A  43      11.308  13.347  28.233  1.00 98.33           C  
ATOM    638  HA  ARG A  43      11.853  13.822  29.049  1.00 98.33           H  
ATOM    639  C   ARG A  43      12.006  11.997  28.030  1.00 98.33           C  
ATOM    640  CB  ARG A  43       9.845  13.166  28.661  1.00 98.33           C  
ATOM    641  HB2 ARG A  43       9.267  12.812  27.808  1.00 98.33           H  
ATOM    642  HB3 ARG A  43       9.785  12.416  29.450  1.00 98.33           H  
ATOM    643  O   ARG A  43      11.974  11.168  28.933  1.00 98.33           O  
ATOM    644  CG  ARG A  43       9.240  14.471  29.196  1.00 98.33           C  
ATOM    645  HG2 ARG A  43       9.357  15.271  28.465  1.00 98.33           H  
ATOM    646  HG3 ARG A  43       9.750  14.758  30.115  1.00 98.33           H  
ATOM    647  CD  ARG A  43       7.751  14.261  29.477  1.00 98.33           C  
ATOM    648  HD2 ARG A  43       7.643  13.503  30.253  1.00 98.33           H  
ATOM    649  HD3 ARG A  43       7.279  13.901  28.563  1.00 98.33           H  
ATOM    650  NE  ARG A  43       7.100  15.514  29.897  1.00 98.33           N  
ATOM    651  HE  ARG A  43       7.663  16.351  29.844  1.00 98.33           H  
ATOM    652  NH1 ARG A  43       5.006  14.639  30.234  1.00 98.33           N  
ATOM    653 HH11 ARG A  43       4.020  14.767  30.409  1.00 98.33           H  
ATOM    654 HH12 ARG A  43       5.361  13.730  29.974  1.00 98.33           H  
ATOM    655  NH2 ARG A  43       5.336  16.835  30.466  1.00 98.33           N  
ATOM    656 HH21 ARG A  43       4.344  16.945  30.626  1.00 98.33           H  
ATOM    657 HH22 ARG A  43       5.917  17.654  30.364  1.00 98.33           H  
ATOM    658  CZ  ARG A  43       5.823  15.656  30.201  1.00 98.33           C  
ATOM    659  N   GLY A  44      12.636  11.777  26.875  1.00 98.47           N  
ATOM    660  H   GLY A  44      12.620  12.500  26.171  1.00 98.47           H  
ATOM    661  CA  GLY A  44      13.292  10.515  26.528  1.00 98.47           C  
ATOM    662  HA2 GLY A  44      13.815  10.119  27.399  1.00 98.47           H  
ATOM    663  HA3 GLY A  44      14.022  10.710  25.743  1.00 98.47           H  
ATOM    664  C   GLY A  44      12.340   9.433  26.010  1.00 98.47           C  
ATOM    665  O   GLY A  44      12.714   8.264  26.009  1.00 98.47           O  
ATOM    666  N   GLY A  45      11.124   9.803  25.598  1.00 98.83           N  
ATOM    667  H   GLY A  45      10.890  10.785  25.590  1.00 98.83           H  
ATOM    668  CA  GLY A  45      10.184   8.897  24.940  1.00 98.83           C  
ATOM    669  HA2 GLY A  45       9.206   9.372  24.870  1.00 98.83           H  
ATOM    670  HA3 GLY A  45      10.081   7.990  25.536  1.00 98.83           H  
ATOM    671  C   GLY A  45      10.635   8.502  23.532  1.00 98.83           C  
ATOM    672  O   GLY A  45      11.531   9.121  22.950  1.00 98.83           O  
ATOM    673  N   SER A  46      10.012   7.455  22.992  1.00 98.93           N  
ATOM    674  H   SER A  46       9.225   7.041  23.469  1.00 98.93           H  
ATOM    675  CA  SER A  46      10.384   6.912  21.686  1.00 98.93           C  
ATOM    676  HA  SER A  46      11.472   6.878  21.629  1.00 98.93           H  
ATOM    677  C   SER A  46       9.890   7.783  20.530  1.00 98.93           C  
ATOM    678  CB  SER A  46       9.877   5.474  21.538  1.00 98.93           C  
ATOM    679  HB2 SER A  46      10.355   5.024  20.668  1.00 98.93           H  
ATOM    680  HB3 SER A  46      10.150   4.892  22.419  1.00 98.93           H  
ATOM    681  O   SER A  46       8.934   8.553  20.662  1.00 98.93           O  
ATOM    682  OG  SER A  46       8.476   5.434  21.350  1.00 98.93           O  
ATOM    683  HG  SER A  46       8.036   5.509  22.199  1.00 98.93           H  
ATOM    684  N   ALA A  47      10.506   7.612  19.360  1.00 98.96           N  
ATOM    685  H   ALA A  47      11.346   7.053  19.330  1.00 98.96           H  
ATOM    686  CA  ALA A  47      10.044   8.264  18.137  1.00 98.96           C  
ATOM    687  HA  ALA A  47      10.047   9.344  18.284  1.00 98.96           H  
ATOM    688  C   ALA A  47       8.608   7.843  17.802  1.00 98.96           C  
ATOM    689  CB  ALA A  47      11.009   7.922  16.997  1.00 98.96           C  
ATOM    690  HB1 ALA A  47      11.078   6.842  16.866  1.00 98.96           H  
ATOM    691  HB2 ALA A  47      11.998   8.321  17.221  1.00 98.96           H  
ATOM    692  HB3 ALA A  47      10.656   8.371  16.069  1.00 98.96           H  
ATOM    693  O   ALA A  47       7.815   8.668  17.359  1.00 98.96           O  
ATOM    694  N   LEU A  48       8.267   6.579  18.071  1.00 98.95           N  
ATOM    695  H   LEU A  48       8.957   5.991  18.515  1.00 98.95           H  
ATOM    696  CA  LEU A  48       6.944   6.014  17.826  1.00 98.95           C  
ATOM    697  HA  LEU A  48       6.690   6.187  16.780  1.00 98.95           H  
ATOM    698  C   LEU A  48       5.863   6.690  18.684  1.00 98.95           C  
ATOM    699  CB  LEU A  48       7.031   4.502  18.086  1.00 98.95           C  
ATOM    700  HB2 LEU A  48       7.134   4.346  19.160  1.00 98.95           H  
ATOM    701  HB3 LEU A  48       7.921   4.100  17.602  1.00 98.95           H  
ATOM    702  O   LEU A  48       4.818   7.078  18.168  1.00 98.95           O  
ATOM    703  CG  LEU A  48       5.809   3.723  17.578  1.00 98.95           C  
ATOM    704  HG  LEU A  48       4.895   4.188  17.947  1.00 98.95           H  
ATOM    705  CD1 LEU A  48       5.778   3.673  16.046  1.00 98.95           C  
ATOM    706 HD11 LEU A  48       4.912   3.095  15.725  1.00 98.95           H  
ATOM    707 HD12 LEU A  48       6.688   3.217  15.655  1.00 98.95           H  
ATOM    708 HD13 LEU A  48       5.671   4.677  15.637  1.00 98.95           H  
ATOM    709  CD2 LEU A  48       5.881   2.296  18.117  1.00 98.95           C  
ATOM    710 HD21 LEU A  48       6.087   2.309  19.188  1.00 98.95           H  
ATOM    711 HD22 LEU A  48       6.662   1.726  17.614  1.00 98.95           H  
ATOM    712 HD23 LEU A  48       4.912   1.813  17.992  1.00 98.95           H  
ATOM    713  N   ASP A  49       6.148   6.906  19.970  1.00 98.95           N  
ATOM    714  H   ASP A  49       7.023   6.557  20.335  1.00 98.95           H  
ATOM    715  CA  ASP A  49       5.253   7.642  20.870  1.00 98.95           C  
ATOM    716  HA  ASP A  49       4.259   7.194  20.841  1.00 98.95           H  
ATOM    717  C   ASP A  49       5.096   9.102  20.431  1.00 98.95           C  
ATOM    718  CB  ASP A  49       5.787   7.587  22.310  1.00 98.95           C  
ATOM    719  HB2 ASP A  49       5.122   8.158  22.958  1.00 98.95           H  
ATOM    720  HB3 ASP A  49       6.773   8.050  22.327  1.00 98.95           H  
ATOM    721  O   ASP A  49       3.997   9.652  20.468  1.00 98.95           O  
ATOM    722  CG  ASP A  49       5.923   6.178  22.875  1.00 98.95           C  
ATOM    723  OD1 ASP A  49       5.033   5.340  22.611  1.00 98.95           O  
ATOM    724  OD2 ASP A  49       6.971   5.926  23.515  1.00 98.95           O  
ATOM    725  N   ALA A  50       6.185   9.734  19.988  1.00 98.98           N  
ATOM    726  H   ALA A  50       7.064   9.236  19.985  1.00 98.98           H  
ATOM    727  CA  ALA A  50       6.169  11.129  19.569  1.00 98.98           C  
ATOM    728  HA  ALA A  50       5.731  11.725  20.370  1.00 98.98           H  
ATOM    729  C   ALA A  50       5.315  11.355  18.314  1.00 98.98           C  
ATOM    730  CB  ALA A  50       7.614  11.585  19.363  1.00 98.98           C  
ATOM    731  HB1 ALA A  50       8.176  11.417  20.281  1.00 98.98           H  
ATOM    732  HB2 ALA A  50       8.076  11.024  18.551  1.00 98.98           H  
ATOM    733  HB3 ALA A  50       7.629  12.647  19.118  1.00 98.98           H  
ATOM    734  O   ALA A  50       4.512  12.290  18.289  1.00 98.98           O  
ATOM    735  N   VAL A  51       5.456  10.501  17.291  1.00 98.98           N  
ATOM    736  H   VAL A  51       6.129   9.752  17.369  1.00 98.98           H  
ATOM    737  CA  VAL A  51       4.670  10.632  16.054  1.00 98.98           C  
ATOM    738  HA  VAL A  51       4.703  11.680  15.753  1.00 98.98           H  
ATOM    739  C   VAL A  51       3.197  10.313  16.277  1.00 98.98           C  
ATOM    740  CB  VAL A  51       5.231   9.815  14.877  1.00 98.98           C  
ATOM    741  HB  VAL A  51       4.606  10.021  14.008  1.00 98.98           H  
ATOM    742  O   VAL A  51       2.347  11.011  15.729  1.00 98.98           O  
ATOM    743  CG1 VAL A  51       6.638  10.278  14.506  1.00 98.98           C  
ATOM    744 HG11 VAL A  51       7.346  10.004  15.288  1.00 98.98           H  
ATOM    745 HG12 VAL A  51       6.647  11.359  14.367  1.00 98.98           H  
ATOM    746 HG13 VAL A  51       6.933   9.804  13.570  1.00 98.98           H  
ATOM    747  CG2 VAL A  51       5.239   8.299  15.093  1.00 98.98           C  
ATOM    748 HG21 VAL A  51       5.875   8.046  15.941  1.00 98.98           H  
ATOM    749 HG22 VAL A  51       5.618   7.803  14.199  1.00 98.98           H  
ATOM    750 HG23 VAL A  51       4.230   7.933  15.283  1.00 98.98           H  
ATOM    751  N   GLU A  52       2.875   9.330  17.126  1.00 98.98           N  
ATOM    752  H   GLU A  52       3.604   8.769  17.542  1.00 98.98           H  
ATOM    753  CA  GLU A  52       1.484   9.049  17.480  1.00 98.98           C  
ATOM    754  HA  GLU A  52       0.920   8.874  16.564  1.00 98.98           H  
ATOM    755  C   GLU A  52       0.854  10.255  18.187  1.00 98.98           C  
ATOM    756  CB  GLU A  52       1.388   7.790  18.354  1.00 98.98           C  
ATOM    757  HB2 GLU A  52       1.914   6.966  17.872  1.00 98.98           H  
ATOM    758  HB3 GLU A  52       1.858   7.996  19.316  1.00 98.98           H  
ATOM    759  O   GLU A  52      -0.203  10.714  17.769  1.00 98.98           O  
ATOM    760  CG  GLU A  52      -0.086   7.392  18.556  1.00 98.98           C  
ATOM    761  HG2 GLU A  52      -0.663   8.267  18.854  1.00 98.98           H  
ATOM    762  HG3 GLU A  52      -0.481   7.040  17.603  1.00 98.98           H  
ATOM    763  CD  GLU A  52      -0.311   6.324  19.627  1.00 98.98           C  
ATOM    764  OE1 GLU A  52      -1.481   5.889  19.745  1.00 98.98           O  
ATOM    765  OE2 GLU A  52       0.644   6.002  20.369  1.00 98.98           O  
ATOM    766  N   GLN A  53       1.500  10.820  19.214  1.00 98.94           N  
ATOM    767  H   GLN A  53       2.383  10.430  19.510  1.00 98.94           H  
ATOM    768  CA  GLN A  53       0.939  11.963  19.947  1.00 98.94           C  
ATOM    769  HA  GLN A  53      -0.070  11.705  20.270  1.00 98.94           H  
ATOM    770  C   GLN A  53       0.788  13.213  19.071  1.00 98.94           C  
ATOM    771  CB  GLN A  53       1.791  12.279  21.186  1.00 98.94           C  
ATOM    772  HB2 GLN A  53       2.832  12.409  20.891  1.00 98.94           H  
ATOM    773  HB3 GLN A  53       1.445  13.217  21.620  1.00 98.94           H  
ATOM    774  O   GLN A  53      -0.218  13.916  19.179  1.00 98.94           O  
ATOM    775  CG  GLN A  53       1.702  11.191  22.268  1.00 98.94           C  
ATOM    776  HG2 GLN A  53       2.122  10.260  21.888  1.00 98.94           H  
ATOM    777  HG3 GLN A  53       2.293  11.498  23.131  1.00 98.94           H  
ATOM    778  CD  GLN A  53       0.279  10.922  22.737  1.00 98.94           C  
ATOM    779  NE2 GLN A  53      -0.155   9.681  22.765  1.00 98.94           N  
ATOM    780 HE21 GLN A  53      -1.099   9.551  23.098  1.00 98.94           H  
ATOM    781 HE22 GLN A  53       0.423   8.927  22.421  1.00 98.94           H  
ATOM    782  OE1 GLN A  53      -0.473  11.810  23.099  1.00 98.94           O  
ATOM    783  N   ALA A  54       1.744  13.471  18.176  1.00 98.97           N  
ATOM    784  H   ALA A  54       2.556  12.871  18.136  1.00 98.97           H  
ATOM    785  CA  ALA A  54       1.640  14.568  17.221  1.00 98.97           C  
ATOM    786  HA  ALA A  54       1.466  15.495  17.766  1.00 98.97           H  
ATOM    787  C   ALA A  54       0.456  14.374  16.259  1.00 98.97           C  
ATOM    788  CB  ALA A  54       2.969  14.694  16.475  1.00 98.97           C  
ATOM    789  HB1 ALA A  54       2.893  15.493  15.737  1.00 98.97           H  
ATOM    790  HB2 ALA A  54       3.761  14.939  17.182  1.00 98.97           H  
ATOM    791  HB3 ALA A  54       3.209  13.758  15.971  1.00 98.97           H  
ATOM    792  O   ALA A  54      -0.352  15.287  16.093  1.00 98.97           O  
ATOM    793  N   VAL A  55       0.302  13.182  15.668  1.00 98.97           N  
ATOM    794  H   VAL A  55       0.978  12.453  15.848  1.00 98.97           H  
ATOM    795  CA  VAL A  55      -0.806  12.899  14.741  1.00 98.97           C  
ATOM    796  HA  VAL A  55      -0.867  13.719  14.026  1.00 98.97           H  
ATOM    797  C   VAL A  55      -2.151  12.877  15.457  1.00 98.97           C  
ATOM    798  CB  VAL A  55      -0.563  11.610  13.937  1.00 98.97           C  
ATOM    799  HB  VAL A  55      -0.304  10.797  14.616  1.00 98.97           H  
ATOM    800  O   VAL A  55      -3.101  13.441  14.931  1.00 98.97           O  
ATOM    801  CG1 VAL A  55      -1.778  11.193  13.098  1.00 98.97           C  
ATOM    802 HG11 VAL A  55      -2.613  10.914  13.740  1.00 98.97           H  
ATOM    803 HG12 VAL A  55      -1.527  10.335  12.474  1.00 98.97           H  
ATOM    804 HG13 VAL A  55      -2.097  12.020  12.465  1.00 98.97           H  
ATOM    805  CG2 VAL A  55       0.590  11.844  12.954  1.00 98.97           C  
ATOM    806 HG21 VAL A  55       0.731  10.964  12.326  1.00 98.97           H  
ATOM    807 HG22 VAL A  55       1.513  12.037  13.501  1.00 98.97           H  
ATOM    808 HG23 VAL A  55       0.366  12.698  12.316  1.00 98.97           H  
ATOM    809  N   ARG A  56      -2.241  12.343  16.679  1.00 98.94           N  
ATOM    810  H   ARG A  56      -1.432  11.870  17.056  1.00 98.94           H  
ATOM    811  CA  ARG A  56      -3.466  12.420  17.490  1.00 98.94           C  
ATOM    812  HA  ARG A  56      -4.288  11.946  16.954  1.00 98.94           H  
ATOM    813  C   ARG A  56      -3.894  13.858  17.755  1.00 98.94           C  
ATOM    814  CB  ARG A  56      -3.263  11.718  18.830  1.00 98.94           C  
ATOM    815  HB2 ARG A  56      -2.331  12.054  19.284  1.00 98.94           H  
ATOM    816  HB3 ARG A  56      -4.084  12.004  19.486  1.00 98.94           H  
ATOM    817  O   ARG A  56      -5.073  14.166  17.656  1.00 98.94           O  
ATOM    818  CG  ARG A  56      -3.255  10.193  18.687  1.00 98.94           C  
ATOM    819  HG2 ARG A  56      -2.424   9.866  18.062  1.00 98.94           H  
ATOM    820  HG3 ARG A  56      -4.180   9.857  18.220  1.00 98.94           H  
ATOM    821  CD  ARG A  56      -3.119   9.574  20.073  1.00 98.94           C  
ATOM    822  HD2 ARG A  56      -2.307  10.067  20.608  1.00 98.94           H  
ATOM    823  HD3 ARG A  56      -2.864   8.520  19.963  1.00 98.94           H  
ATOM    824  NE  ARG A  56      -4.386   9.727  20.806  1.00 98.94           N  
ATOM    825  HE  ARG A  56      -5.119  10.232  20.330  1.00 98.94           H  
ATOM    826  NH1 ARG A  56      -3.827   8.494  22.642  1.00 98.94           N  
ATOM    827 HH11 ARG A  56      -3.045   8.154  22.101  1.00 98.94           H  
ATOM    828 HH12 ARG A  56      -4.109   8.017  23.486  1.00 98.94           H  
ATOM    829  NH2 ARG A  56      -5.854   9.472  22.488  1.00 98.94           N  
ATOM    830 HH21 ARG A  56      -6.529   9.923  21.886  1.00 98.94           H  
ATOM    831 HH22 ARG A  56      -6.134   9.084  23.377  1.00 98.94           H  
ATOM    832  CZ  ARG A  56      -4.678   9.236  21.984  1.00 98.94           C  
ATOM    833  N   SER A  57      -2.948  14.752  18.049  1.00 98.90           N  
ATOM    834  H   SER A  57      -1.994  14.436  18.149  1.00 98.90           H  
ATOM    835  CA  SER A  57      -3.258  16.176  18.212  1.00 98.90           C  
ATOM    836  HA  SER A  57      -4.022  16.282  18.982  1.00 98.90           H  
ATOM    837  C   SER A  57      -3.800  16.801  16.924  1.00 98.90           C  
ATOM    838  CB  SER A  57      -2.015  16.948  18.650  1.00 98.90           C  
ATOM    839  HB2 SER A  57      -1.602  16.500  19.554  1.00 98.90           H  
ATOM    840  HB3 SER A  57      -1.268  16.899  17.858  1.00 98.90           H  
ATOM    841  O   SER A  57      -4.629  17.701  17.009  1.00 98.90           O  
ATOM    842  OG  SER A  57      -2.345  18.301  18.907  1.00 98.90           O  
ATOM    843  HG  SER A  57      -3.049  18.567  18.311  1.00 98.90           H  
ATOM    844  N   LEU A  58      -3.335  16.357  15.752  1.00 98.71           N  
ATOM    845  H   LEU A  58      -2.642  15.623  15.757  1.00 98.71           H  
ATOM    846  CA  LEU A  58      -3.840  16.820  14.455  1.00 98.71           C  
ATOM    847  HA  LEU A  58      -3.987  17.899  14.500  1.00 98.71           H  
ATOM    848  C   LEU A  58      -5.215  16.216  14.137  1.00 98.71           C  
ATOM    849  CB  LEU A  58      -2.816  16.503  13.346  1.00 98.71           C  
ATOM    850  HB2 LEU A  58      -2.618  15.431  13.351  1.00 98.71           H  
ATOM    851  HB3 LEU A  58      -3.261  16.755  12.383  1.00 98.71           H  
ATOM    852  O   LEU A  58      -6.073  16.933  13.638  1.00 98.71           O  
ATOM    853  CG  LEU A  58      -1.486  17.262  13.482  1.00 98.71           C  
ATOM    854  HG  LEU A  58      -1.138  17.163  14.510  1.00 98.71           H  
ATOM    855  CD1 LEU A  58      -0.392  16.693  12.578  1.00 98.71           C  
ATOM    856 HD11 LEU A  58      -0.564  16.988  11.542  1.00 98.71           H  
ATOM    857 HD12 LEU A  58       0.573  17.090  12.895  1.00 98.71           H  
ATOM    858 HD13 LEU A  58      -0.361  15.607  12.659  1.00 98.71           H  
ATOM    859  CD2 LEU A  58      -1.639  18.748  13.145  1.00 98.71           C  
ATOM    860 HD21 LEU A  58      -2.311  19.220  13.861  1.00 98.71           H  
ATOM    861 HD22 LEU A  58      -0.670  19.243  13.211  1.00 98.71           H  
ATOM    862 HD23 LEU A  58      -2.042  18.868  12.139  1.00 98.71           H  
ATOM    863  N   GLU A  59      -5.437  14.941  14.465  1.00 98.67           N  
ATOM    864  H   GLU A  59      -4.663  14.407  14.834  1.00 98.67           H  
ATOM    865  CA  GLU A  59      -6.733  14.255  14.348  1.00 98.67           C  
ATOM    866  HA  GLU A  59      -7.103  14.344  13.327  1.00 98.67           H  
ATOM    867  C   GLU A  59      -7.804  14.844  15.273  1.00 98.67           C  
ATOM    868  CB  GLU A  59      -6.572  12.771  14.712  1.00 98.67           C  
ATOM    869  HB2 GLU A  59      -6.023  12.705  15.651  1.00 98.67           H  
ATOM    870  HB3 GLU A  59      -7.559  12.338  14.875  1.00 98.67           H  
ATOM    871  O   GLU A  59      -8.980  14.849  14.933  1.00 98.67           O  
ATOM    872  CG  GLU A  59      -5.867  11.923  13.645  1.00 98.67           C  
ATOM    873  HG2 GLU A  59      -6.473  11.944  12.740  1.00 98.67           H  
ATOM    874  HG3 GLU A  59      -4.893  12.350  13.408  1.00 98.67           H  
ATOM    875  CD  GLU A  59      -5.692  10.466  14.100  1.00 98.67           C  
ATOM    876  OE1 GLU A  59      -5.509   9.589  13.222  1.00 98.67           O  
ATOM    877  OE2 GLU A  59      -5.759  10.189  15.320  1.00 98.67           O  
ATOM    878  N   ASP A  60      -7.422  15.340  16.448  1.00 98.20           N  
ATOM    879  H   ASP A  60      -6.470  15.179  16.745  1.00 98.20           H  
ATOM    880  CA  ASP A  60      -8.354  15.956  17.395  1.00 98.20           C  
ATOM    881  HA  ASP A  60      -9.305  15.425  17.345  1.00 98.20           H  
ATOM    882  C   ASP A  60      -8.656  17.435  17.043  1.00 98.20           C  
ATOM    883  CB  ASP A  60      -7.805  15.796  18.828  1.00 98.20           C  
ATOM    884  HB2 ASP A  60      -8.332  16.501  19.472  1.00 98.20           H  
ATOM    885  HB3 ASP A  60      -6.751  16.076  18.845  1.00 98.20           H  
ATOM    886  O   ASP A  60      -9.552  18.045  17.641  1.00 98.20           O  
ATOM    887  CG  ASP A  60      -7.975  14.400  19.466  1.00 98.20           C  
ATOM    888  OD1 ASP A  60      -8.470  13.445  18.827  1.00 98.20           O  
ATOM    889  OD2 ASP A  60      -7.722  14.290  20.689  1.00 98.20           O  
ATOM    890  N   PHE A  61      -7.936  18.026  16.078  1.00 96.66           N  
ATOM    891  H   PHE A  61      -7.288  17.451  15.559  1.00 96.66           H  
ATOM    892  CA  PHE A  61      -8.033  19.440  15.711  1.00 96.66           C  
ATOM    893  HA  PHE A  61      -8.558  19.962  16.511  1.00 96.66           H  
ATOM    894  C   PHE A  61      -8.835  19.641  14.417  1.00 96.66           C  
ATOM    895  CB  PHE A  61      -6.627  20.054  15.644  1.00 96.66           C  
ATOM    896  HB2 PHE A  61      -6.111  19.694  14.754  1.00 96.66           H  
ATOM    897  HB3 PHE A  61      -6.062  19.696  16.505  1.00 96.66           H  
ATOM    898  O   PHE A  61      -8.324  19.493  13.309  1.00 96.66           O  
ATOM    899  CG  PHE A  61      -6.602  21.571  15.691  1.00 96.66           C  
ATOM    900  CD1 PHE A  61      -6.795  22.342  14.530  1.00 96.66           C  
ATOM    901  HD1 PHE A  61      -6.940  21.847  13.581  1.00 96.66           H  
ATOM    902  CD2 PHE A  61      -6.360  22.214  16.920  1.00 96.66           C  
ATOM    903  HD2 PHE A  61      -6.186  21.629  17.811  1.00 96.66           H  
ATOM    904  CE1 PHE A  61      -6.758  23.748  14.605  1.00 96.66           C  
ATOM    905  HE1 PHE A  61      -6.863  24.345  13.711  1.00 96.66           H  
ATOM    906  CE2 PHE A  61      -6.329  23.617  16.995  1.00 96.66           C  
ATOM    907  HE2 PHE A  61      -6.129  24.097  17.941  1.00 96.66           H  
ATOM    908  CZ  PHE A  61      -6.535  24.385  15.837  1.00 96.66           C  
ATOM    909  HZ  PHE A  61      -6.491  25.463  15.887  1.00 96.66           H  
ATOM    910  N   GLU A  62     -10.080  20.102  14.568  1.00 94.23           N  
ATOM    911  H   GLU A  62     -10.396  20.201  15.522  1.00 94.23           H  
ATOM    912  CA  GLU A  62     -11.132  20.112  13.530  1.00 94.23           C  
ATOM    913  HA  GLU A  62     -11.345  19.076  13.268  1.00 94.23           H  
ATOM    914  C   GLU A  62     -10.819  20.810  12.195  1.00 94.23           C  
ATOM    915  CB  GLU A  62     -12.418  20.684  14.143  1.00 94.23           C  
ATOM    916  HB2 GLU A  62     -13.247  20.493  13.461  1.00 94.23           H  
ATOM    917  HB3 GLU A  62     -12.620  20.156  15.074  1.00 94.23           H  
ATOM    918  O   GLU A  62     -11.572  20.674  11.228  1.00 94.23           O  
ATOM    919  CG  GLU A  62     -12.350  22.191  14.433  1.00 94.23           C  
ATOM    920  HG2 GLU A  62     -11.554  22.381  15.154  1.00 94.23           H  
ATOM    921  HG3 GLU A  62     -12.107  22.726  13.515  1.00 94.23           H  
ATOM    922  CD  GLU A  62     -13.671  22.737  14.993  1.00 94.23           C  
ATOM    923  OE1 GLU A  62     -13.919  23.941  14.760  1.00 94.23           O  
ATOM    924  OE2 GLU A  62     -14.405  21.969  15.674  1.00 94.23           O  
ATOM    925  N   LYS A  63      -9.735  21.588  12.123  1.00 92.49           N  
ATOM    926  H   LYS A  63      -9.119  21.569  12.924  1.00 92.49           H  
ATOM    927  CA  LYS A  63      -9.305  22.261  10.892  1.00 92.49           C  
ATOM    928  HA  LYS A  63     -10.189  22.568  10.333  1.00 92.49           H  
ATOM    929  C   LYS A  63      -8.533  21.339   9.951  1.00 92.49           C  
ATOM    930  CB  LYS A  63      -8.466  23.501  11.226  1.00 92.49           C  
ATOM    931  HB2 LYS A  63      -8.171  23.979  10.292  1.00 92.49           H  
ATOM    932  HB3 LYS A  63      -7.556  23.187  11.737  1.00 92.49           H  
ATOM    933  O   LYS A  63      -8.524  21.593   8.745  1.00 92.49           O  
ATOM    934  CG  LYS A  63      -9.190  24.546  12.081  1.00 92.49           C  
ATOM    935  HG2 LYS A  63      -9.533  24.092  13.010  1.00 92.49           H  
ATOM    936  HG3 LYS A  63      -8.467  25.322  12.333  1.00 92.49           H  
ATOM    937  CD  LYS A  63     -10.370  25.211  11.361  1.00 92.49           C  
ATOM    938  HD2 LYS A  63     -11.140  24.479  11.119  1.00 92.49           H  
ATOM    939  HD3 LYS A  63     -10.009  25.697  10.455  1.00 92.49           H  
ATOM    940  CE  LYS A  63     -10.922  26.243  12.343  1.00 92.49           C  
ATOM    941  HE2 LYS A  63     -10.073  26.756  12.793  1.00 92.49           H  
ATOM    942  HE3 LYS A  63     -11.454  25.739  13.150  1.00 92.49           H  
ATOM    943  NZ  LYS A  63     -11.778  27.267  11.713  1.00 92.49           N  
ATOM    944  HZ1 LYS A  63     -12.757  27.064  11.852  1.00 92.49           H  
ATOM    945  HZ2 LYS A  63     -11.528  27.401  10.744  1.00 92.49           H  
ATOM    946  HZ3 LYS A  63     -11.536  28.127  12.184  1.00 92.49           H  
ATOM    947  N   PHE A  64      -7.893  20.289  10.458  1.00 95.00           N  
ATOM    948  H   PHE A  64      -8.028  20.044  11.428  1.00 95.00           H  
ATOM    949  CA  PHE A  64      -7.120  19.372   9.627  1.00 95.00           C  
ATOM    950  HA  PHE A  64      -6.792  19.907   8.736  1.00 95.00           H  
ATOM    951  C   PHE A  64      -7.970  18.196   9.141  1.00 95.00           C  
ATOM    952  CB  PHE A  64      -5.850  18.930  10.348  1.00 95.00           C  
ATOM    953  HB2 PHE A  64      -6.120  18.344  11.226  1.00 95.00           H  
ATOM    954  HB3 PHE A  64      -5.304  18.287   9.657  1.00 95.00           H  
ATOM    955  O   PHE A  64      -8.954  17.807   9.759  1.00 95.00           O  
ATOM    956  CG  PHE A  64      -4.924  20.066  10.737  1.00 95.00           C  
ATOM    957  CD1 PHE A  64      -4.304  20.855   9.750  1.00 95.00           C  
ATOM    958  HD1 PHE A  64      -4.485  20.654   8.704  1.00 95.00           H  
ATOM    959  CD2 PHE A  64      -4.681  20.332  12.093  1.00 95.00           C  
ATOM    960  HD2 PHE A  64      -5.135  19.705  12.846  1.00 95.00           H  
ATOM    961  CE1 PHE A  64      -3.455  21.914  10.120  1.00 95.00           C  
ATOM    962  HE1 PHE A  64      -2.989  22.521   9.358  1.00 95.00           H  
ATOM    963  CE2 PHE A  64      -3.840  21.392  12.465  1.00 95.00           C  
ATOM    964  HE2 PHE A  64      -3.654  21.572  13.514  1.00 95.00           H  
ATOM    965  CZ  PHE A  64      -3.235  22.192  11.481  1.00 95.00           C  
ATOM    966  HZ  PHE A  64      -2.604  23.017  11.776  1.00 95.00           H  
ATOM    967  N   ASN A  65      -7.626  17.657   7.972  1.00 94.87           N  
ATOM    968  H   ASN A  65      -6.778  17.972   7.522  1.00 94.87           H  
ATOM    969  CA  ASN A  65      -8.383  16.582   7.331  1.00 94.87           C  
ATOM    970  HA  ASN A  65      -9.440  16.699   7.571  1.00 94.87           H  
ATOM    971  C   ASN A  65      -7.969  15.196   7.860  1.00 94.87           C  
ATOM    972  CB  ASN A  65      -8.229  16.715   5.807  1.00 94.87           C  
ATOM    973  HB2 ASN A  65      -8.582  17.692   5.475  1.00 94.87           H  
ATOM    974  HB3 ASN A  65      -7.174  16.621   5.549  1.00 94.87           H  
ATOM    975  O   ASN A  65      -7.417  14.389   7.115  1.00 94.87           O  
ATOM    976  CG  ASN A  65      -9.015  15.653   5.056  1.00 94.87           C  
ATOM    977  ND2 ASN A  65      -8.569  15.301   3.879  1.00 94.87           N  
ATOM    978 HD21 ASN A  65      -9.054  14.595   3.344  1.00 94.87           H  
ATOM    979 HD22 ASN A  65      -7.600  15.490   3.667  1.00 94.87           H  
ATOM    980  OD1 ASN A  65     -10.034  15.159   5.511  1.00 94.87           O  
ATOM    981  N   ALA A  66      -8.195  14.934   9.146  1.00 97.27           N  
ATOM    982  H   ALA A  66      -8.593  15.658   9.727  1.00 97.27           H  
ATOM    983  CA  ALA A  66      -8.011  13.630   9.785  1.00 97.27           C  
ATOM    984  HA  ALA A  66      -8.393  12.845   9.133  1.00 97.27           H  
ATOM    985  C   ALA A  66      -8.785  13.598  11.106  1.00 97.27           C  
ATOM    986  CB  ALA A  66      -6.521  13.400  10.045  1.00 97.27           C  
ATOM    987  HB1 ALA A  66      -5.968  13.461   9.107  1.00 97.27           H  
ATOM    988  HB2 ALA A  66      -6.146  14.152  10.740  1.00 97.27           H  
ATOM    989  HB3 ALA A  66      -6.371  12.408  10.471  1.00 97.27           H  
ATOM    990  O   ALA A  66      -8.935  14.642  11.730  1.00 97.27           O  
ATOM    991  N   GLY A  67      -9.275  12.431  11.537  1.00 97.52           N  
ATOM    992  H   GLY A  67      -9.133  11.599  10.983  1.00 97.52           H  
ATOM    993  CA  GLY A  67     -10.089  12.337  12.753  1.00 97.52           C  
ATOM    994  HA2 GLY A  67      -9.464  12.553  13.619  1.00 97.52           H  
ATOM    995  HA3 GLY A  67     -10.485  11.328  12.867  1.00 97.52           H  
ATOM    996  C   GLY A  67     -11.259  13.327  12.723  1.00 97.52           C  
ATOM    997  O   GLY A  67     -12.011  13.394  11.740  1.00 97.52           O  
ATOM    998  N   ARG A  68     -11.386  14.136  13.775  1.00 94.94           N  
ATOM    999  H   ARG A  68     -10.614  14.146  14.427  1.00 94.94           H  
ATOM   1000  CA  ARG A  68     -12.310  15.267  13.834  1.00 94.94           C  
ATOM   1001  HA  ARG A  68     -13.320  14.910  13.630  1.00 94.94           H  
ATOM   1002  C   ARG A  68     -11.924  16.301  12.776  1.00 94.94           C  
ATOM   1003  CB  ARG A  68     -12.266  15.852  15.252  1.00 94.94           C  
ATOM   1004  HB2 ARG A  68     -12.558  15.075  15.960  1.00 94.94           H  
ATOM   1005  HB3 ARG A  68     -11.254  16.177  15.492  1.00 94.94           H  
ATOM   1006  O   ARG A  68     -10.865  16.904  12.852  1.00 94.94           O  
ATOM   1007  CG  ARG A  68     -13.220  17.038  15.385  1.00 94.94           C  
ATOM   1008  HG2 ARG A  68     -14.206  16.764  15.010  1.00 94.94           H  
ATOM   1009  HG3 ARG A  68     -12.840  17.869  14.791  1.00 94.94           H  
ATOM   1010  CD  ARG A  68     -13.335  17.475  16.842  1.00 94.94           C  
ATOM   1011  HD2 ARG A  68     -12.336  17.684  17.224  1.00 94.94           H  
ATOM   1012  HD3 ARG A  68     -13.780  16.661  17.414  1.00 94.94           H  
ATOM   1013  NE  ARG A  68     -14.175  18.680  16.945  1.00 94.94           N  
ATOM   1014  HE  ARG A  68     -14.557  19.047  16.085  1.00 94.94           H  
ATOM   1015  NH1 ARG A  68     -14.020  18.973  19.203  1.00 94.94           N  
ATOM   1016 HH11 ARG A  68     -13.443  18.144  19.215  1.00 94.94           H  
ATOM   1017 HH12 ARG A  68     -14.194  19.531  20.027  1.00 94.94           H  
ATOM   1018  NH2 ARG A  68     -15.110  20.476  17.943  1.00 94.94           N  
ATOM   1019 HH21 ARG A  68     -15.105  20.930  17.041  1.00 94.94           H  
ATOM   1020 HH22 ARG A  68     -15.291  21.057  18.749  1.00 94.94           H  
ATOM   1021  CZ  ARG A  68     -14.444  19.364  18.032  1.00 94.94           C  
ATOM   1022  N   GLY A  69     -12.817  16.553  11.817  1.00 90.55           N  
ATOM   1023  H   GLY A  69     -13.692  16.050  11.830  1.00 90.55           H  
ATOM   1024  CA  GLY A  69     -12.539  17.444  10.681  1.00 90.55           C  
ATOM   1025  HA2 GLY A  69     -11.690  18.089  10.908  1.00 90.55           H  
ATOM   1026  HA3 GLY A  69     -13.408  18.079  10.512  1.00 90.55           H  
ATOM   1027  C   GLY A  69     -12.218  16.719   9.373  1.00 90.55           C  
ATOM   1028  O   GLY A  69     -11.983  17.381   8.358  1.00 90.55           O  
ATOM   1029  N   SER A  70     -12.264  15.382   9.365  1.00 96.00           N  
ATOM   1030  H   SER A  70     -12.373  14.898  10.245  1.00 96.00           H  
ATOM   1031  CA  SER A  70     -12.210  14.581   8.140  1.00 96.00           C  
ATOM   1032  HA  SER A  70     -11.217  14.685   7.702  1.00 96.00           H  
ATOM   1033  C   SER A  70     -13.249  15.042   7.116  1.00 96.00           C  
ATOM   1034  CB  SER A  70     -12.439  13.100   8.448  1.00 96.00           C  
ATOM   1035  HB2 SER A  70     -13.363  12.970   9.011  1.00 96.00           H  
ATOM   1036  HB3 SER A  70     -12.512  12.542   7.514  1.00 96.00           H  
ATOM   1037  O   SER A  70     -14.403  15.324   7.444  1.00 96.00           O  
ATOM   1038  OG  SER A  70     -11.346  12.608   9.189  1.00 96.00           O  
ATOM   1039  HG  SER A  70     -11.532  12.771  10.116  1.00 96.00           H  
ATOM   1040  N   VAL A  71     -12.854  15.097   5.848  1.00 94.01           N  
ATOM   1041  H   VAL A  71     -11.882  14.914   5.643  1.00 94.01           H  
ATOM   1042  CA  VAL A  71     -13.769  15.355   4.731  1.00 94.01           C  
ATOM   1043  HA  VAL A  71     -14.299  16.284   4.942  1.00 94.01           H  
ATOM   1044  C   VAL A  71     -14.827  14.254   4.618  1.00 94.01           C  
ATOM   1045  CB  VAL A  71     -13.014  15.543   3.401  1.00 94.01           C  
ATOM   1046  HB  VAL A  71     -13.750  15.683   2.610  1.00 94.01           H  
ATOM   1047  O   VAL A  71     -14.681  13.149   5.146  1.00 94.01           O  
ATOM   1048  CG1 VAL A  71     -12.152  16.812   3.425  1.00 94.01           C  
ATOM   1049 HG11 VAL A  71     -11.501  16.827   2.551  1.00 94.01           H  
ATOM   1050 HG12 VAL A  71     -12.797  17.688   3.373  1.00 94.01           H  
ATOM   1051 HG13 VAL A  71     -11.537  16.859   4.324  1.00 94.01           H  
ATOM   1052  CG2 VAL A  71     -12.169  14.322   3.024  1.00 94.01           C  
ATOM   1053 HG21 VAL A  71     -12.815  13.478   2.786  1.00 94.01           H  
ATOM   1054 HG22 VAL A  71     -11.507  14.034   3.840  1.00 94.01           H  
ATOM   1055 HG23 VAL A  71     -11.551  14.558   2.157  1.00 94.01           H  
ATOM   1056  N   PHE A  72     -15.920  14.566   3.929  1.00 94.13           N  
ATOM   1057  H   PHE A  72     -15.986  15.479   3.501  1.00 94.13           H  
ATOM   1058  CA  PHE A  72     -16.987  13.604   3.672  1.00 94.13           C  
ATOM   1059  HA  PHE A  72     -17.016  12.868   4.475  1.00 94.13           H  
ATOM   1060  C   PHE A  72     -16.764  12.860   2.353  1.00 94.13           C  
ATOM   1061  CB  PHE A  72     -18.334  14.320   3.649  1.00 94.13           C  
ATOM   1062  HB2 PHE A  72     -19.072  13.615   3.266  1.00 94.13           H  
ATOM   1063  HB3 PHE A  72     -18.273  15.153   2.948  1.00 94.13           H  
ATOM   1064  O   PHE A  72     -16.431  13.473   1.332  1.00 94.13           O  
ATOM   1065  CG  PHE A  72     -18.824  14.824   4.989  1.00 94.13           C  
ATOM   1066  CD1 PHE A  72     -19.621  13.988   5.787  1.00 94.13           C  
ATOM   1067  HD1 PHE A  72     -19.828  12.976   5.472  1.00 94.13           H  
ATOM   1068  CD2 PHE A  72     -18.501  16.117   5.439  1.00 94.13           C  
ATOM   1069  HD2 PHE A  72     -17.878  16.757   4.832  1.00 94.13           H  
ATOM   1070  CE1 PHE A  72     -20.122  14.445   7.015  1.00 94.13           C  
ATOM   1071  HE1 PHE A  72     -20.707  13.787   7.640  1.00 94.13           H  
ATOM   1072  CE2 PHE A  72     -18.977  16.567   6.684  1.00 94.13           C  
ATOM   1073  HE2 PHE A  72     -18.717  17.547   7.055  1.00 94.13           H  
ATOM   1074  CZ  PHE A  72     -19.790  15.732   7.466  1.00 94.13           C  
ATOM   1075  HZ  PHE A  72     -20.118  16.063   8.441  1.00 94.13           H  
ATOM   1076  N   SER A  73     -17.046  11.557   2.351  1.00 94.21           N  
ATOM   1077  H   SER A  73     -17.302  11.123   3.226  1.00 94.21           H  
ATOM   1078  CA  SER A  73     -17.241  10.768   1.136  1.00 94.21           C  
ATOM   1079  HA  SER A  73     -16.413  10.981   0.460  1.00 94.21           H  
ATOM   1080  C   SER A  73     -18.532  11.172   0.418  1.00 94.21           C  
ATOM   1081  CB  SER A  73     -17.198   9.259   1.445  1.00 94.21           C  
ATOM   1082  HB2 SER A  73     -17.030   8.715   0.516  1.00 94.21           H  
ATOM   1083  HB3 SER A  73     -16.354   9.053   2.103  1.00 94.21           H  
ATOM   1084  O   SER A  73     -19.388  11.877   0.963  1.00 94.21           O  
ATOM   1085  OG  SER A  73     -18.385   8.754   2.038  1.00 94.21           O  
ATOM   1086  HG  SER A  73     -18.192   7.830   2.209  1.00 94.21           H  
ATOM   1087  N   ALA A  74     -18.707  10.708  -0.817  1.00 92.29           N  
ATOM   1088  H   ALA A  74     -17.986  10.127  -1.221  1.00 92.29           H  
ATOM   1089  CA  ALA A  74     -19.890  10.989  -1.627  1.00 92.29           C  
ATOM   1090  HA  ALA A  74     -19.962  12.067  -1.776  1.00 92.29           H  
ATOM   1091  C   ALA A  74     -21.199  10.526  -0.964  1.00 92.29           C  
ATOM   1092  CB  ALA A  74     -19.699  10.319  -2.988  1.00 92.29           C  
ATOM   1093  HB1 ALA A  74     -19.611   9.240  -2.863  1.00 92.29           H  
ATOM   1094  HB2 ALA A  74     -18.798  10.707  -3.462  1.00 92.29           H  
ATOM   1095  HB3 ALA A  74     -20.554  10.541  -3.626  1.00 92.29           H  
ATOM   1096  O   ALA A  74     -22.251  11.115  -1.210  1.00 92.29           O  
ATOM   1097  N   THR A  75     -21.137   9.519  -0.084  1.00 92.29           N  
ATOM   1098  H   THR A  75     -20.244   9.078   0.080  1.00 92.29           H  
ATOM   1099  CA  THR A  75     -22.294   9.024   0.679  1.00 92.29           C  
ATOM   1100  HA  THR A  75     -23.181   9.138   0.055  1.00 92.29           H  
ATOM   1101  C   THR A  75     -22.577   9.825   1.954  1.00 92.29           C  
ATOM   1102  CB  THR A  75     -22.172   7.525   0.999  1.00 92.29           C  
ATOM   1103  HB  THR A  75     -23.081   7.201   1.505  1.00 92.29           H  
ATOM   1104  O   THR A  75     -23.456   9.449   2.725  1.00 92.29           O  
ATOM   1105  CG2 THR A  75     -22.004   6.681  -0.265  1.00 92.29           C  
ATOM   1106 HG21 THR A  75     -22.823   6.876  -0.956  1.00 92.29           H  
ATOM   1107 HG22 THR A  75     -22.013   5.625   0.002  1.00 92.29           H  
ATOM   1108 HG23 THR A  75     -21.055   6.905  -0.753  1.00 92.29           H  
ATOM   1109  OG1 THR A  75     -21.072   7.238   1.833  1.00 92.29           O  
ATOM   1110  HG1 THR A  75     -20.848   8.000   2.372  1.00 92.29           H  
ATOM   1111  N   GLY A  76     -21.830  10.904   2.214  1.00 92.48           N  
ATOM   1112  H   GLY A  76     -21.109  11.168   1.559  1.00 92.48           H  
ATOM   1113  CA  GLY A  76     -21.985  11.727   3.416  1.00 92.48           C  
ATOM   1114  HA2 GLY A  76     -21.439  12.659   3.272  1.00 92.48           H  
ATOM   1115  HA3 GLY A  76     -23.039  11.960   3.566  1.00 92.48           H  
ATOM   1116  C   GLY A  76     -21.455  11.068   4.690  1.00 92.48           C  
ATOM   1117  O   GLY A  76     -21.890  11.425   5.781  1.00 92.48           O  
ATOM   1118  N   LYS A  77     -20.525  10.115   4.565  1.00 95.08           N  
ATOM   1119  H   LYS A  77     -20.132   9.961   3.647  1.00 95.08           H  
ATOM   1120  CA  LYS A  77     -19.839   9.477   5.696  1.00 95.08           C  
ATOM   1121  HA  LYS A  77     -20.327   9.761   6.629  1.00 95.08           H  
ATOM   1122  C   LYS A  77     -18.400   9.970   5.786  1.00 95.08           C  
ATOM   1123  CB  LYS A  77     -19.888   7.949   5.562  1.00 95.08           C  
ATOM   1124  HB2 LYS A  77     -19.285   7.508   6.355  1.00 95.08           H  
ATOM   1125  HB3 LYS A  77     -19.455   7.655   4.606  1.00 95.08           H  
ATOM   1126  O   LYS A  77     -17.842  10.430   4.793  1.00 95.08           O  
ATOM   1127  CG  LYS A  77     -21.319   7.405   5.672  1.00 95.08           C  
ATOM   1128  HG2 LYS A  77     -21.758   7.727   6.616  1.00 95.08           H  
ATOM   1129  HG3 LYS A  77     -21.924   7.782   4.847  1.00 95.08           H  
ATOM   1130  CD  LYS A  77     -21.287   5.877   5.619  1.00 95.08           C  
ATOM   1131  HD2 LYS A  77     -20.671   5.505   6.438  1.00 95.08           H  
ATOM   1132  HD3 LYS A  77     -20.842   5.566   4.674  1.00 95.08           H  
ATOM   1133  CE  LYS A  77     -22.701   5.309   5.738  1.00 95.08           C  
ATOM   1134  HE2 LYS A  77     -23.301   5.704   4.918  1.00 95.08           H  
ATOM   1135  HE3 LYS A  77     -23.136   5.651   6.677  1.00 95.08           H  
ATOM   1136  NZ  LYS A  77     -22.664   3.828   5.689  1.00 95.08           N  
ATOM   1137  HZ1 LYS A  77     -23.593   3.439   5.760  1.00 95.08           H  
ATOM   1138  HZ2 LYS A  77     -22.242   3.529   4.822  1.00 95.08           H  
ATOM   1139  HZ3 LYS A  77     -22.095   3.475   6.445  1.00 95.08           H  
ATOM   1140  N   HIS A  78     -17.797   9.838   6.959  1.00 97.25           N  
ATOM   1141  H   HIS A  78     -18.306   9.436   7.733  1.00 97.25           H  
ATOM   1142  CA  HIS A  78     -16.354   9.977   7.121  1.00 97.25           C  
ATOM   1143  HA  HIS A  78     -15.951  10.619   6.337  1.00 97.25           H  
ATOM   1144  C   HIS A  78     -15.724   8.595   6.994  1.00 97.25           C  
ATOM   1145  CB  HIS A  78     -16.041  10.637   8.462  1.00 97.25           C  
ATOM   1146  HB2 HIS A  78     -16.382   9.997   9.275  1.00 97.25           H  
ATOM   1147  HB3 HIS A  78     -14.963  10.760   8.559  1.00 97.25           H  
ATOM   1148  O   HIS A  78     -16.165   7.657   7.648  1.00 97.25           O  
ATOM   1149  CG  HIS A  78     -16.698  11.983   8.580  1.00 97.25           C  
ATOM   1150  CD2 HIS A  78     -17.787  12.291   9.348  1.00 97.25           C  
ATOM   1151  HD2 HIS A  78     -18.324  11.608   9.990  1.00 97.25           H  
ATOM   1152  ND1 HIS A  78     -16.327  13.130   7.920  1.00 97.25           N  
ATOM   1153  HD1 HIS A  78     -15.544  13.254   7.294  1.00 97.25           H  
ATOM   1154  CE1 HIS A  78     -17.133  14.118   8.334  1.00 97.25           C  
ATOM   1155  HE1 HIS A  78     -17.039  15.150   8.032  1.00 97.25           H  
ATOM   1156  NE2 HIS A  78     -18.051  13.652   9.196  1.00 97.25           N  
ATOM   1157  N   GLU A  79     -14.730   8.469   6.126  1.00 97.52           N  
ATOM   1158  H   GLU A  79     -14.402   9.295   5.646  1.00 97.52           H  
ATOM   1159  CA  GLU A  79     -14.003   7.226   5.870  1.00 97.52           C  
ATOM   1160  HA  GLU A  79     -14.264   6.452   6.592  1.00 97.52           H  
ATOM   1161  C   GLU A  79     -12.522   7.552   6.007  1.00 97.52           C  
ATOM   1162  CB  GLU A  79     -14.312   6.729   4.454  1.00 97.52           C  
ATOM   1163  HB2 GLU A  79     -14.233   7.590   3.790  1.00 97.52           H  
ATOM   1164  HB3 GLU A  79     -13.565   5.990   4.161  1.00 97.52           H  
ATOM   1165  O   GLU A  79     -11.940   8.181   5.122  1.00 97.52           O  
ATOM   1166  CG  GLU A  79     -15.704   6.117   4.267  1.00 97.52           C  
ATOM   1167  HG2 GLU A  79     -15.725   5.125   4.718  1.00 97.52           H  
ATOM   1168  HG3 GLU A  79     -16.439   6.739   4.777  1.00 97.52           H  
ATOM   1169  CD  GLU A  79     -16.081   6.029   2.778  1.00 97.52           C  
ATOM   1170  OE1 GLU A  79     -17.302   6.091   2.496  1.00 97.52           O  
ATOM   1171  OE2 GLU A  79     -15.172   6.013   1.914  1.00 97.52           O  
ATOM   1172  N   MET A  80     -11.941   7.184   7.136  1.00 98.63           N  
ATOM   1173  H   MET A  80     -12.473   6.643   7.804  1.00 98.63           H  
ATOM   1174  CA  MET A  80     -10.607   7.591   7.540  1.00 98.63           C  
ATOM   1175  HA  MET A  80     -10.296   8.437   6.928  1.00 98.63           H  
ATOM   1176  C   MET A  80      -9.608   6.463   7.326  1.00 98.63           C  
ATOM   1177  CB  MET A  80     -10.618   8.046   9.002  1.00 98.63           C  
ATOM   1178  HB2 MET A  80      -9.606   8.331   9.291  1.00 98.63           H  
ATOM   1179  HB3 MET A  80     -10.935   7.212   9.628  1.00 98.63           H  
ATOM   1180  O   MET A  80      -9.920   5.285   7.522  1.00 98.63           O  
ATOM   1181  CG  MET A  80     -11.547   9.243   9.234  1.00 98.63           C  
ATOM   1182  HG2 MET A  80     -12.514   9.062   8.767  1.00 98.63           H  
ATOM   1183  HG3 MET A  80     -11.097  10.111   8.753  1.00 98.63           H  
ATOM   1184  SD  MET A  80     -11.846   9.631  10.979  1.00 98.63           S  
ATOM   1185  CE  MET A  80     -12.976   8.279  11.421  1.00 98.63           C  
ATOM   1186  HE1 MET A  80     -12.478   7.317  11.295  1.00 98.63           H  
ATOM   1187  HE2 MET A  80     -13.279   8.387  12.462  1.00 98.63           H  
ATOM   1188  HE3 MET A  80     -13.862   8.317  10.788  1.00 98.63           H  
ATOM   1189  N   ASP A  81      -8.392   6.854   6.969  1.00 98.86           N  
ATOM   1190  H   ASP A  81      -8.209   7.845   6.901  1.00 98.86           H  
ATOM   1191  CA  ASP A  81      -7.271   5.953   6.752  1.00 98.86           C  
ATOM   1192  HA  ASP A  81      -7.546   4.955   7.094  1.00 98.86           H  
ATOM   1193  C   ASP A  81      -6.077   6.437   7.580  1.00 98.86           C  
ATOM   1194  CB  ASP A  81      -6.911   5.864   5.257  1.00 98.86           C  
ATOM   1195  HB2 ASP A  81      -6.284   4.982   5.126  1.00 98.86           H  
ATOM   1196  HB3 ASP A  81      -6.312   6.733   4.985  1.00 98.86           H  
ATOM   1197  O   ASP A  81      -5.867   7.642   7.726  1.00 98.86           O  
ATOM   1198  CG  ASP A  81      -8.100   5.767   4.284  1.00 98.86           C  
ATOM   1199  OD1 ASP A  81      -8.983   4.907   4.500  1.00 98.86           O  
ATOM   1200  OD2 ASP A  81      -8.110   6.524   3.280  1.00 98.86           O  
ATOM   1201  N   ALA A  82      -5.273   5.518   8.107  1.00 98.97           N  
ATOM   1202  H   ALA A  82      -5.470   4.541   7.939  1.00 98.97           H  
ATOM   1203  CA  ALA A  82      -4.054   5.859   8.835  1.00 98.97           C  
ATOM   1204  HA  ALA A  82      -3.624   6.757   8.391  1.00 98.97           H  
ATOM   1205  C   ALA A  82      -3.010   4.751   8.734  1.00 98.97           C  
ATOM   1206  CB  ALA A  82      -4.392   6.160  10.299  1.00 98.97           C  
ATOM   1207  HB1 ALA A  82      -5.059   7.022  10.342  1.00 98.97           H  
ATOM   1208  HB2 ALA A  82      -4.873   5.297  10.759  1.00 98.97           H  
ATOM   1209  HB3 ALA A  82      -3.481   6.405  10.845  1.00 98.97           H  
ATOM   1210  O   ALA A  82      -3.353   3.578   8.579  1.00 98.97           O  
ATOM   1211  N   SER A  83      -1.738   5.112   8.877  1.00 98.98           N  
ATOM   1212  H   SER A  83      -1.516   6.092   8.980  1.00 98.98           H  
ATOM   1213  CA  SER A  83      -0.668   4.148   9.109  1.00 98.98           C  
ATOM   1214  HA  SER A  83      -1.100   3.322   9.674  1.00 98.98           H  
ATOM   1215  C   SER A  83       0.466   4.709   9.960  1.00 98.98           C  
ATOM   1216  CB  SER A  83      -0.131   3.565   7.804  1.00 98.98           C  
ATOM   1217  HB2 SER A  83       0.518   2.725   8.050  1.00 98.98           H  
ATOM   1218  HB3 SER A  83      -0.953   3.184   7.199  1.00 98.98           H  
ATOM   1219  O   SER A  83       0.653   5.920  10.089  1.00 98.98           O  
ATOM   1220  OG  SER A  83       0.626   4.504   7.089  1.00 98.98           O  
ATOM   1221  HG  SER A  83       0.080   4.991   6.467  1.00 98.98           H  
ATOM   1222  N   ILE A  84       1.215   3.799  10.577  1.00 98.98           N  
ATOM   1223  H   ILE A  84       0.983   2.827  10.429  1.00 98.98           H  
ATOM   1224  CA  ILE A  84       2.374   4.085  11.416  1.00 98.98           C  
ATOM   1225  HA  ILE A  84       2.772   5.054  11.113  1.00 98.98           H  
ATOM   1226  C   ILE A  84       3.457   3.035  11.168  1.00 98.98           C  
ATOM   1227  CB  ILE A  84       1.945   4.176  12.896  1.00 98.98           C  
ATOM   1228  HB  ILE A  84       1.078   4.835  12.941  1.00 98.98           H  
ATOM   1229  O   ILE A  84       3.154   1.859  10.949  1.00 98.98           O  
ATOM   1230  CG1 ILE A  84       3.049   4.817  13.762  1.00 98.98           C  
ATOM   1231 HG12 ILE A  84       3.914   4.154  13.804  1.00 98.98           H  
ATOM   1232 HG13 ILE A  84       3.360   5.749  13.291  1.00 98.98           H  
ATOM   1233  CG2 ILE A  84       1.511   2.814  13.458  1.00 98.98           C  
ATOM   1234 HG21 ILE A  84       0.780   2.344  12.799  1.00 98.98           H  
ATOM   1235 HG22 ILE A  84       1.040   2.975  14.428  1.00 98.98           H  
ATOM   1236 HG23 ILE A  84       2.367   2.149  13.574  1.00 98.98           H  
ATOM   1237  CD1 ILE A  84       2.605   5.154  15.192  1.00 98.98           C  
ATOM   1238 HD11 ILE A  84       3.394   5.712  15.696  1.00 98.98           H  
ATOM   1239 HD12 ILE A  84       2.415   4.242  15.757  1.00 98.98           H  
ATOM   1240 HD13 ILE A  84       1.703   5.766  15.168  1.00 98.98           H  
ATOM   1241  N   MET A  85       4.724   3.444  11.206  1.00 98.98           N  
ATOM   1242  H   MET A  85       4.903   4.427  11.355  1.00 98.98           H  
ATOM   1243  CA  MET A  85       5.860   2.552  10.976  1.00 98.98           C  
ATOM   1244  HA  MET A  85       5.536   1.529  11.166  1.00 98.98           H  
ATOM   1245  C   MET A  85       7.019   2.841  11.931  1.00 98.98           C  
ATOM   1246  CB  MET A  85       6.279   2.634   9.501  1.00 98.98           C  
ATOM   1247  HB2 MET A  85       6.678   3.623   9.278  1.00 98.98           H  
ATOM   1248  HB3 MET A  85       5.395   2.473   8.883  1.00 98.98           H  
ATOM   1249  O   MET A  85       7.415   3.989  12.139  1.00 98.98           O  
ATOM   1250  CG  MET A  85       7.315   1.566   9.135  1.00 98.98           C  
ATOM   1251  HG2 MET A  85       8.280   1.833   9.567  1.00 98.98           H  
ATOM   1252  HG3 MET A  85       7.001   0.612   9.559  1.00 98.98           H  
ATOM   1253  SD  MET A  85       7.514   1.344   7.351  1.00 98.98           S  
ATOM   1254  CE  MET A  85       8.600  -0.104   7.339  1.00 98.98           C  
ATOM   1255  HE1 MET A  85       8.159  -0.900   7.941  1.00 98.98           H  
ATOM   1256  HE2 MET A  85       9.574   0.169   7.745  1.00 98.98           H  
ATOM   1257  HE3 MET A  85       8.719  -0.460   6.316  1.00 98.98           H  
ATOM   1258  N   CYS A  86       7.587   1.772  12.492  1.00 98.92           N  
ATOM   1259  H   CYS A  86       7.214   0.866  12.246  1.00 98.92           H  
ATOM   1260  CA  CYS A  86       8.742   1.805  13.381  1.00 98.92           C  
ATOM   1261  HA  CYS A  86       8.827   2.792  13.835  1.00 98.92           H  
ATOM   1262  C   CYS A  86      10.029   1.513  12.598  1.00 98.92           C  
ATOM   1263  CB  CYS A  86       8.511   0.770  14.491  1.00 98.92           C  
ATOM   1264  HB2 CYS A  86       8.353  -0.207  14.032  1.00 98.92           H  
ATOM   1265  HB3 CYS A  86       7.616   1.029  15.057  1.00 98.92           H  
ATOM   1266  O   CYS A  86      10.253   0.382  12.167  1.00 98.92           O  
ATOM   1267  SG  CYS A  86       9.951   0.692  15.600  1.00 98.92           S  
ATOM   1268  HG  CYS A  86       9.741   1.852  16.229  1.00 98.92           H  
ATOM   1269  N   GLY A  87      10.925   2.493  12.484  1.00 98.86           N  
ATOM   1270  H   GLY A  87      10.729   3.397  12.891  1.00 98.86           H  
ATOM   1271  CA  GLY A  87      12.182   2.357  11.745  1.00 98.86           C  
ATOM   1272  HA2 GLY A  87      11.956   1.993  10.743  1.00 98.86           H  
ATOM   1273  HA3 GLY A  87      12.655   3.336  11.669  1.00 98.86           H  
ATOM   1274  C   GLY A  87      13.189   1.389  12.367  1.00 98.86           C  
ATOM   1275  O   GLY A  87      14.061   0.887  11.661  1.00 98.86           O  
ATOM   1276  N   GLN A  88      13.064   1.081  13.662  1.00 98.49           N  
ATOM   1277  H   GLN A  88      12.350   1.561  14.192  1.00 98.49           H  
ATOM   1278  CA  GLN A  88      13.949   0.136  14.349  1.00 98.49           C  
ATOM   1279  HA  GLN A  88      14.977   0.329  14.043  1.00 98.49           H  
ATOM   1280  C   GLN A  88      13.642  -1.321  13.992  1.00 98.49           C  
ATOM   1281  CB  GLN A  88      13.830   0.351  15.865  1.00 98.49           C  
ATOM   1282  HB2 GLN A  88      12.832   0.054  16.189  1.00 98.49           H  
ATOM   1283  HB3 GLN A  88      13.960   1.410  16.089  1.00 98.49           H  
ATOM   1284  O   GLN A  88      14.552  -2.113  13.768  1.00 98.49           O  
ATOM   1285  CG  GLN A  88      14.882  -0.456  16.645  1.00 98.49           C  
ATOM   1286  HG2 GLN A  88      14.836  -1.509  16.368  1.00 98.49           H  
ATOM   1287  HG3 GLN A  88      15.872  -0.078  16.390  1.00 98.49           H  
ATOM   1288  CD  GLN A  88      14.694  -0.379  18.155  1.00 98.49           C  
ATOM   1289  NE2 GLN A  88      15.732  -0.613  18.928  1.00 98.49           N  
ATOM   1290 HE21 GLN A  88      15.554  -0.527  19.918  1.00 98.49           H  
ATOM   1291 HE22 GLN A  88      16.651  -0.733  18.527  1.00 98.49           H  
ATOM   1292  OE1 GLN A  88      13.616  -0.162  18.679  1.00 98.49           O  
ATOM   1293  N   THR A  89      12.359  -1.683  13.977  1.00 98.25           N  
ATOM   1294  H   THR A  89      11.663  -0.967  14.135  1.00 98.25           H  
ATOM   1295  CA  THR A  89      11.901  -3.072  13.787  1.00 98.25           C  
ATOM   1296  HA  THR A  89      12.741  -3.754  13.912  1.00 98.25           H  
ATOM   1297  C   THR A  89      11.340  -3.322  12.390  1.00 98.25           C  
ATOM   1298  CB  THR A  89      10.837  -3.441  14.828  1.00 98.25           C  
ATOM   1299  HB  THR A  89      10.546  -4.481  14.675  1.00 98.25           H  
ATOM   1300  O   THR A  89      11.030  -4.462  12.031  1.00 98.25           O  
ATOM   1301  CG2 THR A  89      11.324  -3.284  16.268  1.00 98.25           C  
ATOM   1302 HG21 THR A  89      10.555  -3.640  16.953  1.00 98.25           H  
ATOM   1303 HG22 THR A  89      11.544  -2.240  16.494  1.00 98.25           H  
ATOM   1304 HG23 THR A  89      12.228  -3.876  16.414  1.00 98.25           H  
ATOM   1305  OG1 THR A  89       9.699  -2.625  14.671  1.00 98.25           O  
ATOM   1306  HG1 THR A  89       9.778  -1.886  15.279  1.00 98.25           H  
ATOM   1307  N   LEU A  90      11.146  -2.252  11.617  1.00 98.62           N  
ATOM   1308  H   LEU A  90      11.392  -1.347  11.993  1.00 98.62           H  
ATOM   1309  CA  LEU A  90      10.407  -2.223  10.359  1.00 98.62           C  
ATOM   1310  HA  LEU A  90      10.307  -1.177  10.071  1.00 98.62           H  
ATOM   1311  C   LEU A  90       8.967  -2.732  10.493  1.00 98.62           C  
ATOM   1312  CB  LEU A  90      11.207  -2.935   9.249  1.00 98.62           C  
ATOM   1313  HB2 LEU A  90      10.687  -2.790   8.302  1.00 98.62           H  
ATOM   1314  HB3 LEU A  90      11.223  -4.005   9.454  1.00 98.62           H  
ATOM   1315  O   LEU A  90       8.344  -3.050   9.484  1.00 98.62           O  
ATOM   1316  CG  LEU A  90      12.656  -2.445   9.084  1.00 98.62           C  
ATOM   1317  HG  LEU A  90      13.206  -2.588  10.014  1.00 98.62           H  
ATOM   1318  CD1 LEU A  90      13.346  -3.277   8.004  1.00 98.62           C  
ATOM   1319 HD11 LEU A  90      14.373  -2.933   7.879  1.00 98.62           H  
ATOM   1320 HD12 LEU A  90      12.818  -3.172   7.056  1.00 98.62           H  
ATOM   1321 HD13 LEU A  90      13.362  -4.325   8.301  1.00 98.62           H  
ATOM   1322  CD2 LEU A  90      12.726  -0.970   8.691  1.00 98.62           C  
ATOM   1323 HD21 LEU A  90      12.176  -0.792   7.767  1.00 98.62           H  
ATOM   1324 HD22 LEU A  90      13.768  -0.683   8.549  1.00 98.62           H  
ATOM   1325 HD23 LEU A  90      12.311  -0.344   9.481  1.00 98.62           H  
ATOM   1326  N   LYS A  91       8.428  -2.883  11.712  1.00 98.82           N  
ATOM   1327  H   LYS A  91       8.967  -2.582  12.510  1.00 98.82           H  
ATOM   1328  CA  LYS A  91       7.005  -3.177  11.908  1.00 98.82           C  
ATOM   1329  HA  LYS A  91       6.710  -4.000  11.257  1.00 98.82           H  
ATOM   1330  C   LYS A  91       6.180  -1.966  11.483  1.00 98.82           C  
ATOM   1331  CB  LYS A  91       6.690  -3.568  13.357  1.00 98.82           C  
ATOM   1332  HB2 LYS A  91       7.089  -2.818  14.040  1.00 98.82           H  
ATOM   1333  HB3 LYS A  91       5.606  -3.573  13.465  1.00 98.82           H  
ATOM   1334  O   LYS A  91       6.613  -0.825  11.652  1.00 98.82           O  
ATOM   1335  CG  LYS A  91       7.202  -4.965  13.741  1.00 98.82           C  
ATOM   1336  HG2 LYS A  91       6.864  -5.685  12.995  1.00 98.82           H  
ATOM   1337  HG3 LYS A  91       8.291  -4.974  13.780  1.00 98.82           H  
ATOM   1338  CD  LYS A  91       6.618  -5.350  15.109  1.00 98.82           C  
ATOM   1339  HD2 LYS A  91       5.539  -5.199  15.074  1.00 98.82           H  
ATOM   1340  HD3 LYS A  91       7.029  -4.697  15.878  1.00 98.82           H  
ATOM   1341  CE  LYS A  91       6.887  -6.816  15.470  1.00 98.82           C  
ATOM   1342  HE2 LYS A  91       7.934  -6.934  15.751  1.00 98.82           H  
ATOM   1343  HE3 LYS A  91       6.694  -7.426  14.588  1.00 98.82           H  
ATOM   1344  NZ  LYS A  91       5.985  -7.255  16.569  1.00 98.82           N  
ATOM   1345  HZ1 LYS A  91       6.121  -6.712  17.409  1.00 98.82           H  
ATOM   1346  HZ2 LYS A  91       5.022  -7.123  16.295  1.00 98.82           H  
ATOM   1347  HZ3 LYS A  91       6.090  -8.238  16.776  1.00 98.82           H  
ATOM   1348  N   ALA A  92       5.003  -2.240  10.943  1.00 98.95           N  
ATOM   1349  H   ALA A  92       4.676  -3.196  10.909  1.00 98.95           H  
ATOM   1350  CA  ALA A  92       4.055  -1.232  10.511  1.00 98.95           C  
ATOM   1351  HA  ALA A  92       4.240  -0.306  11.054  1.00 98.95           H  
ATOM   1352  C   ALA A  92       2.633  -1.687  10.831  1.00 98.95           C  
ATOM   1353  CB  ALA A  92       4.245  -0.980   9.012  1.00 98.95           C  
ATOM   1354  HB1 ALA A  92       5.270  -0.674   8.806  1.00 98.95           H  
ATOM   1355  HB2 ALA A  92       4.017  -1.883   8.445  1.00 98.95           H  
ATOM   1356  HB3 ALA A  92       3.572  -0.181   8.699  1.00 98.95           H  
ATOM   1357  O   ALA A  92       2.376  -2.887  10.935  1.00 98.95           O  
ATOM   1358  N   GLY A  93       1.731  -0.727  10.971  1.00 98.96           N  
ATOM   1359  H   GLY A  93       2.031   0.233  10.881  1.00 98.96           H  
ATOM   1360  CA  GLY A  93       0.303  -0.966  11.107  1.00 98.96           C  
ATOM   1361  HA2 GLY A  93       0.055  -1.961  10.738  1.00 98.96           H  
ATOM   1362  HA3 GLY A  93       0.008  -0.918  12.155  1.00 98.96           H  
ATOM   1363  C   GLY A  93      -0.471   0.084  10.328  1.00 98.96           C  
ATOM   1364  O   GLY A  93      -0.057   1.240  10.264  1.00 98.96           O  
ATOM   1365  N   ALA A  94      -1.572  -0.324   9.716  1.00 98.98           N  
ATOM   1366  H   ALA A  94      -1.784  -1.312   9.735  1.00 98.98           H  
ATOM   1367  CA  ALA A  94      -2.396   0.496   8.853  1.00 98.98           C  
ATOM   1368  HA  ALA A  94      -2.305   1.534   9.173  1.00 98.98           H  
ATOM   1369  C   ALA A  94      -3.866   0.089   8.962  1.00 98.98           C  
ATOM   1370  CB  ALA A  94      -1.893   0.378   7.409  1.00 98.98           C  
ATOM   1371  HB1 ALA A  94      -2.490   1.018   6.759  1.00 98.98           H  
ATOM   1372  HB2 ALA A  94      -1.975  -0.653   7.065  1.00 98.98           H  
ATOM   1373  HB3 ALA A  94      -0.850   0.688   7.347  1.00 98.98           H  
ATOM   1374  O   ALA A  94      -4.199  -1.087   9.148  1.00 98.98           O  
ATOM   1375  N   VAL A  95      -4.746   1.072   8.804  1.00 98.95           N  
ATOM   1376  H   VAL A  95      -4.391   2.002   8.633  1.00 98.95           H  
ATOM   1377  CA  VAL A  95      -6.192   0.880   8.696  1.00 98.95           C  
ATOM   1378  HA  VAL A  95      -6.366  -0.155   8.402  1.00 98.95           H  
ATOM   1379  C   VAL A  95      -6.770   1.752   7.597  1.00 98.95           C  
ATOM   1380  CB  VAL A  95      -6.933   1.127  10.019  1.00 98.95           C  
ATOM   1381  HB  VAL A  95      -7.999   1.013   9.825  1.00 98.95           H  
ATOM   1382  O   VAL A  95      -6.266   2.846   7.346  1.00 98.95           O  
ATOM   1383  CG1 VAL A  95      -6.550   0.061  11.046  1.00 98.95           C  
ATOM   1384 HG11 VAL A  95      -7.340  -0.004  11.794  1.00 98.95           H  
ATOM   1385 HG12 VAL A  95      -5.593   0.296  11.512  1.00 98.95           H  
ATOM   1386 HG13 VAL A  95      -6.482  -0.914  10.562  1.00 98.95           H  
ATOM   1387  CG2 VAL A  95      -6.706   2.529  10.604  1.00 98.95           C  
ATOM   1388 HG21 VAL A  95      -5.646   2.695  10.794  1.00 98.95           H  
ATOM   1389 HG22 VAL A  95      -7.064   3.289   9.910  1.00 98.95           H  
ATOM   1390 HG23 VAL A  95      -7.251   2.632  11.542  1.00 98.95           H  
ATOM   1391  N   ALA A  96      -7.832   1.277   6.950  1.00 98.88           N  
ATOM   1392  H   ALA A  96      -8.183   0.359   7.183  1.00 98.88           H  
ATOM   1393  CA  ALA A  96      -8.512   2.033   5.906  1.00 98.88           C  
ATOM   1394  HA  ALA A  96      -8.290   3.091   6.039  1.00 98.88           H  
ATOM   1395  C   ALA A  96     -10.035   1.897   5.972  1.00 98.88           C  
ATOM   1396  CB  ALA A  96      -7.966   1.620   4.540  1.00 98.88           C  
ATOM   1397  HB1 ALA A  96      -6.900   1.842   4.492  1.00 98.88           H  
ATOM   1398  HB2 ALA A  96      -8.135   0.557   4.373  1.00 98.88           H  
ATOM   1399  HB3 ALA A  96      -8.475   2.200   3.770  1.00 98.88           H  
ATOM   1400  O   ALA A  96     -10.578   0.837   6.308  1.00 98.88           O  
ATOM   1401  N   GLY A  97     -10.713   2.989   5.626  1.00 98.28           N  
ATOM   1402  H   GLY A  97     -10.171   3.792   5.340  1.00 98.28           H  
ATOM   1403  CA  GLY A  97     -12.166   3.091   5.563  1.00 98.28           C  
ATOM   1404  HA2 GLY A  97     -12.420   4.036   5.082  1.00 98.28           H  
ATOM   1405  HA3 GLY A  97     -12.552   2.277   4.950  1.00 98.28           H  
ATOM   1406  C   GLY A  97     -12.873   3.051   6.919  1.00 98.28           C  
ATOM   1407  O   GLY A  97     -14.068   2.753   6.952  1.00 98.28           O  
ATOM   1408  N   VAL A  98     -12.175   3.306   8.033  1.00 98.64           N  
ATOM   1409  H   VAL A  98     -11.234   3.657   7.931  1.00 98.64           H  
ATOM   1410  CA  VAL A  98     -12.809   3.340   9.363  1.00 98.64           C  
ATOM   1411  HA  VAL A  98     -13.500   2.499   9.423  1.00 98.64           H  
ATOM   1412  C   VAL A  98     -13.653   4.602   9.516  1.00 98.64           C  
ATOM   1413  CB  VAL A  98     -11.820   3.164  10.530  1.00 98.64           C  
ATOM   1414  HB  VAL A  98     -12.411   3.176  11.445  1.00 98.64           H  
ATOM   1415  O   VAL A  98     -13.307   5.661   9.004  1.00 98.64           O  
ATOM   1416  CG1 VAL A  98     -11.128   1.800  10.455  1.00 98.64           C  
ATOM   1417 HG11 VAL A  98     -10.503   1.739   9.564  1.00 98.64           H  
ATOM   1418 HG12 VAL A  98     -11.883   1.014  10.419  1.00 98.64           H  
ATOM   1419 HG13 VAL A  98     -10.510   1.650  11.340  1.00 98.64           H  
ATOM   1420  CG2 VAL A  98     -10.754   4.257  10.651  1.00 98.64           C  
ATOM   1421 HG21 VAL A  98     -10.152   4.086  11.543  1.00 98.64           H  
ATOM   1422 HG22 VAL A  98     -10.097   4.241   9.782  1.00 98.64           H  
ATOM   1423 HG23 VAL A  98     -11.228   5.235  10.735  1.00 98.64           H  
ATOM   1424  N   THR A  99     -14.785   4.504  10.199  1.00 97.91           N  
ATOM   1425  H   THR A  99     -15.003   3.622  10.639  1.00 97.91           H  
ATOM   1426  CA  THR A  99     -15.843   5.526  10.171  1.00 97.91           C  
ATOM   1427  HA  THR A  99     -15.516   6.370   9.563  1.00 97.91           H  
ATOM   1428  C   THR A  99     -16.179   6.113  11.535  1.00 97.91           C  
ATOM   1429  CB  THR A  99     -17.120   4.967   9.527  1.00 97.91           C  
ATOM   1430  HB  THR A  99     -17.852   5.772   9.465  1.00 97.91           H  
ATOM   1431  O   THR A  99     -16.660   7.241  11.604  1.00 97.91           O  
ATOM   1432  CG2 THR A  99     -16.898   4.426   8.113  1.00 97.91           C  
ATOM   1433 HG21 THR A  99     -16.400   5.173   7.495  1.00 97.91           H  
ATOM   1434 HG22 THR A  99     -16.276   3.532   8.149  1.00 97.91           H  
ATOM   1435 HG23 THR A  99     -17.860   4.176   7.665  1.00 97.91           H  
ATOM   1436  OG1 THR A  99     -17.688   3.906  10.274  1.00 97.91           O  
ATOM   1437  HG1 THR A  99     -17.010   3.450  10.778  1.00 97.91           H  
ATOM   1438  N   ALA A 100     -15.914   5.371  12.612  1.00 97.90           N  
ATOM   1439  H   ALA A 100     -15.655   4.408  12.454  1.00 97.90           H  
ATOM   1440  CA  ALA A 100     -16.282   5.755  13.975  1.00 97.90           C  
ATOM   1441  HA  ALA A 100     -16.769   6.731  13.961  1.00 97.90           H  
ATOM   1442  C   ALA A 100     -15.086   5.884  14.932  1.00 97.90           C  
ATOM   1443  CB  ALA A 100     -17.309   4.734  14.477  1.00 97.90           C  
ATOM   1444  HB1 ALA A 100     -16.856   3.745  14.535  1.00 97.90           H  
ATOM   1445  HB2 ALA A 100     -17.665   5.029  15.465  1.00 97.90           H  
ATOM   1446  HB3 ALA A 100     -18.158   4.700  13.794  1.00 97.90           H  
ATOM   1447  O   ALA A 100     -15.270   6.168  16.111  1.00 97.90           O  
ATOM   1448  N   ILE A 101     -13.857   5.647  14.469  1.00 98.76           N  
ATOM   1449  H   ILE A 101     -13.747   5.482  13.479  1.00 98.76           H  
ATOM   1450  CA  ILE A 101     -12.664   5.638  15.327  1.00 98.76           C  
ATOM   1451  HA  ILE A 101     -12.919   5.175  16.280  1.00 98.76           H  
ATOM   1452  C   ILE A 101     -12.210   7.066  15.605  1.00 98.76           C  
ATOM   1453  CB  ILE A 101     -11.532   4.818  14.679  1.00 98.76           C  
ATOM   1454  HB  ILE A 101     -11.245   5.305  13.747  1.00 98.76           H  
ATOM   1455  O   ILE A 101     -11.902   7.797  14.668  1.00 98.76           O  
ATOM   1456  CG1 ILE A 101     -11.984   3.389  14.324  1.00 98.76           C  
ATOM   1457 HG12 ILE A 101     -11.149   2.868  13.856  1.00 98.76           H  
ATOM   1458 HG13 ILE A 101     -12.779   3.439  13.579  1.00 98.76           H  
ATOM   1459  CG2 ILE A 101     -10.290   4.784  15.585  1.00 98.76           C  
ATOM   1460 HG21 ILE A 101     -10.550   4.447  16.589  1.00 98.76           H  
ATOM   1461 HG22 ILE A 101      -9.856   5.782  15.651  1.00 98.76           H  
ATOM   1462 HG23 ILE A 101      -9.538   4.121  15.158  1.00 98.76           H  
ATOM   1463  CD1 ILE A 101     -12.510   2.561  15.498  1.00 98.76           C  
ATOM   1464 HD11 ILE A 101     -11.845   2.624  16.359  1.00 98.76           H  
ATOM   1465 HD12 ILE A 101     -12.586   1.518  15.191  1.00 98.76           H  
ATOM   1466 HD13 ILE A 101     -13.506   2.915  15.764  1.00 98.76           H  
ATOM   1467  N   ARG A 102     -12.112   7.447  16.885  1.00 98.67           N  
ATOM   1468  H   ARG A 102     -12.378   6.788  17.602  1.00 98.67           H  
ATOM   1469  CA  ARG A 102     -11.685   8.796  17.284  1.00 98.67           C  
ATOM   1470  HA  ARG A 102     -12.387   9.527  16.882  1.00 98.67           H  
ATOM   1471  C   ARG A 102     -10.308   9.153  16.728  1.00 98.67           C  
ATOM   1472  CB  ARG A 102     -11.666   8.892  18.813  1.00 98.67           C  
ATOM   1473  HB2 ARG A 102     -12.627   8.570  19.214  1.00 98.67           H  
ATOM   1474  HB3 ARG A 102     -10.900   8.228  19.214  1.00 98.67           H  
ATOM   1475  O   ARG A 102     -10.144  10.194  16.105  1.00 98.67           O  
ATOM   1476  CG  ARG A 102     -11.376  10.330  19.250  1.00 98.67           C  
ATOM   1477  HG2 ARG A 102     -10.409  10.659  18.869  1.00 98.67           H  
ATOM   1478  HG3 ARG A 102     -12.153  10.991  18.867  1.00 98.67           H  
ATOM   1479  CD  ARG A 102     -11.349  10.408  20.768  1.00 98.67           C  
ATOM   1480  HD2 ARG A 102     -10.600   9.712  21.147  1.00 98.67           H  
ATOM   1481  HD3 ARG A 102     -12.325  10.110  21.152  1.00 98.67           H  
ATOM   1482  NE  ARG A 102     -10.990  11.769  21.186  1.00 98.67           N  
ATOM   1483  HE  ARG A 102     -10.187  12.171  20.725  1.00 98.67           H  
ATOM   1484  NH1 ARG A 102     -12.788  12.176  22.578  1.00 98.67           N  
ATOM   1485 HH11 ARG A 102     -13.314  11.425  22.155  1.00 98.67           H  
ATOM   1486 HH12 ARG A 102     -13.324  12.797  23.167  1.00 98.67           H  
ATOM   1487  NH2 ARG A 102     -11.133  13.676  22.361  1.00 98.67           N  
ATOM   1488 HH21 ARG A 102     -10.236  13.912  21.960  1.00 98.67           H  
ATOM   1489 HH22 ARG A 102     -11.578  14.268  23.047  1.00 98.67           H  
ATOM   1490  CZ  ARG A 102     -11.649  12.523  22.039  1.00 98.67           C  
ATOM   1491  N   ASN A 103      -9.342   8.267  16.974  1.00 98.90           N  
ATOM   1492  H   ASN A 103      -9.598   7.431  17.479  1.00 98.90           H  
ATOM   1493  CA  ASN A 103      -7.953   8.427  16.562  1.00 98.90           C  
ATOM   1494  HA  ASN A 103      -7.863   9.328  15.956  1.00 98.90           H  
ATOM   1495  C   ASN A 103      -7.513   7.241  15.688  1.00 98.90           C  
ATOM   1496  CB  ASN A 103      -7.056   8.604  17.806  1.00 98.90           C  
ATOM   1497  HB2 ASN A 103      -7.165   7.744  18.467  1.00 98.90           H  
ATOM   1498  HB3 ASN A 103      -6.019   8.647  17.474  1.00 98.90           H  
ATOM   1499  O   ASN A 103      -6.996   6.249  16.224  1.00 98.90           O  
ATOM   1500  CG  ASN A 103      -7.344   9.868  18.596  1.00 98.90           C  
ATOM   1501  ND2 ASN A 103      -7.200  11.013  17.975  1.00 98.90           N  
ATOM   1502 HD21 ASN A 103      -6.901  11.012  17.010  1.00 98.90           H  
ATOM   1503 HD22 ASN A 103      -7.572  11.860  18.379  1.00 98.90           H  
ATOM   1504  OD1 ASN A 103      -7.639   9.813  19.789  1.00 98.90           O  
ATOM   1505  N   PRO A 104      -7.740   7.290  14.360  1.00 98.93           N  
ATOM   1506  CA  PRO A 104      -7.294   6.253  13.432  1.00 98.93           C  
ATOM   1507  HA  PRO A 104      -7.896   5.359  13.594  1.00 98.93           H  
ATOM   1508  C   PRO A 104      -5.813   5.880  13.585  1.00 98.93           C  
ATOM   1509  CB  PRO A 104      -7.598   6.811  12.038  1.00 98.93           C  
ATOM   1510  HB2 PRO A 104      -7.798   6.021  11.315  1.00 98.93           H  
ATOM   1511  HB3 PRO A 104      -6.778   7.445  11.701  1.00 98.93           H  
ATOM   1512  O   PRO A 104      -5.478   4.698  13.479  1.00 98.93           O  
ATOM   1513  CG  PRO A 104      -8.820   7.692  12.276  1.00 98.93           C  
ATOM   1514  HG2 PRO A 104      -8.910   8.474  11.521  1.00 98.93           H  
ATOM   1515  HG3 PRO A 104      -9.721   7.079  12.312  1.00 98.93           H  
ATOM   1516  CD  PRO A 104      -8.542   8.286  13.653  1.00 98.93           C  
ATOM   1517  HD2 PRO A 104      -9.485   8.481  14.163  1.00 98.93           H  
ATOM   1518  HD3 PRO A 104      -7.982   9.215  13.547  1.00 98.93           H  
ATOM   1519  N   ILE A 105      -4.929   6.830  13.919  1.00 98.97           N  
ATOM   1520  H   ILE A 105      -5.223   7.796  13.908  1.00 98.97           H  
ATOM   1521  CA  ILE A 105      -3.505   6.532  14.123  1.00 98.97           C  
ATOM   1522  HA  ILE A 105      -3.191   5.993  13.230  1.00 98.97           H  
ATOM   1523  C   ILE A 105      -3.240   5.599  15.312  1.00 98.97           C  
ATOM   1524  CB  ILE A 105      -2.682   7.834  14.233  1.00 98.97           C  
ATOM   1525  HB  ILE A 105      -3.027   8.515  13.455  1.00 98.97           H  
ATOM   1526  O   ILE A 105      -2.374   4.726  15.237  1.00 98.97           O  
ATOM   1527  CG1 ILE A 105      -1.178   7.583  14.007  1.00 98.97           C  
ATOM   1528 HG12 ILE A 105      -0.802   6.874  14.744  1.00 98.97           H  
ATOM   1529 HG13 ILE A 105      -0.640   8.520  14.147  1.00 98.97           H  
ATOM   1530  CG2 ILE A 105      -2.859   8.530  15.595  1.00 98.97           C  
ATOM   1531 HG21 ILE A 105      -2.415   9.525  15.564  1.00 98.97           H  
ATOM   1532 HG22 ILE A 105      -2.376   7.963  16.390  1.00 98.97           H  
ATOM   1533 HG23 ILE A 105      -3.919   8.637  15.826  1.00 98.97           H  
ATOM   1534  CD1 ILE A 105      -0.857   7.058  12.602  1.00 98.97           C  
ATOM   1535 HD11 ILE A 105      -1.212   7.762  11.848  1.00 98.97           H  
ATOM   1536 HD12 ILE A 105       0.221   6.934  12.501  1.00 98.97           H  
ATOM   1537 HD13 ILE A 105      -1.300   6.078  12.429  1.00 98.97           H  
ATOM   1538  N   THR A 106      -4.014   5.722  16.393  1.00 98.95           N  
ATOM   1539  H   THR A 106      -4.730   6.434  16.394  1.00 98.95           H  
ATOM   1540  CA  THR A 106      -3.899   4.829  17.554  1.00 98.95           C  
ATOM   1541  HA  THR A 106      -2.850   4.744  17.838  1.00 98.95           H  
ATOM   1542  C   THR A 106      -4.384   3.430  17.203  1.00 98.95           C  
ATOM   1543  CB  THR A 106      -4.671   5.387  18.755  1.00 98.95           C  
ATOM   1544  HB  THR A 106      -5.705   5.588  18.473  1.00 98.95           H  
ATOM   1545  O   THR A 106      -3.783   2.441  17.628  1.00 98.95           O  
ATOM   1546  CG2 THR A 106      -4.652   4.471  19.975  1.00 98.95           C  
ATOM   1547 HG21 THR A 106      -5.157   4.959  20.809  1.00 98.95           H  
ATOM   1548 HG22 THR A 106      -5.167   3.537  19.751  1.00 98.95           H  
ATOM   1549 HG23 THR A 106      -3.622   4.245  20.254  1.00 98.95           H  
ATOM   1550  OG1 THR A 106      -4.059   6.577  19.175  1.00 98.95           O  
ATOM   1551  HG1 THR A 106      -3.148   6.336  19.362  1.00 98.95           H  
ATOM   1552  N   LEU A 107      -5.422   3.313  16.370  1.00 98.96           N  
ATOM   1553  H   LEU A 107      -5.860   4.150  16.014  1.00 98.96           H  
ATOM   1554  CA  LEU A 107      -5.834   2.014  15.850  1.00 98.96           C  
ATOM   1555  HA  LEU A 107      -5.979   1.346  16.700  1.00 98.96           H  
ATOM   1556  C   LEU A 107      -4.739   1.397  14.968  1.00 98.96           C  
ATOM   1557  CB  LEU A 107      -7.171   2.153  15.115  1.00 98.96           C  
ATOM   1558  HB2 LEU A 107      -7.917   2.537  15.811  1.00 98.96           H  
ATOM   1559  HB3 LEU A 107      -7.062   2.870  14.300  1.00 98.96           H  
ATOM   1560  O   LEU A 107      -4.390   0.237  15.176  1.00 98.96           O  
ATOM   1561  CG  LEU A 107      -7.663   0.822  14.531  1.00 98.96           C  
ATOM   1562  HG  LEU A 107      -6.931   0.458  13.810  1.00 98.96           H  
ATOM   1563  CD1 LEU A 107      -7.866  -0.257  15.589  1.00 98.96           C  
ATOM   1564 HD11 LEU A 107      -8.466   0.138  16.408  1.00 98.96           H  
ATOM   1565 HD12 LEU A 107      -8.391  -1.100  15.138  1.00 98.96           H  
ATOM   1566 HD13 LEU A 107      -6.905  -0.604  15.967  1.00 98.96           H  
ATOM   1567  CD2 LEU A 107      -8.997   1.051  13.830  1.00 98.96           C  
ATOM   1568 HD21 LEU A 107      -9.744   1.343  14.568  1.00 98.96           H  
ATOM   1569 HD22 LEU A 107      -9.319   0.133  13.340  1.00 98.96           H  
ATOM   1570 HD23 LEU A 107      -8.891   1.837  13.083  1.00 98.96           H  
ATOM   1571  N   ALA A 108      -4.143   2.166  14.053  1.00 98.97           N  
ATOM   1572  H   ALA A 108      -4.485   3.106  13.913  1.00 98.97           H  
ATOM   1573  CA  ALA A 108      -3.027   1.702  13.227  1.00 98.97           C  
ATOM   1574  HA  ALA A 108      -3.368   0.862  12.622  1.00 98.97           H  
ATOM   1575  C   ALA A 108      -1.846   1.204  14.082  1.00 98.97           C  
ATOM   1576  CB  ALA A 108      -2.607   2.836  12.286  1.00 98.97           C  
ATOM   1577  HB1 ALA A 108      -3.445   3.131  11.654  1.00 98.97           H  
ATOM   1578  HB2 ALA A 108      -1.790   2.492  11.652  1.00 98.97           H  
ATOM   1579  HB3 ALA A 108      -2.265   3.701  12.855  1.00 98.97           H  
ATOM   1580  O   ALA A 108      -1.300   0.131  13.823  1.00 98.97           O  
ATOM   1581  N   ARG A 109      -1.497   1.917  15.161  1.00 98.96           N  
ATOM   1582  H   ARG A 109      -1.945   2.810  15.307  1.00 98.96           H  
ATOM   1583  CA  ARG A 109      -0.473   1.467  16.117  1.00 98.96           C  
ATOM   1584  HA  ARG A 109       0.436   1.222  15.567  1.00 98.96           H  
ATOM   1585  C   ARG A 109      -0.867   0.182  16.836  1.00 98.96           C  
ATOM   1586  CB  ARG A 109      -0.171   2.595  17.113  1.00 98.96           C  
ATOM   1587  HB2 ARG A 109      -1.047   2.802  17.727  1.00 98.96           H  
ATOM   1588  HB3 ARG A 109       0.093   3.500  16.566  1.00 98.96           H  
ATOM   1589  O   ARG A 109      -0.041  -0.714  16.986  1.00 98.96           O  
ATOM   1590  CG  ARG A 109       1.000   2.183  18.009  1.00 98.96           C  
ATOM   1591  HG2 ARG A 109       1.840   1.876  17.385  1.00 98.96           H  
ATOM   1592  HG3 ARG A 109       0.708   1.348  18.646  1.00 98.96           H  
ATOM   1593  CD  ARG A 109       1.451   3.329  18.899  1.00 98.96           C  
ATOM   1594  HD2 ARG A 109       1.724   4.189  18.288  1.00 98.96           H  
ATOM   1595  HD3 ARG A 109       0.632   3.604  19.563  1.00 98.96           H  
ATOM   1596  NE  ARG A 109       2.600   2.895  19.696  1.00 98.96           N  
ATOM   1597  HE  ARG A 109       2.818   1.909  19.723  1.00 98.96           H  
ATOM   1598  NH1 ARG A 109       3.132   4.907  20.667  1.00 98.96           N  
ATOM   1599 HH11 ARG A 109       2.235   5.297  20.416  1.00 98.96           H  
ATOM   1600 HH12 ARG A 109       3.696   5.332  21.389  1.00 98.96           H  
ATOM   1601  NH2 ARG A 109       4.307   3.101  21.134  1.00 98.96           N  
ATOM   1602 HH21 ARG A 109       4.401   2.098  21.065  1.00 98.96           H  
ATOM   1603 HH22 ARG A 109       4.786   3.681  21.808  1.00 98.96           H  
ATOM   1604  CZ  ARG A 109       3.333   3.643  20.479  1.00 98.96           C  
ATOM   1605  N   THR A 110      -2.130   0.066  17.227  1.00 98.92           N  
ATOM   1606  H   THR A 110      -2.751   0.845  17.064  1.00 98.92           H  
ATOM   1607  CA  THR A 110      -2.642  -1.137  17.890  1.00 98.92           C  
ATOM   1608  HA  THR A 110      -2.012  -1.351  18.753  1.00 98.92           H  
ATOM   1609  C   THR A 110      -2.566  -2.347  16.957  1.00 98.92           C  
ATOM   1610  CB  THR A 110      -4.072  -0.920  18.398  1.00 98.92           C  
ATOM   1611  HB  THR A 110      -4.752  -0.801  17.554  1.00 98.92           H  
ATOM   1612  O   THR A 110      -2.155  -3.413  17.399  1.00 98.92           O  
ATOM   1613  CG2 THR A 110      -4.557  -2.065  19.285  1.00 98.92           C  
ATOM   1614 HG21 THR A 110      -4.488  -3.021  18.766  1.00 98.92           H  
ATOM   1615 HG22 THR A 110      -5.600  -1.889  19.549  1.00 98.92           H  
ATOM   1616 HG23 THR A 110      -3.960  -2.109  20.195  1.00 98.92           H  
ATOM   1617  OG1 THR A 110      -4.117   0.235  19.204  1.00 98.92           O  
ATOM   1618  HG1 THR A 110      -3.950   1.007  18.658  1.00 98.92           H  
ATOM   1619  N   VAL A 111      -2.851  -2.190  15.657  1.00 98.90           N  
ATOM   1620  H   VAL A 111      -3.199  -1.295  15.344  1.00 98.90           H  
ATOM   1621  CA  VAL A 111      -2.650  -3.258  14.657  1.00 98.90           C  
ATOM   1622  HA  VAL A 111      -3.231  -4.130  14.956  1.00 98.90           H  
ATOM   1623  C   VAL A 111      -1.185  -3.704  14.615  1.00 98.90           C  
ATOM   1624  CB  VAL A 111      -3.135  -2.817  13.258  1.00 98.90           C  
ATOM   1625  HB  VAL A 111      -2.670  -1.868  12.990  1.00 98.90           H  
ATOM   1626  O   VAL A 111      -0.921  -4.903  14.662  1.00 98.90           O  
ATOM   1627  CG1 VAL A 111      -2.800  -3.834  12.158  1.00 98.90           C  
ATOM   1628 HG11 VAL A 111      -3.203  -3.493  11.205  1.00 98.90           H  
ATOM   1629 HG12 VAL A 111      -3.221  -4.809  12.404  1.00 98.90           H  
ATOM   1630 HG13 VAL A 111      -1.720  -3.933  12.042  1.00 98.90           H  
ATOM   1631  CG2 VAL A 111      -4.657  -2.633  13.263  1.00 98.90           C  
ATOM   1632 HG21 VAL A 111      -5.131  -3.557  13.594  1.00 98.90           H  
ATOM   1633 HG22 VAL A 111      -5.005  -2.376  12.262  1.00 98.90           H  
ATOM   1634 HG23 VAL A 111      -4.947  -1.833  13.944  1.00 98.90           H  
ATOM   1635  N   MET A 112      -0.240  -2.757  14.596  1.00 98.83           N  
ATOM   1636  H   MET A 112      -0.538  -1.793  14.574  1.00 98.83           H  
ATOM   1637  CA  MET A 112       1.201  -3.044  14.558  1.00 98.83           C  
ATOM   1638  HA  MET A 112       1.413  -3.648  13.676  1.00 98.83           H  
ATOM   1639  C   MET A 112       1.711  -3.807  15.795  1.00 98.83           C  
ATOM   1640  CB  MET A 112       1.960  -1.711  14.460  1.00 98.83           C  
ATOM   1641  HB2 MET A 112       1.566  -1.113  13.638  1.00 98.83           H  
ATOM   1642  HB3 MET A 112       1.819  -1.145  15.381  1.00 98.83           H  
ATOM   1643  O   MET A 112       2.623  -4.634  15.694  1.00 98.83           O  
ATOM   1644  CG  MET A 112       3.459  -1.923  14.241  1.00 98.83           C  
ATOM   1645  HG2 MET A 112       3.588  -2.475  13.310  1.00 98.83           H  
ATOM   1646  HG3 MET A 112       3.863  -2.531  15.050  1.00 98.83           H  
ATOM   1647  SD  MET A 112       4.446  -0.410  14.160  1.00 98.83           S  
ATOM   1648  CE  MET A 112       4.267   0.145  15.870  1.00 98.83           C  
ATOM   1649  HE1 MET A 112       4.439  -0.683  16.557  1.00 98.83           H  
ATOM   1650  HE2 MET A 112       5.014   0.919  16.045  1.00 98.83           H  
ATOM   1651  HE3 MET A 112       3.269   0.553  16.030  1.00 98.83           H  
ATOM   1652  N   GLU A 113       1.199  -3.461  16.977  1.00 98.57           N  
ATOM   1653  H   GLU A 113       0.513  -2.720  16.994  1.00 98.57           H  
ATOM   1654  CA  GLU A 113       1.715  -3.953  18.260  1.00 98.57           C  
ATOM   1655  HA  GLU A 113       2.748  -4.277  18.136  1.00 98.57           H  
ATOM   1656  C   GLU A 113       0.951  -5.170  18.799  1.00 98.57           C  
ATOM   1657  CB  GLU A 113       1.708  -2.814  19.295  1.00 98.57           C  
ATOM   1658  HB2 GLU A 113       1.946  -3.236  20.271  1.00 98.57           H  
ATOM   1659  HB3 GLU A 113       0.708  -2.383  19.341  1.00 98.57           H  
ATOM   1660  O   GLU A 113       1.557  -6.011  19.462  1.00 98.57           O  
ATOM   1661  CG  GLU A 113       2.739  -1.709  18.985  1.00 98.57           C  
ATOM   1662  HG2 GLU A 113       2.514  -1.271  18.012  1.00 98.57           H  
ATOM   1663  HG3 GLU A 113       3.727  -2.166  18.922  1.00 98.57           H  
ATOM   1664  CD  GLU A 113       2.770  -0.586  20.040  1.00 98.57           C  
ATOM   1665  OE1 GLU A 113       3.665   0.294  19.948  1.00 98.57           O  
ATOM   1666  OE2 GLU A 113       1.898  -0.566  20.932  1.00 98.57           O  
ATOM   1667  N   GLN A 114      -0.351  -5.272  18.519  1.00 98.00           N  
ATOM   1668  H   GLN A 114      -0.770  -4.550  17.950  1.00 98.00           H  
ATOM   1669  CA  GLN A 114      -1.271  -6.264  19.095  1.00 98.00           C  
ATOM   1670  HA  GLN A 114      -0.726  -6.863  19.825  1.00 98.00           H  
ATOM   1671  C   GLN A 114      -1.807  -7.261  18.054  1.00 98.00           C  
ATOM   1672  CB  GLN A 114      -2.423  -5.564  19.844  1.00 98.00           C  
ATOM   1673  HB2 GLN A 114      -3.049  -5.037  19.125  1.00 98.00           H  
ATOM   1674  HB3 GLN A 114      -3.050  -6.319  20.318  1.00 98.00           H  
ATOM   1675  O   GLN A 114      -2.779  -7.971  18.305  1.00 98.00           O  
ATOM   1676  CG  GLN A 114      -1.974  -4.566  20.924  1.00 98.00           C  
ATOM   1677  HG2 GLN A 114      -2.858  -4.061  21.314  1.00 98.00           H  
ATOM   1678  HG3 GLN A 114      -1.334  -3.803  20.480  1.00 98.00           H  
ATOM   1679  CD  GLN A 114      -1.260  -5.220  22.103  1.00 98.00           C  
ATOM   1680  NE2 GLN A 114      -0.356  -4.518  22.750  1.00 98.00           N  
ATOM   1681 HE21 GLN A 114      -0.101  -3.596  22.426  1.00 98.00           H  
ATOM   1682 HE22 GLN A 114       0.120  -4.999  23.499  1.00 98.00           H  
ATOM   1683  OE1 GLN A 114      -1.507  -6.348  22.496  1.00 98.00           O  
ATOM   1684  N   SER A 115      -1.196  -7.335  16.870  1.00 95.83           N  
ATOM   1685  H   SER A 115      -0.409  -6.730  16.682  1.00 95.83           H  
ATOM   1686  CA  SER A 115      -1.508  -8.364  15.878  1.00 95.83           C  
ATOM   1687  HA  SER A 115      -1.856  -9.252  16.406  1.00 95.83           H  
ATOM   1688  C   SER A 115      -0.273  -8.781  15.081  1.00 95.83           C  
ATOM   1689  CB  SER A 115      -2.652  -7.891  14.968  1.00 95.83           C  
ATOM   1690  HB2 SER A 115      -3.173  -8.769  14.587  1.00 95.83           H  
ATOM   1691  HB3 SER A 115      -3.364  -7.304  15.548  1.00 95.83           H  
ATOM   1692  O   SER A 115       0.751  -8.098  15.093  1.00 95.83           O  
ATOM   1693  OG  SER A 115      -2.209  -7.139  13.857  1.00 95.83           O  
ATOM   1694  HG  SER A 115      -1.666  -6.410  14.168  1.00 95.83           H  
ATOM   1695  N   ASP A 116      -0.390  -9.893  14.357  1.00 93.04           N  
ATOM   1696  H   ASP A 116      -1.213 -10.469  14.463  1.00 93.04           H  
ATOM   1697  CA  ASP A 116       0.613 -10.314  13.373  1.00 93.04           C  
ATOM   1698  HA  ASP A 116       1.601 -10.014  13.720  1.00 93.04           H  
ATOM   1699  C   ASP A 116       0.404  -9.654  12.000  1.00 93.04           C  
ATOM   1700  CB  ASP A 116       0.609 -11.846  13.248  1.00 93.04           C  
ATOM   1701  HB2 ASP A 116       1.314 -12.145  12.472  1.00 93.04           H  
ATOM   1702  HB3 ASP A 116      -0.384 -12.174  12.942  1.00 93.04           H  
ATOM   1703  O   ASP A 116       1.182  -9.910  11.085  1.00 93.04           O  
ATOM   1704  CG  ASP A 116       1.014 -12.552  14.543  1.00 93.04           C  
ATOM   1705  OD1 ASP A 116       1.980 -12.090  15.193  1.00 93.04           O  
ATOM   1706  OD2 ASP A 116       0.347 -13.563  14.863  1.00 93.04           O  
ATOM   1707  N   ASN A 117      -0.637  -8.826  11.841  1.00 96.71           N  
ATOM   1708  H   ASN A 117      -1.127  -8.527  12.672  1.00 96.71           H  
ATOM   1709  CA  ASN A 117      -1.014  -8.194  10.579  1.00 96.71           C  
ATOM   1710  HA  ASN A 117      -0.679  -8.827   9.757  1.00 96.71           H  
ATOM   1711  C   ASN A 117      -0.367  -6.809  10.426  1.00 96.71           C  
ATOM   1712  CB  ASN A 117      -2.546  -8.082  10.485  1.00 96.71           C  
ATOM   1713  HB2 ASN A 117      -2.824  -7.691   9.507  1.00 96.71           H  
ATOM   1714  HB3 ASN A 117      -2.888  -7.373  11.239  1.00 96.71           H  
ATOM   1715  O   ASN A 117       0.020  -6.170  11.402  1.00 96.71           O  
ATOM   1716  CG  ASN A 117      -3.266  -9.403  10.673  1.00 96.71           C  
ATOM   1717  ND2 ASN A 117      -4.312  -9.415  11.464  1.00 96.71           N  
ATOM   1718 HD21 ASN A 117      -4.544  -8.580  11.983  1.00 96.71           H  
ATOM   1719 HD22 ASN A 117      -4.749 -10.314  11.610  1.00 96.71           H  
ATOM   1720  OD1 ASN A 117      -2.940 -10.435  10.115  1.00 96.71           O  
ATOM   1721  N   VAL A 118      -0.331  -6.307   9.189  1.00 98.66           N  
ATOM   1722  H   VAL A 118      -0.605  -6.913   8.429  1.00 98.66           H  
ATOM   1723  CA  VAL A 118       0.051  -4.914   8.897  1.00 98.66           C  
ATOM   1724  HA  VAL A 118       0.487  -4.461   9.787  1.00 98.66           H  
ATOM   1725  C   VAL A 118      -1.163  -4.063   8.548  1.00 98.66           C  
ATOM   1726  CB  VAL A 118       1.123  -4.850   7.793  1.00 98.66           C  
ATOM   1727  HB  VAL A 118       0.791  -5.439   6.938  1.00 98.66           H  
ATOM   1728  O   VAL A 118      -1.219  -2.917   8.967  1.00 98.66           O  
ATOM   1729  CG1 VAL A 118       1.411  -3.420   7.315  1.00 98.66           C  
ATOM   1730 HG11 VAL A 118       1.591  -2.771   8.172  1.00 98.66           H  
ATOM   1731 HG12 VAL A 118       0.564  -3.032   6.750  1.00 98.66           H  
ATOM   1732 HG13 VAL A 118       2.290  -3.410   6.671  1.00 98.66           H  
ATOM   1733  CG2 VAL A 118       2.448  -5.429   8.305  1.00 98.66           C  
ATOM   1734 HG21 VAL A 118       2.860  -4.780   9.078  1.00 98.66           H  
ATOM   1735 HG22 VAL A 118       2.290  -6.418   8.734  1.00 98.66           H  
ATOM   1736 HG23 VAL A 118       3.153  -5.511   7.477  1.00 98.66           H  
ATOM   1737  N   PHE A 119      -2.137  -4.585   7.801  1.00 98.82           N  
ATOM   1738  H   PHE A 119      -2.069  -5.542   7.485  1.00 98.82           H  
ATOM   1739  CA  PHE A 119      -3.197  -3.759   7.226  1.00 98.82           C  
ATOM   1740  HA  PHE A 119      -3.206  -2.793   7.731  1.00 98.82           H  
ATOM   1741  C   PHE A 119      -4.579  -4.393   7.408  1.00 98.82           C  
ATOM   1742  CB  PHE A 119      -2.852  -3.504   5.752  1.00 98.82           C  
ATOM   1743  HB2 PHE A 119      -1.814  -3.177   5.698  1.00 98.82           H  
ATOM   1744  HB3 PHE A 119      -2.924  -4.447   5.209  1.00 98.82           H  
ATOM   1745  O   PHE A 119      -4.824  -5.504   6.932  1.00 98.82           O  
ATOM   1746  CG  PHE A 119      -3.676  -2.464   5.015  1.00 98.82           C  
ATOM   1747  CD1 PHE A 119      -3.466  -2.308   3.634  1.00 98.82           C  
ATOM   1748  HD1 PHE A 119      -2.745  -2.930   3.125  1.00 98.82           H  
ATOM   1749  CD2 PHE A 119      -4.601  -1.623   5.667  1.00 98.82           C  
ATOM   1750  HD2 PHE A 119      -4.763  -1.667   6.734  1.00 98.82           H  
ATOM   1751  CE1 PHE A 119      -4.182  -1.339   2.913  1.00 98.82           C  
ATOM   1752  HE1 PHE A 119      -3.995  -1.221   1.856  1.00 98.82           H  
ATOM   1753  CE2 PHE A 119      -5.330  -0.673   4.943  1.00 98.82           C  
ATOM   1754  HE2 PHE A 119      -6.036  -0.043   5.462  1.00 98.82           H  
ATOM   1755  CZ  PHE A 119      -5.126  -0.528   3.562  1.00 98.82           C  
ATOM   1756  HZ  PHE A 119      -5.680   0.213   3.004  1.00 98.82           H  
ATOM   1757  N   LEU A 120      -5.479  -3.685   8.097  1.00 98.80           N  
ATOM   1758  H   LEU A 120      -5.197  -2.787   8.465  1.00 98.80           H  
ATOM   1759  CA  LEU A 120      -6.873  -4.085   8.301  1.00 98.80           C  
ATOM   1760  HA  LEU A 120      -7.041  -5.063   7.851  1.00 98.80           H  
ATOM   1761  C   LEU A 120      -7.843  -3.107   7.631  1.00 98.80           C  
ATOM   1762  CB  LEU A 120      -7.184  -4.193   9.803  1.00 98.80           C  
ATOM   1763  HB2 LEU A 120      -8.215  -4.529   9.908  1.00 98.80           H  
ATOM   1764  HB3 LEU A 120      -7.117  -3.197  10.243  1.00 98.80           H  
ATOM   1765  O   LEU A 120      -7.688  -1.890   7.726  1.00 98.80           O  
ATOM   1766  CG  LEU A 120      -6.277  -5.135  10.611  1.00 98.80           C  
ATOM   1767  HG  LEU A 120      -5.270  -4.720  10.654  1.00 98.80           H  
ATOM   1768  CD1 LEU A 120      -6.818  -5.234  12.037  1.00 98.80           C  
ATOM   1769 HD11 LEU A 120      -7.786  -5.735  12.038  1.00 98.80           H  
ATOM   1770 HD12 LEU A 120      -6.955  -4.235  12.451  1.00 98.80           H  
ATOM   1771 HD13 LEU A 120      -6.120  -5.784  12.668  1.00 98.80           H  
ATOM   1772  CD2 LEU A 120      -6.200  -6.547  10.028  1.00 98.80           C  
ATOM   1773 HD21 LEU A 120      -7.201  -6.912   9.796  1.00 98.80           H  
ATOM   1774 HD22 LEU A 120      -5.726  -7.216  10.746  1.00 98.80           H  
ATOM   1775 HD23 LEU A 120      -5.599  -6.537   9.119  1.00 98.80           H  
ATOM   1776  N   LEU A 121      -8.889  -3.639   7.006  1.00 98.27           N  
ATOM   1777  H   LEU A 121      -8.959  -4.645   6.942  1.00 98.27           H  
ATOM   1778  CA  LEU A 121      -9.958  -2.840   6.412  1.00 98.27           C  
ATOM   1779  HA  LEU A 121      -9.624  -1.811   6.281  1.00 98.27           H  
ATOM   1780  C   LEU A 121     -11.198  -2.816   7.296  1.00 98.27           C  
ATOM   1781  CB  LEU A 121     -10.338  -3.392   5.038  1.00 98.27           C  
ATOM   1782  HB2 LEU A 121     -11.088  -2.729   4.606  1.00 98.27           H  
ATOM   1783  HB3 LEU A 121     -10.800  -4.370   5.176  1.00 98.27           H  
ATOM   1784  O   LEU A 121     -11.522  -3.786   7.986  1.00 98.27           O  
ATOM   1785  CG  LEU A 121      -9.182  -3.548   4.046  1.00 98.27           C  
ATOM   1786  HG  LEU A 121      -8.482  -4.287   4.436  1.00 98.27           H  
ATOM   1787  CD1 LEU A 121      -9.799  -4.069   2.747  1.00 98.27           C  
ATOM   1788 HD11 LEU A 121      -9.075  -4.036   1.933  1.00 98.27           H  
ATOM   1789 HD12 LEU A 121     -10.121  -5.101   2.888  1.00 98.27           H  
ATOM   1790 HD13 LEU A 121     -10.662  -3.466   2.465  1.00 98.27           H  
ATOM   1791  CD2 LEU A 121      -8.405  -2.255   3.808  1.00 98.27           C  
ATOM   1792 HD21 LEU A 121      -9.093  -1.459   3.523  1.00 98.27           H  
ATOM   1793 HD22 LEU A 121      -7.666  -2.402   3.020  1.00 98.27           H  
ATOM   1794 HD23 LEU A 121      -7.878  -1.971   4.719  1.00 98.27           H  
ATOM   1795  N   ASN A 122     -11.958  -1.731   7.220  1.00 97.54           N  
ATOM   1796  H   ASN A 122     -11.638  -0.950   6.665  1.00 97.54           H  
ATOM   1797  CA  ASN A 122     -13.311  -1.700   7.762  1.00 97.54           C  
ATOM   1798  HA  ASN A 122     -13.252  -1.991   8.810  1.00 97.54           H  
ATOM   1799  C   ASN A 122     -14.228  -2.700   7.006  1.00 97.54           C  
ATOM   1800  CB  ASN A 122     -13.795  -0.248   7.671  1.00 97.54           C  
ATOM   1801  HB2 ASN A 122     -14.147  -0.038   6.661  1.00 97.54           H  
ATOM   1802  HB3 ASN A 122     -12.964   0.424   7.890  1.00 97.54           H  
ATOM   1803  O   ASN A 122     -14.078  -2.831   5.791  1.00 97.54           O  
ATOM   1804  CG  ASN A 122     -14.871   0.063   8.681  1.00 97.54           C  
ATOM   1805  ND2 ASN A 122     -15.875   0.820   8.323  1.00 97.54           N  
ATOM   1806 HD21 ASN A 122     -16.473   1.114   9.082  1.00 97.54           H  
ATOM   1807 HD22 ASN A 122     -15.746   1.389   7.498  1.00 97.54           H  
ATOM   1808  OD1 ASN A 122     -14.799  -0.353   9.820  1.00 97.54           O  
ATOM   1809  N   PRO A 123     -15.173  -3.420   7.656  1.00 96.28           N  
ATOM   1810  CA  PRO A 123     -15.595  -3.346   9.064  1.00 96.28           C  
ATOM   1811  HA  PRO A 123     -15.725  -2.312   9.383  1.00 96.28           H  
ATOM   1812  C   PRO A 123     -14.675  -4.051  10.073  1.00 96.28           C  
ATOM   1813  CB  PRO A 123     -16.996  -3.959   9.087  1.00 96.28           C  
ATOM   1814  HB2 PRO A 123     -17.244  -4.399  10.053  1.00 96.28           H  
ATOM   1815  HB3 PRO A 123     -17.729  -3.198   8.820  1.00 96.28           H  
ATOM   1816  O   PRO A 123     -14.799  -3.829  11.277  1.00 96.28           O  
ATOM   1817  CG  PRO A 123     -16.930  -5.010   7.985  1.00 96.28           C  
ATOM   1818  HG2 PRO A 123     -16.440  -5.908   8.362  1.00 96.28           H  
ATOM   1819  HG3 PRO A 123     -17.918  -5.247   7.589  1.00 96.28           H  
ATOM   1820  CD  PRO A 123     -16.045  -4.342   6.936  1.00 96.28           C  
ATOM   1821  HD2 PRO A 123     -15.464  -5.089   6.396  1.00 96.28           H  
ATOM   1822  HD3 PRO A 123     -16.662  -3.778   6.237  1.00 96.28           H  
ATOM   1823  N   GLY A 124     -13.759  -4.904   9.611  1.00 97.37           N  
ATOM   1824  H   GLY A 124     -13.616  -4.978   8.614  1.00 97.37           H  
ATOM   1825  CA  GLY A 124     -12.915  -5.716  10.489  1.00 97.37           C  
ATOM   1826  HA2 GLY A 124     -13.542  -6.317  11.147  1.00 97.37           H  
ATOM   1827  HA3 GLY A 124     -12.334  -6.382   9.850  1.00 97.37           H  
ATOM   1828  C   GLY A 124     -11.948  -4.895  11.348  1.00 97.37           C  
ATOM   1829  O   GLY A 124     -11.715  -5.234  12.505  1.00 97.37           O  
ATOM   1830  N   ALA A 125     -11.460  -3.767  10.833  1.00 98.66           N  
ATOM   1831  H   ALA A 125     -11.593  -3.607   9.845  1.00 98.66           H  
ATOM   1832  CA  ALA A 125     -10.655  -2.813  11.591  1.00 98.66           C  
ATOM   1833  HA  ALA A 125      -9.779  -3.331  11.982  1.00 98.66           H  
ATOM   1834  C   ALA A 125     -11.417  -2.221  12.795  1.00 98.66           C  
ATOM   1835  CB  ALA A 125     -10.180  -1.721  10.626  1.00 98.66           C  
ATOM   1836  HB1 ALA A 125      -9.579  -0.989  11.165  1.00 98.66           H  
ATOM   1837  HB2 ALA A 125     -11.036  -1.220  10.174  1.00 98.66           H  
ATOM   1838  HB3 ALA A 125      -9.569  -2.163   9.839  1.00 98.66           H  
ATOM   1839  O   ALA A 125     -10.850  -2.113  13.879  1.00 98.66           O  
ATOM   1840  N   GLU A 126     -12.704  -1.885  12.650  1.00 98.53           N  
ATOM   1841  H   GLU A 126     -13.150  -2.012  11.753  1.00 98.53           H  
ATOM   1842  CA  GLU A 126     -13.533  -1.403  13.768  1.00 98.53           C  
ATOM   1843  HA  GLU A 126     -12.965  -0.672  14.344  1.00 98.53           H  
ATOM   1844  C   GLU A 126     -13.936  -2.521  14.744  1.00 98.53           C  
ATOM   1845  CB  GLU A 126     -14.801  -0.716  13.244  1.00 98.53           C  
ATOM   1846  HB2 GLU A 126     -15.517  -0.667  14.064  1.00 98.53           H  
ATOM   1847  HB3 GLU A 126     -15.241  -1.316  12.447  1.00 98.53           H  
ATOM   1848  O   GLU A 126     -14.125  -2.273  15.936  1.00 98.53           O  
ATOM   1849  CG  GLU A 126     -14.554   0.718  12.753  1.00 98.53           C  
ATOM   1850  HG2 GLU A 126     -13.839   0.713  11.930  1.00 98.53           H  
ATOM   1851  HG3 GLU A 126     -14.110   1.287  13.569  1.00 98.53           H  
ATOM   1852  CD  GLU A 126     -15.851   1.432  12.334  1.00 98.53           C  
ATOM   1853  OE1 GLU A 126     -15.748   2.570  11.814  1.00 98.53           O  
ATOM   1854  OE2 GLU A 126     -16.954   0.893  12.576  1.00 98.53           O  
ATOM   1855  N   GLU A 127     -14.057  -3.762  14.271  1.00 98.20           N  
ATOM   1856  H   GLU A 127     -13.933  -3.913  13.280  1.00 98.20           H  
ATOM   1857  CA  GLU A 127     -14.201  -4.929  15.147  1.00 98.20           C  
ATOM   1858  HA  GLU A 127     -15.031  -4.759  15.832  1.00 98.20           H  
ATOM   1859  C   GLU A 127     -12.954  -5.117  16.018  1.00 98.20           C  
ATOM   1860  CB  GLU A 127     -14.516  -6.167  14.298  1.00 98.20           C  
ATOM   1861  HB2 GLU A 127     -15.420  -5.966  13.723  1.00 98.20           H  
ATOM   1862  HB3 GLU A 127     -13.694  -6.341  13.604  1.00 98.20           H  
ATOM   1863  O   GLU A 127     -13.071  -5.162  17.243  1.00 98.20           O  
ATOM   1864  CG  GLU A 127     -14.735  -7.438  15.133  1.00 98.20           C  
ATOM   1865  HG2 GLU A 127     -15.565  -7.259  15.816  1.00 98.20           H  
ATOM   1866  HG3 GLU A 127     -13.841  -7.640  15.722  1.00 98.20           H  
ATOM   1867  CD  GLU A 127     -15.041  -8.667  14.259  1.00 98.20           C  
ATOM   1868  OE1 GLU A 127     -15.407  -9.712  14.836  1.00 98.20           O  
ATOM   1869  OE2 GLU A 127     -14.957  -8.555  13.012  1.00 98.20           O  
ATOM   1870  N   PHE A 128     -11.767  -5.108  15.404  1.00 98.60           N  
ATOM   1871  H   PHE A 128     -11.749  -5.071  14.395  1.00 98.60           H  
ATOM   1872  CA  PHE A 128     -10.488  -5.152  16.111  1.00 98.60           C  
ATOM   1873  HA  PHE A 128     -10.430  -6.083  16.676  1.00 98.60           H  
ATOM   1874  C   PHE A 128     -10.352  -3.989  17.106  1.00 98.60           C  
ATOM   1875  CB  PHE A 128      -9.361  -5.134  15.071  1.00 98.60           C  
ATOM   1876  HB2 PHE A 128      -9.433  -4.228  14.470  1.00 98.60           H  
ATOM   1877  HB3 PHE A 128      -9.493  -5.979  14.395  1.00 98.60           H  
ATOM   1878  O   PHE A 128      -9.926  -4.190  18.244  1.00 98.60           O  
ATOM   1879  CG  PHE A 128      -7.972  -5.213  15.668  1.00 98.60           C  
ATOM   1880  CD1 PHE A 128      -7.251  -4.035  15.931  1.00 98.60           C  
ATOM   1881  HD1 PHE A 128      -7.688  -3.074  15.704  1.00 98.60           H  
ATOM   1882  CD2 PHE A 128      -7.402  -6.463  15.968  1.00 98.60           C  
ATOM   1883  HD2 PHE A 128      -7.960  -7.369  15.784  1.00 98.60           H  
ATOM   1884  CE1 PHE A 128      -5.964  -4.102  16.488  1.00 98.60           C  
ATOM   1885  HE1 PHE A 128      -5.415  -3.193  16.679  1.00 98.60           H  
ATOM   1886  CE2 PHE A 128      -6.110  -6.530  16.519  1.00 98.60           C  
ATOM   1887  HE2 PHE A 128      -5.671  -7.485  16.770  1.00 98.60           H  
ATOM   1888  CZ  PHE A 128      -5.394  -5.351  16.786  1.00 98.60           C  
ATOM   1889  HZ  PHE A 128      -4.409  -5.407  17.226  1.00 98.60           H  
ATOM   1890  N   ALA A 129     -10.779  -2.785  16.714  1.00 98.81           N  
ATOM   1891  H   ALA A 129     -11.060  -2.675  15.750  1.00 98.81           H  
ATOM   1892  CA  ALA A 129     -10.793  -1.604  17.571  1.00 98.81           C  
ATOM   1893  HA  ALA A 129      -9.772  -1.395  17.888  1.00 98.81           H  
ATOM   1894  C   ALA A 129     -11.650  -1.803  18.831  1.00 98.81           C  
ATOM   1895  CB  ALA A 129     -11.309  -0.425  16.741  1.00 98.81           C  
ATOM   1896  HB1 ALA A 129     -12.371  -0.550  16.533  1.00 98.81           H  
ATOM   1897  HB2 ALA A 129     -10.766  -0.362  15.798  1.00 98.81           H  
ATOM   1898  HB3 ALA A 129     -11.179   0.512  17.282  1.00 98.81           H  
ATOM   1899  O   ALA A 129     -11.198  -1.489  19.934  1.00 98.81           O  
ATOM   1900  N   ARG A 130     -12.864  -2.359  18.691  1.00 98.22           N  
ATOM   1901  H   ARG A 130     -13.165  -2.604  17.758  1.00 98.22           H  
ATOM   1902  CA  ARG A 130     -13.734  -2.682  19.836  1.00 98.22           C  
ATOM   1903  HA  ARG A 130     -13.876  -1.784  20.436  1.00 98.22           H  
ATOM   1904  C   ARG A 130     -13.092  -3.696  20.773  1.00 98.22           C  
ATOM   1905  CB  ARG A 130     -15.093  -3.223  19.370  1.00 98.22           C  
ATOM   1906  HB2 ARG A 130     -15.485  -3.883  20.144  1.00 98.22           H  
ATOM   1907  HB3 ARG A 130     -14.963  -3.813  18.463  1.00 98.22           H  
ATOM   1908  O   ARG A 130     -13.141  -3.495  21.983  1.00 98.22           O  
ATOM   1909  CG  ARG A 130     -16.129  -2.116  19.142  1.00 98.22           C  
ATOM   1910  HG2 ARG A 130     -15.831  -1.507  18.289  1.00 98.22           H  
ATOM   1911  HG3 ARG A 130     -16.180  -1.482  20.027  1.00 98.22           H  
ATOM   1912  CD  ARG A 130     -17.517  -2.727  18.895  1.00 98.22           C  
ATOM   1913  HD2 ARG A 130     -18.250  -1.924  18.829  1.00 98.22           H  
ATOM   1914  HD3 ARG A 130     -17.784  -3.345  19.752  1.00 98.22           H  
ATOM   1915  NE  ARG A 130     -17.538  -3.560  17.674  1.00 98.22           N  
ATOM   1916  HE  ARG A 130     -17.132  -4.481  17.756  1.00 98.22           H  
ATOM   1917  NH1 ARG A 130     -18.363  -1.989  16.211  1.00 98.22           N  
ATOM   1918 HH11 ARG A 130     -18.458  -1.673  15.256  1.00 98.22           H  
ATOM   1919 HH12 ARG A 130     -18.369  -1.307  16.955  1.00 98.22           H  
ATOM   1920  NH2 ARG A 130     -17.732  -3.985  15.446  1.00 98.22           N  
ATOM   1921 HH21 ARG A 130     -17.315  -4.895  15.578  1.00 98.22           H  
ATOM   1922 HH22 ARG A 130     -17.860  -3.640  14.506  1.00 98.22           H  
ATOM   1923  CZ  ARG A 130     -17.880  -3.176  16.457  1.00 98.22           C  
ATOM   1924  N   GLU A 131     -12.494  -4.758  20.236  1.00 97.94           N  
ATOM   1925  H   GLU A 131     -12.507  -4.869  19.232  1.00 97.94           H  
ATOM   1926  CA  GLU A 131     -11.840  -5.794  21.048  1.00 97.94           C  
ATOM   1927  HA  GLU A 131     -12.549  -6.173  21.784  1.00 97.94           H  
ATOM   1928  C   GLU A 131     -10.645  -5.253  21.848  1.00 97.94           C  
ATOM   1929  CB  GLU A 131     -11.400  -6.967  20.161  1.00 97.94           C  
ATOM   1930  HB2 GLU A 131     -10.758  -7.621  20.751  1.00 97.94           H  
ATOM   1931  HB3 GLU A 131     -10.827  -6.590  19.314  1.00 97.94           H  
ATOM   1932  O   GLU A 131     -10.385  -5.729  22.951  1.00 97.94           O  
ATOM   1933  CG  GLU A 131     -12.598  -7.793  19.663  1.00 97.94           C  
ATOM   1934  HG2 GLU A 131     -13.223  -7.174  19.019  1.00 97.94           H  
ATOM   1935  HG3 GLU A 131     -13.196  -8.087  20.526  1.00 97.94           H  
ATOM   1936  CD  GLU A 131     -12.176  -9.056  18.898  1.00 97.94           C  
ATOM   1937  OE1 GLU A 131     -13.040  -9.934  18.694  1.00 97.94           O  
ATOM   1938  OE2 GLU A 131     -10.989  -9.172  18.520  1.00 97.94           O  
ATOM   1939  N   HIS A 132      -9.970  -4.219  21.338  1.00 98.48           N  
ATOM   1940  H   HIS A 132     -10.210  -3.913  20.406  1.00 98.48           H  
ATOM   1941  CA  HIS A 132      -8.813  -3.587  21.984  1.00 98.48           C  
ATOM   1942  HA  HIS A 132      -8.432  -4.268  22.744  1.00 98.48           H  
ATOM   1943  C   HIS A 132      -9.153  -2.291  22.734  1.00 98.48           C  
ATOM   1944  CB  HIS A 132      -7.691  -3.408  20.955  1.00 98.48           C  
ATOM   1945  HB2 HIS A 132      -6.865  -2.861  21.411  1.00 98.48           H  
ATOM   1946  HB3 HIS A 132      -8.057  -2.830  20.106  1.00 98.48           H  
ATOM   1947  O   HIS A 132      -8.254  -1.572  23.167  1.00 98.48           O  
ATOM   1948  CG  HIS A 132      -7.164  -4.732  20.473  1.00 98.48           C  
ATOM   1949  CD2 HIS A 132      -6.083  -5.412  20.962  1.00 98.48           C  
ATOM   1950  HD2 HIS A 132      -5.415  -5.070  21.740  1.00 98.48           H  
ATOM   1951  ND1 HIS A 132      -7.760  -5.540  19.537  1.00 98.48           N  
ATOM   1952  HD1 HIS A 132      -8.574  -5.303  18.988  1.00 98.48           H  
ATOM   1953  CE1 HIS A 132      -7.070  -6.688  19.477  1.00 98.48           C  
ATOM   1954  HE1 HIS A 132      -7.315  -7.523  18.838  1.00 98.48           H  
ATOM   1955  NE2 HIS A 132      -6.028  -6.652  20.321  1.00 98.48           N  
ATOM   1956  N   GLY A 133     -10.441  -1.978  22.911  1.00 98.20           N  
ATOM   1957  H   GLY A 133     -11.140  -2.595  22.523  1.00 98.20           H  
ATOM   1958  CA  GLY A 133     -10.878  -0.821  23.695  1.00 98.20           C  
ATOM   1959  HA2 GLY A 133     -11.965  -0.850  23.777  1.00 98.20           H  
ATOM   1960  HA3 GLY A 133     -10.449  -0.884  24.695  1.00 98.20           H  
ATOM   1961  C   GLY A 133     -10.489   0.534  23.095  1.00 98.20           C  
ATOM   1962  O   GLY A 133     -10.309   1.502  23.834  1.00 98.20           O  
ATOM   1963  N   ILE A 134     -10.349   0.619  21.770  1.00 98.59           N  
ATOM   1964  H   ILE A 134     -10.540  -0.203  21.216  1.00 98.59           H  
ATOM   1965  CA  ILE A 134     -10.062   1.878  21.078  1.00 98.59           C  
ATOM   1966  HA  ILE A 134      -9.279   2.397  21.630  1.00 98.59           H  
ATOM   1967  C   ILE A 134     -11.303   2.770  21.098  1.00 98.59           C  
ATOM   1968  CB  ILE A 134      -9.553   1.620  19.647  1.00 98.59           C  
ATOM   1969  HB  ILE A 134     -10.363   1.125  19.111  1.00 98.59           H  
ATOM   1970  O   ILE A 134     -12.423   2.314  20.863  1.00 98.59           O  
ATOM   1971  CG1 ILE A 134      -8.333   0.672  19.611  1.00 98.59           C  
ATOM   1972 HG12 ILE A 134      -8.637  -0.316  19.959  1.00 98.59           H  
ATOM   1973 HG13 ILE A 134      -7.998   0.557  18.580  1.00 98.59           H  
ATOM   1974  CG2 ILE A 134      -9.238   2.933  18.908  1.00 98.59           C  
ATOM   1975 HG21 ILE A 134     -10.147   3.520  18.777  1.00 98.59           H  
ATOM   1976 HG22 ILE A 134      -8.505   3.522  19.460  1.00 98.59           H  
ATOM   1977 HG23 ILE A 134      -8.839   2.711  17.918  1.00 98.59           H  
ATOM   1978  CD1 ILE A 134      -7.136   1.125  20.451  1.00 98.59           C  
ATOM   1979 HD11 ILE A 134      -6.367   0.353  20.411  1.00 98.59           H  
ATOM   1980 HD12 ILE A 134      -7.417   1.252  21.496  1.00 98.59           H  
ATOM   1981 HD13 ILE A 134      -6.734   2.058  20.057  1.00 98.59           H  
ATOM   1982  N   ALA A 135     -11.095   4.056  21.382  1.00 98.14           N  
ATOM   1983  H   ALA A 135     -10.148   4.365  21.549  1.00 98.14           H  
ATOM   1984  CA  ALA A 135     -12.172   5.027  21.497  1.00 98.14           C  
ATOM   1985  HA  ALA A 135     -12.870   4.665  22.252  1.00 98.14           H  
ATOM   1986  C   ALA A 135     -12.939   5.183  20.174  1.00 98.14           C  
ATOM   1987  CB  ALA A 135     -11.598   6.360  21.990  1.00 98.14           C  
ATOM   1988  HB1 ALA A 135     -11.118   6.222  22.959  1.00 98.14           H  
ATOM   1989  HB2 ALA A 135     -12.403   7.088  22.094  1.00 98.14           H  
ATOM   1990  HB3 ALA A 135     -10.869   6.739  21.274  1.00 98.14           H  
ATOM   1991  O   ALA A 135     -12.355   5.474  19.124  1.00 98.14           O  
ATOM   1992  N   VAL A 136     -14.258   5.028  20.264  1.00 97.84           N  
ATOM   1993  H   VAL A 136     -14.658   4.844  21.173  1.00 97.84           H  
ATOM   1994  CA  VAL A 136     -15.207   5.257  19.173  1.00 97.84           C  
ATOM   1995  HA  VAL A 136     -14.640   5.496  18.274  1.00 97.84           H  
ATOM   1996  C   VAL A 136     -16.079   6.462  19.491  1.00 97.84           C  
ATOM   1997  CB  VAL A 136     -16.066   4.017  18.860  1.00 97.84           C  
ATOM   1998  HB  VAL A 136     -16.729   4.264  18.032  1.00 97.84           H  
ATOM   1999  O   VAL A 136     -16.401   6.705  20.653  1.00 97.84           O  
ATOM   2000  CG1 VAL A 136     -15.186   2.845  18.418  1.00 97.84           C  
ATOM   2001 HG11 VAL A 136     -14.515   3.189  17.631  1.00 97.84           H  
ATOM   2002 HG12 VAL A 136     -14.587   2.479  19.251  1.00 97.84           H  
ATOM   2003 HG13 VAL A 136     -15.806   2.036  18.032  1.00 97.84           H  
ATOM   2004  CG2 VAL A 136     -16.930   3.547  20.039  1.00 97.84           C  
ATOM   2005 HG21 VAL A 136     -16.299   3.275  20.886  1.00 97.84           H  
ATOM   2006 HG22 VAL A 136     -17.519   2.681  19.737  1.00 97.84           H  
ATOM   2007 HG23 VAL A 136     -17.613   4.342  20.341  1.00 97.84           H  
ATOM   2008  N   GLU A 137     -16.469   7.199  18.461  1.00 98.15           N  
ATOM   2009  H   GLU A 137     -16.189   6.919  17.532  1.00 98.15           H  
ATOM   2010  CA  GLU A 137     -17.267   8.417  18.567  1.00 98.15           C  
ATOM   2011  HA  GLU A 137     -17.656   8.508  19.581  1.00 98.15           H  
ATOM   2012  C   GLU A 137     -18.455   8.352  17.592  1.00 98.15           C  
ATOM   2013  CB  GLU A 137     -16.386   9.644  18.290  1.00 98.15           C  
ATOM   2014  HB2 GLU A 137     -17.015  10.534  18.282  1.00 98.15           H  
ATOM   2015  HB3 GLU A 137     -15.945   9.536  17.299  1.00 98.15           H  
ATOM   2016  O   GLU A 137     -18.379   7.680  16.557  1.00 98.15           O  
ATOM   2017  CG  GLU A 137     -15.246   9.853  19.302  1.00 98.15           C  
ATOM   2018  HG2 GLU A 137     -14.713   8.911  19.435  1.00 98.15           H  
ATOM   2019  HG3 GLU A 137     -14.541  10.563  18.869  1.00 98.15           H  
ATOM   2020  CD  GLU A 137     -15.667  10.377  20.684  1.00 98.15           C  
ATOM   2021  OE1 GLU A 137     -14.741  10.587  21.514  1.00 98.15           O  
ATOM   2022  OE2 GLU A 137     -16.876  10.603  20.918  1.00 98.15           O  
ATOM   2023  N   PRO A 138     -19.581   9.015  17.903  1.00 97.00           N  
ATOM   2024  CA  PRO A 138     -20.718   9.087  16.995  1.00 97.00           C  
ATOM   2025  HA  PRO A 138     -20.944   8.099  16.595  1.00 97.00           H  
ATOM   2026  C   PRO A 138     -20.425  10.038  15.820  1.00 97.00           C  
ATOM   2027  CB  PRO A 138     -21.868   9.548  17.887  1.00 97.00           C  
ATOM   2028  HB2 PRO A 138     -22.671  10.023  17.323  1.00 97.00           H  
ATOM   2029  HB3 PRO A 138     -22.262   8.694  18.439  1.00 97.00           H  
ATOM   2030  O   PRO A 138     -19.476  10.823  15.850  1.00 97.00           O  
ATOM   2031  CG  PRO A 138     -21.175  10.503  18.858  1.00 97.00           C  
ATOM   2032  HG2 PRO A 138     -21.742  10.627  19.781  1.00 97.00           H  
ATOM   2033  HG3 PRO A 138     -21.009  11.465  18.375  1.00 97.00           H  
ATOM   2034  CD  PRO A 138     -19.836   9.805  19.103  1.00 97.00           C  
ATOM   2035  HD2 PRO A 138     -19.055  10.547  19.271  1.00 97.00           H  
ATOM   2036  HD3 PRO A 138     -19.915   9.143  19.965  1.00 97.00           H  
ATOM   2037  N   ALA A 139     -21.257   9.998  14.776  1.00 95.90           N  
ATOM   2038  H   ALA A 139     -22.086   9.424  14.839  1.00 95.90           H  
ATOM   2039  CA  ALA A 139     -21.040  10.775  13.550  1.00 95.90           C  
ATOM   2040  HA  ALA A 139     -20.105  10.449  13.094  1.00 95.90           H  
ATOM   2041  C   ALA A 139     -20.922  12.293  13.802  1.00 95.90           C  
ATOM   2042  CB  ALA A 139     -22.189  10.465  12.583  1.00 95.90           C  
ATOM   2043  HB1 ALA A 139     -22.218   9.396  12.373  1.00 95.90           H  
ATOM   2044  HB2 ALA A 139     -22.033  11.007  11.651  1.00 95.90           H  
ATOM   2045  HB3 ALA A 139     -23.136  10.777  13.022  1.00 95.90           H  
ATOM   2046  O   ALA A 139     -20.160  12.978  13.120  1.00 95.90           O  
ATOM   2047  N   GLU A 140     -21.625  12.815  14.810  1.00 96.06           N  
ATOM   2048  H   GLU A 140     -22.238  12.207  15.333  1.00 96.06           H  
ATOM   2049  CA  GLU A 140     -21.611  14.229  15.192  1.00 96.06           C  
ATOM   2050  HA  GLU A 140     -21.880  14.833  14.326  1.00 96.06           H  
ATOM   2051  C   GLU A 140     -20.236  14.714  15.669  1.00 96.06           C  
ATOM   2052  CB  GLU A 140     -22.636  14.492  16.311  1.00 96.06           C  
ATOM   2053  HB2 GLU A 140     -22.555  15.543  16.589  1.00 96.06           H  
ATOM   2054  HB3 GLU A 140     -22.379  13.909  17.195  1.00 96.06           H  
ATOM   2055  O   GLU A 140     -19.950  15.903  15.558  1.00 96.06           O  
ATOM   2056  CG  GLU A 140     -24.107  14.245  15.925  1.00 96.06           C  
ATOM   2057  HG2 GLU A 140     -24.732  14.736  16.670  1.00 96.06           H  
ATOM   2058  HG3 GLU A 140     -24.300  14.729  14.968  1.00 96.06           H  
ATOM   2059  CD  GLU A 140     -24.524  12.765  15.854  1.00 96.06           C  
ATOM   2060  OE1 GLU A 140     -25.608  12.495  15.294  1.00 96.06           O  
ATOM   2061  OE2 GLU A 140     -23.762  11.901  16.344  1.00 96.06           O  
ATOM   2062  N   TYR A 141     -19.377  13.824  16.177  1.00 97.41           N  
ATOM   2063  H   TYR A 141     -19.638  12.848  16.192  1.00 97.41           H  
ATOM   2064  CA  TYR A 141     -18.020  14.186  16.598  1.00 97.41           C  
ATOM   2065  HA  TYR A 141     -18.067  15.048  17.263  1.00 97.41           H  
ATOM   2066  C   TYR A 141     -17.129  14.568  15.409  1.00 97.41           C  
ATOM   2067  CB  TYR A 141     -17.408  13.006  17.359  1.00 97.41           C  
ATOM   2068  HB2 TYR A 141     -17.450  12.125  16.718  1.00 97.41           H  
ATOM   2069  HB3 TYR A 141     -18.004  12.804  18.248  1.00 97.41           H  
ATOM   2070  O   TYR A 141     -16.308  15.478  15.512  1.00 97.41           O  
ATOM   2071  CG  TYR A 141     -15.964  13.224  17.766  1.00 97.41           C  
ATOM   2072  CD1 TYR A 141     -14.927  12.719  16.958  1.00 97.41           C  
ATOM   2073  HD1 TYR A 141     -15.161  12.156  16.066  1.00 97.41           H  
ATOM   2074  CD2 TYR A 141     -15.660  13.951  18.932  1.00 97.41           C  
ATOM   2075  HD2 TYR A 141     -16.463  14.311  19.557  1.00 97.41           H  
ATOM   2076  CE1 TYR A 141     -13.585  12.949  17.309  1.00 97.41           C  
ATOM   2077  HE1 TYR A 141     -12.783  12.570  16.693  1.00 97.41           H  
ATOM   2078  CE2 TYR A 141     -14.317  14.191  19.284  1.00 97.41           C  
ATOM   2079  HE2 TYR A 141     -14.083  14.739  20.185  1.00 97.41           H  
ATOM   2080  OH  TYR A 141     -11.981  13.931  18.778  1.00 97.41           O  
ATOM   2081  HH  TYR A 141     -11.853  14.491  19.547  1.00 97.41           H  
ATOM   2082  CZ  TYR A 141     -13.280  13.692  18.466  1.00 97.41           C  
ATOM   2083  N   PHE A 142     -17.296  13.876  14.281  1.00 97.00           N  
ATOM   2084  H   PHE A 142     -18.001  13.153  14.269  1.00 97.00           H  
ATOM   2085  CA  PHE A 142     -16.503  14.086  13.067  1.00 97.00           C  
ATOM   2086  HA  PHE A 142     -15.492  14.381  13.348  1.00 97.00           H  
ATOM   2087  C   PHE A 142     -17.077  15.194  12.178  1.00 97.00           C  
ATOM   2088  CB  PHE A 142     -16.424  12.761  12.306  1.00 97.00           C  
ATOM   2089  HB2 PHE A 142     -17.430  12.497  11.980  1.00 97.00           H  
ATOM   2090  HB3 PHE A 142     -15.803  12.899  11.421  1.00 97.00           H  
ATOM   2091  O   PHE A 142     -16.336  15.829  11.421  1.00 97.00           O  
ATOM   2092  CG  PHE A 142     -15.865  11.614  13.120  1.00 97.00           C  
ATOM   2093  CD1 PHE A 142     -14.480  11.518  13.341  1.00 97.00           C  
ATOM   2094  HD1 PHE A 142     -13.816  12.249  12.905  1.00 97.00           H  
ATOM   2095  CD2 PHE A 142     -16.730  10.661  13.686  1.00 97.00           C  
ATOM   2096  HD2 PHE A 142     -17.797  10.731  13.535  1.00 97.00           H  
ATOM   2097  CE1 PHE A 142     -13.958  10.476  14.126  1.00 97.00           C  
ATOM   2098  HE1 PHE A 142     -12.893  10.397  14.288  1.00 97.00           H  
ATOM   2099  CE2 PHE A 142     -16.209   9.617  14.467  1.00 97.00           C  
ATOM   2100  HE2 PHE A 142     -16.877   8.892  14.908  1.00 97.00           H  
ATOM   2101  CZ  PHE A 142     -14.826   9.526  14.689  1.00 97.00           C  
ATOM   2102  HZ  PHE A 142     -14.431   8.729  15.302  1.00 97.00           H  
ATOM   2103  N   TYR A 143     -18.384  15.446  12.298  1.00 95.21           N  
ATOM   2104  H   TYR A 143     -18.920  14.870  12.931  1.00 95.21           H  
ATOM   2105  CA  TYR A 143     -19.085  16.477  11.548  1.00 95.21           C  
ATOM   2106  HA  TYR A 143     -18.959  16.256  10.488  1.00 95.21           H  
ATOM   2107  C   TYR A 143     -18.509  17.868  11.829  1.00 95.21           C  
ATOM   2108  CB  TYR A 143     -20.589  16.443  11.871  1.00 95.21           C  
ATOM   2109  HB2 TYR A 143     -20.720  16.569  12.946  1.00 95.21           H  
ATOM   2110  HB3 TYR A 143     -20.983  15.462  11.606  1.00 95.21           H  
ATOM   2111  O   TYR A 143     -18.389  18.310  12.971  1.00 95.21           O  
ATOM   2112  CG  TYR A 143     -21.397  17.520  11.158  1.00 95.21           C  
ATOM   2113  CD1 TYR A 143     -21.494  18.818  11.703  1.00 95.21           C  
ATOM   2114  HD1 TYR A 143     -21.023  19.031  12.651  1.00 95.21           H  
ATOM   2115  CD2 TYR A 143     -22.034  17.235   9.935  1.00 95.21           C  
ATOM   2116  HD2 TYR A 143     -22.006  16.232   9.536  1.00 95.21           H  
ATOM   2117  CE1 TYR A 143     -22.176  19.839  11.006  1.00 95.21           C  
ATOM   2118  HE1 TYR A 143     -22.235  20.836  11.417  1.00 95.21           H  
ATOM   2119  CE2 TYR A 143     -22.722  18.249   9.241  1.00 95.21           C  
ATOM   2120  HE2 TYR A 143     -23.206  18.039   8.299  1.00 95.21           H  
ATOM   2121  OH  TYR A 143     -23.435  20.519   9.049  1.00 95.21           O  
ATOM   2122  HH  TYR A 143     -23.320  21.423   9.352  1.00 95.21           H  
ATOM   2123  CZ  TYR A 143     -22.785  19.558   9.763  1.00 95.21           C  
ATOM   2124  N   THR A 144     -18.261  18.616  10.758  1.00 92.73           N  
ATOM   2125  H   THR A 144     -18.411  18.208   9.846  1.00 92.73           H  
ATOM   2126  CA  THR A 144     -18.088  20.068  10.822  1.00 92.73           C  
ATOM   2127  HA  THR A 144     -18.508  20.434  11.759  1.00 92.73           H  
ATOM   2128  C   THR A 144     -18.861  20.705   9.678  1.00 92.73           C  
ATOM   2129  CB  THR A 144     -16.617  20.502  10.774  1.00 92.73           C  
ATOM   2130  HB  THR A 144     -16.570  21.584  10.894  1.00 92.73           H  
ATOM   2131  O   THR A 144     -18.886  20.183   8.559  1.00 92.73           O  
ATOM   2132  CG2 THR A 144     -15.727  19.850  11.829  1.00 92.73           C  
ATOM   2133 HG21 THR A 144     -15.717  18.766  11.719  1.00 92.73           H  
ATOM   2134 HG22 THR A 144     -14.710  20.229  11.722  1.00 92.73           H  
ATOM   2135 HG23 THR A 144     -16.095  20.101  12.823  1.00 92.73           H  
ATOM   2136  OG1 THR A 144     -16.069  20.168   9.531  1.00 92.73           O  
ATOM   2137  HG1 THR A 144     -15.884  19.227   9.590  1.00 92.73           H  
ATOM   2138  N   ASP A 145     -19.468  21.861   9.944  1.00 92.36           N  
ATOM   2139  H   ASP A 145     -19.458  22.220  10.888  1.00 92.36           H  
ATOM   2140  CA  ASP A 145     -20.251  22.583   8.938  1.00 92.36           C  
ATOM   2141  HA  ASP A 145     -21.061  21.941   8.593  1.00 92.36           H  
ATOM   2142  C   ASP A 145     -19.394  22.956   7.718  1.00 92.36           C  
ATOM   2143  CB  ASP A 145     -20.850  23.826   9.602  1.00 92.36           C  
ATOM   2144  HB2 ASP A 145     -20.082  24.588   9.729  1.00 92.36           H  
ATOM   2145  HB3 ASP A 145     -21.229  23.559  10.589  1.00 92.36           H  
ATOM   2146  O   ASP A 145     -19.813  22.813   6.572  1.00 92.36           O  
ATOM   2147  CG  ASP A 145     -22.014  24.364   8.779  1.00 92.36           C  
ATOM   2148  OD1 ASP A 145     -23.027  23.628   8.725  1.00 92.36           O  
ATOM   2149  OD2 ASP A 145     -21.881  25.491   8.256  1.00 92.36           O  
ATOM   2150  N   TYR A 146     -18.127  23.303   7.967  1.00 87.91           N  
ATOM   2151  H   TYR A 146     -17.843  23.364   8.934  1.00 87.91           H  
ATOM   2152  CA  TYR A 146     -17.149  23.596   6.926  1.00 87.91           C  
ATOM   2153  HA  TYR A 146     -17.509  24.449   6.351  1.00 87.91           H  
ATOM   2154  C   TYR A 146     -16.961  22.430   5.944  1.00 87.91           C  
ATOM   2155  CB  TYR A 146     -15.820  23.969   7.593  1.00 87.91           C  
ATOM   2156  HB2 TYR A 146     -15.459  23.125   8.181  1.00 87.91           H  
ATOM   2157  HB3 TYR A 146     -15.990  24.800   8.278  1.00 87.91           H  
ATOM   2158  O   TYR A 146     -17.099  22.613   4.735  1.00 87.91           O  
ATOM   2159  CG  TYR A 146     -14.761  24.385   6.598  1.00 87.91           C  
ATOM   2160  CD1 TYR A 146     -13.635  23.571   6.357  1.00 87.91           C  
ATOM   2161  HD1 TYR A 146     -13.513  22.639   6.888  1.00 87.91           H  
ATOM   2162  CD2 TYR A 146     -14.927  25.592   5.897  1.00 87.91           C  
ATOM   2163  HD2 TYR A 146     -15.804  26.198   6.068  1.00 87.91           H  
ATOM   2164  CE1 TYR A 146     -12.657  23.986   5.431  1.00 87.91           C  
ATOM   2165  HE1 TYR A 146     -11.781  23.381   5.253  1.00 87.91           H  
ATOM   2166  CE2 TYR A 146     -13.958  26.009   4.972  1.00 87.91           C  
ATOM   2167  HE2 TYR A 146     -14.089  26.941   4.441  1.00 87.91           H  
ATOM   2168  OH  TYR A 146     -11.860  25.678   3.912  1.00 87.91           O  
ATOM   2169  HH  TYR A 146     -12.102  26.540   3.564  1.00 87.91           H  
ATOM   2170  CZ  TYR A 146     -12.817  25.215   4.753  1.00 87.91           C  
ATOM   2171  N   ARG A 147     -16.695  21.214   6.443  1.00 91.04           N  
ATOM   2172  H   ARG A 147     -16.663  21.100   7.446  1.00 91.04           H  
ATOM   2173  CA  ARG A 147     -16.515  20.026   5.589  1.00 91.04           C  
ATOM   2174  HA  ARG A 147     -15.825  20.265   4.780  1.00 91.04           H  
ATOM   2175  C   ARG A 147     -17.809  19.612   4.902  1.00 91.04           C  
ATOM   2176  CB  ARG A 147     -15.961  18.856   6.419  1.00 91.04           C  
ATOM   2177  HB2 ARG A 147     -15.919  17.966   5.790  1.00 91.04           H  
ATOM   2178  HB3 ARG A 147     -16.642  18.646   7.243  1.00 91.04           H  
ATOM   2179  O   ARG A 147     -17.777  19.153   3.761  1.00 91.04           O  
ATOM   2180  CG  ARG A 147     -14.562  19.096   6.997  1.00 91.04           C  
ATOM   2181  HG2 ARG A 147     -14.562  19.956   7.666  1.00 91.04           H  
ATOM   2182  HG3 ARG A 147     -14.270  18.208   7.557  1.00 91.04           H  
ATOM   2183  CD  ARG A 147     -13.535  19.382   5.914  1.00 91.04           C  
ATOM   2184  HD2 ARG A 147     -13.792  20.329   5.440  1.00 91.04           H  
ATOM   2185  HD3 ARG A 147     -13.563  18.580   5.177  1.00 91.04           H  
ATOM   2186  NE  ARG A 147     -12.189  19.486   6.486  1.00 91.04           N  
ATOM   2187  HE  ARG A 147     -12.027  19.008   7.361  1.00 91.04           H  
ATOM   2188  NH1 ARG A 147     -11.213  20.339   4.620  1.00 91.04           N  
ATOM   2189 HH11 ARG A 147     -12.107  20.354   4.151  1.00 91.04           H  
ATOM   2190 HH12 ARG A 147     -10.360  20.493   4.101  1.00 91.04           H  
ATOM   2191  NH2 ARG A 147      -9.977  20.010   6.438  1.00 91.04           N  
ATOM   2192 HH21 ARG A 147      -9.187  20.416   5.956  1.00 91.04           H  
ATOM   2193 HH22 ARG A 147      -9.908  19.789   7.421  1.00 91.04           H  
ATOM   2194  CZ  ARG A 147     -11.134  19.940   5.851  1.00 91.04           C  
ATOM   2195  N   PHE A 148     -18.946  19.793   5.570  1.00 92.94           N  
ATOM   2196  H   PHE A 148     -18.911  20.164   6.508  1.00 92.94           H  
ATOM   2197  CA  PHE A 148     -20.246  19.493   4.982  1.00 92.94           C  
ATOM   2198  HA  PHE A 148     -20.224  18.475   4.591  1.00 92.94           H  
ATOM   2199  C   PHE A 148     -20.559  20.428   3.808  1.00 92.94           C  
ATOM   2200  CB  PHE A 148     -21.319  19.566   6.068  1.00 92.94           C  
ATOM   2201  HB2 PHE A 148     -21.032  18.920   6.897  1.00 92.94           H  
ATOM   2202  HB3 PHE A 148     -21.386  20.585   6.450  1.00 92.94           H  
ATOM   2203  O   PHE A 148     -21.027  19.976   2.760  1.00 92.94           O  
ATOM   2204  CG  PHE A 148     -22.674  19.122   5.562  1.00 92.94           C  
ATOM   2205  CD1 PHE A 148     -23.696  20.064   5.345  1.00 92.94           C  
ATOM   2206  HD1 PHE A 148     -23.521  21.107   5.561  1.00 92.94           H  
ATOM   2207  CD2 PHE A 148     -22.906  17.760   5.298  1.00 92.94           C  
ATOM   2208  HD2 PHE A 148     -22.123  17.037   5.475  1.00 92.94           H  
ATOM   2209  CE1 PHE A 148     -24.955  19.640   4.885  1.00 92.94           C  
ATOM   2210  HE1 PHE A 148     -25.744  20.368   4.764  1.00 92.94           H  
ATOM   2211  CE2 PHE A 148     -24.165  17.336   4.838  1.00 92.94           C  
ATOM   2212  HE2 PHE A 148     -24.344  16.283   4.678  1.00 92.94           H  
ATOM   2213  CZ  PHE A 148     -25.193  18.275   4.642  1.00 92.94           C  
ATOM   2214  HZ  PHE A 148     -26.177  17.944   4.343  1.00 92.94           H  
ATOM   2215  N   GLN A 149     -20.220  21.711   3.928  1.00 89.83           N  
ATOM   2216  H   GLN A 149     -19.910  22.055   4.826  1.00 89.83           H  
ATOM   2217  CA  GLN A 149     -20.380  22.668   2.841  1.00 89.83           C  
ATOM   2218  HA  GLN A 149     -21.404  22.567   2.479  1.00 89.83           H  
ATOM   2219  C   GLN A 149     -19.453  22.354   1.656  1.00 89.83           C  
ATOM   2220  CB  GLN A 149     -20.192  24.087   3.398  1.00 89.83           C  
ATOM   2221  HB2 GLN A 149     -19.147  24.239   3.666  1.00 89.83           H  
ATOM   2222  HB3 GLN A 149     -20.794  24.200   4.300  1.00 89.83           H  
ATOM   2223  O   GLN A 149     -19.900  22.394   0.509  1.00 89.83           O  
ATOM   2224  CG  GLN A 149     -20.619  25.167   2.397  1.00 89.83           C  
ATOM   2225  HG2 GLN A 149     -19.967  25.119   1.524  1.00 89.83           H  
ATOM   2226  HG3 GLN A 149     -20.482  26.146   2.855  1.00 89.83           H  
ATOM   2227  CD  GLN A 149     -22.074  25.051   1.941  1.00 89.83           C  
ATOM   2228  NE2 GLN A 149     -22.383  25.572   0.777  1.00 89.83           N  
ATOM   2229 HE21 GLN A 149     -23.346  25.493   0.481  1.00 89.83           H  
ATOM   2230 HE22 GLN A 149     -21.647  25.976   0.215  1.00 89.83           H  
ATOM   2231  OE1 GLN A 149     -22.951  24.492   2.581  1.00 89.83           O  
ATOM   2232  N   GLN A 150     -18.210  21.925   1.912  1.00 88.01           N  
ATOM   2233  H   GLN A 150     -17.882  21.946   2.867  1.00 88.01           H  
ATOM   2234  CA  GLN A 150     -17.311  21.443   0.854  1.00 88.01           C  
ATOM   2235  HA  GLN A 150     -17.165  22.244   0.128  1.00 88.01           H  
ATOM   2236  C   GLN A 150     -17.887  20.246   0.091  1.00 88.01           C  
ATOM   2237  CB  GLN A 150     -15.949  21.044   1.431  1.00 88.01           C  
ATOM   2238  HB2 GLN A 150     -15.366  20.566   0.644  1.00 88.01           H  
ATOM   2239  HB3 GLN A 150     -16.075  20.329   2.244  1.00 88.01           H  
ATOM   2240  O   GLN A 150     -17.781  20.192  -1.135  1.00 88.01           O  
ATOM   2241  CG  GLN A 150     -15.164  22.254   1.924  1.00 88.01           C  
ATOM   2242  HG2 GLN A 150     -15.130  22.997   1.128  1.00 88.01           H  
ATOM   2243  HG3 GLN A 150     -15.650  22.712   2.786  1.00 88.01           H  
ATOM   2244  CD  GLN A 150     -13.752  21.862   2.311  1.00 88.01           C  
ATOM   2245  NE2 GLN A 150     -12.787  22.517   1.724  1.00 88.01           N  
ATOM   2246 HE21 GLN A 150     -11.835  22.381   2.032  1.00 88.01           H  
ATOM   2247 HE22 GLN A 150     -12.989  23.204   1.011  1.00 88.01           H  
ATOM   2248  OE1 GLN A 150     -13.488  20.973   3.111  1.00 88.01           O  
ATOM   2249  N   LEU A 151     -18.535  19.302   0.786  1.00 92.11           N  
ATOM   2250  H   LEU A 151     -18.554  19.372   1.794  1.00 92.11           H  
ATOM   2251  CA  LEU A 151     -19.226  18.187   0.134  1.00 92.11           C  
ATOM   2252  HA  LEU A 151     -18.500  17.643  -0.470  1.00 92.11           H  
ATOM   2253  C   LEU A 151     -20.320  18.693  -0.812  1.00 92.11           C  
ATOM   2254  CB  LEU A 151     -19.806  17.236   1.195  1.00 92.11           C  
ATOM   2255  HB2 LEU A 151     -20.483  17.795   1.841  1.00 92.11           H  
ATOM   2256  HB3 LEU A 151     -18.989  16.867   1.814  1.00 92.11           H  
ATOM   2257  O   LEU A 151     -20.411  18.222  -1.945  1.00 92.11           O  
ATOM   2258  CG  LEU A 151     -20.595  16.049   0.606  1.00 92.11           C  
ATOM   2259  HG  LEU A 151     -21.348  16.416  -0.091  1.00 92.11           H  
ATOM   2260  CD1 LEU A 151     -19.686  15.073  -0.141  1.00 92.11           C  
ATOM   2261 HD11 LEU A 151     -18.901  14.707   0.522  1.00 92.11           H  
ATOM   2262 HD12 LEU A 151     -19.237  15.564  -1.005  1.00 92.11           H  
ATOM   2263 HD13 LEU A 151     -20.269  14.223  -0.494  1.00 92.11           H  
ATOM   2264  CD2 LEU A 151     -21.351  15.314   1.712  1.00 92.11           C  
ATOM   2265 HD21 LEU A 151     -20.660  14.974   2.483  1.00 92.11           H  
ATOM   2266 HD22 LEU A 151     -21.872  14.453   1.293  1.00 92.11           H  
ATOM   2267 HD23 LEU A 151     -22.077  15.987   2.168  1.00 92.11           H  
ATOM   2268  N   LYS A 152     -21.140  19.657  -0.373  1.00 90.81           N  
ATOM   2269  H   LYS A 152     -20.987  20.019   0.558  1.00 90.81           H  
ATOM   2270  CA  LYS A 152     -22.214  20.226  -1.201  1.00 90.81           C  
ATOM   2271  HA  LYS A 152     -22.815  19.407  -1.598  1.00 90.81           H  
ATOM   2272  C   LYS A 152     -21.678  20.923  -2.443  1.00 90.81           C  
ATOM   2273  CB  LYS A 152     -23.088  21.184  -0.370  1.00 90.81           C  
ATOM   2274  HB2 LYS A 152     -23.772  21.704  -1.040  1.00 90.81           H  
ATOM   2275  HB3 LYS A 152     -22.456  21.938   0.100  1.00 90.81           H  
ATOM   2276  O   LYS A 152     -22.211  20.698  -3.529  1.00 90.81           O  
ATOM   2277  CG  LYS A 152     -23.918  20.490   0.720  1.00 90.81           C  
ATOM   2278  HG2 LYS A 152     -23.254  19.997   1.431  1.00 90.81           H  
ATOM   2279  HG3 LYS A 152     -24.491  21.247   1.256  1.00 90.81           H  
ATOM   2280  CD  LYS A 152     -24.879  19.454   0.127  1.00 90.81           C  
ATOM   2281  HD2 LYS A 152     -24.303  18.667  -0.359  1.00 90.81           H  
ATOM   2282  HD3 LYS A 152     -25.529  19.932  -0.606  1.00 90.81           H  
ATOM   2283  CE  LYS A 152     -25.717  18.809   1.226  1.00 90.81           C  
ATOM   2284  HE2 LYS A 152     -25.042  18.507   2.027  1.00 90.81           H  
ATOM   2285  HE3 LYS A 152     -26.413  19.543   1.632  1.00 90.81           H  
ATOM   2286  NZ  LYS A 152     -26.424  17.624   0.684  1.00 90.81           N  
ATOM   2287  HZ1 LYS A 152     -26.902  17.125   1.421  1.00 90.81           H  
ATOM   2288  HZ2 LYS A 152     -27.081  17.896  -0.033  1.00 90.81           H  
ATOM   2289  HZ3 LYS A 152     -25.749  17.002   0.263  1.00 90.81           H  
ATOM   2290  N   GLU A 153     -20.617  21.709  -2.305  1.00 86.41           N  
ATOM   2291  H   GLU A 153     -20.254  21.868  -1.375  1.00 86.41           H  
ATOM   2292  CA  GLU A 153     -19.952  22.368  -3.433  1.00 86.41           C  
ATOM   2293  HA  GLU A 153     -20.675  22.978  -3.975  1.00 86.41           H  
ATOM   2294  C   GLU A 153     -19.385  21.347  -4.431  1.00 86.41           C  
ATOM   2295  CB  GLU A 153     -18.838  23.287  -2.906  1.00 86.41           C  
ATOM   2296  HB2 GLU A 153     -18.210  22.728  -2.213  1.00 86.41           H  
ATOM   2297  HB3 GLU A 153     -18.225  23.612  -3.747  1.00 86.41           H  
ATOM   2298  O   GLU A 153     -19.626  21.460  -5.635  1.00 86.41           O  
ATOM   2299  CG  GLU A 153     -19.406  24.532  -2.208  1.00 86.41           C  
ATOM   2300  HG2 GLU A 153     -20.126  24.224  -1.449  1.00 86.41           H  
ATOM   2301  HG3 GLU A 153     -19.945  25.124  -2.947  1.00 86.41           H  
ATOM   2302  CD  GLU A 153     -18.335  25.412  -1.541  1.00 86.41           C  
ATOM   2303  OE1 GLU A 153     -18.765  26.354  -0.837  1.00 86.41           O  
ATOM   2304  OE2 GLU A 153     -17.116  25.169  -1.735  1.00 86.41           O  
ATOM   2305  N   ALA A 154     -18.705  20.304  -3.945  1.00 86.62           N  
ATOM   2306  H   ALA A 154     -18.519  20.271  -2.953  1.00 86.62           H  
ATOM   2307  CA  ALA A 154     -18.142  19.247  -4.786  1.00 86.62           C  
ATOM   2308  HA  ALA A 154     -17.497  19.703  -5.536  1.00 86.62           H  
ATOM   2309  C   ALA A 154     -19.230  18.453  -5.537  1.00 86.62           C  
ATOM   2310  CB  ALA A 154     -17.281  18.344  -3.895  1.00 86.62           C  
ATOM   2311  HB1 ALA A 154     -16.490  18.933  -3.430  1.00 86.62           H  
ATOM   2312  HB2 ALA A 154     -17.896  17.898  -3.113  1.00 86.62           H  
ATOM   2313  HB3 ALA A 154     -16.827  17.556  -4.495  1.00 86.62           H  
ATOM   2314  O   ALA A 154     -19.104  18.196  -6.738  1.00 86.62           O  
ATOM   2315  N   GLN A 155     -20.334  18.120  -4.859  1.00 87.94           N  
ATOM   2316  H   GLN A 155     -20.371  18.346  -3.875  1.00 87.94           H  
ATOM   2317  CA  GLN A 155     -21.486  17.447  -5.466  1.00 87.94           C  
ATOM   2318  HA  GLN A 155     -21.141  16.539  -5.960  1.00 87.94           H  
ATOM   2319  C   GLN A 155     -22.156  18.312  -6.544  1.00 87.94           C  
ATOM   2320  CB  GLN A 155     -22.500  17.060  -4.375  1.00 87.94           C  
ATOM   2321  HB2 GLN A 155     -23.444  16.794  -4.850  1.00 87.94           H  
ATOM   2322  HB3 GLN A 155     -22.674  17.914  -3.721  1.00 87.94           H  
ATOM   2323  O   GLN A 155     -22.473  17.802  -7.616  1.00 87.94           O  
ATOM   2324  CG  GLN A 155     -22.032  15.853  -3.545  1.00 87.94           C  
ATOM   2325  HG2 GLN A 155     -21.058  16.055  -3.097  1.00 87.94           H  
ATOM   2326  HG3 GLN A 155     -21.910  15.002  -4.214  1.00 87.94           H  
ATOM   2327  CD  GLN A 155     -23.002  15.458  -2.429  1.00 87.94           C  
ATOM   2328  NE2 GLN A 155     -22.909  14.232  -1.961  1.00 87.94           N  
ATOM   2329 HE21 GLN A 155     -23.533  13.940  -1.222  1.00 87.94           H  
ATOM   2330 HE22 GLN A 155     -22.208  13.598  -2.317  1.00 87.94           H  
ATOM   2331  OE1 GLN A 155     -23.853  16.212  -1.962  1.00 87.94           O  
ATOM   2332  N   GLN A 156     -22.336  19.616  -6.306  1.00 85.42           N  
ATOM   2333  H   GLN A 156     -22.048  19.989  -5.412  1.00 85.42           H  
ATOM   2334  CA  GLN A 156     -22.918  20.539  -7.292  1.00 85.42           C  
ATOM   2335  HA  GLN A 156     -23.864  20.134  -7.651  1.00 85.42           H  
ATOM   2336  C   GLN A 156     -22.023  20.737  -8.515  1.00 85.42           C  
ATOM   2337  CB  GLN A 156     -23.166  21.907  -6.649  1.00 85.42           C  
ATOM   2338  HB2 GLN A 156     -23.339  22.641  -7.436  1.00 85.42           H  
ATOM   2339  HB3 GLN A 156     -22.283  22.211  -6.088  1.00 85.42           H  
ATOM   2340  O   GLN A 156     -22.517  20.793  -9.640  1.00 85.42           O  
ATOM   2341  CG  GLN A 156     -24.391  21.905  -5.729  1.00 85.42           C  
ATOM   2342  HG2 GLN A 156     -25.277  21.669  -6.318  1.00 85.42           H  
ATOM   2343  HG3 GLN A 156     -24.281  21.141  -4.960  1.00 85.42           H  
ATOM   2344  CD  GLN A 156     -24.604  23.254  -5.053  1.00 85.42           C  
ATOM   2345  NE2 GLN A 156     -25.636  23.391  -4.251  1.00 85.42           N  
ATOM   2346 HE21 GLN A 156     -26.245  22.609  -4.056  1.00 85.42           H  
ATOM   2347 HE22 GLN A 156     -25.722  24.301  -3.822  1.00 85.42           H  
ATOM   2348  OE1 GLN A 156     -23.885  24.220  -5.236  1.00 85.42           O  
ATOM   2586  N   THR A 173      -3.533  15.195   3.962  1.00 94.18           N  
ATOM   2587  H   THR A 173      -2.698  15.484   3.471  1.00 94.18           H  
ATOM   2588  CA  THR A 173      -3.331  14.226   5.018  1.00 94.18           C  
ATOM   2589  HA  THR A 173      -4.277  13.890   5.443  1.00 94.18           H  
ATOM   2590  C   THR A 173      -2.497  14.908   6.095  1.00 94.18           C  
ATOM   2591  CB  THR A 173      -2.611  13.051   4.354  1.00 94.18           C  
ATOM   2592  HB  THR A 173      -1.770  13.443   3.782  1.00 94.18           H  
ATOM   2593  O   THR A 173      -1.704  15.810   5.786  1.00 94.18           O  
ATOM   2594  CG2 THR A 173      -2.062  11.989   5.263  1.00 94.18           C  
ATOM   2595 HG21 THR A 173      -1.465  11.335   4.629  1.00 94.18           H  
ATOM   2596 HG22 THR A 173      -1.401  12.434   6.007  1.00 94.18           H  
ATOM   2597 HG23 THR A 173      -2.846  11.409   5.749  1.00 94.18           H  
ATOM   2598  OG1 THR A 173      -3.494  12.409   3.463  1.00 94.18           O  
ATOM   2599  HG1 THR A 173      -3.170  11.513   3.350  1.00 94.18           H  
ATOM   2600  N   VAL A 174      -2.662  14.498   7.347  1.00 98.61           N  
ATOM   2601  H   VAL A 174      -3.280  13.719   7.521  1.00 98.61           H  
ATOM   2602  CA  VAL A 174      -1.807  14.924   8.459  1.00 98.61           C  
ATOM   2603  HA  VAL A 174      -1.295  15.842   8.168  1.00 98.61           H  
ATOM   2604  C   VAL A 174      -0.744  13.871   8.729  1.00 98.61           C  
ATOM   2605  CB  VAL A 174      -2.600  15.257   9.731  1.00 98.61           C  
ATOM   2606  HB  VAL A 174      -1.923  15.775  10.410  1.00 98.61           H  
ATOM   2607  O   VAL A 174      -0.941  12.692   8.438  1.00 98.61           O  
ATOM   2608  CG1 VAL A 174      -3.759  16.204   9.429  1.00 98.61           C  
ATOM   2609 HG11 VAL A 174      -4.231  16.491  10.368  1.00 98.61           H  
ATOM   2610 HG12 VAL A 174      -4.508  15.706   8.814  1.00 98.61           H  
ATOM   2611 HG13 VAL A 174      -3.394  17.091   8.912  1.00 98.61           H  
ATOM   2612  CG2 VAL A 174      -3.133  14.032  10.471  1.00 98.61           C  
ATOM   2613 HG21 VAL A 174      -2.300  13.414  10.807  1.00 98.61           H  
ATOM   2614 HG22 VAL A 174      -3.770  13.441   9.814  1.00 98.61           H  
ATOM   2615 HG23 VAL A 174      -3.708  14.338  11.345  1.00 98.61           H  
ATOM   2616  N   GLY A 175       0.387  14.271   9.288  1.00 98.93           N  
ATOM   2617  H   GLY A 175       0.537  15.248   9.498  1.00 98.93           H  
ATOM   2618  CA  GLY A 175       1.454  13.320   9.545  1.00 98.93           C  
ATOM   2619  HA2 GLY A 175       1.877  12.995   8.594  1.00 98.93           H  
ATOM   2620  HA3 GLY A 175       1.036  12.446  10.045  1.00 98.93           H  
ATOM   2621  C   GLY A 175       2.570  13.866  10.405  1.00 98.93           C  
ATOM   2622  O   GLY A 175       2.675  15.074  10.627  1.00 98.93           O  
ATOM   2623  N   ALA A 176       3.399  12.952  10.890  1.00 98.98           N  
ATOM   2624  H   ALA A 176       3.236  11.988  10.635  1.00 98.98           H  
ATOM   2625  CA  ALA A 176       4.559  13.238  11.712  1.00 98.98           C  
ATOM   2626  HA  ALA A 176       4.905  14.246  11.481  1.00 98.98           H  
ATOM   2627  C   ALA A 176       5.697  12.260  11.408  1.00 98.98           C  
ATOM   2628  CB  ALA A 176       4.158  13.194  13.189  1.00 98.98           C  
ATOM   2629  HB1 ALA A 176       5.007  13.483  13.810  1.00 98.98           H  
ATOM   2630  HB2 ALA A 176       3.842  12.185  13.455  1.00 98.98           H  
ATOM   2631  HB3 ALA A 176       3.334  13.884  13.369  1.00 98.98           H  
ATOM   2632  O   ALA A 176       5.475  11.084  11.120  1.00 98.98           O  
ATOM   2633  N   VAL A 177       6.927  12.749  11.525  1.00 98.99           N  
ATOM   2634  H   VAL A 177       7.021  13.725  11.766  1.00 98.99           H  
ATOM   2635  CA  VAL A 177       8.156  11.948  11.494  1.00 98.99           C  
ATOM   2636  HA  VAL A 177       7.894  10.900  11.643  1.00 98.99           H  
ATOM   2637  C   VAL A 177       9.044  12.372  12.652  1.00 98.99           C  
ATOM   2638  CB  VAL A 177       8.910  12.053  10.156  1.00 98.99           C  
ATOM   2639  HB  VAL A 177       9.821  11.458  10.229  1.00 98.99           H  
ATOM   2640  O   VAL A 177       9.107  13.559  12.984  1.00 98.99           O  
ATOM   2641  CG1 VAL A 177       8.075  11.482   9.007  1.00 98.99           C  
ATOM   2642 HG11 VAL A 177       7.849  10.433   9.201  1.00 98.99           H  
ATOM   2643 HG12 VAL A 177       8.636  11.560   8.076  1.00 98.99           H  
ATOM   2644 HG13 VAL A 177       7.140  12.031   8.900  1.00 98.99           H  
ATOM   2645  CG2 VAL A 177       9.319  13.489   9.810  1.00 98.99           C  
ATOM   2646 HG21 VAL A 177       8.443  14.138   9.815  1.00 98.99           H  
ATOM   2647 HG22 VAL A 177       9.777  13.514   8.822  1.00 98.99           H  
ATOM   2648 HG23 VAL A 177      10.043  13.860  10.535  1.00 98.99           H  
ATOM   2649  N   ALA A 178       9.729  11.424  13.283  1.00 98.98           N  
ATOM   2650  H   ALA A 178       9.633  10.464  12.984  1.00 98.98           H  
ATOM   2651  CA  ALA A 178      10.588  11.723  14.421  1.00 98.98           C  
ATOM   2652  HA  ALA A 178      10.903  12.764  14.346  1.00 98.98           H  
ATOM   2653  C   ALA A 178      11.858  10.876  14.441  1.00 98.98           C  
ATOM   2654  CB  ALA A 178       9.792  11.563  15.723  1.00 98.98           C  
ATOM   2655  HB1 ALA A 178       8.908  12.200  15.703  1.00 98.98           H  
ATOM   2656  HB2 ALA A 178       9.490  10.523  15.846  1.00 98.98           H  
ATOM   2657  HB3 ALA A 178      10.417  11.849  16.569  1.00 98.98           H  
ATOM   2658  O   ALA A 178      11.849   9.719  14.025  1.00 98.98           O  
ATOM   2659  N   LEU A 179      12.916  11.468  14.993  1.00 98.96           N  
ATOM   2660  H   LEU A 179      12.780  12.424  15.290  1.00 98.96           H  
ATOM   2661  CA  LEU A 179      14.133  10.822  15.471  1.00 98.96           C  
ATOM   2662  HA  LEU A 179      14.114   9.764  15.210  1.00 98.96           H  
ATOM   2663  C   LEU A 179      14.177  10.977  16.992  1.00 98.96           C  
ATOM   2664  CB  LEU A 179      15.357  11.487  14.813  1.00 98.96           C  
ATOM   2665  HB2 LEU A 179      15.313  11.328  13.736  1.00 98.96           H  
ATOM   2666  HB3 LEU A 179      15.304  12.560  14.995  1.00 98.96           H  
ATOM   2667  O   LEU A 179      14.110  12.104  17.489  1.00 98.96           O  
ATOM   2668  CG  LEU A 179      16.715  10.972  15.331  1.00 98.96           C  
ATOM   2669  HG  LEU A 179      16.763  11.061  16.417  1.00 98.96           H  
ATOM   2670  CD1 LEU A 179      16.956   9.516  14.935  1.00 98.96           C  
ATOM   2671 HD11 LEU A 179      17.991   9.241  15.138  1.00 98.96           H  
ATOM   2672 HD12 LEU A 179      16.295   8.866  15.508  1.00 98.96           H  
ATOM   2673 HD13 LEU A 179      16.758   9.384  13.871  1.00 98.96           H  
ATOM   2674  CD2 LEU A 179      17.840  11.826  14.753  1.00 98.96           C  
ATOM   2675 HD21 LEU A 179      17.828  11.752  13.665  1.00 98.96           H  
ATOM   2676 HD22 LEU A 179      17.705  12.867  15.047  1.00 98.96           H  
ATOM   2677 HD23 LEU A 179      18.803  11.473  15.122  1.00 98.96           H  
ATOM   2678  N   ASP A 180      14.325   9.880  17.729  1.00 98.92           N  
ATOM   2679  H   ASP A 180      14.377   8.987  17.259  1.00 98.92           H  
ATOM   2680  CA  ASP A 180      14.443   9.915  19.188  1.00 98.92           C  
ATOM   2681  HA  ASP A 180      14.019  10.860  19.528  1.00 98.92           H  
ATOM   2682  C   ASP A 180      15.883   9.934  19.706  1.00 98.92           C  
ATOM   2683  CB  ASP A 180      13.584   8.828  19.844  1.00 98.92           C  
ATOM   2684  HB2 ASP A 180      12.574   8.955  19.456  1.00 98.92           H  
ATOM   2685  HB3 ASP A 180      13.539   9.017  20.916  1.00 98.92           H  
ATOM   2686  O   ASP A 180      16.856   9.768  18.971  1.00 98.92           O  
ATOM   2687  CG  ASP A 180      14.056   7.383  19.638  1.00 98.92           C  
ATOM   2688  OD1 ASP A 180      15.277   7.158  19.471  1.00 98.92           O  
ATOM   2689  OD2 ASP A 180      13.199   6.475  19.728  1.00 98.92           O  
ATOM   2690  N   GLY A 181      16.013  10.135  21.021  1.00 98.40           N  
ATOM   2691  H   GLY A 181      15.170  10.215  21.571  1.00 98.40           H  
ATOM   2692  CA  GLY A 181      17.306  10.191  21.697  1.00 98.40           C  
ATOM   2693  HA2 GLY A 181      17.901  10.987  21.248  1.00 98.40           H  
ATOM   2694  HA3 GLY A 181      17.139  10.424  22.749  1.00 98.40           H  
ATOM   2695  C   GLY A 181      18.122   8.895  21.628  1.00 98.40           C  
ATOM   2696  O   GLY A 181      19.332   8.954  21.845  1.00 98.40           O  
ATOM   2697  N   ALA A 182      17.494   7.757  21.314  1.00 98.48           N  
ATOM   2698  H   ALA A 182      16.529   7.803  21.022  1.00 98.48           H  
ATOM   2699  CA  ALA A 182      18.152   6.466  21.115  1.00 98.48           C  
ATOM   2700  HA  ALA A 182      19.074   6.449  21.696  1.00 98.48           H  
ATOM   2701  C   ALA A 182      18.554   6.225  19.646  1.00 98.48           C  
ATOM   2702  CB  ALA A 182      17.232   5.369  21.665  1.00 98.48           C  
ATOM   2703  HB1 ALA A 182      16.286   5.374  21.124  1.00 98.48           H  
ATOM   2704  HB2 ALA A 182      17.708   4.396  21.544  1.00 98.48           H  
ATOM   2705  HB3 ALA A 182      17.038   5.544  22.723  1.00 98.48           H  
ATOM   2706  O   ALA A 182      19.199   5.220  19.342  1.00 98.48           O  
ATOM   2707  N   GLY A 183      18.227   7.155  18.743  1.00 98.67           N  
ATOM   2708  H   GLY A 183      17.632   7.916  19.037  1.00 98.67           H  
ATOM   2709  CA  GLY A 183      18.548   7.074  17.323  1.00 98.67           C  
ATOM   2710  HA2 GLY A 183      18.576   8.089  16.927  1.00 98.67           H  
ATOM   2711  HA3 GLY A 183      19.531   6.621  17.193  1.00 98.67           H  
ATOM   2712  C   GLY A 183      17.536   6.274  16.504  1.00 98.67           C  
ATOM   2713  O   GLY A 183      17.884   5.833  15.407  1.00 98.67           O  
ATOM   2714  N   ASN A 184      16.319   6.060  17.015  1.00 98.94           N  
ATOM   2715  H   ASN A 184      16.078   6.469  17.907  1.00 98.94           H  
ATOM   2716  CA  ASN A 184      15.256   5.409  16.257  1.00 98.94           C  
ATOM   2717  HA  ASN A 184      15.723   4.756  15.520  1.00 98.94           H  
ATOM   2718  C   ASN A 184      14.411   6.423  15.499  1.00 98.94           C  
ATOM   2719  CB  ASN A 184      14.359   4.538  17.138  1.00 98.94           C  
ATOM   2720  HB2 ASN A 184      13.746   5.180  17.771  1.00 98.94           H  
ATOM   2721  HB3 ASN A 184      13.680   3.964  16.507  1.00 98.94           H  
ATOM   2722  O   ASN A 184      14.123   7.512  15.992  1.00 98.94           O  
ATOM   2723  CG  ASN A 184      15.138   3.569  17.987  1.00 98.94           C  
ATOM   2724  ND2 ASN A 184      15.045   3.713  19.286  1.00 98.94           N  
ATOM   2725 HD21 ASN A 184      15.565   3.084  19.879  1.00 98.94           H  
ATOM   2726 HD22 ASN A 184      14.534   4.513  19.632  1.00 98.94           H  
ATOM   2727  OD1 ASN A 184      15.827   2.691  17.482  1.00 98.94           O  
ATOM   2728  N   LEU A 185      13.983   6.007  14.315  1.00 98.97           N  
ATOM   2729  H   LEU A 185      14.270   5.089  14.007  1.00 98.97           H  
ATOM   2730  CA  LEU A 185      13.100   6.739  13.430  1.00 98.97           C  
ATOM   2731  HA  LEU A 185      13.049   7.774  13.767  1.00 98.97           H  
ATOM   2732  C   LEU A 185      11.683   6.162  13.490  1.00 98.97           C  
ATOM   2733  CB  LEU A 185      13.699   6.698  12.014  1.00 98.97           C  
ATOM   2734  HB2 LEU A 185      12.954   7.045  11.298  1.00 98.97           H  
ATOM   2735  HB3 LEU A 185      13.935   5.664  11.762  1.00 98.97           H  
ATOM   2736  O   LEU A 185      11.501   4.952  13.640  1.00 98.97           O  
ATOM   2737  CG  LEU A 185      14.967   7.558  11.858  1.00 98.97           C  
ATOM   2738  HG  LEU A 185      15.688   7.331  12.643  1.00 98.97           H  
ATOM   2739  CD1 LEU A 185      15.615   7.290  10.506  1.00 98.97           C  
ATOM   2740 HD11 LEU A 185      16.417   8.004  10.315  1.00 98.97           H  
ATOM   2741 HD12 LEU A 185      16.039   6.287  10.484  1.00 98.97           H  
ATOM   2742 HD13 LEU A 185      14.863   7.368   9.721  1.00 98.97           H  
ATOM   2743  CD2 LEU A 185      14.626   9.040  11.892  1.00 98.97           C  
ATOM   2744 HD21 LEU A 185      14.215   9.316  12.863  1.00 98.97           H  
ATOM   2745 HD22 LEU A 185      15.523   9.634  11.719  1.00 98.97           H  
ATOM   2746 HD23 LEU A 185      13.895   9.257  11.113  1.00 98.97           H  
ATOM   2747  N   ALA A 186      10.675   7.013  13.335  1.00 98.98           N  
ATOM   2748  H   ALA A 186      10.882   7.999  13.274  1.00 98.98           H  
ATOM   2749  CA  ALA A 186       9.287   6.596  13.154  1.00 98.98           C  
ATOM   2750  HA  ALA A 186       9.271   5.624  12.660  1.00 98.98           H  
ATOM   2751  C   ALA A 186       8.534   7.583  12.259  1.00 98.98           C  
ATOM   2752  CB  ALA A 186       8.603   6.458  14.518  1.00 98.98           C  
ATOM   2753  HB1 ALA A 186       9.168   5.777  15.155  1.00 98.98           H  
ATOM   2754  HB2 ALA A 186       8.537   7.437  14.993  1.00 98.98           H  
ATOM   2755  HB3 ALA A 186       7.596   6.061  14.384  1.00 98.98           H  
ATOM   2756  O   ALA A 186       8.877   8.766  12.212  1.00 98.98           O  
ATOM   2757  N   ALA A 187       7.501   7.091  11.579  1.00 98.99           N  
ATOM   2758  H   ALA A 187       7.270   6.114  11.696  1.00 98.99           H  
ATOM   2759  CA  ALA A 187       6.592   7.885  10.759  1.00 98.99           C  
ATOM   2760  HA  ALA A 187       6.721   8.942  10.993  1.00 98.99           H  
ATOM   2761  C   ALA A 187       5.139   7.505  11.061  1.00 98.99           C  
ATOM   2762  CB  ALA A 187       6.917   7.677   9.276  1.00 98.99           C  
ATOM   2763  HB1 ALA A 187       6.266   8.305   8.668  1.00 98.99           H  
ATOM   2764  HB2 ALA A 187       7.953   7.946   9.070  1.00 98.99           H  
ATOM   2765  HB3 ALA A 187       6.759   6.634   9.001  1.00 98.99           H  
ATOM   2766  O   ALA A 187       4.850   6.335  11.313  1.00 98.99           O  
ATOM   2767  N   ALA A 188       4.245   8.487  11.017  1.00 98.98           N  
ATOM   2768  H   ALA A 188       4.574   9.421  10.818  1.00 98.98           H  
ATOM   2769  CA  ALA A 188       2.808   8.337  11.203  1.00 98.98           C  
ATOM   2770  HA  ALA A 188       2.511   7.306  11.010  1.00 98.98           H  
ATOM   2771  C   ALA A 188       2.062   9.254  10.233  1.00 98.98           C  
ATOM   2772  CB  ALA A 188       2.459   8.706  12.647  1.00 98.98           C  
ATOM   2773  HB1 ALA A 188       2.808   9.717  12.857  1.00 98.98           H  
ATOM   2774  HB2 ALA A 188       2.918   8.000  13.340  1.00 98.98           H  
ATOM   2775  HB3 ALA A 188       1.378   8.705  12.790  1.00 98.98           H  
ATOM   2776  O   ALA A 188       2.463  10.402  10.037  1.00 98.98           O  
ATOM   2777  N   THR A 189       0.957   8.774   9.673  1.00 98.96           N  
ATOM   2778  H   THR A 189       0.703   7.813   9.849  1.00 98.96           H  
ATOM   2779  CA  THR A 189       0.180   9.497   8.663  1.00 98.96           C  
ATOM   2780  HA  THR A 189       0.309  10.571   8.797  1.00 98.96           H  
ATOM   2781  C   THR A 189      -1.305   9.152   8.820  1.00 98.96           C  
ATOM   2782  CB  THR A 189       0.695   9.112   7.268  1.00 98.96           C  
ATOM   2783  HB  THR A 189       0.379   8.089   7.062  1.00 98.96           H  
ATOM   2784  O   THR A 189      -1.640   7.989   9.031  1.00 98.96           O  
ATOM   2785  CG2 THR A 189       0.171  10.008   6.173  1.00 98.96           C  
ATOM   2786 HG21 THR A 189       0.439  11.045   6.377  1.00 98.96           H  
ATOM   2787 HG22 THR A 189      -0.912   9.885   6.142  1.00 98.96           H  
ATOM   2788 HG23 THR A 189       0.592   9.704   5.215  1.00 98.96           H  
ATOM   2789  OG1 THR A 189       2.104   9.194   7.173  1.00 98.96           O  
ATOM   2790  HG1 THR A 189       2.355  10.119   7.227  1.00 98.96           H  
ATOM   2791  N   SER A 190      -2.203  10.140   8.748  1.00 98.90           N  
ATOM   2792  H   SER A 190      -1.873  11.076   8.562  1.00 98.90           H  
ATOM   2793  CA  SER A 190      -3.654   9.965   8.940  1.00 98.90           C  
ATOM   2794  HA  SER A 190      -3.930   8.946   8.669  1.00 98.90           H  
ATOM   2795  C   SER A 190      -4.462  10.917   8.052  1.00 98.90           C  
ATOM   2796  CB  SER A 190      -4.015  10.162  10.415  1.00 98.90           C  
ATOM   2797  HB2 SER A 190      -3.412   9.484  11.019  1.00 98.90           H  
ATOM   2798  HB3 SER A 190      -3.803  11.188  10.717  1.00 98.90           H  
ATOM   2799  O   SER A 190      -4.032  12.041   7.785  1.00 98.90           O  
ATOM   2800  OG  SER A 190      -5.377   9.877  10.640  1.00 98.90           O  
ATOM   2801  HG  SER A 190      -5.480   9.747  11.586  1.00 98.90           H  
ATOM   2802  N   THR A 191      -5.614  10.479   7.545  1.00 98.30           N  
ATOM   2803  H   THR A 191      -5.925   9.550   7.792  1.00 98.30           H  
ATOM   2804  CA  THR A 191      -6.416  11.255   6.589  1.00 98.30           C  
ATOM   2805  HA  THR A 191      -6.286  12.311   6.823  1.00 98.30           H  
ATOM   2806  C   THR A 191      -7.908  10.945   6.655  1.00 98.30           C  
ATOM   2807  CB  THR A 191      -5.894  11.037   5.160  1.00 98.30           C  
ATOM   2808  HB  THR A 191      -4.810  11.145   5.186  1.00 98.30           H  
ATOM   2809  O   THR A 191      -8.311   9.813   6.913  1.00 98.30           O  
ATOM   2810  CG2 THR A 191      -6.197   9.670   4.555  1.00 98.30           C  
ATOM   2811 HG21 THR A 191      -5.820   8.896   5.223  1.00 98.30           H  
ATOM   2812 HG22 THR A 191      -5.701   9.579   3.589  1.00 98.30           H  
ATOM   2813 HG23 THR A 191      -7.269   9.524   4.420  1.00 98.30           H  
ATOM   2814  OG1 THR A 191      -6.400  12.017   4.283  1.00 98.30           O  
ATOM   2815  HG1 THR A 191      -5.633  12.459   3.911  1.00 98.30           H  
ATOM   2816  N   GLY A 192      -8.735  11.940   6.327  1.00 96.49           N  
ATOM   2817  H   GLY A 192      -8.332  12.861   6.229  1.00 96.49           H  
ATOM   2818  CA  GLY A 192     -10.134  11.753   5.918  1.00 96.49           C  
ATOM   2819  HA2 GLY A 192     -10.582  10.945   6.497  1.00 96.49           H  
ATOM   2820  HA3 GLY A 192     -10.681  12.672   6.126  1.00 96.49           H  
ATOM   2821  C   GLY A 192     -10.299  11.430   4.424  1.00 96.49           C  
ATOM   2822  O   GLY A 192     -11.406  11.180   3.945  1.00 96.49           O  
ATOM   2823  N   GLY A 193      -9.209  11.439   3.653  1.00 94.05           N  
ATOM   2824  H   GLY A 193      -8.327  11.673   4.085  1.00 94.05           H  
ATOM   2825  CA  GLY A 193      -9.209  11.204   2.214  1.00 94.05           C  
ATOM   2826  HA2 GLY A 193      -8.223  10.847   1.918  1.00 94.05           H  
ATOM   2827  HA3 GLY A 193      -9.940  10.431   1.974  1.00 94.05           H  
ATOM   2828  C   GLY A 193      -9.518  12.469   1.414  1.00 94.05           C  
ATOM   2829  O   GLY A 193      -8.940  13.523   1.663  1.00 94.05           O  
ATOM   2830  N   LEU A 194     -10.399  12.357   0.418  1.00 91.29           N  
ATOM   2831  H   LEU A 194     -10.931  11.501   0.342  1.00 91.29           H  
ATOM   2832  CA  LEU A 194     -10.780  13.455  -0.475  1.00 91.29           C  
ATOM   2833  HA  LEU A 194     -10.250  14.364  -0.192  1.00 91.29           H  
ATOM   2834  C   LEU A 194     -12.274  13.752  -0.350  1.00 91.29           C  
ATOM   2835  CB  LEU A 194     -10.424  13.110  -1.935  1.00 91.29           C  
ATOM   2836  HB2 LEU A 194     -10.782  13.916  -2.575  1.00 91.29           H  
ATOM   2837  HB3 LEU A 194     -10.962  12.206  -2.217  1.00 91.29           H  
ATOM   2838  O   LEU A 194     -13.089  12.829  -0.263  1.00 91.29           O  
ATOM   2839  CG  LEU A 194      -8.927  12.894  -2.219  1.00 91.29           C  
ATOM   2840  HG  LEU A 194      -8.543  12.099  -1.579  1.00 91.29           H  
ATOM   2841  CD1 LEU A 194      -8.747  12.463  -3.675  1.00 91.29           C  
ATOM   2842 HD11 LEU A 194      -9.122  13.235  -4.347  1.00 91.29           H  
ATOM   2843 HD12 LEU A 194      -9.286  11.534  -3.862  1.00 91.29           H  
ATOM   2844 HD13 LEU A 194      -7.692  12.293  -3.889  1.00 91.29           H  
ATOM   2845  CD2 LEU A 194      -8.105  14.162  -1.982  1.00 91.29           C  
ATOM   2846 HD21 LEU A 194      -8.138  14.435  -0.927  1.00 91.29           H  
ATOM   2847 HD22 LEU A 194      -7.066  13.986  -2.258  1.00 91.29           H  
ATOM   2848 HD23 LEU A 194      -8.503  14.982  -2.580  1.00 91.29           H  
ATOM   2849  N   THR A 195     -12.637  15.033  -0.404  1.00 91.43           N  
ATOM   2850  H   THR A 195     -11.928  15.752  -0.385  1.00 91.43           H  
ATOM   2851  CA  THR A 195     -14.042  15.447  -0.456  1.00 91.43           C  
ATOM   2852  HA  THR A 195     -14.530  15.153   0.473  1.00 91.43           H  
ATOM   2853  C   THR A 195     -14.748  14.779  -1.631  1.00 91.43           C  
ATOM   2854  CB  THR A 195     -14.179  16.962  -0.627  1.00 91.43           C  
ATOM   2855  HB  THR A 195     -13.795  17.236  -1.610  1.00 91.43           H  
ATOM   2856  O   THR A 195     -14.254  14.798  -2.764  1.00 91.43           O  
ATOM   2857  CG2 THR A 195     -15.621  17.449  -0.505  1.00 91.43           C  
ATOM   2858 HG21 THR A 195     -15.637  18.533  -0.615  1.00 91.43           H  
ATOM   2859 HG22 THR A 195     -16.026  17.178   0.470  1.00 91.43           H  
ATOM   2860 HG23 THR A 195     -16.238  17.021  -1.295  1.00 91.43           H  
ATOM   2861  OG1 THR A 195     -13.442  17.653   0.346  1.00 91.43           O  
ATOM   2862  HG1 THR A 195     -13.197  18.481  -0.073  1.00 91.43           H  
ATOM   2863  N   ASN A 196     -15.937  14.234  -1.368  1.00 92.08           N  
ATOM   2864  H   ASN A 196     -16.227  14.191  -0.401  1.00 92.08           H  
ATOM   2865  CA  ASN A 196     -16.778  13.567  -2.358  1.00 92.08           C  
ATOM   2866  HA  ASN A 196     -17.662  13.214  -1.828  1.00 92.08           H  
ATOM   2867  C   ASN A 196     -16.123  12.307  -2.965  1.00 92.08           C  
ATOM   2868  CB  ASN A 196     -17.245  14.622  -3.387  1.00 92.08           C  
ATOM   2869  HB2 ASN A 196     -17.534  15.533  -2.863  1.00 92.08           H  
ATOM   2870  HB3 ASN A 196     -16.419  14.862  -4.056  1.00 92.08           H  
ATOM   2871  O   ASN A 196     -16.495  11.895  -4.065  1.00 92.08           O  
ATOM   2872  CG  ASN A 196     -18.435  14.210  -4.228  1.00 92.08           C  
ATOM   2873  ND2 ASN A 196     -18.501  14.678  -5.455  1.00 92.08           N  
ATOM   2874 HD21 ASN A 196     -19.326  14.451  -5.992  1.00 92.08           H  
ATOM   2875 HD22 ASN A 196     -17.783  15.291  -5.814  1.00 92.08           H  
ATOM   2876  OD1 ASN A 196     -19.355  13.542  -3.783  1.00 92.08           O  
ATOM   2877  N   LYS A 197     -15.155  11.679  -2.269  1.00 91.93           N  
ATOM   2878  H   LYS A 197     -14.813  12.099  -1.417  1.00 91.93           H  
ATOM   2879  CA  LYS A 197     -14.582  10.393  -2.703  1.00 91.93           C  
ATOM   2880  HA  LYS A 197     -14.183  10.550  -3.705  1.00 91.93           H  
ATOM   2881  C   LYS A 197     -15.668   9.321  -2.821  1.00 91.93           C  
ATOM   2882  CB  LYS A 197     -13.410   9.936  -1.812  1.00 91.93           C  
ATOM   2883  HB2 LYS A 197     -12.680  10.743  -1.754  1.00 91.93           H  
ATOM   2884  HB3 LYS A 197     -12.925   9.100  -2.316  1.00 91.93           H  
ATOM   2885  O   LYS A 197     -16.604   9.292  -2.022  1.00 91.93           O  
ATOM   2886  CG  LYS A 197     -13.779   9.485  -0.384  1.00 91.93           C  
ATOM   2887  HG2 LYS A 197     -14.517   8.685  -0.427  1.00 91.93           H  
ATOM   2888  HG3 LYS A 197     -14.197  10.326   0.170  1.00 91.93           H  
ATOM   2889  CD  LYS A 197     -12.534   8.958   0.349  1.00 91.93           C  
ATOM   2890  HD2 LYS A 197     -12.112   8.132  -0.224  1.00 91.93           H  
ATOM   2891  HD3 LYS A 197     -11.795   9.756   0.423  1.00 91.93           H  
ATOM   2892  CE  LYS A 197     -12.872   8.454   1.756  1.00 91.93           C  
ATOM   2893  HE2 LYS A 197     -13.657   7.702   1.677  1.00 91.93           H  
ATOM   2894  HE3 LYS A 197     -13.257   9.283   2.351  1.00 91.93           H  
ATOM   2895  NZ  LYS A 197     -11.693   7.858   2.443  1.00 91.93           N  
ATOM   2896  HZ1 LYS A 197     -10.939   8.515   2.580  1.00 91.93           H  
ATOM   2897  HZ2 LYS A 197     -11.349   7.029   1.980  1.00 91.93           H  
ATOM   2898  HZ3 LYS A 197     -11.934   7.596   3.388  1.00 91.93           H  
ATOM   2899  N   LYS A 198     -15.542   8.445  -3.816  1.00 93.32           N  
ATOM   2900  H   LYS A 198     -14.701   8.485  -4.374  1.00 93.32           H  
ATOM   2901  CA  LYS A 198     -16.518   7.391  -4.131  1.00 93.32           C  
ATOM   2902  HA  LYS A 198     -17.364   7.457  -3.448  1.00 93.32           H  
ATOM   2903  C   LYS A 198     -15.915   6.001  -3.945  1.00 93.32           C  
ATOM   2904  CB  LYS A 198     -17.041   7.571  -5.565  1.00 93.32           C  
ATOM   2905  HB2 LYS A 198     -17.711   6.743  -5.798  1.00 93.32           H  
ATOM   2906  HB3 LYS A 198     -16.201   7.539  -6.259  1.00 93.32           H  
ATOM   2907  O   LYS A 198     -14.697   5.862  -3.870  1.00 93.32           O  
ATOM   2908  CG  LYS A 198     -17.822   8.873  -5.769  1.00 93.32           C  
ATOM   2909  HG2 LYS A 198     -17.178   9.731  -5.576  1.00 93.32           H  
ATOM   2910  HG3 LYS A 198     -18.669   8.888  -5.084  1.00 93.32           H  
ATOM   2911  CD  LYS A 198     -18.344   8.947  -7.206  1.00 93.32           C  
ATOM   2912  HD2 LYS A 198     -17.501   8.917  -7.896  1.00 93.32           H  
ATOM   2913  HD3 LYS A 198     -18.985   8.086  -7.396  1.00 93.32           H  
ATOM   2914  CE  LYS A 198     -19.139  10.238  -7.421  1.00 93.32           C  
ATOM   2915  HE2 LYS A 198     -19.952  10.269  -6.695  1.00 93.32           H  
ATOM   2916  HE3 LYS A 198     -18.483  11.088  -7.232  1.00 93.32           H  
ATOM   2917  NZ  LYS A 198     -19.678  10.287  -8.802  1.00 93.32           N  
ATOM   2918  HZ1 LYS A 198     -20.229  11.120  -8.951  1.00 93.32           H  
ATOM   2919  HZ2 LYS A 198     -20.253   9.475  -8.978  1.00 93.32           H  
ATOM   2920  HZ3 LYS A 198     -18.922  10.272  -9.472  1.00 93.32           H  
ATOM   2921  N   TYR A 199     -16.783   4.992  -3.911  1.00 94.19           N  
ATOM   2922  H   TYR A 199     -17.765   5.210  -4.009  1.00 94.19           H  
ATOM   2923  CA  TYR A 199     -16.424   3.576  -4.028  1.00 94.19           C  
ATOM   2924  HA  TYR A 199     -17.336   3.011  -3.837  1.00 94.19           H  
ATOM   2925  C   TYR A 199     -15.388   3.075  -3.005  1.00 94.19           C  
ATOM   2926  CB  TYR A 199     -16.014   3.263  -5.475  1.00 94.19           C  
ATOM   2927  HB2 TYR A 199     -15.014   3.663  -5.644  1.00 94.19           H  
ATOM   2928  HB3 TYR A 199     -15.955   2.182  -5.599  1.00 94.19           H  
ATOM   2929  O   TYR A 199     -14.591   2.195  -3.316  1.00 94.19           O  
ATOM   2930  CG  TYR A 199     -16.941   3.812  -6.537  1.00 94.19           C  
ATOM   2931  CD1 TYR A 199     -18.251   3.308  -6.671  1.00 94.19           C  
ATOM   2932  HD1 TYR A 199     -18.602   2.516  -6.026  1.00 94.19           H  
ATOM   2933  CD2 TYR A 199     -16.481   4.828  -7.396  1.00 94.19           C  
ATOM   2934  HD2 TYR A 199     -15.465   5.184  -7.314  1.00 94.19           H  
ATOM   2935  CE1 TYR A 199     -19.102   3.821  -7.671  1.00 94.19           C  
ATOM   2936  HE1 TYR A 199     -20.104   3.438  -7.795  1.00 94.19           H  
ATOM   2937  CE2 TYR A 199     -17.339   5.363  -8.372  1.00 94.19           C  
ATOM   2938  HE2 TYR A 199     -16.996   6.127  -9.054  1.00 94.19           H  
ATOM   2939  OH  TYR A 199     -19.437   5.392  -9.476  1.00 94.19           O  
ATOM   2940  HH  TYR A 199     -20.082   4.747  -9.775  1.00 94.19           H  
ATOM   2941  CZ  TYR A 199     -18.647   4.858  -8.515  1.00 94.19           C  
ATOM   2942  N   GLY A 200     -15.386   3.621  -1.783  1.00 94.96           N  
ATOM   2943  H   GLY A 200     -16.071   4.324  -1.547  1.00 94.96           H  
ATOM   2944  CA  GLY A 200     -14.420   3.219  -0.755  1.00 94.96           C  
ATOM   2945  HA2 GLY A 200     -14.535   2.157  -0.538  1.00 94.96           H  
ATOM   2946  HA3 GLY A 200     -14.610   3.787   0.155  1.00 94.96           H  
ATOM   2947  C   GLY A 200     -12.970   3.471  -1.177  1.00 94.96           C  
ATOM   2948  O   GLY A 200     -12.097   2.655  -0.888  1.00 94.96           O  
ATOM   2949  N   ARG A 201     -12.722   4.558  -1.926  1.00 96.85           N  
ATOM   2950  H   ARG A 201     -13.513   5.110  -2.226  1.00 96.85           H  
ATOM   2951  CA  ARG A 201     -11.387   4.945  -2.394  1.00 96.85           C  
ATOM   2952  HA  ARG A 201     -11.015   4.145  -3.033  1.00 96.85           H  
ATOM   2953  C   ARG A 201     -10.414   5.078  -1.228  1.00 96.85           C  
ATOM   2954  CB  ARG A 201     -11.476   6.233  -3.235  1.00 96.85           C  
ATOM   2955  HB2 ARG A 201     -12.039   5.994  -4.137  1.00 96.85           H  
ATOM   2956  HB3 ARG A 201     -12.039   6.987  -2.684  1.00 96.85           H  
ATOM   2957  O   ARG A 201     -10.668   5.827  -0.278  1.00 96.85           O  
ATOM   2958  CG  ARG A 201     -10.128   6.835  -3.680  1.00 96.85           C  
ATOM   2959  HG2 ARG A 201      -9.437   6.039  -3.959  1.00 96.85           H  
ATOM   2960  HG3 ARG A 201     -10.315   7.444  -4.565  1.00 96.85           H  
ATOM   2961  CD  ARG A 201      -9.481   7.754  -2.631  1.00 96.85           C  
ATOM   2962  HD2 ARG A 201      -9.202   7.181  -1.747  1.00 96.85           H  
ATOM   2963  HD3 ARG A 201     -10.199   8.522  -2.345  1.00 96.85           H  
ATOM   2964  NE  ARG A 201      -8.270   8.397  -3.151  1.00 96.85           N  
ATOM   2965  HE  ARG A 201      -8.031   8.233  -4.119  1.00 96.85           H  
ATOM   2966  NH1 ARG A 201      -7.523   9.350  -1.207  1.00 96.85           N  
ATOM   2967 HH11 ARG A 201      -8.209   8.802  -0.707  1.00 96.85           H  
ATOM   2968 HH12 ARG A 201      -6.817   9.882  -0.719  1.00 96.85           H  
ATOM   2969  NH2 ARG A 201      -6.399   9.673  -3.104  1.00 96.85           N  
ATOM   2970 HH21 ARG A 201      -5.729  10.271  -2.641  1.00 96.85           H  
ATOM   2971 HH22 ARG A 201      -6.342   9.550  -4.105  1.00 96.85           H  
ATOM   2972  CZ  ARG A 201      -7.404   9.133  -2.490  1.00 96.85           C  
ATOM   2973  N   VAL A 202      -9.249   4.465  -1.404  1.00 97.80           N  
ATOM   2974  H   VAL A 202      -9.141   3.891  -2.227  1.00 97.80           H  
ATOM   2975  CA  VAL A 202      -8.088   4.564  -0.519  1.00 97.80           C  
ATOM   2976  HA  VAL A 202      -8.356   5.134   0.370  1.00 97.80           H  
ATOM   2977  C   VAL A 202      -6.954   5.303  -1.218  1.00 97.80           C  
ATOM   2978  CB  VAL A 202      -7.669   3.164  -0.056  1.00 97.80           C  
ATOM   2979  HB  VAL A 202      -7.646   2.478  -0.902  1.00 97.80           H  
ATOM   2980  O   VAL A 202      -6.650   5.052  -2.382  1.00 97.80           O  
ATOM   2981  CG1 VAL A 202      -6.310   3.143   0.638  1.00 97.80           C  
ATOM   2982 HG11 VAL A 202      -5.520   3.271  -0.103  1.00 97.80           H  
ATOM   2983 HG12 VAL A 202      -6.264   3.950   1.368  1.00 97.80           H  
ATOM   2984 HG13 VAL A 202      -6.152   2.182   1.127  1.00 97.80           H  
ATOM   2985  CG2 VAL A 202      -8.691   2.684   0.962  1.00 97.80           C  
ATOM   2986 HG21 VAL A 202      -8.412   1.674   1.263  1.00 97.80           H  
ATOM   2987 HG22 VAL A 202      -9.691   2.688   0.528  1.00 97.80           H  
ATOM   2988 HG23 VAL A 202      -8.692   3.342   1.831  1.00 97.80           H  
ATOM   2989  N   GLY A 203      -6.360   6.255  -0.497  1.00 97.39           N  
ATOM   2990  H   GLY A 203      -6.624   6.329   0.476  1.00 97.39           H  
ATOM   2991  CA  GLY A 203      -5.179   6.993  -0.944  1.00 97.39           C  
ATOM   2992  HA2 GLY A 203      -5.186   7.093  -2.030  1.00 97.39           H  
ATOM   2993  HA3 GLY A 203      -5.197   7.990  -0.506  1.00 97.39           H  
ATOM   2994  C   GLY A 203      -3.869   6.324  -0.539  1.00 97.39           C  
ATOM   2995  O   GLY A 203      -3.816   5.145  -0.210  1.00 97.39           O  
ATOM   2996  N   ASP A 204      -2.797   7.104  -0.537  1.00 98.58           N  
ATOM   2997  H   ASP A 204      -2.890   8.092  -0.722  1.00 98.58           H  
ATOM   2998  CA  ASP A 204      -1.446   6.676  -0.167  1.00 98.58           C  
ATOM   2999  HA  ASP A 204      -1.217   5.734  -0.665  1.00 98.58           H  
ATOM   3000  C   ASP A 204      -1.265   6.452   1.339  1.00 98.58           C  
ATOM   3001  CB  ASP A 204      -0.467   7.749  -0.663  1.00 98.58           C  
ATOM   3002  HB2 ASP A 204      -0.574   7.838  -1.744  1.00 98.58           H  
ATOM   3003  HB3 ASP A 204       0.553   7.423  -0.459  1.00 98.58           H  
ATOM   3004  O   ASP A 204      -0.415   5.669   1.746  1.00 98.58           O  
ATOM   3005  CG  ASP A 204      -0.718   9.118  -0.013  1.00 98.58           C  
ATOM   3006  OD1 ASP A 204      -1.846   9.643  -0.189  1.00 98.58           O  
ATOM   3007  OD2 ASP A 204       0.183   9.610   0.693  1.00 98.58           O  
ATOM   3008  N   THR A 205      -2.072   7.114   2.170  1.00 98.74           N  
ATOM   3009  H   THR A 205      -2.724   7.762   1.752  1.00 98.74           H  
ATOM   3010  CA  THR A 205      -1.916   7.143   3.632  1.00 98.74           C  
ATOM   3011  HA  THR A 205      -0.976   7.648   3.855  1.00 98.74           H  
ATOM   3012  C   THR A 205      -1.807   5.768   4.312  1.00 98.74           C  
ATOM   3013  CB  THR A 205      -3.045   7.981   4.240  1.00 98.74           C  
ATOM   3014  HB  THR A 205      -4.008   7.599   3.902  1.00 98.74           H  
ATOM   3015  O   THR A 205      -0.893   5.600   5.118  1.00 98.74           O  
ATOM   3016  CG2 THR A 205      -3.045   7.983   5.765  1.00 98.74           C  
ATOM   3017 HG21 THR A 205      -3.542   7.081   6.120  1.00 98.74           H  
ATOM   3018 HG22 THR A 205      -2.026   7.991   6.152  1.00 98.74           H  
ATOM   3019 HG23 THR A 205      -3.589   8.851   6.138  1.00 98.74           H  
ATOM   3020  OG1 THR A 205      -2.920   9.304   3.758  1.00 98.74           O  
ATOM   3021  HG1 THR A 205      -2.068   9.362   3.318  1.00 98.74           H  
ATOM   3022  N   PRO A 206      -2.659   4.762   4.031  1.00 98.92           N  
ATOM   3023  CA  PRO A 206      -2.508   3.436   4.634  1.00 98.92           C  
ATOM   3024  HA  PRO A 206      -2.153   3.534   5.660  1.00 98.92           H  
ATOM   3025  C   PRO A 206      -1.531   2.519   3.871  1.00 98.92           C  
ATOM   3026  CB  PRO A 206      -3.923   2.875   4.684  1.00 98.92           C  
ATOM   3027  HB2 PRO A 206      -3.941   1.786   4.713  1.00 98.92           H  
ATOM   3028  HB3 PRO A 206      -4.446   3.291   5.545  1.00 98.92           H  
ATOM   3029  O   PRO A 206      -1.305   1.380   4.274  1.00 98.92           O  
ATOM   3030  CG  PRO A 206      -4.527   3.428   3.401  1.00 98.92           C  
ATOM   3031  HG2 PRO A 206      -5.614   3.479   3.466  1.00 98.92           H  
ATOM   3032  HG3 PRO A 206      -4.215   2.809   2.560  1.00 98.92           H  
ATOM   3033  CD  PRO A 206      -3.903   4.818   3.274  1.00 98.92           C  
ATOM   3034  HD2 PRO A 206      -3.719   5.048   2.225  1.00 98.92           H  
ATOM   3035  HD3 PRO A 206      -4.572   5.558   3.713  1.00 98.92           H  
ATOM   3036  N   VAL A 207      -0.959   2.982   2.756  1.00 98.93           N  
ATOM   3037  H   VAL A 207      -1.084   3.957   2.521  1.00 98.93           H  
ATOM   3038  CA  VAL A 207      -0.092   2.197   1.869  1.00 98.93           C  
ATOM   3039  HA  VAL A 207      -0.322   1.138   1.987  1.00 98.93           H  
ATOM   3040  C   VAL A 207       1.365   2.417   2.283  1.00 98.93           C  
ATOM   3041  CB  VAL A 207      -0.365   2.565   0.394  1.00 98.93           C  
ATOM   3042  HB  VAL A 207      -0.183   3.631   0.254  1.00 98.93           H  
ATOM   3043  O   VAL A 207       1.992   3.417   1.922  1.00 98.93           O  
ATOM   3044  CG1 VAL A 207       0.508   1.795  -0.604  1.00 98.93           C  
ATOM   3045 HG11 VAL A 207       0.140   0.775  -0.714  1.00 98.93           H  
ATOM   3046 HG12 VAL A 207       0.448   2.278  -1.580  1.00 98.93           H  
ATOM   3047 HG13 VAL A 207       1.553   1.785  -0.296  1.00 98.93           H  
ATOM   3048  CG2 VAL A 207      -1.828   2.297   0.012  1.00 98.93           C  
ATOM   3049 HG21 VAL A 207      -2.080   1.251   0.188  1.00 98.93           H  
ATOM   3050 HG22 VAL A 207      -2.492   2.928   0.602  1.00 98.93           H  
ATOM   3051 HG23 VAL A 207      -1.988   2.536  -1.039  1.00 98.93           H  
ATOM   3052  N   ILE A 208       1.914   1.468   3.047  1.00 98.96           N  
ATOM   3053  H   ILE A 208       1.324   0.710   3.357  1.00 98.96           H  
ATOM   3054  CA  ILE A 208       3.319   1.497   3.481  1.00 98.96           C  
ATOM   3055  HA  ILE A 208       3.473   2.412   4.053  1.00 98.96           H  
ATOM   3056  C   ILE A 208       4.247   1.545   2.264  1.00 98.96           C  
ATOM   3057  CB  ILE A 208       3.659   0.295   4.385  1.00 98.96           C  
ATOM   3058  HB  ILE A 208       3.500  -0.605   3.791  1.00 98.96           H  
ATOM   3059  O   ILE A 208       4.108   0.765   1.325  1.00 98.96           O  
ATOM   3060  CG1 ILE A 208       2.747   0.201   5.629  1.00 98.96           C  
ATOM   3061 HG12 ILE A 208       1.719   0.027   5.308  1.00 98.96           H  
ATOM   3062 HG13 ILE A 208       3.044  -0.668   6.216  1.00 98.96           H  
ATOM   3063  CG2 ILE A 208       5.141   0.300   4.808  1.00 98.96           C  
ATOM   3064 HG21 ILE A 208       5.777   0.096   3.947  1.00 98.96           H  
ATOM   3065 HG22 ILE A 208       5.323  -0.479   5.549  1.00 98.96           H  
ATOM   3066 HG23 ILE A 208       5.409   1.269   5.230  1.00 98.96           H  
ATOM   3067  CD1 ILE A 208       2.762   1.437   6.540  1.00 98.96           C  
ATOM   3068 HD11 ILE A 208       3.774   1.649   6.885  1.00 98.96           H  
ATOM   3069 HD12 ILE A 208       2.367   2.305   6.013  1.00 98.96           H  
ATOM   3070 HD13 ILE A 208       2.130   1.245   7.408  1.00 98.96           H  
ATOM   3071  N   GLY A 209       5.189   2.485   2.290  1.00 98.92           N  
ATOM   3072  H   GLY A 209       5.223   3.081   3.105  1.00 98.92           H  
ATOM   3073  CA  GLY A 209       6.079   2.803   1.178  1.00 98.92           C  
ATOM   3074  HA2 GLY A 209       7.029   3.146   1.585  1.00 98.92           H  
ATOM   3075  HA3 GLY A 209       6.258   1.905   0.587  1.00 98.92           H  
ATOM   3076  C   GLY A 209       5.545   3.886   0.236  1.00 98.92           C  
ATOM   3077  O   GLY A 209       6.346   4.554  -0.406  1.00 98.92           O  
ATOM   3078  N   ALA A 210       4.235   4.142   0.192  1.00 98.89           N  
ATOM   3079  H   ALA A 210       3.608   3.587   0.757  1.00 98.89           H  
ATOM   3080  CA  ALA A 210       3.668   5.258  -0.564  1.00 98.89           C  
ATOM   3081  HA  ALA A 210       4.355   5.542  -1.361  1.00 98.89           H  
ATOM   3082  C   ALA A 210       3.492   6.494   0.323  1.00 98.89           C  
ATOM   3083  CB  ALA A 210       2.370   4.820  -1.238  1.00 98.89           C  
ATOM   3084  HB1 ALA A 210       1.962   5.656  -1.807  1.00 98.89           H  
ATOM   3085  HB2 ALA A 210       2.568   3.981  -1.905  1.00 98.89           H  
ATOM   3086  HB3 ALA A 210       1.642   4.522  -0.484  1.00 98.89           H  
ATOM   3087  O   ALA A 210       4.233   7.462   0.162  1.00 98.89           O  
ATOM   3088  N   GLY A 211       2.547   6.445   1.268  1.00 98.81           N  
ATOM   3089  H   GLY A 211       1.975   5.617   1.347  1.00 98.81           H  
ATOM   3090  CA  GLY A 211       2.236   7.571   2.152  1.00 98.81           C  
ATOM   3091  HA2 GLY A 211       1.203   7.487   2.488  1.00 98.81           H  
ATOM   3092  HA3 GLY A 211       2.332   8.500   1.590  1.00 98.81           H  
ATOM   3093  C   GLY A 211       3.122   7.642   3.392  1.00 98.81           C  
ATOM   3094  O   GLY A 211       3.390   8.729   3.902  1.00 98.81           O  
ATOM   3095  N   THR A 212       3.617   6.490   3.850  1.00 98.97           N  
ATOM   3096  H   THR A 212       3.324   5.641   3.387  1.00 98.97           H  
ATOM   3097  CA  THR A 212       4.313   6.360   5.136  1.00 98.97           C  
ATOM   3098  HA  THR A 212       4.729   7.324   5.428  1.00 98.97           H  
ATOM   3099  C   THR A 212       5.436   5.345   5.034  1.00 98.97           C  
ATOM   3100  CB  THR A 212       3.340   5.903   6.230  1.00 98.97           C  
ATOM   3101  HB  THR A 212       3.049   4.871   6.033  1.00 98.97           H  
ATOM   3102  O   THR A 212       5.231   4.224   4.564  1.00 98.97           O  
ATOM   3103  CG2 THR A 212       3.910   5.997   7.645  1.00 98.97           C  
ATOM   3104 HG21 THR A 212       4.227   7.020   7.849  1.00 98.97           H  
ATOM   3105 HG22 THR A 212       3.136   5.715   8.358  1.00 98.97           H  
ATOM   3106 HG23 THR A 212       4.754   5.316   7.758  1.00 98.97           H  
ATOM   3107  OG1 THR A 212       2.189   6.697   6.172  1.00 98.97           O  
ATOM   3108  HG1 THR A 212       2.379   7.572   6.519  1.00 98.97           H  
ATOM   3109  N   TYR A 213       6.629   5.712   5.495  1.00 98.97           N  
ATOM   3110  H   TYR A 213       6.759   6.659   5.823  1.00 98.97           H  
ATOM   3111  CA  TYR A 213       7.749   4.782   5.607  1.00 98.97           C  
ATOM   3112  HA  TYR A 213       7.354   3.803   5.878  1.00 98.97           H  
ATOM   3113  C   TYR A 213       8.723   5.217   6.703  1.00 98.97           C  
ATOM   3114  CB  TYR A 213       8.460   4.660   4.251  1.00 98.97           C  
ATOM   3115  HB2 TYR A 213       7.723   4.490   3.466  1.00 98.97           H  
ATOM   3116  HB3 TYR A 213       8.976   5.594   4.028  1.00 98.97           H  
ATOM   3117  O   TYR A 213       8.919   6.410   6.920  1.00 98.97           O  
ATOM   3118  CG  TYR A 213       9.443   3.513   4.219  1.00 98.97           C  
ATOM   3119  CD1 TYR A 213      10.826   3.766   4.279  1.00 98.97           C  
ATOM   3120  HD1 TYR A 213      11.192   4.782   4.280  1.00 98.97           H  
ATOM   3121  CD2 TYR A 213       8.965   2.188   4.201  1.00 98.97           C  
ATOM   3122  HD2 TYR A 213       7.903   1.997   4.143  1.00 98.97           H  
ATOM   3123  CE1 TYR A 213      11.731   2.693   4.361  1.00 98.97           C  
ATOM   3124  HE1 TYR A 213      12.794   2.881   4.417  1.00 98.97           H  
ATOM   3125  CE2 TYR A 213       9.868   1.113   4.289  1.00 98.97           C  
ATOM   3126  HE2 TYR A 213       9.498   0.098   4.279  1.00 98.97           H  
ATOM   3127  OH  TYR A 213      12.120   0.332   4.557  1.00 98.97           O  
ATOM   3128  HH  TYR A 213      11.635  -0.495   4.611  1.00 98.97           H  
ATOM   3129  CZ  TYR A 213      11.253   1.367   4.398  1.00 98.97           C  
ATOM   3130  N   ALA A 214       9.354   4.267   7.393  1.00 98.97           N  
ATOM   3131  H   ALA A 214       9.172   3.299   7.170  1.00 98.97           H  
ATOM   3132  CA  ALA A 214      10.433   4.559   8.330  1.00 98.97           C  
ATOM   3133  HA  ALA A 214      10.960   5.448   7.983  1.00 98.97           H  
ATOM   3134  C   ALA A 214      11.455   3.424   8.379  1.00 98.97           C  
ATOM   3135  CB  ALA A 214       9.856   4.849   9.722  1.00 98.97           C  
ATOM   3136  HB1 ALA A 214       9.159   5.685   9.663  1.00 98.97           H  
ATOM   3137  HB2 ALA A 214       9.332   3.970  10.098  1.00 98.97           H  
ATOM   3138  HB3 ALA A 214      10.662   5.108  10.408  1.00 98.97           H  
ATOM   3139  O   ALA A 214      11.089   2.253   8.485  1.00 98.97           O  
ATOM   3140  N   ASN A 215      12.739   3.778   8.368  1.00 98.91           N  
ATOM   3141  H   ASN A 215      12.967   4.740   8.160  1.00 98.91           H  
ATOM   3142  CA  ASN A 215      13.846   2.839   8.502  1.00 98.91           C  
ATOM   3143  HA  ASN A 215      13.539   1.998   9.124  1.00 98.91           H  
ATOM   3144  C   ASN A 215      15.050   3.520   9.171  1.00 98.91           C  
ATOM   3145  CB  ASN A 215      14.158   2.298   7.098  1.00 98.91           C  
ATOM   3146  HB2 ASN A 215      14.452   3.120   6.445  1.00 98.91           H  
ATOM   3147  HB3 ASN A 215      13.248   1.856   6.693  1.00 98.91           H  
ATOM   3148  O   ASN A 215      15.552   4.531   8.686  1.00 98.91           O  
ATOM   3149  CG  ASN A 215      15.239   1.238   7.054  1.00 98.91           C  
ATOM   3150  ND2 ASN A 215      15.274   0.470   5.992  1.00 98.91           N  
ATOM   3151 HD21 ASN A 215      14.618   0.634   5.241  1.00 98.91           H  
ATOM   3152 HD22 ASN A 215      16.066  -0.146   5.878  1.00 98.91           H  
ATOM   3153  OD1 ASN A 215      16.054   1.081   7.953  1.00 98.91           O  
ATOM   3154  N   ASN A 216      15.557   2.940  10.265  1.00 98.77           N  
ATOM   3155  H   ASN A 216      15.115   2.096  10.600  1.00 98.77           H  
ATOM   3156  CA  ASN A 216      16.717   3.452  11.008  1.00 98.77           C  
ATOM   3157  HA  ASN A 216      16.496   4.459  11.363  1.00 98.77           H  
ATOM   3158  C   ASN A 216      18.004   3.558  10.166  1.00 98.77           C  
ATOM   3159  CB  ASN A 216      16.970   2.559  12.238  1.00 98.77           C  
ATOM   3160  HB2 ASN A 216      16.828   1.510  11.976  1.00 98.77           H  
ATOM   3161  HB3 ASN A 216      18.005   2.690  12.554  1.00 98.77           H  
ATOM   3162  O   ASN A 216      18.956   4.218  10.589  1.00 98.77           O  
ATOM   3163  CG  ASN A 216      16.106   2.892  13.440  1.00 98.77           C  
ATOM   3164  ND2 ASN A 216      16.466   2.364  14.590  1.00 98.77           N  
ATOM   3165 HD21 ASN A 216      17.305   1.804  14.651  1.00 98.77           H  
ATOM   3166 HD22 ASN A 216      15.970   2.629  15.429  1.00 98.77           H  
ATOM   3167  OD1 ASN A 216      15.126   3.612  13.375  1.00 98.77           O  
ATOM   3168  N   GLN A 217      18.077   2.886   9.014  1.00 98.09           N  
ATOM   3169  H   GLN A 217      17.282   2.338   8.717  1.00 98.09           H  
ATOM   3170  CA  GLN A 217      19.220   2.982   8.105  1.00 98.09           C  
ATOM   3171  HA  GLN A 217      20.130   3.086   8.696  1.00 98.09           H  
ATOM   3172  C   GLN A 217      19.180   4.210   7.192  1.00 98.09           C  
ATOM   3173  CB  GLN A 217      19.358   1.701   7.274  1.00 98.09           C  
ATOM   3174  HB2 GLN A 217      18.469   1.541   6.665  1.00 98.09           H  
ATOM   3175  HB3 GLN A 217      20.205   1.846   6.604  1.00 98.09           H  
ATOM   3176  O   GLN A 217      20.229   4.609   6.693  1.00 98.09           O  
ATOM   3177  CG  GLN A 217      19.613   0.475   8.169  1.00 98.09           C  
ATOM   3178  HG2 GLN A 217      18.659   0.010   8.420  1.00 98.09           H  
ATOM   3179  HG3 GLN A 217      20.082   0.797   9.099  1.00 98.09           H  
ATOM   3180  CD  GLN A 217      20.532  -0.570   7.543  1.00 98.09           C  
ATOM   3181  NE2 GLN A 217      20.916  -1.582   8.289  1.00 98.09           N  
ATOM   3182 HE21 GLN A 217      20.513  -1.730   9.203  1.00 98.09           H  
ATOM   3183 HE22 GLN A 217      21.481  -2.264   7.803  1.00 98.09           H  
ATOM   3184  OE1 GLN A 217      20.966  -0.507   6.411  1.00 98.09           O  
ATOM   3185  N   THR A 218      18.012   4.820   6.999  1.00 98.68           N  
ATOM   3186  H   THR A 218      17.186   4.465   7.460  1.00 98.68           H  
ATOM   3187  CA  THR A 218      17.807   5.901   6.032  1.00 98.68           C  
ATOM   3188  HA  THR A 218      18.770   6.311   5.729  1.00 98.68           H  
ATOM   3189  C   THR A 218      17.047   7.056   6.681  1.00 98.68           C  
ATOM   3190  CB  THR A 218      17.117   5.380   4.756  1.00 98.68           C  
ATOM   3191  HB  THR A 218      16.872   6.220   4.106  1.00 98.68           H  
ATOM   3192  O   THR A 218      17.663   7.959   7.254  1.00 98.68           O  
ATOM   3193  CG2 THR A 218      17.987   4.396   3.983  1.00 98.68           C  
ATOM   3194 HG21 THR A 218      18.917   4.879   3.684  1.00 98.68           H  
ATOM   3195 HG22 THR A 218      17.445   4.083   3.091  1.00 98.68           H  
ATOM   3196 HG23 THR A 218      18.208   3.514   4.584  1.00 98.68           H  
ATOM   3197  OG1 THR A 218      15.938   4.683   5.090  1.00 98.68           O  
ATOM   3198  HG1 THR A 218      15.535   4.396   4.268  1.00 98.68           H  
ATOM   3199  N   CYS A 219      15.719   7.026   6.618  1.00 98.95           N  
ATOM   3200  H   CYS A 219      15.291   6.217   6.190  1.00 98.95           H  
ATOM   3201  CA  CYS A 219      14.839   8.110   7.012  1.00 98.95           C  
ATOM   3202  HA  CYS A 219      15.273   8.613   7.876  1.00 98.95           H  
ATOM   3203  C   CYS A 219      13.448   7.619   7.439  1.00 98.95           C  
ATOM   3204  CB  CYS A 219      14.771   9.124   5.857  1.00 98.95           C  
ATOM   3205  HB2 CYS A 219      14.145   9.969   6.141  1.00 98.95           H  
ATOM   3206  HB3 CYS A 219      15.777   9.492   5.657  1.00 98.95           H  
ATOM   3207  O   CYS A 219      13.059   6.467   7.229  1.00 98.95           O  
ATOM   3208  SG  CYS A 219      14.110   8.360   4.346  1.00 98.95           S  
ATOM   3209  HG  CYS A 219      14.407   9.366   3.519  1.00 98.95           H  
ATOM   3210  N   ALA A 220      12.705   8.522   8.070  1.00 98.98           N  
ATOM   3211  H   ALA A 220      13.131   9.421   8.244  1.00 98.98           H  
ATOM   3212  CA  ALA A 220      11.261   8.464   8.235  1.00 98.98           C  
ATOM   3213  HA  ALA A 220      10.889   7.481   7.943  1.00 98.98           H  
ATOM   3214  C   ALA A 220      10.613   9.499   7.314  1.00 98.98           C  
ATOM   3215  CB  ALA A 220      10.915   8.705   9.705  1.00 98.98           C  
ATOM   3216  HB1 ALA A 220      11.451   9.575  10.083  1.00 98.98           H  
ATOM   3217  HB2 ALA A 220      11.172   7.826  10.295  1.00 98.98           H  
ATOM   3218  HB3 ALA A 220       9.844   8.888   9.800  1.00 98.98           H  
ATOM   3219  O   ALA A 220      11.107  10.623   7.236  1.00 98.98           O  
ATOM   3220  N   VAL A 221       9.521   9.127   6.644  1.00 98.99           N  
ATOM   3221  H   VAL A 221       9.186   8.183   6.774  1.00 98.99           H  
ATOM   3222  CA  VAL A 221       8.807   9.942   5.655  1.00 98.99           C  
ATOM   3223  HA  VAL A 221       9.098  10.984   5.791  1.00 98.99           H  
ATOM   3224  C   VAL A 221       7.296   9.823   5.862  1.00 98.99           C  
ATOM   3225  CB  VAL A 221       9.174   9.538   4.211  1.00 98.99           C  
ATOM   3226  HB  VAL A 221       8.816   8.527   4.021  1.00 98.99           H  
ATOM   3227  O   VAL A 221       6.771   8.717   6.005  1.00 98.99           O  
ATOM   3228  CG1 VAL A 221       8.528  10.493   3.199  1.00 98.99           C  
ATOM   3229 HG11 VAL A 221       8.749  11.525   3.473  1.00 98.99           H  
ATOM   3230 HG12 VAL A 221       8.917  10.300   2.199  1.00 98.99           H  
ATOM   3231 HG13 VAL A 221       7.448  10.349   3.179  1.00 98.99           H  
ATOM   3232  CG2 VAL A 221      10.686   9.552   3.964  1.00 98.99           C  
ATOM   3233 HG21 VAL A 221      11.093  10.544   4.162  1.00 98.99           H  
ATOM   3234 HG22 VAL A 221      10.887   9.274   2.930  1.00 98.99           H  
ATOM   3235 HG23 VAL A 221      11.178   8.818   4.602  1.00 98.99           H  
ATOM   3236  N   SER A 222       6.601  10.961   5.836  1.00 98.97           N  
ATOM   3237  H   SER A 222       7.118  11.819   5.708  1.00 98.97           H  
ATOM   3238  CA  SER A 222       5.136  11.054   5.799  1.00 98.97           C  
ATOM   3239  HA  SER A 222       4.712  10.069   5.605  1.00 98.97           H  
ATOM   3240  C   SER A 222       4.708  11.994   4.675  1.00 98.97           C  
ATOM   3241  CB  SER A 222       4.588  11.540   7.141  1.00 98.97           C  
ATOM   3242  HB2 SER A 222       5.052  12.487   7.416  1.00 98.97           H  
ATOM   3243  HB3 SER A 222       4.817  10.800   7.909  1.00 98.97           H  
ATOM   3244  O   SER A 222       5.243  13.099   4.559  1.00 98.97           O  
ATOM   3245  OG  SER A 222       3.187  11.706   7.066  1.00 98.97           O  
ATOM   3246  HG  SER A 222       2.991  12.547   6.645  1.00 98.97           H  
ATOM   3247  N   CYS A 223       3.755  11.559   3.854  1.00 98.83           N  
ATOM   3248  H   CYS A 223       3.361  10.644   4.023  1.00 98.83           H  
ATOM   3249  CA  CYS A 223       3.355  12.241   2.627  1.00 98.83           C  
ATOM   3250  HA  CYS A 223       4.067  13.038   2.411  1.00 98.83           H  
ATOM   3251  C   CYS A 223       1.969  12.886   2.711  1.00 98.83           C  
ATOM   3252  CB  CYS A 223       3.405  11.260   1.457  1.00 98.83           C  
ATOM   3253  HB2 CYS A 223       3.143  11.796   0.545  1.00 98.83           H  
ATOM   3254  HB3 CYS A 223       2.658  10.480   1.606  1.00 98.83           H  
ATOM   3255  O   CYS A 223       1.130  12.550   3.550  1.00 98.83           O  
ATOM   3256  SG  CYS A 223       5.061  10.539   1.284  1.00 98.83           S  
ATOM   3257  HG  CYS A 223       4.918   9.662   2.282  1.00 98.83           H  
ATOM   3258  N   THR A 224       1.719  13.828   1.801  1.00 97.59           N  
ATOM   3259  H   THR A 224       2.464  14.109   1.179  1.00 97.59           H  
ATOM   3260  CA  THR A 224       0.416  14.473   1.650  1.00 97.59           C  
ATOM   3261  HA  THR A 224      -0.354  13.721   1.817  1.00 97.59           H  
ATOM   3262  C   THR A 224       0.221  15.039   0.246  1.00 97.59           C  
ATOM   3263  CB  THR A 224       0.264  15.544   2.735  1.00 97.59           C  
ATOM   3264  HB  THR A 224       0.385  15.038   3.693  1.00 97.59           H  
ATOM   3265  O   THR A 224       1.011  15.856  -0.229  1.00 97.59           O  
ATOM   3266  CG2 THR A 224       1.263  16.703   2.713  1.00 97.59           C  
ATOM   3267 HG21 THR A 224       2.281  16.313   2.733  1.00 97.59           H  
ATOM   3268 HG22 THR A 224       1.133  17.313   1.820  1.00 97.59           H  
ATOM   3269 HG23 THR A 224       1.122  17.326   3.596  1.00 97.59           H  
ATOM   3270  OG1 THR A 224      -1.030  16.083   2.742  1.00 97.59           O  
ATOM   3271  HG1 THR A 224      -1.179  16.245   3.677  1.00 97.59           H  
ATOM   3272  N   GLY A 225      -0.851  14.644  -0.437  1.00 93.10           N  
ATOM   3273  H   GLY A 225      -1.453  13.934  -0.046  1.00 93.10           H  
ATOM   3274  CA  GLY A 225      -1.148  15.111  -1.792  1.00 93.10           C  
ATOM   3275  HA2 GLY A 225      -0.237  15.069  -2.389  1.00 93.10           H  
ATOM   3276  HA3 GLY A 225      -1.492  16.145  -1.765  1.00 93.10           H  
ATOM   3277  C   GLY A 225      -2.207  14.263  -2.486  1.00 93.10           C  
ATOM   3278  O   GLY A 225      -3.061  13.656  -1.837  1.00 93.10           O  
ATOM   3279  N   TYR A 226      -2.154  14.207  -3.815  1.00 90.72           N  
ATOM   3280  H   TYR A 226      -1.466  14.769  -4.296  1.00 90.72           H  
ATOM   3281  CA  TYR A 226      -3.018  13.319  -4.597  1.00 90.72           C  
ATOM   3282  HA  TYR A 226      -4.031  13.367  -4.196  1.00 90.72           H  
ATOM   3283  C   TYR A 226      -2.551  11.868  -4.501  1.00 90.72           C  
ATOM   3284  CB  TYR A 226      -3.067  13.773  -6.052  1.00 90.72           C  
ATOM   3285  HB2 TYR A 226      -3.637  13.047  -6.632  1.00 90.72           H  
ATOM   3286  HB3 TYR A 226      -2.043  13.799  -6.427  1.00 90.72           H  
ATOM   3287  O   TYR A 226      -1.700  11.427  -5.279  1.00 90.72           O  
ATOM   3288  CG  TYR A 226      -3.687  15.127  -6.259  1.00 90.72           C  
ATOM   3289  CD1 TYR A 226      -4.988  15.395  -5.800  1.00 90.72           C  
ATOM   3290  HD1 TYR A 226      -5.548  14.626  -5.291  1.00 90.72           H  
ATOM   3291  CD2 TYR A 226      -2.948  16.123  -6.910  1.00 90.72           C  
ATOM   3292  HD2 TYR A 226      -1.960  15.911  -7.292  1.00 90.72           H  
ATOM   3293  CE1 TYR A 226      -5.533  16.680  -5.966  1.00 90.72           C  
ATOM   3294  HE1 TYR A 226      -6.508  16.912  -5.563  1.00 90.72           H  
ATOM   3295  CE2 TYR A 226      -3.493  17.399  -7.086  1.00 90.72           C  
ATOM   3296  HE2 TYR A 226      -2.941  18.169  -7.604  1.00 90.72           H  
ATOM   3297  OH  TYR A 226      -5.153  18.979  -6.656  1.00 90.72           O  
ATOM   3298  HH  TYR A 226      -4.442  19.498  -7.041  1.00 90.72           H  
ATOM   3299  CZ  TYR A 226      -4.763  17.689  -6.586  1.00 90.72           C  
ATOM   3300  N   GLY A 227      -3.120  11.140  -3.539  1.00 95.51           N  
ATOM   3301  H   GLY A 227      -3.663  11.658  -2.863  1.00 95.51           H  
ATOM   3302  CA  GLY A 227      -2.661   9.807  -3.143  1.00 95.51           C  
ATOM   3303  HA2 GLY A 227      -1.717   9.924  -2.611  1.00 95.51           H  
ATOM   3304  HA3 GLY A 227      -3.386   9.368  -2.456  1.00 95.51           H  
ATOM   3305  C   GLY A 227      -2.425   8.813  -4.281  1.00 95.51           C  
ATOM   3306  O   GLY A 227      -1.481   8.037  -4.217  1.00 95.51           O  
ATOM   3307  N   GLU A 228      -3.182   8.876  -5.373  1.00 96.88           N  
ATOM   3308  H   GLU A 228      -3.961   9.518  -5.397  1.00 96.88           H  
ATOM   3309  CA  GLU A 228      -2.984   8.021  -6.545  1.00 96.88           C  
ATOM   3310  HA  GLU A 228      -3.121   6.979  -6.255  1.00 96.88           H  
ATOM   3311  C   GLU A 228      -1.578   8.134  -7.143  1.00 96.88           C  
ATOM   3312  CB  GLU A 228      -4.017   8.380  -7.619  1.00 96.88           C  
ATOM   3313  HB2 GLU A 228      -3.724   7.892  -8.549  1.00 96.88           H  
ATOM   3314  HB3 GLU A 228      -4.028   9.455  -7.800  1.00 96.88           H  
ATOM   3315  O   GLU A 228      -0.963   7.120  -7.471  1.00 96.88           O  
ATOM   3316  CG  GLU A 228      -5.414   7.876  -7.250  1.00 96.88           C  
ATOM   3317  HG2 GLU A 228      -6.006   7.859  -8.165  1.00 96.88           H  
ATOM   3318  HG3 GLU A 228      -5.326   6.844  -6.909  1.00 96.88           H  
ATOM   3319  CD  GLU A 228      -6.158   8.686  -6.181  1.00 96.88           C  
ATOM   3320  OE1 GLU A 228      -7.094   8.119  -5.582  1.00 96.88           O  
ATOM   3321  OE2 GLU A 228      -5.738   9.804  -5.794  1.00 96.88           O  
ATOM   3322  N   PHE A 229      -1.032   9.345  -7.258  1.00 97.08           N  
ATOM   3323  H   PHE A 229      -1.533  10.137  -6.881  1.00 97.08           H  
ATOM   3324  CA  PHE A 229       0.328   9.540  -7.765  1.00 97.08           C  
ATOM   3325  HA  PHE A 229       0.468   8.916  -8.648  1.00 97.08           H  
ATOM   3326  C   PHE A 229       1.379   9.102  -6.744  1.00 97.08           C  
ATOM   3327  CB  PHE A 229       0.533  10.998  -8.181  1.00 97.08           C  
ATOM   3328  HB2 PHE A 229       0.374  11.643  -7.317  1.00 97.08           H  
ATOM   3329  HB3 PHE A 229       1.568  11.130  -8.497  1.00 97.08           H  
ATOM   3330  O   PHE A 229       2.407   8.553  -7.135  1.00 97.08           O  
ATOM   3331  CG  PHE A 229      -0.371  11.436  -9.316  1.00 97.08           C  
ATOM   3332  CD1 PHE A 229      -0.067  11.101 -10.647  1.00 97.08           C  
ATOM   3333  HD1 PHE A 229       0.824  10.534 -10.875  1.00 97.08           H  
ATOM   3334  CD2 PHE A 229      -1.527  12.182  -9.038  1.00 97.08           C  
ATOM   3335  HD2 PHE A 229      -1.781  12.409  -8.013  1.00 97.08           H  
ATOM   3336  CE1 PHE A 229      -0.909  11.529 -11.689  1.00 97.08           C  
ATOM   3337  HE1 PHE A 229      -0.664  11.306 -12.717  1.00 97.08           H  
ATOM   3338  CE2 PHE A 229      -2.356  12.630 -10.080  1.00 97.08           C  
ATOM   3339  HE2 PHE A 229      -3.232  13.221  -9.858  1.00 97.08           H  
ATOM   3340  CZ  PHE A 229      -2.044  12.306 -11.409  1.00 97.08           C  
ATOM   3341  HZ  PHE A 229      -2.673  12.665 -12.210  1.00 97.08           H  
ATOM   3342  N   PHE A 230       1.101   9.280  -5.450  1.00 98.15           N  
ATOM   3343  H   PHE A 230       0.209   9.680  -5.198  1.00 98.15           H  
ATOM   3344  CA  PHE A 230       1.993   8.848  -4.374  1.00 98.15           C  
ATOM   3345  HA  PHE A 230       2.998   9.203  -4.605  1.00 98.15           H  
ATOM   3346  C   PHE A 230       2.080   7.320  -4.273  1.00 98.15           C  
ATOM   3347  CB  PHE A 230       1.563   9.483  -3.045  1.00 98.15           C  
ATOM   3348  HB2 PHE A 230       2.020   8.923  -2.229  1.00 98.15           H  
ATOM   3349  HB3 PHE A 230       0.482   9.396  -2.937  1.00 98.15           H  
ATOM   3350  O   PHE A 230       3.171   6.792  -4.062  1.00 98.15           O  
ATOM   3351  CG  PHE A 230       1.944  10.943  -2.893  1.00 98.15           C  
ATOM   3352  CD1 PHE A 230       2.982  11.314  -2.021  1.00 98.15           C  
ATOM   3353  HD1 PHE A 230       3.500  10.559  -1.448  1.00 98.15           H  
ATOM   3354  CD2 PHE A 230       1.260  11.937  -3.614  1.00 98.15           C  
ATOM   3355  HD2 PHE A 230       0.460  11.664  -4.285  1.00 98.15           H  
ATOM   3356  CE1 PHE A 230       3.343  12.667  -1.883  1.00 98.15           C  
ATOM   3357  HE1 PHE A 230       4.142  12.949  -1.214  1.00 98.15           H  
ATOM   3358  CE2 PHE A 230       1.609  13.289  -3.467  1.00 98.15           C  
ATOM   3359  HE2 PHE A 230       1.081  14.045  -4.029  1.00 98.15           H  
ATOM   3360  CZ  PHE A 230       2.655  13.654  -2.605  1.00 98.15           C  
ATOM   3361  HZ  PHE A 230       2.936  14.691  -2.496  1.00 98.15           H  
ATOM   3362  N   ILE A 231       0.970   6.608  -4.512  1.00 98.85           N  
ATOM   3363  H   ILE A 231       0.099   7.113  -4.594  1.00 98.85           H  
ATOM   3364  CA  ILE A 231       0.939   5.144  -4.645  1.00 98.85           C  
ATOM   3365  HA  ILE A 231       1.413   4.693  -3.773  1.00 98.85           H  
ATOM   3366  C   ILE A 231       1.753   4.705  -5.865  1.00 98.85           C  
ATOM   3367  CB  ILE A 231      -0.516   4.620  -4.723  1.00 98.85           C  
ATOM   3368  HB  ILE A 231      -1.028   5.138  -5.534  1.00 98.85           H  
ATOM   3369  O   ILE A 231       2.651   3.877  -5.747  1.00 98.85           O  
ATOM   3370  CG1 ILE A 231      -1.296   4.857  -3.412  1.00 98.85           C  
ATOM   3371 HG12 ILE A 231      -0.953   4.161  -2.646  1.00 98.85           H  
ATOM   3372 HG13 ILE A 231      -1.107   5.865  -3.044  1.00 98.85           H  
ATOM   3373  CG2 ILE A 231      -0.518   3.112  -5.025  1.00 98.85           C  
ATOM   3374 HG21 ILE A 231       0.082   2.594  -4.276  1.00 98.85           H  
ATOM   3375 HG22 ILE A 231      -1.526   2.699  -5.004  1.00 98.85           H  
ATOM   3376 HG23 ILE A 231      -0.109   2.918  -6.017  1.00 98.85           H  
ATOM   3377  CD1 ILE A 231      -2.812   4.701  -3.604  1.00 98.85           C  
ATOM   3378 HD11 ILE A 231      -3.161   5.383  -4.379  1.00 98.85           H  
ATOM   3379 HD12 ILE A 231      -3.328   4.941  -2.674  1.00 98.85           H  
ATOM   3380 HD13 ILE A 231      -3.077   3.678  -3.872  1.00 98.85           H  
ATOM   3381  N   ARG A 232       1.474   5.276  -7.043  1.00 98.64           N  
ATOM   3382  H   ARG A 232       0.732   5.961  -7.066  1.00 98.64           H  
ATOM   3383  CA  ARG A 232       2.122   4.881  -8.309  1.00 98.64           C  
ATOM   3384  HA  ARG A 232       1.996   3.809  -8.460  1.00 98.64           H  
ATOM   3385  C   ARG A 232       3.635   5.123  -8.313  1.00 98.64           C  
ATOM   3386  CB  ARG A 232       1.463   5.643  -9.465  1.00 98.64           C  
ATOM   3387  HB2 ARG A 232       1.460   6.706  -9.225  1.00 98.64           H  
ATOM   3388  HB3 ARG A 232       2.058   5.502 -10.368  1.00 98.64           H  
ATOM   3389  O   ARG A 232       4.367   4.368  -8.949  1.00 98.64           O  
ATOM   3390  CG  ARG A 232       0.026   5.167  -9.742  1.00 98.64           C  
ATOM   3391  HG2 ARG A 232       0.052   4.207 -10.256  1.00 98.64           H  
ATOM   3392  HG3 ARG A 232      -0.508   5.019  -8.804  1.00 98.64           H  
ATOM   3393  CD  ARG A 232      -0.744   6.194 -10.585  1.00 98.64           C  
ATOM   3394  HD2 ARG A 232      -0.777   7.136 -10.038  1.00 98.64           H  
ATOM   3395  HD3 ARG A 232      -1.765   5.837 -10.718  1.00 98.64           H  
ATOM   3396  NE  ARG A 232      -0.112   6.392 -11.903  1.00 98.64           N  
ATOM   3397  HE  ARG A 232       0.545   5.674 -12.175  1.00 98.64           H  
ATOM   3398  NH1 ARG A 232      -1.109   8.368 -12.457  1.00 98.64           N  
ATOM   3399 HH11 ARG A 232      -1.180   9.190 -13.040  1.00 98.64           H  
ATOM   3400 HH12 ARG A 232      -1.600   8.346 -11.574  1.00 98.64           H  
ATOM   3401  NH2 ARG A 232       0.358   7.457 -13.869  1.00 98.64           N  
ATOM   3402 HH21 ARG A 232       0.279   8.273 -14.459  1.00 98.64           H  
ATOM   3403 HH22 ARG A 232       0.975   6.714 -14.166  1.00 98.64           H  
ATOM   3404  CZ  ARG A 232      -0.285   7.398 -12.735  1.00 98.64           C  
ATOM   3405  N   ALA A 233       4.092   6.169  -7.625  1.00 98.55           N  
ATOM   3406  H   ALA A 233       3.418   6.780  -7.185  1.00 98.55           H  
ATOM   3407  CA  ALA A 233       5.506   6.515  -7.496  1.00 98.55           C  
ATOM   3408  HA  ALA A 233       6.051   6.084  -8.336  1.00 98.55           H  
ATOM   3409  C   ALA A 233       6.178   5.952  -6.230  1.00 98.55           C  
ATOM   3410  CB  ALA A 233       5.643   8.040  -7.598  1.00 98.55           C  
ATOM   3411  HB1 ALA A 233       5.266   8.379  -8.563  1.00 98.55           H  
ATOM   3412  HB2 ALA A 233       5.074   8.522  -6.803  1.00 98.55           H  
ATOM   3413  HB3 ALA A 233       6.691   8.324  -7.508  1.00 98.55           H  
ATOM   3414  O   ALA A 233       7.381   6.143  -6.080  1.00 98.55           O  
ATOM   3415  N   VAL A 234       5.429   5.280  -5.343  1.00 98.81           N  
ATOM   3416  H   VAL A 234       4.450   5.143  -5.550  1.00 98.81           H  
ATOM   3417  CA  VAL A 234       5.924   4.670  -4.092  1.00 98.81           C  
ATOM   3418  HA  VAL A 234       5.046   4.473  -3.476  1.00 98.81           H  
ATOM   3419  C   VAL A 234       6.799   5.655  -3.291  1.00 98.81           C  
ATOM   3420  CB  VAL A 234       6.596   3.307  -4.359  1.00 98.81           C  
ATOM   3421  HB  VAL A 234       7.606   3.483  -4.728  1.00 98.81           H  
ATOM   3422  O   VAL A 234       7.940   5.382  -2.918  1.00 98.81           O  
ATOM   3423  CG1 VAL A 234       6.648   2.464  -3.080  1.00 98.81           C  
ATOM   3424 HG11 VAL A 234       7.159   1.523  -3.283  1.00 98.81           H  
ATOM   3425 HG12 VAL A 234       7.193   2.997  -2.301  1.00 98.81           H  
ATOM   3426 HG13 VAL A 234       5.638   2.253  -2.727  1.00 98.81           H  
ATOM   3427  CG2 VAL A 234       5.852   2.455  -5.403  1.00 98.81           C  
ATOM   3428 HG21 VAL A 234       4.815   2.309  -5.100  1.00 98.81           H  
ATOM   3429 HG22 VAL A 234       6.338   1.484  -5.500  1.00 98.81           H  
ATOM   3430 HG23 VAL A 234       5.885   2.939  -6.379  1.00 98.81           H  
ATOM   3431  N   VAL A 235       6.260   6.864  -3.107  1.00 98.85           N  
ATOM   3432  H   VAL A 235       5.305   6.974  -3.418  1.00 98.85           H  
ATOM   3433  CA  VAL A 235       7.013   8.087  -2.772  1.00 98.85           C  
ATOM   3434  HA  VAL A 235       7.713   8.294  -3.581  1.00 98.85           H  
ATOM   3435  C   VAL A 235       7.851   7.965  -1.505  1.00 98.85           C  
ATOM   3436  CB  VAL A 235       6.031   9.266  -2.653  1.00 98.85           C  
ATOM   3437  HB  VAL A 235       5.171   8.948  -2.064  1.00 98.85           H  
ATOM   3438  O   VAL A 235       9.043   8.276  -1.534  1.00 98.85           O  
ATOM   3439  CG1 VAL A 235       6.600  10.535  -2.005  1.00 98.85           C  
ATOM   3440 HG11 VAL A 235       7.488  10.875  -2.539  1.00 98.85           H  
ATOM   3441 HG12 VAL A 235       6.864  10.346  -0.965  1.00 98.85           H  
ATOM   3442 HG13 VAL A 235       5.853  11.329  -2.023  1.00 98.85           H  
ATOM   3443  CG2 VAL A 235       5.548   9.637  -4.052  1.00 98.85           C  
ATOM   3444 HG21 VAL A 235       6.378  10.023  -4.645  1.00 98.85           H  
ATOM   3445 HG22 VAL A 235       5.134   8.760  -4.548  1.00 98.85           H  
ATOM   3446 HG23 VAL A 235       4.770  10.395  -3.960  1.00 98.85           H  
ATOM   3447  N   ALA A 236       7.254   7.528  -0.394  1.00 98.96           N  
ATOM   3448  H   ALA A 236       6.271   7.297  -0.420  1.00 98.96           H  
ATOM   3449  CA  ALA A 236       7.949   7.465   0.887  1.00 98.96           C  
ATOM   3450  HA  ALA A 236       8.348   8.455   1.106  1.00 98.96           H  
ATOM   3451  C   ALA A 236       9.144   6.495   0.853  1.00 98.96           C  
ATOM   3452  CB  ALA A 236       6.932   7.101   1.977  1.00 98.96           C  
ATOM   3453  HB1 ALA A 236       6.140   7.849   2.009  1.00 98.96           H  
ATOM   3454  HB2 ALA A 236       7.425   7.080   2.949  1.00 98.96           H  
ATOM   3455  HB3 ALA A 236       6.493   6.124   1.779  1.00 98.96           H  
ATOM   3456  O   ALA A 236      10.211   6.809   1.385  1.00 98.96           O  
ATOM   3457  N   TYR A 237       8.994   5.343   0.195  1.00 98.95           N  
ATOM   3458  H   TYR A 237       8.115   5.166  -0.269  1.00 98.95           H  
ATOM   3459  CA  TYR A 237      10.076   4.373   0.033  1.00 98.95           C  
ATOM   3460  HA  TYR A 237      10.560   4.227   0.999  1.00 98.95           H  
ATOM   3461  C   TYR A 237      11.135   4.854  -0.954  1.00 98.95           C  
ATOM   3462  CB  TYR A 237       9.527   3.030  -0.447  1.00 98.95           C  
ATOM   3463  HB2 TYR A 237       9.264   3.107  -1.502  1.00 98.95           H  
ATOM   3464  HB3 TYR A 237       8.620   2.790   0.108  1.00 98.95           H  
ATOM   3465  O   TYR A 237      12.321   4.628  -0.731  1.00 98.95           O  
ATOM   3466  CG  TYR A 237      10.499   1.885  -0.255  1.00 98.95           C  
ATOM   3467  CD1 TYR A 237      11.154   1.282  -1.342  1.00 98.95           C  
ATOM   3468  HD1 TYR A 237      11.088   1.714  -2.330  1.00 98.95           H  
ATOM   3469  CD2 TYR A 237      10.742   1.414   1.041  1.00 98.95           C  
ATOM   3470  HD2 TYR A 237      10.256   1.901   1.873  1.00 98.95           H  
ATOM   3471  CE1 TYR A 237      11.977   0.155  -1.148  1.00 98.95           C  
ATOM   3472  HE1 TYR A 237      12.476  -0.321  -1.979  1.00 98.95           H  
ATOM   3473  CE2 TYR A 237      11.580   0.304   1.241  1.00 98.95           C  
ATOM   3474  HE2 TYR A 237      11.744  -0.094   2.232  1.00 98.95           H  
ATOM   3475  OH  TYR A 237      12.963  -1.424   0.398  1.00 98.95           O  
ATOM   3476  HH  TYR A 237      12.667  -1.817   1.221  1.00 98.95           H  
ATOM   3477  CZ  TYR A 237      12.198  -0.330   0.152  1.00 98.95           C  
ATOM   3478  N   ASP A 238      10.736   5.557  -2.016  1.00 98.93           N  
ATOM   3479  H   ASP A 238       9.746   5.681  -2.177  1.00 98.93           H  
ATOM   3480  CA  ASP A 238      11.670   6.047  -3.028  1.00 98.93           C  
ATOM   3481  HA  ASP A 238      12.202   5.185  -3.432  1.00 98.93           H  
ATOM   3482  C   ASP A 238      12.715   6.999  -2.434  1.00 98.93           C  
ATOM   3483  CB  ASP A 238      10.895   6.725  -4.164  1.00 98.93           C  
ATOM   3484  HB2 ASP A 238      10.563   7.715  -3.850  1.00 98.93           H  
ATOM   3485  HB3 ASP A 238      10.014   6.131  -4.408  1.00 98.93           H  
ATOM   3486  O   ASP A 238      13.898   6.897  -2.763  1.00 98.93           O  
ATOM   3487  CG  ASP A 238      11.743   6.829  -5.427  1.00 98.93           C  
ATOM   3488  OD1 ASP A 238      12.347   5.816  -5.840  1.00 98.93           O  
ATOM   3489  OD2 ASP A 238      11.725   7.858  -6.130  1.00 98.93           O  
ATOM   3490  N   VAL A 239      12.312   7.859  -1.488  1.00 98.96           N  
ATOM   3491  H   VAL A 239      11.325   7.890  -1.272  1.00 98.96           H  
ATOM   3492  CA  VAL A 239      13.247   8.701  -0.720  1.00 98.96           C  
ATOM   3493  HA  VAL A 239      13.798   9.332  -1.417  1.00 98.96           H  
ATOM   3494  C   VAL A 239      14.270   7.831   0.018  1.00 98.96           C  
ATOM   3495  CB  VAL A 239      12.499   9.614   0.275  1.00 98.96           C  
ATOM   3496  HB  VAL A 239      11.904   8.988   0.940  1.00 98.96           H  
ATOM   3497  O   VAL A 239      15.471   8.087  -0.073  1.00 98.96           O  
ATOM   3498  CG1 VAL A 239      13.456  10.463   1.126  1.00 98.96           C  
ATOM   3499 HG11 VAL A 239      14.044  11.119   0.485  1.00 98.96           H  
ATOM   3500 HG12 VAL A 239      14.131   9.829   1.700  1.00 98.96           H  
ATOM   3501 HG13 VAL A 239      12.882  11.070   1.826  1.00 98.96           H  
ATOM   3502  CG2 VAL A 239      11.563  10.595  -0.444  1.00 98.96           C  
ATOM   3503 HG21 VAL A 239      12.134  11.230  -1.121  1.00 98.96           H  
ATOM   3504 HG22 VAL A 239      11.051  11.218   0.289  1.00 98.96           H  
ATOM   3505 HG23 VAL A 239      10.810  10.051  -1.013  1.00 98.96           H  
ATOM   3506  N   SER A 240      13.821   6.771   0.698  1.00 98.90           N  
ATOM   3507  H   SER A 240      12.831   6.572   0.665  1.00 98.90           H  
ATOM   3508  CA  SER A 240      14.706   5.829   1.394  1.00 98.90           C  
ATOM   3509  HA  SER A 240      15.304   6.388   2.113  1.00 98.90           H  
ATOM   3510  C   SER A 240      15.676   5.137   0.428  1.00 98.90           C  
ATOM   3511  CB  SER A 240      13.873   4.799   2.169  1.00 98.90           C  
ATOM   3512  HB2 SER A 240      13.263   5.324   2.903  1.00 98.90           H  
ATOM   3513  HB3 SER A 240      13.213   4.255   1.494  1.00 98.90           H  
ATOM   3514  O   SER A 240      16.875   5.089   0.698  1.00 98.90           O  
ATOM   3515  OG  SER A 240      14.706   3.871   2.840  1.00 98.90           O  
ATOM   3516  HG  SER A 240      15.004   3.217   2.203  1.00 98.90           H  
ATOM   3517  N   CYS A 241      15.199   4.647  -0.719  1.00 98.84           N  
ATOM   3518  H   CYS A 241      14.203   4.685  -0.884  1.00 98.84           H  
ATOM   3519  CA  CYS A 241      16.036   3.978  -1.719  1.00 98.84           C  
ATOM   3520  HA  CYS A 241      16.584   3.165  -1.244  1.00 98.84           H  
ATOM   3521  C   CYS A 241      17.067   4.906  -2.360  1.00 98.84           C  
ATOM   3522  CB  CYS A 241      15.145   3.404  -2.818  1.00 98.84           C  
ATOM   3523  HB2 CYS A 241      15.760   3.077  -3.657  1.00 98.84           H  
ATOM   3524  HB3 CYS A 241      14.436   4.155  -3.164  1.00 98.84           H  
ATOM   3525  O   CYS A 241      18.195   4.489  -2.616  1.00 98.84           O  
ATOM   3526  SG  CYS A 241      14.258   1.981  -2.171  1.00 98.84           S  
ATOM   3527  HG  CYS A 241      15.290   1.190  -1.861  1.00 98.84           H  
ATOM   3528  N   LEU A 242      16.715   6.165  -2.620  1.00 98.85           N  
ATOM   3529  H   LEU A 242      15.762   6.447  -2.441  1.00 98.85           H  
ATOM   3530  CA  LEU A 242      17.656   7.152  -3.152  1.00 98.85           C  
ATOM   3531  HA  LEU A 242      18.108   6.758  -4.062  1.00 98.85           H  
ATOM   3532  C   LEU A 242      18.798   7.431  -2.169  1.00 98.85           C  
ATOM   3533  CB  LEU A 242      16.884   8.436  -3.471  1.00 98.85           C  
ATOM   3534  HB2 LEU A 242      17.587   9.264  -3.564  1.00 98.85           H  
ATOM   3535  HB3 LEU A 242      16.228   8.656  -2.629  1.00 98.85           H  
ATOM   3536  O   LEU A 242      19.945   7.581  -2.592  1.00 98.85           O  
ATOM   3537  CG  LEU A 242      16.053   8.333  -4.759  1.00 98.85           C  
ATOM   3538  HG  LEU A 242      15.516   7.385  -4.782  1.00 98.85           H  
ATOM   3539  CD1 LEU A 242      15.035   9.463  -4.787  1.00 98.85           C  
ATOM   3540 HD11 LEU A 242      14.463   9.444  -3.859  1.00 98.85           H  
ATOM   3541 HD12 LEU A 242      14.332   9.280  -5.600  1.00 98.85           H  
ATOM   3542 HD13 LEU A 242      15.523  10.431  -4.893  1.00 98.85           H  
ATOM   3543  CD2 LEU A 242      16.926   8.438  -6.015  1.00 98.85           C  
ATOM   3544 HD21 LEU A 242      16.280   8.429  -6.893  1.00 98.85           H  
ATOM   3545 HD22 LEU A 242      17.589   7.575  -6.067  1.00 98.85           H  
ATOM   3546 HD23 LEU A 242      17.503   9.362  -5.993  1.00 98.85           H  
ATOM   3547  N   MET A 243      18.510   7.440  -0.868  1.00 98.85           N  
ATOM   3548  H   MET A 243      17.547   7.337  -0.582  1.00 98.85           H  
ATOM   3549  CA  MET A 243      19.544   7.536   0.163  1.00 98.85           C  
ATOM   3550  HA  MET A 243      20.226   8.346  -0.093  1.00 98.85           H  
ATOM   3551  C   MET A 243      20.381   6.249   0.242  1.00 98.85           C  
ATOM   3552  CB  MET A 243      18.909   7.865   1.521  1.00 98.85           C  
ATOM   3553  HB2 MET A 243      19.696   7.857   2.275  1.00 98.85           H  
ATOM   3554  HB3 MET A 243      18.178   7.100   1.781  1.00 98.85           H  
ATOM   3555  O   MET A 243      21.606   6.314   0.196  1.00 98.85           O  
ATOM   3556  CG  MET A 243      18.222   9.237   1.542  1.00 98.85           C  
ATOM   3557  HG2 MET A 243      18.959  10.013   1.336  1.00 98.85           H  
ATOM   3558  HG3 MET A 243      17.475   9.275   0.749  1.00 98.85           H  
ATOM   3559  SD  MET A 243      17.395   9.624   3.108  1.00 98.85           S  
ATOM   3560  CE  MET A 243      18.832   9.793   4.196  1.00 98.85           C  
ATOM   3561  HE1 MET A 243      19.322   8.827   4.318  1.00 98.85           H  
ATOM   3562  HE2 MET A 243      19.534  10.510   3.770  1.00 98.85           H  
ATOM   3563  HE3 MET A 243      18.503  10.148   5.173  1.00 98.85           H  
ATOM   3564  N   GLU A 244      19.743   5.075   0.312  1.00 98.36           N  
ATOM   3565  H   GLU A 244      18.734   5.083   0.351  1.00 98.36           H  
ATOM   3566  CA  GLU A 244      20.424   3.783   0.519  1.00 98.36           C  
ATOM   3567  HA  GLU A 244      21.107   3.885   1.362  1.00 98.36           H  
ATOM   3568  C   GLU A 244      21.254   3.331  -0.692  1.00 98.36           C  
ATOM   3569  CB  GLU A 244      19.378   2.704   0.869  1.00 98.36           C  
ATOM   3570  HB2 GLU A 244      18.678   3.120   1.595  1.00 98.36           H  
ATOM   3571  HB3 GLU A 244      18.815   2.446  -0.028  1.00 98.36           H  
ATOM   3572  O   GLU A 244      22.375   2.844  -0.540  1.00 98.36           O  
ATOM   3573  CG  GLU A 244      19.989   1.426   1.475  1.00 98.36           C  
ATOM   3574  HG2 GLU A 244      20.742   1.034   0.792  1.00 98.36           H  
ATOM   3575  HG3 GLU A 244      20.492   1.689   2.406  1.00 98.36           H  
ATOM   3576  CD  GLU A 244      18.949   0.321   1.760  1.00 98.36           C  
ATOM   3577  OE1 GLU A 244      19.323  -0.878   1.724  1.00 98.36           O  
ATOM   3578  OE2 GLU A 244      17.756   0.630   1.966  1.00 98.36           O  
ATOM   3579  N   TYR A 245      20.709   3.466  -1.904  1.00 98.30           N  
ATOM   3580  H   TYR A 245      19.773   3.841  -1.956  1.00 98.30           H  
ATOM   3581  CA  TYR A 245      21.286   2.886  -3.124  1.00 98.30           C  
ATOM   3582  HA  TYR A 245      22.054   2.162  -2.854  1.00 98.30           H  
ATOM   3583  C   TYR A 245      22.019   3.889  -3.987  1.00 98.30           C  
ATOM   3584  CB  TYR A 245      20.194   2.164  -3.929  1.00 98.30           C  
ATOM   3585  HB2 TYR A 245      19.457   2.897  -4.256  1.00 98.30           H  
ATOM   3586  HB3 TYR A 245      20.646   1.730  -4.821  1.00 98.30           H  
ATOM   3587  O   TYR A 245      22.985   3.515  -4.649  1.00 98.30           O  
ATOM   3588  CG  TYR A 245      19.486   1.063  -3.166  1.00 98.30           C  
ATOM   3589  CD1 TYR A 245      20.190   0.351  -2.176  1.00 98.30           C  
ATOM   3590  HD1 TYR A 245      21.231   0.545  -1.966  1.00 98.30           H  
ATOM   3591  CD2 TYR A 245      18.124   0.781  -3.404  1.00 98.30           C  
ATOM   3592  HD2 TYR A 245      17.587   1.306  -4.180  1.00 98.30           H  
ATOM   3593  CE1 TYR A 245      19.523  -0.562  -1.365  1.00 98.30           C  
ATOM   3594  HE1 TYR A 245      20.050  -1.054  -0.561  1.00 98.30           H  
ATOM   3595  CE2 TYR A 245      17.451  -0.155  -2.590  1.00 98.30           C  
ATOM   3596  HE2 TYR A 245      16.399  -0.360  -2.724  1.00 98.30           H  
ATOM   3597  OH  TYR A 245      17.564  -1.544  -0.595  1.00 98.30           O  
ATOM   3598  HH  TYR A 245      18.082  -1.459   0.208  1.00 98.30           H  
ATOM   3599  CZ  TYR A 245      18.151  -0.780  -1.535  1.00 98.30           C  
ATOM   3600  N   LYS A 246      21.594   5.152  -3.956  1.00 97.64           N  
ATOM   3601  H   LYS A 246      20.795   5.370  -3.378  1.00 97.64           H  
ATOM   3602  CA  LYS A 246      22.218   6.225  -4.732  1.00 97.64           C  
ATOM   3603  HA  LYS A 246      22.883   5.772  -5.468  1.00 97.64           H  
ATOM   3604  C   LYS A 246      23.109   7.134  -3.881  1.00 97.64           C  
ATOM   3605  CB  LYS A 246      21.115   6.977  -5.485  1.00 97.64           C  
ATOM   3606  HB2 LYS A 246      20.228   6.349  -5.570  1.00 97.64           H  
ATOM   3607  HB3 LYS A 246      20.836   7.870  -4.925  1.00 97.64           H  
ATOM   3608  O   LYS A 246      23.838   7.947  -4.441  1.00 97.64           O  
ATOM   3609  CG  LYS A 246      21.555   7.373  -6.895  1.00 97.64           C  
ATOM   3610  HG2 LYS A 246      22.433   8.016  -6.842  1.00 97.64           H  
ATOM   3611  HG3 LYS A 246      21.794   6.477  -7.467  1.00 97.64           H  
ATOM   3612  CD  LYS A 246      20.409   8.124  -7.574  1.00 97.64           C  
ATOM   3613  HD2 LYS A 246      19.532   7.478  -7.603  1.00 97.64           H  
ATOM   3614  HD3 LYS A 246      20.175   9.018  -6.996  1.00 97.64           H  
ATOM   3615  CE  LYS A 246      20.797   8.515  -8.998  1.00 97.64           C  
ATOM   3616  HE2 LYS A 246      21.683   9.149  -8.957  1.00 97.64           H  
ATOM   3617  HE3 LYS A 246      21.052   7.609  -9.548  1.00 97.64           H  
ATOM   3618  NZ  LYS A 246      19.676   9.224  -9.662  1.00 97.64           N  
ATOM   3619  HZ1 LYS A 246      18.864   8.624  -9.688  1.00 97.64           H  
ATOM   3620  HZ2 LYS A 246      19.916   9.474 -10.611  1.00 97.64           H  
ATOM   3621  HZ3 LYS A 246      19.428  10.057  -9.148  1.00 97.64           H  
ATOM   3622  N   GLY A 247      23.073   6.990  -2.552  1.00 98.14           N  
ATOM   3623  H   GLY A 247      22.419   6.332  -2.154  1.00 98.14           H  
ATOM   3624  CA  GLY A 247      23.901   7.759  -1.622  1.00 98.14           C  
ATOM   3625  HA2 GLY A 247      23.813   7.322  -0.628  1.00 98.14           H  
ATOM   3626  HA3 GLY A 247      24.944   7.700  -1.934  1.00 98.14           H  
ATOM   3627  C   GLY A 247      23.519   9.235  -1.517  1.00 98.14           C  
ATOM   3628  O   GLY A 247      24.363  10.040  -1.125  1.00 98.14           O  
ATOM   3629  N   LEU A 248      22.291   9.608  -1.897  1.00 98.74           N  
ATOM   3630  H   LEU A 248      21.624   8.893  -2.150  1.00 98.74           H  
ATOM   3631  CA  LEU A 248      21.834  10.994  -1.798  1.00 98.74           C  
ATOM   3632  HA  LEU A 248      22.609  11.648  -2.196  1.00 98.74           H  
ATOM   3633  C   LEU A 248      21.633  11.405  -0.337  1.00 98.74           C  
ATOM   3634  CB  LEU A 248      20.543  11.210  -2.610  1.00 98.74           C  
ATOM   3635  HB2 LEU A 248      19.770  10.547  -2.222  1.00 98.74           H  
ATOM   3636  HB3 LEU A 248      20.210  12.234  -2.440  1.00 98.74           H  
ATOM   3637  O   LEU A 248      21.243  10.594   0.506  1.00 98.74           O  
ATOM   3638  CG  LEU A 248      20.669  10.991  -4.127  1.00 98.74           C  
ATOM   3639  HG  LEU A 248      20.761   9.922  -4.319  1.00 98.74           H  
ATOM   3640  CD1 LEU A 248      19.412  11.500  -4.836  1.00 98.74           C  
ATOM   3641 HD11 LEU A 248      19.344  12.583  -4.734  1.00 98.74           H  
ATOM   3642 HD12 LEU A 248      19.446  11.241  -5.894  1.00 98.74           H  
ATOM   3643 HD13 LEU A 248      18.524  11.060  -4.384  1.00 98.74           H  
ATOM   3644  CD2 LEU A 248      21.872  11.696  -4.756  1.00 98.74           C  
ATOM   3645 HD21 LEU A 248      21.873  12.750  -4.478  1.00 98.74           H  
ATOM   3646 HD22 LEU A 248      22.795  11.236  -4.403  1.00 98.74           H  
ATOM   3647 HD23 LEU A 248      21.840  11.605  -5.842  1.00 98.74           H  
ATOM   3648  N   SER A 249      21.841  12.688  -0.045  1.00 98.86           N  
ATOM   3649  H   SER A 249      22.161  13.311  -0.772  1.00 98.86           H  
ATOM   3650  CA  SER A 249      21.373  13.264   1.214  1.00 98.86           C  
ATOM   3651  HA  SER A 249      21.747  12.649   2.032  1.00 98.86           H  
ATOM   3652  C   SER A 249      19.842  13.263   1.283  1.00 98.86           C  
ATOM   3653  CB  SER A 249      21.921  14.680   1.399  1.00 98.86           C  
ATOM   3654  HB2 SER A 249      21.650  15.045   2.390  1.00 98.86           H  
ATOM   3655  HB3 SER A 249      23.008  14.666   1.316  1.00 98.86           H  
ATOM   3656  O   SER A 249      19.156  13.182   0.260  1.00 98.86           O  
ATOM   3657  OG  SER A 249      21.384  15.551   0.431  1.00 98.86           O  
ATOM   3658  HG  SER A 249      21.833  15.338  -0.390  1.00 98.86           H  
ATOM   3659  N   LEU A 250      19.294  13.407   2.494  1.00 98.91           N  
ATOM   3660  H   LEU A 250      19.893  13.420   3.307  1.00 98.91           H  
ATOM   3661  CA  LEU A 250      17.847  13.495   2.701  1.00 98.91           C  
ATOM   3662  HA  LEU A 250      17.401  12.539   2.426  1.00 98.91           H  
ATOM   3663  C   LEU A 250      17.210  14.582   1.827  1.00 98.91           C  
ATOM   3664  CB  LEU A 250      17.583  13.784   4.188  1.00 98.91           C  
ATOM   3665  HB2 LEU A 250      18.011  14.754   4.440  1.00 98.91           H  
ATOM   3666  HB3 LEU A 250      18.089  13.032   4.794  1.00 98.91           H  
ATOM   3667  O   LEU A 250      16.197  14.332   1.180  1.00 98.91           O  
ATOM   3668  CG  LEU A 250      16.086  13.793   4.551  1.00 98.91           C  
ATOM   3669  HG  LEU A 250      15.535  14.453   3.882  1.00 98.91           H  
ATOM   3670  CD1 LEU A 250      15.502  12.385   4.458  1.00 98.91           C  
ATOM   3671 HD11 LEU A 250      15.413  12.086   3.414  1.00 98.91           H  
ATOM   3672 HD12 LEU A 250      16.143  11.679   4.985  1.00 98.91           H  
ATOM   3673 HD13 LEU A 250      14.512  12.365   4.914  1.00 98.91           H  
ATOM   3674  CD2 LEU A 250      15.911  14.328   5.968  1.00 98.91           C  
ATOM   3675 HD21 LEU A 250      16.482  13.724   6.673  1.00 98.91           H  
ATOM   3676 HD22 LEU A 250      14.856  14.312   6.241  1.00 98.91           H  
ATOM   3677 HD23 LEU A 250      16.262  15.359   6.016  1.00 98.91           H  
ATOM   3678  N   GLN A 251      17.826  15.767   1.787  1.00 98.81           N  
ATOM   3679  H   GLN A 251      18.686  15.878   2.306  1.00 98.81           H  
ATOM   3680  CA  GLN A 251      17.323  16.907   1.026  1.00 98.81           C  
ATOM   3681  HA  GLN A 251      16.288  17.083   1.323  1.00 98.81           H  
ATOM   3682  C   GLN A 251      17.325  16.620  -0.480  1.00 98.81           C  
ATOM   3683  CB  GLN A 251      18.155  18.152   1.381  1.00 98.81           C  
ATOM   3684  HB2 GLN A 251      18.174  18.270   2.464  1.00 98.81           H  
ATOM   3685  HB3 GLN A 251      19.180  18.012   1.037  1.00 98.81           H  
ATOM   3686  O   GLN A 251      16.307  16.813  -1.136  1.00 98.81           O  
ATOM   3687  CG  GLN A 251      17.594  19.440   0.759  1.00 98.81           C  
ATOM   3688  HG2 GLN A 251      18.229  20.280   1.043  1.00 98.81           H  
ATOM   3689  HG3 GLN A 251      17.622  19.359  -0.328  1.00 98.81           H  
ATOM   3690  CD  GLN A 251      16.169  19.745   1.213  1.00 98.81           C  
ATOM   3691  NE2 GLN A 251      15.270  20.021   0.301  1.00 98.81           N  
ATOM   3692 HE21 GLN A 251      14.311  20.176   0.578  1.00 98.81           H  
ATOM   3693 HE22 GLN A 251      15.501  19.991  -0.681  1.00 98.81           H  
ATOM   3694  OE1 GLN A 251      15.844  19.721   2.391  1.00 98.81           O  
ATOM   3695  N   GLU A 252      18.424  16.083  -1.020  1.00 98.85           N  
ATOM   3696  H   GLU A 252      19.221  15.897  -0.428  1.00 98.85           H  
ATOM   3697  CA  GLU A 252      18.523  15.738  -2.444  1.00 98.85           C  
ATOM   3698  HA  GLU A 252      18.312  16.619  -3.049  1.00 98.85           H  
ATOM   3699  C   GLU A 252      17.519  14.652  -2.850  1.00 98.85           C  
ATOM   3700  CB  GLU A 252      19.938  15.239  -2.757  1.00 98.85           C  
ATOM   3701  HB2 GLU A 252      20.177  14.459  -2.034  1.00 98.85           H  
ATOM   3702  HB3 GLU A 252      19.954  14.796  -3.752  1.00 98.85           H  
ATOM   3703  O   GLU A 252      16.885  14.762  -3.899  1.00 98.85           O  
ATOM   3704  CG  GLU A 252      21.001  16.344  -2.710  1.00 98.85           C  
ATOM   3705  HG2 GLU A 252      20.881  16.982  -3.585  1.00 98.85           H  
ATOM   3706  HG3 GLU A 252      20.855  16.963  -1.824  1.00 98.85           H  
ATOM   3707  CD  GLU A 252      22.413  15.746  -2.667  1.00 98.85           C  
ATOM   3708  OE1 GLU A 252      23.277  16.212  -3.441  1.00 98.85           O  
ATOM   3709  OE2 GLU A 252      22.620  14.840  -1.820  1.00 98.85           O  
ATOM   3710  N   ALA A 253      17.345  13.616  -2.021  1.00 98.92           N  
ATOM   3711  H   ALA A 253      17.902  13.570  -1.180  1.00 98.92           H  
ATOM   3712  CA  ALA A 253      16.363  12.563  -2.263  1.00 98.92           C  
ATOM   3713  HA  ALA A 253      16.543  12.131  -3.247  1.00 98.92           H  
ATOM   3714  C   ALA A 253      14.932  13.126  -2.260  1.00 98.92           C  
ATOM   3715  CB  ALA A 253      16.553  11.468  -1.205  1.00 98.92           C  
ATOM   3716  HB1 ALA A 253      17.558  11.051  -1.278  1.00 98.92           H  
ATOM   3717  HB2 ALA A 253      16.416  11.879  -0.205  1.00 98.92           H  
ATOM   3718  HB3 ALA A 253      15.826  10.672  -1.364  1.00 98.92           H  
ATOM   3719  O   ALA A 253      14.159  12.881  -3.184  1.00 98.92           O  
ATOM   3720  N   CYS A 254      14.601  13.937  -1.256  1.00 98.86           N  
ATOM   3721  H   CYS A 254      15.297  14.115  -0.545  1.00 98.86           H  
ATOM   3722  CA  CYS A 254      13.311  14.605  -1.112  1.00 98.86           C  
ATOM   3723  HA  CYS A 254      12.516  13.861  -1.061  1.00 98.86           H  
ATOM   3724  C   CYS A 254      12.989  15.527  -2.301  1.00 98.86           C  
ATOM   3725  CB  CYS A 254      13.369  15.375   0.213  1.00 98.86           C  
ATOM   3726  HB2 CYS A 254      14.330  15.879   0.312  1.00 98.86           H  
ATOM   3727  HB3 CYS A 254      12.607  16.153   0.251  1.00 98.86           H  
ATOM   3728  O   CYS A 254      11.899  15.445  -2.876  1.00 98.86           O  
ATOM   3729  SG  CYS A 254      13.128  14.222   1.593  1.00 98.86           S  
ATOM   3730  HG  CYS A 254      14.368  13.727   1.547  1.00 98.86           H  
ATOM   3731  N   ASP A 255      13.945  16.361  -2.714  1.00 98.32           N  
ATOM   3732  H   ASP A 255      14.805  16.415  -2.187  1.00 98.32           H  
ATOM   3733  CA  ASP A 255      13.785  17.265  -3.853  1.00 98.32           C  
ATOM   3734  HA  ASP A 255      12.868  17.840  -3.720  1.00 98.32           H  
ATOM   3735  C   ASP A 255      13.642  16.495  -5.167  1.00 98.32           C  
ATOM   3736  CB  ASP A 255      14.969  18.244  -3.926  1.00 98.32           C  
ATOM   3737  HB2 ASP A 255      14.938  18.754  -4.889  1.00 98.32           H  
ATOM   3738  HB3 ASP A 255      15.905  17.689  -3.871  1.00 98.32           H  
ATOM   3739  O   ASP A 255      12.788  16.831  -5.989  1.00 98.32           O  
ATOM   3740  CG  ASP A 255      14.929  19.314  -2.831  1.00 98.32           C  
ATOM   3741  OD1 ASP A 255      13.820  19.627  -2.340  1.00 98.32           O  
ATOM   3742  OD2 ASP A 255      16.002  19.862  -2.494  1.00 98.32           O  
ATOM   3743  N   TRP A 256      14.414  15.424  -5.364  1.00 98.39           N  
ATOM   3744  H   TRP A 256      15.105  15.188  -4.666  1.00 98.39           H  
ATOM   3745  CA  TRP A 256      14.288  14.578  -6.549  1.00 98.39           C  
ATOM   3746  HA  TRP A 256      14.426  15.197  -7.435  1.00 98.39           H  
ATOM   3747  C   TRP A 256      12.896  13.946  -6.651  1.00 98.39           C  
ATOM   3748  CB  TRP A 256      15.374  13.501  -6.533  1.00 98.39           C  
ATOM   3749  HB2 TRP A 256      15.250  12.870  -5.653  1.00 98.39           H  
ATOM   3750  HB3 TRP A 256      16.348  13.985  -6.457  1.00 98.39           H  
ATOM   3751  O   TRP A 256      12.252  14.015  -7.702  1.00 98.39           O  
ATOM   3752  CG  TRP A 256      15.378  12.642  -7.756  1.00 98.39           C  
ATOM   3753  CD1 TRP A 256      14.855  11.400  -7.857  1.00 98.39           C  
ATOM   3754  HD1 TRP A 256      14.368  10.873  -7.051  1.00 98.39           H  
ATOM   3755  CD2 TRP A 256      15.861  12.980  -9.087  1.00 98.39           C  
ATOM   3756  CE2 TRP A 256      15.608  11.876  -9.954  1.00 98.39           C  
ATOM   3757  CE3 TRP A 256      16.475  14.119  -9.651  1.00 98.39           C  
ATOM   3758  HE3 TRP A 256      16.680  14.969  -9.017  1.00 98.39           H  
ATOM   3759  NE1 TRP A 256      15.024  10.928  -9.144  1.00 98.39           N  
ATOM   3760  HE1 TRP A 256      14.710  10.014  -9.440  1.00 98.39           H  
ATOM   3761  CH2 TRP A 256      16.539  13.054 -11.850  1.00 98.39           C  
ATOM   3762  HH2 TRP A 256      16.785  13.098 -12.900  1.00 98.39           H  
ATOM   3763  CZ2 TRP A 256      15.939  11.900 -11.316  1.00 98.39           C  
ATOM   3764  HZ2 TRP A 256      15.716  11.051 -11.945  1.00 98.39           H  
ATOM   3765  CZ3 TRP A 256      16.808  14.157 -11.019  1.00 98.39           C  
ATOM   3766  HZ3 TRP A 256      17.267  15.043 -11.434  1.00 98.39           H  
ATOM   3767  N   VAL A 257      12.392  13.369  -5.560  1.00 98.63           N  
ATOM   3768  H   VAL A 257      12.951  13.343  -4.719  1.00 98.63           H  
ATOM   3769  CA  VAL A 257      11.087  12.702  -5.569  1.00 98.63           C  
ATOM   3770  HA  VAL A 257      11.066  12.011  -6.412  1.00 98.63           H  
ATOM   3771  C   VAL A 257       9.958  13.705  -5.797  1.00 98.63           C  
ATOM   3772  CB  VAL A 257      10.877  11.866  -4.296  1.00 98.63           C  
ATOM   3773  HB  VAL A 257      11.007  12.490  -3.412  1.00 98.63           H  
ATOM   3774  O   VAL A 257       9.141  13.496  -6.692  1.00 98.63           O  
ATOM   3775  CG1 VAL A 257       9.487  11.232  -4.265  1.00 98.63           C  
ATOM   3776 HG11 VAL A 257       9.437  10.534  -3.429  1.00 98.63           H  
ATOM   3777 HG12 VAL A 257       8.723  11.999  -4.136  1.00 98.63           H  
ATOM   3778 HG13 VAL A 257       9.302  10.679  -5.186  1.00 98.63           H  
ATOM   3779  CG2 VAL A 257      11.880  10.713  -4.263  1.00 98.63           C  
ATOM   3780 HG21 VAL A 257      11.727  10.100  -3.374  1.00 98.63           H  
ATOM   3781 HG22 VAL A 257      12.899  11.099  -4.248  1.00 98.63           H  
ATOM   3782 HG23 VAL A 257      11.755  10.092  -5.149  1.00 98.63           H  
ATOM   3783  N   VAL A 258       9.925  14.817  -5.058  1.00 98.16           N  
ATOM   3784  H   VAL A 258      10.645  14.951  -4.364  1.00 98.16           H  
ATOM   3785  CA  VAL A 258       8.797  15.766  -5.095  1.00 98.16           C  
ATOM   3786  HA  VAL A 258       7.872  15.200  -5.206  1.00 98.16           H  
ATOM   3787  C   VAL A 258       8.863  16.720  -6.290  1.00 98.16           C  
ATOM   3788  CB  VAL A 258       8.705  16.536  -3.763  1.00 98.16           C  
ATOM   3789  HB  VAL A 258       9.653  17.036  -3.567  1.00 98.16           H  
ATOM   3790  O   VAL A 258       7.848  16.954  -6.953  1.00 98.16           O  
ATOM   3791  CG1 VAL A 258       7.597  17.599  -3.767  1.00 98.16           C  
ATOM   3792 HG11 VAL A 258       7.831  18.390  -4.480  1.00 98.16           H  
ATOM   3793 HG12 VAL A 258       7.522  18.050  -2.778  1.00 98.16           H  
ATOM   3794 HG13 VAL A 258       6.640  17.147  -4.026  1.00 98.16           H  
ATOM   3795  CG2 VAL A 258       8.405  15.563  -2.616  1.00 98.16           C  
ATOM   3796 HG21 VAL A 258       8.228  16.119  -1.695  1.00 98.16           H  
ATOM   3797 HG22 VAL A 258       9.251  14.893  -2.456  1.00 98.16           H  
ATOM   3798 HG23 VAL A 258       7.517  14.973  -2.841  1.00 98.16           H  
ATOM   3799  N   GLN A 259      10.039  17.273  -6.594  1.00 97.56           N  
ATOM   3800  H   GLN A 259      10.861  17.011  -6.069  1.00 97.56           H  
ATOM   3801  CA  GLN A 259      10.181  18.305  -7.628  1.00 97.56           C  
ATOM   3802  HA  GLN A 259       9.244  18.860  -7.686  1.00 97.56           H  
ATOM   3803  C   GLN A 259      10.411  17.730  -9.028  1.00 97.56           C  
ATOM   3804  CB  GLN A 259      11.289  19.314  -7.270  1.00 97.56           C  
ATOM   3805  HB2 GLN A 259      11.293  20.104  -8.021  1.00 97.56           H  
ATOM   3806  HB3 GLN A 259      12.262  18.826  -7.323  1.00 97.56           H  
ATOM   3807  O   GLN A 259      10.131  18.426 -10.006  1.00 97.56           O  
ATOM   3808  CG  GLN A 259      11.124  19.963  -5.886  1.00 97.56           C  
ATOM   3809  HG2 GLN A 259      11.151  19.194  -5.115  1.00 97.56           H  
ATOM   3810  HG3 GLN A 259      11.971  20.626  -5.708  1.00 97.56           H  
ATOM   3811  CD  GLN A 259       9.842  20.781  -5.739  1.00 97.56           C  
ATOM   3812  NE2 GLN A 259       9.461  21.075  -4.516  1.00 97.56           N  
ATOM   3813 HE21 GLN A 259       8.610  21.601  -4.376  1.00 97.56           H  
ATOM   3814 HE22 GLN A 259      10.042  20.810  -3.733  1.00 97.56           H  
ATOM   3815  OE1 GLN A 259       9.182  21.160  -6.699  1.00 97.56           O  
ATOM   3816  N   GLN A 260      10.888  16.483  -9.140  1.00 97.47           N  
ATOM   3817  H   GLN A 260      11.127  15.982  -8.296  1.00 97.47           H  
ATOM   3818  CA  GLN A 260      11.124  15.822 -10.428  1.00 97.47           C  
ATOM   3819  HA  GLN A 260      10.909  16.530 -11.228  1.00 97.47           H  
ATOM   3820  C   GLN A 260      10.154  14.661 -10.655  1.00 97.47           C  
ATOM   3821  CB  GLN A 260      12.597  15.407 -10.612  1.00 97.47           C  
ATOM   3822  HB2 GLN A 260      12.721  15.001 -11.616  1.00 97.47           H  
ATOM   3823  HB3 GLN A 260      12.860  14.604  -9.923  1.00 97.47           H  
ATOM   3824  O   GLN A 260       9.261  14.789 -11.491  1.00 97.47           O  
ATOM   3825  CG  GLN A 260      13.599  16.556 -10.416  1.00 97.47           C  
ATOM   3826  HG2 GLN A 260      13.451  17.021  -9.441  1.00 97.47           H  
ATOM   3827  HG3 GLN A 260      14.605  16.137 -10.425  1.00 97.47           H  
ATOM   3828  CD  GLN A 260      13.533  17.619 -11.507  1.00 97.47           C  
ATOM   3829  NE2 GLN A 260      14.184  18.745 -11.311  1.00 97.47           N  
ATOM   3830 HE21 GLN A 260      14.114  19.428 -12.052  1.00 97.47           H  
ATOM   3831 HE22 GLN A 260      14.661  18.909 -10.437  1.00 97.47           H  
ATOM   3832  OE1 GLN A 260      12.942  17.466 -12.563  1.00 97.47           O  
ATOM   3833  N   LYS A 261      10.276  13.543  -9.923  1.00 97.17           N  
ATOM   3834  H   LYS A 261      10.969  13.524  -9.189  1.00 97.17           H  
ATOM   3835  CA  LYS A 261       9.517  12.313 -10.237  1.00 97.17           C  
ATOM   3836  HA  LYS A 261       9.690  12.061 -11.283  1.00 97.17           H  
ATOM   3837  C   LYS A 261       8.006  12.507 -10.121  1.00 97.17           C  
ATOM   3838  CB  LYS A 261       9.975  11.120  -9.377  1.00 97.17           C  
ATOM   3839  HB2 LYS A 261       9.960  11.398  -8.323  1.00 97.17           H  
ATOM   3840  HB3 LYS A 261       9.269  10.302  -9.520  1.00 97.17           H  
ATOM   3841  O   LYS A 261       7.283  12.190 -11.063  1.00 97.17           O  
ATOM   3842  CG  LYS A 261      11.376  10.618  -9.765  1.00 97.17           C  
ATOM   3843  HG2 LYS A 261      11.413  10.408 -10.833  1.00 97.17           H  
ATOM   3844  HG3 LYS A 261      12.093  11.410  -9.547  1.00 97.17           H  
ATOM   3845  CD  LYS A 261      11.796   9.360  -8.986  1.00 97.17           C  
ATOM   3846  HD2 LYS A 261      11.536   9.504  -7.937  1.00 97.17           H  
ATOM   3847  HD3 LYS A 261      12.879   9.257  -9.048  1.00 97.17           H  
ATOM   3848  CE  LYS A 261      11.177   8.052  -9.508  1.00 97.17           C  
ATOM   3849  HE2 LYS A 261      10.093   8.126  -9.419  1.00 97.17           H  
ATOM   3850  HE3 LYS A 261      11.437   7.914 -10.557  1.00 97.17           H  
ATOM   3851  NZ  LYS A 261      11.649   6.886  -8.721  1.00 97.17           N  
ATOM   3852  HZ1 LYS A 261      11.104   6.045  -8.850  1.00 97.17           H  
ATOM   3853  HZ2 LYS A 261      11.622   7.102  -7.735  1.00 97.17           H  
ATOM   3854  HZ3 LYS A 261      12.614   6.654  -8.906  1.00 97.17           H  
ATOM   3855  N   LEU A 262       7.532  13.070  -9.009  1.00 96.07           N  
ATOM   3856  H   LEU A 262       8.179  13.272  -8.260  1.00 96.07           H  
ATOM   3857  CA  LEU A 262       6.105  13.301  -8.779  1.00 96.07           C  
ATOM   3858  HA  LEU A 262       5.586  12.348  -8.884  1.00 96.07           H  
ATOM   3859  C   LEU A 262       5.531  14.275  -9.818  1.00 96.07           C  
ATOM   3860  CB  LEU A 262       5.898  13.839  -7.350  1.00 96.07           C  
ATOM   3861  HB2 LEU A 262       5.991  14.925  -7.357  1.00 96.07           H  
ATOM   3862  HB3 LEU A 262       6.667  13.453  -6.682  1.00 96.07           H  
ATOM   3863  O   LEU A 262       4.515  14.001 -10.454  1.00 96.07           O  
ATOM   3864  CG  LEU A 262       4.529  13.429  -6.791  1.00 96.07           C  
ATOM   3865  HG  LEU A 262       3.822  13.301  -7.611  1.00 96.07           H  
ATOM   3866  CD1 LEU A 262       4.655  12.116  -6.029  1.00 96.07           C  
ATOM   3867 HD11 LEU A 262       3.677  11.817  -5.652  1.00 96.07           H  
ATOM   3868 HD12 LEU A 262       5.035  11.333  -6.685  1.00 96.07           H  
ATOM   3869 HD13 LEU A 262       5.334  12.248  -5.187  1.00 96.07           H  
ATOM   3870  CD2 LEU A 262       3.973  14.483  -5.841  1.00 96.07           C  
ATOM   3871 HD21 LEU A 262       2.956  14.212  -5.559  1.00 96.07           H  
ATOM   3872 HD22 LEU A 262       4.594  14.553  -4.947  1.00 96.07           H  
ATOM   3873 HD23 LEU A 262       3.944  15.455  -6.331  1.00 96.07           H  
ATOM   3874  N   LYS A 263       6.244  15.380 -10.053  1.00 93.05           N  
ATOM   3875  H   LYS A 263       7.073  15.524  -9.494  1.00 93.05           H  
ATOM   3876  CA  LYS A 263       5.854  16.413 -11.015  1.00 93.05           C  
ATOM   3877  HA  LYS A 263       4.845  16.742 -10.765  1.00 93.05           H  
ATOM   3878  C   LYS A 263       5.811  15.887 -12.453  1.00 93.05           C  
ATOM   3879  CB  LYS A 263       6.821  17.590 -10.858  1.00 93.05           C  
ATOM   3880  HB2 LYS A 263       7.802  17.317 -11.247  1.00 93.05           H  
ATOM   3881  HB3 LYS A 263       6.924  17.814  -9.796  1.00 93.05           H  
ATOM   3882  O   LYS A 263       4.904  16.240 -13.201  1.00 93.05           O  
ATOM   3883  CG  LYS A 263       6.310  18.846 -11.572  1.00 93.05           C  
ATOM   3884  HG2 LYS A 263       6.283  18.680 -12.649  1.00 93.05           H  
ATOM   3885  HG3 LYS A 263       5.306  19.077 -11.217  1.00 93.05           H  
ATOM   3886  CD  LYS A 263       7.241  20.017 -11.256  1.00 93.05           C  
ATOM   3887  HD2 LYS A 263       8.233  19.810 -11.657  1.00 93.05           H  
ATOM   3888  HD3 LYS A 263       7.316  20.122 -10.174  1.00 93.05           H  
ATOM   3889  CE  LYS A 263       6.688  21.310 -11.855  1.00 93.05           C  
ATOM   3890  HE2 LYS A 263       5.651  21.418 -11.539  1.00 93.05           H  
ATOM   3891  HE3 LYS A 263       6.709  21.235 -12.942  1.00 93.05           H  
ATOM   3892  NZ  LYS A 263       7.484  22.468 -11.384  1.00 93.05           N  
ATOM   3893  HZ1 LYS A 263       7.116  23.334 -11.752  1.00 93.05           H  
ATOM   3894  HZ2 LYS A 263       7.445  22.510 -10.376  1.00 93.05           H  
ATOM   3895  HZ3 LYS A 263       8.453  22.359 -11.646  1.00 93.05           H  
ATOM   3896  N   ALA A 264       6.745  15.012 -12.830  1.00 94.88           N  
ATOM   3897  H   ALA A 264       7.479  14.783 -12.175  1.00 94.88           H  
ATOM   3898  CA  ALA A 264       6.813  14.414 -14.164  1.00 94.88           C  
ATOM   3899  HA  ALA A 264       6.843  15.215 -14.902  1.00 94.88           H  
ATOM   3900  C   ALA A 264       5.595  13.537 -14.498  1.00 94.88           C  
ATOM   3901  CB  ALA A 264       8.112  13.606 -14.273  1.00 94.88           C  
ATOM   3902  HB1 ALA A 264       8.121  12.807 -13.532  1.00 94.88           H  
ATOM   3903  HB2 ALA A 264       8.969  14.259 -14.110  1.00 94.88           H  
ATOM   3904  HB3 ALA A 264       8.186  13.168 -15.268  1.00 94.88           H  
ATOM   3905  O   ALA A 264       5.239  13.421 -15.669  1.00 94.88           O  
ATOM   3906  N   ILE A 265       4.938  12.954 -13.489  1.00 93.21           N  
ATOM   3907  H   ILE A 265       5.305  13.056 -12.554  1.00 93.21           H  
ATOM   3908  CA  ILE A 265       3.709  12.168 -13.671  1.00 93.21           C  
ATOM   3909  HA  ILE A 265       3.645  11.887 -14.722  1.00 93.21           H  
ATOM   3910  C   ILE A 265       2.428  12.972 -13.411  1.00 93.21           C  
ATOM   3911  CB  ILE A 265       3.756  10.840 -12.883  1.00 93.21           C  
ATOM   3912  HB  ILE A 265       2.863  10.273 -13.145  1.00 93.21           H  
ATOM   3913  O   ILE A 265       1.345  12.401 -13.490  1.00 93.21           O  
ATOM   3914  CG1 ILE A 265       3.752  11.051 -11.355  1.00 93.21           C  
ATOM   3915 HG12 ILE A 265       4.692  11.514 -11.053  1.00 93.21           H  
ATOM   3916 HG13 ILE A 265       2.937  11.721 -11.081  1.00 93.21           H  
ATOM   3917  CG2 ILE A 265       4.973  10.010 -13.334  1.00 93.21           C  
ATOM   3918 HG21 ILE A 265       5.004   9.953 -14.422  1.00 93.21           H  
ATOM   3919 HG22 ILE A 265       5.896  10.464 -12.974  1.00 93.21           H  
ATOM   3920 HG23 ILE A 265       4.903   8.997 -12.937  1.00 93.21           H  
ATOM   3921  CD1 ILE A 265       3.583   9.754 -10.556  1.00 93.21           C  
ATOM   3922 HD11 ILE A 265       3.486   9.993  -9.497  1.00 93.21           H  
ATOM   3923 HD12 ILE A 265       4.457   9.116 -10.686  1.00 93.21           H  
ATOM   3924 HD13 ILE A 265       2.695   9.215 -10.885  1.00 93.21           H  
ATOM   3925  N   GLY A 266       2.535  14.276 -13.127  1.00 91.50           N  
ATOM   3926  H   GLY A 266       3.456  14.690 -13.122  1.00 91.50           H  
ATOM   3927  CA  GLY A 266       1.400  15.156 -12.825  1.00 91.50           C  
ATOM   3928  HA2 GLY A 266       1.687  16.182 -13.054  1.00 91.50           H  
ATOM   3929  HA3 GLY A 266       0.552  14.888 -13.455  1.00 91.50           H  
ATOM   3930  C   GLY A 266       0.932  15.123 -11.367  1.00 91.50           C  
ATOM   3931  O   GLY A 266      -0.137  15.643 -11.064  1.00 91.50           O  
ATOM   3932  N   GLY A 267       1.709  14.518 -10.466  1.00 92.53           N  
ATOM   3933  H   GLY A 267       2.618  14.186 -10.753  1.00 92.53           H  
ATOM   3934  CA  GLY A 267       1.399  14.485  -9.043  1.00 92.53           C  
ATOM   3935  HA2 GLY A 267       0.334  14.291  -8.919  1.00 92.53           H  
ATOM   3936  HA3 GLY A 267       1.945  13.669  -8.567  1.00 92.53           H  
ATOM   3937  C   GLY A 267       1.750  15.795  -8.339  1.00 92.53           C  
ATOM   3938  O   GLY A 267       2.832  16.356  -8.527  1.00 92.53           O  
ATOM   3939  N   GLU A 268       0.837  16.238  -7.479  1.00 91.78           N  
ATOM   3940  H   GLU A 268      -0.013  15.705  -7.364  1.00 91.78           H  
ATOM   3941  CA  GLU A 268       0.989  17.416  -6.626  1.00 91.78           C  
ATOM   3942  HA  GLU A 268       1.981  17.835  -6.790  1.00 91.78           H  
ATOM   3943  C   GLU A 268       0.849  17.025  -5.151  1.00 91.78           C  
ATOM   3944  CB  GLU A 268      -0.028  18.497  -7.014  1.00 91.78           C  
ATOM   3945  HB2 GLU A 268       0.059  18.703  -8.080  1.00 91.78           H  
ATOM   3946  HB3 GLU A 268      -1.018  18.093  -6.805  1.00 91.78           H  
ATOM   3947  O   GLU A 268       0.019  16.183  -4.787  1.00 91.78           O  
ATOM   3948  CG  GLU A 268       0.108  19.811  -6.231  1.00 91.78           C  
ATOM   3949  HG2 GLU A 268       0.027  19.602  -5.164  1.00 91.78           H  
ATOM   3950  HG3 GLU A 268       1.089  20.247  -6.422  1.00 91.78           H  
ATOM   3951  CD  GLU A 268      -0.990  20.808  -6.623  1.00 91.78           C  
ATOM   3952  OE1 GLU A 268      -1.912  21.052  -5.807  1.00 91.78           O  
ATOM   3953  OE2 GLU A 268      -0.925  21.326  -7.756  1.00 91.78           O  
ATOM   3954  N   GLY A 269       1.665  17.645  -4.305  1.00 94.49           N  
ATOM   3955  H   GLY A 269       2.326  18.307  -4.686  1.00 94.49           H  
ATOM   3956  CA  GLY A 269       1.658  17.476  -2.864  1.00 94.49           C  
ATOM   3957  HA2 GLY A 269       1.403  16.442  -2.631  1.00 94.49           H  
ATOM   3958  HA3 GLY A 269       0.907  18.134  -2.428  1.00 94.49           H  
ATOM   3959  C   GLY A 269       3.014  17.797  -2.247  1.00 94.49           C  
ATOM   3960  O   GLY A 269       3.770  18.630  -2.740  1.00 94.49           O  
ATOM   3961  N   GLY A 270       3.330  17.113  -1.159  1.00 97.34           N  
ATOM   3962  H   GLY A 270       2.666  16.443  -0.797  1.00 97.34           H  
ATOM   3963  CA  GLY A 270       4.597  17.220  -0.461  1.00 97.34           C  
ATOM   3964  HA2 GLY A 270       4.626  18.157   0.097  1.00 97.34           H  
ATOM   3965  HA3 GLY A 270       5.420  17.211  -1.175  1.00 97.34           H  
ATOM   3966  C   GLY A 270       4.798  16.074   0.515  1.00 97.34           C  
ATOM   3967  O   GLY A 270       4.000  15.136   0.588  1.00 97.34           O  
ATOM   3968  N   LEU A 271       5.885  16.163   1.263  1.00 98.83           N  
ATOM   3969  H   LEU A 271       6.471  16.980   1.166  1.00 98.83           H  
ATOM   3970  CA  LEU A 271       6.207  15.241   2.340  1.00 98.83           C  
ATOM   3971  HA  LEU A 271       5.274  14.927   2.809  1.00 98.83           H  
ATOM   3972  C   LEU A 271       7.013  15.958   3.417  1.00 98.83           C  
ATOM   3973  CB  LEU A 271       6.899  13.977   1.775  1.00 98.83           C  
ATOM   3974  HB2 LEU A 271       7.075  13.268   2.584  1.00 98.83           H  
ATOM   3975  HB3 LEU A 271       6.190  13.503   1.097  1.00 98.83           H  
ATOM   3976  O   LEU A 271       7.567  17.036   3.202  1.00 98.83           O  
ATOM   3977  CG  LEU A 271       8.220  14.199   1.011  1.00 98.83           C  
ATOM   3978  HG  LEU A 271       8.136  15.098   0.400  1.00 98.83           H  
ATOM   3979  CD1 LEU A 271       9.439  14.324   1.925  1.00 98.83           C  
ATOM   3980 HD11 LEU A 271       9.578  13.402   2.490  1.00 98.83           H  
ATOM   3981 HD12 LEU A 271      10.325  14.501   1.315  1.00 98.83           H  
ATOM   3982 HD13 LEU A 271       9.333  15.156   2.621  1.00 98.83           H  
ATOM   3983  CD2 LEU A 271       8.489  13.029   0.064  1.00 98.83           C  
ATOM   3984 HD21 LEU A 271       8.537  12.095   0.623  1.00 98.83           H  
ATOM   3985 HD22 LEU A 271       7.685  12.962  -0.670  1.00 98.83           H  
ATOM   3986 HD23 LEU A 271       9.430  13.183  -0.464  1.00 98.83           H  
ATOM   3987  N   ILE A 272       7.101  15.325   4.575  1.00 98.94           N  
ATOM   3988  H   ILE A 272       6.604  14.450   4.663  1.00 98.94           H  
ATOM   3989  CA  ILE A 272       8.094  15.639   5.599  1.00 98.94           C  
ATOM   3990  HA  ILE A 272       8.722  16.461   5.254  1.00 98.94           H  
ATOM   3991  C   ILE A 272       8.990  14.427   5.782  1.00 98.94           C  
ATOM   3992  CB  ILE A 272       7.443  16.068   6.924  1.00 98.94           C  
ATOM   3993  HB  ILE A 272       8.242  16.303   7.627  1.00 98.94           H  
ATOM   3994  O   ILE A 272       8.518  13.288   5.722  1.00 98.94           O  
ATOM   3995  CG1 ILE A 272       6.631  14.893   7.515  1.00 98.94           C  
ATOM   3996 HG12 ILE A 272       5.976  14.457   6.761  1.00 98.94           H  
ATOM   3997 HG13 ILE A 272       7.326  14.108   7.811  1.00 98.94           H  
ATOM   3998  CG2 ILE A 272       6.645  17.364   6.701  1.00 98.94           C  
ATOM   3999 HG21 ILE A 272       7.284  18.104   6.219  1.00 98.94           H  
ATOM   4000 HG22 ILE A 272       6.301  17.766   7.654  1.00 98.94           H  
ATOM   4001 HG23 ILE A 272       5.792  17.174   6.050  1.00 98.94           H  
ATOM   4002  CD1 ILE A 272       5.815  15.234   8.750  1.00 98.94           C  
ATOM   4003 HD11 ILE A 272       6.476  15.697   9.482  1.00 98.94           H  
ATOM   4004 HD12 ILE A 272       5.387  14.319   9.160  1.00 98.94           H  
ATOM   4005 HD13 ILE A 272       5.007  15.918   8.490  1.00 98.94           H  
ATOM   4006  N   ALA A 273      10.268  14.672   6.034  1.00 98.97           N  
ATOM   4007  H   ALA A 273      10.609  15.622   5.996  1.00 98.97           H  
ATOM   4008  CA  ALA A 273      11.220  13.615   6.290  1.00 98.97           C  
ATOM   4009  HA  ALA A 273      10.656  12.773   6.692  1.00 98.97           H  
ATOM   4010  C   ALA A 273      12.261  14.008   7.339  1.00 98.97           C  
ATOM   4011  CB  ALA A 273      11.854  13.183   4.968  1.00 98.97           C  
ATOM   4012  HB1 ALA A 273      12.535  13.953   4.607  1.00 98.97           H  
ATOM   4013  HB2 ALA A 273      11.079  13.007   4.222  1.00 98.97           H  
ATOM   4014  HB3 ALA A 273      12.388  12.246   5.126  1.00 98.97           H  
ATOM   4015  O   ALA A 273      12.638  15.176   7.457  1.00 98.97           O  
ATOM   4016  N   VAL A 274      12.734  13.007   8.080  1.00 98.96           N  
ATOM   4017  H   VAL A 274      12.359  12.086   7.900  1.00 98.96           H  
ATOM   4018  CA  VAL A 274      13.841  13.105   9.039  1.00 98.96           C  
ATOM   4019  HA  VAL A 274      14.422  13.992   8.787  1.00 98.96           H  
ATOM   4020  C   VAL A 274      14.764  11.902   8.867  1.00 98.96           C  
ATOM   4021  CB  VAL A 274      13.306  13.261  10.484  1.00 98.96           C  
ATOM   4022  HB  VAL A 274      12.274  12.913  10.522  1.00 98.96           H  
ATOM   4023  O   VAL A 274      14.286  10.776   8.740  1.00 98.96           O  
ATOM   4024  CG1 VAL A 274      14.071  12.509  11.569  1.00 98.96           C  
ATOM   4025 HG11 VAL A 274      13.940  11.440  11.403  1.00 98.96           H  
ATOM   4026 HG12 VAL A 274      15.130  12.766  11.544  1.00 98.96           H  
ATOM   4027 HG13 VAL A 274      13.660  12.750  12.549  1.00 98.96           H  
ATOM   4028  CG2 VAL A 274      13.337  14.724  10.911  1.00 98.96           C  
ATOM   4029 HG21 VAL A 274      14.374  15.047  11.003  1.00 98.96           H  
ATOM   4030 HG22 VAL A 274      12.823  14.844  11.865  1.00 98.96           H  
ATOM   4031 HG23 VAL A 274      12.827  15.329  10.162  1.00 98.96           H  
ATOM   4032  N   ASP A 275      16.078  12.122   8.868  1.00 98.84           N  
ATOM   4033  H   ASP A 275      16.403  13.068   9.005  1.00 98.84           H  
ATOM   4034  CA  ASP A 275      17.078  11.048   8.788  1.00 98.84           C  
ATOM   4035  HA  ASP A 275      16.579  10.135   8.463  1.00 98.84           H  
ATOM   4036  C   ASP A 275      17.705  10.712  10.148  1.00 98.84           C  
ATOM   4037  CB  ASP A 275      18.119  11.344   7.699  1.00 98.84           C  
ATOM   4038  HB2 ASP A 275      18.698  10.438   7.526  1.00 98.84           H  
ATOM   4039  HB3 ASP A 275      17.592  11.574   6.773  1.00 98.84           H  
ATOM   4040  O   ASP A 275      17.486  11.403  11.147  1.00 98.84           O  
ATOM   4041  CG  ASP A 275      19.110  12.468   8.002  1.00 98.84           C  
ATOM   4042  OD1 ASP A 275      19.342  12.811   9.187  1.00 98.84           O  
ATOM   4043  OD2 ASP A 275      19.724  12.962   7.035  1.00 98.84           O  
ATOM   4044  N   ARG A 276      18.523   9.648  10.210  1.00 96.52           N  
ATOM   4045  H   ARG A 276      18.641   9.091   9.376  1.00 96.52           H  
ATOM   4046  CA  ARG A 276      19.146   9.226  11.483  1.00 96.52           C  
ATOM   4047  HA  ARG A 276      18.344   9.203  12.221  1.00 96.52           H  
ATOM   4048  C   ARG A 276      20.162  10.226  12.044  1.00 96.52           C  
ATOM   4049  CB  ARG A 276      19.720   7.797  11.408  1.00 96.52           C  
ATOM   4050  HB2 ARG A 276      19.122   7.196  10.723  1.00 96.52           H  
ATOM   4051  HB3 ARG A 276      19.618   7.355  12.400  1.00 96.52           H  
ATOM   4052  O   ARG A 276      20.616  10.052  13.174  1.00 96.52           O  
ATOM   4053  CG  ARG A 276      21.206   7.724  11.008  1.00 96.52           C  
ATOM   4054  HG2 ARG A 276      21.831   8.337  11.657  1.00 96.52           H  
ATOM   4055  HG3 ARG A 276      21.301   8.096   9.988  1.00 96.52           H  
ATOM   4056  CD  ARG A 276      21.748   6.294  11.056  1.00 96.52           C  
ATOM   4057  HD2 ARG A 276      21.047   5.644  10.531  1.00 96.52           H  
ATOM   4058  HD3 ARG A 276      22.694   6.277  10.516  1.00 96.52           H  
ATOM   4059  NE  ARG A 276      21.972   5.808  12.436  1.00 96.52           N  
ATOM   4060  HE  ARG A 276      21.794   6.466  13.181  1.00 96.52           H  
ATOM   4061  NH1 ARG A 276      22.454   3.652  11.841  1.00 96.52           N  
ATOM   4062 HH11 ARG A 276      22.167   3.893  10.903  1.00 96.52           H  
ATOM   4063 HH12 ARG A 276      22.680   2.697  12.077  1.00 96.52           H  
ATOM   4064  NH2 ARG A 276      22.547   4.240  13.994  1.00 96.52           N  
ATOM   4065 HH21 ARG A 276      22.358   4.915  14.722  1.00 96.52           H  
ATOM   4066 HH22 ARG A 276      22.773   3.284  14.229  1.00 96.52           H  
ATOM   4067  CZ  ARG A 276      22.323   4.575  12.753  1.00 96.52           C  
ATOM   4068  N   THR A 277      20.563  11.224  11.258  1.00 96.63           N  
ATOM   4069  H   THR A 277      20.100  11.341  10.369  1.00 96.63           H  
ATOM   4070  CA  THR A 277      21.461  12.308  11.679  1.00 96.63           C  
ATOM   4071  HA  THR A 277      22.007  11.982  12.564  1.00 96.63           H  
ATOM   4072  C   THR A 277      20.709  13.560  12.125  1.00 96.63           C  
ATOM   4073  CB  THR A 277      22.515  12.635  10.611  1.00 96.63           C  
ATOM   4074  HB  THR A 277      23.071  13.522  10.913  1.00 96.63           H  
ATOM   4075  O   THR A 277      21.340  14.524  12.547  1.00 96.63           O  
ATOM   4076  CG2 THR A 277      23.505  11.482  10.450  1.00 96.63           C  
ATOM   4077 HG21 THR A 277      24.266  11.763   9.722  1.00 96.63           H  
ATOM   4078 HG22 THR A 277      22.989  10.590  10.094  1.00 96.63           H  
ATOM   4079 HG23 THR A 277      23.987  11.272  11.405  1.00 96.63           H  
ATOM   4080  OG1 THR A 277      21.995  12.842   9.326  1.00 96.63           O  
ATOM   4081  HG1 THR A 277      21.041  12.948   9.343  1.00 96.63           H  
ATOM   4082  N   GLY A 278      19.374  13.533  12.098  1.00 97.83           N  
ATOM   4083  H   GLY A 278      18.919  12.747  11.657  1.00 97.83           H  
ATOM   4084  CA  GLY A 278      18.518  14.617  12.564  1.00 97.83           C  
ATOM   4085  HA2 GLY A 278      17.538  14.203  12.800  1.00 97.83           H  
ATOM   4086  HA3 GLY A 278      18.943  15.053  13.469  1.00 97.83           H  
ATOM   4087  C   GLY A 278      18.314  15.734  11.544  1.00 97.83           C  
ATOM   4088  O   GLY A 278      17.765  16.771  11.925  1.00 97.83           O  
ATOM   4089  N   ASN A 279      18.720  15.538  10.283  1.00 98.48           N  
ATOM   4090  H   ASN A 279      19.082  14.631  10.024  1.00 98.48           H  
ATOM   4091  CA  ASN A 279      18.370  16.463   9.206  1.00 98.48           C  
ATOM   4092  HA  ASN A 279      18.618  17.475   9.525  1.00 98.48           H  
ATOM   4093  C   ASN A 279      16.865  16.388   8.943  1.00 98.48           C  
ATOM   4094  CB  ASN A 279      19.145  16.154   7.918  1.00 98.48           C  
ATOM   4095  HB2 ASN A 279      18.820  15.187   7.534  1.00 98.48           H  
ATOM   4096  HB3 ASN A 279      18.904  16.901   7.161  1.00 98.48           H  
ATOM   4097  O   ASN A 279      16.264  15.325   9.095  1.00 98.48           O  
ATOM   4098  CG  ASN A 279      20.649  16.162   8.102  1.00 98.48           C  
ATOM   4099  ND2 ASN A 279      21.322  15.143   7.639  1.00 98.48           N  
ATOM   4100 HD21 ASN A 279      20.806  14.336   7.316  1.00 98.48           H  
ATOM   4101 HD22 ASN A 279      22.292  15.053   7.905  1.00 98.48           H  
ATOM   4102  OD1 ASN A 279      21.226  17.085   8.654  1.00 98.48           O  
ATOM   4103  N   VAL A 280      16.276  17.507   8.525  1.00 98.80           N  
ATOM   4104  H   VAL A 280      16.847  18.322   8.349  1.00 98.80           H  
ATOM   4105  CA  VAL A 280      14.845  17.628   8.229  1.00 98.80           C  
ATOM   4106  HA  VAL A 280      14.381  16.643   8.295  1.00 98.80           H  
ATOM   4107  C   VAL A 280      14.672  18.156   6.813  1.00 98.80           C  
ATOM   4108  CB  VAL A 280      14.122  18.569   9.213  1.00 98.80           C  
ATOM   4109  HB  VAL A 280      14.403  19.602   9.007  1.00 98.80           H  
ATOM   4110  O   VAL A 280      15.340  19.117   6.440  1.00 98.80           O  
ATOM   4111  CG1 VAL A 280      12.603  18.433   9.076  1.00 98.80           C  
ATOM   4112 HG11 VAL A 280      12.293  17.420   9.335  1.00 98.80           H  
ATOM   4113 HG12 VAL A 280      12.108  19.145   9.737  1.00 98.80           H  
ATOM   4114 HG13 VAL A 280      12.293  18.629   8.050  1.00 98.80           H  
ATOM   4115  CG2 VAL A 280      14.464  18.266  10.669  1.00 98.80           C  
ATOM   4116 HG21 VAL A 280      14.295  17.208  10.865  1.00 98.80           H  
ATOM   4117 HG22 VAL A 280      13.833  18.863  11.329  1.00 98.80           H  
ATOM   4118 HG23 VAL A 280      15.507  18.511  10.869  1.00 98.80           H  
ATOM   4119  N   ALA A 281      13.748  17.570   6.058  1.00 98.83           N  
ATOM   4120  H   ALA A 281      13.252  16.777   6.439  1.00 98.83           H  
ATOM   4121  CA  ALA A 281      13.303  18.082   4.768  1.00 98.83           C  
ATOM   4122  HA  ALA A 281      13.700  19.086   4.615  1.00 98.83           H  
ATOM   4123  C   ALA A 281      11.770  18.164   4.752  1.00 98.83           C  
ATOM   4124  CB  ALA A 281      13.860  17.185   3.659  1.00 98.83           C  
ATOM   4125  HB1 ALA A 281      14.949  17.170   3.712  1.00 98.83           H  
ATOM   4126  HB2 ALA A 281      13.479  16.171   3.777  1.00 98.83           H  
ATOM   4127  HB3 ALA A 281      13.567  17.573   2.683  1.00 98.83           H  
ATOM   4128  O   ALA A 281      11.095  17.248   5.219  1.00 98.83           O  
ATOM   4129  N   LEU A 282      11.212  19.262   4.235  1.00 98.51           N  
ATOM   4130  H   LEU A 282      11.822  19.981   3.873  1.00 98.51           H  
ATOM   4131  CA  LEU A 282       9.760  19.471   4.138  1.00 98.51           C  
ATOM   4132  HA  LEU A 282       9.262  18.512   4.278  1.00 98.51           H  
ATOM   4133  C   LEU A 282       9.347  19.952   2.728  1.00 98.51           C  
ATOM   4134  CB  LEU A 282       9.242  20.413   5.251  1.00 98.51           C  
ATOM   4135  HB2 LEU A 282       8.155  20.357   5.193  1.00 98.51           H  
ATOM   4136  HB3 LEU A 282       9.529  21.439   5.018  1.00 98.51           H  
ATOM   4137  O   LEU A 282       8.730  21.015   2.607  1.00 98.51           O  
ATOM   4138  CG  LEU A 282       9.653  20.106   6.706  1.00 98.51           C  
ATOM   4139  HG  LEU A 282       9.737  19.030   6.858  1.00 98.51           H  
ATOM   4140  CD1 LEU A 282      10.967  20.796   7.081  1.00 98.51           C  
ATOM   4141 HD11 LEU A 282      10.900  21.867   6.888  1.00 98.51           H  
ATOM   4142 HD12 LEU A 282      11.173  20.657   8.142  1.00 98.51           H  
ATOM   4143 HD13 LEU A 282      11.802  20.390   6.510  1.00 98.51           H  
ATOM   4144  CD2 LEU A 282       8.601  20.650   7.677  1.00 98.51           C  
ATOM   4145 HD21 LEU A 282       8.913  20.460   8.704  1.00 98.51           H  
ATOM   4146 HD22 LEU A 282       7.661  20.124   7.514  1.00 98.51           H  
ATOM   4147 HD23 LEU A 282       8.468  21.722   7.532  1.00 98.51           H  
ATOM   4148  N   PRO A 283       9.740  19.249   1.646  1.00 98.28           N  
ATOM   4149  CA  PRO A 283       9.447  19.677   0.279  1.00 98.28           C  
ATOM   4150  HA  PRO A 283       9.799  20.696   0.122  1.00 98.28           H  
ATOM   4151  C   PRO A 283       7.949  19.596  -0.051  1.00 98.28           C  
ATOM   4152  CB  PRO A 283      10.231  18.715  -0.617  1.00 98.28           C  
ATOM   4153  HB2 PRO A 283       9.795  18.620  -1.611  1.00 98.28           H  
ATOM   4154  HB3 PRO A 283      11.276  19.019  -0.681  1.00 98.28           H  
ATOM   4155  O   PRO A 283       7.230  18.696   0.387  1.00 98.28           O  
ATOM   4156  CG  PRO A 283      10.105  17.428   0.190  1.00 98.28           C  
ATOM   4157  HG2 PRO A 283      10.781  16.648  -0.159  1.00 98.28           H  
ATOM   4158  HG3 PRO A 283       9.084  17.050   0.135  1.00 98.28           H  
ATOM   4159  CD  PRO A 283      10.370  17.931   1.607  1.00 98.28           C  
ATOM   4160  HD2 PRO A 283       9.941  17.256   2.347  1.00 98.28           H  
ATOM   4161  HD3 PRO A 283      11.444  18.032   1.763  1.00 98.28           H  
ATOM   4162  N   PHE A 284       7.493  20.492  -0.919  1.00 96.44           N  
ATOM   4163  H   PHE A 284       8.103  21.237  -1.224  1.00 96.44           H  
ATOM   4164  CA  PHE A 284       6.177  20.432  -1.553  1.00 96.44           C  
ATOM   4165  HA  PHE A 284       5.921  19.388  -1.727  1.00 96.44           H  
ATOM   4166  C   PHE A 284       6.227  21.126  -2.918  1.00 96.44           C  
ATOM   4167  CB  PHE A 284       5.102  21.034  -0.631  1.00 96.44           C  
ATOM   4168  HB2 PHE A 284       4.131  20.952  -1.120  1.00 96.44           H  
ATOM   4169  HB3 PHE A 284       5.048  20.440   0.281  1.00 96.44           H  
ATOM   4170  O   PHE A 284       7.093  21.966  -3.172  1.00 96.44           O  
ATOM   4171  CG  PHE A 284       5.342  22.478  -0.243  1.00 96.44           C  
ATOM   4172  CD1 PHE A 284       6.231  22.784   0.803  1.00 96.44           C  
ATOM   4173  HD1 PHE A 284       6.729  21.989   1.338  1.00 96.44           H  
ATOM   4174  CD2 PHE A 284       4.710  23.517  -0.948  1.00 96.44           C  
ATOM   4175  HD2 PHE A 284       4.027  23.289  -1.753  1.00 96.44           H  
ATOM   4176  CE1 PHE A 284       6.513  24.122   1.120  1.00 96.44           C  
ATOM   4177  HE1 PHE A 284       7.244  24.346   1.883  1.00 96.44           H  
ATOM   4178  CE2 PHE A 284       4.976  24.857  -0.619  1.00 96.44           C  
ATOM   4179  HE2 PHE A 284       4.499  25.646  -1.181  1.00 96.44           H  
ATOM   4180  CZ  PHE A 284       5.881  25.160   0.414  1.00 96.44           C  
ATOM   4181  HZ  PHE A 284       6.109  26.189   0.647  1.00 96.44           H  
ATOM   4182  N   ASN A 285       5.322  20.748  -3.813  1.00 94.12           N  
ATOM   4183  H   ASN A 285       4.678  20.013  -3.556  1.00 94.12           H  
ATOM   4184  CA  ASN A 285       5.165  21.344  -5.142  1.00 94.12           C  
ATOM   4185  HA  ASN A 285       5.849  22.188  -5.225  1.00 94.12           H  
ATOM   4186  C   ASN A 285       3.762  21.958  -5.363  1.00 94.12           C  
ATOM   4187  CB  ASN A 285       5.600  20.305  -6.197  1.00 94.12           C  
ATOM   4188  HB2 ASN A 285       5.618  20.784  -7.175  1.00 94.12           H  
ATOM   4189  HB3 ASN A 285       6.609  19.961  -5.970  1.00 94.12           H  
ATOM   4190  O   ASN A 285       3.480  22.445  -6.456  1.00 94.12           O  
ATOM   4191  CG  ASN A 285       4.678  19.103  -6.288  1.00 94.12           C  
ATOM   4192  ND2 ASN A 285       5.080  18.048  -6.960  1.00 94.12           N  
ATOM   4193 HD21 ASN A 285       6.051  17.928  -7.211  1.00 94.12           H  
ATOM   4194 HD22 ASN A 285       4.387  17.339  -7.151  1.00 94.12           H  
ATOM   4195  OD1 ASN A 285       3.579  19.095  -5.770  1.00 94.12           O  
ATOM   4196  N   SER A 286       2.920  21.957  -4.323  1.00 89.23           N  
ATOM   4197  H   SER A 286       3.230  21.511  -3.471  1.00 89.23           H  
ATOM   4198  CA  SER A 286       1.640  22.671  -4.215  1.00 89.23           C  
ATOM   4199  HA  SER A 286       1.112  22.612  -5.166  1.00 89.23           H  
ATOM   4200  C   SER A 286       1.828  24.160  -3.861  1.00 89.23           C  
ATOM   4201  CB  SER A 286       0.790  21.969  -3.142  1.00 89.23           C  
ATOM   4202  HB2 SER A 286       0.541  20.964  -3.483  1.00 89.23           H  
ATOM   4203  HB3 SER A 286      -0.138  22.514  -2.971  1.00 89.23           H  
ATOM   4204  O   SER A 286       2.945  24.626  -3.640  1.00 89.23           O  
ATOM   4205  OG  SER A 286       1.527  21.865  -1.934  1.00 89.23           O  
ATOM   4206  HG  SER A 286       1.052  22.297  -1.221  1.00 89.23           H  
ATOM   4207  N   GLU A 287       0.732  24.927  -3.764  1.00 86.87           N  
ATOM   4208  H   GLU A 287      -0.163  24.521  -3.997  1.00 86.87           H  
ATOM   4209  CA  GLU A 287       0.769  26.350  -3.355  1.00 86.87           C  
ATOM   4210  HA  GLU A 287       1.446  26.885  -4.021  1.00 86.87           H  
ATOM   4211  C   GLU A 287       1.295  26.547  -1.917  1.00 86.87           C  
ATOM   4212  CB  GLU A 287      -0.645  26.955  -3.496  1.00 86.87           C  
ATOM   4213  HB2 GLU A 287      -1.288  26.536  -2.721  1.00 86.87           H  
ATOM   4214  HB3 GLU A 287      -1.049  26.673  -4.468  1.00 86.87           H  
ATOM   4215  O   GLU A 287       1.932  27.554  -1.595  1.00 86.87           O  
ATOM   4216  CG  GLU A 287      -0.655  28.495  -3.394  1.00 86.87           C  
ATOM   4217  HG2 GLU A 287      -0.082  28.903  -4.226  1.00 86.87           H  
ATOM   4218  HG3 GLU A 287      -0.160  28.793  -2.470  1.00 86.87           H  
ATOM   4219  CD  GLU A 287      -2.063  29.121  -3.394  1.00 86.87           C  
ATOM   4220  OE1 GLU A 287      -2.190  30.272  -2.899  1.00 86.87           O  
ATOM   4221  OE2 GLU A 287      -3.023  28.463  -3.852  1.00 86.87           O  
ATOM   4222  N   GLY A 288       1.052  25.570  -1.048  1.00 91.34           N  
ATOM   4223  H   GLY A 288       0.545  24.757  -1.366  1.00 91.34           H  
ATOM   4224  CA  GLY A 288       1.507  25.575   0.331  1.00 91.34           C  
ATOM   4225  HA2 GLY A 288       2.534  25.936   0.379  1.00 91.34           H  
ATOM   4226  HA3 GLY A 288       0.877  26.243   0.917  1.00 91.34           H  
ATOM   4227  C   GLY A 288       1.453  24.185   0.947  1.00 91.34           C  
ATOM   4228  O   GLY A 288       0.952  23.232   0.356  1.00 91.34           O  
ATOM   4229  N   MET A 289       1.968  24.079   2.163  1.00 95.25           N  
ATOM   4230  H   MET A 289       2.353  24.916   2.576  1.00 95.25           H  
ATOM   4231  CA  MET A 289       1.823  22.916   3.023  1.00 95.25           C  
ATOM   4232  HA  MET A 289       0.844  22.472   2.846  1.00 95.25           H  
ATOM   4233  C   MET A 289       1.887  23.375   4.475  1.00 95.25           C  
ATOM   4234  CB  MET A 289       2.917  21.888   2.692  1.00 95.25           C  
ATOM   4235  HB2 MET A 289       2.857  21.637   1.633  1.00 95.25           H  
ATOM   4236  HB3 MET A 289       3.897  22.323   2.885  1.00 95.25           H  
ATOM   4237  O   MET A 289       2.898  23.945   4.899  1.00 95.25           O  
ATOM   4238  CG  MET A 289       2.760  20.593   3.497  1.00 95.25           C  
ATOM   4239  HG2 MET A 289       1.749  20.216   3.345  1.00 95.25           H  
ATOM   4240  HG3 MET A 289       2.885  20.807   4.559  1.00 95.25           H  
ATOM   4241  SD  MET A 289       3.913  19.274   3.030  1.00 95.25           S  
ATOM   4242  CE  MET A 289       5.485  19.931   3.653  1.00 95.25           C  
ATOM   4243  HE1 MET A 289       5.434  20.050   4.736  1.00 95.25           H  
ATOM   4244  HE2 MET A 289       5.706  20.887   3.179  1.00 95.25           H  
ATOM   4245  HE3 MET A 289       6.285  19.233   3.408  1.00 95.25           H  
ATOM   4246  N   TYR A 290       0.823  23.108   5.236  1.00 96.32           N  
ATOM   4247  H   TYR A 290       0.053  22.603   4.821  1.00 96.32           H  
ATOM   4248  CA  TYR A 290       0.820  23.294   6.686  1.00 96.32           C  
ATOM   4249  HA  TYR A 290       1.036  24.335   6.927  1.00 96.32           H  
ATOM   4250  C   TYR A 290       1.900  22.399   7.274  1.00 96.32           C  
ATOM   4251  CB  TYR A 290      -0.542  22.897   7.268  1.00 96.32           C  
ATOM   4252  HB2 TYR A 290      -0.734  21.853   7.021  1.00 96.32           H  
ATOM   4253  HB3 TYR A 290      -0.509  22.973   8.355  1.00 96.32           H  
ATOM   4254  O   TYR A 290       1.823  21.181   7.120  1.00 96.32           O  
ATOM   4255  CG  TYR A 290      -1.704  23.725   6.782  1.00 96.32           C  
ATOM   4256  CD1 TYR A 290      -1.815  25.073   7.166  1.00 96.32           C  
ATOM   4257  HD1 TYR A 290      -1.087  25.501   7.840  1.00 96.32           H  
ATOM   4258  CD2 TYR A 290      -2.684  23.141   5.959  1.00 96.32           C  
ATOM   4259  HD2 TYR A 290      -2.619  22.099   5.681  1.00 96.32           H  
ATOM   4260  CE1 TYR A 290      -2.879  25.855   6.684  1.00 96.32           C  
ATOM   4261  HE1 TYR A 290      -2.971  26.892   6.973  1.00 96.32           H  
ATOM   4262  CE2 TYR A 290      -3.758  23.916   5.487  1.00 96.32           C  
ATOM   4263  HE2 TYR A 290      -4.516  23.470   4.861  1.00 96.32           H  
ATOM   4264  OH  TYR A 290      -4.849  26.053   5.339  1.00 96.32           O  
ATOM   4265  HH  TYR A 290      -4.870  26.896   5.798  1.00 96.32           H  
ATOM   4266  CZ  TYR A 290      -3.844  25.281   5.830  1.00 96.32           C  
ATOM   4267  N   ARG A 291       2.918  22.976   7.905  1.00 98.40           N  
ATOM   4268  H   ARG A 291       2.959  23.983   7.959  1.00 98.40           H  
ATOM   4269  CA  ARG A 291       4.082  22.211   8.347  1.00 98.40           C  
ATOM   4270  HA  ARG A 291       3.751  21.231   8.689  1.00 98.40           H  
ATOM   4271  C   ARG A 291       4.786  22.863   9.517  1.00 98.40           C  
ATOM   4272  CB  ARG A 291       5.035  22.001   7.155  1.00 98.40           C  
ATOM   4273  HB2 ARG A 291       4.465  21.601   6.316  1.00 98.40           H  
ATOM   4274  HB3 ARG A 291       5.780  21.255   7.429  1.00 98.40           H  
ATOM   4275  O   ARG A 291       4.687  24.069   9.738  1.00 98.40           O  
ATOM   4276  CG  ARG A 291       5.748  23.289   6.713  1.00 98.40           C  
ATOM   4277  HG2 ARG A 291       6.484  23.576   7.465  1.00 98.40           H  
ATOM   4278  HG3 ARG A 291       5.020  24.095   6.616  1.00 98.40           H  
ATOM   4279  CD  ARG A 291       6.455  23.103   5.368  1.00 98.40           C  
ATOM   4280  HD2 ARG A 291       7.191  22.305   5.464  1.00 98.40           H  
ATOM   4281  HD3 ARG A 291       5.727  22.805   4.613  1.00 98.40           H  
ATOM   4282  NE  ARG A 291       7.141  24.338   4.947  1.00 98.40           N  
ATOM   4283  HE  ARG A 291       8.132  24.396   5.129  1.00 98.40           H  
ATOM   4284  NH1 ARG A 291       5.310  25.439   4.071  1.00 98.40           N  
ATOM   4285 HH11 ARG A 291       4.677  24.711   4.370  1.00 98.40           H  
ATOM   4286 HH12 ARG A 291       4.947  26.216   3.537  1.00 98.40           H  
ATOM   4287  NH2 ARG A 291       7.309  26.398   3.983  1.00 98.40           N  
ATOM   4288 HH21 ARG A 291       8.297  26.431   4.193  1.00 98.40           H  
ATOM   4289 HH22 ARG A 291       6.870  27.196   3.549  1.00 98.40           H  
ATOM   4290  CZ  ARG A 291       6.586  25.373   4.336  1.00 98.40           C  
ATOM   4291  N   GLY A 292       5.566  22.062  10.217  1.00 98.67           N  
ATOM   4292  H   GLY A 292       5.582  21.075  10.004  1.00 98.67           H  
ATOM   4293  CA  GLY A 292       6.539  22.579  11.154  1.00 98.67           C  
ATOM   4294  HA2 GLY A 292       7.133  23.339  10.646  1.00 98.67           H  
ATOM   4295  HA3 GLY A 292       6.032  23.041  12.002  1.00 98.67           H  
ATOM   4296  C   GLY A 292       7.478  21.496  11.639  1.00 98.67           C  
ATOM   4297  O   GLY A 292       7.234  20.309  11.436  1.00 98.67           O  
ATOM   4298  N   TRP A 293       8.568  21.902  12.266  1.00 98.91           N  
ATOM   4299  H   TRP A 293       8.697  22.891  12.421  1.00 98.91           H  
ATOM   4300  CA  TRP A 293       9.528  20.979  12.856  1.00 98.91           C  
ATOM   4301  HA  TRP A 293       8.990  20.104  13.220  1.00 98.91           H  
ATOM   4302  C   TRP A 293      10.205  21.613  14.061  1.00 98.91           C  
ATOM   4303  CB  TRP A 293      10.536  20.517  11.796  1.00 98.91           C  
ATOM   4304  HB2 TRP A 293       9.994  20.142  10.928  1.00 98.91           H  
ATOM   4305  HB3 TRP A 293      11.107  19.679  12.198  1.00 98.91           H  
ATOM   4306  O   TRP A 293      10.214  22.836  14.207  1.00 98.91           O  
ATOM   4307  CG  TRP A 293      11.511  21.549  11.339  1.00 98.91           C  
ATOM   4308  CD1 TRP A 293      11.288  22.490  10.396  1.00 98.91           C  
ATOM   4309  HD1 TRP A 293      10.368  22.615   9.844  1.00 98.91           H  
ATOM   4310  CD2 TRP A 293      12.878  21.758  11.799  1.00 98.91           C  
ATOM   4311  CE2 TRP A 293      13.435  22.852  11.071  1.00 98.91           C  
ATOM   4312  CE3 TRP A 293      13.699  21.136  12.763  1.00 98.91           C  
ATOM   4313  HE3 TRP A 293      13.304  20.305  13.329  1.00 98.91           H  
ATOM   4314  NE1 TRP A 293      12.421  23.259  10.230  1.00 98.91           N  
ATOM   4315  HE1 TRP A 293      12.474  24.011   9.558  1.00 98.91           H  
ATOM   4316  CH2 TRP A 293      15.543  22.650  12.238  1.00 98.91           C  
ATOM   4317  HH2 TRP A 293      16.561  22.974  12.400  1.00 98.91           H  
ATOM   4318  CZ2 TRP A 293      14.745  23.302  11.284  1.00 98.91           C  
ATOM   4319  HZ2 TRP A 293      15.131  24.129  10.706  1.00 98.91           H  
ATOM   4320  CZ3 TRP A 293      15.019  21.572  12.973  1.00 98.91           C  
ATOM   4321  HZ3 TRP A 293      15.639  21.070  13.702  1.00 98.91           H  
ATOM   4322  N   ARG A 294      10.759  20.779  14.939  1.00 98.50           N  
ATOM   4323  H   ARG A 294      10.680  19.788  14.757  1.00 98.50           H  
ATOM   4324  CA  ARG A 294      11.554  21.214  16.086  1.00 98.50           C  
ATOM   4325  HA  ARG A 294      12.086  22.115  15.779  1.00 98.50           H  
ATOM   4326  C   ARG A 294      12.586  20.155  16.461  1.00 98.50           C  
ATOM   4327  CB  ARG A 294      10.618  21.567  17.255  1.00 98.50           C  
ATOM   4328  HB2 ARG A 294       9.742  22.086  16.866  1.00 98.50           H  
ATOM   4329  HB3 ARG A 294      10.280  20.653  17.744  1.00 98.50           H  
ATOM   4330  O   ARG A 294      12.310  18.960  16.374  1.00 98.50           O  
ATOM   4331  CG  ARG A 294      11.305  22.492  18.271  1.00 98.50           C  
ATOM   4332  HG2 ARG A 294      12.188  21.993  18.672  1.00 98.50           H  
ATOM   4333  HG3 ARG A 294      11.625  23.409  17.776  1.00 98.50           H  
ATOM   4334  CD  ARG A 294      10.385  22.843  19.446  1.00 98.50           C  
ATOM   4335  HD2 ARG A 294      10.981  23.350  20.204  1.00 98.50           H  
ATOM   4336  HD3 ARG A 294      10.016  21.911  19.873  1.00 98.50           H  
ATOM   4337  NE  ARG A 294       9.248  23.721  19.073  1.00 98.50           N  
ATOM   4338  HE  ARG A 294       9.330  24.288  18.242  1.00 98.50           H  
ATOM   4339  NH1 ARG A 294       7.914  23.108  20.816  1.00 98.50           N  
ATOM   4340 HH11 ARG A 294       8.571  22.396  21.101  1.00 98.50           H  
ATOM   4341 HH12 ARG A 294       6.981  23.135  21.201  1.00 98.50           H  
ATOM   4342  NH2 ARG A 294       7.143  24.628  19.424  1.00 98.50           N  
ATOM   4343 HH21 ARG A 294       6.290  24.582  19.962  1.00 98.50           H  
ATOM   4344 HH22 ARG A 294       7.162  25.267  18.642  1.00 98.50           H  
ATOM   4345  CZ  ARG A 294       8.116  23.826  19.756  1.00 98.50           C  
ATOM   4346  N   ASN A 295      13.762  20.573  16.916  1.00 98.17           N  
ATOM   4347  H   ASN A 295      13.944  21.567  16.914  1.00 98.17           H  
ATOM   4348  CA  ASN A 295      14.808  19.671  17.400  1.00 98.17           C  
ATOM   4349  HA  ASN A 295      14.404  18.660  17.463  1.00 98.17           H  
ATOM   4350  C   ASN A 295      15.277  20.004  18.823  1.00 98.17           C  
ATOM   4351  CB  ASN A 295      15.954  19.633  16.373  1.00 98.17           C  
ATOM   4352  HB2 ASN A 295      15.535  19.468  15.381  1.00 98.17           H  
ATOM   4353  HB3 ASN A 295      16.599  18.782  16.590  1.00 98.17           H  
ATOM   4354  O   ASN A 295      14.906  21.022  19.404  1.00 98.17           O  
ATOM   4355  CG  ASN A 295      16.821  20.880  16.341  1.00 98.17           C  
ATOM   4356  ND2 ASN A 295      17.703  20.968  15.375  1.00 98.17           N  
ATOM   4357 HD21 ASN A 295      18.264  21.807  15.338  1.00 98.17           H  
ATOM   4358 HD22 ASN A 295      17.741  20.262  14.654  1.00 98.17           H  
ATOM   4359  OD1 ASN A 295      16.783  21.748  17.198  1.00 98.17           O  
ATOM   4360  N   GLN A 296      16.135  19.144  19.371  1.00 96.49           N  
ATOM   4361  H   GLN A 296      16.293  18.282  18.869  1.00 96.49           H  
ATOM   4362  CA  GLN A 296      16.665  19.251  20.734  1.00 96.49           C  
ATOM   4363  HA  GLN A 296      15.835  19.132  21.430  1.00 96.49           H  
ATOM   4364  C   GLN A 296      17.330  20.599  21.074  1.00 96.49           C  
ATOM   4365  CB  GLN A 296      17.658  18.089  20.933  1.00 96.49           C  
ATOM   4366  HB2 GLN A 296      18.454  18.161  20.192  1.00 96.49           H  
ATOM   4367  HB3 GLN A 296      17.128  17.149  20.780  1.00 96.49           H  
ATOM   4368  O   GLN A 296      17.340  20.985  22.241  1.00 96.49           O  
ATOM   4369  CG  GLN A 296      18.286  18.085  22.337  1.00 96.49           C  
ATOM   4370  HG2 GLN A 296      18.936  18.953  22.445  1.00 96.49           H  
ATOM   4371  HG3 GLN A 296      17.496  18.166  23.082  1.00 96.49           H  
ATOM   4372  CD  GLN A 296      19.132  16.858  22.655  1.00 96.49           C  
ATOM   4373  NE2 GLN A 296      19.569  16.738  23.889  1.00 96.49           N  
ATOM   4374 HE21 GLN A 296      19.337  17.447  24.571  1.00 96.49           H  
ATOM   4375 HE22 GLN A 296      20.133  15.932  24.118  1.00 96.49           H  
ATOM   4376  OE1 GLN A 296      19.443  16.001  21.834  1.00 96.49           O  
ATOM   4377  N   VAL A 297      17.911  21.308  20.098  1.00 92.94           N  
ATOM   4378  H   VAL A 297      17.769  21.015  19.141  1.00 92.94           H  
ATOM   4379  CA  VAL A 297      18.573  22.609  20.329  1.00 92.94           C  
ATOM   4380  HA  VAL A 297      18.884  22.648  21.373  1.00 92.94           H  
ATOM   4381  C   VAL A 297      17.619  23.797  20.177  1.00 92.94           C  
ATOM   4382  CB  VAL A 297      19.863  22.777  19.498  1.00 92.94           C  
ATOM   4383  HB  VAL A 297      20.276  23.767  19.688  1.00 92.94           H  
ATOM   4384  O   VAL A 297      18.053  24.944  20.236  1.00 92.94           O  
ATOM   4385  CG1 VAL A 297      20.924  21.759  19.935  1.00 92.94           C  
ATOM   4386 HG11 VAL A 297      20.585  20.744  19.731  1.00 92.94           H  
ATOM   4387 HG12 VAL A 297      21.118  21.868  21.002  1.00 92.94           H  
ATOM   4388 HG13 VAL A 297      21.851  21.943  19.391  1.00 92.94           H  
ATOM   4389  CG2 VAL A 297      19.647  22.633  17.989  1.00 92.94           C  
ATOM   4390 HG21 VAL A 297      20.574  22.863  17.465  1.00 92.94           H  
ATOM   4391 HG22 VAL A 297      19.345  21.615  17.743  1.00 92.94           H  
ATOM   4392 HG23 VAL A 297      18.882  23.337  17.659  1.00 92.94           H  
ATOM   4393  N   GLY A 298      16.321  23.536  19.997  1.00 86.94           N  
ATOM   4394  H   GLY A 298      16.023  22.573  19.938  1.00 86.94           H  
ATOM   4395  CA  GLY A 298      15.290  24.560  19.848  1.00 86.94           C  
ATOM   4396  HA2 GLY A 298      15.463  25.358  20.569  1.00 86.94           H  
ATOM   4397  HA3 GLY A 298      14.320  24.108  20.056  1.00 86.94           H  
ATOM   4398  C   GLY A 298      15.224  25.183  18.454  1.00 86.94           C  
ATOM   4399  O   GLY A 298      14.500  26.158  18.273  1.00 86.94           O  
ATOM   4400  N   ALA A 299      15.947  24.640  17.468  1.00 93.92           N  
ATOM   4401  H   ALA A 299      16.430  23.771  17.650  1.00 93.92           H  
ATOM   4402  CA  ALA A 299      15.754  25.030  16.077  1.00 93.92           C  
ATOM   4403  HA  ALA A 299      15.671  26.116  16.031  1.00 93.92           H  
ATOM   4404  C   ALA A 299      14.445  24.432  15.552  1.00 93.92           C  
ATOM   4405  CB  ALA A 299      16.961  24.613  15.232  1.00 93.92           C  
ATOM   4406  HB1 ALA A 299      16.849  25.006  14.222  1.00 93.92           H  
ATOM   4407  HB2 ALA A 299      17.016  23.526  15.180  1.00 93.92           H  
ATOM   4408  HB3 ALA A 299      17.876  25.011  15.670  1.00 93.92           H  
ATOM   4409  O   ALA A 299      14.035  23.350  15.984  1.00 93.92           O  
ATOM   4410  N   GLY A 300      13.796  25.140  14.635  1.00 96.03           N  
ATOM   4411  H   GLY A 300      14.147  26.044  14.351  1.00 96.03           H  
ATOM   4412  CA  GLY A 300      12.497  24.757  14.112  1.00 96.03           C  
ATOM   4413  HA2 GLY A 300      11.878  24.406  14.938  1.00 96.03           H  
ATOM   4414  HA3 GLY A 300      12.609  23.949  13.390  1.00 96.03           H  
ATOM   4415  C   GLY A 300      11.770  25.919  13.457  1.00 96.03           C  
ATOM   4416  O   GLY A 300      12.213  27.065  13.525  1.00 96.03           O  
ATOM   4417  N   GLU A 301      10.631  25.616  12.851  1.00 96.64           N  
ATOM   4418  H   GLU A 301      10.316  24.657  12.875  1.00 96.64           H  
ATOM   4419  CA  GLU A 301       9.703  26.614  12.328  1.00 96.64           C  
ATOM   4420  HA  GLU A 301       9.691  27.463  13.012  1.00 96.64           H  
ATOM   4421  C   GLU A 301       8.281  26.053  12.258  1.00 96.64           C  
ATOM   4422  CB  GLU A 301      10.161  27.134  10.951  1.00 96.64           C  
ATOM   4423  HB2 GLU A 301      11.193  27.477  11.023  1.00 96.64           H  
ATOM   4424  HB3 GLU A 301       9.541  27.993  10.694  1.00 96.64           H  
ATOM   4425  O   GLU A 301       8.076  24.839  12.287  1.00 96.64           O  
ATOM   4426  CG  GLU A 301      10.053  26.093   9.827  1.00 96.64           C  
ATOM   4427  HG2 GLU A 301      10.627  25.211  10.112  1.00 96.64           H  
ATOM   4428  HG3 GLU A 301       9.011  25.793   9.713  1.00 96.64           H  
ATOM   4429  CD  GLU A 301      10.557  26.605   8.472  1.00 96.64           C  
ATOM   4430  OE1 GLU A 301      10.771  25.737   7.595  1.00 96.64           O  
ATOM   4431  OE2 GLU A 301      10.676  27.838   8.302  1.00 96.64           O  
ATOM   4432  N   VAL A 302       7.309  26.953  12.118  1.00 98.04           N  
ATOM   4433  H   VAL A 302       7.575  27.927  12.098  1.00 98.04           H  
ATOM   4434  CA  VAL A 302       5.936  26.646  11.709  1.00 98.04           C  
ATOM   4435  HA  VAL A 302       5.868  25.598  11.416  1.00 98.04           H  
ATOM   4436  C   VAL A 302       5.625  27.506  10.490  1.00 98.04           C  
ATOM   4437  CB  VAL A 302       4.932  26.888  12.853  1.00 98.04           C  
ATOM   4438  HB  VAL A 302       5.042  27.907  13.223  1.00 98.04           H  
ATOM   4439  O   VAL A 302       5.764  28.733  10.533  1.00 98.04           O  
ATOM   4440  CG1 VAL A 302       3.483  26.692  12.389  1.00 98.04           C  
ATOM   4441 HG11 VAL A 302       3.220  27.418  11.619  1.00 98.04           H  
ATOM   4442 HG12 VAL A 302       3.367  25.684  11.991  1.00 98.04           H  
ATOM   4443 HG13 VAL A 302       2.808  26.820  13.235  1.00 98.04           H  
ATOM   4444  CG2 VAL A 302       5.180  25.907  14.001  1.00 98.04           C  
ATOM   4445 HG21 VAL A 302       5.062  24.885  13.641  1.00 98.04           H  
ATOM   4446 HG22 VAL A 302       4.473  26.092  14.810  1.00 98.04           H  
ATOM   4447 HG23 VAL A 302       6.187  26.036  14.400  1.00 98.04           H  
ATOM   4448  N   ALA A 303       5.197  26.881   9.399  1.00 96.98           N  
ATOM   4449  H   ALA A 303       5.042  25.884   9.443  1.00 96.98           H  
ATOM   4450  CA  ALA A 303       4.992  27.537   8.114  1.00 96.98           C  
ATOM   4451  HA  ALA A 303       4.796  28.596   8.281  1.00 96.98           H  
ATOM   4452  C   ALA A 303       3.776  26.969   7.367  1.00 96.98           C  
ATOM   4453  CB  ALA A 303       6.287  27.425   7.298  1.00 96.98           C  
ATOM   4454  HB1 ALA A 303       7.111  27.888   7.840  1.00 96.98           H  
ATOM   4455  HB2 ALA A 303       6.529  26.375   7.130  1.00 96.98           H  
ATOM   4456  HB3 ALA A 303       6.176  27.928   6.338  1.00 96.98           H  
ATOM   4457  O   ALA A 303       3.265  25.894   7.680  1.00 96.98           O  
ATOM   4458  N   ILE A 304       3.302  27.729   6.379  1.00 95.08           N  
ATOM   4459  H   ILE A 304       3.820  28.563   6.141  1.00 95.08           H  
ATOM   4460  CA  ILE A 304       2.140  27.374   5.550  1.00 95.08           C  
ATOM   4461  HA  ILE A 304       1.887  26.325   5.702  1.00 95.08           H  
ATOM   4462  C   ILE A 304       2.515  27.528   4.080  1.00 95.08           C  
ATOM   4463  CB  ILE A 304       0.899  28.224   5.919  1.00 95.08           C  
ATOM   4464  HB  ILE A 304       1.116  29.271   5.708  1.00 95.08           H  
ATOM   4465  O   ILE A 304       2.504  26.565   3.326  1.00 95.08           O  
ATOM   4466  CG1 ILE A 304       0.573  28.108   7.426  1.00 95.08           C  
ATOM   4467 HG12 ILE A 304       0.418  27.061   7.689  1.00 95.08           H  
ATOM   4468 HG13 ILE A 304       1.421  28.473   8.005  1.00 95.08           H  
ATOM   4469  CG2 ILE A 304      -0.295  27.802   5.041  1.00 95.08           C  
ATOM   4470 HG21 ILE A 304      -1.163  28.431   5.240  1.00 95.08           H  
ATOM   4471 HG22 ILE A 304      -0.063  27.924   3.983  1.00 95.08           H  
ATOM   4472 HG23 ILE A 304      -0.550  26.759   5.227  1.00 95.08           H  
ATOM   4473  CD1 ILE A 304      -0.639  28.932   7.867  1.00 95.08           C  
ATOM   4474 HD11 ILE A 304      -0.717  28.911   8.954  1.00 95.08           H  
ATOM   4475 HD12 ILE A 304      -0.514  29.961   7.528  1.00 95.08           H  
ATOM   4476 HD13 ILE A 304      -1.561  28.527   7.450  1.00 95.08           H  
ATOM   4477  N   PHE A 305       2.921  28.729   3.681  1.00 92.30           N  
ATOM   4478  H   PHE A 305       2.903  29.495   4.339  1.00 92.30           H  
ATOM   4479  CA  PHE A 305       3.283  29.034   2.299  1.00 92.30           C  
ATOM   4480  HA  PHE A 305       2.766  28.340   1.635  1.00 92.30           H  
ATOM   4481  C   PHE A 305       4.783  28.836   2.042  1.00 92.30           C  
ATOM   4482  CB  PHE A 305       2.758  30.438   1.967  1.00 92.30           C  
ATOM   4483  HB2 PHE A 305       3.312  31.175   2.549  1.00 92.30           H  
ATOM   4484  HB3 PHE A 305       2.931  30.646   0.911  1.00 92.30           H  
ATOM   4485  O   PHE A 305       5.552  28.570   2.977  1.00 92.30           O  
ATOM   4486  CG  PHE A 305       1.270  30.568   2.251  1.00 92.30           C  
ATOM   4487  CD1 PHE A 305       0.352  29.842   1.470  1.00 92.30           C  
ATOM   4488  HD1 PHE A 305       0.691  29.245   0.637  1.00 92.30           H  
ATOM   4489  CD2 PHE A 305       0.809  31.326   3.347  1.00 92.30           C  
ATOM   4490  HD2 PHE A 305       1.505  31.874   3.964  1.00 92.30           H  
ATOM   4491  CE1 PHE A 305      -1.015  29.868   1.787  1.00 92.30           C  
ATOM   4492  HE1 PHE A 305      -1.710  29.301   1.186  1.00 92.30           H  
ATOM   4493  CE2 PHE A 305      -0.562  31.351   3.662  1.00 92.30           C  
ATOM   4494  HE2 PHE A 305      -0.911  31.924   4.509  1.00 92.30           H  
ATOM   4495  CZ  PHE A 305      -1.473  30.615   2.884  1.00 92.30           C  
ATOM   4496  HZ  PHE A 305      -2.527  30.613   3.120  1.00 92.30           H  
ATOM   4497  N   ALA A 306       5.165  28.901   0.766  1.00 85.37           N  
ATOM   4498  H   ALA A 306       4.462  29.082   0.064  1.00 85.37           H  
ATOM   4499  CA  ALA A 306       6.557  29.015   0.329  1.00 85.37           C  
ATOM   4500  HA  ALA A 306       7.171  28.304   0.882  1.00 85.37           H  
ATOM   4501  C   ALA A 306       7.151  30.404   0.627  1.00 85.37           C  
ATOM   4502  CB  ALA A 306       6.631  28.658  -1.164  1.00 85.37           C  
ATOM   4503  HB1 ALA A 306       6.081  29.396  -1.748  1.00 85.37           H  
ATOM   4504  HB2 ALA A 306       6.213  27.667  -1.341  1.00 85.37           H  
ATOM   4505  HB3 ALA A 306       7.674  28.665  -1.480  1.00 85.37           H  
ATOM   4506  O   ALA A 306       6.368  31.389   0.705  1.00 85.37           O  
ATOM   4507  OXT ALA A 306       8.392  30.441   0.761  1.00 85.37           O  
TER    4508      ALA A 306                                                       
ATOM   4508  N   MET B   1      10.641  -8.814 -29.366  1.00 93.30           N  
ATOM   4509  H   MET B   1       9.857  -9.157 -29.901  1.00 93.30           H  
ATOM   4510  H2  MET B   1      10.398  -7.911 -28.985  1.00 93.30           H  
ATOM   4511  H3  MET B   1      11.455  -8.739 -29.959  1.00 93.30           H  
ATOM   4512  CA  MET B   1      10.897  -9.737 -28.246  1.00 93.30           C  
ATOM   4513  HA  MET B   1      10.963 -10.761 -28.613  1.00 93.30           H  
ATOM   4514  C   MET B   1       9.714  -9.635 -27.316  1.00 93.30           C  
ATOM   4515  CB  MET B   1      12.208  -9.408 -27.528  1.00 93.30           C  
ATOM   4516  HB2 MET B   1      12.139  -8.427 -27.057  1.00 93.30           H  
ATOM   4517  HB3 MET B   1      13.012  -9.386 -28.264  1.00 93.30           H  
ATOM   4518  O   MET B   1       9.271  -8.522 -27.091  1.00 93.30           O  
ATOM   4519  CG  MET B   1      12.542 -10.457 -26.465  1.00 93.30           C  
ATOM   4520  HG2 MET B   1      11.768 -10.444 -25.698  1.00 93.30           H  
ATOM   4521  HG3 MET B   1      12.558 -11.448 -26.919  1.00 93.30           H  
ATOM   4522  SD  MET B   1      14.123 -10.169 -25.644  1.00 93.30           S  
ATOM   4523  CE  MET B   1      15.317 -10.651 -26.919  1.00 93.30           C  
ATOM   4524  HE1 MET B   1      15.139 -11.685 -27.216  1.00 93.30           H  
ATOM   4525  HE2 MET B   1      16.322 -10.567 -26.506  1.00 93.30           H  
ATOM   4526  HE3 MET B   1      15.231  -9.992 -27.783  1.00 93.30           H  
ATOM   4527  N   TYR B   2       9.191 -10.755 -26.839  1.00 98.29           N  
ATOM   4528  H   TYR B   2       9.590 -11.653 -27.069  1.00 98.29           H  
ATOM   4529  CA  TYR B   2       8.170 -10.775 -25.799  1.00 98.29           C  
ATOM   4530  HA  TYR B   2       8.262  -9.869 -25.201  1.00 98.29           H  
ATOM   4531  C   TYR B   2       8.421 -11.965 -24.877  1.00 98.29           C  
ATOM   4532  CB  TYR B   2       6.760 -10.804 -26.409  1.00 98.29           C  
ATOM   4533  HB2 TYR B   2       6.028 -10.816 -25.602  1.00 98.29           H  
ATOM   4534  HB3 TYR B   2       6.604  -9.875 -26.958  1.00 98.29           H  
ATOM   4535  O   TYR B   2       8.952 -12.994 -25.316  1.00 98.29           O  
ATOM   4536  CG  TYR B   2       6.483 -11.976 -27.331  1.00 98.29           C  
ATOM   4537  CD1 TYR B   2       6.534 -11.798 -28.727  1.00 98.29           C  
ATOM   4538  HD1 TYR B   2       6.748 -10.821 -29.134  1.00 98.29           H  
ATOM   4539  CD2 TYR B   2       6.148 -13.234 -26.795  1.00 98.29           C  
ATOM   4540  HD2 TYR B   2       6.072 -13.369 -25.726  1.00 98.29           H  
ATOM   4541  CE1 TYR B   2       6.270 -12.878 -29.590  1.00 98.29           C  
ATOM   4542  HE1 TYR B   2       6.286 -12.734 -30.660  1.00 98.29           H  
ATOM   4543  CE2 TYR B   2       5.885 -14.313 -27.655  1.00 98.29           C  
ATOM   4544  HE2 TYR B   2       5.592 -15.273 -27.256  1.00 98.29           H  
ATOM   4545  OH  TYR B   2       5.728 -15.203 -29.866  1.00 98.29           O  
ATOM   4546  HH  TYR B   2       5.709 -14.968 -30.797  1.00 98.29           H  
ATOM   4547  CZ  TYR B   2       5.956 -14.143 -29.050  1.00 98.29           C  
ATOM   4548  N   THR B   3       8.037 -11.809 -23.618  1.00 98.86           N  
ATOM   4549  H   THR B   3       7.561 -10.955 -23.366  1.00 98.86           H  
ATOM   4550  CA  THR B   3       8.251 -12.790 -22.554  1.00 98.86           C  
ATOM   4551  HA  THR B   3       8.249 -13.796 -22.974  1.00 98.86           H  
ATOM   4552  C   THR B   3       7.111 -12.688 -21.552  1.00 98.86           C  
ATOM   4553  CB  THR B   3       9.596 -12.555 -21.843  1.00 98.86           C  
ATOM   4554  HB  THR B   3       9.590 -11.581 -21.354  1.00 98.86           H  
ATOM   4555  O   THR B   3       6.650 -11.588 -21.263  1.00 98.86           O  
ATOM   4556  CG2 THR B   3       9.898 -13.635 -20.813  1.00 98.86           C  
ATOM   4557 HG21 THR B   3      10.940 -13.539 -20.506  1.00 98.86           H  
ATOM   4558 HG22 THR B   3       9.261 -13.515 -19.938  1.00 98.86           H  
ATOM   4559 HG23 THR B   3       9.742 -14.625 -21.240  1.00 98.86           H  
ATOM   4560  OG1 THR B   3      10.680 -12.601 -22.749  1.00 98.86           O  
ATOM   4561  HG1 THR B   3      11.474 -12.470 -22.227  1.00 98.86           H  
ATOM   4562  N   ILE B   4       6.670 -13.817 -21.010  1.00 98.94           N  
ATOM   4563  H   ILE B   4       7.078 -14.693 -21.305  1.00 98.94           H  
ATOM   4564  CA  ILE B   4       5.727 -13.880 -19.895  1.00 98.94           C  
ATOM   4565  HA  ILE B   4       5.659 -12.889 -19.445  1.00 98.94           H  
ATOM   4566  C   ILE B   4       6.260 -14.826 -18.825  1.00 98.94           C  
ATOM   4567  CB  ILE B   4       4.314 -14.267 -20.383  1.00 98.94           C  
ATOM   4568  HB  ILE B   4       4.040 -13.550 -21.157  1.00 98.94           H  
ATOM   4569  O   ILE B   4       6.809 -15.877 -19.153  1.00 98.94           O  
ATOM   4570  CG1 ILE B   4       3.300 -14.104 -19.233  1.00 98.94           C  
ATOM   4571 HG12 ILE B   4       3.442 -13.127 -18.771  1.00 98.94           H  
ATOM   4572 HG13 ILE B   4       3.463 -14.869 -18.474  1.00 98.94           H  
ATOM   4573  CG2 ILE B   4       4.254 -15.674 -21.012  1.00 98.94           C  
ATOM   4574 HG21 ILE B   4       5.006 -15.772 -21.795  1.00 98.94           H  
ATOM   4575 HG22 ILE B   4       3.274 -15.844 -21.458  1.00 98.94           H  
ATOM   4576 HG23 ILE B   4       4.428 -16.437 -20.253  1.00 98.94           H  
ATOM   4577  CD1 ILE B   4       1.847 -14.178 -19.692  1.00 98.94           C  
ATOM   4578 HD11 ILE B   4       1.197 -13.899 -18.863  1.00 98.94           H  
ATOM   4579 HD12 ILE B   4       1.607 -15.195 -20.001  1.00 98.94           H  
ATOM   4580 HD13 ILE B   4       1.682 -13.486 -20.519  1.00 98.94           H  
ATOM   4581  N   ALA B   5       6.078 -14.470 -17.561  1.00 98.97           N  
ATOM   4582  H   ALA B   5       5.633 -13.583 -17.373  1.00 98.97           H  
ATOM   4583  CA  ALA B   5       6.239 -15.367 -16.426  1.00 98.97           C  
ATOM   4584  HA  ALA B   5       6.343 -16.390 -16.788  1.00 98.97           H  
ATOM   4585  C   ALA B   5       4.978 -15.327 -15.560  1.00 98.97           C  
ATOM   4586  CB  ALA B   5       7.512 -15.009 -15.653  1.00 98.97           C  
ATOM   4587  HB1 ALA B   5       8.369 -15.048 -16.326  1.00 98.97           H  
ATOM   4588  HB2 ALA B   5       7.663 -15.720 -14.842  1.00 98.97           H  
ATOM   4589  HB3 ALA B   5       7.433 -14.005 -15.236  1.00 98.97           H  
ATOM   4590  O   ALA B   5       4.290 -14.307 -15.513  1.00 98.97           O  
ATOM   4591  N   ILE B   6       4.687 -16.432 -14.878  1.00 98.95           N  
ATOM   4592  H   ILE B   6       5.312 -17.221 -14.964  1.00 98.95           H  
ATOM   4593  CA  ILE B   6       3.556 -16.582 -13.962  1.00 98.95           C  
ATOM   4594  HA  ILE B   6       3.203 -15.587 -13.688  1.00 98.95           H  
ATOM   4595  C   ILE B   6       3.981 -17.283 -12.669  1.00 98.95           C  
ATOM   4596  CB  ILE B   6       2.374 -17.332 -14.615  1.00 98.95           C  
ATOM   4597  HB  ILE B   6       1.559 -17.324 -13.892  1.00 98.95           H  
ATOM   4598  O   ILE B   6       4.945 -18.057 -12.657  1.00 98.95           O  
ATOM   4599  CG1 ILE B   6       2.725 -18.805 -14.919  1.00 98.95           C  
ATOM   4600 HG12 ILE B   6       3.238 -19.262 -14.073  1.00 98.95           H  
ATOM   4601 HG13 ILE B   6       3.393 -18.856 -15.779  1.00 98.95           H  
ATOM   4602  CG2 ILE B   6       1.870 -16.607 -15.876  1.00 98.95           C  
ATOM   4603 HG21 ILE B   6       2.614 -16.658 -16.672  1.00 98.95           H  
ATOM   4604 HG22 ILE B   6       1.672 -15.562 -15.640  1.00 98.95           H  
ATOM   4605 HG23 ILE B   6       0.946 -17.066 -16.225  1.00 98.95           H  
ATOM   4606  CD1 ILE B   6       1.491 -19.668 -15.162  1.00 98.95           C  
ATOM   4607 HD11 ILE B   6       1.805 -20.707 -15.254  1.00 98.95           H  
ATOM   4608 HD12 ILE B   6       0.802 -19.581 -14.322  1.00 98.95           H  
ATOM   4609 HD13 ILE B   6       0.992 -19.359 -16.081  1.00 98.95           H  
ATOM   4610  N   HIS B   7       3.207 -17.084 -11.603  1.00 98.65           N  
ATOM   4611  H   HIS B   7       2.452 -16.417 -11.680  1.00 98.65           H  
ATOM   4612  CA  HIS B   7       3.237 -17.937 -10.421  1.00 98.65           C  
ATOM   4613  HA  HIS B   7       3.719 -18.870 -10.711  1.00 98.65           H  
ATOM   4614  C   HIS B   7       1.831 -18.300  -9.946  1.00 98.65           C  
ATOM   4615  CB  HIS B   7       4.071 -17.329  -9.283  1.00 98.65           C  
ATOM   4616  HB2 HIS B   7       4.182 -18.070  -8.492  1.00 98.65           H  
ATOM   4617  HB3 HIS B   7       5.070 -17.114  -9.661  1.00 98.65           H  
ATOM   4618  O   HIS B   7       0.892 -17.518 -10.055  1.00 98.65           O  
ATOM   4619  CG  HIS B   7       3.491 -16.078  -8.671  1.00 98.65           C  
ATOM   4620  CD2 HIS B   7       3.989 -14.818  -8.827  1.00 98.65           C  
ATOM   4621  HD2 HIS B   7       4.874 -14.557  -9.387  1.00 98.65           H  
ATOM   4622  ND1 HIS B   7       2.430 -15.972  -7.794  1.00 98.65           N  
ATOM   4623  HD1 HIS B   7       1.795 -16.688  -7.471  1.00 98.65           H  
ATOM   4624  CE1 HIS B   7       2.290 -14.679  -7.462  1.00 98.65           C  
ATOM   4625  HE1 HIS B   7       1.536 -14.271  -6.804  1.00 98.65           H  
ATOM   4626  NE2 HIS B   7       3.224 -13.946  -8.065  1.00 98.65           N  
ATOM   4627  N   GLY B   8       1.712 -19.490  -9.363  1.00 96.83           N  
ATOM   4628  H   GLY B   8       2.546 -20.058  -9.329  1.00 96.83           H  
ATOM   4629  CA  GLY B   8       0.526 -19.996  -8.670  1.00 96.83           C  
ATOM   4630  HA2 GLY B   8       0.340 -21.021  -8.990  1.00 96.83           H  
ATOM   4631  HA3 GLY B   8      -0.343 -19.396  -8.942  1.00 96.83           H  
ATOM   4632  C   GLY B   8       0.665 -19.983  -7.143  1.00 96.83           C  
ATOM   4633  O   GLY B   8      -0.116 -20.631  -6.453  1.00 96.83           O  
ATOM   4634  N   GLY B   9       1.686 -19.301  -6.620  1.00 94.02           N  
ATOM   4635  H   GLY B   9       2.322 -18.848  -7.260  1.00 94.02           H  
ATOM   4636  CA  GLY B   9       1.938 -19.154  -5.188  1.00 94.02           C  
ATOM   4637  HA2 GLY B   9       2.145 -18.101  -4.999  1.00 94.02           H  
ATOM   4638  HA3 GLY B   9       1.048 -19.420  -4.617  1.00 94.02           H  
ATOM   4639  C   GLY B   9       3.111 -19.989  -4.673  1.00 94.02           C  
ATOM   4640  O   GLY B   9       3.480 -21.016  -5.245  1.00 94.02           O  
ATOM   4641  N   SER B  10       3.702 -19.525  -3.572  1.00 88.40           N  
ATOM   4642  H   SER B  10       3.383 -18.637  -3.212  1.00 88.40           H  
ATOM   4643  CA  SER B  10       4.851 -20.141  -2.885  1.00 88.40           C  
ATOM   4644  HA  SER B  10       5.435 -20.715  -3.605  1.00 88.40           H  
ATOM   4645  C   SER B  10       4.465 -21.117  -1.761  1.00 88.40           C  
ATOM   4646  CB  SER B  10       5.762 -19.034  -2.359  1.00 88.40           C  
ATOM   4647  HB2 SER B  10       6.611 -19.475  -1.837  1.00 88.40           H  
ATOM   4648  HB3 SER B  10       6.134 -18.445  -3.197  1.00 88.40           H  
ATOM   4649  O   SER B  10       5.309 -21.808  -1.200  1.00 88.40           O  
ATOM   4650  OG  SER B  10       5.042 -18.198  -1.470  1.00 88.40           O  
ATOM   4651  HG  SER B  10       5.213 -18.516  -0.580  1.00 88.40           H  
ATOM   4652  N   GLY B  11       3.180 -21.203  -1.405  1.00 78.56           N  
ATOM   4653  H   GLY B  11       2.505 -20.627  -1.888  1.00 78.56           H  
ATOM   4654  CA  GLY B  11       2.661 -22.230  -0.498  1.00 78.56           C  
ATOM   4655  HA2 GLY B  11       3.367 -22.418   0.312  1.00 78.56           H  
ATOM   4656  HA3 GLY B  11       1.719 -21.895  -0.064  1.00 78.56           H  
ATOM   4657  C   GLY B  11       2.399 -23.533  -1.244  1.00 78.56           C  
ATOM   4658  O   GLY B  11       1.251 -23.872  -1.519  1.00 78.56           O  
ATOM   4659  N   THR B  12       3.446 -24.249  -1.649  1.00 71.71           N  
ATOM   4660  H   THR B  12       4.372 -23.924  -1.409  1.00 71.71           H  
ATOM   4661  CA  THR B  12       3.276 -25.522  -2.374  1.00 71.71           C  
ATOM   4662  HA  THR B  12       2.463 -25.387  -3.087  1.00 71.71           H  
ATOM   4663  C   THR B  12       2.835 -26.655  -1.443  1.00 71.71           C  
ATOM   4664  CB  THR B  12       4.509 -25.909  -3.207  1.00 71.71           C  
ATOM   4665  HB  THR B  12       4.334 -26.880  -3.668  1.00 71.71           H  
ATOM   4666  O   THR B  12       3.049 -26.603  -0.230  1.00 71.71           O  
ATOM   4667  CG2 THR B  12       4.781 -24.892  -4.316  1.00 71.71           C  
ATOM   4668 HG21 THR B  12       5.680 -25.183  -4.859  1.00 71.71           H  
ATOM   4669 HG22 THR B  12       3.946 -24.879  -5.016  1.00 71.71           H  
ATOM   4670 HG23 THR B  12       4.912 -23.893  -3.900  1.00 71.71           H  
ATOM   4671  OG1 THR B  12       5.676 -25.985  -2.429  1.00 71.71           O  
ATOM   4672  HG1 THR B  12       5.938 -25.096  -2.179  1.00 71.71           H  
ATOM   4673  N   ILE B  13       2.199 -27.693  -2.005  1.00 75.82           N  
ATOM   4674  H   ILE B  13       2.092 -27.705  -3.009  1.00 75.82           H  
ATOM   4675  CA  ILE B  13       2.139 -28.985  -1.305  1.00 75.82           C  
ATOM   4676  HA  ILE B  13       1.706 -28.838  -0.315  1.00 75.82           H  
ATOM   4677  C   ILE B  13       3.582 -29.451  -1.147  1.00 75.82           C  
ATOM   4678  CB  ILE B  13       1.318 -30.057  -2.064  1.00 75.82           C  
ATOM   4679  HB  ILE B  13       1.766 -30.218  -3.044  1.00 75.82           H  
ATOM   4680  O   ILE B  13       4.343 -29.373  -2.113  1.00 75.82           O  
ATOM   4681  CG1 ILE B  13      -0.140 -29.613  -2.255  1.00 75.82           C  
ATOM   4682 HG12 ILE B  13      -0.591 -29.511  -1.268  1.00 75.82           H  
ATOM   4683 HG13 ILE B  13      -0.144 -28.655  -2.775  1.00 75.82           H  
ATOM   4684  CG2 ILE B  13       1.329 -31.386  -1.282  1.00 75.82           C  
ATOM   4685 HG21 ILE B  13       0.925 -31.246  -0.280  1.00 75.82           H  
ATOM   4686 HG22 ILE B  13       2.345 -31.773  -1.201  1.00 75.82           H  
ATOM   4687 HG23 ILE B  13       0.749 -32.151  -1.798  1.00 75.82           H  
ATOM   4688  CD1 ILE B  13      -1.027 -30.559  -3.066  1.00 75.82           C  
ATOM   4689 HD11 ILE B  13      -0.535 -30.814  -4.004  1.00 75.82           H  
ATOM   4690 HD12 ILE B  13      -1.234 -31.470  -2.505  1.00 75.82           H  
ATOM   4691 HD13 ILE B  13      -1.978 -30.068  -3.275  1.00 75.82           H  
ATOM   4692  N   SER B  14       3.942 -29.948   0.037  1.00 83.25           N  
ATOM   4693  H   SER B  14       3.273 -29.989   0.793  1.00 83.25           H  
ATOM   4694  CA  SER B  14       5.295 -30.449   0.260  1.00 83.25           C  
ATOM   4695  HA  SER B  14       5.981 -29.612   0.129  1.00 83.25           H  
ATOM   4696  C   SER B  14       5.655 -31.523  -0.764  1.00 83.25           C  
ATOM   4697  CB  SER B  14       5.489 -30.972   1.687  1.00 83.25           C  
ATOM   4698  HB2 SER B  14       6.553 -31.135   1.853  1.00 83.25           H  
ATOM   4699  HB3 SER B  14       5.145 -30.226   2.403  1.00 83.25           H  
ATOM   4700  O   SER B  14       4.818 -32.339  -1.178  1.00 83.25           O  
ATOM   4701  OG  SER B  14       4.809 -32.200   1.896  1.00 83.25           O  
ATOM   4702  HG  SER B  14       3.934 -32.008   2.242  1.00 83.25           H  
ATOM   4703  N   ARG B  15       6.928 -31.572  -1.160  1.00 85.22           N  
ATOM   4704  H   ARG B  15       7.567 -30.902  -0.755  1.00 85.22           H  
ATOM   4705  CA  ARG B  15       7.388 -32.529  -2.181  1.00 85.22           C  
ATOM   4706  HA  ARG B  15       6.811 -32.360  -3.090  1.00 85.22           H  
ATOM   4707  C   ARG B  15       7.135 -33.983  -1.776  1.00 85.22           C  
ATOM   4708  CB  ARG B  15       8.867 -32.259  -2.464  1.00 85.22           C  
ATOM   4709  HB2 ARG B  15       8.992 -31.196  -2.670  1.00 85.22           H  
ATOM   4710  HB3 ARG B  15       9.458 -32.507  -1.582  1.00 85.22           H  
ATOM   4711  O   ARG B  15       6.988 -34.847  -2.632  1.00 85.22           O  
ATOM   4712  CG  ARG B  15       9.376 -33.057  -3.670  1.00 85.22           C  
ATOM   4713  HG2 ARG B  15       8.742 -32.852  -4.533  1.00 85.22           H  
ATOM   4714  HG3 ARG B  15       9.358 -34.125  -3.452  1.00 85.22           H  
ATOM   4715  CD  ARG B  15      10.811 -32.635  -3.981  1.00 85.22           C  
ATOM   4716  HD2 ARG B  15      10.821 -31.557  -4.142  1.00 85.22           H  
ATOM   4717  HD3 ARG B  15      11.443 -32.867  -3.123  1.00 85.22           H  
ATOM   4718  NE  ARG B  15      11.329 -33.318  -5.180  1.00 85.22           N  
ATOM   4719  HE  ARG B  15      10.749 -34.047  -5.569  1.00 85.22           H  
ATOM   4720  NH1 ARG B  15      13.206 -32.017  -5.431  1.00 85.22           N  
ATOM   4721 HH11 ARG B  15      12.935 -31.481  -4.619  1.00 85.22           H  
ATOM   4722 HH12 ARG B  15      13.884 -31.587  -6.045  1.00 85.22           H  
ATOM   4723  NH2 ARG B  15      12.741 -33.588  -6.945  1.00 85.22           N  
ATOM   4724 HH21 ARG B  15      13.552 -33.267  -7.454  1.00 85.22           H  
ATOM   4725 HH22 ARG B  15      12.126 -34.288  -7.334  1.00 85.22           H  
ATOM   4726  CZ  ARG B  15      12.423 -32.978  -5.839  1.00 85.22           C  
ATOM   4727  N   SER B  16       7.086 -34.250  -0.472  1.00 85.24           N  
ATOM   4728  H   SER B  16       7.206 -33.473   0.163  1.00 85.24           H  
ATOM   4729  CA  SER B  16       6.808 -35.574   0.088  1.00 85.24           C  
ATOM   4730  HA  SER B  16       7.327 -36.320  -0.513  1.00 85.24           H  
ATOM   4731  C   SER B  16       5.330 -35.974   0.093  1.00 85.24           C  
ATOM   4732  CB  SER B  16       7.368 -35.651   1.510  1.00 85.24           C  
ATOM   4733  HB2 SER B  16       8.453 -35.566   1.462  1.00 85.24           H  
ATOM   4734  HB3 SER B  16       7.125 -36.621   1.941  1.00 85.24           H  
ATOM   4735  O   SER B  16       5.032 -37.145   0.317  1.00 85.24           O  
ATOM   4736  OG  SER B  16       6.884 -34.624   2.362  1.00 85.24           O  
ATOM   4737  HG  SER B  16       6.091 -34.211   2.013  1.00 85.24           H  
ATOM   4738  N   GLU B  17       4.411 -35.029  -0.107  1.00 84.48           N  
ATOM   4739  H   GLU B  17       4.712 -34.085  -0.300  1.00 84.48           H  
ATOM   4740  CA  GLU B  17       2.964 -35.254   0.022  1.00 84.48           C  
ATOM   4741  HA  GLU B  17       2.764 -36.271   0.357  1.00 84.48           H  
ATOM   4742  C   GLU B  17       2.207 -35.083  -1.289  1.00 84.48           C  
ATOM   4743  CB  GLU B  17       2.390 -34.283   1.055  1.00 84.48           C  
ATOM   4744  HB2 GLU B  17       1.302 -34.346   1.053  1.00 84.48           H  
ATOM   4745  HB3 GLU B  17       2.677 -33.269   0.775  1.00 84.48           H  
ATOM   4746  O   GLU B  17       1.091 -35.588  -1.412  1.00 84.48           O  
ATOM   4747  CG  GLU B  17       2.891 -34.628   2.460  1.00 84.48           C  
ATOM   4748  HG2 GLU B  17       2.455 -35.583   2.755  1.00 84.48           H  
ATOM   4749  HG3 GLU B  17       3.974 -34.753   2.457  1.00 84.48           H  
ATOM   4750  CD  GLU B  17       2.539 -33.568   3.499  1.00 84.48           C  
ATOM   4751  OE1 GLU B  17       2.682 -33.913   4.692  1.00 84.48           O  
ATOM   4752  OE2 GLU B  17       2.209 -32.420   3.134  1.00 84.48           O  
ATOM   4753  N   ILE B  18       2.792 -34.385  -2.264  1.00 88.07           N  
ATOM   4754  H   ILE B  18       3.696 -33.966  -2.097  1.00 88.07           H  
ATOM   4755  CA  ILE B  18       2.152 -34.185  -3.557  1.00 88.07           C  
ATOM   4756  HA  ILE B  18       1.141 -33.835  -3.347  1.00 88.07           H  
ATOM   4757  C   ILE B  18       2.022 -35.519  -4.295  1.00 88.07           C  
ATOM   4758  CB  ILE B  18       2.857 -33.077  -4.365  1.00 88.07           C  
ATOM   4759  HB  ILE B  18       3.014 -32.236  -3.690  1.00 88.07           H  
ATOM   4760  O   ILE B  18       2.989 -36.254  -4.504  1.00 88.07           O  
ATOM   4761  CG1 ILE B  18       1.926 -32.599  -5.498  1.00 88.07           C  
ATOM   4762 HG12 ILE B  18       0.931 -32.425  -5.088  1.00 88.07           H  
ATOM   4763 HG13 ILE B  18       1.848 -33.373  -6.260  1.00 88.07           H  
ATOM   4764  CG2 ILE B  18       4.235 -33.506  -4.896  1.00 88.07           C  
ATOM   4765 HG21 ILE B  18       4.763 -32.647  -5.310  1.00 88.07           H  
ATOM   4766 HG22 ILE B  18       4.127 -34.251  -5.685  1.00 88.07           H  
ATOM   4767 HG23 ILE B  18       4.835 -33.929  -4.090  1.00 88.07           H  
ATOM   4768  CD1 ILE B  18       2.387 -31.292  -6.155  1.00 88.07           C  
ATOM   4769 HD11 ILE B  18       1.623 -30.953  -6.854  1.00 88.07           H  
ATOM   4770 HD12 ILE B  18       2.530 -30.523  -5.396  1.00 88.07           H  
ATOM   4771 HD13 ILE B  18       3.321 -31.444  -6.696  1.00 88.07           H  
ATOM   4772  N   THR B  19       0.796 -35.843  -4.689  1.00 91.95           N  
ATOM   4773  H   THR B  19       0.034 -35.233  -4.431  1.00 91.95           H  
ATOM   4774  CA  THR B  19       0.545 -37.003  -5.548  1.00 91.95           C  
ATOM   4775  HA  THR B  19       1.192 -37.811  -5.205  1.00 91.95           H  
ATOM   4776  C   THR B  19       0.895 -36.673  -7.001  1.00 91.95           C  
ATOM   4777  CB  THR B  19      -0.899 -37.507  -5.445  1.00 91.95           C  
ATOM   4778  HB  THR B  19      -1.034 -38.357  -6.113  1.00 91.95           H  
ATOM   4779  O   THR B  19       0.780 -35.511  -7.405  1.00 91.95           O  
ATOM   4780  CG2 THR B  19      -1.257 -37.927  -4.020  1.00 91.95           C  
ATOM   4781 HG21 THR B  19      -2.277 -38.313  -4.006  1.00 91.95           H  
ATOM   4782 HG22 THR B  19      -0.577 -38.713  -3.691  1.00 91.95           H  
ATOM   4783 HG23 THR B  19      -1.182 -37.083  -3.335  1.00 91.95           H  
ATOM   4784  OG1 THR B  19      -1.793 -36.490  -5.807  1.00 91.95           O  
ATOM   4785  HG1 THR B  19      -1.726 -35.833  -5.110  1.00 91.95           H  
ATOM   4786  N   PRO B  20       1.276 -37.666  -7.825  1.00 95.20           N  
ATOM   4787  CA  PRO B  20       1.508 -37.450  -9.253  1.00 95.20           C  
ATOM   4788  HA  PRO B  20       2.376 -36.803  -9.376  1.00 95.20           H  
ATOM   4789  C   PRO B  20       0.305 -36.815  -9.963  1.00 95.20           C  
ATOM   4790  CB  PRO B  20       1.814 -38.839  -9.822  1.00 95.20           C  
ATOM   4791  HB2 PRO B  20       2.530 -38.788 -10.642  1.00 95.20           H  
ATOM   4792  HB3 PRO B  20       0.895 -39.325 -10.150  1.00 95.20           H  
ATOM   4793  O   PRO B  20       0.473 -35.956 -10.828  1.00 95.20           O  
ATOM   4794  CG  PRO B  20       2.378 -39.599  -8.624  1.00 95.20           C  
ATOM   4795  HG2 PRO B  20       2.250 -40.677  -8.730  1.00 95.20           H  
ATOM   4796  HG3 PRO B  20       3.429 -39.345  -8.489  1.00 95.20           H  
ATOM   4797  CD  PRO B  20       1.563 -39.046  -7.461  1.00 95.20           C  
ATOM   4798  HD2 PRO B  20       2.146 -39.114  -6.542  1.00 95.20           H  
ATOM   4799  HD3 PRO B  20       0.629 -39.599  -7.368  1.00 95.20           H  
ATOM   4800  N   GLU B  21      -0.913 -37.201  -9.576  1.00 95.06           N  
ATOM   4801  H   GLU B  21      -0.998 -37.998  -8.961  1.00 95.06           H  
ATOM   4802  CA  GLU B  21      -2.155 -36.614 -10.071  1.00 95.06           C  
ATOM   4803  HA  GLU B  21      -2.166 -36.671 -11.159  1.00 95.06           H  
ATOM   4804  C   GLU B  21      -2.269 -35.129  -9.706  1.00 95.06           C  
ATOM   4805  CB  GLU B  21      -3.367 -37.394  -9.531  1.00 95.06           C  
ATOM   4806  HB2 GLU B  21      -4.259 -36.805  -9.745  1.00 95.06           H  
ATOM   4807  HB3 GLU B  21      -3.297 -37.494  -8.448  1.00 95.06           H  
ATOM   4808  O   GLU B  21      -2.514 -34.312 -10.592  1.00 95.06           O  
ATOM   4809  CG  GLU B  21      -3.577 -38.774 -10.181  1.00 95.06           C  
ATOM   4810  HG2 GLU B  21      -3.584 -38.644 -11.264  1.00 95.06           H  
ATOM   4811  HG3 GLU B  21      -4.566 -39.130  -9.894  1.00 95.06           H  
ATOM   4812  CD  GLU B  21      -2.549 -39.853  -9.797  1.00 95.06           C  
ATOM   4813  OE1 GLU B  21      -2.448 -40.833 -10.570  1.00 95.06           O  
ATOM   4814  OE2 GLU B  21      -1.857 -39.697  -8.762  1.00 95.06           O  
ATOM   4815  N   GLN B  22      -2.027 -34.755  -8.444  1.00 91.04           N  
ATOM   4816  H   GLN B  22      -1.782 -35.463  -7.766  1.00 91.04           H  
ATOM   4817  CA  GLN B  22      -2.036 -33.347  -8.025  1.00 91.04           C  
ATOM   4818  HA  GLN B  22      -2.999 -32.903  -8.277  1.00 91.04           H  
ATOM   4819  C   GLN B  22      -0.956 -32.535  -8.739  1.00 91.04           C  
ATOM   4820  CB  GLN B  22      -1.808 -33.238  -6.515  1.00 91.04           C  
ATOM   4821  HB2 GLN B  22      -0.969 -33.880  -6.247  1.00 91.04           H  
ATOM   4822  HB3 GLN B  22      -1.532 -32.213  -6.266  1.00 91.04           H  
ATOM   4823  O   GLN B  22      -1.241 -31.450  -9.239  1.00 91.04           O  
ATOM   4824  CG  GLN B  22      -3.053 -33.599  -5.693  1.00 91.04           C  
ATOM   4825  HG2 GLN B  22      -3.516 -34.505  -6.082  1.00 91.04           H  
ATOM   4826  HG3 GLN B  22      -3.777 -32.789  -5.780  1.00 91.04           H  
ATOM   4827  CD  GLN B  22      -2.706 -33.823  -4.226  1.00 91.04           C  
ATOM   4828  NE2 GLN B  22      -3.606 -33.555  -3.307  1.00 91.04           N  
ATOM   4829 HE21 GLN B  22      -4.522 -33.213  -3.560  1.00 91.04           H  
ATOM   4830 HE22 GLN B  22      -3.326 -33.751  -2.356  1.00 91.04           H  
ATOM   4831  OE1 GLN B  22      -1.631 -34.285  -3.879  1.00 91.04           O  
ATOM   4832  N   GLU B  23       0.277 -33.044  -8.824  1.00 93.73           N  
ATOM   4833  H   GLU B  23       0.465 -33.939  -8.396  1.00 93.73           H  
ATOM   4834  CA  GLU B  23       1.355 -32.364  -9.549  1.00 93.73           C  
ATOM   4835  HA  GLU B  23       1.516 -31.384  -9.100  1.00 93.73           H  
ATOM   4836  C   GLU B  23       0.962 -32.115 -11.009  1.00 93.73           C  
ATOM   4837  CB  GLU B  23       2.670 -33.160  -9.440  1.00 93.73           C  
ATOM   4838  HB2 GLU B  23       2.512 -34.191  -9.757  1.00 93.73           H  
ATOM   4839  HB3 GLU B  23       2.993 -33.157  -8.399  1.00 93.73           H  
ATOM   4840  O   GLU B  23       1.162 -31.014 -11.527  1.00 93.73           O  
ATOM   4841  CG  GLU B  23       3.756 -32.519 -10.322  1.00 93.73           C  
ATOM   4842  HG2 GLU B  23       3.695 -31.436 -10.213  1.00 93.73           H  
ATOM   4843  HG3 GLU B  23       3.533 -32.747 -11.364  1.00 93.73           H  
ATOM   4844  CD  GLU B  23       5.204 -32.946 -10.046  1.00 93.73           C  
ATOM   4845  OE1 GLU B  23       6.081 -32.370 -10.748  1.00 93.73           O  
ATOM   4846  OE2 GLU B  23       5.444 -33.814  -9.183  1.00 93.73           O  
ATOM   4847  N   LYS B  24       0.349 -33.105 -11.664  1.00 96.30           N  
ATOM   4848  H   LYS B  24       0.210 -33.981 -11.181  1.00 96.30           H  
ATOM   4849  CA  LYS B  24      -0.149 -32.963 -13.032  1.00 96.30           C  
ATOM   4850  HA  LYS B  24       0.676 -32.630 -13.662  1.00 96.30           H  
ATOM   4851  C   LYS B  24      -1.239 -31.894 -13.142  1.00 96.30           C  
ATOM   4852  CB  LYS B  24      -0.626 -34.333 -13.522  1.00 96.30           C  
ATOM   4853  HB2 LYS B  24      -1.475 -34.658 -12.920  1.00 96.30           H  
ATOM   4854  HB3 LYS B  24       0.183 -35.054 -13.398  1.00 96.30           H  
ATOM   4855  O   LYS B  24      -1.185 -31.102 -14.080  1.00 96.30           O  
ATOM   4856  CG  LYS B  24      -1.033 -34.294 -14.997  1.00 96.30           C  
ATOM   4857  HG2 LYS B  24      -1.837 -33.572 -15.141  1.00 96.30           H  
ATOM   4858  HG3 LYS B  24      -0.177 -34.004 -15.606  1.00 96.30           H  
ATOM   4859  CD  LYS B  24      -1.531 -35.672 -15.427  1.00 96.30           C  
ATOM   4860  HD2 LYS B  24      -0.725 -36.398 -15.322  1.00 96.30           H  
ATOM   4861  HD3 LYS B  24      -2.362 -35.962 -14.784  1.00 96.30           H  
ATOM   4862  CE  LYS B  24      -1.999 -35.603 -16.879  1.00 96.30           C  
ATOM   4863  HE2 LYS B  24      -1.148 -35.345 -17.510  1.00 96.30           H  
ATOM   4864  HE3 LYS B  24      -2.733 -34.802 -16.964  1.00 96.30           H  
ATOM   4865  NZ  LYS B  24      -2.595 -36.893 -17.295  1.00 96.30           N  
ATOM   4866  HZ1 LYS B  24      -1.918 -37.636 -17.200  1.00 96.30           H  
ATOM   4867  HZ2 LYS B  24      -2.915 -36.841 -18.251  1.00 96.30           H  
ATOM   4868  HZ3 LYS B  24      -3.383 -37.103 -16.698  1.00 96.30           H  
ATOM   4869  N   GLU B  25      -2.188 -31.838 -12.208  1.00 94.68           N  
ATOM   4870  H   GLU B  25      -2.183 -32.536 -11.477  1.00 94.68           H  
ATOM   4871  CA  GLU B  25      -3.234 -30.803 -12.176  1.00 94.68           C  
ATOM   4872  HA  GLU B  25      -3.779 -30.810 -13.120  1.00 94.68           H  
ATOM   4873  C   GLU B  25      -2.641 -29.397 -12.013  1.00 94.68           C  
ATOM   4874  CB  GLU B  25      -4.233 -31.068 -11.036  1.00 94.68           C  
ATOM   4875  HB2 GLU B  25      -3.682 -31.243 -10.112  1.00 94.68           H  
ATOM   4876  HB3 GLU B  25      -4.845 -30.176 -10.899  1.00 94.68           H  
ATOM   4877  O   GLU B  25      -2.996 -28.490 -12.766  1.00 94.68           O  
ATOM   4878  CG  GLU B  25      -5.178 -32.247 -11.308  1.00 94.68           C  
ATOM   4879  HG2 GLU B  25      -5.740 -32.028 -12.215  1.00 94.68           H  
ATOM   4880  HG3 GLU B  25      -4.598 -33.151 -11.491  1.00 94.68           H  
ATOM   4881  CD  GLU B  25      -6.159 -32.497 -10.147  1.00 94.68           C  
ATOM   4882  OE1 GLU B  25      -7.254 -33.035 -10.409  1.00 94.68           O  
ATOM   4883  OE2 GLU B  25      -5.868 -32.124  -8.981  1.00 94.68           O  
ATOM   4884  N   TYR B  26      -1.694 -29.211 -11.088  1.00 94.54           N  
ATOM   4885  H   TYR B  26      -1.455 -29.980 -10.479  1.00 94.54           H  
ATOM   4886  CA  TYR B  26      -1.020 -27.922 -10.906  1.00 94.54           C  
ATOM   4887  HA  TYR B  26      -1.777 -27.153 -10.751  1.00 94.54           H  
ATOM   4888  C   TYR B  26      -0.226 -27.512 -12.148  1.00 94.54           C  
ATOM   4889  CB  TYR B  26      -0.103 -27.961  -9.676  1.00 94.54           C  
ATOM   4890  HB2 TYR B  26       0.485 -28.879  -9.686  1.00 94.54           H  
ATOM   4891  HB3 TYR B  26       0.595 -27.126  -9.737  1.00 94.54           H  
ATOM   4892  O   TYR B  26      -0.329 -26.370 -12.593  1.00 94.54           O  
ATOM   4893  CG  TYR B  26      -0.845 -27.830  -8.363  1.00 94.54           C  
ATOM   4894  CD1 TYR B  26      -1.473 -26.612  -8.042  1.00 94.54           C  
ATOM   4895  HD1 TYR B  26      -1.423 -25.782  -8.732  1.00 94.54           H  
ATOM   4896  CD2 TYR B  26      -0.900 -28.903  -7.456  1.00 94.54           C  
ATOM   4897  HD2 TYR B  26      -0.390 -29.829  -7.681  1.00 94.54           H  
ATOM   4898  CE1 TYR B  26      -2.160 -26.466  -6.824  1.00 94.54           C  
ATOM   4899  HE1 TYR B  26      -2.628 -25.524  -6.583  1.00 94.54           H  
ATOM   4900  CE2 TYR B  26      -1.622 -28.778  -6.256  1.00 94.54           C  
ATOM   4901  HE2 TYR B  26      -1.696 -29.612  -5.575  1.00 94.54           H  
ATOM   4902  OH  TYR B  26      -2.955 -27.428  -4.781  1.00 94.54           O  
ATOM   4903  HH  TYR B  26      -3.375 -26.566  -4.741  1.00 94.54           H  
ATOM   4904  CZ  TYR B  26      -2.252 -27.558  -5.936  1.00 94.54           C  
ATOM   4905  N   ARG B  27       0.530 -28.439 -12.749  1.00 97.05           N  
ATOM   4906  H   ARG B  27       0.574 -29.359 -12.333  1.00 97.05           H  
ATOM   4907  CA  ARG B  27       1.262 -28.180 -13.998  1.00 97.05           C  
ATOM   4908  HA  ARG B  27       1.906 -27.310 -13.865  1.00 97.05           H  
ATOM   4909  C   ARG B  27       0.323 -27.819 -15.140  1.00 97.05           C  
ATOM   4910  CB  ARG B  27       2.117 -29.392 -14.380  1.00 97.05           C  
ATOM   4911  HB2 ARG B  27       1.516 -30.299 -14.319  1.00 97.05           H  
ATOM   4912  HB3 ARG B  27       2.459 -29.272 -15.408  1.00 97.05           H  
ATOM   4913  O   ARG B  27       0.625 -26.897 -15.884  1.00 97.05           O  
ATOM   4914  CG  ARG B  27       3.343 -29.513 -13.473  1.00 97.05           C  
ATOM   4915  HG2 ARG B  27       3.956 -28.618 -13.582  1.00 97.05           H  
ATOM   4916  HG3 ARG B  27       3.037 -29.597 -12.430  1.00 97.05           H  
ATOM   4917  CD  ARG B  27       4.158 -30.748 -13.861  1.00 97.05           C  
ATOM   4918  HD2 ARG B  27       4.420 -30.700 -14.918  1.00 97.05           H  
ATOM   4919  HD3 ARG B  27       3.543 -31.633 -13.702  1.00 97.05           H  
ATOM   4920  NE  ARG B  27       5.375 -30.862 -13.044  1.00 97.05           N  
ATOM   4921  HE  ARG B  27       5.363 -31.508 -12.267  1.00 97.05           H  
ATOM   4922  NH1 ARG B  27       6.675 -29.317 -14.127  1.00 97.05           N  
ATOM   4923 HH11 ARG B  27       7.494 -28.729 -14.191  1.00 97.05           H  
ATOM   4924 HH12 ARG B  27       5.929 -29.165 -14.791  1.00 97.05           H  
ATOM   4925  NH2 ARG B  27       7.440 -30.427 -12.314  1.00 97.05           N  
ATOM   4926 HH21 ARG B  27       7.228 -31.126 -11.617  1.00 97.05           H  
ATOM   4927 HH22 ARG B  27       8.359 -30.018 -12.411  1.00 97.05           H  
ATOM   4928  CZ  ARG B  27       6.497 -30.192 -13.174  1.00 97.05           C  
ATOM   4929  N   GLN B  28      -0.820 -28.492 -15.249  1.00 98.04           N  
ATOM   4930  H   GLN B  28      -0.999 -29.252 -14.608  1.00 98.04           H  
ATOM   4931  CA  GLN B  28      -1.837 -28.164 -16.243  1.00 98.04           C  
ATOM   4932  HA  GLN B  28      -1.380 -28.196 -17.232  1.00 98.04           H  
ATOM   4933  C   GLN B  28      -2.390 -26.748 -16.041  1.00 98.04           C  
ATOM   4934  CB  GLN B  28      -2.952 -29.215 -16.185  1.00 98.04           C  
ATOM   4935  HB2 GLN B  28      -3.388 -29.232 -15.186  1.00 98.04           H  
ATOM   4936  HB3 GLN B  28      -2.527 -30.197 -16.396  1.00 98.04           H  
ATOM   4937  O   GLN B  28      -2.516 -26.011 -17.015  1.00 98.04           O  
ATOM   4938  CG  GLN B  28      -4.062 -28.921 -17.202  1.00 98.04           C  
ATOM   4939  HG2 GLN B  28      -3.646 -28.944 -18.210  1.00 98.04           H  
ATOM   4940  HG3 GLN B  28      -4.474 -27.928 -17.024  1.00 98.04           H  
ATOM   4941  CD  GLN B  28      -5.218 -29.906 -17.125  1.00 98.04           C  
ATOM   4942  NE2 GLN B  28      -6.295 -29.628 -17.823  1.00 98.04           N  
ATOM   4943 HE21 GLN B  28      -6.378 -28.711 -18.236  1.00 98.04           H  
ATOM   4944 HE22 GLN B  28      -7.078 -30.251 -17.678  1.00 98.04           H  
ATOM   4945  OE1 GLN B  28      -5.193 -30.930 -16.466  1.00 98.04           O  
ATOM   4946  N   GLY B  29      -2.700 -26.353 -14.803  1.00 97.92           N  
ATOM   4947  H   GLY B  29      -2.636 -27.016 -14.044  1.00 97.92           H  
ATOM   4948  CA  GLY B  29      -3.162 -24.995 -14.508  1.00 97.92           C  
ATOM   4949  HA2 GLY B  29      -4.072 -24.787 -15.071  1.00 97.92           H  
ATOM   4950  HA3 GLY B  29      -3.393 -24.935 -13.445  1.00 97.92           H  
ATOM   4951  C   GLY B  29      -2.117 -23.926 -14.856  1.00 97.92           C  
ATOM   4952  O   GLY B  29      -2.455 -22.896 -15.435  1.00 97.92           O  
ATOM   4953  N   LEU B  30      -0.834 -24.199 -14.585  1.00 98.51           N  
ATOM   4954  H   LEU B  30      -0.623 -25.057 -14.097  1.00 98.51           H  
ATOM   4955  CA  LEU B  30       0.276 -23.321 -14.980  1.00 98.51           C  
ATOM   4956  HA  LEU B  30       0.056 -22.309 -14.640  1.00 98.51           H  
ATOM   4957  C   LEU B  30       0.439 -23.238 -16.507  1.00 98.51           C  
ATOM   4958  CB  LEU B  30       1.587 -23.806 -14.331  1.00 98.51           C  
ATOM   4959  HB2 LEU B  30       1.728 -24.855 -14.590  1.00 98.51           H  
ATOM   4960  HB3 LEU B  30       2.416 -23.248 -14.766  1.00 98.51           H  
ATOM   4961  O   LEU B  30       0.600 -22.145 -17.043  1.00 98.51           O  
ATOM   4962  CG  LEU B  30       1.658 -23.657 -12.800  1.00 98.51           C  
ATOM   4963  HG  LEU B  30       0.782 -24.120 -12.345  1.00 98.51           H  
ATOM   4964  CD1 LEU B  30       2.899 -24.379 -12.271  1.00 98.51           C  
ATOM   4965 HD11 LEU B  30       2.875 -25.423 -12.583  1.00 98.51           H  
ATOM   4966 HD12 LEU B  30       3.801 -23.903 -12.654  1.00 98.51           H  
ATOM   4967 HD13 LEU B  30       2.910 -24.350 -11.181  1.00 98.51           H  
ATOM   4968  CD2 LEU B  30       1.711 -22.191 -12.364  1.00 98.51           C  
ATOM   4969 HD21 LEU B  30       2.566 -21.693 -12.820  1.00 98.51           H  
ATOM   4970 HD22 LEU B  30       0.795 -21.681 -12.662  1.00 98.51           H  
ATOM   4971 HD23 LEU B  30       1.789 -22.125 -11.278  1.00 98.51           H  
ATOM   4972  N   GLU B  31       0.375 -24.368 -17.214  1.00 98.57           N  
ATOM   4973  H   GLU B  31       0.281 -25.241 -16.715  1.00 98.57           H  
ATOM   4974  CA  GLU B  31       0.421 -24.423 -18.684  1.00 98.57           C  
ATOM   4975  HA  GLU B  31       1.355 -23.994 -19.046  1.00 98.57           H  
ATOM   4976  C   GLU B  31      -0.722 -23.611 -19.306  1.00 98.57           C  
ATOM   4977  CB  GLU B  31       0.331 -25.885 -19.158  1.00 98.57           C  
ATOM   4978  HB2 GLU B  31      -0.470 -26.372 -18.601  1.00 98.57           H  
ATOM   4979  HB3 GLU B  31       0.025 -25.912 -20.204  1.00 98.57           H  
ATOM   4980  O   GLU B  31      -0.479 -22.796 -20.191  1.00 98.57           O  
ATOM   4981  CG  GLU B  31       1.617 -26.710 -18.953  1.00 98.57           C  
ATOM   4982  HG2 GLU B  31       1.314 -27.713 -18.652  1.00 98.57           H  
ATOM   4983  HG3 GLU B  31       2.184 -26.293 -18.121  1.00 98.57           H  
ATOM   4984  CD  GLU B  31       2.530 -26.854 -20.186  1.00 98.57           C  
ATOM   4985  OE1 GLU B  31       3.620 -27.447 -20.014  1.00 98.57           O  
ATOM   4986  OE2 GLU B  31       2.162 -26.400 -21.291  1.00 98.57           O  
ATOM   4987  N   GLN B  32      -1.954 -23.766 -18.807  1.00 98.80           N  
ATOM   4988  H   GLN B  32      -2.088 -24.435 -18.062  1.00 98.80           H  
ATOM   4989  CA  GLN B  32      -3.117 -23.017 -19.297  1.00 98.80           C  
ATOM   4990  HA  GLN B  32      -3.224 -23.194 -20.367  1.00 98.80           H  
ATOM   4991  C   GLN B  32      -2.951 -21.506 -19.116  1.00 98.80           C  
ATOM   4992  CB  GLN B  32      -4.390 -23.493 -18.580  1.00 98.80           C  
ATOM   4993  HB2 GLN B  32      -5.186 -22.769 -18.758  1.00 98.80           H  
ATOM   4994  HB3 GLN B  32      -4.211 -23.549 -17.507  1.00 98.80           H  
ATOM   4995  O   GLN B  32      -3.202 -20.743 -20.050  1.00 98.80           O  
ATOM   4996  CG  GLN B  32      -4.858 -24.856 -19.106  1.00 98.80           C  
ATOM   4997  HG2 GLN B  32      -4.062 -25.591 -18.989  1.00 98.80           H  
ATOM   4998  HG3 GLN B  32      -5.073 -24.766 -20.170  1.00 98.80           H  
ATOM   4999  CD  GLN B  32      -6.108 -25.379 -18.406  1.00 98.80           C  
ATOM   5000  NE2 GLN B  32      -6.593 -26.541 -18.791  1.00 98.80           N  
ATOM   5001 HE21 GLN B  32      -7.510 -26.722 -18.407  1.00 98.80           H  
ATOM   5002 HE22 GLN B  32      -6.220 -26.956 -19.633  1.00 98.80           H  
ATOM   5003  OE1 GLN B  32      -6.717 -24.775 -17.544  1.00 98.80           O  
ATOM   5004  N   ALA B  33      -2.478 -21.071 -17.947  1.00 98.89           N  
ATOM   5005  H   ALA B  33      -2.320 -21.738 -17.205  1.00 98.89           H  
ATOM   5006  CA  ALA B  33      -2.243 -19.659 -17.676  1.00 98.89           C  
ATOM   5007  HA  ALA B  33      -3.141 -19.099 -17.936  1.00 98.89           H  
ATOM   5008  C   ALA B  33      -1.095 -19.077 -18.517  1.00 98.89           C  
ATOM   5009  CB  ALA B  33      -2.000 -19.517 -16.177  1.00 98.89           C  
ATOM   5010  HB1 ALA B  33      -2.903 -19.819 -15.646  1.00 98.89           H  
ATOM   5011  HB2 ALA B  33      -1.765 -18.480 -15.939  1.00 98.89           H  
ATOM   5012  HB3 ALA B  33      -1.181 -20.165 -15.865  1.00 98.89           H  
ATOM   5013  O   ALA B  33      -1.218 -17.967 -19.045  1.00 98.89           O  
ATOM   5014  N   LEU B  34      -0.006 -19.834 -18.703  1.00 98.67           N  
ATOM   5015  H   LEU B  34       0.040 -20.733 -18.244  1.00 98.67           H  
ATOM   5016  CA  LEU B  34       1.073 -19.458 -19.618  1.00 98.67           C  
ATOM   5017  HA  LEU B  34       1.442 -18.472 -19.335  1.00 98.67           H  
ATOM   5018  C   LEU B  34       0.566 -19.334 -21.050  1.00 98.67           C  
ATOM   5019  CB  LEU B  34       2.214 -20.489 -19.581  1.00 98.67           C  
ATOM   5020  HB2 LEU B  34       2.762 -20.442 -20.522  1.00 98.67           H  
ATOM   5021  HB3 LEU B  34       1.783 -21.487 -19.509  1.00 98.67           H  
ATOM   5022  O   LEU B  34       0.858 -18.336 -21.703  1.00 98.67           O  
ATOM   5023  CG  LEU B  34       3.222 -20.285 -18.447  1.00 98.67           C  
ATOM   5024  HG  LEU B  34       2.694 -20.255 -17.494  1.00 98.67           H  
ATOM   5025  CD1 LEU B  34       4.185 -21.467 -18.433  1.00 98.67           C  
ATOM   5026 HD11 LEU B  34       4.735 -21.522 -19.372  1.00 98.67           H  
ATOM   5027 HD12 LEU B  34       3.615 -22.386 -18.295  1.00 98.67           H  
ATOM   5028 HD13 LEU B  34       4.892 -21.360 -17.610  1.00 98.67           H  
ATOM   5029  CD2 LEU B  34       4.045 -19.004 -18.624  1.00 98.67           C  
ATOM   5030 HD21 LEU B  34       3.397 -18.127 -18.593  1.00 98.67           H  
ATOM   5031 HD22 LEU B  34       4.750 -18.918 -17.797  1.00 98.67           H  
ATOM   5032 HD23 LEU B  34       4.585 -19.027 -19.570  1.00 98.67           H  
ATOM   5033  N   ASP B  35      -0.197 -20.309 -21.538  1.00 98.41           N  
ATOM   5034  H   ASP B  35      -0.360 -21.126 -20.966  1.00 98.41           H  
ATOM   5035  CA  ASP B  35      -0.755 -20.306 -22.889  1.00 98.41           C  
ATOM   5036  HA  ASP B  35       0.057 -20.201 -23.609  1.00 98.41           H  
ATOM   5037  C   ASP B  35      -1.703 -19.124 -23.108  1.00 98.41           C  
ATOM   5038  CB  ASP B  35      -1.485 -21.632 -23.165  1.00 98.41           C  
ATOM   5039  HB2 ASP B  35      -2.209 -21.459 -23.961  1.00 98.41           H  
ATOM   5040  HB3 ASP B  35      -2.045 -21.943 -22.283  1.00 98.41           H  
ATOM   5041  O   ASP B  35      -1.634 -18.480 -24.161  1.00 98.41           O  
ATOM   5042  CG  ASP B  35      -0.568 -22.771 -23.629  1.00 98.41           C  
ATOM   5043  OD1 ASP B  35       0.677 -22.618 -23.574  1.00 98.41           O  
ATOM   5044  OD2 ASP B  35      -1.117 -23.757 -24.160  1.00 98.41           O  
ATOM   5045  N   ALA B  36      -2.540 -18.797 -22.118  1.00 98.86           N  
ATOM   5046  H   ALA B  36      -2.564 -19.389 -21.300  1.00 98.86           H  
ATOM   5047  CA  ALA B  36      -3.470 -17.674 -22.177  1.00 98.86           C  
ATOM   5048  HA  ALA B  36      -4.142 -17.827 -23.021  1.00 98.86           H  
ATOM   5049  C   ALA B  36      -2.732 -16.346 -22.407  1.00 98.86           C  
ATOM   5050  CB  ALA B  36      -4.311 -17.652 -20.893  1.00 98.86           C  
ATOM   5051  HB1 ALA B  36      -5.035 -16.838 -20.936  1.00 98.86           H  
ATOM   5052  HB2 ALA B  36      -4.848 -18.595 -20.785  1.00 98.86           H  
ATOM   5053  HB3 ALA B  36      -3.673 -17.512 -20.020  1.00 98.86           H  
ATOM   5054  O   ALA B  36      -3.021 -15.637 -23.374  1.00 98.86           O  
ATOM   5055  N   GLY B  37      -1.728 -16.036 -21.582  1.00 98.86           N  
ATOM   5056  H   GLY B  37      -1.522 -16.662 -20.816  1.00 98.86           H  
ATOM   5057  CA  GLY B  37      -0.955 -14.803 -21.732  1.00 98.86           C  
ATOM   5058  HA2 GLY B  37      -0.400 -14.629 -20.811  1.00 98.86           H  
ATOM   5059  HA3 GLY B  37      -1.641 -13.966 -21.867  1.00 98.86           H  
ATOM   5060  C   GLY B  37       0.015 -14.831 -22.921  1.00 98.86           C  
ATOM   5061  O   GLY B  37       0.116 -13.858 -23.669  1.00 98.86           O  
ATOM   5062  N   TYR B  38       0.680 -15.961 -23.178  1.00 98.58           N  
ATOM   5063  H   TYR B  38       0.555 -16.746 -22.555  1.00 98.58           H  
ATOM   5064  CA  TYR B  38       1.597 -16.118 -24.311  1.00 98.58           C  
ATOM   5065  HA  TYR B  38       2.379 -15.363 -24.236  1.00 98.58           H  
ATOM   5066  C   TYR B  38       0.891 -15.927 -25.656  1.00 98.58           C  
ATOM   5067  CB  TYR B  38       2.248 -17.505 -24.263  1.00 98.58           C  
ATOM   5068  HB2 TYR B  38       1.475 -18.271 -24.331  1.00 98.58           H  
ATOM   5069  HB3 TYR B  38       2.751 -17.624 -23.303  1.00 98.58           H  
ATOM   5070  O   TYR B  38       1.428 -15.276 -26.551  1.00 98.58           O  
ATOM   5071  CG  TYR B  38       3.265 -17.733 -25.360  1.00 98.58           C  
ATOM   5072  CD1 TYR B  38       2.887 -18.315 -26.588  1.00 98.58           C  
ATOM   5073  HD1 TYR B  38       1.860 -18.610 -26.751  1.00 98.58           H  
ATOM   5074  CD2 TYR B  38       4.595 -17.338 -25.148  1.00 98.58           C  
ATOM   5075  HD2 TYR B  38       4.879 -16.879 -24.213  1.00 98.58           H  
ATOM   5076  CE1 TYR B  38       3.843 -18.496 -27.607  1.00 98.58           C  
ATOM   5077  HE1 TYR B  38       3.565 -18.931 -28.555  1.00 98.58           H  
ATOM   5078  CE2 TYR B  38       5.553 -17.544 -26.152  1.00 98.58           C  
ATOM   5079  HE2 TYR B  38       6.572 -17.234 -25.975  1.00 98.58           H  
ATOM   5080  OH  TYR B  38       6.115 -18.299 -28.359  1.00 98.58           O  
ATOM   5081  HH  TYR B  38       6.993 -18.044 -28.066  1.00 98.58           H  
ATOM   5082  CZ  TYR B  38       5.183 -18.112 -27.390  1.00 98.58           C  
ATOM   5083  N   THR B  39      -0.329 -16.451 -25.802  1.00 98.48           N  
ATOM   5084  H   THR B  39      -0.716 -16.985 -25.037  1.00 98.48           H  
ATOM   5085  CA  THR B  39      -1.120 -16.311 -27.033  1.00 98.48           C  
ATOM   5086  HA  THR B  39      -0.540 -16.705 -27.868  1.00 98.48           H  
ATOM   5087  C   THR B  39      -1.439 -14.851 -27.340  1.00 98.48           C  
ATOM   5088  CB  THR B  39      -2.423 -17.116 -26.932  1.00 98.48           C  
ATOM   5089  HB  THR B  39      -2.987 -16.805 -26.053  1.00 98.48           H  
ATOM   5090  O   THR B  39      -1.408 -14.453 -28.506  1.00 98.48           O  
ATOM   5091  CG2 THR B  39      -3.309 -16.983 -28.171  1.00 98.48           C  
ATOM   5092 HG21 THR B  39      -4.136 -17.689 -28.093  1.00 98.48           H  
ATOM   5093 HG22 THR B  39      -2.725 -17.201 -29.064  1.00 98.48           H  
ATOM   5094 HG23 THR B  39      -3.718 -15.974 -28.227  1.00 98.48           H  
ATOM   5095  OG1 THR B  39      -2.115 -18.482 -26.830  1.00 98.48           O  
ATOM   5096  HG1 THR B  39      -1.940 -18.649 -25.901  1.00 98.48           H  
ATOM   5097  N   VAL B  40      -1.715 -14.039 -26.314  1.00 98.84           N  
ATOM   5098  H   VAL B  40      -1.708 -14.420 -25.379  1.00 98.84           H  
ATOM   5099  CA  VAL B  40      -1.918 -12.592 -26.468  1.00 98.84           C  
ATOM   5100  HA  VAL B  40      -2.714 -12.417 -27.191  1.00 98.84           H  
ATOM   5101  C   VAL B  40      -0.652 -11.941 -27.025  1.00 98.84           C  
ATOM   5102  CB  VAL B  40      -2.339 -11.956 -25.130  1.00 98.84           C  
ATOM   5103  HB  VAL B  40      -1.619 -12.219 -24.355  1.00 98.84           H  
ATOM   5104  O   VAL B  40      -0.715 -11.278 -28.062  1.00 98.84           O  
ATOM   5105  CG1 VAL B  40      -2.401 -10.433 -25.211  1.00 98.84           C  
ATOM   5106 HG11 VAL B  40      -2.760 -10.062 -24.251  1.00 98.84           H  
ATOM   5107 HG12 VAL B  40      -1.410 -10.010 -25.375  1.00 98.84           H  
ATOM   5108 HG13 VAL B  40      -3.086 -10.115 -25.997  1.00 98.84           H  
ATOM   5109  CG2 VAL B  40      -3.724 -12.449 -24.697  1.00 98.84           C  
ATOM   5110 HG21 VAL B  40      -3.731 -13.534 -24.597  1.00 98.84           H  
ATOM   5111 HG22 VAL B  40      -3.970 -12.020 -23.725  1.00 98.84           H  
ATOM   5112 HG23 VAL B  40      -4.480 -12.148 -25.422  1.00 98.84           H  
ATOM   5113  N   LEU B  41       0.505 -12.200 -26.410  1.00 98.82           N  
ATOM   5114  H   LEU B  41       0.484 -12.769 -25.576  1.00 98.82           H  
ATOM   5115  CA  LEU B  41       1.789 -11.635 -26.842  1.00 98.82           C  
ATOM   5116  HA  LEU B  41       1.710 -10.548 -26.859  1.00 98.82           H  
ATOM   5117  C   LEU B  41       2.178 -12.077 -28.259  1.00 98.82           C  
ATOM   5118  CB  LEU B  41       2.893 -12.049 -25.855  1.00 98.82           C  
ATOM   5119  HB2 LEU B  41       3.841 -11.664 -26.232  1.00 98.82           H  
ATOM   5120  HB3 LEU B  41       2.958 -13.136 -25.835  1.00 98.82           H  
ATOM   5121  O   LEU B  41       2.585 -11.255 -29.081  1.00 98.82           O  
ATOM   5122  CG  LEU B  41       2.706 -11.541 -24.419  1.00 98.82           C  
ATOM   5123  HG  LEU B  41       1.759 -11.912 -24.027  1.00 98.82           H  
ATOM   5124  CD1 LEU B  41       3.829 -12.082 -23.538  1.00 98.82           C  
ATOM   5125 HD11 LEU B  41       4.794 -11.689 -23.858  1.00 98.82           H  
ATOM   5126 HD12 LEU B  41       3.839 -13.172 -23.576  1.00 98.82           H  
ATOM   5127 HD13 LEU B  41       3.653 -11.769 -22.509  1.00 98.82           H  
ATOM   5128  CD2 LEU B  41       2.720 -10.016 -24.341  1.00 98.82           C  
ATOM   5129 HD21 LEU B  41       1.841  -9.599 -24.832  1.00 98.82           H  
ATOM   5130 HD22 LEU B  41       2.707  -9.701 -23.298  1.00 98.82           H  
ATOM   5131 HD23 LEU B  41       3.622  -9.633 -24.819  1.00 98.82           H  
ATOM   5132  N   ALA B  42       2.001 -13.360 -28.580  1.00 98.23           N  
ATOM   5133  H   ALA B  42       1.694 -13.991 -27.854  1.00 98.23           H  
ATOM   5134  CA  ALA B  42       2.323 -13.920 -29.890  1.00 98.23           C  
ATOM   5135  HA  ALA B  42       3.366 -13.695 -30.113  1.00 98.23           H  
ATOM   5136  C   ALA B  42       1.475 -13.318 -31.025  1.00 98.23           C  
ATOM   5137  CB  ALA B  42       2.158 -15.442 -29.812  1.00 98.23           C  
ATOM   5138  HB1 ALA B  42       2.811 -15.842 -29.035  1.00 98.23           H  
ATOM   5139  HB2 ALA B  42       1.125 -15.694 -29.574  1.00 98.23           H  
ATOM   5140  HB3 ALA B  42       2.431 -15.891 -30.766  1.00 98.23           H  
ATOM   5141  O   ALA B  42       1.924 -13.270 -32.170  1.00 98.23           O  
ATOM   5142  N   ARG B  43       0.271 -12.823 -30.712  1.00 98.34           N  
ATOM   5143  H   ARG B  43      -0.028 -12.908 -29.751  1.00 98.34           H  
ATOM   5144  CA  ARG B  43      -0.612 -12.101 -31.645  1.00 98.34           C  
ATOM   5145  HA  ARG B  43      -0.423 -12.457 -32.658  1.00 98.34           H  
ATOM   5146  C   ARG B  43      -0.338 -10.594 -31.702  1.00 98.34           C  
ATOM   5147  CB  ARG B  43      -2.075 -12.396 -31.286  1.00 98.34           C  
ATOM   5148  HB2 ARG B  43      -2.732 -11.760 -31.879  1.00 98.34           H  
ATOM   5149  HB3 ARG B  43      -2.236 -12.165 -30.233  1.00 98.34           H  
ATOM   5150  O   ARG B  43      -1.050  -9.886 -32.408  1.00 98.34           O  
ATOM   5151  CG  ARG B  43      -2.447 -13.858 -31.563  1.00 98.34           C  
ATOM   5152  HG2 ARG B  43      -1.755 -14.528 -31.053  1.00 98.34           H  
ATOM   5153  HG3 ARG B  43      -2.396 -14.050 -32.634  1.00 98.34           H  
ATOM   5154  CD  ARG B  43      -3.866 -14.124 -31.059  1.00 98.34           C  
ATOM   5155  HD2 ARG B  43      -3.908 -13.859 -30.003  1.00 98.34           H  
ATOM   5156  HD3 ARG B  43      -4.560 -13.490 -31.611  1.00 98.34           H  
ATOM   5157  NE  ARG B  43      -4.238 -15.541 -31.218  1.00 98.34           N  
ATOM   5158  HE  ARG B  43      -3.510 -16.162 -31.543  1.00 98.34           H  
ATOM   5159  NH1 ARG B  43      -6.360 -15.368 -30.365  1.00 98.34           N  
ATOM   5160 HH11 ARG B  43      -7.206 -15.802 -30.024  1.00 98.34           H  
ATOM   5161 HH12 ARG B  43      -6.206 -14.380 -30.226  1.00 98.34           H  
ATOM   5162  NH2 ARG B  43      -5.566 -17.370 -30.953  1.00 98.34           N  
ATOM   5163 HH21 ARG B  43      -6.419 -17.786 -30.607  1.00 98.34           H  
ATOM   5164 HH22 ARG B  43      -4.801 -17.966 -31.236  1.00 98.34           H  
ATOM   5165  CZ  ARG B  43      -5.384 -16.084 -30.851  1.00 98.34           C  
ATOM   5166  N   GLY B  44       0.675 -10.105 -30.987  1.00 98.48           N  
ATOM   5167  H   GLY B  44       1.219 -10.742 -30.424  1.00 98.48           H  
ATOM   5168  CA  GLY B  44       1.009  -8.682 -30.906  1.00 98.48           C  
ATOM   5169  HA2 GLY B  44       0.894  -8.220 -31.886  1.00 98.48           H  
ATOM   5170  HA3 GLY B  44       2.051  -8.590 -30.597  1.00 98.48           H  
ATOM   5171  C   GLY B  44       0.162  -7.893 -29.904  1.00 98.48           C  
ATOM   5172  O   GLY B  44       0.123  -6.669 -29.992  1.00 98.48           O  
ATOM   5173  N   GLY B  45      -0.526  -8.572 -28.981  1.00 98.83           N  
ATOM   5174  H   GLY B  45      -0.423  -9.576 -28.938  1.00 98.83           H
[truncated: 291,933 more chars]
