# Supplementary material for: The effects of nature‐inspired amino acid substitutions on structural and biochemical properties of the E. coli L‐asparaginase EcAIII
Source: Protein Sci. 2023 Jun 1;32(6):e4647. doi: 10.1002/pro.4647 (PMC10204187; doi:10.1002/pro.4647)
Supplement: Supplementary file 6 — DATA S3. Supporting Information. [file PRO-32-e4647-s004.zip › predicted_structures_of_orthologs_PDB_files/L/PKUM01000133.1_2_post.pdb]

ATOM    416  N   VAL A  29      -8.766  28.068  -7.340  1.00 98.13           N  
ATOM    417  H   VAL A  29      -9.274  28.840  -6.933  1.00 98.13           H  
ATOM    418  CA  VAL A  29      -7.822  27.368  -6.468  1.00 98.13           C  
ATOM    419  HA  VAL A  29      -7.484  26.457  -6.961  1.00 98.13           H  
ATOM    420  C   VAL A  29      -8.546  26.955  -5.205  1.00 98.13           C  
ATOM    421  CB  VAL A  29      -6.573  28.199  -6.137  1.00 98.13           C  
ATOM    422  HB  VAL A  29      -5.933  27.582  -5.506  1.00 98.13           H  
ATOM    423  O   VAL A  29      -9.436  27.661  -4.743  1.00 98.13           O  
ATOM    424  CG1 VAL A  29      -5.803  28.535  -7.415  1.00 98.13           C  
ATOM    425 HG11 VAL A  29      -6.405  29.183  -8.053  1.00 98.13           H  
ATOM    426 HG12 VAL A  29      -5.591  27.612  -7.953  1.00 98.13           H  
ATOM    427 HG13 VAL A  29      -4.868  29.036  -7.164  1.00 98.13           H  
ATOM    428  CG2 VAL A  29      -6.853  29.504  -5.382  1.00 98.13           C  
ATOM    429 HG21 VAL A  29      -7.334  29.293  -4.427  1.00 98.13           H  
ATOM    430 HG22 VAL A  29      -5.917  30.023  -5.177  1.00 98.13           H  
ATOM    431 HG23 VAL A  29      -7.504  30.152  -5.970  1.00 98.13           H  
ATOM    432  N   ALA A  30      -8.176  25.818  -4.639  1.00 98.83           N  
ATOM    433  H   ALA A  30      -7.427  25.282  -5.054  1.00 98.83           H  
ATOM    434  CA  ALA A  30      -8.745  25.360  -3.383  1.00 98.83           C  
ATOM    435  HA  ALA A  30      -8.977  26.225  -2.761  1.00 98.83           H  
ATOM    436  C   ALA A  30      -7.726  24.507  -2.636  1.00 98.83           C  
ATOM    437  CB  ALA A  30     -10.048  24.601  -3.666  1.00 98.83           C  
ATOM    438  HB1 ALA A  30     -10.793  25.289  -4.066  1.00 98.83           H  
ATOM    439  HB2 ALA A  30     -10.432  24.160  -2.746  1.00 98.83           H  
ATOM    440  HB3 ALA A  30      -9.869  23.819  -4.404  1.00 98.83           H  
ATOM    441  O   ALA A  30      -6.882  23.851  -3.246  1.00 98.83           O  
ATOM    442  N   ILE A  31      -7.805  24.504  -1.312  1.00 98.94           N  
ATOM    443  H   ILE A  31      -8.502  25.091  -0.875  1.00 98.94           H  
ATOM    444  CA  ILE A  31      -6.976  23.666  -0.451  1.00 98.94           C  
ATOM    445  HA  ILE A  31      -6.715  22.771  -1.017  1.00 98.94           H  
ATOM    446  C   ILE A  31      -7.775  23.216   0.766  1.00 98.94           C  
ATOM    447  CB  ILE A  31      -5.656  24.382  -0.077  1.00 98.94           C  
ATOM    448  HB  ILE A  31      -5.152  24.629  -1.011  1.00 98.94           H  
ATOM    449  O   ILE A  31      -8.540  23.986   1.349  1.00 98.94           O  
ATOM    450  CG1 ILE A  31      -4.713  23.448   0.716  1.00 98.94           C  
ATOM    451 HG12 ILE A  31      -5.137  23.235   1.697  1.00 98.94           H  
ATOM    452 HG13 ILE A  31      -4.615  22.509   0.171  1.00 98.94           H  
ATOM    453  CG2 ILE A  31      -5.908  25.701   0.673  1.00 98.94           C  
ATOM    454 HG21 ILE A  31      -6.412  25.508   1.620  1.00 98.94           H  
ATOM    455 HG22 ILE A  31      -6.535  26.358   0.070  1.00 98.94           H  
ATOM    456 HG23 ILE A  31      -4.964  26.210   0.865  1.00 98.94           H  
ATOM    457  CD1 ILE A  31      -3.298  23.997   0.910  1.00 98.94           C  
ATOM    458 HD11 ILE A  31      -3.312  24.846   1.592  1.00 98.94           H  
ATOM    459 HD12 ILE A  31      -2.667  23.219   1.340  1.00 98.94           H  
ATOM    460 HD13 ILE A  31      -2.882  24.299  -0.051  1.00 98.94           H  
ATOM    461  N   ALA A  32      -7.559  21.978   1.186  1.00 98.97           N  
ATOM    462  H   ALA A  32      -6.928  21.398   0.652  1.00 98.97           H  
ATOM    463  CA  ALA A  32      -7.963  21.490   2.493  1.00 98.97           C  
ATOM    464  HA  ALA A  32      -8.231  22.338   3.125  1.00 98.97           H  
ATOM    465  C   ALA A  32      -6.786  20.788   3.164  1.00 98.97           C  
ATOM    466  CB  ALA A  32      -9.198  20.599   2.356  1.00 98.97           C  
ATOM    467  HB1 ALA A  32      -9.536  20.277   3.341  1.00 98.97           H  
ATOM    468  HB2 ALA A  32      -9.992  21.169   1.873  1.00 98.97           H  
ATOM    469  HB3 ALA A  32      -8.969  19.724   1.747  1.00 98.97           H  
ATOM    470  O   ALA A  32      -5.914  20.240   2.490  1.00 98.97           O  
ATOM    471  N   ILE A  33      -6.772  20.795   4.492  1.00 98.96           N  
ATOM    472  H   ILE A  33      -7.523  21.275   4.966  1.00 98.96           H  
ATOM    473  CA  ILE A  33      -5.792  20.107   5.328  1.00 98.96           C  
ATOM    474  HA  ILE A  33      -5.315  19.335   4.724  1.00 98.96           H  
ATOM    475  C   ILE A  33      -6.484  19.407   6.499  1.00 98.96           C  
ATOM    476  CB  ILE A  33      -4.683  21.060   5.827  1.00 98.96           C  
ATOM    477  HB  ILE A  33      -3.942  20.443   6.336  1.00 98.96           H  
ATOM    478  O   ILE A  33      -7.546  19.843   6.957  1.00 98.96           O  
ATOM    479  CG1 ILE A  33      -5.216  22.096   6.836  1.00 98.96           C  
ATOM    480 HG12 ILE A  33      -5.840  21.613   7.588  1.00 98.96           H  
ATOM    481 HG13 ILE A  33      -5.825  22.832   6.310  1.00 98.96           H  
ATOM    482  CG2 ILE A  33      -3.975  21.771   4.662  1.00 98.96           C  
ATOM    483 HG21 ILE A  33      -4.648  22.474   4.172  1.00 98.96           H  
ATOM    484 HG22 ILE A  33      -3.106  22.316   5.032  1.00 98.96           H  
ATOM    485 HG23 ILE A  33      -3.643  21.034   3.930  1.00 98.96           H  
ATOM    486  CD1 ILE A  33      -4.106  22.799   7.610  1.00 98.96           C  
ATOM    487 HD11 ILE A  33      -3.531  23.450   6.950  1.00 98.96           H  
ATOM    488 HD12 ILE A  33      -4.565  23.388   8.404  1.00 98.96           H  
ATOM    489 HD13 ILE A  33      -3.446  22.063   8.067  1.00 98.96           H  
ATOM    490  N   HIS A  34      -5.846  18.375   7.047  1.00 98.68           N  
ATOM    491  H   HIS A  34      -4.983  18.070   6.620  1.00 98.68           H  
ATOM    492  CA  HIS A  34      -6.218  17.792   8.332  1.00 98.68           C  
ATOM    493  HA  HIS A  34      -6.844  18.520   8.847  1.00 98.68           H  
ATOM    494  C   HIS A  34      -5.007  17.547   9.230  1.00 98.68           C  
ATOM    495  CB  HIS A  34      -7.054  16.514   8.164  1.00 98.68           C  
ATOM    496  HB2 HIS A  34      -7.447  16.216   9.136  1.00 98.68           H  
ATOM    497  HB3 HIS A  34      -7.911  16.739   7.529  1.00 98.68           H  
ATOM    498  O   HIS A  34      -3.893  17.324   8.766  1.00 98.68           O  
ATOM    499  CG  HIS A  34      -6.299  15.343   7.589  1.00 98.68           C  
ATOM    500  CD2 HIS A  34      -6.495  14.808   6.349  1.00 98.68           C  
ATOM    501  HD2 HIS A  34      -7.230  15.132   5.626  1.00 98.68           H  
ATOM    502  ND1 HIS A  34      -5.331  14.570   8.204  1.00 98.68           N  
ATOM    503  HD1 HIS A  34      -4.893  14.704   9.104  1.00 98.68           H  
ATOM    504  CE1 HIS A  34      -4.948  13.622   7.333  1.00 98.68           C  
ATOM    505  HE1 HIS A  34      -4.184  12.878   7.502  1.00 98.68           H  
ATOM    506  NE2 HIS A  34      -5.640  13.726   6.201  1.00 98.68           N  
ATOM    507  N   GLY A  35      -5.253  17.535  10.538  1.00 97.04           N  
ATOM    508  H   GLY A  35      -6.202  17.741  10.815  1.00 97.04           H  
ATOM    509  CA  GLY A  35      -4.289  17.217  11.593  1.00 97.04           C  
ATOM    510  HA2 GLY A  35      -4.254  18.046  12.301  1.00 97.04           H  
ATOM    511  HA3 GLY A  35      -3.298  17.106  11.153  1.00 97.04           H  
ATOM    512  C   GLY A  35      -4.618  15.934  12.364  1.00 97.04           C  
ATOM    513  O   GLY A  35      -4.097  15.726  13.457  1.00 97.04           O  
ATOM    514  N   GLY A  36      -5.529  15.113  11.838  1.00 94.58           N  
ATOM    515  H   GLY A  36      -5.955  15.385  10.964  1.00 94.58           H  
ATOM    516  CA  GLY A  36      -5.941  13.844  12.432  1.00 94.58           C  
ATOM    517  HA2 GLY A  36      -5.781  13.065  11.686  1.00 94.58           H  
ATOM    518  HA3 GLY A  36      -5.329  13.602  13.300  1.00 94.58           H  
ATOM    519  C   GLY A  36      -7.405  13.827  12.865  1.00 94.58           C  
ATOM    520  O   GLY A  36      -7.913  14.826  13.378  1.00 94.58           O  
ATOM    521  N   ALA A  37      -8.074  12.694  12.647  1.00 91.62           N  
ATOM    522  H   ALA A  37      -7.596  11.939  12.177  1.00 91.62           H  
ATOM    523  CA  ALA A  37      -9.415  12.401  13.161  1.00 91.62           C  
ATOM    524  HA  ALA A  37      -9.976  13.326  13.290  1.00 91.62           H  
ATOM    525  C   ALA A  37      -9.352  11.721  14.539  1.00 91.62           C  
ATOM    526  CB  ALA A  37     -10.157  11.568  12.110  1.00 91.62           C  
ATOM    527  HB1 ALA A  37      -9.595  10.662  11.882  1.00 91.62           H  
ATOM    528  HB2 ALA A  37     -10.293  12.154  11.201  1.00 91.62           H  
ATOM    529  HB3 ALA A  37     -11.144  11.282  12.472  1.00 91.62           H  
ATOM    530  O   ALA A  37      -8.267  11.489  15.061  1.00 91.62           O  
ATOM    531  N   GLY A  38     -10.501  11.409  15.142  1.00 87.35           N  
ATOM    532  H   GLY A  38     -11.358  11.720  14.707  1.00 87.35           H  
ATOM    533  CA  GLY A  38     -10.587  10.525  16.306  1.00 87.35           C  
ATOM    534  HA2 GLY A  38     -11.082   9.603  16.003  1.00 87.35           H  
ATOM    535  HA3 GLY A  38      -9.584  10.276  16.653  1.00 87.35           H  
ATOM    536  C   GLY A  38     -11.347  11.059  17.506  1.00 87.35           C  
ATOM    537  O   GLY A  38     -12.115  12.022  17.439  1.00 87.35           O  
ATOM    538  N   THR A  39     -11.152  10.387  18.639  1.00 73.01           N  
ATOM    539  H   THR A  39     -10.519   9.600  18.639  1.00 73.01           H  
ATOM    540  CA  THR A  39     -11.723  10.786  19.927  1.00 73.01           C  
ATOM    541  HA  THR A  39     -12.742  11.137  19.767  1.00 73.01           H  
ATOM    542  C   THR A  39     -10.934  11.952  20.508  1.00 73.01           C  
ATOM    543  CB  THR A  39     -11.793   9.609  20.910  1.00 73.01           C  
ATOM    544  HB  THR A  39     -11.979   9.985  21.916  1.00 73.01           H  
ATOM    545  O   THR A  39     -10.063  11.787  21.361  1.00 73.01           O  
ATOM    546  CG2 THR A  39     -12.925   8.653  20.539  1.00 73.01           C  
ATOM    547 HG21 THR A  39     -12.956   7.836  21.260  1.00 73.01           H  
ATOM    548 HG22 THR A  39     -13.880   9.178  20.557  1.00 73.01           H  
ATOM    549 HG23 THR A  39     -12.756   8.239  19.545  1.00 73.01           H  
ATOM    550  OG1 THR A  39     -10.594   8.873  20.895  1.00 73.01           O  
ATOM    551  HG1 THR A  39      -9.904   9.430  21.263  1.00 73.01           H  
ATOM    552  N   ILE A  40     -11.250  13.156  20.042  1.00 75.93           N  
ATOM    553  H   ILE A  40     -11.884  13.207  19.256  1.00 75.93           H  
ATOM    554  CA  ILE A  40     -10.738  14.401  20.609  1.00 75.93           C  
ATOM    555  HA  ILE A  40      -9.724  14.232  20.973  1.00 75.93           H  
ATOM    556  C   ILE A  40     -11.630  14.763  21.799  1.00 75.93           C  
ATOM    557  CB  ILE A  40     -10.665  15.508  19.536  1.00 75.93           C  
ATOM    558  HB  ILE A  40     -11.675  15.735  19.194  1.00 75.93           H  
ATOM    559  O   ILE A  40     -12.763  15.215  21.635  1.00 75.93           O  
ATOM    560  CG1 ILE A  40      -9.826  15.045  18.318  1.00 75.93           C  
ATOM    561 HG12 ILE A  40      -8.790  14.896  18.621  1.00 75.93           H  
ATOM    562 HG13 ILE A  40     -10.205  14.094  17.944  1.00 75.93           H  
ATOM    563  CG2 ILE A  40     -10.057  16.774  20.168  1.00 75.93           C  
ATOM    564 HG21 ILE A  40      -9.042  16.573  20.510  1.00 75.93           H  
ATOM    565 HG22 ILE A  40     -10.661  17.114  21.010  1.00 75.93           H  
ATOM    566 HG23 ILE A  40     -10.030  17.583  19.438  1.00 75.93           H  
ATOM    567  CD1 ILE A  40      -9.866  16.012  17.131  1.00 75.93           C  
ATOM    568 HD11 ILE A  40      -9.362  15.559  16.278  1.00 75.93           H  
ATOM    569 HD12 ILE A  40     -10.899  16.226  16.857  1.00 75.93           H  
ATOM    570 HD13 ILE A  40      -9.359  16.944  17.381  1.00 75.93           H  
ATOM    571  N   SER A  41     -11.145  14.524  23.018  1.00 74.58           N  
ATOM    572  H   SER A  41     -10.231  14.103  23.104  1.00 74.58           H  
ATOM    573  CA  SER A  41     -11.925  14.807  24.224  1.00 74.58           C  
ATOM    574  HA  SER A  41     -12.928  14.402  24.089  1.00 74.58           H  
ATOM    575  C   SER A  41     -12.041  16.314  24.468  1.00 74.58           C  
ATOM    576  CB  SER A  41     -11.318  14.115  25.443  1.00 74.58           C  
ATOM    577  HB2 SER A  41     -11.303  13.036  25.287  1.00 74.58           H  
ATOM    578  HB3 SER A  41     -10.301  14.470  25.607  1.00 74.58           H  
ATOM    579  O   SER A  41     -11.062  16.960  24.849  1.00 74.58           O  
ATOM    580  OG  SER A  41     -12.129  14.428  26.557  1.00 74.58           O  
ATOM    581  HG  SER A  41     -11.712  14.104  27.359  1.00 74.58           H  
ATOM    582  N   ARG A  42     -13.256  16.869  24.329  1.00 79.27           N  
ATOM    583  H   ARG A  42     -13.982  16.299  23.919  1.00 79.27           H  
ATOM    584  CA  ARG A  42     -13.556  18.274  24.675  1.00 79.27           C  
ATOM    585  HA  ARG A  42     -12.975  18.935  24.032  1.00 79.27           H  
ATOM    586  C   ARG A  42     -13.130  18.620  26.106  1.00 79.27           C  
ATOM    587  CB  ARG A  42     -15.058  18.585  24.487  1.00 79.27           C  
ATOM    588  HB2 ARG A  42     -15.654  17.776  24.908  1.00 79.27           H  
ATOM    589  HB3 ARG A  42     -15.292  19.495  25.040  1.00 79.27           H  
ATOM    590  O   ARG A  42     -12.634  19.713  26.336  1.00 79.27           O  
ATOM    591  CG  ARG A  42     -15.466  18.822  23.023  1.00 79.27           C  
ATOM    592  HG2 ARG A  42     -14.887  19.661  22.637  1.00 79.27           H  
ATOM    593  HG3 ARG A  42     -15.256  17.925  22.441  1.00 79.27           H  
ATOM    594  CD  ARG A  42     -16.957  19.168  22.886  1.00 79.27           C  
ATOM    595  HD2 ARG A  42     -17.544  18.337  23.277  1.00 79.27           H  
ATOM    596  HD3 ARG A  42     -17.181  20.045  23.494  1.00 79.27           H  
ATOM    597  NE  ARG A  42     -17.378  19.416  21.486  1.00 79.27           N  
ATOM    598  HE  ARG A  42     -17.865  18.679  20.996  1.00 79.27           H  
ATOM    599  NH1 ARG A  42     -16.823  21.647  21.311  1.00 79.27           N  
ATOM    600 HH11 ARG A  42     -16.246  21.578  22.137  1.00 79.27           H  
ATOM    601 HH12 ARG A  42     -16.825  22.483  20.745  1.00 79.27           H  
ATOM    602  NH2 ARG A  42     -17.970  20.679  19.691  1.00 79.27           N  
ATOM    603 HH21 ARG A  42     -18.081  21.547  19.185  1.00 79.27           H  
ATOM    604 HH22 ARG A  42     -18.498  19.910  19.302  1.00 79.27           H  
ATOM    605  CZ  ARG A  42     -17.388  20.570  20.839  1.00 79.27           C  
ATOM    606  N   SER A  43     -13.263  17.694  27.060  1.00 78.31           N  
ATOM    607  H   SER A  43     -13.575  16.768  26.805  1.00 78.31           H  
ATOM    608  CA  SER A  43     -12.901  17.948  28.464  1.00 78.31           C  
ATOM    609  HA  SER A  43     -13.309  18.918  28.750  1.00 78.31           H  
ATOM    610  C   SER A  43     -11.392  18.025  28.713  1.00 78.31           C  
ATOM    611  CB  SER A  43     -13.528  16.896  29.381  1.00 78.31           C  
ATOM    612  HB2 SER A  43     -14.611  16.915  29.255  1.00 78.31           H  
ATOM    613  HB3 SER A  43     -13.295  17.142  30.417  1.00 78.31           H  
ATOM    614  O   SER A  43     -10.974  18.598  29.715  1.00 78.31           O  
ATOM    615  OG  SER A  43     -13.044  15.598  29.088  1.00 78.31           O  
ATOM    616  HG  SER A  43     -13.518  14.971  29.638  1.00 78.31           H  
ATOM    617  N   GLN A  44     -10.572  17.476  27.812  1.00 75.93           N  
ATOM    618  H   GLN A  44     -10.980  17.042  26.996  1.00 75.93           H  
ATOM    619  CA  GLN A  44      -9.108  17.579  27.864  1.00 75.93           C  
ATOM    620  HA  GLN A  44      -8.795  17.793  28.885  1.00 75.93           H  
ATOM    621  C   GLN A  44      -8.570  18.727  26.997  1.00 75.93           C  
ATOM    622  CB  GLN A  44      -8.487  16.241  27.447  1.00 75.93           C  
ATOM    623  HB2 GLN A  44      -8.836  15.982  26.447  1.00 75.93           H  
ATOM    624  HB3 GLN A  44      -7.403  16.351  27.410  1.00 75.93           H  
ATOM    625  O   GLN A  44      -7.374  19.018  27.025  1.00 75.93           O  
ATOM    626  CG  GLN A  44      -8.822  15.109  28.432  1.00 75.93           C  
ATOM    627  HG2 GLN A  44      -8.445  15.376  29.419  1.00 75.93           H  
ATOM    628  HG3 GLN A  44      -9.902  14.979  28.501  1.00 75.93           H  
ATOM    629  CD  GLN A  44      -8.208  13.776  28.018  1.00 75.93           C  
ATOM    630  NE2 GLN A  44      -8.236  12.779  28.873  1.00 75.93           N  
ATOM    631 HE21 GLN A  44      -7.796  11.928  28.550  1.00 75.93           H  
ATOM    632 HE22 GLN A  44      -8.591  12.901  29.810  1.00 75.93           H  
ATOM    633  OE1 GLN A  44      -7.721  13.589  26.919  1.00 75.93           O  
ATOM    634  N   MET A  45      -9.442  19.388  26.233  1.00 86.44           N  
ATOM    635  H   MET A  45     -10.420  19.141  26.281  1.00 86.44           H  
ATOM    636  CA  MET A  45      -9.080  20.504  25.376  1.00 86.44           C  
ATOM    637  HA  MET A  45      -8.045  20.375  25.059  1.00 86.44           H  
ATOM    638  C   MET A  45      -9.177  21.814  26.162  1.00 86.44           C  
ATOM    639  CB  MET A  45      -9.961  20.486  24.119  1.00 86.44           C  
ATOM    640  HB2 MET A  45     -10.973  20.807  24.367  1.00 86.44           H  
ATOM    641  HB3 MET A  45     -10.013  19.475  23.714  1.00 86.44           H  
ATOM    642  O   MET A  45     -10.246  22.405  26.295  1.00 86.44           O  
ATOM    643  CG  MET A  45      -9.376  21.424  23.063  1.00 86.44           C  
ATOM    644  HG2 MET A  45      -9.243  22.397  23.535  1.00 86.44           H  
ATOM    645  HG3 MET A  45     -10.096  21.541  22.253  1.00 86.44           H  
ATOM    646  SD  MET A  45      -7.780  20.909  22.359  1.00 86.44           S  
ATOM    647  CE  MET A  45      -8.319  19.498  21.362  1.00 86.44           C  
ATOM    648  HE1 MET A  45      -8.717  18.713  22.004  1.00 86.44           H  
ATOM    649  HE2 MET A  45      -7.461  19.113  20.811  1.00 86.44           H  
ATOM    650  HE3 MET A  45      -9.083  19.819  20.653  1.00 86.44           H  
ATOM    651  N   THR A  46      -8.052  22.278  26.708  1.00 91.01           N  
ATOM    652  H   THR A  46      -7.195  21.756  26.593  1.00 91.01           H  
ATOM    653  CA  THR A  46      -7.995  23.623  27.295  1.00 91.01           C  
ATOM    654  HA  THR A  46      -8.840  23.732  27.974  1.00 91.01           H  
ATOM    655  C   THR A  46      -8.141  24.675  26.195  1.00 91.01           C  
ATOM    656  CB  THR A  46      -6.709  23.872  28.101  1.00 91.01           C  
ATOM    657  HB  THR A  46      -6.790  24.847  28.582  1.00 91.01           H  
ATOM    658  O   THR A  46      -7.718  24.456  25.061  1.00 91.01           O  
ATOM    659  CG2 THR A  46      -6.479  22.820  29.185  1.00 91.01           C  
ATOM    660 HG21 THR A  46      -6.330  21.837  28.739  1.00 91.01           H  
ATOM    661 HG22 THR A  46      -5.598  23.082  29.771  1.00 91.01           H  
ATOM    662 HG23 THR A  46      -7.343  22.783  29.848  1.00 91.01           H  
ATOM    663  OG1 THR A  46      -5.573  23.887  27.270  1.00 91.01           O  
ATOM    664  HG1 THR A  46      -4.805  24.047  27.823  1.00 91.01           H  
ATOM    665  N   ALA A  47      -8.679  25.851  26.530  1.00 94.06           N  
ATOM    666  H   ALA A  47      -9.089  25.963  27.446  1.00 94.06           H  
ATOM    667  CA  ALA A  47      -8.832  26.943  25.564  1.00 94.06           C  
ATOM    668  HA  ALA A  47      -9.494  26.613  24.763  1.00 94.06           H  
ATOM    669  C   ALA A  47      -7.495  27.362  24.920  1.00 94.06           C  
ATOM    670  CB  ALA A  47      -9.482  28.128  26.288  1.00 94.06           C  
ATOM    671  HB1 ALA A  47      -9.636  28.941  25.580  1.00 94.06           H  
ATOM    672  HB2 ALA A  47     -10.451  27.828  26.688  1.00 94.06           H  
ATOM    673  HB3 ALA A  47      -8.842  28.476  27.099  1.00 94.06           H  
ATOM    674  O   ALA A  47      -7.444  27.716  23.745  1.00 94.06           O  
ATOM    675  N   GLU A  48      -6.397  27.296  25.678  1.00 94.95           N  
ATOM    676  H   GLU A  48      -6.489  26.994  26.637  1.00 94.95           H  
ATOM    677  CA  GLU A  48      -5.052  27.561  25.162  1.00 94.95           C  
ATOM    678  HA  GLU A  48      -5.046  28.524  24.651  1.00 94.95           H  
ATOM    679  C   GLU A  48      -4.614  26.501  24.143  1.00 94.95           C  
ATOM    680  CB  GLU A  48      -4.082  27.631  26.346  1.00 94.95           C  
ATOM    681  HB2 GLU A  48      -4.470  28.353  27.065  1.00 94.95           H  
ATOM    682  HB3 GLU A  48      -4.034  26.654  26.825  1.00 94.95           H  
ATOM    683  O   GLU A  48      -4.111  26.845  23.074  1.00 94.95           O  
ATOM    684  CG  GLU A  48      -2.674  28.070  25.919  1.00 94.95           C  
ATOM    685  HG2 GLU A  48      -2.279  27.350  25.203  1.00 94.95           H  
ATOM    686  HG3 GLU A  48      -2.748  29.038  25.424  1.00 94.95           H  
ATOM    687  CD  GLU A  48      -1.698  28.174  27.100  1.00 94.95           C  
ATOM    688  OE1 GLU A  48      -0.548  28.589  26.845  1.00 94.95           O  
ATOM    689  OE2 GLU A  48      -2.109  27.852  28.239  1.00 94.95           O  
ATOM    690  N   ARG A  49      -4.859  25.217  24.437  1.00 92.90           N  
ATOM    691  H   ARG A  49      -5.342  25.002  25.298  1.00 92.90           H  
ATOM    692  CA  ARG A  49      -4.525  24.110  23.537  1.00 92.90           C  
ATOM    693  HA  ARG A  49      -3.492  24.235  23.215  1.00 92.90           H  
ATOM    694  C   ARG A  49      -5.373  24.148  22.267  1.00 92.90           C  
ATOM    695  CB  ARG A  49      -4.654  22.787  24.306  1.00 92.90           C  
ATOM    696  HB2 ARG A  49      -4.079  22.865  25.229  1.00 92.90           H  
ATOM    697  HB3 ARG A  49      -5.698  22.604  24.557  1.00 92.90           H  
ATOM    698  O   ARG A  49      -4.828  23.992  21.179  1.00 92.90           O  
ATOM    699  CG  ARG A  49      -4.105  21.609  23.497  1.00 92.90           C  
ATOM    700  HG2 ARG A  49      -3.087  21.832  23.177  1.00 92.90           H  
ATOM    701  HG3 ARG A  49      -4.733  21.467  22.618  1.00 92.90           H  
ATOM    702  CD  ARG A  49      -4.098  20.322  24.330  1.00 92.90           C  
ATOM    703  HD2 ARG A  49      -3.512  20.481  25.235  1.00 92.90           H  
ATOM    704  HD3 ARG A  49      -5.121  20.091  24.627  1.00 92.90           H  
ATOM    705  NE  ARG A  49      -3.559  19.197  23.545  1.00 92.90           N  
ATOM    706  HE  ARG A  49      -4.144  18.844  22.801  1.00 92.90           H  
ATOM    707  NH1 ARG A  49      -1.548  18.832  24.625  1.00 92.90           N  
ATOM    708 HH11 ARG A  49      -1.730  19.539  25.324  1.00 92.90           H  
ATOM    709 HH12 ARG A  49      -0.681  18.316  24.600  1.00 92.90           H  
ATOM    710  NH2 ARG A  49      -2.047  17.675  22.817  1.00 92.90           N  
ATOM    711 HH21 ARG A  49      -2.472  17.623  21.902  1.00 92.90           H  
ATOM    712 HH22 ARG A  49      -1.229  17.124  23.034  1.00 92.90           H  
ATOM    713  CZ  ARG A  49      -2.396  18.584  23.673  1.00 92.90           C  
ATOM    714  N   GLU A  50      -6.670  24.420  22.388  1.00 94.64           N  
ATOM    715  H   GLU A  50      -7.054  24.510  23.318  1.00 94.64           H  
ATOM    716  CA  GLU A  50      -7.561  24.629  21.244  1.00 94.64           C  
ATOM    717  HA  GLU A  50      -7.585  23.723  20.638  1.00 94.64           H  
ATOM    718  C   GLU A  50      -7.060  25.768  20.355  1.00 94.64           C  
ATOM    719  CB  GLU A  50      -8.983  24.915  21.744  1.00 94.64           C  
ATOM    720  HB2 GLU A  50      -9.303  24.067  22.349  1.00 94.64           H  
ATOM    721  HB3 GLU A  50      -8.985  25.805  22.373  1.00 94.64           H  
ATOM    722  O   GLU A  50      -6.891  25.582  19.152  1.00 94.64           O  
ATOM    723  CG  GLU A  50      -9.978  25.106  20.590  1.00 94.64           C  
ATOM    724  HG2 GLU A  50      -9.819  26.091  20.151  1.00 94.64           H  
ATOM    725  HG3 GLU A  50      -9.762  24.362  19.824  1.00 94.64           H  
ATOM    726  CD  GLU A  50     -11.450  24.970  21.014  1.00 94.64           C  
ATOM    727  OE1 GLU A  50     -12.305  24.946  20.100  1.00 94.64           O  
ATOM    728  OE2 GLU A  50     -11.723  24.864  22.231  1.00 94.64           O  
ATOM    729  N   LYS A  51      -6.731  26.922  20.949  1.00 96.74           N  
ATOM    730  H   LYS A  51      -6.900  27.014  21.941  1.00 96.74           H  
ATOM    731  CA  LYS A  51      -6.181  28.064  20.215  1.00 96.74           C  
ATOM    732  HA  LYS A  51      -6.895  28.347  19.442  1.00 96.74           H  
ATOM    733  C   LYS A  51      -4.878  27.710  19.494  1.00 96.74           C  
ATOM    734  CB  LYS A  51      -5.996  29.237  21.185  1.00 96.74           C  
ATOM    735  HB2 LYS A  51      -6.940  29.423  21.696  1.00 96.74           H  
ATOM    736  HB3 LYS A  51      -5.242  28.978  21.928  1.00 96.74           H  
ATOM    737  O   LYS A  51      -4.698  28.134  18.357  1.00 96.74           O  
ATOM    738  CG  LYS A  51      -5.575  30.514  20.449  1.00 96.74           C  
ATOM    739  HG2 LYS A  51      -4.639  30.345  19.917  1.00 96.74           H  
ATOM    740  HG3 LYS A  51      -6.347  30.786  19.729  1.00 96.74           H  
ATOM    741  CD  LYS A  51      -5.369  31.661  21.438  1.00 96.74           C  
ATOM    742  HD2 LYS A  51      -4.596  31.378  22.152  1.00 96.74           H  
ATOM    743  HD3 LYS A  51      -6.301  31.855  21.969  1.00 96.74           H  
ATOM    744  CE  LYS A  51      -4.934  32.905  20.661  1.00 96.74           C  
ATOM    745  HE2 LYS A  51      -5.733  33.183  19.974  1.00 96.74           H  
ATOM    746  HE3 LYS A  51      -4.060  32.649  20.063  1.00 96.74           H  
ATOM    747  NZ  LYS A  51      -4.616  34.027  21.576  1.00 96.74           N  
ATOM    748  HZ1 LYS A  51      -3.861  33.761  22.192  1.00 96.74           H  
ATOM    749  HZ2 LYS A  51      -4.328  34.835  21.044  1.00 96.74           H  
ATOM    750  HZ3 LYS A  51      -5.425  34.264  22.132  1.00 96.74           H  
ATOM    751  N   ALA A  52      -3.995  26.936  20.124  1.00 96.90           N  
ATOM    752  H   ALA A  52      -4.190  26.654  21.074  1.00 96.90           H  
ATOM    753  CA  ALA A  52      -2.749  26.488  19.505  1.00 96.90           C  
ATOM    754  HA  ALA A  52      -2.211  27.363  19.141  1.00 96.90           H  
ATOM    755  C   ALA A  52      -3.002  25.575  18.292  1.00 96.90           C  
ATOM    756  CB  ALA A  52      -1.884  25.806  20.572  1.00 96.90           C  
ATOM    757  HB1 ALA A  52      -0.912  25.556  20.145  1.00 96.90           H  
ATOM    758  HB2 ALA A  52      -2.364  24.892  20.922  1.00 96.90           H  
ATOM    759  HB3 ALA A  52      -1.735  26.479  21.416  1.00 96.90           H  
ATOM    760  O   ALA A  52      -2.386  25.774  17.247  1.00 96.90           O  
ATOM    761  N   TYR A  53      -3.944  24.629  18.394  1.00 95.83           N  
ATOM    762  H   TYR A  53      -4.412  24.501  19.280  1.00 95.83           H  
ATOM    763  CA  TYR A  53      -4.347  23.789  17.260  1.00 95.83           C  
ATOM    764  HA  TYR A  53      -3.462  23.302  16.851  1.00 95.83           H  
ATOM    765  C   TYR A  53      -4.959  24.608  16.123  1.00 95.83           C  
ATOM    766  CB  TYR A  53      -5.342  22.708  17.708  1.00 95.83           C  
ATOM    767  HB2 TYR A  53      -6.055  23.132  18.416  1.00 95.83           H  
ATOM    768  HB3 TYR A  53      -5.913  22.378  16.840  1.00 95.83           H  
ATOM    769  O   TYR A  53      -4.557  24.441  14.974  1.00 95.83           O  
ATOM    770  CG  TYR A  53      -4.691  21.478  18.299  1.00 95.83           C  
ATOM    771  CD1 TYR A  53      -3.941  20.627  17.467  1.00 95.83           C  
ATOM    772  HD1 TYR A  53      -3.828  20.864  16.420  1.00 95.83           H  
ATOM    773  CD2 TYR A  53      -4.868  21.153  19.653  1.00 95.83           C  
ATOM    774  HD2 TYR A  53      -5.487  21.779  20.279  1.00 95.83           H  
ATOM    775  CE1 TYR A  53      -3.337  19.470  17.992  1.00 95.83           C  
ATOM    776  HE1 TYR A  53      -2.761  18.828  17.343  1.00 95.83           H  
ATOM    777  CE2 TYR A  53      -4.254  20.004  20.183  1.00 95.83           C  
ATOM    778  HE2 TYR A  53      -4.408  19.744  21.220  1.00 95.83           H  
ATOM    779  OH  TYR A  53      -2.795  18.110  19.896  1.00 95.83           O  
ATOM    780  HH  TYR A  53      -2.198  17.760  19.232  1.00 95.83           H  
ATOM    781  CZ  TYR A  53      -3.458  19.176  19.365  1.00 95.83           C  
ATOM    782  N   LEU A  54      -5.906  25.499  16.430  1.00 97.92           N  
ATOM    783  H   LEU A  54      -6.197  25.579  17.394  1.00 97.92           H  
ATOM    784  CA  LEU A  54      -6.559  26.341  15.425  1.00 97.92           C  
ATOM    785  HA  LEU A  54      -6.994  25.704  14.656  1.00 97.92           H  
ATOM    786  C   LEU A  54      -5.549  27.249  14.712  1.00 97.92           C  
ATOM    787  CB  LEU A  54      -7.673  27.173  16.083  1.00 97.92           C  
ATOM    788  HB2 LEU A  54      -8.040  27.892  15.351  1.00 97.92           H  
ATOM    789  HB3 LEU A  54      -7.238  27.736  16.909  1.00 97.92           H  
ATOM    790  O   LEU A  54      -5.602  27.356  13.491  1.00 97.92           O  
ATOM    791  CG  LEU A  54      -8.876  26.367  16.611  1.00 97.92           C  
ATOM    792  HG  LEU A  54      -8.539  25.604  17.313  1.00 97.92           H  
ATOM    793  CD1 LEU A  54      -9.829  27.313  17.343  1.00 97.92           C  
ATOM    794 HD11 LEU A  54     -10.205  28.074  16.660  1.00 97.92           H  
ATOM    795 HD12 LEU A  54      -9.306  27.787  18.173  1.00 97.92           H  
ATOM    796 HD13 LEU A  54     -10.667  26.746  17.749  1.00 97.92           H  
ATOM    797  CD2 LEU A  54      -9.663  25.667  15.504  1.00 97.92           C  
ATOM    798 HD21 LEU A  54     -10.536  25.178  15.937  1.00 97.92           H  
ATOM    799 HD22 LEU A  54      -9.999  26.399  14.769  1.00 97.92           H  
ATOM    800 HD23 LEU A  54      -9.042  24.910  15.025  1.00 97.92           H  
ATOM    801  N   ALA A  55      -4.605  27.844  15.446  1.00 98.59           N  
ATOM    802  H   ALA A  55      -4.618  27.728  16.450  1.00 98.59           H  
ATOM    803  CA  ALA A  55      -3.543  28.661  14.863  1.00 98.59           C  
ATOM    804  HA  ALA A  55      -3.995  29.440  14.249  1.00 98.59           H  
ATOM    805  C   ALA A  55      -2.629  27.837  13.943  1.00 98.59           C  
ATOM    806  CB  ALA A  55      -2.756  29.334  15.992  1.00 98.59           C  
ATOM    807  HB1 ALA A  55      -2.308  28.579  16.639  1.00 98.59           H  
ATOM    808  HB2 ALA A  55      -3.421  29.968  16.578  1.00 98.59           H  
ATOM    809  HB3 ALA A  55      -1.965  29.947  15.560  1.00 98.59           H  
ATOM    810  O   ALA A  55      -2.405  28.230  12.806  1.00 98.59           O  
ATOM    811  N   ALA A  56      -2.173  26.660  14.384  1.00 98.49           N  
ATOM    812  H   ALA A  56      -2.382  26.370  15.329  1.00 98.49           H  
ATOM    813  CA  ALA A  56      -1.306  25.812  13.565  1.00 98.49           C  
ATOM    814  HA  ALA A  56      -0.447  26.405  13.250  1.00 98.49           H  
ATOM    815  C   ALA A  56      -2.002  25.308  12.285  1.00 98.49           C  
ATOM    816  CB  ALA A  56      -0.805  24.653  14.434  1.00 98.49           C  
ATOM    817  HB1 ALA A  56      -0.311  25.049  15.322  1.00 98.49           H  
ATOM    818  HB2 ALA A  56      -1.640  24.022  14.736  1.00 98.49           H  
ATOM    819  HB3 ALA A  56      -0.084  24.068  13.863  1.00 98.49           H  
ATOM    820  O   ALA A  56      -1.377  25.237  11.228  1.00 98.49           O  
ATOM    821  N   LEU A  57      -3.300  24.987  12.360  1.00 98.77           N  
ATOM    822  H   LEU A  57      -3.754  25.045  13.261  1.00 98.77           H  
ATOM    823  CA  LEU A  57      -4.110  24.654  11.184  1.00 98.77           C  
ATOM    824  HA  LEU A  57      -3.618  23.864  10.618  1.00 98.77           H  
ATOM    825  C   LEU A  57      -4.251  25.859  10.243  1.00 98.77           C  
ATOM    826  CB  LEU A  57      -5.507  24.191  11.631  1.00 98.77           C  
ATOM    827  HB2 LEU A  57      -5.908  24.942  12.311  1.00 98.77           H  
ATOM    828  HB3 LEU A  57      -6.154  24.161  10.754  1.00 98.77           H  
ATOM    829  O   LEU A  57      -4.107  25.715   9.031  1.00 98.77           O  
ATOM    830  CG  LEU A  57      -5.572  22.816  12.312  1.00 98.77           C  
ATOM    831  HG  LEU A  57      -4.827  22.754  13.105  1.00 98.77           H  
ATOM    832  CD1 LEU A  57      -6.960  22.649  12.936  1.00 98.77           C  
ATOM    833 HD11 LEU A  57      -7.136  23.457  13.646  1.00 98.77           H  
ATOM    834 HD12 LEU A  57      -7.727  22.682  12.162  1.00 98.77           H  
ATOM    835 HD13 LEU A  57      -7.019  21.704  13.477  1.00 98.77           H  
ATOM    836  CD2 LEU A  57      -5.322  21.675  11.322  1.00 98.77           C  
ATOM    837 HD21 LEU A  57      -5.388  20.714  11.833  1.00 98.77           H  
ATOM    838 HD22 LEU A  57      -6.053  21.709  10.514  1.00 98.77           H  
ATOM    839 HD23 LEU A  57      -4.321  21.762  10.899  1.00 98.77           H  
ATOM    840  N   GLN A  58      -4.522  27.043  10.795  1.00 98.79           N  
ATOM    841  H   GLN A  58      -4.624  27.108  11.797  1.00 98.79           H  
ATOM    842  CA  GLN A  58      -4.643  28.269  10.015  1.00 98.79           C  
ATOM    843  HA  GLN A  58      -5.412  28.116   9.258  1.00 98.79           H  
ATOM    844  C   GLN A  58      -3.333  28.600   9.284  1.00 98.79           C  
ATOM    845  CB  GLN A  58      -5.110  29.408  10.930  1.00 98.79           C  
ATOM    846  HB2 GLN A  58      -4.376  29.592  11.714  1.00 98.79           H  
ATOM    847  HB3 GLN A  58      -6.055  29.121  11.391  1.00 98.79           H  
ATOM    848  O   GLN A  58      -3.354  28.841   8.079  1.00 98.79           O  
ATOM    849  CG  GLN A  58      -5.318  30.691  10.120  1.00 98.79           C  
ATOM    850  HG2 GLN A  58      -4.354  31.053   9.766  1.00 98.79           H  
ATOM    851  HG3 GLN A  58      -5.938  30.470   9.251  1.00 98.79           H  
ATOM    852  CD  GLN A  58      -5.984  31.818  10.898  1.00 98.79           C  
ATOM    853  NE2 GLN A  58      -6.226  32.924  10.237  1.00 98.79           N  
ATOM    854 HE21 GLN A  58      -5.862  32.987   9.297  1.00 98.79           H  
ATOM    855 HE22 GLN A  58      -6.573  33.717  10.758  1.00 98.79           H  
ATOM    856  OE1 GLN A  58      -6.317  31.739  12.073  1.00 98.79           O  
ATOM    857  N   ASP A  59      -2.196  28.535   9.974  1.00 98.85           N  
ATOM    858  H   ASP A  59      -2.244  28.394  10.973  1.00 98.85           H  
ATOM    859  CA  ASP A  59      -0.883  28.814   9.390  1.00 98.85           C  
ATOM    860  HA  ASP A  59      -0.878  29.830   8.996  1.00 98.85           H  
ATOM    861  C   ASP A  59      -0.569  27.861   8.225  1.00 98.85           C  
ATOM    862  CB  ASP A  59       0.203  28.701  10.476  1.00 98.85           C  
ATOM    863  HB2 ASP A  59       0.109  27.738  10.976  1.00 98.85           H  
ATOM    864  HB3 ASP A  59       1.177  28.725   9.987  1.00 98.85           H  
ATOM    865  O   ASP A  59      -0.139  28.302   7.156  1.00 98.85           O  
ATOM    866  CG  ASP A  59       0.186  29.823  11.526  1.00 98.85           C  
ATOM    867  OD1 ASP A  59      -0.398  30.896  11.255  1.00 98.85           O  
ATOM    868  OD2 ASP A  59       0.829  29.621  12.583  1.00 98.85           O  
ATOM    869  N   ALA A  60      -0.829  26.559   8.400  1.00 98.93           N  
ATOM    870  H   ALA A  60      -1.178  26.257   9.298  1.00 98.93           H  
ATOM    871  CA  ALA A  60      -0.569  25.550   7.376  1.00 98.93           C  
ATOM    872  HA  ALA A  60       0.460  25.660   7.035  1.00 98.93           H  
ATOM    873  C   ALA A  60      -1.468  25.717   6.137  1.00 98.93           C  
ATOM    874  CB  ALA A  60      -0.709  24.163   8.012  1.00 98.93           C  
ATOM    875  HB1 ALA A  60      -0.559  23.393   7.255  1.00 98.93           H  
ATOM    876  HB2 ALA A  60       0.041  24.040   8.793  1.00 98.93           H  
ATOM    877  HB3 ALA A  60      -1.699  24.052   8.455  1.00 98.93           H  
ATOM    878  O   ALA A  60      -0.971  25.676   5.008  1.00 98.93           O  
ATOM    879  N   VAL A  61      -2.776  25.946   6.324  1.00 98.95           N  
ATOM    880  H   VAL A  61      -3.132  25.996   7.268  1.00 98.95           H  
ATOM    881  CA  VAL A  61      -3.706  26.104   5.192  1.00 98.95           C  
ATOM    882  HA  VAL A  61      -3.496  25.296   4.490  1.00 98.95           H  
ATOM    883  C   VAL A  61      -3.452  27.411   4.438  1.00 98.95           C  
ATOM    884  CB  VAL A  61      -5.178  25.956   5.629  1.00 98.95           C  
ATOM    885  HB  VAL A  61      -5.247  25.114   6.317  1.00 98.95           H  
ATOM    886  O   VAL A  61      -3.499  27.433   3.210  1.00 98.95           O  
ATOM    887  CG1 VAL A  61      -5.761  27.184   6.336  1.00 98.95           C  
ATOM    888 HG11 VAL A  61      -5.169  27.390   7.227  1.00 98.95           H  
ATOM    889 HG12 VAL A  61      -5.756  28.054   5.680  1.00 98.95           H  
ATOM    890 HG13 VAL A  61      -6.790  26.989   6.637  1.00 98.95           H  
ATOM    891  CG2 VAL A  61      -6.070  25.635   4.430  1.00 98.95           C  
ATOM    892 HG21 VAL A  61      -6.025  26.447   3.705  1.00 98.95           H  
ATOM    893 HG22 VAL A  61      -7.100  25.500   4.761  1.00 98.95           H  
ATOM    894 HG23 VAL A  61      -5.733  24.713   3.955  1.00 98.95           H  
ATOM    895  N   GLU A  62      -3.125  28.496   5.146  1.00 98.85           N  
ATOM    896  H   GLU A  62      -3.099  28.431   6.154  1.00 98.85           H  
ATOM    897  CA  GLU A  62      -2.819  29.790   4.533  1.00 98.85           C  
ATOM    898  HA  GLU A  62      -3.592  30.028   3.802  1.00 98.85           H  
ATOM    899  C   GLU A  62      -1.487  29.776   3.782  1.00 98.85           C  
ATOM    900  CB  GLU A  62      -2.788  30.898   5.593  1.00 98.85           C  
ATOM    901  HB2 GLU A  62      -2.152  30.596   6.425  1.00 98.85           H  
ATOM    902  HB3 GLU A  62      -2.351  31.786   5.135  1.00 98.85           H  
ATOM    903  O   GLU A  62      -1.372  30.420   2.738  1.00 98.85           O  
ATOM    904  CG  GLU A  62      -4.190  31.267   6.100  1.00 98.85           C  
ATOM    905  HG2 GLU A  62      -4.791  31.564   5.241  1.00 98.85           H  
ATOM    906  HG3 GLU A  62      -4.672  30.398   6.547  1.00 98.85           H  
ATOM    907  CD  GLU A  62      -4.178  32.427   7.106  1.00 98.85           C  
ATOM    908  OE1 GLU A  62      -5.281  32.752   7.616  1.00 98.85           O  
ATOM    909  OE2 GLU A  62      -3.144  33.115   7.237  1.00 98.85           O  
ATOM    910  N   ALA A  63      -0.485  29.043   4.275  1.00 98.91           N  
ATOM    911  H   ALA A  63      -0.609  28.572   5.160  1.00 98.91           H  
ATOM    912  CA  ALA A  63       0.778  28.867   3.567  1.00 98.91           C  
ATOM    913  HA  ALA A  63       1.199  29.849   3.349  1.00 98.91           H  
ATOM    914  C   ALA A  63       0.573  28.147   2.227  1.00 98.91           C  
ATOM    915  CB  ALA A  63       1.752  28.112   4.470  1.00 98.91           C  
ATOM    916  HB1 ALA A  63       2.704  27.975   3.957  1.00 98.91           H  
ATOM    917  HB2 ALA A  63       1.918  28.671   5.391  1.00 98.91           H  
ATOM    918  HB3 ALA A  63       1.338  27.134   4.717  1.00 98.91           H  
ATOM    919  O   ALA A  63       1.025  28.648   1.195  1.00 98.91           O  
ATOM    920  N   GLY A  64      -0.165  27.031   2.228  1.00 98.93           N  
ATOM    921  H   GLY A  64      -0.497  26.668   3.111  1.00 98.93           H  
ATOM    922  CA  GLY A  64      -0.507  26.314   1.001  1.00 98.93           C  
ATOM    923  HA2 GLY A  64       0.408  26.025   0.484  1.00 98.93           H  
ATOM    924  HA3 GLY A  64      -1.054  25.407   1.260  1.00 98.93           H  
ATOM    925  C   GLY A  64      -1.358  27.163   0.050  1.00 98.93           C  
ATOM    926  O   GLY A  64      -1.039  27.274  -1.130  1.00 98.93           O  
ATOM    927  N   HIS A  65      -2.380  27.858   0.557  1.00 98.80           N  
ATOM    928  H   HIS A  65      -2.626  27.730   1.528  1.00 98.80           H  
ATOM    929  CA  HIS A  65      -3.219  28.735  -0.268  1.00 98.80           C  
ATOM    930  HA  HIS A  65      -3.653  28.142  -1.073  1.00 98.80           H  
ATOM    931  C   HIS A  65      -2.436  29.885  -0.912  1.00 98.80           C  
ATOM    932  CB  HIS A  65      -4.355  29.294   0.582  1.00 98.80           C  
ATOM    933  HB2 HIS A  65      -4.851  28.461   1.080  1.00 98.80           H  
ATOM    934  HB3 HIS A  65      -3.952  29.958   1.348  1.00 98.80           H  
ATOM    935  O   HIS A  65      -2.635  30.183  -2.087  1.00 98.80           O  
ATOM    936  CG  HIS A  65      -5.389  30.033  -0.226  1.00 98.80           C  
ATOM    937  CD2 HIS A  65      -6.414  29.455  -0.925  1.00 98.80           C  
ATOM    938  HD2 HIS A  65      -6.616  28.397  -1.010  1.00 98.80           H  
ATOM    939  ND1 HIS A  65      -5.504  31.399  -0.397  1.00 98.80           N  
ATOM    940  HD1 HIS A  65      -4.802  32.108  -0.238  1.00 98.80           H  
ATOM    941  CE1 HIS A  65      -6.596  31.623  -1.147  1.00 98.80           C  
ATOM    942  HE1 HIS A  65      -6.943  32.590  -1.480  1.00 98.80           H  
ATOM    943  NE2 HIS A  65      -7.174  30.471  -1.498  1.00 98.80           N  
ATOM    944  N   ARG A  66      -1.496  30.504  -0.187  1.00 98.58           N  
ATOM    945  H   ARG A  66      -1.389  30.232   0.780  1.00 98.58           H  
ATOM    946  CA  ARG A  66      -0.652  31.585  -0.720  1.00 98.58           C  
ATOM    947  HA  ARG A  66      -1.305  32.380  -1.081  1.00 98.58           H  
ATOM    948  C   ARG A  66       0.198  31.126  -1.906  1.00 98.58           C  
ATOM    949  CB  ARG A  66       0.231  32.117   0.412  1.00 98.58           C  
ATOM    950  HB2 ARG A  66       0.951  31.349   0.696  1.00 98.58           H  
ATOM    951  HB3 ARG A  66      -0.409  32.325   1.269  1.00 98.58           H  
ATOM    952  O   ARG A  66       0.426  31.911  -2.828  1.00 98.58           O  
ATOM    953  CG  ARG A  66       0.974  33.408   0.031  1.00 98.58           C  
ATOM    954  HG2 ARG A  66       0.247  34.203  -0.137  1.00 98.58           H  
ATOM    955  HG3 ARG A  66       1.544  33.259  -0.886  1.00 98.58           H  
ATOM    956  CD  ARG A  66       1.956  33.834   1.130  1.00 98.58           C  
ATOM    957  HD2 ARG A  66       2.390  34.795   0.854  1.00 98.58           H  
ATOM    958  HD3 ARG A  66       2.756  33.094   1.162  1.00 98.58           H  
ATOM    959  NE  ARG A  66       1.292  33.951   2.447  1.00 98.58           N  
ATOM    960  HE  ARG A  66       0.365  34.351   2.440  1.00 98.58           H  
ATOM    961  NH1 ARG A  66       2.858  32.858   3.732  1.00 98.58           N  
ATOM    962 HH11 ARG A  66       3.436  32.730   2.913  1.00 98.58           H  
ATOM    963 HH12 ARG A  66       3.092  32.396   4.599  1.00 98.58           H  
ATOM    964  NH2 ARG A  66       0.930  33.492   4.649  1.00 98.58           N  
ATOM    965 HH21 ARG A  66      -0.022  33.821   4.575  1.00 98.58           H  
ATOM    966 HH22 ARG A  66       1.191  33.022   5.504  1.00 98.58           H  
ATOM    967  CZ  ARG A  66       1.698  33.439   3.597  1.00 98.58           C  
ATOM    968  N   ILE A  67       0.664  29.875  -1.889  1.00 98.84           N  
ATOM    969  H   ILE A  67       0.437  29.292  -1.096  1.00 98.84           H  
ATOM    970  CA  ILE A  67       1.367  29.267  -3.026  1.00 98.84           C  
ATOM    971  HA  ILE A  67       2.201  29.910  -3.308  1.00 98.84           H  
ATOM    972  C   ILE A  67       0.431  29.211  -4.236  1.00 98.84           C  
ATOM    973  CB  ILE A  67       1.943  27.882  -2.643  1.00 98.84           C  
ATOM    974  HB  ILE A  67       1.163  27.285  -2.171  1.00 98.84           H  
ATOM    975  O   ILE A  67       0.796  29.716  -5.297  1.00 98.84           O  
ATOM    976  CG1 ILE A  67       3.104  28.066  -1.639  1.00 98.84           C  
ATOM    977 HG12 ILE A  67       3.943  28.547  -2.143  1.00 98.84           H  
ATOM    978 HG13 ILE A  67       2.783  28.723  -0.830  1.00 98.84           H  
ATOM    979  CG2 ILE A  67       2.430  27.108  -3.878  1.00 98.84           C  
ATOM    980 HG21 ILE A  67       3.233  27.651  -4.377  1.00 98.84           H  
ATOM    981 HG22 ILE A  67       2.796  26.128  -3.572  1.00 98.84           H  
ATOM    982 HG23 ILE A  67       1.613  26.925  -4.575  1.00 98.84           H  
ATOM    983  CD1 ILE A  67       3.596  26.765  -0.995  1.00 98.84           C  
ATOM    984 HD11 ILE A  67       4.038  26.101  -1.738  1.00 98.84           H  
ATOM    985 HD12 ILE A  67       4.360  27.004  -0.255  1.00 98.84           H  
ATOM    986 HD13 ILE A  67       2.767  26.264  -0.497  1.00 98.84           H  
ATOM    987  N   LEU A  68      -0.793  28.705  -4.063  1.00 98.54           N  
ATOM    988  H   LEU A  68      -1.037  28.336  -3.155  1.00 98.54           H  
ATOM    989  CA  LEU A  68      -1.792  28.624  -5.136  1.00 98.54           C  
ATOM    990  HA  LEU A  68      -1.373  28.049  -5.961  1.00 98.54           H  
ATOM    991  C   LEU A  68      -2.160  30.013  -5.691  1.00 98.54           C  
ATOM    992  CB  LEU A  68      -3.053  27.905  -4.623  1.00 98.54           C  
ATOM    993  HB2 LEU A  68      -3.746  27.822  -5.461  1.00 98.54           H  
ATOM    994  HB3 LEU A  68      -3.527  28.522  -3.860  1.00 98.54           H  
ATOM    995  O   LEU A  68      -2.145  30.230  -6.903  1.00 98.54           O  
ATOM    996  CG  LEU A  68      -2.837  26.496  -4.050  1.00 98.54           C  
ATOM    997  HG  LEU A  68      -2.069  26.531  -3.278  1.00 98.54           H  
ATOM    998  CD1 LEU A  68      -4.123  25.984  -3.404  1.00 98.54           C  
ATOM    999 HD11 LEU A  68      -4.894  25.837  -4.160  1.00 98.54           H  
ATOM   1000 HD12 LEU A  68      -4.483  26.694  -2.660  1.00 98.54           H  
ATOM   1001 HD13 LEU A  68      -3.924  25.031  -2.914  1.00 98.54           H  
ATOM   1002  CD2 LEU A  68      -2.406  25.503  -5.125  1.00 98.54           C  
ATOM   1003 HD21 LEU A  68      -2.312  24.513  -4.678  1.00 98.54           H  
ATOM   1004 HD22 LEU A  68      -3.161  25.459  -5.910  1.00 98.54           H  
ATOM   1005 HD23 LEU A  68      -1.445  25.790  -5.551  1.00 98.54           H  
ATOM   1006  N   GLU A  69      -2.416  30.993  -4.819  1.00 96.81           N  
ATOM   1007  H   GLU A  69      -2.466  30.747  -3.840  1.00 96.81           H  
ATOM   1008  CA  GLU A  69      -2.727  32.381  -5.202  1.00 96.81           C  
ATOM   1009  HA  GLU A  69      -3.583  32.376  -5.876  1.00 96.81           H  
ATOM   1010  C   GLU A  69      -1.572  33.084  -5.924  1.00 96.81           C  
ATOM   1011  CB  GLU A  69      -3.074  33.219  -3.965  1.00 96.81           C  
ATOM   1012  HB2 GLU A  69      -3.041  34.274  -4.238  1.00 96.81           H  
ATOM   1013  HB3 GLU A  69      -2.328  33.047  -3.189  1.00 96.81           H  
ATOM   1014  O   GLU A  69      -1.793  34.000  -6.721  1.00 96.81           O  
ATOM   1015  CG  GLU A  69      -4.472  32.928  -3.428  1.00 96.81           C  
ATOM   1016  HG2 GLU A  69      -4.525  31.889  -3.103  1.00 96.81           H  
ATOM   1017  HG3 GLU A  69      -5.192  33.069  -4.234  1.00 96.81           H  
ATOM   1018  CD  GLU A  69      -4.809  33.864  -2.257  1.00 96.81           C  
ATOM   1019  OE1 GLU A  69      -5.864  34.532  -2.318  1.00 96.81           O  
ATOM   1020  OE2 GLU A  69      -4.052  33.866  -1.256  1.00 96.81           O  
ATOM   1021  N   SER A  70      -0.335  32.654  -5.688  1.00 97.29           N  
ATOM   1022  H   SER A  70      -0.209  31.914  -5.012  1.00 97.29           H  
ATOM   1023  CA  SER A  70       0.840  33.162  -6.402  1.00 97.29           C  
ATOM   1024  HA  SER A  70       0.690  34.220  -6.615  1.00 97.29           H  
ATOM   1025  C   SER A  70       1.063  32.467  -7.752  1.00 97.29           C  
ATOM   1026  CB  SER A  70       2.086  33.063  -5.522  1.00 97.29           C  
ATOM   1027  HB2 SER A  70       2.321  32.015  -5.332  1.00 97.29           H  
ATOM   1028  HB3 SER A  70       2.929  33.520  -6.040  1.00 97.29           H  
ATOM   1029  O   SER A  70       2.004  32.811  -8.462  1.00 97.29           O  
ATOM   1030  OG  SER A  70       1.876  33.734  -4.291  1.00 97.29           O  
ATOM   1031  HG  SER A  70       1.286  33.180  -3.775  1.00 97.29           H  
ATOM   1032  N   GLY A  71       0.205  31.513  -8.131  1.00 97.31           N  
ATOM   1033  H   GLY A  71      -0.533  31.250  -7.494  1.00 97.31           H  
ATOM   1034  CA  GLY A  71       0.353  30.704  -9.344  1.00 97.31           C  
ATOM   1035  HA2 GLY A  71       0.749  31.318 -10.152  1.00 97.31           H  
ATOM   1036  HA3 GLY A  71      -0.628  30.329  -9.635  1.00 97.31           H  
ATOM   1037  C   GLY A  71       1.275  29.492  -9.177  1.00 97.31           C  
ATOM   1038  O   GLY A  71       1.685  28.910 -10.177  1.00 97.31           O  
ATOM   1039  N   GLY A  72       1.621  29.129  -7.939  1.00 98.66           N  
ATOM   1040  H   GLY A  72       1.195  29.611  -7.160  1.00 98.66           H  
ATOM   1041  CA  GLY A  72       2.353  27.905  -7.628  1.00 98.66           C  
ATOM   1042  HA2 GLY A  72       2.701  27.941  -6.596  1.00 98.66           H  
ATOM   1043  HA3 GLY A  72       3.223  27.829  -8.281  1.00 98.66           H  
ATOM   1044  C   GLY A  72       1.494  26.654  -7.810  1.00 98.66           C  
ATOM   1045  O   GLY A  72       0.266  26.727  -7.893  1.00 98.66           O  
ATOM   1046  N   SER A  73       2.154  25.499  -7.882  1.00 98.84           N  
ATOM   1047  H   SER A  73       3.151  25.484  -7.724  1.00 98.84           H  
ATOM   1048  CA  SER A  73       1.480  24.227  -8.141  1.00 98.84           C  
ATOM   1049  HA  SER A  73       0.733  24.391  -8.918  1.00 98.84           H  
ATOM   1050  C   SER A  73       0.744  23.686  -6.913  1.00 98.84           C  
ATOM   1051  CB  SER A  73       2.472  23.193  -8.682  1.00 98.84           C  
ATOM   1052  HB2 SER A  73       1.913  22.328  -9.039  1.00 98.84           H  
ATOM   1053  HB3 SER A  73       3.027  23.615  -9.519  1.00 98.84           H  
ATOM   1054  O   SER A  73       1.088  23.980  -5.764  1.00 98.84           O  
ATOM   1055  OG  SER A  73       3.370  22.761  -7.677  1.00 98.84           O  
ATOM   1056  HG  SER A  73       4.074  23.403  -7.561  1.00 98.84           H  
ATOM   1057  N   SER A  74      -0.237  22.823  -7.162  1.00 98.91           N  
ATOM   1058  H   SER A  74      -0.510  22.674  -8.123  1.00 98.91           H  
ATOM   1059  CA  SER A  74      -0.925  22.041  -6.133  1.00 98.91           C  
ATOM   1060  HA  SER A  74      -1.389  22.722  -5.419  1.00 98.91           H  
ATOM   1061  C   SER A  74       0.056  21.166  -5.350  1.00 98.91           C  
ATOM   1062  CB  SER A  74      -2.035  21.198  -6.770  1.00 98.91           C  
ATOM   1063  HB2 SER A  74      -2.427  20.492  -6.038  1.00 98.91           H  
ATOM   1064  HB3 SER A  74      -2.847  21.848  -7.092  1.00 98.91           H  
ATOM   1065  O   SER A  74      -0.032  21.113  -4.125  1.00 98.91           O  
ATOM   1066  OG  SER A  74      -1.529  20.498  -7.890  1.00 98.91           O  
ATOM   1067  HG  SER A  74      -1.673  21.048  -8.664  1.00 98.91           H  
ATOM   1068  N   LEU A  75       1.049  20.570  -6.023  1.00 98.94           N  
ATOM   1069  H   LEU A  75       1.024  20.632  -7.031  1.00 98.94           H  
ATOM   1070  CA  LEU A  75       2.141  19.820  -5.391  1.00 98.94           C  
ATOM   1071  HA  LEU A  75       1.716  18.983  -4.835  1.00 98.94           H  
ATOM   1072  C   LEU A  75       2.928  20.667  -4.385  1.00 98.94           C  
ATOM   1073  CB  LEU A  75       3.100  19.286  -6.469  1.00 98.94           C  
ATOM   1074  HB2 LEU A  75       3.273  20.073  -7.203  1.00 98.94           H  
ATOM   1075  HB3 LEU A  75       4.061  19.063  -6.005  1.00 98.94           H  
ATOM   1076  O   LEU A  75       3.188  20.211  -3.271  1.00 98.94           O  
ATOM   1077  CG  LEU A  75       2.621  18.014  -7.185  1.00 98.94           C  
ATOM   1078  HG  LEU A  75       1.611  18.162  -7.569  1.00 98.94           H  
ATOM   1079  CD1 LEU A  75       3.568  17.761  -8.358  1.00 98.94           C  
ATOM   1080 HD11 LEU A  75       3.249  16.885  -8.923  1.00 98.94           H  
ATOM   1081 HD12 LEU A  75       4.589  17.612  -8.006  1.00 98.94           H  
ATOM   1082 HD13 LEU A  75       3.544  18.612  -9.040  1.00 98.94           H  
ATOM   1083  CD2 LEU A  75       2.640  16.806  -6.241  1.00 98.94           C  
ATOM   1084 HD21 LEU A  75       1.917  16.934  -5.436  1.00 98.94           H  
ATOM   1085 HD22 LEU A  75       2.363  15.907  -6.791  1.00 98.94           H  
ATOM   1086 HD23 LEU A  75       3.635  16.677  -5.813  1.00 98.94           H  
ATOM   1087  N   ASP A  76       3.291  21.899  -4.743  1.00 98.95           N  
ATOM   1088  H   ASP A  76       3.052  22.219  -5.671  1.00 98.95           H  
ATOM   1089  CA  ASP A  76       4.000  22.814  -3.839  1.00 98.95           C  
ATOM   1090  HA  ASP A  76       4.881  22.313  -3.436  1.00 98.95           H  
ATOM   1091  C   ASP A  76       3.137  23.195  -2.635  1.00 98.95           C  
ATOM   1092  CB  ASP A  76       4.466  24.067  -4.595  1.00 98.95           C  
ATOM   1093  HB2 ASP A  76       3.598  24.565  -5.028  1.00 98.95           H  
ATOM   1094  HB3 ASP A  76       4.937  24.750  -3.888  1.00 98.95           H  
ATOM   1095  O   ASP A  76       3.619  23.173  -1.501  1.00 98.95           O  
ATOM   1096  CG  ASP A  76       5.465  23.759  -5.705  1.00 98.95           C  
ATOM   1097  OD1 ASP A  76       6.312  22.857  -5.502  1.00 98.95           O  
ATOM   1098  OD2 ASP A  76       5.337  24.386  -6.782  1.00 98.95           O  
ATOM   1099  N   ALA A  77       1.852  23.471  -2.868  1.00 98.97           N  
ATOM   1100  H   ALA A  77       1.528  23.460  -3.824  1.00 98.97           H  
ATOM   1101  CA  ALA A  77       0.906  23.842  -1.823  1.00 98.97           C  
ATOM   1102  HA  ALA A  77       1.299  24.709  -1.293  1.00 98.97           H  
ATOM   1103  C   ALA A  77       0.702  22.725  -0.789  1.00 98.97           C  
ATOM   1104  CB  ALA A  77      -0.407  24.247  -2.493  1.00 98.97           C  
ATOM   1105  HB1 ALA A  77      -1.117  24.588  -1.740  1.00 98.97           H  
ATOM   1106  HB2 ALA A  77      -0.836  23.399  -3.027  1.00 98.97           H  
ATOM   1107  HB3 ALA A  77      -0.216  25.056  -3.198  1.00 98.97           H  
ATOM   1108  O   ALA A  77       0.804  22.983   0.413  1.00 98.97           O  
ATOM   1109  N   VAL A  78       0.461  21.483  -1.231  1.00 98.98           N  
ATOM   1110  H   VAL A  78       0.374  21.330  -2.226  1.00 98.98           H  
ATOM   1111  CA  VAL A  78       0.273  20.347  -0.310  1.00 98.98           C  
ATOM   1112  HA  VAL A  78      -0.418  20.668   0.470  1.00 98.98           H  
ATOM   1113  C   VAL A  78       1.570  19.968   0.401  1.00 98.98           C  
ATOM   1114  CB  VAL A  78      -0.360  19.113  -0.982  1.00 98.98           C  
ATOM   1115  HB  VAL A  78      -0.538  18.373  -0.202  1.00 98.98           H  
ATOM   1116  O   VAL A  78       1.537  19.646   1.588  1.00 98.98           O  
ATOM   1117  CG1 VAL A  78      -1.729  19.442  -1.574  1.00 98.98           C  
ATOM   1118 HG11 VAL A  78      -2.353  19.929  -0.824  1.00 98.98           H  
ATOM   1119 HG12 VAL A  78      -1.619  20.096  -2.439  1.00 98.98           H  
ATOM   1120 HG13 VAL A  78      -2.214  18.519  -1.889  1.00 98.98           H  
ATOM   1121  CG2 VAL A  78       0.510  18.447  -2.054  1.00 98.98           C  
ATOM   1122 HG21 VAL A  78       1.451  18.099  -1.627  1.00 98.98           H  
ATOM   1123 HG22 VAL A  78      -0.014  17.584  -2.465  1.00 98.98           H  
ATOM   1124 HG23 VAL A  78       0.721  19.150  -2.859  1.00 98.98           H  
ATOM   1125  N   THR A  79       2.716  20.070  -0.287  1.00 98.97           N  
ATOM   1126  H   THR A  79       2.667  20.353  -1.256  1.00 98.97           H  
ATOM   1127  CA  THR A  79       4.033  19.815   0.316  1.00 98.97           C  
ATOM   1128  HA  THR A  79       4.044  18.806   0.728  1.00 98.97           H  
ATOM   1129  C   THR A  79       4.290  20.790   1.460  1.00 98.97           C  
ATOM   1130  CB  THR A  79       5.185  19.939  -0.698  1.00 98.97           C  
ATOM   1131  HB  THR A  79       5.228  20.959  -1.077  1.00 98.97           H  
ATOM   1132  O   THR A  79       4.649  20.357   2.551  1.00 98.97           O  
ATOM   1133  CG2 THR A  79       6.542  19.575  -0.092  1.00 98.97           C  
ATOM   1134 HG21 THR A  79       6.507  18.562   0.309  1.00 98.97           H  
ATOM   1135 HG22 THR A  79       7.312  19.629  -0.861  1.00 98.97           H  
ATOM   1136 HG23 THR A  79       6.801  20.271   0.706  1.00 98.97           H  
ATOM   1137  OG1 THR A  79       5.028  19.062  -1.786  1.00 98.97           O  
ATOM   1138  HG1 THR A  79       4.249  19.348  -2.269  1.00 98.97           H  
ATOM   1139  N   GLU A  80       4.093  22.094   1.244  1.00 98.95           N  
ATOM   1140  H   GLU A  80       3.792  22.410   0.333  1.00 98.95           H  
ATOM   1141  CA  GLU A  80       4.362  23.102   2.276  1.00 98.95           C  
ATOM   1142  HA  GLU A  80       5.349  22.896   2.690  1.00 98.95           H  
ATOM   1143  C   GLU A  80       3.372  23.018   3.440  1.00 98.95           C  
ATOM   1144  CB  GLU A  80       4.373  24.508   1.653  1.00 98.95           C  
ATOM   1145  HB2 GLU A  80       5.113  24.534   0.854  1.00 98.95           H  
ATOM   1146  HB3 GLU A  80       3.394  24.700   1.213  1.00 98.95           H  
ATOM   1147  O   GLU A  80       3.782  23.094   4.600  1.00 98.95           O  
ATOM   1148  CG  GLU A  80       4.685  25.642   2.653  1.00 98.95           C  
ATOM   1149  HG2 GLU A  80       3.882  25.696   3.389  1.00 98.95           H  
ATOM   1150  HG3 GLU A  80       4.678  26.587   2.110  1.00 98.95           H  
ATOM   1151  CD  GLU A  80       6.037  25.508   3.385  1.00 98.95           C  
ATOM   1152  OE1 GLU A  80       6.267  26.228   4.386  1.00 98.95           O  
ATOM   1153  OE2 GLU A  80       6.889  24.677   2.998  1.00 98.95           O  
ATOM   1154  N   ALA A  81       2.085  22.800   3.153  1.00 98.97           N  
ATOM   1155  H   ALA A  81       1.797  22.754   2.186  1.00 98.97           H  
ATOM   1156  CA  ALA A  81       1.074  22.631   4.189  1.00 98.97           C  
ATOM   1157  HA  ALA A  81       1.057  23.525   4.812  1.00 98.97           H  
ATOM   1158  C   ALA A  81       1.398  21.437   5.102  1.00 98.97           C  
ATOM   1159  CB  ALA A  81      -0.293  22.488   3.517  1.00 98.97           C  
ATOM   1160  HB1 ALA A  81      -0.296  21.632   2.841  1.00 98.97           H  
ATOM   1161  HB2 ALA A  81      -0.523  23.393   2.954  1.00 98.97           H  
ATOM   1162  HB3 ALA A  81      -1.052  22.344   4.286  1.00 98.97           H  
ATOM   1163  O   ALA A  81       1.429  21.587   6.324  1.00 98.97           O  
ATOM   1164  N   VAL A  82       1.716  20.267   4.532  1.00 98.97           N  
ATOM   1165  H   VAL A  82       1.694  20.192   3.525  1.00 98.97           H  
ATOM   1166  CA  VAL A  82       2.098  19.085   5.323  1.00 98.97           C  
ATOM   1167  HA  VAL A  82       1.354  18.944   6.107  1.00 98.97           H  
ATOM   1168  C   VAL A  82       3.429  19.298   6.036  1.00 98.97           C  
ATOM   1169  CB  VAL A  82       2.112  17.806   4.466  1.00 98.97           C  
ATOM   1170  HB  VAL A  82       2.703  17.977   3.566  1.00 98.97           H  
ATOM   1171  O   VAL A  82       3.535  18.941   7.205  1.00 98.97           O  
ATOM   1172  CG1 VAL A  82       2.689  16.597   5.213  1.00 98.97           C  
ATOM   1173 HG11 VAL A  82       2.584  15.698   4.604  1.00 98.97           H  
ATOM   1174 HG12 VAL A  82       3.748  16.742   5.424  1.00 98.97           H  
ATOM   1175 HG13 VAL A  82       2.161  16.457   6.156  1.00 98.97           H  
ATOM   1176  CG2 VAL A  82       0.676  17.443   4.074  1.00 98.97           C  
ATOM   1177 HG21 VAL A  82       0.263  18.228   3.439  1.00 98.97           H  
ATOM   1178 HG22 VAL A  82       0.661  16.505   3.519  1.00 98.97           H  
ATOM   1179 HG23 VAL A  82       0.056  17.335   4.963  1.00 98.97           H  
ATOM   1180  N   ARG A  83       4.418  19.941   5.407  1.00 98.94           N  
ATOM   1181  H   ARG A  83       4.280  20.208   4.442  1.00 98.94           H  
ATOM   1182  CA  ARG A  83       5.707  20.250   6.046  1.00 98.94           C  
ATOM   1183  HA  ARG A  83       6.175  19.314   6.349  1.00 98.94           H  
ATOM   1184  C   ARG A  83       5.532  21.102   7.309  1.00 98.94           C  
ATOM   1185  CB  ARG A  83       6.602  20.963   5.023  1.00 98.94           C  
ATOM   1186  HB2 ARG A  83       6.186  21.951   4.826  1.00 98.94           H  
ATOM   1187  HB3 ARG A  83       6.609  20.399   4.090  1.00 98.94           H  
ATOM   1188  O   ARG A  83       6.213  20.867   8.305  1.00 98.94           O  
ATOM   1189  CG  ARG A  83       8.057  21.082   5.489  1.00 98.94           C  
ATOM   1190  HG2 ARG A  83       8.556  20.133   5.296  1.00 98.94           H  
ATOM   1191  HG3 ARG A  83       8.107  21.271   6.562  1.00 98.94           H  
ATOM   1192  CD  ARG A  83       8.799  22.196   4.736  1.00 98.94           C  
ATOM   1193  HD2 ARG A  83       9.864  22.121   4.959  1.00 98.94           H  
ATOM   1194  HD3 ARG A  83       8.656  22.049   3.666  1.00 98.94           H  
ATOM   1195  NE  ARG A  83       8.324  23.545   5.091  1.00 98.94           N  
ATOM   1196  HE  ARG A  83       7.775  24.027   4.393  1.00 98.94           H  
ATOM   1197  NH1 ARG A  83       9.171  23.614   7.198  1.00 98.94           N  
ATOM   1198 HH11 ARG A  83       9.035  23.844   8.172  1.00 98.94           H  
ATOM   1199 HH12 ARG A  83       9.502  22.672   7.042  1.00 98.94           H  
ATOM   1200  NH2 ARG A  83       7.886  25.302   6.449  1.00 98.94           N  
ATOM   1201 HH21 ARG A  83       7.880  25.735   7.362  1.00 98.94           H  
ATOM   1202 HH22 ARG A  83       7.303  25.663   5.708  1.00 98.94           H  
ATOM   1203  CZ  ARG A  83       8.462  24.157   6.248  1.00 98.94           C  
ATOM   1204  N   LEU A  84       4.622  22.079   7.295  1.00 98.93           N  
ATOM   1205  H   LEU A  84       4.125  22.252   6.433  1.00 98.93           H  
ATOM   1206  CA  LEU A  84       4.299  22.888   8.477  1.00 98.93           C  
ATOM   1207  HA  LEU A  84       5.227  23.245   8.923  1.00 98.93           H  
ATOM   1208  C   LEU A  84       3.595  22.074   9.570  1.00 98.93           C  
ATOM   1209  CB  LEU A  84       3.435  24.090   8.059  1.00 98.93           C  
ATOM   1210  HB2 LEU A  84       2.632  23.735   7.413  1.00 98.93           H  
ATOM   1211  HB3 LEU A  84       2.975  24.524   8.946  1.00 98.93           H  
ATOM   1212  O   LEU A  84       3.878  22.272  10.752  1.00 98.93           O  
ATOM   1213  CG  LEU A  84       4.222  25.192   7.332  1.00 98.93           C  
ATOM   1214  HG  LEU A  84       4.800  24.760   6.515  1.00 98.93           H  
ATOM   1215  CD1 LEU A  84       3.246  26.212   6.759  1.00 98.93           C  
ATOM   1216 HD11 LEU A  84       2.591  25.704   6.050  1.00 98.93           H  
ATOM   1217 HD12 LEU A  84       3.802  26.979   6.220  1.00 98.93           H  
ATOM   1218 HD13 LEU A  84       2.651  26.668   7.550  1.00 98.93           H  
ATOM   1219  CD2 LEU A  84       5.175  25.938   8.274  1.00 98.93           C  
ATOM   1220 HD21 LEU A  84       5.660  26.745   7.723  1.00 98.93           H  
ATOM   1221 HD22 LEU A  84       4.612  26.361   9.106  1.00 98.93           H  
ATOM   1222 HD23 LEU A  84       5.935  25.258   8.659  1.00 98.93           H  
ATOM   1223  N   LEU A  85       2.717  21.141   9.191  1.00 98.83           N  
ATOM   1224  H   LEU A  85       2.519  21.038   8.206  1.00 98.83           H  
ATOM   1225  CA  LEU A  85       2.079  20.225  10.138  1.00 98.83           C  
ATOM   1226  HA  LEU A  85       1.682  20.808  10.969  1.00 98.83           H  
ATOM   1227  C   LEU A  85       3.094  19.245  10.752  1.00 98.83           C  
ATOM   1228  CB  LEU A  85       0.914  19.487   9.454  1.00 98.83           C  
ATOM   1229  HB2 LEU A  85       0.513  18.756  10.155  1.00 98.83           H  
ATOM   1230  HB3 LEU A  85       1.304  18.945   8.592  1.00 98.83           H  
ATOM   1231  O   LEU A  85       3.036  19.010  11.954  1.00 98.83           O  
ATOM   1232  CG  LEU A  85      -0.245  20.394   8.997  1.00 98.83           C  
ATOM   1233  HG  LEU A  85       0.143  21.215   8.394  1.00 98.83           H  
ATOM   1234  CD1 LEU A  85      -1.240  19.604   8.147  1.00 98.83           C  
ATOM   1235 HD11 LEU A  85      -0.718  19.072   7.352  1.00 98.83           H  
ATOM   1236 HD12 LEU A  85      -1.947  20.292   7.684  1.00 98.83           H  
ATOM   1237 HD13 LEU A  85      -1.790  18.896   8.768  1.00 98.83           H  
ATOM   1238  CD2 LEU A  85      -1.010  20.996  10.177  1.00 98.83           C  
ATOM   1239 HD21 LEU A  85      -1.848  21.586   9.805  1.00 98.83           H  
ATOM   1240 HD22 LEU A  85      -1.382  20.203  10.825  1.00 98.83           H  
ATOM   1241 HD23 LEU A  85      -0.354  21.661  10.739  1.00 98.83           H  
ATOM   1242  N   GLU A  86       4.051  18.742   9.967  1.00 98.70           N  
ATOM   1243  H   GLU A  86       3.998  18.941   8.978  1.00 98.70           H  
ATOM   1244  CA  GLU A  86       5.167  17.903  10.433  1.00 98.70           C  
ATOM   1245  HA  GLU A  86       4.775  17.048  10.984  1.00 98.70           H  
ATOM   1246  C   GLU A  86       6.138  18.648  11.360  1.00 98.70           C  
ATOM   1247  CB  GLU A  86       5.986  17.413   9.231  1.00 98.70           C  
ATOM   1248  HB2 GLU A  86       6.216  18.274   8.604  1.00 98.70           H  
ATOM   1249  HB3 GLU A  86       6.929  17.005   9.595  1.00 98.70           H  
ATOM   1250  O   GLU A  86       6.752  18.052  12.240  1.00 98.70           O  
ATOM   1251  CG  GLU A  86       5.319  16.326   8.380  1.00 98.70           C  
ATOM   1252  HG2 GLU A  86       5.177  15.444   9.005  1.00 98.70           H  
ATOM   1253  HG3 GLU A  86       4.337  16.659   8.041  1.00 98.70           H  
ATOM   1254  CD  GLU A  86       6.188  15.957   7.166  1.00 98.70           C  
ATOM   1255  OE1 GLU A  86       5.995  14.844   6.622  1.00 98.70           O  
ATOM   1256  OE2 GLU A  86       7.091  16.746   6.796  1.00 98.70           O  
ATOM   1257  N   ASP A  87       6.318  19.953  11.168  1.00 98.49           N  
ATOM   1258  H   ASP A  87       5.871  20.383  10.371  1.00 98.49           H  
ATOM   1259  CA  ASP A  87       7.176  20.771  12.031  1.00 98.49           C  
ATOM   1260  HA  ASP A  87       8.072  20.203  12.282  1.00 98.49           H  
ATOM   1261  C   ASP A  87       6.498  21.135  13.370  1.00 98.49           C  
ATOM   1262  CB  ASP A  87       7.597  22.036  11.265  1.00 98.49           C  
ATOM   1263  HB2 ASP A  87       7.826  22.815  11.992  1.00 98.49           H  
ATOM   1264  HB3 ASP A  87       6.762  22.399  10.666  1.00 98.49           H  
ATOM   1265  O   ASP A  87       7.169  21.591  14.307  1.00 98.49           O  
ATOM   1266  CG  ASP A  87       8.840  21.897  10.374  1.00 98.49           C  
ATOM   1267  OD1 ASP A  87       9.580  20.886  10.395  1.00 98.49           O  
ATOM   1268  OD2 ASP A  87       9.240  22.929   9.786  1.00 98.49           O  
ATOM   1269  N   SER A  88       5.179  20.946  13.483  1.00 97.85           N  
ATOM   1270  H   SER A  88       4.704  20.491  12.716  1.00 97.85           H  
ATOM   1271  CA  SER A  88       4.396  21.297  14.667  1.00 97.85           C  
ATOM   1272  HA  SER A  88       4.884  22.146  15.146  1.00 97.85           H  
ATOM   1273  C   SER A  88       4.284  20.118  15.644  1.00 97.85           C  
ATOM   1274  CB  SER A  88       3.009  21.774  14.251  1.00 97.85           C  
ATOM   1275  HB2 SER A  88       3.103  22.688  13.664  1.00 97.85           H  
ATOM   1276  HB3 SER A  88       2.547  21.010  13.626  1.00 97.85           H  
ATOM   1277  O   SER A  88       3.641  19.120  15.325  1.00 97.85           O  
ATOM   1278  OG  SER A  88       2.202  22.020  15.396  1.00 97.85           O  
ATOM   1279  HG  SER A  88       1.332  22.260  15.068  1.00 97.85           H  
ATOM   1280  N   PRO A  89       4.766  20.254  16.901  1.00 96.87           N  
ATOM   1281  CA  PRO A  89       4.718  19.179  17.901  1.00 96.87           C  
ATOM   1282  HA  PRO A  89       5.205  18.286  17.511  1.00 96.87           H  
ATOM   1283  C   PRO A  89       3.295  18.782  18.329  1.00 96.87           C  
ATOM   1284  CB  PRO A  89       5.528  19.712  19.087  1.00 96.87           C  
ATOM   1285  HB2 PRO A  89       5.187  19.310  20.041  1.00 96.87           H  
ATOM   1286  HB3 PRO A  89       6.584  19.485  18.939  1.00 96.87           H  
ATOM   1287  O   PRO A  89       3.121  17.846  19.110  1.00 96.87           O  
ATOM   1288  CG  PRO A  89       5.313  21.221  19.003  1.00 96.87           C  
ATOM   1289  HG2 PRO A  89       6.113  21.774  19.495  1.00 96.87           H  
ATOM   1290  HG3 PRO A  89       4.345  21.479  19.432  1.00 96.87           H  
ATOM   1291  CD  PRO A  89       5.291  21.475  17.498  1.00 96.87           C  
ATOM   1292  HD2 PRO A  89       4.652  22.331  17.280  1.00 96.87           H  
ATOM   1293  HD3 PRO A  89       6.301  21.649  17.129  1.00 96.87           H  
ATOM   1294  N   LEU A  90       2.276  19.521  17.878  1.00 94.77           N  
ATOM   1295  H   LEU A  90       2.486  20.218  17.178  1.00 94.77           H  
ATOM   1296  CA  LEU A  90       0.872  19.284  18.200  1.00 94.77           C  
ATOM   1297  HA  LEU A  90       0.773  19.087  19.267  1.00 94.77           H  
ATOM   1298  C   LEU A  90       0.293  18.070  17.463  1.00 94.77           C  
ATOM   1299  CB  LEU A  90       0.077  20.546  17.825  1.00 94.77           C  
ATOM   1300  HB2 LEU A  90       0.211  20.737  16.760  1.00 94.77           H  
ATOM   1301  HB3 LEU A  90      -0.982  20.345  17.986  1.00 94.77           H  
ATOM   1302  O   LEU A  90      -0.637  17.428  17.972  1.00 94.77           O  
ATOM   1303  CG  LEU A  90       0.431  21.817  18.612  1.00 94.77           C  
ATOM   1304  HG  LEU A  90       1.485  22.058  18.476  1.00 94.77           H  
ATOM   1305  CD1 LEU A  90      -0.408  22.979  18.082  1.00 94.77           C  
ATOM   1306 HD11 LEU A  90      -1.468  22.787  18.250  1.00 94.77           H  
ATOM   1307 HD12 LEU A  90      -0.120  23.903  18.583  1.00 94.77           H  
ATOM   1308 HD13 LEU A  90      -0.233  23.103  17.013  1.00 94.77           H  
ATOM   1309  CD2 LEU A  90       0.138  21.663  20.108  1.00 94.77           C  
ATOM   1310 HD21 LEU A  90      -0.903  21.377  20.256  1.00 94.77           H  
ATOM   1311 HD22 LEU A  90       0.324  22.611  20.613  1.00 94.77           H  
ATOM   1312 HD23 LEU A  90       0.794  20.908  20.541  1.00 94.77           H  
ATOM   1313  N   PHE A  91       0.823  17.766  16.279  1.00 96.38           N  
ATOM   1314  H   PHE A  91       1.648  18.261  15.970  1.00 96.38           H  
ATOM   1315  CA  PHE A  91       0.318  16.723  15.394  1.00 96.38           C  
ATOM   1316  HA  PHE A  91      -0.669  16.415  15.736  1.00 96.38           H  
ATOM   1317  C   PHE A  91       1.212  15.481  15.431  1.00 96.38           C  
ATOM   1318  CB  PHE A  91       0.135  17.288  13.984  1.00 96.38           C  
ATOM   1319  HB2 PHE A  91       1.114  17.497  13.554  1.00 96.38           H  
ATOM   1320  HB3 PHE A  91      -0.341  16.513  13.382  1.00 96.38           H  
ATOM   1321  O   PHE A  91       2.336  15.516  15.921  1.00 96.38           O  
ATOM   1322  CG  PHE A  91      -0.730  18.535  13.923  1.00 96.38           C  
ATOM   1323  CD1 PHE A  91      -2.108  18.466  14.200  1.00 96.38           C  
ATOM   1324  HD1 PHE A  91      -2.562  17.516  14.440  1.00 96.38           H  
ATOM   1325  CD2 PHE A  91      -0.149  19.773  13.602  1.00 96.38           C  
ATOM   1326  HD2 PHE A  91       0.900  19.811  13.349  1.00 96.38           H  
ATOM   1327  CE1 PHE A  91      -2.898  19.629  14.158  1.00 96.38           C  
ATOM   1328  HE1 PHE A  91      -3.958  19.566  14.359  1.00 96.38           H  
ATOM   1329  CE2 PHE A  91      -0.933  20.939  13.573  1.00 96.38           C  
ATOM   1330  HE2 PHE A  91      -0.487  21.880  13.288  1.00 96.38           H  
ATOM   1331  CZ  PHE A  91      -2.309  20.869  13.853  1.00 96.38           C  
ATOM   1332  HZ  PHE A  91      -2.910  21.765  13.812  1.00 96.38           H  
ATOM   1333  N   ASN A  92       0.682  14.342  14.991  1.00 96.52           N  
ATOM   1334  H   ASN A  92      -0.207  14.365  14.511  1.00 96.52           H  
ATOM   1335  CA  ASN A  92       1.411  13.075  14.981  1.00 96.52           C  
ATOM   1336  HA  ASN A  92       2.268  13.140  15.651  1.00 96.52           H  
ATOM   1337  C   ASN A  92       2.013  12.822  13.588  1.00 96.52           C  
ATOM   1338  CB  ASN A  92       0.499  11.973  15.548  1.00 96.52           C  
ATOM   1339  HB2 ASN A  92      -0.489  12.044  15.093  1.00 96.52           H  
ATOM   1340  HB3 ASN A  92       0.380  12.124  16.620  1.00 96.52           H  
ATOM   1341  O   ASN A  92       1.624  11.896  12.882  1.00 96.52           O  
ATOM   1342  CG  ASN A  92       1.053  10.578  15.334  1.00 96.52           C  
ATOM   1343  ND2 ASN A  92       0.206   9.604  15.096  1.00 96.52           N  
ATOM   1344 HD21 ASN A  92      -0.759   9.814  14.884  1.00 96.52           H  
ATOM   1345 HD22 ASN A  92       0.576   8.686  14.897  1.00 96.52           H  
ATOM   1346  OD1 ASN A  92       2.246  10.356  15.434  1.00 96.52           O  
ATOM   1347  N   ALA A  93       2.960  13.672  13.198  1.00 98.00           N  
ATOM   1348  H   ALA A  93       3.192  14.447  13.803  1.00 98.00           H  
ATOM   1349  CA  ALA A  93       3.801  13.533  12.012  1.00 98.00           C  
ATOM   1350  HA  ALA A  93       4.092  12.490  11.883  1.00 98.00           H  
ATOM   1351  C   ALA A  93       5.055  14.387  12.206  1.00 98.00           C  
ATOM   1352  CB  ALA A  93       3.025  14.000  10.783  1.00 98.00           C  
ATOM   1353  HB1 ALA A  93       3.632  13.860   9.889  1.00 98.00           H  
ATOM   1354  HB2 ALA A  93       2.112  13.412  10.682  1.00 98.00           H  
ATOM   1355  HB3 ALA A  93       2.770  15.055  10.883  1.00 98.00           H  
ATOM   1356  O   ALA A  93       4.963  15.447  12.817  1.00 98.00           O  
ATOM   1357  N   GLY A  94       6.217  13.936  11.727  1.00 97.83           N  
ATOM   1358  H   GLY A  94       6.238  13.076  11.198  1.00 97.83           H  
ATOM   1359  CA  GLY A  94       7.475  14.636  11.998  1.00 97.83           C  
ATOM   1360  HA2 GLY A  94       7.471  15.593  11.476  1.00 97.83           H  
ATOM   1361  HA3 GLY A  94       8.316  14.050  11.627  1.00 97.83           H  
ATOM   1362  C   GLY A  94       7.675  14.881  13.500  1.00 97.83           C  
ATOM   1363  O   GLY A  94       7.628  13.953  14.314  1.00 97.83           O  
ATOM   1364  N   LYS A  95       7.915  16.133  13.892  1.00 97.57           N  
ATOM   1365  H   LYS A  95       7.722  16.862  13.221  1.00 97.57           H  
ATOM   1366  CA  LYS A  95       8.063  16.514  15.298  1.00 97.57           C  
ATOM   1367  HA  LYS A  95       8.819  15.871  15.748  1.00 97.57           H  
ATOM   1368  C   LYS A  95       6.746  16.305  16.044  1.00 97.57           C  
ATOM   1369  CB  LYS A  95       8.531  17.970  15.372  1.00 97.57           C  
ATOM   1370  HB2 LYS A  95       7.754  18.629  14.986  1.00 97.57           H  
ATOM   1371  HB3 LYS A  95       9.424  18.086  14.759  1.00 97.57           H  
ATOM   1372  O   LYS A  95       5.736  16.887  15.687  1.00 97.57           O  
ATOM   1373  CG  LYS A  95       8.860  18.339  16.820  1.00 97.57           C  
ATOM   1374  HG2 LYS A  95       9.596  17.634  17.209  1.00 97.57           H  
ATOM   1375  HG3 LYS A  95       7.960  18.285  17.433  1.00 97.57           H  
ATOM   1376  CD  LYS A  95       9.430  19.752  16.888  1.00 97.57           C  
ATOM   1377  HD2 LYS A  95      10.293  19.818  16.227  1.00 97.57           H  
ATOM   1378  HD3 LYS A  95       8.669  20.463  16.567  1.00 97.57           H  
ATOM   1379  CE  LYS A  95       9.854  20.023  18.331  1.00 97.57           C  
ATOM   1380  HE2 LYS A  95       8.975  19.949  18.972  1.00 97.57           H  
ATOM   1381  HE3 LYS A  95      10.553  19.242  18.632  1.00 97.57           H  
ATOM   1382  NZ  LYS A  95      10.483  21.356  18.445  1.00 97.57           N  
ATOM   1383  HZ1 LYS A  95      11.305  21.381  17.859  1.00 97.57           H  
ATOM   1384  HZ2 LYS A  95      10.750  21.531  19.403  1.00 97.57           H  
ATOM   1385  HZ3 LYS A  95       9.835  22.064  18.130  1.00 97.57           H  
ATOM   1386  N   GLY A  96       6.768  15.538  17.137  1.00 95.72           N  
ATOM   1387  H   GLY A  96       7.629  15.080  17.399  1.00 95.72           H  
ATOM   1388  CA  GLY A  96       5.539  15.164  17.848  1.00 95.72           C  
ATOM   1389  HA2 GLY A  96       5.770  15.039  18.906  1.00 95.72           H  
ATOM   1390  HA3 GLY A  96       4.791  15.950  17.751  1.00 95.72           H  
ATOM   1391  C   GLY A  96       4.909  13.859  17.357  1.00 95.72           C  
ATOM   1392  O   GLY A  96       3.822  13.499  17.826  1.00 95.72           O  
ATOM   1393  N   ALA A  97       5.599  13.120  16.480  1.00 97.18           N  
ATOM   1394  H   ALA A  97       6.435  13.502  16.061  1.00 97.18           H  
ATOM   1395  CA  ALA A  97       5.271  11.739  16.164  1.00 97.18           C  
ATOM   1396  HA  ALA A  97       4.306  11.728  15.657  1.00 97.18           H  
ATOM   1397  C   ALA A  97       5.165  10.872  17.429  1.00 97.18           C  
ATOM   1398  CB  ALA A  97       6.317  11.179  15.199  1.00 97.18           C  
ATOM   1399  HB1 ALA A  97       6.248  11.708  14.248  1.00 97.18           H  
ATOM   1400  HB2 ALA A  97       6.141  10.117  15.030  1.00 97.18           H  
ATOM   1401  HB3 ALA A  97       7.316  11.308  15.614  1.00 97.18           H  
ATOM   1402  O   ALA A  97       5.904  11.027  18.407  1.00 97.18           O  
ATOM   1403  N   VAL A  98       4.215   9.943  17.407  1.00 95.75           N  
ATOM   1404  H   VAL A  98       3.641   9.875  16.579  1.00 95.75           H  
ATOM   1405  CA  VAL A  98       4.042   8.933  18.451  1.00 95.75           C  
ATOM   1406  HA  VAL A  98       4.063   9.438  19.418  1.00 95.75           H  
ATOM   1407  C   VAL A  98       5.204   7.947  18.433  1.00 95.75           C  
ATOM   1408  CB  VAL A  98       2.690   8.207  18.328  1.00 95.75           C  
ATOM   1409  HB  VAL A  98       2.626   7.473  19.131  1.00 95.75           H  
ATOM   1410  O   VAL A  98       5.938   7.830  17.449  1.00 95.75           O  
ATOM   1411  CG1 VAL A  98       1.517   9.183  18.534  1.00 95.75           C  
ATOM   1412 HG11 VAL A  98       0.606   8.770  18.101  1.00 95.75           H  
ATOM   1413 HG12 VAL A  98       1.354   9.322  19.603  1.00 95.75           H  
ATOM   1414 HG13 VAL A  98       1.718  10.147  18.068  1.00 95.75           H  
ATOM   1415  CG2 VAL A  98       2.554   7.440  17.010  1.00 95.75           C  
ATOM   1416 HG21 VAL A  98       1.543   7.047  16.913  1.00 95.75           H  
ATOM   1417 HG22 VAL A  98       3.260   6.609  16.987  1.00 95.75           H  
ATOM   1418 HG23 VAL A  98       2.762   8.079  16.152  1.00 95.75           H  
ATOM   1419  N   PHE A  99       5.375   7.240  19.546  1.00 96.09           N  
ATOM   1420  H   PHE A  99       4.723   7.346  20.311  1.00 96.09           H  
ATOM   1421  CA  PHE A  99       6.427   6.245  19.674  1.00 96.09           C  
ATOM   1422  HA  PHE A  99       7.185   6.446  18.917  1.00 96.09           H  
ATOM   1423  C   PHE A  99       5.901   4.830  19.440  1.00 96.09           C  
ATOM   1424  CB  PHE A  99       7.113   6.366  21.029  1.00 96.09           C  
ATOM   1425  HB2 PHE A  99       7.821   5.542  21.107  1.00 96.09           H  
ATOM   1426  HB3 PHE A  99       6.363   6.263  21.814  1.00 96.09           H  
ATOM   1427  O   PHE A  99       4.811   4.473  19.896  1.00 96.09           O  
ATOM   1428  CG  PHE A  99       7.883   7.647  21.244  1.00 96.09           C  
ATOM   1429  CD1 PHE A  99       9.212   7.732  20.798  1.00 96.09           C  
ATOM   1430  HD1 PHE A  99       9.669   6.900  20.282  1.00 96.09           H  
ATOM   1431  CD2 PHE A  99       7.286   8.744  21.892  1.00 96.09           C  
ATOM   1432  HD2 PHE A  99       6.264   8.675  22.233  1.00 96.09           H  
ATOM   1433  CE1 PHE A  99       9.949   8.907  21.000  1.00 96.09           C  
ATOM   1434  HE1 PHE A  99      10.963   8.976  20.636  1.00 96.09           H  
ATOM   1435  CE2 PHE A  99       8.024   9.924  22.093  1.00 96.09           C  
ATOM   1436  HE2 PHE A  99       7.581  10.773  22.593  1.00 96.09           H  
ATOM   1437  CZ  PHE A  99       9.353   9.999  21.649  1.00 96.09           C  
ATOM   1438  HZ  PHE A  99       9.926  10.901  21.805  1.00 96.09           H  
ATOM   1439  N   THR A 100       6.722   4.019  18.786  1.00 96.45           N  
ATOM   1440  H   THR A 100       7.602   4.403  18.472  1.00 96.45           H  
ATOM   1441  CA  THR A 100       6.616   2.561  18.687  1.00 96.45           C  
ATOM   1442  HA  THR A 100       5.657   2.283  18.251  1.00 96.45           H  
ATOM   1443  C   THR A 100       6.755   1.902  20.062  1.00 96.45           C  
ATOM   1444  CB  THR A 100       7.745   2.027  17.793  1.00 96.45           C  
ATOM   1445  HB  THR A 100       7.726   0.938  17.765  1.00 96.45           H  
ATOM   1446  O   THR A 100       7.155   2.528  21.049  1.00 96.45           O  
ATOM   1447  CG2 THR A 100       7.713   2.574  16.372  1.00 96.45           C  
ATOM   1448 HG21 THR A 100       6.799   2.254  15.871  1.00 96.45           H  
ATOM   1449 HG22 THR A 100       8.567   2.168  15.830  1.00 96.45           H  
ATOM   1450 HG23 THR A 100       7.778   3.662  16.364  1.00 96.45           H  
ATOM   1451  OG1 THR A 100       8.943   2.471  18.366  1.00 96.45           O  
ATOM   1452  HG1 THR A 100       9.579   1.752  18.379  1.00 96.45           H  
ATOM   1453  N   HIS A 101       6.468   0.602  20.136  1.00 95.97           N  
ATOM   1454  H   HIS A 101       6.163   0.122  19.301  1.00 95.97           H  
ATOM   1455  CA  HIS A 101       6.590  -0.172  21.369  1.00 95.97           C  
ATOM   1456  HA  HIS A 101       5.904   0.244  22.107  1.00 95.97           H  
ATOM   1457  C   HIS A 101       7.991  -0.143  21.975  1.00 95.97           C  
ATOM   1458  CB  HIS A 101       6.207  -1.628  21.113  1.00 95.97           C  
ATOM   1459  HB2 HIS A 101       5.195  -1.662  20.710  1.00 95.97           H  
ATOM   1460  HB3 HIS A 101       6.898  -2.050  20.384  1.00 95.97           H  
ATOM   1461  O   HIS A 101       8.105  -0.247  23.190  1.00 95.97           O  
ATOM   1462  CG  HIS A 101       6.251  -2.455  22.376  1.00 95.97           C  
ATOM   1463  CD2 HIS A 101       7.202  -3.369  22.749  1.00 95.97           C  
ATOM   1464  HD2 HIS A 101       8.053  -3.676  22.159  1.00 95.97           H  
ATOM   1465  ND1 HIS A 101       5.387  -2.328  23.433  1.00 95.97           N  
ATOM   1466  HD1 HIS A 101       4.606  -1.689  23.474  1.00 95.97           H  
ATOM   1467  CE1 HIS A 101       5.790  -3.141  24.417  1.00 95.97           C  
ATOM   1468  HE1 HIS A 101       5.277  -3.271  25.359  1.00 95.97           H  
ATOM   1469  NE2 HIS A 101       6.901  -3.797  24.051  1.00 95.97           N  
ATOM   1470  N   ASP A 102       9.050   0.017  21.184  1.00 96.26           N  
ATOM   1471  H   ASP A 102       8.908   0.121  20.189  1.00 96.26           H  
ATOM   1472  CA  ASP A 102      10.442   0.069  21.642  1.00 96.26           C  
ATOM   1473  HA  ASP A 102      10.503  -0.438  22.604  1.00 96.26           H  
ATOM   1474  C   ASP A 102      10.957   1.501  21.888  1.00 96.26           C  
ATOM   1475  CB  ASP A 102      11.327  -0.744  20.690  1.00 96.26           C  
ATOM   1476  HB2 ASP A 102      10.929  -1.756  20.621  1.00 96.26           H  
ATOM   1477  HB3 ASP A 102      12.328  -0.812  21.116  1.00 96.26           H  
ATOM   1478  O   ASP A 102      12.113   1.690  22.263  1.00 96.26           O  
ATOM   1479  CG  ASP A 102      11.432  -0.165  19.284  1.00 96.26           C  
ATOM   1480  OD1 ASP A 102      10.692   0.780  18.947  1.00 96.26           O  
ATOM   1481  OD2 ASP A 102      12.282  -0.651  18.519  1.00 96.26           O  
ATOM   1482  N   GLY A 103      10.090   2.514  21.785  1.00 96.98           N  
ATOM   1483  H   GLY A 103       9.161   2.318  21.440  1.00 96.98           H  
ATOM   1484  CA  GLY A 103      10.439   3.904  22.085  1.00 96.98           C  
ATOM   1485  HA2 GLY A 103       9.523   4.456  22.293  1.00 96.98           H  
ATOM   1486  HA3 GLY A 103      11.074   3.942  22.970  1.00 96.98           H  
ATOM   1487  C   GLY A 103      11.163   4.628  20.950  1.00 96.98           C  
ATOM   1488  O   GLY A 103      11.896   5.580  21.212  1.00 96.98           O  
ATOM   1489  N   ARG A 104      10.966   4.198  19.701  1.00 96.58           N  
ATOM   1490  H   ARG A 104      10.344   3.414  19.560  1.00 96.58           H  
ATOM   1491  CA  ARG A 104      11.426   4.893  18.491  1.00 96.58           C  
ATOM   1492  HA  ARG A 104      12.164   5.646  18.765  1.00 96.58           H  
ATOM   1493  C   ARG A 104      10.274   5.639  17.817  1.00 96.58           C  
ATOM   1494  CB  ARG A 104      12.077   3.883  17.530  1.00 96.58           C  
ATOM   1495  HB2 ARG A 104      11.367   3.092  17.287  1.00 96.58           H  
ATOM   1496  HB3 ARG A 104      12.336   4.396  16.604  1.00 96.58           H  
ATOM   1497  O   ARG A 104       9.109   5.405  18.118  1.00 96.58           O  
ATOM   1498  CG  ARG A 104      13.353   3.264  18.119  1.00 96.58           C  
ATOM   1499  HG2 ARG A 104      14.011   4.070  18.443  1.00 96.58           H  
ATOM   1500  HG3 ARG A 104      13.112   2.643  18.982  1.00 96.58           H  
ATOM   1501  CD  ARG A 104      14.098   2.428  17.070  1.00 96.58           C  
ATOM   1502  HD2 ARG A 104      14.152   2.983  16.133  1.00 96.58           H  
ATOM   1503  HD3 ARG A 104      15.112   2.249  17.429  1.00 96.58           H  
ATOM   1504  NE  ARG A 104      13.466   1.123  16.849  1.00 96.58           N  
ATOM   1505  HE  ARG A 104      12.852   0.765  17.566  1.00 96.58           H  
ATOM   1506  NH1 ARG A 104      14.405   0.516  14.830  1.00 96.58           N  
ATOM   1507 HH11 ARG A 104      14.440  -0.185  14.104  1.00 96.58           H  
ATOM   1508 HH12 ARG A 104      14.456   1.475  14.516  1.00 96.58           H  
ATOM   1509  NH2 ARG A 104      13.192  -0.943  15.998  1.00 96.58           N  
ATOM   1510 HH21 ARG A 104      12.678  -1.126  16.848  1.00 96.58           H  
ATOM   1511 HH22 ARG A 104      13.197  -1.612  15.242  1.00 96.58           H  
ATOM   1512  CZ  ARG A 104      13.692   0.247  15.889  1.00 96.58           C  
ATOM   1513  N   ASN A 105      10.598   6.541  16.900  1.00 97.58           N  
ATOM   1514  H   ASN A 105      11.574   6.691  16.689  1.00 97.58           H  
ATOM   1515  CA  ASN A 105       9.631   7.102  15.960  1.00 97.58           C  
ATOM   1516  HA  ASN A 105       8.616   6.875  16.287  1.00 97.58           H  
ATOM   1517  C   ASN A 105       9.843   6.434  14.600  1.00 97.58           C  
ATOM   1518  CB  ASN A 105       9.777   8.629  15.906  1.00 97.58           C  
ATOM   1519  HB2 ASN A 105       9.034   9.041  15.223  1.00 97.58           H  
ATOM   1520  HB3 ASN A 105      10.767   8.893  15.533  1.00 97.58           H  
ATOM   1521  O   ASN A 105      10.986   6.259  14.182  1.00 97.58           O  
ATOM   1522  CG  ASN A 105       9.589   9.263  17.270  1.00 97.58           C  
ATOM   1523  ND2 ASN A 105       8.381   9.311  17.778  1.00 97.58           N  
ATOM   1524 HD21 ASN A 105       7.589   8.884  17.320  1.00 97.58           H  
ATOM   1525 HD22 ASN A 105       8.278   9.767  18.673  1.00 97.58           H  
ATOM   1526  OD1 ASN A 105      10.531   9.689  17.913  1.00 97.58           O  
ATOM   1527  N   GLU A 106       8.755   6.052  13.941  1.00 97.55           N  
ATOM   1528  H   GLU A 106       7.848   6.246  14.343  1.00 97.55           H  
ATOM   1529  CA  GLU A 106       8.747   5.442  12.609  1.00 97.55           C  
ATOM   1530  HA  GLU A 106       9.730   5.494  12.140  1.00 97.55           H  
ATOM   1531  C   GLU A 106       7.746   6.202  11.751  1.00 97.55           C  
ATOM   1532  CB  GLU A 106       8.321   3.978  12.696  1.00 97.55           C  
ATOM   1533  HB2 GLU A 106       7.533   3.897  13.444  1.00 97.55           H  
ATOM   1534  HB3 GLU A 106       7.936   3.669  11.724  1.00 97.55           H  
ATOM   1535  O   GLU A 106       6.535   6.069  11.948  1.00 97.55           O  
ATOM   1536  CG  GLU A 106       9.455   3.033  13.068  1.00 97.55           C  
ATOM   1537  HG2 GLU A 106      10.202   3.086  12.275  1.00 97.55           H  
ATOM   1538  HG3 GLU A 106       9.897   3.371  14.005  1.00 97.55           H  
ATOM   1539  CD  GLU A 106       8.985   1.579  13.216  1.00 97.55           C  
ATOM   1540  OE1 GLU A 106       9.795   0.779  13.732  1.00 97.55           O  
ATOM   1541  OE2 GLU A 106       7.805   1.295  12.889  1.00 97.55           O  
ATOM   1542  N   LEU A 107       8.267   7.033  10.857  1.00 98.42           N  
ATOM   1543  H   LEU A 107       9.271   7.045  10.742  1.00 98.42           H  
ATOM   1544  CA  LEU A 107       7.492   8.002  10.101  1.00 98.42           C  
ATOM   1545  HA  LEU A 107       6.545   8.166  10.615  1.00 98.42           H  
ATOM   1546  C   LEU A 107       7.183   7.480   8.701  1.00 98.42           C  
ATOM   1547  CB  LEU A 107       8.233   9.346  10.027  1.00 98.42           C  
ATOM   1548  HB2 LEU A 107       9.032   9.257   9.291  1.00 98.42           H  
ATOM   1549  HB3 LEU A 107       7.523  10.086   9.659  1.00 98.42           H  
ATOM   1550  O   LEU A 107       8.069   6.951   8.023  1.00 98.42           O  
ATOM   1551  CG  LEU A 107       8.850   9.856  11.339  1.00 98.42           C  
ATOM   1552  HG  LEU A 107       9.543   9.119  11.745  1.00 98.42           H  
ATOM   1553  CD1 LEU A 107       9.640  11.133  11.082  1.00 98.42           C  
ATOM   1554 HD11 LEU A 107      10.424  10.942  10.349  1.00 98.42           H  
ATOM   1555 HD12 LEU A 107      10.110  11.446  12.014  1.00 98.42           H  
ATOM   1556 HD13 LEU A 107       8.985  11.923  10.716  1.00 98.42           H  
ATOM   1557  CD2 LEU A 107       7.784  10.157  12.389  1.00 98.42           C  
ATOM   1558 HD21 LEU A 107       8.256  10.626  13.252  1.00 98.42           H  
ATOM   1559 HD22 LEU A 107       7.324   9.221  12.705  1.00 98.42           H  
ATOM   1560 HD23 LEU A 107       7.025  10.820  11.974  1.00 98.42           H  
ATOM   1561  N   ASP A 108       5.953   7.720   8.260  1.00 98.88           N  
ATOM   1562  H   ASP A 108       5.316   8.222   8.861  1.00 98.88           H  
ATOM   1563  CA  ASP A 108       5.470   7.348   6.935  1.00 98.88           C  
ATOM   1564  HA  ASP A 108       6.316   7.007   6.338  1.00 98.88           H  
ATOM   1565  C   ASP A 108       4.868   8.580   6.244  1.00 98.88           C  
ATOM   1566  CB  ASP A 108       4.441   6.201   7.008  1.00 98.88           C  
ATOM   1567  HB2 ASP A 108       3.476   6.620   7.290  1.00 98.88           H  
ATOM   1568  HB3 ASP A 108       4.334   5.789   6.005  1.00 98.88           H  
ATOM   1569  O   ASP A 108       4.250   9.423   6.898  1.00 98.88           O  
ATOM   1570  CG  ASP A 108       4.760   5.042   7.974  1.00 98.88           C  
ATOM   1571  OD1 ASP A 108       5.939   4.639   8.088  1.00 98.88           O  
ATOM   1572  OD2 ASP A 108       3.798   4.516   8.590  1.00 98.88           O  
ATOM   1573  N   ALA A 109       5.014   8.686   4.926  1.00 98.97           N  
ATOM   1574  H   ALA A 109       5.501   7.951   4.433  1.00 98.97           H  
ATOM   1575  CA  ALA A 109       4.390   9.740   4.131  1.00 98.97           C  
ATOM   1576  HA  ALA A 109       3.419   9.967   4.570  1.00 98.97           H  
ATOM   1577  C   ALA A 109       4.145   9.301   2.687  1.00 98.97           C  
ATOM   1578  CB  ALA A 109       5.250  11.008   4.178  1.00 98.97           C  
ATOM   1579  HB1 ALA A 109       6.263  10.792   3.837  1.00 98.97           H  
ATOM   1580  HB2 ALA A 109       5.271  11.379   5.203  1.00 98.97           H  
ATOM   1581  HB3 ALA A 109       4.810  11.780   3.547  1.00 98.97           H  
ATOM   1582  O   ALA A 109       4.823   8.414   2.171  1.00 98.97           O  
ATOM   1583  N   ALA A 110       3.208   9.965   2.019  1.00 98.98           N  
ATOM   1584  H   ALA A 110       2.684  10.676   2.510  1.00 98.98           H  
ATOM   1585  CA  ALA A 110       3.007   9.861   0.583  1.00 98.98           C  
ATOM   1586  HA  ALA A 110       3.960   9.599   0.123  1.00 98.98           H  
ATOM   1587  C   ALA A 110       2.559  11.187  -0.025  1.00 98.98           C  
ATOM   1588  CB  ALA A 110       1.999   8.759   0.263  1.00 98.98           C  
ATOM   1589  HB1 ALA A 110       1.730   8.797  -0.792  1.00 98.98           H  
ATOM   1590  HB2 ALA A 110       1.103   8.894   0.869  1.00 98.98           H  
ATOM   1591  HB3 ALA A 110       2.453   7.788   0.460  1.00 98.98           H  
ATOM   1592  O   ALA A 110       1.941  12.022   0.635  1.00 98.98           O  
ATOM   1593  N   ILE A 111       2.850  11.347  -1.309  1.00 98.98           N  
ATOM   1594  H   ILE A 111       3.372  10.613  -1.767  1.00 98.98           H  
ATOM   1595  CA  ILE A 111       2.406  12.451  -2.149  1.00 98.98           C  
ATOM   1596  HA  ILE A 111       1.504  12.865  -1.699  1.00 98.98           H  
ATOM   1597  C   ILE A 111       2.043  11.922  -3.536  1.00 98.98           C  
ATOM   1598  CB  ILE A 111       3.479  13.558  -2.189  1.00 98.98           C  
ATOM   1599  HB  ILE A 111       3.759  13.772  -1.157  1.00 98.98           H  
ATOM   1600  O   ILE A 111       2.659  10.973  -4.026  1.00 98.98           O  
ATOM   1601  CG1 ILE A 111       2.909  14.860  -2.789  1.00 98.98           C  
ATOM   1602 HG12 ILE A 111       2.699  14.721  -3.850  1.00 98.98           H  
ATOM   1603 HG13 ILE A 111       1.975  15.099  -2.282  1.00 98.98           H  
ATOM   1604  CG2 ILE A 111       4.752  13.104  -2.920  1.00 98.98           C  
ATOM   1605 HG21 ILE A 111       5.532  13.847  -2.758  1.00 98.98           H  
ATOM   1606 HG22 ILE A 111       4.567  13.001  -3.989  1.00 98.98           H  
ATOM   1607 HG23 ILE A 111       5.100  12.148  -2.527  1.00 98.98           H  
ATOM   1608  CD1 ILE A 111       3.831  16.072  -2.629  1.00 98.98           C  
ATOM   1609 HD11 ILE A 111       4.731  15.941  -3.229  1.00 98.98           H  
ATOM   1610 HD12 ILE A 111       3.312  16.966  -2.976  1.00 98.98           H  
ATOM   1611 HD13 ILE A 111       4.101  16.202  -1.581  1.00 98.98           H  
ATOM   1612  N   MET A 112       1.041  12.525  -4.168  1.00 98.98           N  
ATOM   1613  H   MET A 112       0.555  13.277  -3.700  1.00 98.98           H  
ATOM   1614  CA  MET A 112       0.595  12.141  -5.502  1.00 98.98           C  
ATOM   1615  HA  MET A 112       1.423  11.653  -6.017  1.00 98.98           H  
ATOM   1616  C   MET A 112       0.200  13.359  -6.335  1.00 98.98           C  
ATOM   1617  CB  MET A 112      -0.547  11.124  -5.373  1.00 98.98           C  
ATOM   1618  HB2 MET A 112      -0.233  10.337  -4.688  1.00 98.98           H  
ATOM   1619  HB3 MET A 112      -1.435  11.605  -4.962  1.00 98.98           H  
ATOM   1620  O   MET A 112      -0.496  14.254  -5.851  1.00 98.98           O  
ATOM   1621  CG  MET A 112      -0.886  10.473  -6.714  1.00 98.98           C  
ATOM   1622  HG2 MET A 112       0.044  10.194  -7.210  1.00 98.98           H  
ATOM   1623  HG3 MET A 112      -1.407  11.190  -7.349  1.00 98.98           H  
ATOM   1624  SD  MET A 112      -1.893   8.981  -6.547  1.00 98.98           S  
ATOM   1625  CE  MET A 112      -1.797   8.397  -8.257  1.00 98.98           C  
ATOM   1626  HE1 MET A 112      -2.267   7.416  -8.333  1.00 98.98           H  
ATOM   1627  HE2 MET A 112      -2.309   9.101  -8.913  1.00 98.98           H  
ATOM   1628  HE3 MET A 112      -0.753   8.314  -8.558  1.00 98.98           H  
ATOM   1629  N   ASP A 113       0.635  13.356  -7.593  1.00 98.95           N  
ATOM   1630  H   ASP A 113       1.191  12.569  -7.895  1.00 98.95           H  
ATOM   1631  CA  ASP A 113       0.304  14.337  -8.623  1.00 98.95           C  
ATOM   1632  HA  ASP A 113       0.026  15.285  -8.163  1.00 98.95           H  
ATOM   1633  C   ASP A 113      -0.867  13.835  -9.474  1.00 98.95           C  
ATOM   1634  CB  ASP A 113       1.545  14.569  -9.494  1.00 98.95           C  
ATOM   1635  HB2 ASP A 113       1.864  13.612  -9.908  1.00 98.95           H  
ATOM   1636  HB3 ASP A 113       2.359  14.931  -8.868  1.00 98.95           H  
ATOM   1637  O   ASP A 113      -0.749  12.849 -10.204  1.00 98.95           O  
ATOM   1638  CG  ASP A 113       1.305  15.542 -10.656  1.00 98.95           C  
ATOM   1639  OD1 ASP A 113       0.214  16.146 -10.738  1.00 98.95           O  
ATOM   1640  OD2 ASP A 113       2.188  15.594 -11.540  1.00 98.95           O  
ATOM   1641  N   GLY A 114      -1.996  14.535  -9.418  1.00 98.91           N  
ATOM   1642  H   GLY A 114      -2.009  15.395  -8.888  1.00 98.91           H  
ATOM   1643  CA  GLY A 114      -3.192  14.202 -10.180  1.00 98.91           C  
ATOM   1644  HA2 GLY A 114      -4.020  14.807  -9.811  1.00 98.91           H  
ATOM   1645  HA3 GLY A 114      -3.418  13.147 -10.027  1.00 98.91           H  
ATOM   1646  C   GLY A 114      -3.067  14.441 -11.683  1.00 98.91           C  
ATOM   1647  O   GLY A 114      -3.837  13.844 -12.438  1.00 98.91           O  
ATOM   1648  N   ALA A 115      -2.113  15.257 -12.138  1.00 98.54           N  
ATOM   1649  H   ALA A 115      -1.481  15.687 -11.478  1.00 98.54           H  
ATOM   1650  CA  ALA A 115      -1.909  15.542 -13.557  1.00 98.54           C  
ATOM   1651  HA  ALA A 115      -2.878  15.682 -14.036  1.00 98.54           H  
ATOM   1652  C   ALA A 115      -1.206  14.394 -14.284  1.00 98.54           C  
ATOM   1653  CB  ALA A 115      -1.105  16.840 -13.677  1.00 98.54           C  
ATOM   1654  HB1 ALA A 115      -1.108  17.184 -14.711  1.00 98.54           H  
ATOM   1655  HB2 ALA A 115      -1.549  17.603 -13.037  1.00 98.54           H  
ATOM   1656  HB3 ALA A 115      -0.077  16.680 -13.353  1.00 98.54           H  
ATOM   1657  O   ALA A 115      -1.569  14.043 -15.406  1.00 98.54           O  
ATOM   1658  N   THR A 116      -0.200  13.805 -13.639  1.00 98.43           N  
ATOM   1659  H   THR A 116       0.062  14.192 -12.744  1.00 98.43           H  
ATOM   1660  CA  THR A 116       0.645  12.748 -14.218  1.00 98.43           C  
ATOM   1661  HA  THR A 116       0.453  12.679 -15.289  1.00 98.43           H  
ATOM   1662  C   THR A 116       0.365  11.363 -13.637  1.00 98.43           C  
ATOM   1663  CB  THR A 116       2.127  13.095 -14.035  1.00 98.43           C  
ATOM   1664  HB  THR A 116       2.723  12.307 -14.496  1.00 98.43           H  
ATOM   1665  O   THR A 116       0.917  10.360 -14.104  1.00 98.43           O  
ATOM   1666  CG2 THR A 116       2.516  14.423 -14.682  1.00 98.43           C  
ATOM   1667 HG21 THR A 116       2.263  14.404 -15.742  1.00 98.43           H  
ATOM   1668 HG22 THR A 116       3.589  14.578 -14.571  1.00 98.43           H  
ATOM   1669 HG23 THR A 116       1.993  15.251 -14.203  1.00 98.43           H  
ATOM   1670  OG1 THR A 116       2.457  13.149 -12.667  1.00 98.43           O  
ATOM   1671  HG1 THR A 116       2.405  14.062 -12.376  1.00 98.43           H  
ATOM   1672  N   LEU A 117      -0.453  11.294 -12.583  1.00 98.78           N  
ATOM   1673  H   LEU A 117      -0.819  12.163 -12.222  1.00 98.78           H  
ATOM   1674  CA  LEU A 117      -0.623  10.128 -11.714  1.00 98.78           C  
ATOM   1675  HA  LEU A 117      -1.215  10.452 -10.857  1.00 98.78           H  
ATOM   1676  C   LEU A 117       0.698   9.637 -11.118  1.00 98.78           C  
ATOM   1677  CB  LEU A 117      -1.407   9.009 -12.429  1.00 98.78           C  
ATOM   1678  HB2 LEU A 117      -1.625   8.225 -11.704  1.00 98.78           H  
ATOM   1679  HB3 LEU A 117      -0.775   8.577 -13.205  1.00 98.78           H  
ATOM   1680  O   LEU A 117       0.793   8.475 -10.729  1.00 98.78           O  
ATOM   1681  CG  LEU A 117      -2.727   9.455 -13.072  1.00 98.78           C  
ATOM   1682  HG  LEU A 117      -2.530  10.192 -13.850  1.00 98.78           H  
ATOM   1683  CD1 LEU A 117      -3.400   8.246 -13.724  1.00 98.78           C  
ATOM   1684 HD11 LEU A 117      -3.613   7.485 -12.974  1.00 98.78           H  
ATOM   1685 HD12 LEU A 117      -2.741   7.830 -14.486  1.00 98.78           H  
ATOM   1686 HD13 LEU A 117      -4.327   8.562 -14.202  1.00 98.78           H  
ATOM   1687  CD2 LEU A 117      -3.690  10.059 -12.051  1.00 98.78           C  
ATOM   1688 HD21 LEU A 117      -4.605  10.354 -12.565  1.00 98.78           H  
ATOM   1689 HD22 LEU A 117      -3.259  10.958 -11.611  1.00 98.78           H  
ATOM   1690 HD23 LEU A 117      -3.915   9.345 -11.259  1.00 98.78           H  
ATOM   1691  N   ASN A 118       1.755  10.453 -11.118  1.00 98.88           N  
ATOM   1692  H   ASN A 118       1.629  11.415 -11.397  1.00 98.88           H  
ATOM   1693  CA  ASN A 118       3.000  10.087 -10.464  1.00 98.88           C  
ATOM   1694  HA  ASN A 118       3.196   9.038 -10.686  1.00 98.88           H  
ATOM   1695  C   ASN A 118       2.831  10.183  -8.946  1.00 98.88           C  
ATOM   1696  CB  ASN A 118       4.173  10.907 -11.021  1.00 98.88           C  
ATOM   1697  HB2 ASN A 118       4.167  11.900 -10.572  1.00 98.88           H  
ATOM   1698  HB3 ASN A 118       4.066  11.016 -12.100  1.00 98.88           H  
ATOM   1699  O   ASN A 118       2.048  10.992  -8.449  1.00 98.88           O  
ATOM   1700  CG  ASN A 118       5.508  10.232 -10.763  1.00 98.88           C  
ATOM   1701  ND2 ASN A 118       6.590  10.952 -10.927  1.00 98.88           N  
ATOM   1702 HD21 ASN A 118       6.513  11.937 -11.137  1.00 98.88           H  
ATOM   1703 HD22 ASN A 118       7.455  10.578 -10.564  1.00 98.88           H  
ATOM   1704  OD1 ASN A 118       5.580   9.055 -10.444  1.00 98.88           O  
ATOM   1705  N   ALA A 119       3.532   9.327  -8.215  1.00 98.97           N  
ATOM   1706  H   ALA A 119       4.249   8.768  -8.656  1.00 98.97           H  
ATOM   1707  CA  ALA A 119       3.409   9.243  -6.771  1.00 98.97           C  
ATOM   1708  HA  ALA A 119       3.091  10.209  -6.379  1.00 98.97           H  
ATOM   1709  C   ALA A 119       4.755   8.915  -6.136  1.00 98.97           C  
ATOM   1710  CB  ALA A 119       2.347   8.195  -6.413  1.00 98.97           C  
ATOM   1711  HB1 ALA A 119       2.207   8.181  -5.332  1.00 98.97           H  
ATOM   1712  HB2 ALA A 119       2.668   7.209  -6.749  1.00 98.97           H  
ATOM   1713  HB3 ALA A 119       1.399   8.443  -6.889  1.00 98.97           H  
ATOM   1714  O   ALA A 119       5.608   8.281  -6.756  1.00 98.97           O  
ATOM   1715  N   GLY A 120       4.918   9.324  -4.887  1.00 98.97           N  
ATOM   1716  H   GLY A 120       4.172   9.846  -4.450  1.00 98.97           H  
ATOM   1717  CA  GLY A 120       6.056   8.958  -4.063  1.00 98.97           C  
ATOM   1718  HA2 GLY A 120       6.793   9.761  -4.061  1.00 98.97           H  
ATOM   1719  HA3 GLY A 120       6.538   8.067  -4.465  1.00 98.97           H  
ATOM   1720  C   GLY A 120       5.603   8.698  -2.638  1.00 98.97           C  
ATOM   1721  O   GLY A 120       4.753   9.409  -2.110  1.00 98.97           O  
ATOM   1722  N   ALA A 121       6.158   7.666  -2.027  1.00 98.98           N  
ATOM   1723  H   ALA A 121       6.784   7.083  -2.565  1.00 98.98           H  
ATOM   1724  CA  ALA A 121       5.806   7.178  -0.712  1.00 98.98           C  
ATOM   1725  HA  ALA A 121       5.384   8.000  -0.134  1.00 98.98           H  
ATOM   1726  C   ALA A 121       7.053   6.679   0.014  1.00 98.98           C  
ATOM   1727  CB  ALA A 121       4.746   6.078  -0.841  1.00 98.98           C  
ATOM   1728  HB1 ALA A 121       3.852   6.476  -1.322  1.00 98.98           H  
ATOM   1729  HB2 ALA A 121       5.134   5.250  -1.434  1.00 98.98           H  
ATOM   1730  HB3 ALA A 121       4.479   5.709   0.150  1.00 98.98           H  
ATOM   1731  O   ALA A 121       7.993   6.149  -0.588  1.00 98.98           O  
ATOM   1732  N   VAL A 122       7.038   6.847   1.328  1.00 98.97           N  
ATOM   1733  H   VAL A 122       6.221   7.275   1.741  1.00 98.97           H  
ATOM   1734  CA  VAL A 122       8.087   6.411   2.241  1.00 98.97           C  
ATOM   1735  HA  VAL A 122       8.624   5.592   1.763  1.00 98.97           H  
ATOM   1736  C   VAL A 122       7.482   5.873   3.523  1.00 98.97           C  
ATOM   1737  CB  VAL A 122       9.098   7.523   2.549  1.00 98.97           C  
ATOM   1738  HB  VAL A 122       9.784   7.151   3.310  1.00 98.97           H  
ATOM   1739  O   VAL A 122       6.453   6.374   3.974  1.00 98.97           O  
ATOM   1740  CG1 VAL A 122       9.933   7.839   1.311  1.00 98.97           C  
ATOM   1741 HG11 VAL A 122      10.311   6.916   0.871  1.00 98.97           H  
ATOM   1742 HG12 VAL A 122      10.786   8.442   1.624  1.00 98.97           H  
ATOM   1743 HG13 VAL A 122       9.342   8.378   0.571  1.00 98.97           H  
ATOM   1744  CG2 VAL A 122       8.443   8.812   3.069  1.00 98.97           C  
ATOM   1745 HG21 VAL A 122       7.640   9.127   2.402  1.00 98.97           H  
ATOM   1746 HG22 VAL A 122       9.175   9.619   3.121  1.00 98.97           H  
ATOM   1747 HG23 VAL A 122       8.027   8.641   4.062  1.00 98.97           H  
ATOM   1748  N   ALA A 123       8.110   4.863   4.116  1.00 98.92           N  
ATOM   1749  H   ALA A 123       8.943   4.479   3.692  1.00 98.92           H  
ATOM   1750  CA  ALA A 123       7.661   4.301   5.386  1.00 98.92           C  
ATOM   1751  HA  ALA A 123       7.138   5.076   5.947  1.00 98.92           H  
ATOM   1752  C   ALA A 123       8.825   3.837   6.259  1.00 98.92           C  
ATOM   1753  CB  ALA A 123       6.675   3.161   5.122  1.00 98.92           C  
ATOM   1754  HB1 ALA A 123       7.196   2.305   4.692  1.00 98.92           H  
ATOM   1755  HB2 ALA A 123       6.214   2.857   6.061  1.00 98.92           H  
ATOM   1756  HB3 ALA A 123       5.895   3.498   4.439  1.00 98.92           H  
ATOM   1757  O   ALA A 123       9.884   3.453   5.754  1.00 98.92           O  
ATOM   1758  N   GLY A 124       8.611   3.844   7.573  1.00 98.43           N  
ATOM   1759  H   GLY A 124       7.712   4.172   7.895  1.00 98.43           H  
ATOM   1760  CA  GLY A 124       9.590   3.377   8.552  1.00 98.43           C  
ATOM   1761  HA2 GLY A 124       9.114   3.341   9.532  1.00 98.43           H  
ATOM   1762  HA3 GLY A 124       9.914   2.370   8.288  1.00 98.43           H  
ATOM   1763  C   GLY A 124      10.829   4.267   8.662  1.00 98.43           C  
ATOM   1764  O   GLY A 124      11.915   3.760   8.922  1.00 98.43           O  
ATOM   1765  N   LEU A 125      10.695   5.580   8.446  1.00 98.62           N  
ATOM   1766  H   LEU A 125       9.777   5.940   8.227  1.00 98.62           H  
ATOM   1767  CA  LEU A 125      11.809   6.523   8.591  1.00 98.62           C  
ATOM   1768  HA  LEU A 125      12.714   6.059   8.198  1.00 98.62           H  
ATOM   1769  C   LEU A 125      12.056   6.861  10.065  1.00 98.62           C  
ATOM   1770  CB  LEU A 125      11.543   7.810   7.800  1.00 98.62           C  
ATOM   1771  HB2 LEU A 125      12.435   8.433   7.851  1.00 98.62           H  
ATOM   1772  HB3 LEU A 125      10.732   8.345   8.295  1.00 98.62           H  
ATOM   1773  O   LEU A 125      11.117   6.997  10.849  1.00 98.62           O  
ATOM   1774  CG  LEU A 125      11.156   7.616   6.328  1.00 98.62           C  
ATOM   1775  HG  LEU A 125      10.254   7.009   6.249  1.00 98.62           H  
ATOM   1776  CD1 LEU A 125      10.856   8.991   5.742  1.00 98.62           C  
ATOM   1777 HD11 LEU A 125      11.749   9.616   5.767  1.00 98.62           H  
ATOM   1778 HD12 LEU A 125      10.533   8.869   4.708  1.00 98.62           H  
ATOM   1779 HD13 LEU A 125      10.052   9.463   6.307  1.00 98.62           H  
ATOM   1780  CD2 LEU A 125      12.267   6.961   5.512  1.00 98.62           C  
ATOM   1781 HD21 LEU A 125      12.444   5.947   5.872  1.00 98.62           H  
ATOM   1782 HD22 LEU A 125      13.190   7.535   5.592  1.00 98.62           H  
ATOM   1783 HD23 LEU A 125      11.961   6.907   4.468  1.00 98.62           H  
ATOM   1784  N   HIS A 126      13.312   7.086  10.429  1.00 97.94           N  
ATOM   1785  H   HIS A 126      14.029   6.993   9.725  1.00 97.94           H  
ATOM   1786  CA  HIS A 126      13.754   7.337  11.800  1.00 97.94           C  
ATOM   1787  HA  HIS A 126      12.899   7.353  12.476  1.00 97.94           H  
ATOM   1788  C   HIS A 126      14.499   8.664  11.983  1.00 97.94           C  
ATOM   1789  CB  HIS A 126      14.681   6.191  12.203  1.00 97.94           C  
ATOM   1790  HB2 HIS A 126      15.478   6.109  11.464  1.00 97.94           H  
ATOM   1791  HB3 HIS A 126      15.137   6.425  13.165  1.00 97.94           H  
ATOM   1792  O   HIS A 126      14.639   9.124  13.117  1.00 97.94           O  
ATOM   1793  CG  HIS A 126      14.011   4.851  12.329  1.00 97.94           C  
ATOM   1794  CD2 HIS A 126      14.443   3.676  11.777  1.00 97.94           C  
ATOM   1795  HD2 HIS A 126      15.285   3.556  11.110  1.00 97.94           H  
ATOM   1796  ND1 HIS A 126      12.931   4.553  13.127  1.00 97.94           N  
ATOM   1797  HD1 HIS A 126      12.276   5.222  13.504  1.00 97.94           H  
ATOM   1798  CE1 HIS A 126      12.737   3.226  13.081  1.00 97.94           C  
ATOM   1799  HE1 HIS A 126      11.957   2.683  13.594  1.00 97.94           H  
ATOM   1800  NE2 HIS A 126      13.670   2.644  12.319  1.00 97.94           N  
ATOM   1801  N   HIS A 127      15.007   9.260  10.904  1.00 98.48           N  
ATOM   1802  H   HIS A 127      14.996   8.715  10.054  1.00 98.48           H  
ATOM   1803  CA  HIS A 127      15.930  10.395  10.943  1.00 98.48           C  
ATOM   1804  HA  HIS A 127      15.861  10.879  11.918  1.00 98.48           H  
ATOM   1805  C   HIS A 127      15.612  11.467   9.894  1.00 98.48           C  
ATOM   1806  CB  HIS A 127      17.368   9.887  10.774  1.00 98.48           C  
ATOM   1807  HB2 HIS A 127      18.058  10.709  10.967  1.00 98.48           H  
ATOM   1808  HB3 HIS A 127      17.505   9.559   9.743  1.00 98.48           H  
ATOM   1809  O   HIS A 127      16.364  12.424   9.740  1.00 98.48           O  
ATOM   1810  CG  HIS A 127      17.745   8.745  11.678  1.00 98.48           C  
ATOM   1811  CD2 HIS A 127      18.003   8.778  13.022  1.00 98.48           C  
ATOM   1812  HD2 HIS A 127      17.966   9.665  13.637  1.00 98.48           H  
ATOM   1813  ND1 HIS A 127      17.862   7.443  11.280  1.00 98.48           N  
ATOM   1814  HD1 HIS A 127      17.718   7.109  10.337  1.00 98.48           H  
ATOM   1815  CE1 HIS A 127      18.187   6.702  12.344  1.00 98.48           C  
ATOM   1816  HE1 HIS A 127      18.347   5.635  12.296  1.00 98.48           H  
ATOM   1817  NE2 HIS A 127      18.283   7.465  13.454  1.00 98.48           N  
ATOM   1818  N   VAL A 128      14.507  11.360   9.161  1.00 98.66           N  
ATOM   1819  H   VAL A 128      13.919  10.551   9.297  1.00 98.66           H  
ATOM   1820  CA  VAL A 128      14.117  12.360   8.156  1.00 98.66           C  
ATOM   1821  HA  VAL A 128      15.001  12.895   7.810  1.00 98.66           H  
ATOM   1822  C   VAL A 128      13.164  13.361   8.795  1.00 98.66           C  
ATOM   1823  CB  VAL A 128      13.503  11.679   6.927  1.00 98.66           C  
ATOM   1824  HB  VAL A 128      12.637  11.099   7.242  1.00 98.66           H  
ATOM   1825  O   VAL A 128      12.051  13.004   9.168  1.00 98.66           O  
ATOM   1826  CG1 VAL A 128      13.061  12.705   5.876  1.00 98.66           C  
ATOM   1827 HG11 VAL A 128      12.663  12.176   5.010  1.00 98.66           H  
ATOM   1828 HG12 VAL A 128      13.904  13.323   5.566  1.00 98.66           H  
ATOM   1829 HG13 VAL A 128      12.264  13.334   6.273  1.00 98.66           H  
ATOM   1830  CG2 VAL A 128      14.529  10.737   6.283  1.00 98.66           C  
ATOM   1831 HG21 VAL A 128      14.051  10.160   5.491  1.00 98.66           H  
ATOM   1832 HG22 VAL A 128      15.368  11.299   5.872  1.00 98.66           H  
ATOM   1833 HG23 VAL A 128      14.905  10.015   7.008  1.00 98.66           H  
ATOM   1834  N   ARG A 129      13.593  14.625   8.923  1.00 98.55           N  
ATOM   1835  H   ARG A 129      14.537  14.827   8.628  1.00 98.55           H  
ATOM   1836  CA  ARG A 129      12.799  15.686   9.573  1.00 98.55           C  
ATOM   1837  HA  ARG A 129      12.651  15.427  10.622  1.00 98.55           H  
ATOM   1838  C   ARG A 129      11.402  15.826   8.969  1.00 98.55           C  
ATOM   1839  CB  ARG A 129      13.544  17.026   9.481  1.00 98.55           C  
ATOM   1840  HB2 ARG A 129      13.760  17.249   8.436  1.00 98.55           H  
ATOM   1841  HB3 ARG A 129      14.486  16.949  10.024  1.00 98.55           H  
ATOM   1842  O   ARG A 129      10.430  15.909   9.713  1.00 98.55           O  
ATOM   1843  CG  ARG A 129      12.706  18.170  10.071  1.00 98.55           C  
ATOM   1844  HG2 ARG A 129      11.761  18.267   9.537  1.00 98.55           H  
ATOM   1845  HG3 ARG A 129      12.485  17.949  11.115  1.00 98.55           H  
ATOM   1846  CD  ARG A 129      13.430  19.505   9.973  1.00 98.55           C  
ATOM   1847  HD2 ARG A 129      13.757  19.645   8.942  1.00 98.55           H  
ATOM   1848  HD3 ARG A 129      14.294  19.487  10.637  1.00 98.55           H  
ATOM   1849  NE  ARG A 129      12.523  20.606  10.333  1.00 98.55           N  
ATOM   1850  HE  ARG A 129      11.535  20.396  10.368  1.00 98.55           H  
ATOM   1851  NH1 ARG A 129      14.069  22.289  10.363  1.00 98.55           N  
ATOM   1852 HH11 ARG A 129      14.746  21.606  10.054  1.00 98.55           H  
ATOM   1853 HH12 ARG A 129      14.257  23.281  10.383  1.00 98.55           H  
ATOM   1854  NH2 ARG A 129      11.907  22.736  10.726  1.00 98.55           N  
ATOM   1855 HH21 ARG A 129      10.962  22.415  10.572  1.00 98.55           H  
ATOM   1856 HH22 ARG A 129      12.053  23.735  10.689  1.00 98.55           H  
ATOM   1857  CZ  ARG A 129      12.836  21.870  10.477  1.00 98.55           C  
ATOM   1858  N   ASN A 130      11.344  15.897   7.640  1.00 98.82           N  
ATOM   1859  H   ASN A 130      12.205  15.797   7.122  1.00 98.82           H  
ATOM   1860  CA  ASN A 130      10.121  16.113   6.879  1.00 98.82           C  
ATOM   1861  HA  ASN A 130       9.269  16.139   7.559  1.00 98.82           H  
ATOM   1862  C   ASN A 130       9.895  14.943   5.910  1.00 98.82           C  
ATOM   1863  CB  ASN A 130      10.191  17.479   6.169  1.00 98.82           C  
ATOM   1864  HB2 ASN A 130       9.313  17.583   5.531  1.00 98.82           H  
ATOM   1865  HB3 ASN A 130      11.084  17.536   5.547  1.00 98.82           H  
ATOM   1866  O   ASN A 130      10.335  15.021   4.757  1.00 98.82           O  
ATOM   1867  CG  ASN A 130      10.190  18.636   7.148  1.00 98.82           C  
ATOM   1868  ND2 ASN A 130       9.106  18.813   7.865  1.00 98.82           N  
ATOM   1869 HD21 ASN A 130       8.322  18.195   7.714  1.00 98.82           H  
ATOM   1870 HD22 ASN A 130       9.106  19.493   8.612  1.00 98.82           H  
ATOM   1871  OD1 ASN A 130      11.161  19.374   7.273  1.00 98.82           O  
ATOM   1872  N   PRO A 131       9.261  13.845   6.365  1.00 98.89           N  
ATOM   1873  CA  PRO A 131       8.929  12.693   5.528  1.00 98.89           C  
ATOM   1874  HA  PRO A 131       9.838  12.125   5.331  1.00 98.89           H  
ATOM   1875  C   PRO A 131       8.276  13.067   4.194  1.00 98.89           C  
ATOM   1876  CB  PRO A 131       7.980  11.851   6.380  1.00 98.89           C  
ATOM   1877  HB2 PRO A 131       6.961  12.227   6.286  1.00 98.89           H  
ATOM   1878  HB3 PRO A 131       8.025  10.792   6.128  1.00 98.89           H  
ATOM   1879  O   PRO A 131       8.627  12.484   3.167  1.00 98.89           O  
ATOM   1880  CG  PRO A 131       8.452  12.127   7.800  1.00 98.89           C  
ATOM   1881  HG2 PRO A 131       7.648  11.978   8.521  1.00 98.89           H  
ATOM   1882  HG3 PRO A 131       9.318  11.506   8.029  1.00 98.89           H  
ATOM   1883  CD  PRO A 131       8.864  13.591   7.746  1.00 98.89           C  
ATOM   1884  HD2 PRO A 131       9.689  13.758   8.439  1.00 98.89           H  
ATOM   1885  HD3 PRO A 131       8.018  14.222   8.018  1.00 98.89           H  
ATOM   1886  N   ILE A 132       7.404  14.083   4.165  1.00 98.96           N  
ATOM   1887  H   ILE A 132       7.085  14.478   5.038  1.00 98.96           H  
ATOM   1888  CA  ILE A 132       6.741  14.503   2.925  1.00 98.96           C  
ATOM   1889  HA  ILE A 132       6.285  13.599   2.523  1.00 98.96           H  
ATOM   1890  C   ILE A 132       7.713  15.017   1.855  1.00 98.96           C  
ATOM   1891  CB  ILE A 132       5.634  15.538   3.223  1.00 98.96           C  
ATOM   1892  HB  ILE A 132       5.072  15.185   4.088  1.00 98.96           H  
ATOM   1893  O   ILE A 132       7.502  14.794   0.663  1.00 98.96           O  
ATOM   1894  CG1 ILE A 132       4.643  15.675   2.049  1.00 98.96           C  
ATOM   1895 HG12 ILE A 132       5.165  16.017   1.155  1.00 98.96           H  
ATOM   1896 HG13 ILE A 132       3.898  16.429   2.302  1.00 98.96           H  
ATOM   1897  CG2 ILE A 132       6.202  16.933   3.555  1.00 98.96           C  
ATOM   1898 HG21 ILE A 132       6.972  16.851   4.322  1.00 98.96           H  
ATOM   1899 HG22 ILE A 132       6.622  17.404   2.666  1.00 98.96           H  
ATOM   1900 HG23 ILE A 132       5.406  17.572   3.935  1.00 98.96           H  
ATOM   1901  CD1 ILE A 132       3.902  14.372   1.721  1.00 98.96           C  
ATOM   1902 HD11 ILE A 132       4.585  13.595   1.378  1.00 98.96           H  
ATOM   1903 HD12 ILE A 132       3.203  14.550   0.903  1.00 98.96           H  
ATOM   1904 HD13 ILE A 132       3.353  14.019   2.595  1.00 98.96           H  
ATOM   1905  N   GLN A 133       8.814  15.659   2.258  1.00 98.89           N  
ATOM   1906  H   GLN A 133       8.992  15.725   3.250  1.00 98.89           H  
ATOM   1907  CA  GLN A 133       9.839  16.108   1.315  1.00 98.89           C  
ATOM   1908  HA  GLN A 133       9.362  16.653   0.500  1.00 98.89           H  
ATOM   1909  C   GLN A 133      10.577  14.924   0.697  1.00 98.89           C  
ATOM   1910  CB  GLN A 133      10.851  17.031   2.002  1.00 98.89           C  
ATOM   1911  HB2 GLN A 133      11.666  17.224   1.305  1.00 98.89           H  
ATOM   1912  HB3 GLN A 133      11.268  16.536   2.879  1.00 98.89           H  
ATOM   1913  O   GLN A 133      10.910  14.962  -0.487  1.00 98.89           O  
ATOM   1914  CG  GLN A 133      10.242  18.378   2.404  1.00 98.89           C  
ATOM   1915  HG2 GLN A 133       9.793  18.838   1.524  1.00 98.89           H  
ATOM   1916  HG3 GLN A 133       9.460  18.225   3.147  1.00 98.89           H  
ATOM   1917  CD  GLN A 133      11.286  19.329   2.979  1.00 98.89           C  
ATOM   1918  NE2 GLN A 133      11.008  20.612   2.994  1.00 98.89           N  
ATOM   1919 HE21 GLN A 133      11.738  21.213   3.348  1.00 98.89           H  
ATOM   1920 HE22 GLN A 133      10.153  20.952   2.576  1.00 98.89           H  
ATOM   1921  OE1 GLN A 133      12.367  18.965   3.411  1.00 98.89           O  
ATOM   1922  N   LEU A 134      10.808  13.862   1.474  1.00 98.96           N  
ATOM   1923  H   LEU A 134      10.462  13.865   2.423  1.00 98.96           H  
ATOM   1924  CA  LEU A 134      11.408  12.646   0.945  1.00 98.96           C  
ATOM   1925  HA  LEU A 134      12.262  12.941   0.335  1.00 98.96           H  
ATOM   1926  C   LEU A 134      10.437  11.901   0.028  1.00 98.96           C  
ATOM   1927  CB  LEU A 134      11.916  11.764   2.088  1.00 98.96           C  
ATOM   1928  HB2 LEU A 134      11.071  11.443   2.697  1.00 98.96           H  
ATOM   1929  HB3 LEU A 134      12.592  12.351   2.711  1.00 98.96           H  
ATOM   1930  O   LEU A 134      10.846  11.504  -1.057  1.00 98.96           O  
ATOM   1931  CG  LEU A 134      12.664  10.522   1.570  1.00 98.96           C  
ATOM   1932  HG  LEU A 134      12.021   9.945   0.905  1.00 98.96           H  
ATOM   1933  CD1 LEU A 134      13.922  10.879   0.790  1.00 98.96           C  
ATOM   1934 HD11 LEU A 134      14.510  11.593   1.366  1.00 98.96           H  
ATOM   1935 HD12 LEU A 134      14.519   9.980   0.636  1.00 98.96           H  
ATOM   1936 HD13 LEU A 134      13.664  11.294  -0.184  1.00 98.96           H  
ATOM   1937  CD2 LEU A 134      13.076   9.662   2.754  1.00 98.96           C  
ATOM   1938 HD21 LEU A 134      13.782  10.213   3.375  1.00 98.96           H  
ATOM   1939 HD22 LEU A 134      13.547   8.746   2.398  1.00 98.96           H  
ATOM   1940 HD23 LEU A 134      12.197   9.388   3.339  1.00 98.96           H  
ATOM   1941  N   ALA A 135       9.158  11.782   0.398  1.00 98.97           N  
ATOM   1942  H   ALA A 135       8.886  12.100   1.318  1.00 98.97           H  
ATOM   1943  CA  ALA A 135       8.127  11.219  -0.477  1.00 98.97           C  
ATOM   1944  HA  ALA A 135       8.354  10.170  -0.665  1.00 98.97           H  
ATOM   1945  C   ALA A 135       8.096  11.943  -1.835  1.00 98.97           C  
ATOM   1946  CB  ALA A 135       6.771  11.311   0.233  1.00 98.97           C  
ATOM   1947  HB1 ALA A 135       6.813  10.811   1.200  1.00 98.97           H  
ATOM   1948  HB2 ALA A 135       6.006  10.831  -0.378  1.00 98.97           H  
ATOM   1949  HB3 ALA A 135       6.493  12.354   0.384  1.00 98.97           H  
ATOM   1950  O   ALA A 135       8.108  11.307  -2.888  1.00 98.97           O  
ATOM   1951  N   ARG A 136       8.167  13.280  -1.829  1.00 98.96           N  
ATOM   1952  H   ARG A 136       8.108  13.757  -0.941  1.00 98.96           H  
ATOM   1953  CA  ARG A 136       8.262  14.071  -3.061  1.00 98.96           C  
ATOM   1954  HA  ARG A 136       7.468  13.749  -3.736  1.00 98.96           H  
ATOM   1955  C   ARG A 136       9.555  13.829  -3.834  1.00 98.96           C  
ATOM   1956  CB  ARG A 136       8.046  15.548  -2.723  1.00 98.96           C  
ATOM   1957  HB2 ARG A 136       8.847  15.914  -2.080  1.00 98.96           H  
ATOM   1958  HB3 ARG A 136       7.099  15.651  -2.193  1.00 98.96           H  
ATOM   1959  O   ARG A 136       9.512  13.689  -5.053  1.00 98.96           O  
ATOM   1960  CG  ARG A 136       8.002  16.371  -4.012  1.00 98.96           C  
ATOM   1961  HG2 ARG A 136       7.408  15.849  -4.762  1.00 98.96           H  
ATOM   1962  HG3 ARG A 136       9.013  16.510  -4.395  1.00 98.96           H  
ATOM   1963  CD  ARG A 136       7.361  17.726  -3.755  1.00 98.96           C  
ATOM   1964  HD2 ARG A 136       6.345  17.577  -3.389  1.00 98.96           H  
ATOM   1965  HD3 ARG A 136       7.941  18.264  -3.005  1.00 98.96           H  
ATOM   1966  NE  ARG A 136       7.321  18.493  -4.998  1.00 98.96           N  
ATOM   1967  HE  ARG A 136       7.673  18.061  -5.839  1.00 98.96           H  
ATOM   1968  NH1 ARG A 136       6.522  20.465  -4.156  1.00 98.96           N  
ATOM   1969 HH11 ARG A 136       6.228  20.016  -3.301  1.00 98.96           H  
ATOM   1970 HH12 ARG A 136       6.325  21.426  -4.394  1.00 98.96           H  
ATOM   1971  NH2 ARG A 136       7.098  20.313  -6.291  1.00 98.96           N  
ATOM   1972 HH21 ARG A 136       7.442  19.751  -7.056  1.00 98.96           H  
ATOM   1973 HH22 ARG A 136       6.854  21.290  -6.368  1.00 98.96           H  
ATOM   1974  CZ  ARG A 136       6.979  19.747  -5.136  1.00 98.96           C  
ATOM   1975  N   ALA A 137      10.691  13.720  -3.151  1.00 98.93           N  
ATOM   1976  H   ALA A 137      10.674  13.859  -2.151  1.00 98.93           H  
ATOM   1977  CA  ALA A 137      11.951  13.376  -3.801  1.00 98.93           C  
ATOM   1978  HA  ALA A 137      12.125  14.095  -4.603  1.00 98.93           H  
ATOM   1979  C   ALA A 137      11.908  11.981  -4.450  1.00 98.93           C  
ATOM   1980  CB  ALA A 137      13.093  13.505  -2.788  1.00 98.93           C  
ATOM   1981  HB1 ALA A 137      14.044  13.331  -3.291  1.00 98.93           H  
ATOM   1982  HB2 ALA A 137      12.973  12.769  -1.993  1.00 98.93           H  
ATOM   1983  HB3 ALA A 137      13.093  14.505  -2.354  1.00 98.93           H  
ATOM   1984  O   ALA A 137      12.441  11.821  -5.544  1.00 98.93           O  
ATOM   1985  N   VAL A 138      11.245  10.994  -3.833  1.00 98.95           N  
ATOM   1986  H   VAL A 138      10.858  11.172  -2.917  1.00 98.95           H  
ATOM   1987  CA  VAL A 138      11.026   9.668  -4.439  1.00 98.95           C  
ATOM   1988  HA  VAL A 138      11.993   9.242  -4.708  1.00 98.95           H  
ATOM   1989  C   VAL A 138      10.231   9.811  -5.738  1.00 98.95           C  
ATOM   1990  CB  VAL A 138      10.339   8.694  -3.455  1.00 98.95           C  
ATOM   1991  HB  VAL A 138       9.441   9.155  -3.045  1.00 98.95           H  
ATOM   1992  O   VAL A 138      10.674   9.301  -6.765  1.00 98.95           O  
ATOM   1993  CG1 VAL A 138       9.931   7.371  -4.117  1.00 98.95           C  
ATOM   1994 HG11 VAL A 138       9.160   7.543  -4.868  1.00 98.95           H  
ATOM   1995 HG12 VAL A 138      10.793   6.903  -4.592  1.00 98.95           H  
ATOM   1996 HG13 VAL A 138       9.520   6.694  -3.367  1.00 98.95           H  
ATOM   1997  CG2 VAL A 138      11.282   8.347  -2.297  1.00 98.95           C  
ATOM   1998 HG21 VAL A 138      11.554   9.242  -1.736  1.00 98.95           H  
ATOM   1999 HG22 VAL A 138      12.192   7.892  -2.686  1.00 98.95           H  
ATOM   2000 HG23 VAL A 138      10.794   7.650  -1.616  1.00 98.95           H  
ATOM   2001  N   MET A 139       9.131  10.572  -5.717  1.00 98.90           N  
ATOM   2002  H   MET A 139       8.842  10.962  -4.831  1.00 98.90           H  
ATOM   2003  CA  MET A 139       8.284  10.818  -6.891  1.00 98.90           C  
ATOM   2004  HA  MET A 139       7.902   9.863  -7.252  1.00 98.90           H  
ATOM   2005  C   MET A 139       9.036  11.497  -8.047  1.00 98.90           C  
ATOM   2006  CB  MET A 139       7.099  11.706  -6.471  1.00 98.90           C  
ATOM   2007  HB2 MET A 139       7.462  12.694  -6.189  1.00 98.90           H  
ATOM   2008  HB3 MET A 139       6.599  11.278  -5.603  1.00 98.90           H  
ATOM   2009  O   MET A 139       8.886  11.109  -9.204  1.00 98.90           O  
ATOM   2010  CG  MET A 139       6.076  11.864  -7.597  1.00 98.90           C  
ATOM   2011  HG2 MET A 139       6.558  12.316  -8.464  1.00 98.90           H  
ATOM   2012  HG3 MET A 139       5.730  10.872  -7.887  1.00 98.90           H  
ATOM   2013  SD  MET A 139       4.636  12.878  -7.175  1.00 98.90           S  
ATOM   2014  CE  MET A 139       5.414  14.513  -7.095  1.00 98.90           C  
ATOM   2015  HE1 MET A 139       4.655  15.275  -7.269  1.00 98.90           H  
ATOM   2016  HE2 MET A 139       6.177  14.602  -7.868  1.00 98.90           H  
ATOM   2017  HE3 MET A 139       5.862  14.660  -6.112  1.00 98.90           H  
ATOM   2018  N   GLU A 140       9.801  12.550  -7.751  1.00 98.73           N  
ATOM   2019  H   GLU A 140       9.823  12.855  -6.788  1.00 98.73           H  
ATOM   2020  CA  GLU A 140      10.383  13.439  -8.769  1.00 98.73           C  
ATOM   2021  HA  GLU A 140       9.761  13.428  -9.664  1.00 98.73           H  
ATOM   2022  C   GLU A 140      11.796  13.034  -9.206  1.00 98.73           C  
ATOM   2023  CB  GLU A 140      10.423  14.879  -8.230  1.00 98.73           C  
ATOM   2024  HB2 GLU A 140      10.974  14.876  -7.289  1.00 98.73           H  
ATOM   2025  HB3 GLU A 140      10.968  15.502  -8.939  1.00 98.73           H  
ATOM   2026  O   GLU A 140      12.216  13.363 -10.316  1.00 98.73           O  
ATOM   2027  CG  GLU A 140       9.036  15.510  -8.013  1.00 98.73           C  
ATOM   2028  HG2 GLU A 140       8.508  15.526  -8.966  1.00 98.73           H  
ATOM   2029  HG3 GLU A 140       8.465  14.891  -7.321  1.00 98.73           H  
ATOM   2030  CD  GLU A 140       9.115  16.938  -7.441  1.00 98.73           C  
ATOM   2031  OE1 GLU A 140       8.109  17.684  -7.536  1.00 98.73           O  
ATOM   2032  OE2 GLU A 140      10.149  17.297  -6.832  1.00 98.73           O  
ATOM   2033  N   LYS A 141      12.559  12.367  -8.333  1.00 98.61           N  
ATOM   2034  H   LYS A 141      12.149  12.121  -7.443  1.00 98.61           H  
ATOM   2035  CA  LYS A 141      14.002  12.126  -8.514  1.00 98.61           C  
ATOM   2036  HA  LYS A 141      14.291  12.491  -9.500  1.00 98.61           H  
ATOM   2037  C   LYS A 141      14.383  10.649  -8.520  1.00 98.61           C  
ATOM   2038  CB  LYS A 141      14.824  12.905  -7.477  1.00 98.61           C  
ATOM   2039  HB2 LYS A 141      15.877  12.807  -7.739  1.00 98.61           H  
ATOM   2040  HB3 LYS A 141      14.689  12.461  -6.491  1.00 98.61           H  
ATOM   2041  O   LYS A 141      15.567  10.323  -8.459  1.00 98.61           O  
ATOM   2042  CG  LYS A 141      14.473  14.397  -7.412  1.00 98.61           C  
ATOM   2043  HG2 LYS A 141      13.472  14.529  -7.002  1.00 98.61           H  
ATOM   2044  HG3 LYS A 141      14.523  14.834  -8.409  1.00 98.61           H  
ATOM   2045  CD  LYS A 141      15.488  15.078  -6.499  1.00 98.61           C  
ATOM   2046  HD2 LYS A 141      16.481  14.953  -6.930  1.00 98.61           H  
ATOM   2047  HD3 LYS A 141      15.456  14.595  -5.522  1.00 98.61           H  
ATOM   2048  CE  LYS A 141      15.203  16.565  -6.333  1.00 98.61           C  
ATOM   2049  HE2 LYS A 141      15.233  17.042  -7.313  1.00 98.61           H  
ATOM   2050  HE3 LYS A 141      14.198  16.686  -5.929  1.00 98.61           H  
ATOM   2051  NZ  LYS A 141      16.213  17.154  -5.422  1.00 98.61           N  
ATOM   2052  HZ1 LYS A 141      16.167  16.692  -4.525  1.00 98.61           H  
ATOM   2053  HZ2 LYS A 141      16.051  18.142  -5.293  1.00 98.61           H  
ATOM   2054  HZ3 LYS A 141      17.141  16.992  -5.786  1.00 98.61           H  
ATOM   2055  N   SER A 142      13.407   9.752  -8.609  1.00 98.20           N  
ATOM   2056  H   SER A 142      12.453  10.078  -8.671  1.00 98.20           H  
ATOM   2057  CA  SER A 142      13.644   8.322  -8.778  1.00 98.20           C  
ATOM   2058  HA  SER A 142      14.665   8.175  -9.129  1.00 98.20           H  
ATOM   2059  C   SER A 142      12.723   7.733  -9.847  1.00 98.20           C  
ATOM   2060  CB  SER A 142      13.527   7.606  -7.425  1.00 98.20           C  
ATOM   2061  HB2 SER A 142      14.177   6.732  -7.439  1.00 98.20           H  
ATOM   2062  HB3 SER A 142      13.861   8.263  -6.622  1.00 98.20           H  
ATOM   2063  O   SER A 142      11.778   8.374 -10.298  1.00 98.20           O  
ATOM   2064  OG  SER A 142      12.215   7.162  -7.170  1.00 98.20           O  
ATOM   2065  HG  SER A 142      11.627   7.916  -7.090  1.00 98.20           H  
ATOM   2066  N   ALA A 143      13.003   6.497 -10.260  1.00 95.44           N  
ATOM   2067  H   ALA A 143      13.787   6.015  -9.843  1.00 95.44           H  
ATOM   2068  CA  ALA A 143      12.102   5.719 -11.108  1.00 95.44           C  
ATOM   2069  HA  ALA A 143      11.521   6.400 -11.731  1.00 95.44           H  
ATOM   2070  C   ALA A 143      11.084   4.899 -10.290  1.00 95.44           C  
ATOM   2071  CB  ALA A 143      12.952   4.840 -12.035  1.00 95.44           C  
ATOM   2072  HB1 ALA A 143      13.514   4.115 -11.445  1.00 95.44           H  
ATOM   2073  HB2 ALA A 143      13.642   5.463 -12.605  1.00 95.44           H  
ATOM   2074  HB3 ALA A 143      12.303   4.306 -12.729  1.00 95.44           H  
ATOM   2075  O   ALA A 143      10.435   4.023 -10.854  1.00 95.44           O  
ATOM   2076  N   HIS A 144      10.997   5.127  -8.976  1.00 98.08           N  
ATOM   2077  H   HIS A 144      11.462   5.940  -8.596  1.00 98.08           H  
ATOM   2078  CA  HIS A 144      10.228   4.338  -8.018  1.00 98.08           C  
ATOM   2079  HA  HIS A 144       9.792   3.479  -8.528  1.00 98.08           H  
ATOM   2080  C   HIS A 144       9.086   5.146  -7.403  1.00 98.08           C  
ATOM   2081  CB  HIS A 144      11.160   3.778  -6.936  1.00 98.08           C  
ATOM   2082  HB2 HIS A 144      10.581   3.183  -6.230  1.00 98.08           H  
ATOM   2083  HB3 HIS A 144      11.613   4.604  -6.388  1.00 98.08           H  
ATOM   2084  O   HIS A 144       9.090   6.371  -7.427  1.00 98.08           O  
ATOM   2085  CG  HIS A 144      12.240   2.903  -7.510  1.00 98.08           C  
ATOM   2086  CD2 HIS A 144      13.589   3.026  -7.321  1.00 98.08           C  
ATOM   2087  HD2 HIS A 144      14.080   3.774  -6.716  1.00 98.08           H  
ATOM   2088  ND1 HIS A 144      12.043   1.865  -8.388  1.00 98.08           N  
ATOM   2089  HD1 HIS A 144      11.146   1.532  -8.709  1.00 98.08           H  
ATOM   2090  CE1 HIS A 144      13.246   1.373  -8.722  1.00 98.08           C  
ATOM   2091  HE1 HIS A 144      13.407   0.551  -9.404  1.00 98.08           H  
ATOM   2092  NE2 HIS A 144      14.224   2.041  -8.086  1.00 98.08           N  
ATOM   2093  N   VAL A 145       8.126   4.434  -6.812  1.00 98.89           N  
ATOM   2094  H   VAL A 145       8.166   3.428  -6.889  1.00 98.89           H  
ATOM   2095  CA  VAL A 145       7.015   5.040  -6.063  1.00 98.89           C  
ATOM   2096  HA  VAL A 145       6.988   6.114  -6.249  1.00 98.89           H  
ATOM   2097  C   VAL A 145       7.198   4.870  -4.562  1.00 98.89           C  
ATOM   2098  CB  VAL A 145       5.667   4.464  -6.529  1.00 98.89           C  
ATOM   2099  HB  VAL A 145       5.716   3.375  -6.489  1.00 98.89           H  
ATOM   2100  O   VAL A 145       6.821   5.760  -3.819  1.00 98.89           O  
ATOM   2101  CG1 VAL A 145       4.482   4.924  -5.669  1.00 98.89           C  
ATOM   2102 HG11 VAL A 145       4.523   4.457  -4.685  1.00 98.89           H  
ATOM   2103 HG12 VAL A 145       4.513   6.007  -5.548  1.00 98.89           H  
ATOM   2104 HG13 VAL A 145       3.543   4.647  -6.148  1.00 98.89           H  
ATOM   2105  CG2 VAL A 145       5.379   4.880  -7.976  1.00 98.89           C  
ATOM   2106 HG21 VAL A 145       6.228   4.654  -8.620  1.00 98.89           H  
ATOM   2107 HG22 VAL A 145       5.186   5.952  -8.023  1.00 98.89           H  
ATOM   2108 HG23 VAL A 145       4.512   4.329  -8.339  1.00 98.89           H  
ATOM   2109  N   PHE A 146       7.770   3.760  -4.090  1.00 98.94           N  
ATOM   2110  H   PHE A 146       8.097   3.051  -4.730  1.00 98.94           H  
ATOM   2111  CA  PHE A 146       7.769   3.434  -2.664  1.00 98.94           C  
ATOM   2112  HA  PHE A 146       7.564   4.345  -2.101  1.00 98.94           H  
ATOM   2113  C   PHE A 146       9.127   2.894  -2.200  1.00 98.94           C  
ATOM   2114  CB  PHE A 146       6.613   2.459  -2.396  1.00 98.94           C  
ATOM   2115  HB2 PHE A 146       5.724   2.842  -2.896  1.00 98.94           H  
ATOM   2116  HB3 PHE A 146       6.853   1.500  -2.856  1.00 98.94           H  
ATOM   2117  O   PHE A 146       9.626   1.902  -2.737  1.00 98.94           O  
ATOM   2118  CG  PHE A 146       6.219   2.213  -0.949  1.00 98.94           C  
ATOM   2119  CD1 PHE A 146       5.241   1.236  -0.683  1.00 98.94           C  
ATOM   2120  HD1 PHE A 146       4.804   0.676  -1.496  1.00 98.94           H  
ATOM   2121  CD2 PHE A 146       6.758   2.952   0.125  1.00 98.94           C  
ATOM   2122  HD2 PHE A 146       7.477   3.744  -0.027  1.00 98.94           H  
ATOM   2123  CE1 PHE A 146       4.823   0.989   0.635  1.00 98.94           C  
ATOM   2124  HE1 PHE A 146       4.066   0.243   0.827  1.00 98.94           H  
ATOM   2125  CE2 PHE A 146       6.351   2.695   1.440  1.00 98.94           C  
ATOM   2126  HE2 PHE A 146       6.773   3.272   2.251  1.00 98.94           H  
ATOM   2127  CZ  PHE A 146       5.385   1.713   1.699  1.00 98.94           C  
ATOM   2128  HZ  PHE A 146       5.058   1.527   2.712  1.00 98.94           H  
ATOM   2129  N   MET A 147       9.714   3.550  -1.198  1.00 98.91           N  
ATOM   2130  H   MET A 147       9.241   4.362  -0.828  1.00 98.91           H  
ATOM   2131  CA  MET A 147      10.956   3.159  -0.522  1.00 98.91           C  
ATOM   2132  HA  MET A 147      11.301   2.191  -0.887  1.00 98.91           H  
ATOM   2133  C   MET A 147      10.723   3.041   0.986  1.00 98.91           C  
ATOM   2134  CB  MET A 147      12.040   4.208  -0.798  1.00 98.91           C  
ATOM   2135  HB2 MET A 147      12.936   3.955  -0.231  1.00 98.91           H  
ATOM   2136  HB3 MET A 147      11.692   5.184  -0.460  1.00 98.91           H  
ATOM   2137  O   MET A 147       9.936   3.805   1.542  1.00 98.91           O  
ATOM   2138  CG  MET A 147      12.418   4.301  -2.276  1.00 98.91           C  
ATOM   2139  HG2 MET A 147      12.771   3.326  -2.614  1.00 98.91           H  
ATOM   2140  HG3 MET A 147      11.539   4.579  -2.856  1.00 98.91           H  
ATOM   2141  SD  MET A 147      13.713   5.529  -2.571  1.00 98.91           S  
ATOM   2142  CE  MET A 147      13.820   5.454  -4.371  1.00 98.91           C  
ATOM   2143  HE1 MET A 147      12.868   5.756  -4.807  1.00 98.91           H  
ATOM   2144  HE2 MET A 147      14.604   6.131  -4.710  1.00 98.91           H  
ATOM   2145  HE3 MET A 147      14.063   4.433  -4.666  1.00 98.91           H  
ATOM   2146  N   VAL A 148      11.412   2.129   1.674  1.00 98.81           N  
ATOM   2147  H   VAL A 148      12.064   1.527   1.191  1.00 98.81           H  
ATOM   2148  CA  VAL A 148      11.246   1.959   3.129  1.00 98.81           C  
ATOM   2149  HA  VAL A 148      10.738   2.842   3.517  1.00 98.81           H  
ATOM   2150  C   VAL A 148      12.559   1.900   3.898  1.00 98.81           C  
ATOM   2151  CB  VAL A 148      10.348   0.759   3.493  1.00 98.81           C  
ATOM   2152  HB  VAL A 148      10.198   0.778   4.573  1.00 98.81           H  
ATOM   2153  O   VAL A 148      13.600   1.514   3.361  1.00 98.81           O  
ATOM   2154  CG1 VAL A 148       8.970   0.896   2.845  1.00 98.81           C  
ATOM   2155 HG11 VAL A 148       9.036   0.724   1.771  1.00 98.81           H  
ATOM   2156 HG12 VAL A 148       8.593   1.905   3.012  1.00 98.81           H  
ATOM   2157 HG13 VAL A 148       8.281   0.181   3.295  1.00 98.81           H  
ATOM   2158  CG2 VAL A 148      10.937  -0.609   3.136  1.00 98.81           C  
ATOM   2159 HG21 VAL A 148      10.961  -0.738   2.054  1.00 98.81           H  
ATOM   2160 HG22 VAL A 148      11.944  -0.713   3.538  1.00 98.81           H  
ATOM   2161 HG23 VAL A 148      10.312  -1.393   3.564  1.00 98.81           H  
ATOM   2162  N   GLY A 149      12.475   2.258   5.180  1.00 97.58           N  
ATOM   2163  H   GLY A 149      11.595   2.630   5.507  1.00 97.58           H  
ATOM   2164  CA  GLY A 149      13.529   2.073   6.175  1.00 97.58           C  
ATOM   2165  HA2 GLY A 149      13.217   2.510   7.123  1.00 97.58           H  
ATOM   2166  HA3 GLY A 149      13.677   1.004   6.331  1.00 97.58           H  
ATOM   2167  C   GLY A 149      14.863   2.704   5.784  1.00 97.58           C  
ATOM   2168  O   GLY A 149      14.912   3.755   5.143  1.00 97.58           O  
ATOM   2169  N   ASP A 150      15.953   2.026   6.145  1.00 97.09           N  
ATOM   2170  H   ASP A 150      15.845   1.245   6.776  1.00 97.09           H  
ATOM   2171  CA  ASP A 150      17.324   2.493   5.908  1.00 97.09           C  
ATOM   2172  HA  ASP A 150      17.494   3.408   6.474  1.00 97.09           H  
ATOM   2173  C   ASP A 150      17.603   2.794   4.430  1.00 97.09           C  
ATOM   2174  CB  ASP A 150      18.321   1.424   6.387  1.00 97.09           C  
ATOM   2175  HB2 ASP A 150      18.108   0.487   5.872  1.00 97.09           H  
ATOM   2176  HB3 ASP A 150      19.325   1.737   6.102  1.00 97.09           H  
ATOM   2177  O   ASP A 150      18.332   3.730   4.116  1.00 97.09           O  
ATOM   2178  CG  ASP A 150      18.321   1.175   7.900  1.00 97.09           C  
ATOM   2179  OD1 ASP A 150      17.715   1.973   8.649  1.00 97.09           O  
ATOM   2180  OD2 ASP A 150      18.944   0.168   8.301  1.00 97.09           O  
ATOM   2181  N   GLY A 151      16.989   2.045   3.511  1.00 97.87           N  
ATOM   2182  H   GLY A 151      16.330   1.348   3.827  1.00 97.87           H  
ATOM   2183  CA  GLY A 151      17.142   2.288   2.082  1.00 97.87           C  
ATOM   2184  HA2 GLY A 151      18.202   2.304   1.825  1.00 97.87           H  
ATOM   2185  HA3 GLY A 151      16.658   1.465   1.556  1.00 97.87           H  
ATOM   2186  C   GLY A 151      16.511   3.610   1.629  1.00 97.87           C  
ATOM   2187  O   GLY A 151      17.080   4.312   0.793  1.00 97.87           O  
ATOM   2188  N   ALA A 152      15.371   3.991   2.208  1.00 98.79           N  
ATOM   2189  H   ALA A 152      14.969   3.407   2.927  1.00 98.79           H  
ATOM   2190  CA  ALA A 152      14.776   5.302   1.964  1.00 98.79           C  
ATOM   2191  HA  ALA A 152      14.717   5.465   0.888  1.00 98.79           H  
ATOM   2192  C   ALA A 152      15.633   6.432   2.559  1.00 98.79           C  
ATOM   2193  CB  ALA A 152      13.356   5.311   2.534  1.00 98.79           C  
ATOM   2194  HB1 ALA A 152      12.778   4.496   2.097  1.00 98.79           H  
ATOM   2195  HB2 ALA A 152      13.388   5.176   3.615  1.00 98.79           H  
ATOM   2196  HB3 ALA A 152      12.872   6.258   2.297  1.00 98.79           H  
ATOM   2197  O   ALA A 152      15.764   7.494   1.950  1.00 98.79           O  
ATOM   2198  N   GLU A 153      16.254   6.214   3.721  1.00 98.63           N  
ATOM   2199  H   GLU A 153      16.100   5.335   4.194  1.00 98.63           H  
ATOM   2200  CA  GLU A 153      17.166   7.194   4.326  1.00 98.63           C  
ATOM   2201  HA  GLU A 153      16.694   8.175   4.280  1.00 98.63           H  
ATOM   2202  C   GLU A 153      18.498   7.320   3.574  1.00 98.63           C  
ATOM   2203  CB  GLU A 153      17.422   6.874   5.803  1.00 98.63           C  
ATOM   2204  HB2 GLU A 153      18.111   7.626   6.187  1.00 98.63           H  
ATOM   2205  HB3 GLU A 153      17.883   5.892   5.903  1.00 98.63           H  
ATOM   2206  O   GLU A 153      19.034   8.424   3.465  1.00 98.63           O  
ATOM   2207  CG  GLU A 153      16.129   6.927   6.625  1.00 98.63           C  
ATOM   2208  HG2 GLU A 153      15.544   7.784   6.290  1.00 98.63           H  
ATOM   2209  HG3 GLU A 153      15.541   6.028   6.441  1.00 98.63           H  
ATOM   2210  CD  GLU A 153      16.377   7.074   8.128  1.00 98.63           C  
ATOM   2211  OE1 GLU A 153      15.444   7.558   8.805  1.00 98.63           O  
ATOM   2212  OE2 GLU A 153      17.488   6.804   8.636  1.00 98.63           O  
ATOM   2213  N   GLU A 154      19.008   6.232   2.994  1.00 98.50           N  
ATOM   2214  H   GLU A 154      18.585   5.337   3.198  1.00 98.50           H  
ATOM   2215  CA  GLU A 154      20.144   6.257   2.067  1.00 98.50           C  
ATOM   2216  HA  GLU A 154      21.005   6.699   2.570  1.00 98.50           H  
ATOM   2217  C   GLU A 154      19.822   7.131   0.851  1.00 98.50           C  
ATOM   2218  CB  GLU A 154      20.509   4.820   1.653  1.00 98.50           C  
ATOM   2219  HB2 GLU A 154      19.646   4.360   1.171  1.00 98.50           H  
ATOM   2220  HB3 GLU A 154      20.751   4.249   2.550  1.00 98.50           H  
ATOM   2221  O   GLU A 154      20.571   8.060   0.541  1.00 98.50           O  
ATOM   2222  CG  GLU A 154      21.709   4.759   0.691  1.00 98.50           C  
ATOM   2223  HG2 GLU A 154      22.565   5.226   1.180  1.00 98.50           H  
ATOM   2224  HG3 GLU A 154      21.477   5.334  -0.206  1.00 98.50           H  
ATOM   2225  CD  GLU A 154      22.082   3.326   0.263  1.00 98.50           C  
ATOM   2226  OE1 GLU A 154      23.193   3.154  -0.289  1.00 98.50           O  
ATOM   2227  OE2 GLU A 154      21.267   2.396   0.469  1.00 98.50           O  
ATOM   2228  N   PHE A 155      18.660   6.919   0.221  1.00 98.77           N  
ATOM   2229  H   PHE A 155      18.086   6.140   0.510  1.00 98.77           H  
ATOM   2230  CA  PHE A 155      18.196   7.783  -0.864  1.00 98.77           C  
ATOM   2231  HA  PHE A 155      18.938   7.762  -1.662  1.00 98.77           H  
ATOM   2232  C   PHE A 155      18.061   9.243  -0.403  1.00 98.77           C  
ATOM   2233  CB  PHE A 155      16.871   7.251  -1.421  1.00 98.77           C  
ATOM   2234  HB2 PHE A 155      16.151   7.151  -0.609  1.00 98.77           H  
ATOM   2235  HB3 PHE A 155      17.033   6.255  -1.834  1.00 98.77           H  
ATOM   2236  O   PHE A 155      18.479  10.155  -1.115  1.00 98.77           O  
ATOM   2237  CG  PHE A 155      16.279   8.130  -2.505  1.00 98.77           C  
ATOM   2238  CD1 PHE A 155      15.158   8.932  -2.227  1.00 98.77           C  
ATOM   2239  HD1 PHE A 155      14.697   8.885  -1.251  1.00 98.77           H  
ATOM   2240  CD2 PHE A 155      16.856   8.159  -3.789  1.00 98.77           C  
ATOM   2241  HD2 PHE A 155      17.718   7.544  -4.003  1.00 98.77           H  
ATOM   2242  CE1 PHE A 155      14.619   9.766  -3.219  1.00 98.77           C  
ATOM   2243  HE1 PHE A 155      13.754  10.371  -2.993  1.00 98.77           H  
ATOM   2244  CE2 PHE A 155      16.303   8.979  -4.790  1.00 98.77           C  
ATOM   2245  HE2 PHE A 155      16.735   8.990  -5.780  1.00 98.77           H  
ATOM   2246  CZ  PHE A 155      15.186   9.785  -4.505  1.00 98.77           C  
ATOM   2247  HZ  PHE A 155      14.756  10.406  -5.276  1.00 98.77           H  
ATOM   2248  N   ALA A 156      17.547   9.492   0.806  1.00 98.81           N  
ATOM   2249  H   ALA A 156      17.202   8.712   1.347  1.00 98.81           H  
ATOM   2250  CA  ALA A 156      17.449  10.840   1.363  1.00 98.81           C  
ATOM   2251  HA  ALA A 156      16.804  11.426   0.709  1.00 98.81           H  
ATOM   2252  C   ALA A 156      18.817  11.542   1.415  1.00 98.81           C  
ATOM   2253  CB  ALA A 156      16.807  10.769   2.757  1.00 98.81           C  
ATOM   2254  HB1 ALA A 156      15.963  10.079   2.742  1.00 98.81           H  
ATOM   2255  HB2 ALA A 156      17.529  10.418   3.494  1.00 98.81           H  
ATOM   2256  HB3 ALA A 156      16.457  11.756   3.058  1.00 98.81           H  
ATOM   2257  O   ALA A 156      18.944  12.684   0.963  1.00 98.81           O  
ATOM   2258  N   LEU A 157      19.846  10.847   1.910  1.00 98.34           N  
ATOM   2259  H   LEU A 157      19.670   9.905   2.228  1.00 98.34           H  
ATOM   2260  CA  LEU A 157      21.218  11.355   1.959  1.00 98.34           C  
ATOM   2261  HA  LEU A 157      21.224  12.294   2.513  1.00 98.34           H  
ATOM   2262  C   LEU A 157      21.761  11.666   0.559  1.00 98.34           C  
ATOM   2263  CB  LEU A 157      22.120  10.328   2.665  1.00 98.34           C  
ATOM   2264  HB2 LEU A 157      21.947   9.347   2.222  1.00 98.34           H  
ATOM   2265  HB3 LEU A 157      23.161  10.587   2.475  1.00 98.34           H  
ATOM   2266  O   LEU A 157      22.339  12.737   0.361  1.00 98.34           O  
ATOM   2267  CG  LEU A 157      21.913  10.229   4.185  1.00 98.34           C  
ATOM   2268  HG  LEU A 157      20.857  10.090   4.417  1.00 98.34           H  
ATOM   2269  CD1 LEU A 157      22.701   9.034   4.724  1.00 98.34           C  
ATOM   2270 HD11 LEU A 157      23.761   9.142   4.495  1.00 98.34           H  
ATOM   2271 HD12 LEU A 157      22.324   8.123   4.259  1.00 98.34           H  
ATOM   2272 HD13 LEU A 157      22.559   8.946   5.801  1.00 98.34           H  
ATOM   2273  CD2 LEU A 157      22.418  11.491   4.894  1.00 98.34           C  
ATOM   2274 HD21 LEU A 157      23.434  11.717   4.569  1.00 98.34           H  
ATOM   2275 HD22 LEU A 157      21.762  12.328   4.655  1.00 98.34           H  
ATOM   2276 HD23 LEU A 157      22.415  11.331   5.972  1.00 98.34           H  
ATOM   2277  N   GLU A 158      21.537  10.783  -0.418  1.00 98.04           N  
ATOM   2278  H   GLU A 158      21.079   9.914  -0.184  1.00 98.04           H  
ATOM   2279  CA  GLU A 158      21.929  11.010  -1.817  1.00 98.04           C  
ATOM   2280  HA  GLU A 158      23.001  11.197  -1.862  1.00 98.04           H  
ATOM   2281  C   GLU A 158      21.234  12.238  -2.428  1.00 98.04           C  
ATOM   2282  CB  GLU A 158      21.619   9.771  -2.672  1.00 98.04           C  
ATOM   2283  HB2 GLU A 158      21.768  10.039  -3.718  1.00 98.04           H  
ATOM   2284  HB3 GLU A 158      20.574   9.491  -2.539  1.00 98.04           H  
ATOM   2285  O   GLU A 158      21.842  12.971  -3.209  1.00 98.04           O  
ATOM   2286  CG  GLU A 158      22.520   8.565  -2.358  1.00 98.04           C  
ATOM   2287  HG2 GLU A 158      23.558   8.873  -2.481  1.00 98.04           H  
ATOM   2288  HG3 GLU A 158      22.381   8.265  -1.319  1.00 98.04           H  
ATOM   2289  CD  GLU A 158      22.241   7.363  -3.279  1.00 98.04           C  
ATOM   2290  OE1 GLU A 158      23.021   6.389  -3.244  1.00 98.04           O  
ATOM   2291  OE2 GLU A 158      21.280   7.410  -4.082  1.00 98.04           O  
ATOM   2292  N   GLN A 159      19.989  12.522  -2.027  1.00 98.20           N  
ATOM   2293  H   GLN A 159      19.534  11.857  -1.418  1.00 98.20           H  
ATOM   2294  CA  GLN A 159      19.246  13.717  -2.444  1.00 98.20           C  
ATOM   2295  HA  GLN A 159      19.522  13.932  -3.476  1.00 98.20           H  
ATOM   2296  C   GLN A 159      19.620  14.991  -1.666  1.00 98.20           C  
ATOM   2297  CB  GLN A 159      17.728  13.451  -2.397  1.00 98.20           C  
ATOM   2298  HB2 GLN A 159      17.429  13.217  -1.375  1.00 98.20           H  
ATOM   2299  HB3 GLN A 159      17.207  14.360  -2.698  1.00 98.20           H  
ATOM   2300  O   GLN A 159      19.022  16.048  -1.891  1.00 98.20           O  
ATOM   2301  CG  GLN A 159      17.257  12.321  -3.327  1.00 98.20           C  
ATOM   2302  HG2 GLN A 159      16.171  12.363  -3.421  1.00 98.20           H  
ATOM   2303  HG3 GLN A 159      17.499  11.351  -2.893  1.00 98.20           H  
ATOM   2304  CD  GLN A 159      17.868  12.396  -4.717  1.00 98.20           C  
ATOM   2305  NE2 GLN A 159      18.503  11.344  -5.181  1.00 98.20           N  
ATOM   2306 HE21 GLN A 159      18.567  10.510  -4.614  1.00 98.20           H  
ATOM   2307 HE22 GLN A 159      18.921  11.403  -6.098  1.00 98.20           H  
ATOM   2308  OE1 GLN A 159      17.807  13.421  -5.386  1.00 98.20           O  
ATOM   2309  N   GLY A 160      20.600  14.919  -0.761  1.00 97.95           N  
ATOM   2310  H   GLY A 160      21.053  14.027  -0.623  1.00 97.95           H  
ATOM   2311  CA  GLY A 160      21.037  16.045   0.063  1.00 97.95           C  
ATOM   2312  HA2 GLY A 160      21.996  15.786   0.513  1.00 97.95           H  
ATOM   2313  HA3 GLY A 160      21.171  16.924  -0.568  1.00 97.95           H  
ATOM   2314  C   GLY A 160      20.068  16.403   1.193  1.00 97.95           C  
ATOM   2315  O   GLY A 160      20.174  17.488   1.770  1.00 97.95           O  
ATOM   2316  N   ILE A 161      19.127  15.517   1.530  1.00 97.70           N  
ATOM   2317  H   ILE A 161      19.131  14.614   1.076  1.00 97.70           H  
ATOM   2318  CA  ILE A 161      18.236  15.693   2.677  1.00 97.70           C  
ATOM   2319  HA  ILE A 161      17.927  16.738   2.713  1.00 97.70           H  
ATOM   2320  C   ILE A 161      19.034  15.387   3.943  1.00 97.70           C  
ATOM   2321  CB  ILE A 161      16.952  14.845   2.547  1.00 97.70           C  
ATOM   2322  HB  ILE A 161      17.233  13.805   2.382  1.00 97.70           H  
ATOM   2323  O   ILE A 161      19.544  14.287   4.152  1.00 97.70           O  
ATOM   2324  CG1 ILE A 161      16.123  15.342   1.338  1.00 97.70           C  
ATOM   2325 HG12 ILE A 161      16.772  15.463   0.471  1.00 97.70           H  
ATOM   2326 HG13 ILE A 161      15.696  16.317   1.570  1.00 97.70           H  
ATOM   2327  CG2 ILE A 161      16.115  14.912   3.840  1.00 97.70           C  
ATOM   2328 HG21 ILE A 161      15.214  14.307   3.733  1.00 97.70           H  
ATOM   2329 HG22 ILE A 161      15.826  15.941   4.054  1.00 97.70           H  
ATOM   2330 HG23 ILE A 161      16.675  14.503   4.681  1.00 97.70           H  
ATOM   2331  CD1 ILE A 161      14.997  14.396   0.911  1.00 97.70           C  
ATOM   2332 HD11 ILE A 161      14.460  14.833   0.069  1.00 97.70           H  
ATOM   2333 HD12 ILE A 161      15.432  13.450   0.589  1.00 97.70           H  
ATOM   2334 HD13 ILE A 161      14.288  14.229   1.722  1.00 97.70           H  
ATOM   2335  N   ARG A 162      19.154  16.391   4.811  1.00 94.39           N  
ATOM   2336  H   ARG A 162      18.724  17.273   4.572  1.00 94.39           H  
ATOM   2337  CA  ARG A 162      19.874  16.250   6.075  1.00 94.39           C  
ATOM   2338  HA  ARG A 162      20.810  15.732   5.867  1.00 94.39           H  
ATOM   2339  C   ARG A 162      19.073  15.390   7.052  1.00 94.39           C  
ATOM   2340  CB  ARG A 162      20.193  17.637   6.644  1.00 94.39           C  
ATOM   2341  HB2 ARG A 162      20.808  18.182   5.928  1.00 94.39           H  
ATOM   2342  HB3 ARG A 162      19.264  18.185   6.798  1.00 94.39           H  
ATOM   2343  O   ARG A 162      17.955  15.750   7.417  1.00 94.39           O  
ATOM   2344  CG  ARG A 162      20.943  17.523   7.975  1.00 94.39           C  
ATOM   2345  HG2 ARG A 162      21.863  16.956   7.834  1.00 94.39           H  
ATOM   2346  HG3 ARG A 162      20.309  17.009   8.697  1.00 94.39           H  
ATOM   2347  CD  ARG A 162      21.268  18.900   8.545  1.00 94.39           C  
ATOM   2348  HD2 ARG A 162      21.982  19.399   7.891  1.00 94.39           H  
ATOM   2349  HD3 ARG A 162      20.345  19.479   8.574  1.00 94.39           H  
ATOM   2350  NE  ARG A 162      21.831  18.761   9.900  1.00 94.39           N  
ATOM   2351  HE  ARG A 162      22.274  17.875  10.098  1.00 94.39           H  
ATOM   2352  NH1 ARG A 162      21.074  20.743  10.773  1.00 94.39           N  
ATOM   2353 HH11 ARG A 162      20.993  21.383  11.550  1.00 94.39           H  
ATOM   2354 HH12 ARG A 162      20.664  20.957   9.874  1.00 94.39           H  
ATOM   2355  NH2 ARG A 162      22.233  19.334  12.060  1.00 94.39           N  
ATOM   2356 HH21 ARG A 162      22.111  19.957  12.845  1.00 94.39           H  
ATOM   2357 HH22 ARG A 162      22.691  18.443  12.194  1.00 94.39           H  
ATOM   2358  CZ  ARG A 162      21.711  19.612  10.900  1.00 94.39           C  
ATOM   2359  N   LEU A 163      19.709  14.338   7.557  1.00 97.39           N  
ATOM   2360  H   LEU A 163      20.582  14.052   7.137  1.00 97.39           H  
ATOM   2361  CA  LEU A 163      19.173  13.539   8.652  1.00 97.39           C  
ATOM   2362  HA  LEU A 163      18.112  13.387   8.455  1.00 97.39           H  
ATOM   2363  C   LEU A 163      19.279  14.272  10.002  1.00 97.39           C  
ATOM   2364  CB  LEU A 163      19.847  12.156   8.682  1.00 97.39           C  
ATOM   2365  HB2 LEU A 163      20.908  12.286   8.894  1.00 97.39           H  
ATOM   2366  HB3 LEU A 163      19.416  11.586   9.505  1.00 97.39           H  
ATOM   2367  O   LEU A 163      20.230  15.020  10.262  1.00 97.39           O  
ATOM   2368  CG  LEU A 163      19.702  11.325   7.391  1.00 97.39           C  
ATOM   2369  HG  LEU A 163      20.262  11.821   6.598  1.00 97.39           H  
ATOM   2370  CD1 LEU A 163      20.300   9.938   7.622  1.00 97.39           C  
ATOM   2371 HD11 LEU A 163      19.738   9.408   8.390  1.00 97.39           H  
ATOM   2372 HD12 LEU A 163      20.240   9.355   6.703  1.00 97.39           H  
ATOM   2373 HD13 LEU A 163      21.345  10.018   7.923  1.00 97.39           H  
ATOM   2374  CD2 LEU A 163      18.261  11.163   6.908  1.00 97.39           C  
ATOM   2375 HD21 LEU A 163      17.847  12.125   6.610  1.00 97.39           H  
ATOM   2376 HD22 LEU A 163      17.647  10.718   7.691  1.00 97.39           H  
ATOM   2377 HD23 LEU A 163      18.244  10.504   6.040  1.00 97.39           H  
ATOM   2378  N   VAL A 164      18.291  14.052  10.864  1.00 98.01           N  
ATOM   2379  H   VAL A 164      17.579  13.395  10.581  1.00 98.01           H  
ATOM   2380  CA  VAL A 164      18.190  14.583  12.227  1.00 98.01           C  
ATOM   2381  HA  VAL A 164      19.014  15.280  12.375  1.00 98.01           H  
ATOM   2382  C   VAL A 164      18.349  13.462  13.257  1.00 98.01           C  
ATOM   2383  CB  VAL A 164      16.879  15.364  12.455  1.00 98.01           C  
ATOM   2384  HB  VAL A 164      16.848  15.685  13.497  1.00 98.01           H  
ATOM   2385  O   VAL A 164      18.013  12.311  12.979  1.00 98.01           O  
ATOM   2386  CG1 VAL A 164      16.857  16.632  11.594  1.00 98.01           C  
ATOM   2387 HG11 VAL A 164      15.980  17.225  11.853  1.00 98.01           H  
ATOM   2388 HG12 VAL A 164      17.754  17.221  11.783  1.00 98.01           H  
ATOM   2389 HG13 VAL A 164      16.819  16.365  10.538  1.00 98.01           H  
ATOM   2390  CG2 VAL A 164      15.605  14.558  12.190  1.00 98.01           C  
ATOM   2391 HG21 VAL A 164      15.615  13.634  12.768  1.00 98.01           H  
ATOM   2392 HG22 VAL A 164      15.515  14.323  11.130  1.00 98.01           H  
ATOM   2393 HG23 VAL A 164      14.732  15.138  12.490  1.00 98.01           H  
ATOM   2394  N   PRO A 165      18.873  13.765  14.455  1.00 97.14           N  
ATOM   2395  CA  PRO A 165      18.941  12.781  15.528  1.00 97.14           C  
ATOM   2396  HA  PRO A 165      19.454  11.886  15.176  1.00 97.14           H  
ATOM   2397  C   PRO A 165      17.534  12.383  16.004  1.00 97.14           C  
ATOM   2398  CB  PRO A 165      19.781  13.450  16.615  1.00 97.14           C  
ATOM   2399  HB2 PRO A 165      20.837  13.280  16.406  1.00 97.14           H  
ATOM   2400  HB3 PRO A 165      19.544  13.080  17.613  1.00 97.14           H  
ATOM   2401  O   PRO A 165      16.578  13.145  15.871  1.00 97.14           O  
ATOM   2402  CG  PRO A 165      19.466  14.937  16.428  1.00 97.14           C  
ATOM   2403  HG2 PRO A 165      18.500  15.186  16.867  1.00 97.14           H  
ATOM   2404  HG3 PRO A 165      20.252  15.574  16.835  1.00 97.14           H  
ATOM   2405  CD  PRO A 165      19.355  15.061  14.914  1.00 97.14           C  
ATOM   2406  HD2 PRO A 165      18.670  15.871  14.663  1.00 97.14           H  
ATOM   2407  HD3 PRO A 165      20.340  15.250  14.486  1.00 97.14           H  
ATOM   2408  N   ARG A 166      17.408  11.178  16.574  1.00 91.48           N  
ATOM   2409  H   ARG A 166      18.236  10.604  16.644  1.00 91.48           H  
ATOM   2410  CA  ARG A 166      16.111  10.596  16.979  1.00 91.48           C  
ATOM   2411  HA  ARG A 166      15.460  10.535  16.107  1.00 91.48           H  
ATOM   2412  C   ARG A 166      15.352  11.438  18.009  1.00 91.48           C  
ATOM   2413  CB  ARG A 166      16.322   9.186  17.549  1.00 91.48           C  
ATOM   2414  HB2 ARG A 166      17.014   9.235  18.390  1.00 91.48           H  
ATOM   2415  HB3 ARG A 166      15.364   8.819  17.917  1.00 91.48           H  
ATOM   2416  O   ARG A 166      14.127  11.439  18.023  1.00 91.48           O  
ATOM   2417  CG  ARG A 166      16.848   8.193  16.506  1.00 91.48           C  
ATOM   2418  HG2 ARG A 166      17.833   8.509  16.161  1.00 91.48           H  
ATOM   2419  HG3 ARG A 166      16.166   8.161  15.657  1.00 91.48           H  
ATOM   2420  CD  ARG A 166      16.957   6.798  17.126  1.00 91.48           C  
ATOM   2421  HD2 ARG A 166      17.605   6.848  18.001  1.00 91.48           H  
ATOM   2422  HD3 ARG A 166      15.961   6.478  17.434  1.00 91.48           H  
ATOM   2423  NE  ARG A 166      17.509   5.834  16.161  1.00 91.48           N  
ATOM   2424  HE  ARG A 166      17.762   6.208  15.257  1.00 91.48           H  
ATOM   2425  NH1 ARG A 166      17.298   3.952  17.463  1.00 91.48           N  
ATOM   2426 HH11 ARG A 166      17.421   2.955  17.574  1.00 91.48           H  
ATOM   2427 HH12 ARG A 166      16.919   4.522  18.206  1.00 91.48           H  
ATOM   2428  NH2 ARG A 166      18.109   3.780  15.390  1.00 91.48           N  
ATOM   2429 HH21 ARG A 166      18.155   2.775  15.479  1.00 91.48           H  
ATOM   2430 HH22 ARG A 166      18.325   4.196  14.495  1.00 91.48           H  
ATOM   2431  CZ  ARG A 166      17.637   4.532  16.342  1.00 91.48           C  
ATOM   2432  N   ASP A 167      16.069  12.163  18.861  1.00 94.96           N  
ATOM   2433  H   ASP A 167      17.058  12.268  18.687  1.00 94.96           H  
ATOM   2434  CA  ASP A 167      15.499  13.060  19.869  1.00 94.96           C  
ATOM   2435  HA  ASP A 167      14.730  12.514  20.415  1.00 94.96           H  
ATOM   2436  C   ASP A 167      14.812  14.296  19.265  1.00 94.96           C  
ATOM   2437  CB  ASP A 167      16.590  13.462  20.880  1.00 94.96           C  
ATOM   2438  HB2 ASP A 167      16.988  12.557  21.340  1.00 94.96           H  
ATOM   2439  HB3 ASP A 167      16.129  14.057  21.668  1.00 94.96           H  
ATOM   2440  O   ASP A 167      14.012  14.934  19.945  1.00 94.96           O  
ATOM   2441  CG  ASP A 167      17.758  14.256  20.277  1.00 94.96           C  
ATOM   2442  OD1 ASP A 167      17.922  14.216  19.038  1.00 94.96           O  
ATOM   2443  OD2 ASP A 167      18.524  14.858  21.058  1.00 94.96           O  
ATOM   2444  N   TYR A 168      15.037  14.610  17.983  1.00 97.60           N  
ATOM   2445  H   TYR A 168      15.729  14.079  17.474  1.00 97.60           H  
ATOM   2446  CA  TYR A 168      14.351  15.708  17.300  1.00 97.60           C  
ATOM   2447  HA  TYR A 168      14.597  16.641  17.808  1.00 97.60           H  
ATOM   2448  C   TYR A 168      12.821  15.559  17.332  1.00 97.60           C  
ATOM   2449  CB  TYR A 168      14.843  15.789  15.848  1.00 97.60           C  
ATOM   2450  HB2 TYR A 168      14.710  14.817  15.373  1.00 97.60           H  
ATOM   2451  HB3 TYR A 168      15.907  16.025  15.842  1.00 97.60           H  
ATOM   2452  O   TYR A 168      12.103  16.546  17.510  1.00 97.60           O  
ATOM   2453  CG  TYR A 168      14.090  16.821  15.036  1.00 97.60           C  
ATOM   2454  CD1 TYR A 168      12.977  16.419  14.277  1.00 97.60           C  
ATOM   2455  HD1 TYR A 168      12.717  15.372  14.227  1.00 97.60           H  
ATOM   2456  CD2 TYR A 168      14.431  18.183  15.123  1.00 97.60           C  
ATOM   2457  HD2 TYR A 168      15.276  18.481  15.725  1.00 97.60           H  
ATOM   2458  CE1 TYR A 168      12.179  17.376  13.630  1.00 97.60           C  
ATOM   2459  HE1 TYR A 168      11.304  17.074  13.072  1.00 97.60           H  
ATOM   2460  CE2 TYR A 168      13.648  19.147  14.457  1.00 97.60           C  
ATOM   2461  HE2 TYR A 168      13.900  20.195  14.529  1.00 97.60           H  
ATOM   2462  OH  TYR A 168      11.724  19.661  13.112  1.00 97.60           O  
ATOM   2463  HH  TYR A 168      12.003  20.571  13.235  1.00 97.60           H  
ATOM   2464  CZ  TYR A 168      12.511  18.741  13.724  1.00 97.60           C  
ATOM   2465  N   PHE A 169      12.323  14.331  17.171  1.00 97.64           N  
ATOM   2466  H   PHE A 169      12.965  13.562  17.044  1.00 97.64           H  
ATOM   2467  CA  PHE A 169      10.888  14.042  17.131  1.00 97.64           C  
ATOM   2468  HA  PHE A 169      10.393  14.848  16.589  1.00 97.64           H  
ATOM   2469  C   PHE A 169      10.255  13.970  18.526  1.00 97.64           C  
ATOM   2470  CB  PHE A 169      10.666  12.739  16.359  1.00 97.64           C  
ATOM   2471  HB2 PHE A 169       9.597  12.577  16.224  1.00 97.64           H  
ATOM   2472  HB3 PHE A 169      11.059  11.921  16.963  1.00 97.64           H  
ATOM   2473  O   PHE A 169       9.027  14.010  18.649  1.00 97.64           O  
ATOM   2474  CG  PHE A 169      11.342  12.709  15.005  1.00 97.64           C  
ATOM   2475  CD1 PHE A 169      10.887  13.543  13.970  1.00 97.64           C  
ATOM   2476  HD1 PHE A 169      10.047  14.199  14.145  1.00 97.64           H  
ATOM   2477  CD2 PHE A 169      12.474  11.903  14.799  1.00 97.64           C  
ATOM   2478  HD2 PHE A 169      12.849  11.273  15.593  1.00 97.64           H  
ATOM   2479  CE1 PHE A 169      11.524  13.546  12.718  1.00 97.64           C  
ATOM   2480  HE1 PHE A 169      11.141  14.154  11.912  1.00 97.64           H  
ATOM   2481  CE2 PHE A 169      13.138  11.940  13.563  1.00 97.64           C  
ATOM   2482  HE2 PHE A 169      14.037  11.359  13.420  1.00 97.64           H  
ATOM   2483  CZ  PHE A 169      12.653  12.738  12.516  1.00 97.64           C  
ATOM   2484  HZ  PHE A 169      13.152  12.730  11.558  1.00 97.64           H  
ATOM   2485  N   TYR A 170      11.085  13.890  19.571  1.00 96.74           N  
ATOM   2486  H   TYR A 170      12.077  13.976  19.402  1.00 96.74           H  
ATOM   2487  CA  TYR A 170      10.651  13.670  20.941  1.00 96.74           C  
ATOM   2488  HA  TYR A 170      10.059  12.755  20.938  1.00 96.74           H  
ATOM   2489  C   TYR A 170       9.762  14.800  21.451  1.00 96.74           C  
ATOM   2490  CB  TYR A 170      11.861  13.469  21.870  1.00 96.74           C  
ATOM   2491  HB2 TYR A 170      12.465  12.646  21.489  1.00 96.74           H  
ATOM   2492  HB3 TYR A 170      12.473  14.370  21.845  1.00 96.74           H  
ATOM   2493  O   TYR A 170      10.069  15.989  21.343  1.00 96.74           O  
ATOM   2494  CG  TYR A 170      11.508  13.196  23.325  1.00 96.74           C  
ATOM   2495  CD1 TYR A 170      11.238  14.265  24.208  1.00 96.74           C  
ATOM   2496  HD1 TYR A 170      11.307  15.282  23.850  1.00 96.74           H  
ATOM   2497  CD2 TYR A 170      11.465  11.875  23.804  1.00 96.74           C  
ATOM   2498  HD2 TYR A 170      11.717  11.050  23.153  1.00 96.74           H  
ATOM   2499  CE1 TYR A 170      10.883  14.012  25.552  1.00 96.74           C  
ATOM   2500  HE1 TYR A 170      10.673  14.821  26.236  1.00 96.74           H  
ATOM   2501  CE2 TYR A 170      11.125  11.621  25.144  1.00 96.74           C  
ATOM   2502  HE2 TYR A 170      11.097  10.609  25.521  1.00 96.74           H  
ATOM   2503  OH  TYR A 170      10.493  12.375  27.303  1.00 96.74           O  
ATOM   2504  HH  TYR A 170      10.150  13.085  27.850  1.00 96.74           H  
ATOM   2505  CZ  TYR A 170      10.823  12.681  26.021  1.00 96.74           C  
ATOM   2506  N   THR A 171       8.680  14.405  22.114  1.00 96.20           N  
ATOM   2507  H   THR A 171       8.512  13.412  22.198  1.00 96.20           H  
ATOM   2508  CA  THR A 171       7.917  15.279  23.000  1.00 96.20           C  
ATOM   2509  HA  THR A 171       8.549  16.113  23.307  1.00 96.20           H  
ATOM   2510  C   THR A 171       7.532  14.498  24.248  1.00 96.20           C  
ATOM   2511  CB  THR A 171       6.665  15.856  22.326  1.00 96.20           C  
ATOM   2512  HB  THR A 171       6.148  16.496  23.041  1.00 96.20           H  
ATOM   2513  O   THR A 171       7.188  13.315  24.170  1.00 96.20           O  
ATOM   2514  CG2 THR A 171       6.948  16.666  21.062  1.00 96.20           C  
ATOM   2515 HG21 THR A 171       7.604  17.502  21.303  1.00 96.20           H  
ATOM   2516 HG22 THR A 171       6.010  17.050  20.661  1.00 96.20           H  
ATOM   2517 HG23 THR A 171       7.429  16.047  20.305  1.00 96.20           H  
ATOM   2518  OG1 THR A 171       5.807  14.816  21.956  1.00 96.20           O  
ATOM   2519  HG1 THR A 171       6.243  14.358  21.234  1.00 96.20           H  
ATOM   2520  N   GLU A 172       7.549  15.172  25.397  1.00 96.42           N  
ATOM   2521  H   GLU A 172       7.909  16.115  25.414  1.00 96.42           H  
ATOM   2522  CA  GLU A 172       7.190  14.553  26.676  1.00 96.42           C  
ATOM   2523  HA  GLU A 172       7.878  13.731  26.875  1.00 96.42           H  
ATOM   2524  C   GLU A 172       5.771  13.973  26.639  1.00 96.42           C  
ATOM   2525  CB  GLU A 172       7.317  15.614  27.782  1.00 96.42           C  
ATOM   2526  HB2 GLU A 172       8.301  16.078  27.722  1.00 96.42           H  
ATOM   2527  HB3 GLU A 172       6.577  16.396  27.612  1.00 96.42           H  
ATOM   2528  O   GLU A 172       5.531  12.860  27.093  1.00 96.42           O  
ATOM   2529  CG  GLU A 172       7.117  15.050  29.197  1.00 96.42           C  
ATOM   2530  HG2 GLU A 172       6.098  14.675  29.290  1.00 96.42           H  
ATOM   2531  HG3 GLU A 172       7.235  15.865  29.911  1.00 96.42           H  
ATOM   2532  CD  GLU A 172       8.118  13.938  29.536  1.00 96.42           C  
ATOM   2533  OE1 GLU A 172       7.758  13.067  30.357  1.00 96.42           O  
ATOM   2534  OE2 GLU A 172       9.229  13.953  28.956  1.00 96.42           O  
ATOM   2535  N   GLU A 173       4.831  14.685  26.010  1.00 91.98           N  
ATOM   2536  H   GLU A 173       5.087  15.583  25.623  1.00 91.98           H  
ATOM   2537  CA  GLU A 173       3.448  14.227  25.882  1.00 91.98           C  
ATOM   2538  HA  GLU A 173       3.031  14.100  26.881  1.00 91.98           H  
ATOM   2539  C   GLU A 173       3.354  12.869  25.170  1.00 91.98           C  
ATOM   2540  CB  GLU A 173       2.629  15.291  25.133  1.00 91.98           C  
ATOM   2541  HB2 GLU A 173       2.981  15.364  24.104  1.00 91.98           H  
ATOM   2542  HB3 GLU A 173       2.764  16.257  25.620  1.00 91.98           H  
ATOM   2543  O   GLU A 173       2.677  11.960  25.652  1.00 91.98           O  
ATOM   2544  CG  GLU A 173       1.137  14.931  25.142  1.00 91.98           C  
ATOM   2545  HG2 GLU A 173       1.005  13.916  24.768  1.00 91.98           H  
ATOM   2546  HG3 GLU A 173       0.774  14.956  26.169  1.00 91.98           H  
ATOM   2547  CD  GLU A 173       0.275  15.858  24.283  1.00 91.98           C  
ATOM   2548  OE1 GLU A 173      -0.725  15.355  23.719  1.00 91.98           O  
ATOM   2549  OE2 GLU A 173       0.518  17.081  24.211  1.00 91.98           O  
ATOM   2550  N   ARG A 174       4.039  12.701  24.031  1.00 94.66           N  
ATOM   2551  H   ARG A 174       4.639  13.448  23.711  1.00 94.66           H  
ATOM   2552  CA  ARG A 174       4.009  11.438  23.279  1.00 94.66           C  
ATOM   2553  HA  ARG A 174       2.979  11.093  23.195  1.00 94.66           H  
ATOM   2554  C   ARG A 174       4.744  10.326  24.009  1.00 94.66           C  
ATOM   2555  CB  ARG A 174       4.597  11.633  21.877  1.00 94.66           C  
ATOM   2556  HB2 ARG A 174       5.620  11.999  21.964  1.00 94.66           H  
ATOM   2557  HB3 ARG A 174       4.633  10.671  21.368  1.00 94.66           H  
ATOM   2558  O   ARG A 174       4.304   9.178  23.954  1.00 94.66           O  
ATOM   2559  CG  ARG A 174       3.801  12.612  21.011  1.00 94.66           C  
ATOM   2560  HG2 ARG A 174       4.334  12.699  20.064  1.00 94.66           H  
ATOM   2561  HG3 ARG A 174       3.761  13.594  21.483  1.00 94.66           H  
ATOM   2562  CD  ARG A 174       2.360  12.182  20.750  1.00 94.66           C  
ATOM   2563  HD2 ARG A 174       1.812  12.204  21.692  1.00 94.66           H  
ATOM   2564  HD3 ARG A 174       2.361  11.171  20.342  1.00 94.66           H  
ATOM   2565  NE  ARG A 174       1.732  13.102  19.793  1.00 94.66           N  
ATOM   2566  HE  ARG A 174       2.366  13.564  19.157  1.00 94.66           H  
ATOM   2567  NH1 ARG A 174      -0.470  12.614  20.213  1.00 94.66           N  
ATOM   2568 HH11 ARG A 174      -0.171  11.825  20.769  1.00 94.66           H  
ATOM   2569 HH12 ARG A 174      -1.443  12.751  19.979  1.00 94.66           H  
ATOM   2570  NH2 ARG A 174       0.072  14.275  18.805  1.00 94.66           N  
ATOM   2571 HH21 ARG A 174       0.783  14.831  18.353  1.00 94.66           H  
ATOM   2572 HH22 ARG A 174      -0.898  14.524  18.671  1.00 94.66           H  
ATOM   2573  CZ  ARG A 174       0.447  13.328  19.615  1.00 94.66           C  
ATOM   2574  N   TRP A 175       5.813  10.660  24.725  1.00 96.42           N  
ATOM   2575  H   TRP A 175       6.123  11.621  24.724  1.00 96.42           H  
ATOM   2576  CA  TRP A 175       6.541   9.694  25.539  1.00 96.42           C  
ATOM   2577  HA  TRP A 175       6.832   8.852  24.911  1.00 96.42           H  
ATOM   2578  C   TRP A 175       5.676   9.141  26.676  1.00 96.42           C  
ATOM   2579  CB  TRP A 175       7.810  10.342  26.082  1.00 96.42           C  
ATOM   2580  HB2 TRP A 175       7.557  11.161  26.755  1.00 96.42           H  
ATOM   2581  HB3 TRP A 175       8.384  10.754  25.252  1.00 96.42           H  
ATOM   2582  O   TRP A 175       5.610   7.925  26.866  1.00 96.42           O  
ATOM   2583  CG  TRP A 175       8.667   9.360  26.804  1.00 96.42           C  
ATOM   2584  CD1 TRP A 175       8.830   9.281  28.142  1.00 96.42           C  
ATOM   2585  HD1 TRP A 175       8.386   9.960  28.856  1.00 96.42           H  
ATOM   2586  CD2 TRP A 175       9.477   8.294  26.230  1.00 96.42           C  
ATOM   2587  CE2 TRP A 175      10.114   7.593  27.296  1.00 96.42           C  
ATOM   2588  CE3 TRP A 175       9.751   7.863  24.914  1.00 96.42           C  
ATOM   2589  HE3 TRP A 175       9.307   8.387  24.080  1.00 96.42           H  
ATOM   2590  NE1 TRP A 175       9.677   8.232  28.439  1.00 96.42           N  
ATOM   2591  HE1 TRP A 175       9.988   8.029  29.378  1.00 96.42           H  
ATOM   2592  CH2 TRP A 175      11.245   6.119  25.743  1.00 96.42           C  
ATOM   2593  HH2 TRP A 175      11.940   5.317  25.540  1.00 96.42           H  
ATOM   2594  CZ2 TRP A 175      10.982   6.515  27.067  1.00 96.42           C  
ATOM   2595  HZ2 TRP A 175      11.465   6.021  27.897  1.00 96.42           H  
ATOM   2596  CZ3 TRP A 175      10.630   6.792  24.672  1.00 96.42           C  
ATOM   2597  HZ3 TRP A 175      10.856   6.508  23.655  1.00 96.42           H  
ATOM   2598  N   GLN A 176       4.943  10.012  27.377  1.00 95.01           N  
ATOM   2599  H   GLN A 176       5.079  10.998  27.207  1.00 95.01           H  
ATOM   2600  CA  GLN A 176       4.002   9.611  28.426  1.00 95.01           C  
ATOM   2601  HA  GLN A 176       4.516   8.946  29.120  1.00 95.01           H  
ATOM   2602  C   GLN A 176       2.819   8.813  27.864  1.00 95.01           C  
ATOM   2603  CB  GLN A 176       3.516  10.851  29.196  1.00 95.01           C  
ATOM   2604  HB2 GLN A 176       2.726  10.552  29.885  1.00 95.01           H  
ATOM   2605  HB3 GLN A 176       3.095  11.571  28.494  1.00 95.01           H  
ATOM   2606  O   GLN A 176       2.398   7.827  28.468  1.00 95.01           O  
ATOM   2607  CG  GLN A 176       4.635  11.535  30.003  1.00 95.01           C  
ATOM   2608  HG2 GLN A 176       5.419  11.883  29.329  1.00 95.01           H  
ATOM   2609  HG3 GLN A 176       4.228  12.407  30.514  1.00 95.01           H  
ATOM   2610  CD  GLN A 176       5.284  10.629  31.044  1.00 95.01           C  
ATOM   2611  NE2 GLN A 176       6.504  10.896  31.438  1.00 95.01           N  
ATOM   2612 HE21 GLN A 176       6.907  10.305  32.150  1.00 95.01           H  
ATOM   2613 HE22 GLN A 176       6.993  11.695  31.060  1.00 95.01           H  
ATOM   2614  OE1 GLN A 176       4.716   9.661  31.518  1.00 95.01           O  
ATOM   2615  N   ARG A 177       2.323   9.159  26.666  1.00 93.02           N  
ATOM   2616  H   ARG A 177       2.669  10.002  26.233  1.00 93.02           H  
ATOM   2617  CA  ARG A 177       1.309   8.344  25.972  1.00 93.02           C  
ATOM   2618  HA  ARG A 177       0.445   8.223  26.625  1.00 93.02           H  
ATOM   2619  C   ARG A 177       1.802   6.924  25.686  1.00 93.02           C  
ATOM   2620  CB  ARG A 177       0.845   9.019  24.676  1.00 93.02           C  
ATOM   2621  HB2 ARG A 177       0.294   8.288  24.084  1.00 93.02           H  
ATOM   2622  HB3 ARG A 177       1.717   9.326  24.099  1.00 93.02           H  
ATOM   2623  O   ARG A 177       1.035   5.987  25.889  1.00 93.02           O  
ATOM   2624  CG  ARG A 177      -0.080  10.224  24.908  1.00 93.02           C  
ATOM   2625  HG2 ARG A 177       0.406  10.963  25.545  1.00 93.02           H  
ATOM   2626  HG3 ARG A 177      -1.003   9.895  25.386  1.00 93.02           H  
ATOM   2627  CD  ARG A 177      -0.398  10.836  23.542  1.00 93.02           C  
ATOM   2628  HD2 ARG A 177       0.545  11.024  23.029  1.00 93.02           H  
ATOM   2629  HD3 ARG A 177      -0.953  10.102  22.958  1.00 93.02           H  
ATOM   2630  NE  ARG A 177      -1.130  12.117  23.629  1.00 93.02           N  
ATOM   2631  HE  ARG A 177      -0.665  12.897  24.072  1.00 93.02           H  
ATOM   2632  NH1 ARG A 177      -3.029  11.489  22.507  1.00 93.02           N  
ATOM   2633 HH11 ARG A 177      -2.890  10.554  22.863  1.00 93.02           H  
ATOM   2634 HH12 ARG A 177      -3.987  11.686  22.251  1.00 93.02           H  
ATOM   2635  NH2 ARG A 177      -2.739  13.616  23.084  1.00 93.02           N  
ATOM   2636 HH21 ARG A 177      -3.668  13.838  22.757  1.00 93.02           H  
ATOM   2637 HH22 ARG A 177      -2.115  14.340  23.408  1.00 93.02           H  
ATOM   2638  CZ  ARG A 177      -2.299  12.394  23.082  1.00 93.02           C  
ATOM   2639  N   LEU A 178       3.064   6.738  25.284  1.00 95.69           N  
ATOM   2640  H   LEU A 178       3.639   7.548  25.102  1.00 95.69           H  
ATOM   2641  CA  LEU A 178       3.647   5.398  25.133  1.00 95.69           C  
ATOM   2642  HA  LEU A 178       3.003   4.821  24.470  1.00 95.69           H  
ATOM   2643  C   LEU A 178       3.698   4.647  26.469  1.00 95.69           C  
ATOM   2644  CB  LEU A 178       5.044   5.483  24.489  1.00 95.69           C  
ATOM   2645  HB2 LEU A 178       5.653   6.191  25.051  1.00 95.69           H  
ATOM   2646  HB3 LEU A 178       4.933   5.864  23.474  1.00 95.69           H  
ATOM   2647  O   LEU A 178       3.334   3.472  26.507  1.00 95.69           O  
ATOM   2648  CG  LEU A 178       5.790   4.130  24.456  1.00 95.69           C  
ATOM   2649  HG  LEU A 178       5.861   3.723  25.464  1.00 95.69           H  
ATOM   2650  CD1 LEU A 178       5.085   3.110  23.560  1.00 95.69           C  
ATOM   2651 HD11 LEU A 178       4.100   2.864  23.957  1.00 95.69           H  
ATOM   2652 HD12 LEU A 178       5.672   2.192  23.515  1.00 95.69           H  
ATOM   2653 HD13 LEU A 178       4.984   3.507  22.550  1.00 95.69           H  
ATOM   2654  CD2 LEU A 178       7.221   4.302  23.965  1.00 95.69           C  
ATOM   2655 HD21 LEU A 178       7.775   3.375  24.112  1.00 95.69           H  
ATOM   2656 HD22 LEU A 178       7.213   4.498  22.893  1.00 95.69           H  
ATOM   2657 HD23 LEU A 178       7.719   5.116  24.492  1.00 95.69           H  
ATOM   2658  N   GLN A 179       4.126   5.298  27.557  1.00 96.28           N  
ATOM   2659  H   GLN A 179       4.413   6.263  27.475  1.00 96.28           H  
ATOM   2660  CA  GLN A 179       4.182   4.635  28.867  1.00 96.28           C  
ATOM   2661  HA  GLN A 179       4.790   3.735  28.772  1.00 96.28           H  
ATOM   2662  C   GLN A 179       2.789   4.165  29.300  1.00 96.28           C  
ATOM   2663  CB  GLN A 179       4.817   5.527  29.948  1.00 96.28           C  
ATOM   2664  HB2 GLN A 179       4.169   6.381  30.146  1.00 96.28           H  
ATOM   2665  HB3 GLN A 179       4.867   4.938  30.865  1.00 96.28           H  
ATOM   2666  O   GLN A 179       2.607   2.990  29.615  1.00 96.28           O  
ATOM   2667  CG  GLN A 179       6.233   6.048  29.649  1.00 96.28           C  
ATOM   2668  HG2 GLN A 179       6.144   7.005  29.136  1.00 96.28           H  
ATOM   2669  HG3 GLN A 179       6.741   6.247  30.592  1.00 96.28           H  
ATOM   2670  CD  GLN A 179       7.103   5.106  28.815  1.00 96.28           C  
ATOM   2671  NE2 GLN A 179       7.537   5.555  27.658  1.00 96.28           N  
ATOM   2672 HE21 GLN A 179       8.171   4.993  27.107  1.00 96.28           H  
ATOM   2673 HE22 GLN A 179       7.279   6.488  27.373  1.00 96.28           H  
ATOM   2674  OE1 GLN A 179       7.386   3.962  29.150  1.00 96.28           O  
ATOM   2675  N   ASN A 180       1.786   5.036  29.174  1.00 93.70           N  
ATOM   2676  H   ASN A 180       2.012   5.994  28.947  1.00 93.70           H  
ATOM   2677  CA  ASN A 180       0.393   4.694  29.450  1.00 93.70           C  
ATOM   2678  HA  ASN A 180       0.314   4.358  30.484  1.00 93.70           H  
ATOM   2679  C   ASN A 180      -0.107   3.546  28.553  1.00 93.70           C  
ATOM   2680  CB  ASN A 180      -0.468   5.956  29.263  1.00 93.70           C  
ATOM   2681  HB2 ASN A 180      -1.520   5.681  29.338  1.00 93.70           H  
ATOM   2682  HB3 ASN A 180      -0.290   6.370  28.271  1.00 93.70           H  
ATOM   2683  O   ASN A 180      -0.776   2.634  29.035  1.00 93.70           O  
ATOM   2684  CG  ASN A 180      -0.207   7.029  30.305  1.00 93.70           C  
ATOM   2685  ND2 ASN A 180      -0.589   8.254  30.034  1.00 93.70           N  
ATOM   2686 HD21 ASN A 180      -0.331   8.933  30.736  1.00 93.70           H  
ATOM   2687 HD22 ASN A 180      -0.963   8.493  29.127  1.00 93.70           H  
ATOM   2688  OD1 ASN A 180       0.299   6.798  31.383  1.00 93.70           O  
ATOM   2689  N   ALA A 181       0.225   3.548  27.258  1.00 93.82           N  
ATOM   2690  H   ALA A 181       0.746   4.331  26.889  1.00 93.82           H  
ATOM   2691  CA  ALA A 181      -0.173   2.486  26.333  1.00 93.82           C  
ATOM   2692  HA  ALA A 181      -1.258   2.381  26.373  1.00 93.82           H  
ATOM   2693  C   ALA A 181       0.434   1.123  26.712  1.00 93.82           C  
ATOM   2694  CB  ALA A 181       0.207   2.897  24.908  1.00 93.82           C  
ATOM   2695  HB1 ALA A 181      -0.114   2.126  24.208  1.00 93.82           H  
ATOM   2696  HB2 ALA A 181       1.286   3.028  24.828  1.00 93.82           H  
ATOM   2697  HB3 ALA A 181      -0.291   3.832  24.650  1.00 93.82           H  
ATOM   2698  O   ALA A 181      -0.281   0.117  26.713  1.00 93.82           O  
ATOM   2699  N   ARG A 182       1.715   1.092  27.105  1.00 95.29           N  
ATOM   2700  H   ARG A 182       2.229   1.961  27.074  1.00 95.29           H  
ATOM   2701  CA  ARG A 182       2.408  -0.112  27.600  1.00 95.29           C  
ATOM   2702  HA  ARG A 182       2.307  -0.916  26.871  1.00 95.29           H  
ATOM   2703  C   ARG A 182       1.806  -0.629  28.910  1.00 95.29           C  
ATOM   2704  CB  ARG A 182       3.897   0.205  27.806  1.00 95.29           C  
ATOM   2705  HB2 ARG A 182       3.980   1.125  28.385  1.00 95.29           H  
ATOM   2706  HB3 ARG A 182       4.341  -0.596  28.397  1.00 95.29           H  
ATOM   2707  O   ARG A 182       1.673  -1.839  29.091  1.00 95.29           O  
ATOM   2708  CG  ARG A 182       4.722   0.342  26.514  1.00 95.29           C  
ATOM   2709  HG2 ARG A 182       4.238   1.024  25.815  1.00 95.29           H  
ATOM   2710  HG3 ARG A 182       4.832  -0.637  26.047  1.00 95.29           H  
ATOM   2711  CD  ARG A 182       6.096   0.902  26.910  1.00 95.29           C  
ATOM   2712  HD2 ARG A 182       5.956   1.942  27.202  1.00 95.29           H  
ATOM   2713  HD3 ARG A 182       6.458   0.353  27.780  1.00 95.29           H  
ATOM   2714  NE  ARG A 182       7.132   0.816  25.859  1.00 95.29           N  
ATOM   2715  HE  ARG A 182       6.976   0.223  25.056  1.00 95.29           H  
ATOM   2716  NH1 ARG A 182       8.621   2.245  26.893  1.00 95.29           N  
ATOM   2717 HH11 ARG A 182       9.547   2.647  26.932  1.00 95.29           H  
ATOM   2718 HH12 ARG A 182       7.941   2.486  27.600  1.00 95.29           H  
ATOM   2719  NH2 ARG A 182       9.245   1.211  25.057  1.00 95.29           N  
ATOM   2720 HH21 ARG A 182      10.129   1.700  25.067  1.00 95.29           H  
ATOM   2721 HH22 ARG A 182       9.034   0.580  24.297  1.00 95.29           H  
ATOM   2722  CZ  ARG A 182       8.312   1.416  25.934  1.00 95.29           C  
ATOM   2723  N   GLU A 183       1.427   0.260  29.828  1.00 95.13           N  
ATOM   2724  H   GLU A 183       1.630   1.237  29.669  1.00 95.13           H  
ATOM   2725  CA  GLU A 183       0.737  -0.123  31.067  1.00 95.13           C  
ATOM   2726  HA  GLU A 183       1.315  -0.889  31.584  1.00 95.13           H  
ATOM   2727  C   GLU A 183      -0.641  -0.726  30.784  1.00 95.13           C  
ATOM   2728  CB  GLU A 183       0.591   1.082  32.003  1.00 95.13           C  
ATOM   2729  HB2 GLU A 183      -0.113   0.814  32.791  1.00 95.13           H  
ATOM   2730  HB3 GLU A 183       0.189   1.930  31.449  1.00 95.13           H  
ATOM   2731  O   GLU A 183      -0.981  -1.777  31.332  1.00 95.13           O  
ATOM   2732  CG  GLU A 183       1.924   1.467  32.658  1.00 95.13           C  
ATOM   2733  HG2 GLU A 183       2.311   0.594  33.181  1.00 95.13           H  
ATOM   2734  HG3 GLU A 183       2.646   1.735  31.887  1.00 95.13           H  
ATOM   2735  CD  GLU A 183       1.783   2.626  33.656  1.00 95.13           C  
ATOM   2736  OE1 GLU A 183       2.817   2.948  34.281  1.00 95.13           O  
ATOM   2737  OE2 GLU A 183       0.649   3.131  33.829  1.00 95.13           O  
ATOM   2738  N   ARG A 184      -1.410  -0.116  29.874  1.00 93.14           N  
ATOM   2739  H   ARG A 184      -1.073   0.752  29.482  1.00 93.14           H  
ATOM   2740  CA  ARG A 184      -2.715  -0.638  29.446  1.00 93.14           C  
ATOM   2741  HA  ARG A 184      -3.331  -0.803  30.330  1.00 93.14           H  
ATOM   2742  C   ARG A 184      -2.595  -1.998  28.770  1.00 93.14           C  
ATOM   2743  CB  ARG A 184      -3.413   0.366  28.522  1.00 93.14           C  
ATOM   2744  HB2 ARG A 184      -2.732   0.668  27.726  1.00 93.14           H  
ATOM   2745  HB3 ARG A 184      -4.276  -0.117  28.064  1.00 93.14           H  
ATOM   2746  O   ARG A 184      -3.377  -2.883  29.092  1.00 93.14           O  
ATOM   2747  CG  ARG A 184      -3.885   1.604  29.293  1.00 93.14           C  
ATOM   2748  HG2 ARG A 184      -4.547   1.301  30.105  1.00 93.14           H  
ATOM   2749  HG3 ARG A 184      -3.035   2.121  29.738  1.00 93.14           H  
ATOM   2750  CD  ARG A 184      -4.620   2.569  28.358  1.00 93.14           C  
ATOM   2751  HD2 ARG A 184      -4.636   3.561  28.809  1.00 93.14           H  
ATOM   2752  HD3 ARG A 184      -4.074   2.646  27.418  1.00 93.14           H  
ATOM   2753  NE  ARG A 184      -5.997   2.106  28.102  1.00 93.14           N  
ATOM   2754  HE  ARG A 184      -6.150   1.554  27.270  1.00 93.14           H  
ATOM   2755  NH1 ARG A 184      -7.011   3.030  29.943  1.00 93.14           N  
ATOM   2756 HH11 ARG A 184      -6.123   3.434  30.204  1.00 93.14           H  
ATOM   2757 HH12 ARG A 184      -7.838   3.184  30.501  1.00 93.14           H  
ATOM   2758  NH2 ARG A 184      -8.198   1.791  28.514  1.00 93.14           N  
ATOM   2759 HH21 ARG A 184      -9.043   1.961  29.039  1.00 93.14           H  
ATOM   2760 HH22 ARG A 184      -8.212   1.295  27.634  1.00 93.14           H  
ATOM   2761  CZ  ARG A 184      -7.058   2.314  28.854  1.00 93.14           C  
ATOM   2762  N   GLU A 185      -1.604  -2.188  27.901  1.00 92.07           N  
ATOM   2763  H   GLU A 185      -1.008  -1.404  27.680  1.00 92.07           H  
ATOM   2764  CA  GLU A 185      -1.329  -3.477  27.253  1.00 92.07           C  
ATOM   2765  HA  GLU A 185      -2.210  -3.796  26.698  1.00 92.07           H  
ATOM   2766  C   GLU A 185      -1.024  -4.568  28.290  1.00 92.07           C  
ATOM   2767  CB  GLU A 185      -0.169  -3.288  26.264  1.00 92.07           C  
ATOM   2768  HB2 GLU A 185       0.714  -2.961  26.812  1.00 92.07           H  
ATOM   2769  HB3 GLU A 185      -0.440  -2.503  25.558  1.00 92.07           H  
ATOM   2770  O   GLU A 185      -1.636  -5.635  28.262  1.00 92.07           O  
ATOM   2771  CG  GLU A 185       0.178  -4.551  25.467  1.00 92.07           C  
ATOM   2772  HG2 GLU A 185      -0.699  -4.872  24.904  1.00 92.07           H  
ATOM   2773  HG3 GLU A 185       0.464  -5.351  26.150  1.00 92.07           H  
ATOM   2774  CD  GLU A 185       1.345  -4.254  24.518  1.00 92.07           C  
ATOM   2775  OE1 GLU A 185       1.125  -4.100  23.301  1.00 92.07           O  
ATOM   2776  OE2 GLU A 185       2.491  -4.093  24.996  1.00 92.07           O  
ATOM   2777  N   ARG A 186      -0.167  -4.274  29.277  1.00 93.59           N  
ATOM   2778  H   ARG A 186       0.300  -3.380  29.239  1.00 93.59           H  
ATOM   2779  CA  ARG A 186       0.149  -5.199  30.379  1.00 93.59           C  
ATOM   2780  HA  ARG A 186       0.505  -6.136  29.950  1.00 93.59           H  
ATOM   2781  C   ARG A 186      -1.072  -5.546  31.233  1.00 93.59           C  
ATOM   2782  CB  ARG A 186       1.250  -4.565  31.233  1.00 93.59           C  
ATOM   2783  HB2 ARG A 186       0.843  -3.698  31.754  1.00 93.59           H  
ATOM   2784  HB3 ARG A 186       2.039  -4.223  30.564  1.00 93.59           H  
ATOM   2785  O   ARG A 186      -1.167  -6.660  31.739  1.00 93.59           O  
ATOM   2786  CG  ARG A 186       1.853  -5.539  32.259  1.00 93.59           C  
ATOM   2787  HG2 ARG A 186       2.375  -6.338  31.731  1.00 93.59           H  
ATOM   2788  HG3 ARG A 186       1.067  -5.980  32.871  1.00 93.59           H  
ATOM   2789  CD  ARG A 186       2.830  -4.820  33.197  1.00 93.59           C  
ATOM   2790  HD2 ARG A 186       3.274  -5.553  33.869  1.00 93.59           H  
ATOM   2791  HD3 ARG A 186       2.263  -4.114  33.805  1.00 93.59           H  
ATOM   2792  NE  ARG A 186       3.860  -4.074  32.446  1.00 93.59           N  
ATOM   2793  HE  ARG A 186       3.514  -3.316  31.876  1.00 93.59           H  
ATOM   2794  NH1 ARG A 186       5.733  -5.247  33.079  1.00 93.59           N  
ATOM   2795 HH11 ARG A 186       5.155  -5.839  33.658  1.00 93.59           H  
ATOM   2796 HH12 ARG A 186       6.727  -5.410  32.999  1.00 93.59           H  
ATOM   2797  NH2 ARG A 186       5.909  -3.563  31.625  1.00 93.59           N  
ATOM   2798 HH21 ARG A 186       6.901  -3.738  31.551  1.00 93.59           H  
ATOM   2799 HH22 ARG A 186       5.490  -2.830  31.070  1.00 93.59           H  
ATOM   2800  CZ  ARG A 186       5.158  -4.300  32.391  1.00 93.59           C  
ATOM   2801  N   ALA A 187      -1.990  -4.598  31.399  1.00 94.87           N  
ATOM   2802  H   ALA A 187      -1.804  -3.689  31.000  1.00 94.87           H  
ATOM   2803  CA  ALA A 187      -3.245  -4.781  32.122  1.00 94.87           C  
ATOM   2804  HA  ALA A 187      -3.079  -5.496  32.927  1.00 94.87           H  
ATOM   2805  C   ALA A 187      -4.381  -5.361  31.254  1.00 94.87           C  
ATOM   2806  CB  ALA A 187      -3.619  -3.437  32.760  1.00 94.87           C  
ATOM   2807  HB1 ALA A 187      -3.806  -2.698  31.980  1.00 94.87           H  
ATOM   2808  HB2 ALA A 187      -4.517  -3.553  33.366  1.00 94.87           H  
ATOM   2809  HB3 ALA A 187      -2.805  -3.087  33.395  1.00 94.87           H  
ATOM   2810  O   ALA A 187      -5.508  -5.456  31.737  1.00 94.87           O  
ATOM   2946  N   THR A 197      -2.768  11.049  11.726  1.00 95.61           N  
ATOM   2947  H   THR A 197      -3.545  10.404  11.699  1.00 95.61           H  
ATOM   2948  CA  THR A 197      -2.160  11.424  10.444  1.00 95.61           C  
ATOM   2949  HA  THR A 197      -1.077  11.329  10.511  1.00 95.61           H  
ATOM   2950  C   THR A 197      -2.491  12.875  10.082  1.00 95.61           C  
ATOM   2951  CB  THR A 197      -2.663  10.464   9.366  1.00 95.61           C  
ATOM   2952  HB  THR A 197      -3.750  10.534   9.311  1.00 95.61           H  
ATOM   2953  O   THR A 197      -3.629  13.316  10.278  1.00 95.61           O  
ATOM   2954  CG2 THR A 197      -2.107  10.726   7.988  1.00 95.61           C  
ATOM   2955 HG21 THR A 197      -1.032  10.554   7.949  1.00 95.61           H  
ATOM   2956 HG22 THR A 197      -2.624  10.066   7.291  1.00 95.61           H  
ATOM   2957 HG23 THR A 197      -2.322  11.747   7.672  1.00 95.61           H  
ATOM   2958  OG1 THR A 197      -2.314   9.142   9.721  1.00 95.61           O  
ATOM   2959  HG1 THR A 197      -2.576   8.595   8.977  1.00 95.61           H  
ATOM   2960  N   VAL A 198      -1.522  13.597   9.521  1.00 98.78           N  
ATOM   2961  H   VAL A 198      -0.646  13.135   9.325  1.00 98.78           H  
ATOM   2962  CA  VAL A 198      -1.700  14.923   8.910  1.00 98.78           C  
ATOM   2963  HA  VAL A 198      -2.638  15.347   9.269  1.00 98.78           H  
ATOM   2964  C   VAL A 198      -1.796  14.795   7.394  1.00 98.78           C  
ATOM   2965  CB  VAL A 198      -0.582  15.912   9.289  1.00 98.78           C  
ATOM   2966  HB  VAL A 198      -0.858  16.893   8.902  1.00 98.78           H  
ATOM   2967  O   VAL A 198      -1.246  13.860   6.814  1.00 98.78           O  
ATOM   2968  CG1 VAL A 198      -0.418  16.036  10.805  1.00 98.78           C  
ATOM   2969 HG11 VAL A 198       0.423  16.691  11.031  1.00 98.78           H  
ATOM   2970 HG12 VAL A 198      -1.322  16.463  11.241  1.00 98.78           H  
ATOM   2971 HG13 VAL A 198      -0.217  15.063  11.253  1.00 98.78           H  
ATOM   2972  CG2 VAL A 198       0.776  15.561   8.685  1.00 98.78           C  
ATOM   2973 HG21 VAL A 198       0.712  15.553   7.597  1.00 98.78           H  
ATOM   2974 HG22 VAL A 198       1.527  16.296   8.977  1.00 98.78           H  
ATOM   2975 HG23 VAL A 198       1.087  14.572   9.021  1.00 98.78           H  
ATOM   2976  N   GLY A 199      -2.458  15.739   6.739  1.00 98.93           N  
ATOM   2977  H   GLY A 199      -2.903  16.491   7.244  1.00 98.93           H  
ATOM   2978  CA  GLY A 199      -2.658  15.660   5.299  1.00 98.93           C  
ATOM   2979  HA2 GLY A 199      -3.429  14.916   5.096  1.00 98.93           H  
ATOM   2980  HA3 GLY A 199      -1.730  15.342   4.823  1.00 98.93           H  
ATOM   2981  C   GLY A 199      -3.088  16.970   4.673  1.00 98.93           C  
ATOM   2982  O   GLY A 199      -3.545  17.879   5.369  1.00 98.93           O  
ATOM   2983  N   ALA A 200      -2.925  17.063   3.358  1.00 98.98           N  
ATOM   2984  H   ALA A 200      -2.550  16.259   2.877  1.00 98.98           H  
ATOM   2985  CA  ALA A 200      -3.336  18.191   2.539  1.00 98.98           C  
ATOM   2986  HA  ALA A 200      -4.188  18.673   3.019  1.00 98.98           H  
ATOM   2987  C   ALA A 200      -3.772  17.726   1.146  1.00 98.98           C  
ATOM   2988  CB  ALA A 200      -2.194  19.208   2.448  1.00 98.98           C  
ATOM   2989  HB1 ALA A 200      -2.529  20.087   1.897  1.00 98.98           H  
ATOM   2990  HB2 ALA A 200      -1.347  18.761   1.927  1.00 98.98           H  
ATOM   2991  HB3 ALA A 200      -1.883  19.509   3.448  1.00 98.98           H  
ATOM   2992  O   ALA A 200      -3.207  16.792   0.577  1.00 98.98           O  
ATOM   2993  N   VAL A 201      -4.750  18.420   0.576  1.00 98.98           N  
ATOM   2994  H   VAL A 201      -5.166  19.173   1.106  1.00 98.98           H  
ATOM   2995  CA  VAL A 201      -5.190  18.268  -0.815  1.00 98.98           C  
ATOM   2996  HA  VAL A 201      -4.407  17.755  -1.374  1.00 98.98           H  
ATOM   2997  C   VAL A 201      -5.373  19.649  -1.427  1.00 98.98           C  
ATOM   2998  CB  VAL A 201      -6.478  17.435  -0.939  1.00 98.98           C  
ATOM   2999  HB  VAL A 201      -6.738  17.374  -1.995  1.00 98.98           H  
ATOM   3000  O   VAL A 201      -5.833  20.560  -0.736  1.00 98.98           O  
ATOM   3001  CG1 VAL A 201      -6.274  16.000  -0.448  1.00 98.98           C  
ATOM   3002 HG11 VAL A 201      -7.194  15.433  -0.592  1.00 98.98           H  
ATOM   3003 HG12 VAL A 201      -5.473  15.528  -1.017  1.00 98.98           H  
ATOM   3004 HG13 VAL A 201      -6.013  15.990   0.610  1.00 98.98           H  
ATOM   3005  CG2 VAL A 201      -7.662  18.049  -0.181  1.00 98.98           C  
ATOM   3006 HG21 VAL A 201      -8.516  17.374  -0.228  1.00 98.98           H  
ATOM   3007 HG22 VAL A 201      -7.397  18.214   0.863  1.00 98.98           H  
ATOM   3008 HG23 VAL A 201      -7.950  18.999  -0.634  1.00 98.98           H  
ATOM   3009  N   ALA A 202      -5.016  19.829  -2.697  1.00 98.97           N  
ATOM   3010  H   ALA A 202      -4.646  19.049  -3.221  1.00 98.97           H  
ATOM   3011  CA  ALA A 202      -5.114  21.129  -3.359  1.00 98.97           C  
ATOM   3012  HA  ALA A 202      -5.895  21.707  -2.866  1.00 98.97           H  
ATOM   3013  C   ALA A 202      -5.501  21.023  -4.837  1.00 98.97           C  
ATOM   3014  CB  ALA A 202      -3.789  21.885  -3.201  1.00 98.97           C  
ATOM   3015  HB1 ALA A 202      -3.540  21.989  -2.145  1.00 98.97           H  
ATOM   3016  HB2 ALA A 202      -2.994  21.349  -3.719  1.00 98.97           H  
ATOM   3017  HB3 ALA A 202      -3.887  22.875  -3.645  1.00 98.97           H  
ATOM   3018  O   ALA A 202      -5.153  20.048  -5.498  1.00 98.97           O  
ATOM   3019  N   LEU A 203      -6.160  22.072  -5.332  1.00 98.92           N  
ATOM   3020  H   LEU A 203      -6.385  22.808  -4.679  1.00 98.92           H  
ATOM   3021  CA  LEU A 203      -6.395  22.387  -6.740  1.00 98.92           C  
ATOM   3022  HA  LEU A 203      -6.007  21.581  -7.363  1.00 98.92           H  
ATOM   3023  C   LEU A 203      -5.660  23.690  -7.077  1.00 98.92           C  
ATOM   3024  CB  LEU A 203      -7.911  22.531  -6.981  1.00 98.92           C  
ATOM   3025  HB2 LEU A 203      -8.291  23.292  -6.299  1.00 98.92           H  
ATOM   3026  HB3 LEU A 203      -8.407  21.592  -6.739  1.00 98.92           H  
ATOM   3027  O   LEU A 203      -5.838  24.691  -6.377  1.00 98.92           O  
ATOM   3028  CG  LEU A 203      -8.284  22.948  -8.420  1.00 98.92           C  
ATOM   3029  HG  LEU A 203      -7.744  23.852  -8.700  1.00 98.92           H  
ATOM   3030  CD1 LEU A 203      -7.975  21.847  -9.435  1.00 98.92           C  
ATOM   3031 HD11 LEU A 203      -6.899  21.683  -9.489  1.00 98.92           H  
ATOM   3032 HD12 LEU A 203      -8.474  20.922  -9.147  1.00 98.92           H  
ATOM   3033 HD13 LEU A 203      -8.329  22.151 -10.420  1.00 98.92           H  
ATOM   3034  CD2 LEU A 203      -9.777  23.255  -8.493  1.00 98.92           C  
ATOM   3035 HD21 LEU A 203     -10.350  22.372  -8.209  1.00 98.92           H  
ATOM   3036 HD22 LEU A 203     -10.012  24.083  -7.823  1.00 98.92           H  
ATOM   3037 HD23 LEU A 203     -10.040  23.549  -9.509  1.00 98.92           H  
ATOM   3038  N   ASP A 204      -4.860  23.694  -8.142  1.00 98.64           N  
ATOM   3039  H   ASP A 204      -4.777  22.843  -8.680  1.00 98.64           H  
ATOM   3040  CA  ASP A 204      -4.146  24.885  -8.616  1.00 98.64           C  
ATOM   3041  HA  ASP A 204      -4.185  25.639  -7.829  1.00 98.64           H  
ATOM   3042  C   ASP A 204      -4.781  25.562  -9.839  1.00 98.64           C  
ATOM   3043  CB  ASP A 204      -2.658  24.571  -8.818  1.00 98.64           C  
ATOM   3044  HB2 ASP A 204      -2.123  25.500  -9.015  1.00 98.64           H  
ATOM   3045  HB3 ASP A 204      -2.280  24.179  -7.873  1.00 98.64           H  
ATOM   3046  O   ASP A 204      -5.704  25.047 -10.468  1.00 98.64           O  
ATOM   3047  CG  ASP A 204      -2.340  23.586  -9.947  1.00 98.64           C  
ATOM   3048  OD1 ASP A 204      -3.011  23.634 -11.004  1.00 98.64           O  
ATOM   3049  OD2 ASP A 204      -1.363  22.823  -9.772  1.00 98.64           O  
ATOM   3050  N   ARG A 205      -4.247  26.738 -10.205  1.00 97.23           N  
ATOM   3051  H   ARG A 205      -3.476  27.088  -9.654  1.00 97.23           H  
ATOM   3052  CA  ARG A 205      -4.727  27.538 -11.346  1.00 97.23           C  
ATOM   3053  HA  ARG A 205      -5.800  27.689 -11.232  1.00 97.23           H  
ATOM   3054  C   ARG A 205      -4.540  26.865 -12.708  1.00 97.23           C  
ATOM   3055  CB  ARG A 205      -4.017  28.897 -11.394  1.00 97.23           C  
ATOM   3056  HB2 ARG A 205      -4.258  29.372 -12.346  1.00 97.23           H  
ATOM   3057  HB3 ARG A 205      -2.938  28.752 -11.356  1.00 97.23           H  
ATOM   3058  O   ARG A 205      -5.109  27.326 -13.693  1.00 97.23           O  
ATOM   3059  CG  ARG A 205      -4.450  29.851 -10.282  1.00 97.23           C  
ATOM   3060  HG2 ARG A 205      -4.031  29.519  -9.332  1.00 97.23           H  
ATOM   3061  HG3 ARG A 205      -5.538  29.875 -10.225  1.00 97.23           H  
ATOM   3062  CD  ARG A 205      -3.931  31.250 -10.613  1.00 97.23           C  
ATOM   3063  HD2 ARG A 205      -2.842  31.210 -10.652  1.00 97.23           H  
ATOM   3064  HD3 ARG A 205      -4.303  31.546 -11.594  1.00 97.23           H  
ATOM   3065  NE  ARG A 205      -4.395  32.234  -9.625  1.00 97.23           N  
ATOM   3066  HE  ARG A 205      -5.369  32.177  -9.365  1.00 97.23           H  
ATOM   3067  NH1 ARG A 205      -2.419  33.370  -9.343  1.00 97.23           N  
ATOM   3068 HH11 ARG A 205      -1.878  33.910  -8.682  1.00 97.23           H  
ATOM   3069 HH12 ARG A 205      -1.982  32.802 -10.054  1.00 97.23           H  
ATOM   3070  NH2 ARG A 205      -4.184  33.912  -8.114  1.00 97.23           N  
ATOM   3071 HH21 ARG A 205      -3.553  34.482  -7.568  1.00 97.23           H  
ATOM   3072 HH22 ARG A 205      -5.163  33.839  -7.878  1.00 97.23           H  
ATOM   3073  CZ  ARG A 205      -3.671  33.167  -9.046  1.00 97.23           C  
ATOM   3074  N   ALA A 206      -3.718  25.825 -12.804  1.00 97.53           N  
ATOM   3075  H   ALA A 206      -3.356  25.405 -11.960  1.00 97.53           H  
ATOM   3076  CA  ALA A 206      -3.596  25.044 -14.029  1.00 97.53           C  
ATOM   3077  HA  ALA A 206      -3.783  25.689 -14.888  1.00 97.53           H  
ATOM   3078  C   ALA A 206      -4.653  23.925 -14.099  1.00 97.53           C  
ATOM   3079  CB  ALA A 206      -2.153  24.546 -14.147  1.00 97.53           C  
ATOM   3080  HB1 ALA A 206      -2.045  23.947 -15.052  1.00 97.53           H  
ATOM   3081  HB2 ALA A 206      -1.472  25.395 -14.194  1.00 97.53           H  
ATOM   3082  HB3 ALA A 206      -1.901  23.934 -13.281  1.00 97.53           H  
ATOM   3083  O   ALA A 206      -4.727  23.223 -15.106  1.00 97.53           O  
ATOM   3084  N   GLY A 207      -5.488  23.782 -13.064  1.00 98.08           N  
ATOM   3085  H   GLY A 207      -5.352  24.362 -12.249  1.00 98.08           H  
ATOM   3086  CA  GLY A 207      -6.491  22.732 -12.947  1.00 98.08           C  
ATOM   3087  HA2 GLY A 207      -7.248  23.061 -12.234  1.00 98.08           H  
ATOM   3088  HA3 GLY A 207      -6.968  22.568 -13.913  1.00 98.08           H  
ATOM   3089  C   GLY A 207      -5.919  21.403 -12.455  1.00 98.08           C  
ATOM   3090  O   GLY A 207      -6.575  20.376 -12.629  1.00 98.08           O  
ATOM   3091  N   ASN A 208      -4.711  21.396 -11.874  1.00 98.85           N  
ATOM   3092  H   ASN A 208      -4.236  22.271 -11.702  1.00 98.85           H  
ATOM   3093  CA  ASN A 208      -4.102  20.176 -11.354  1.00 98.85           C  
ATOM   3094  HA  ASN A 208      -4.522  19.334 -11.903  1.00 98.85           H  
ATOM   3095  C   ASN A 208      -4.436  19.966  -9.884  1.00 98.85           C  
ATOM   3096  CB  ASN A 208      -2.588  20.146 -11.576  1.00 98.85           C  
ATOM   3097  HB2 ASN A 208      -2.120  20.903 -10.947  1.00 98.85           H  
ATOM   3098  HB3 ASN A 208      -2.195  19.178 -11.264  1.00 98.85           H  
ATOM   3099  O   ASN A 208      -4.431  20.902  -9.080  1.00 98.85           O  
ATOM   3100  CG  ASN A 208      -2.200  20.372 -13.014  1.00 98.85           C  
ATOM   3101  ND2 ASN A 208      -1.314  21.306 -13.255  1.00 98.85           N  
ATOM   3102 HD21 ASN A 208      -1.095  21.492 -14.223  1.00 98.85           H  
ATOM   3103 HD22 ASN A 208      -1.033  21.894 -12.483  1.00 98.85           H  
ATOM   3104  OD1 ASN A 208      -2.683  19.716 -13.925  1.00 98.85           O  
ATOM   3105  N   LEU A 209      -4.689  18.706  -9.556  1.00 98.94           N  
ATOM   3106  H   LEU A 209      -4.648  18.013 -10.290  1.00 98.94           H  
ATOM   3107  CA  LEU A 209      -4.953  18.222  -8.216  1.00 98.94           C  
ATOM   3108  HA  LEU A 209      -5.228  19.067  -7.585  1.00 98.94           H  
ATOM   3109  C   LEU A 209      -3.699  17.576  -7.629  1.00 98.94           C  
ATOM   3110  CB  LEU A 209      -6.123  17.228  -8.283  1.00 98.94           C  
ATOM   3111  HB2 LEU A 209      -6.203  16.706  -7.330  1.00 98.94           H  
ATOM   3112  HB3 LEU A 209      -5.900  16.484  -9.048  1.00 98.94           H  
ATOM   3113  O   LEU A 209      -2.980  16.871  -8.329  1.00 98.94           O  
ATOM   3114  CG  LEU A 209      -7.477  17.887  -8.596  1.00 98.94           C  
ATOM   3115  HG  LEU A 209      -7.403  18.538  -9.467  1.00 98.94           H  
ATOM   3116  CD1 LEU A 209      -8.509  16.802  -8.873  1.00 98.94           C  
ATOM   3117 HD11 LEU A 209      -8.213  16.218  -9.746  1.00 98.94           H  
ATOM   3118 HD12 LEU A 209      -8.557  16.135  -8.012  1.00 98.94           H  
ATOM   3119 HD13 LEU A 209      -9.486  17.247  -9.059  1.00 98.94           H  
ATOM   3120  CD2 LEU A 209      -7.989  18.674  -7.396  1.00 98.94           C  
ATOM   3121 HD21 LEU A 209      -8.964  19.108  -7.618  1.00 98.94           H  
ATOM   3122 HD22 LEU A 209      -8.080  18.003  -6.541  1.00 98.94           H  
ATOM   3123 HD23 LEU A 209      -7.301  19.483  -7.151  1.00 98.94           H  
ATOM   3124  N   ALA A 210      -3.482  17.729  -6.327  1.00 98.98           N  
ATOM   3125  H   ALA A 210      -4.083  18.355  -5.811  1.00 98.98           H  
ATOM   3126  CA  ALA A 210      -2.451  16.992  -5.602  1.00 98.98           C  
ATOM   3127  HA  ALA A 210      -2.223  16.075  -6.145  1.00 98.98           H  
ATOM   3128  C   ALA A 210      -2.935  16.594  -4.209  1.00 98.98           C  
ATOM   3129  CB  ALA A 210      -1.170  17.827  -5.527  1.00 98.98           C  
ATOM   3130  HB1 ALA A 210      -1.348  18.724  -4.934  1.00 98.98           H  
ATOM   3131  HB2 ALA A 210      -0.381  17.239  -5.059  1.00 98.98           H  
ATOM   3132  HB3 ALA A 210      -0.852  18.106  -6.532  1.00 98.98           H  
ATOM   3133  O   ALA A 210      -3.759  17.288  -3.608  1.00 98.98           O  
ATOM   3134  N   ALA A 211      -2.393  15.495  -3.688  1.00 98.98           N  
ATOM   3135  H   ALA A 211      -1.707  15.001  -4.240  1.00 98.98           H  
ATOM   3136  CA  ALA A 211      -2.627  15.023  -2.327  1.00 98.98           C  
ATOM   3137  HA  ALA A 211      -3.130  15.801  -1.752  1.00 98.98           H  
ATOM   3138  C   ALA A 211      -1.298  14.710  -1.637  1.00 98.98           C  
ATOM   3139  CB  ALA A 211      -3.528  13.784  -2.352  1.00 98.98           C  
ATOM   3140  HB1 ALA A 211      -4.482  14.015  -2.826  1.00 98.98           H  
ATOM   3141  HB2 ALA A 211      -3.042  12.980  -2.904  1.00 98.98           H  
ATOM   3142  HB3 ALA A 211      -3.715  13.450  -1.331  1.00 98.98           H  
ATOM   3143  O   ALA A 211      -0.383  14.183  -2.268  1.00 98.98           O  
ATOM   3144  N   ALA A 212      -1.215  14.999  -0.343  1.00 98.98           N  
ATOM   3145  H   ALA A 212      -2.006  15.448   0.095  1.00 98.98           H  
ATOM   3146  CA  ALA A 212      -0.088  14.690   0.523  1.00 98.98           C  
ATOM   3147  HA  ALA A 212       0.517  13.901   0.075  1.00 98.98           H  
ATOM   3148  C   ALA A 212      -0.595  14.213   1.884  1.00 98.98           C  
ATOM   3149  CB  ALA A 212       0.769  15.947   0.689  1.00 98.98           C  
ATOM   3150  HB1 ALA A 212       1.541  15.778   1.439  1.00 98.98           H  
ATOM   3151  HB2 ALA A 212       0.145  16.764   1.052  1.00 98.98           H  
ATOM   3152  HB3 ALA A 212       1.230  16.214  -0.261  1.00 98.98           H  
ATOM   3153  O   ALA A 212      -1.529  14.794   2.431  1.00 98.98           O  
ATOM   3154  N   THR A 213       0.055  13.208   2.458  1.00 98.96           N  
ATOM   3155  H   THR A 213       0.805  12.766   1.945  1.00 98.96           H  
ATOM   3156  CA  THR A 213      -0.320  12.625   3.751  1.00 98.96           C  
ATOM   3157  HA  THR A 213      -0.860  13.363   4.345  1.00 98.96           H  
ATOM   3158  C   THR A 213       0.945  12.211   4.504  1.00 98.96           C  
ATOM   3159  CB  THR A 213      -1.236  11.412   3.538  1.00 98.96           C  
ATOM   3160  HB  THR A 213      -0.628  10.580   3.183  1.00 98.96           H  
ATOM   3161  O   THR A 213       1.877  11.698   3.891  1.00 98.96           O  
ATOM   3162  CG2 THR A 213      -1.943  10.996   4.813  1.00 98.96           C  
ATOM   3163 HG21 THR A 213      -2.540  11.824   5.196  1.00 98.96           H  
ATOM   3164 HG22 THR A 213      -2.598  10.149   4.611  1.00 98.96           H  
ATOM   3165 HG23 THR A 213      -1.189  10.702   5.543  1.00 98.96           H  
ATOM   3166  OG1 THR A 213      -2.254  11.657   2.594  1.00 98.96           O  
ATOM   3167  HG1 THR A 213      -2.221  10.899   2.006  1.00 98.96           H  
ATOM   3168  N   SER A 214       1.006  12.426   5.820  1.00 98.93           N  
ATOM   3169  H   SER A 214       0.207  12.846   6.273  1.00 98.93           H  
ATOM   3170  CA  SER A 214       2.169  12.100   6.663  1.00 98.93           C  
ATOM   3171  HA  SER A 214       2.711  11.268   6.213  1.00 98.93           H  
ATOM   3172  C   SER A 214       1.746  11.671   8.069  1.00 98.93           C  
ATOM   3173  CB  SER A 214       3.123  13.298   6.712  1.00 98.93           C  
ATOM   3174  HB2 SER A 214       3.401  13.566   5.692  1.00 98.93           H  
ATOM   3175  HB3 SER A 214       2.626  14.151   7.173  1.00 98.93           H  
ATOM   3176  O   SER A 214       0.740  12.145   8.602  1.00 98.93           O  
ATOM   3177  OG  SER A 214       4.300  13.001   7.432  1.00 98.93           O  
ATOM   3178  HG  SER A 214       4.963  13.631   7.142  1.00 98.93           H  
ATOM   3179  N   THR A 215       2.477  10.748   8.692  1.00 98.61           N  
ATOM   3180  H   THR A 215       3.289  10.381   8.217  1.00 98.61           H  
ATOM   3181  CA  THR A 215       2.142  10.220  10.021  1.00 98.61           C  
ATOM   3182  HA  THR A 215       1.693  11.027  10.601  1.00 98.61           H  
ATOM   3183  C   THR A 215       3.362   9.724  10.788  1.00 98.61           C  
ATOM   3184  CB  THR A 215       1.090   9.108   9.898  1.00 98.61           C  
ATOM   3185  HB  THR A 215       0.291   9.490   9.262  1.00 98.61           H  
ATOM   3186  O   THR A 215       4.342   9.264  10.209  1.00 98.61           O  
ATOM   3187  CG2 THR A 215       1.602   7.805   9.283  1.00 98.61           C  
ATOM   3188 HG21 THR A 215       0.787   7.086   9.207  1.00 98.61           H  
ATOM   3189 HG22 THR A 215       2.402   7.371   9.882  1.00 98.61           H  
ATOM   3190 HG23 THR A 215       1.987   8.010   8.284  1.00 98.61           H  
ATOM   3191  OG1 THR A 215       0.498   8.805  11.140  1.00 98.61           O  
ATOM   3192  HG1 THR A 215      -0.447   8.831  10.973  1.00 98.61           H  
ATOM   3193  N   GLY A 216       3.278   9.761  12.117  1.00 97.15           N  
ATOM   3194  H   GLY A 216       2.478  10.234  12.513  1.00 97.15           H  
ATOM   3195  CA  GLY A 216       4.146   9.005  13.024  1.00 97.15           C  
ATOM   3196  HA2 GLY A 216       5.139   8.909  12.583  1.00 97.15           H  
ATOM   3197  HA3 GLY A 216       4.226   9.544  13.968  1.00 97.15           H  
ATOM   3198  C   GLY A 216       3.635   7.591  13.327  1.00 97.15           C  
ATOM   3199  O   GLY A 216       4.214   6.881  14.147  1.00 97.15           O  
ATOM   3200  N   GLY A 217       2.521   7.182  12.714  1.00 95.00           N  
ATOM   3201  H   GLY A 217       2.064   7.823  12.082  1.00 95.00           H  
ATOM   3202  CA  GLY A 217       1.906   5.878  12.923  1.00 95.00           C  
ATOM   3203  HA2 GLY A 217       2.692   5.126  12.997  1.00 95.00           H  
ATOM   3204  HA3 GLY A 217       1.284   5.635  12.061  1.00 95.00           H  
ATOM   3205  C   GLY A 217       1.037   5.827  14.180  1.00 95.00           C  
ATOM   3206  O   GLY A 217       0.340   6.787  14.518  1.00 95.00           O  
ATOM   3207  N   LEU A 218       1.042   4.677  14.857  1.00 93.42           N  
ATOM   3208  H   LEU A 218       1.716   3.973  14.592  1.00 93.42           H  
ATOM   3209  CA  LEU A 218       0.247   4.425  16.060  1.00 93.42           C  
ATOM   3210  HA  LEU A 218      -0.439   5.257  16.222  1.00 93.42           H  
ATOM   3211  C   LEU A 218       1.144   4.337  17.294  1.00 93.42           C  
ATOM   3212  CB  LEU A 218      -0.589   3.141  15.900  1.00 93.42           C  
ATOM   3213  HB2 LEU A 218      -1.136   2.971  16.827  1.00 93.42           H  
ATOM   3214  HB3 LEU A 218       0.088   2.298  15.765  1.00 93.42           H  
ATOM   3215  O   LEU A 218       2.226   3.748  17.248  1.00 93.42           O  
ATOM   3216  CG  LEU A 218      -1.592   3.136  14.733  1.00 93.42           C  
ATOM   3217  HG  LEU A 218      -1.062   3.287  13.793  1.00 93.42           H  
ATOM   3218  CD1 LEU A 218      -2.288   1.776  14.681  1.00 93.42           C  
ATOM   3219 HD11 LEU A 218      -3.019   1.759  13.873  1.00 93.42           H  
ATOM   3220 HD12 LEU A 218      -1.557   0.989  14.499  1.00 93.42           H  
ATOM   3221 HD13 LEU A 218      -2.804   1.577  15.621  1.00 93.42           H  
ATOM   3222  CD2 LEU A 218      -2.655   4.226  14.881  1.00 93.42           C  
ATOM   3223 HD21 LEU A 218      -3.168   4.121  15.837  1.00 93.42           H  
ATOM   3224 HD22 LEU A 218      -3.382   4.138  14.073  1.00 93.42           H  
ATOM   3225 HD23 LEU A 218      -2.191   5.211  14.814  1.00 93.42           H  
ATOM   3226  N   THR A 219       0.662   4.874  18.415  1.00 94.07           N  
ATOM   3227  H   THR A 219      -0.223   5.361  18.389  1.00 94.07           H  
ATOM   3228  CA  THR A 219       1.316   4.695  19.715  1.00 94.07           C  
ATOM   3229  HA  THR A 219       2.305   5.150  19.681  1.00 94.07           H  
ATOM   3230  C   THR A 219       1.458   3.205  20.006  1.00 94.07           C  
ATOM   3231  CB  THR A 219       0.504   5.343  20.846  1.00 94.07           C  
ATOM   3232  HB  THR A 219      -0.454   4.831  20.938  1.00 94.07           H  
ATOM   3233  O   THR A 219       0.502   2.448  19.839  1.00 94.07           O  
ATOM   3234  CG2 THR A 219       1.224   5.305  22.194  1.00 94.07           C  
ATOM   3235 HG21 THR A 219       1.367   4.274  22.518  1.00 94.07           H  
ATOM   3236 HG22 THR A 219       0.622   5.818  22.944  1.00 94.07           H  
ATOM   3237 HG23 THR A 219       2.193   5.798  22.112  1.00 94.07           H  
ATOM   3238  OG1 THR A 219       0.259   6.703  20.563  1.00 94.07           O  
ATOM   3239  HG1 THR A 219      -0.634   6.889  20.862  1.00 94.07           H  
ATOM   3240  N   ASN A 220       2.632   2.793  20.482  1.00 94.67           N  
ATOM   3241  H   ASN A 220       3.391   3.459  20.499  1.00 94.67           H  
ATOM   3242  CA  ASN A 220       2.939   1.411  20.845  1.00 94.67           C  
ATOM   3243  HA  ASN A 220       3.973   1.407  21.190  1.00 94.67           H  
ATOM   3244  C   ASN A 220       2.897   0.421  19.659  1.00 94.67           C  
ATOM   3245  CB  ASN A 220       2.053   1.013  22.048  1.00 94.67           C  
ATOM   3246  HB2 ASN A 220       1.042   0.802  21.702  1.00 94.67           H  
ATOM   3247  HB3 ASN A 220       2.007   1.843  22.753  1.00 94.67           H  
ATOM   3248  O   ASN A 220       2.798  -0.783  19.890  1.00 94.67           O  
ATOM   3249  CG  ASN A 220       2.570  -0.182  22.821  1.00 94.67           C  
ATOM   3250  ND2 ASN A 220       1.758  -1.193  23.029  1.00 94.67           N  
ATOM   3251 HD21 ASN A 220       2.095  -2.043  23.459  1.00 94.67           H  
ATOM   3252 HD22 ASN A 220       0.889  -1.253  22.519  1.00 94.67           H  
ATOM   3253  OD1 ASN A 220       3.696  -0.182  23.288  1.00 94.67           O  
ATOM   3254  N   LYS A 221       2.985   0.889  18.398  1.00 93.78           N  
ATOM   3255  H   LYS A 221       3.001   1.887  18.242  1.00 93.78           H  
ATOM   3256  CA  LYS A 221       3.048  -0.015  17.233  1.00 93.78           C  
ATOM   3257  HA  LYS A 221       2.189  -0.681  17.317  1.00 93.78           H  
ATOM   3258  C   LYS A 221       4.287  -0.918  17.273  1.00 93.78           C  
ATOM   3259  CB  LYS A 221       2.906   0.727  15.887  1.00 93.78           C  
ATOM   3260  HB2 LYS A 221       2.053   1.403  15.948  1.00 93.78           H  
ATOM   3261  HB3 LYS A 221       2.677  -0.020  15.127  1.00 93.78           H  
ATOM   3262  O   LYS A 221       5.318  -0.538  17.831  1.00 93.78           O  
ATOM   3263  CG  LYS A 221       4.136   1.523  15.411  1.00 93.78           C  
ATOM   3264  HG2 LYS A 221       5.013   0.876  15.438  1.00 93.78           H  
ATOM   3265  HG3 LYS A 221       4.301   2.372  16.074  1.00 93.78           H  
ATOM   3266  CD  LYS A 221       3.959   2.019  13.961  1.00 93.78           C  
ATOM   3267  HD2 LYS A 221       3.076   2.653  13.888  1.00 93.78           H  
ATOM   3268  HD3 LYS A 221       3.830   1.150  13.315  1.00 93.78           H  
ATOM   3269  CE  LYS A 221       5.192   2.800  13.484  1.00 93.78           C  
ATOM   3270  HE2 LYS A 221       6.075   2.240  13.793  1.00 93.78           H  
ATOM   3271  HE3 LYS A 221       5.230   3.771  13.980  1.00 93.78           H  
ATOM   3272  NZ  LYS A 221       5.256   2.979  12.004  1.00 93.78           N  
ATOM   3273  HZ1 LYS A 221       6.153   3.367  11.747  1.00 93.78           H  
ATOM   3274  HZ2 LYS A 221       5.206   2.090  11.527  1.00 93.78           H  
ATOM   3275  HZ3 LYS A 221       4.564   3.607  11.622  1.00 93.78           H  
ATOM   3276  N   ARG A 222       4.173  -2.100  16.668  1.00 95.29           N  
ATOM   3277  H   ARG A 222       3.314  -2.288  16.170  1.00 95.29           H  
ATOM   3278  CA  ARG A 222       5.204  -3.150  16.600  1.00 95.29           C  
ATOM   3279  HA  ARG A 222       6.168  -2.757  16.921  1.00 95.29           H  
ATOM   3280  C   ARG A 222       5.376  -3.648  15.165  1.00 95.29           C  
ATOM   3281  CB  ARG A 222       4.799  -4.317  17.518  1.00 95.29           C  
ATOM   3282  HB2 ARG A 222       3.806  -4.661  17.228  1.00 95.29           H  
ATOM   3283  HB3 ARG A 222       5.495  -5.145  17.386  1.00 95.29           H  
ATOM   3284  O   ARG A 222       4.645  -3.217  14.275  1.00 95.29           O  
ATOM   3285  CG  ARG A 222       4.786  -3.955  19.004  1.00 95.29           C  
ATOM   3286  HG2 ARG A 222       5.790  -3.652  19.299  1.00 95.29           H  
ATOM   3287  HG3 ARG A 222       4.072  -3.153  19.191  1.00 95.29           H  
ATOM   3288  CD  ARG A 222       4.382  -5.191  19.805  1.00 95.29           C  
ATOM   3289  HD2 ARG A 222       5.135  -5.959  19.629  1.00 95.29           H  
ATOM   3290  HD3 ARG A 222       3.430  -5.564  19.429  1.00 95.29           H  
ATOM   3291  NE  ARG A 222       4.242  -4.915  21.249  1.00 95.29           N  
ATOM   3292  HE  ARG A 222       3.835  -4.035  21.532  1.00 95.29           H  
ATOM   3293  NH1 ARG A 222       4.914  -6.994  21.954  1.00 95.29           N  
ATOM   3294 HH11 ARG A 222       5.100  -7.261  20.998  1.00 95.29           H  
ATOM   3295 HH12 ARG A 222       5.093  -7.667  22.685  1.00 95.29           H  
ATOM   3296  NH2 ARG A 222       4.188  -5.539  23.448  1.00 95.29           N  
ATOM   3297 HH21 ARG A 222       4.385  -6.226  24.162  1.00 95.29           H  
ATOM   3298 HH22 ARG A 222       3.602  -4.758  23.706  1.00 95.29           H  
ATOM   3299  CZ  ARG A 222       4.456  -5.799  22.207  1.00 95.29           C  
ATOM   3300  N   TYR A 223       6.315  -4.574  14.975  1.00 94.82           N  
ATOM   3301  H   TYR A 223       6.851  -4.874  15.777  1.00 94.82           H  
ATOM   3302  CA  TYR A 223       6.437  -5.412  13.778  1.00 94.82           C  
ATOM   3303  HA  TYR A 223       7.330  -6.017  13.933  1.00 94.82           H  
ATOM   3304  C   TYR A 223       6.650  -4.652  12.459  1.00 94.82           C  
ATOM   3305  CB  TYR A 223       5.260  -6.398  13.702  1.00 94.82           C  
ATOM   3306  HB2 TYR A 223       4.375  -5.863  13.358  1.00 94.82           H  
ATOM   3307  HB3 TYR A 223       5.488  -7.158  12.955  1.00 94.82           H  
ATOM   3308  O   TYR A 223       6.263  -5.131  11.397  1.00 94.82           O  
ATOM   3309  CG  TYR A 223       4.939  -7.104  15.005  1.00 94.82           C  
ATOM   3310  CD1 TYR A 223       5.899  -7.934  15.617  1.00 94.82           C  
ATOM   3311  HD1 TYR A 223       6.868  -8.076  15.162  1.00 94.82           H  
ATOM   3312  CD2 TYR A 223       3.674  -6.937  15.601  1.00 94.82           C  
ATOM   3313  HD2 TYR A 223       2.933  -6.311  15.128  1.00 94.82           H  
ATOM   3314  CE1 TYR A 223       5.588  -8.621  16.806  1.00 94.82           C  
ATOM   3315  HE1 TYR A 223       6.314  -9.275  17.265  1.00 94.82           H  
ATOM   3316  CE2 TYR A 223       3.372  -7.597  16.806  1.00 94.82           C  
ATOM   3317  HE2 TYR A 223       2.400  -7.494  17.266  1.00 94.82           H  
ATOM   3318  OH  TYR A 223       3.991  -9.109  18.543  1.00 94.82           O  
ATOM   3319  HH  TYR A 223       4.480  -9.932  18.607  1.00 94.82           H  
ATOM   3320  CZ  TYR A 223       4.321  -8.452  17.403  1.00 94.82           C  
ATOM   3321  N   GLY A 224       7.225  -3.445  12.509  1.00 97.20           N  
ATOM   3322  H   GLY A 224       7.574  -3.094  13.390  1.00 97.20           H  
ATOM   3323  CA  GLY A 224       7.345  -2.597  11.320  1.00 97.20           C  
ATOM   3324  HA2 GLY A 224       7.793  -1.644  11.600  1.00 97.20           H  
ATOM   3325  HA3 GLY A 224       7.984  -3.085  10.584  1.00 97.20           H  
ATOM   3326  C   GLY A 224       5.982  -2.319  10.678  1.00 97.20           C  
ATOM   3327  O   GLY A 224       5.860  -2.320   9.457  1.00 97.20           O  
ATOM   3328  N   ARG A 225       4.921  -2.173  11.486  1.00 98.04           N  
ATOM   3329  H   ARG A 225       5.059  -2.304  12.477  1.00 98.04           H  
ATOM   3330  CA  ARG A 225       3.557  -1.972  10.984  1.00 98.04           C  
ATOM   3331  HA  ARG A 225       3.321  -2.822  10.343  1.00 98.04           H  
ATOM   3332  C   ARG A 225       3.481  -0.714  10.125  1.00 98.04           C  
ATOM   3333  CB  ARG A 225       2.557  -1.971  12.153  1.00 98.04           C  
ATOM   3334  HB2 ARG A 225       2.866  -1.239  12.900  1.00 98.04           H  
ATOM   3335  HB3 ARG A 225       2.603  -2.955  12.619  1.00 98.04           H  
ATOM   3336  O   ARG A 225       3.772   0.390  10.604  1.00 98.04           O  
ATOM   3337  CG  ARG A 225       1.085  -1.719  11.771  1.00 98.04           C  
ATOM   3338  HG2 ARG A 225       0.836  -2.262  10.859  1.00 98.04           H  
ATOM   3339  HG3 ARG A 225       0.473  -2.113  12.583  1.00 98.04           H  
ATOM   3340  CD  ARG A 225       0.735  -0.232  11.614  1.00 98.04           C  
ATOM   3341  HD2 ARG A 225       1.092   0.305  12.493  1.00 98.04           H  
ATOM   3342  HD3 ARG A 225       1.232   0.170  10.731  1.00 98.04           H  
ATOM   3343  NE  ARG A 225      -0.712   0.003  11.462  1.00 98.04           N  
ATOM   3344  HE  ARG A 225      -1.337  -0.790  11.456  1.00 98.04           H  
ATOM   3345  NH1 ARG A 225      -0.588   2.267  11.127  1.00 98.04           N  
ATOM   3346 HH11 ARG A 225       0.412   2.166  11.026  1.00 98.04           H  
ATOM   3347 HH12 ARG A 225      -1.053   3.131  10.888  1.00 98.04           H  
ATOM   3348  NH2 ARG A 225      -2.576   1.268  11.148  1.00 98.04           N  
ATOM   3349 HH21 ARG A 225      -3.141   0.442  11.286  1.00 98.04           H  
ATOM   3350 HH22 ARG A 225      -3.050   2.141  10.964  1.00 98.04           H  
ATOM   3351  CZ  ARG A 225      -1.286   1.168  11.245  1.00 98.04           C  
ATOM   3352  N   ILE A 226       2.950  -0.884   8.917  1.00 98.51           N  
ATOM   3353  H   ILE A 226       2.713  -1.826   8.641  1.00 98.51           H  
ATOM   3354  CA  ILE A 226       2.634   0.191   7.974  1.00 98.51           C  
ATOM   3355  HA  ILE A 226       3.095   1.114   8.326  1.00 98.51           H  
ATOM   3356  C   ILE A 226       1.118   0.426   7.943  1.00 98.51           C  
ATOM   3357  CB  ILE A 226       3.252  -0.114   6.592  1.00 98.51           C  
ATOM   3358  HB  ILE A 226       2.958  -1.117   6.284  1.00 98.51           H  
ATOM   3359  O   ILE A 226       0.323  -0.513   7.933  1.00 98.51           O  
ATOM   3360  CG1 ILE A 226       4.793  -0.061   6.703  1.00 98.51           C  
ATOM   3361 HG12 ILE A 226       5.096   0.888   7.145  1.00 98.51           H  
ATOM   3362 HG13 ILE A 226       5.125  -0.862   7.365  1.00 98.51           H  
ATOM   3363  CG2 ILE A 226       2.732   0.880   5.545  1.00 98.51           C  
ATOM   3364 HG21 ILE A 226       2.921   1.899   5.883  1.00 98.51           H  
ATOM   3365 HG22 ILE A 226       1.664   0.727   5.388  1.00 98.51           H  
ATOM   3366 HG23 ILE A 226       3.203   0.712   4.576  1.00 98.51           H  
ATOM   3367  CD1 ILE A 226       5.533  -0.231   5.373  1.00 98.51           C  
ATOM   3368 HD11 ILE A 226       5.414   0.661   4.758  1.00 98.51           H  
ATOM   3369 HD12 ILE A 226       5.140  -1.093   4.835  1.00 98.51           H  
ATOM   3370 HD13 ILE A 226       6.597  -0.368   5.567  1.00 98.51           H  
ATOM   3371  N   GLY A 227       0.724   1.701   7.996  1.00 97.86           N  
ATOM   3372  H   GLY A 227       1.443   2.406   7.926  1.00 97.86           H  
ATOM   3373  CA  GLY A 227      -0.670   2.133   7.858  1.00 97.86           C  
ATOM   3374  HA2 GLY A 227      -0.821   3.037   8.448  1.00 97.86           H  
ATOM   3375  HA3 GLY A 227      -1.342   1.360   8.231  1.00 97.86           H  
ATOM   3376  C   GLY A 227      -1.069   2.447   6.417  1.00 97.86           C  
ATOM   3377  O   GLY A 227      -0.363   2.134   5.468  1.00 97.86           O  
ATOM   3378  N   ASP A 228      -2.206   3.110   6.260  1.00 98.61           N  
ATOM   3379  H   ASP A 228      -2.710   3.451   7.066  1.00 98.61           H  
ATOM   3380  CA  ASP A 228      -2.767   3.520   4.971  1.00 98.61           C  
ATOM   3381  HA  ASP A 228      -2.777   2.666   4.295  1.00 98.61           H  
ATOM   3382  C   ASP A 228      -1.972   4.631   4.276  1.00 98.61           C  
ATOM   3383  CB  ASP A 228      -4.214   3.974   5.214  1.00 98.61           C  
ATOM   3384  HB2 ASP A 228      -4.775   3.131   5.618  1.00 98.61           H  
ATOM   3385  HB3 ASP A 228      -4.666   4.240   4.259  1.00 98.61           H  
ATOM   3386  O   ASP A 228      -1.981   4.716   3.052  1.00 98.61           O  
ATOM   3387  CG  ASP A 228      -4.319   5.158   6.189  1.00 98.61           C  
ATOM   3388  OD1 ASP A 228      -3.813   5.021   7.334  1.00 98.61           O  
ATOM   3389  OD2 ASP A 228      -4.877   6.195   5.786  1.00 98.61           O  
ATOM   3390  N   VAL A 229      -1.265   5.463   5.042  1.00 98.69           N  
ATOM   3391  H   VAL A 229      -1.371   5.348   6.040  1.00 98.69           H  
ATOM   3392  CA  VAL A 229      -0.585   6.674   4.557  1.00 98.69           C  
ATOM   3393  HA  VAL A 229      -1.359   7.362   4.215  1.00 98.69           H  
ATOM   3394  C   VAL A 229       0.313   6.438   3.334  1.00 98.69           C  
ATOM   3395  CB  VAL A 229       0.164   7.365   5.711  1.00 98.69           C  
ATOM   3396  HB  VAL A 229       0.806   6.653   6.230  1.00 98.69           H  
ATOM   3397  O   VAL A 229       0.053   7.076   2.310  1.00 98.69           O  
ATOM   3398  CG1 VAL A 229       1.034   8.535   5.240  1.00 98.69           C  
ATOM   3399 HG11 VAL A 229       0.448   9.215   4.621  1.00 98.69           H  
ATOM   3400 HG12 VAL A 229       1.875   8.161   4.656  1.00 98.69           H  
ATOM   3401 HG13 VAL A 229       1.436   9.075   6.097  1.00 98.69           H  
ATOM   3402  CG2 VAL A 229      -0.867   7.850   6.727  1.00 98.69           C  
ATOM   3403 HG21 VAL A 229      -1.637   8.427   6.215  1.00 98.69           H  
ATOM   3404 HG22 VAL A 229      -0.375   8.467   7.480  1.00 98.69           H  
ATOM   3405 HG23 VAL A 229      -1.341   7.002   7.222  1.00 98.69           H  
ATOM   3406  N   PRO A 230       1.324   5.544   3.381  1.00 98.93           N  
ATOM   3407  CA  PRO A 230       2.201   5.298   2.236  1.00 98.93           C  
ATOM   3408  HA  PRO A 230       2.455   6.243   1.756  1.00 98.93           H  
ATOM   3409  C   PRO A 230       1.581   4.369   1.177  1.00 98.93           C  
ATOM   3410  CB  PRO A 230       3.477   4.720   2.841  1.00 98.93           C  
ATOM   3411  HB2 PRO A 230       4.097   5.531   3.223  1.00 98.93           H  
ATOM   3412  HB3 PRO A 230       4.036   4.113   2.128  1.00 98.93           H  
ATOM   3413  O   PRO A 230       2.173   4.151   0.122  1.00 98.93           O  
ATOM   3414  CG  PRO A 230       2.933   3.897   4.000  1.00 98.93           C  
ATOM   3415  HG2 PRO A 230       2.534   2.955   3.623  1.00 98.93           H  
ATOM   3416  HG3 PRO A 230       3.689   3.729   4.767  1.00 98.93           H  
ATOM   3417  CD  PRO A 230       1.797   4.769   4.525  1.00 98.93           C  
ATOM   3418  HD2 PRO A 230       2.206   5.441   5.279  1.00 98.93           H  
ATOM   3419  HD3 PRO A 230       1.010   4.146   4.950  1.00 98.93           H  
ATOM   3420  N   VAL A 231       0.396   3.809   1.433  1.00 98.94           N  
ATOM   3421  H   VAL A 231      -0.100   4.095   2.265  1.00 98.94           H  
ATOM   3422  CA  VAL A 231      -0.316   2.925   0.506  1.00 98.94           C  
ATOM   3423  HA  VAL A 231       0.408   2.377  -0.097  1.00 98.94           H  
ATOM   3424  C   VAL A 231      -1.152   3.796  -0.435  1.00 98.94           C  
ATOM   3425  CB  VAL A 231      -1.147   1.884   1.286  1.00 98.94           C  
ATOM   3426  HB  VAL A 231      -1.843   2.401   1.947  1.00 98.94           H  
ATOM   3427  O   VAL A 231      -2.254   4.236  -0.099  1.00 98.94           O  
ATOM   3428  CG1 VAL A 231      -1.950   0.942   0.379  1.00 98.94           C  
ATOM   3429 HG11 VAL A 231      -2.521   1.501  -0.363  1.00 98.94           H  
ATOM   3430 HG12 VAL A 231      -1.285   0.238  -0.122  1.00 98.94           H  
ATOM   3431 HG13 VAL A 231      -2.652   0.371   0.986  1.00 98.94           H  
ATOM   3432  CG2 VAL A 231      -0.245   1.003   2.163  1.00 98.94           C  
ATOM   3433 HG21 VAL A 231       0.498   0.493   1.550  1.00 98.94           H  
ATOM   3434 HG22 VAL A 231       0.266   1.612   2.909  1.00 98.94           H  
ATOM   3435 HG23 VAL A 231      -0.846   0.262   2.690  1.00 98.94           H  
ATOM   3436  N   ILE A 232      -0.612   4.068  -1.626  1.00 98.96           N  
ATOM   3437  H   ILE A 232       0.330   3.747  -1.801  1.00 98.96           H  
ATOM   3438  CA  ILE A 232      -1.308   4.834  -2.670  1.00 98.96           C  
ATOM   3439  HA  ILE A 232      -1.517   5.828  -2.275  1.00 98.96           H  
ATOM   3440  C   ILE A 232      -2.652   4.175  -2.999  1.00 98.96           C  
ATOM   3441  CB  ILE A 232      -0.436   4.983  -3.934  1.00 98.96           C  
ATOM   3442  HB  ILE A 232      -0.213   3.977  -4.290  1.00 98.96           H  
ATOM   3443  O   ILE A 232      -2.734   2.970  -3.222  1.00 98.96           O  
ATOM   3444  CG1 ILE A 232       0.913   5.688  -3.654  1.00 98.96           C  
ATOM   3445 HG12 ILE A 232       1.472   5.756  -4.588  1.00 98.96           H  
ATOM   3446 HG13 ILE A 232       1.504   5.073  -2.976  1.00 98.96           H  
ATOM   3447  CG2 ILE A 232      -1.186   5.706  -5.068  1.00 98.96           C  
ATOM   3448 HG21 ILE A 232      -2.016   5.094  -5.421  1.00 98.96           H  
ATOM   3449 HG22 ILE A 232      -1.567   6.666  -4.721  1.00 98.96           H  
ATOM   3450 HG23 ILE A 232      -0.517   5.869  -5.913  1.00 98.96           H  
ATOM   3451  CD1 ILE A 232       0.807   7.098  -3.054  1.00 98.96           C  
ATOM   3452 HD11 ILE A 232       0.259   7.762  -3.722  1.00 98.96           H  
ATOM   3453 HD12 ILE A 232       0.312   7.065  -2.083  1.00 98.96           H  
ATOM   3454 HD13 ILE A 232       1.811   7.499  -2.911  1.00 98.96           H  
ATOM   3455  N   GLY A 233      -3.710   4.983  -3.006  1.00 98.95           N  
ATOM   3456  H   GLY A 233      -3.548   5.962  -2.816  1.00 98.95           H  
ATOM   3457  CA  GLY A 233      -5.093   4.534  -3.142  1.00 98.95           C  
ATOM   3458  HA2 GLY A 233      -5.124   3.631  -3.750  1.00 98.95           H  
ATOM   3459  HA3 GLY A 233      -5.660   5.314  -3.651  1.00 98.95           H  
ATOM   3460  C   GLY A 233      -5.793   4.229  -1.814  1.00 98.95           C  
ATOM   3461  O   GLY A 233      -7.016   4.295  -1.765  1.00 98.95           O  
ATOM   3462  N   ALA A 234      -5.072   3.980  -0.718  1.00 98.90           N  
ATOM   3463  H   ALA A 234      -4.065   3.946  -0.790  1.00 98.90           H  
ATOM   3464  CA  ALA A 234      -5.670   3.828   0.608  1.00 98.90           C  
ATOM   3465  HA  ALA A 234      -6.703   3.499   0.503  1.00 98.90           H  
ATOM   3466  C   ALA A 234      -5.709   5.165   1.356  1.00 98.90           C  
ATOM   3467  CB  ALA A 234      -4.938   2.733   1.383  1.00 98.90           C  
ATOM   3468  HB1 ALA A 234      -5.407   2.610   2.359  1.00 98.90           H  
ATOM   3469  HB2 ALA A 234      -4.989   1.796   0.827  1.00 98.90           H  
ATOM   3470  HB3 ALA A 234      -3.895   3.011   1.531  1.00 98.90           H  
ATOM   3471  O   ALA A 234      -6.785   5.744   1.505  1.00 98.90           O  
ATOM   3472  N   GLY A 235      -4.544   5.661   1.788  1.00 98.83           N  
ATOM   3473  H   GLY A 235      -3.704   5.116   1.659  1.00 98.83           H  
ATOM   3474  CA  GLY A 235      -4.438   6.892   2.574  1.00 98.83           C  
ATOM   3475  HA2 GLY A 235      -5.351   7.007   3.158  1.00 98.83           H  
ATOM   3476  HA3 GLY A 235      -3.607   6.797   3.273  1.00 98.83           H  
ATOM   3477  C   GLY A 235      -4.212   8.157   1.745  1.00 98.83           C  
ATOM   3478  O   GLY A 235      -4.497   9.263   2.203  1.00 98.83           O  
ATOM   3479  N   THR A 236      -3.712   8.001   0.515  1.00 98.97           N  
ATOM   3480  H   THR A 236      -3.503   7.061   0.210  1.00 98.97           H  
ATOM   3481  CA  THR A 236      -3.329   9.115  -0.366  1.00 98.97           C  
ATOM   3482  HA  THR A 236      -3.873  10.014  -0.076  1.00 98.97           H  
ATOM   3483  C   THR A 236      -3.661   8.784  -1.813  1.00 98.97           C  
ATOM   3484  CB  THR A 236      -1.821   9.402  -0.263  1.00 98.97           C  
ATOM   3485  HB  THR A 236      -1.258   8.592  -0.726  1.00 98.97           H  
ATOM   3486  O   THR A 236      -3.242   7.741  -2.317  1.00 98.97           O  
ATOM   3487  CG2 THR A 236      -1.437  10.723  -0.932  1.00 98.97           C  
ATOM   3488 HG21 THR A 236      -0.378  10.920  -0.767  1.00 98.97           H  
ATOM   3489 HG22 THR A 236      -1.615  10.671  -2.006  1.00 98.97           H  
ATOM   3490 HG23 THR A 236      -2.018  11.541  -0.505  1.00 98.97           H  
ATOM   3491  OG1 THR A 236      -1.430   9.496   1.086  1.00 98.97           O  
ATOM   3492  HG1 THR A 236      -1.065   8.646   1.343  1.00 98.97           H  
ATOM   3493  N   TYR A 237      -4.386   9.665  -2.503  1.00 98.98           N  
ATOM   3494  H   TYR A 237      -4.754  10.480  -2.034  1.00 98.98           H  
ATOM   3495  CA  TYR A 237      -4.628   9.531  -3.941  1.00 98.98           C  
ATOM   3496  HA  TYR A 237      -3.730   9.123  -4.405  1.00 98.98           H  
ATOM   3497  C   TYR A 237      -4.923  10.885  -4.591  1.00 98.98           C  
ATOM   3498  CB  TYR A 237      -5.790   8.555  -4.184  1.00 98.98           C  
ATOM   3499  HB2 TYR A 237      -5.625   7.643  -3.610  1.00 98.98           H  
ATOM   3500  HB3 TYR A 237      -6.716   9.008  -3.830  1.00 98.98           H  
ATOM   3501  O   TYR A 237      -5.579  11.726  -3.983  1.00 98.98           O  
ATOM   3502  CG  TYR A 237      -5.944   8.170  -5.638  1.00 98.98           C  
ATOM   3503  CD1 TYR A 237      -7.022   8.668  -6.393  1.00 98.98           C  
ATOM   3504  HD1 TYR A 237      -7.773   9.283  -5.920  1.00 98.98           H  
ATOM   3505  CD2 TYR A 237      -4.969   7.360  -6.250  1.00 98.98           C  
ATOM   3506  HD2 TYR A 237      -4.144   6.974  -5.669  1.00 98.98           H  
ATOM   3507  CE1 TYR A 237      -7.108   8.385  -7.769  1.00 98.98           C  
ATOM   3508  HE1 TYR A 237      -7.928   8.773  -8.355  1.00 98.98           H  
ATOM   3509  CE2 TYR A 237      -5.037   7.095  -7.630  1.00 98.98           C  
ATOM   3510  HE2 TYR A 237      -4.273   6.493  -8.099  1.00 98.98           H  
ATOM   3511  OH  TYR A 237      -6.122   7.418  -9.741  1.00 98.98           O  
ATOM   3512  HH  TYR A 237      -5.294   7.008 -10.003  1.00 98.98           H  
ATOM   3513  CZ  TYR A 237      -6.096   7.628  -8.396  1.00 98.98           C  
ATOM   3514  N   ALA A 238      -4.487  11.095  -5.833  1.00 98.97           N  
ATOM   3515  H   ALA A 238      -3.958  10.373  -6.300  1.00 98.97           H  
ATOM   3516  CA  ALA A 238      -4.868  12.260  -6.627  1.00 98.97           C  
ATOM   3517  HA  ALA A 238      -5.846  12.606  -6.292  1.00 98.97           H  
ATOM   3518  C   ALA A 238      -5.016  11.898  -8.104  1.00 98.97           C  
ATOM   3519  CB  ALA A 238      -3.856  13.393  -6.420  1.00 98.97           C  
ATOM   3520  HB1 ALA A 238      -3.797  13.646  -5.361  1.00 98.97           H  
ATOM   3521  HB2 ALA A 238      -2.873  13.083  -6.772  1.00 98.97           H  
ATOM   3522  HB3 ALA A 238      -4.168  14.276  -6.978  1.00 98.97           H  
ATOM   3523  O   ALA A 238      -4.203  11.158  -8.658  1.00 98.97           O  
ATOM   3524  N   ASN A 239      -6.056  12.434  -8.743  1.00 98.93           N  
ATOM   3525  H   ASN A 239      -6.742  12.943  -8.203  1.00 98.93           H  
ATOM   3526  CA  ASN A 239      -6.307  12.263 -10.169  1.00 98.93           C  
ATOM   3527  HA  ASN A 239      -5.359  12.227 -10.706  1.00 98.93           H  
ATOM   3528  C   ASN A 239      -7.131  13.437 -10.714  1.00 98.93           C  
ATOM   3529  CB  ASN A 239      -7.022  10.913 -10.349  1.00 98.93           C  
ATOM   3530  HB2 ASN A 239      -8.007  10.945  -9.882  1.00 98.93           H  
ATOM   3531  HB3 ASN A 239      -6.428  10.147  -9.851  1.00 98.93           H  
ATOM   3532  O   ASN A 239      -8.255  13.659 -10.263  1.00 98.93           O  
ATOM   3533  CG  ASN A 239      -7.182  10.497 -11.795  1.00 98.93           C  
ATOM   3534  ND2 ASN A 239      -7.257   9.213 -12.045  1.00 98.93           N  
ATOM   3535 HD21 ASN A 239      -7.412   8.947 -13.007  1.00 98.93           H  
ATOM   3536 HD22 ASN A 239      -7.167   8.554 -11.286  1.00 98.93           H  
ATOM   3537  OD1 ASN A 239      -7.239  11.300 -12.711  1.00 98.93           O  
ATOM   3538  N   ASN A 240      -6.616  14.145 -11.724  1.00 98.68           N  
ATOM   3539  H   ASN A 240      -5.687  13.913 -12.046  1.00 98.68           H  
ATOM   3540  CA  ASN A 240      -7.303  15.262 -12.390  1.00 98.68           C  
ATOM   3541  HA  ASN A 240      -7.508  16.047 -11.662  1.00 98.68           H  
ATOM   3542  C   ASN A 240      -8.662  14.871 -13.002  1.00 98.68           C  
ATOM   3543  CB  ASN A 240      -6.377  15.861 -13.465  1.00 98.68           C  
ATOM   3544  HB2 ASN A 240      -6.983  16.452 -14.152  1.00 98.68           H  
ATOM   3545  HB3 ASN A 240      -5.895  15.065 -14.034  1.00 98.68           H  
ATOM   3546  O   ASN A 240      -9.506  15.736 -13.242  1.00 98.68           O  
ATOM   3547  CG  ASN A 240      -5.309  16.790 -12.914  1.00 98.68           C  
ATOM   3548  ND2 ASN A 240      -4.646  17.509 -13.792  1.00 98.68           N  
ATOM   3549 HD21 ASN A 240      -4.860  17.451 -14.778  1.00 98.68           H  
ATOM   3550 HD22 ASN A 240      -3.949  18.166 -13.473  1.00 98.68           H  
ATOM   3551  OD1 ASN A 240      -5.071  16.884 -11.721  1.00 98.68           O  
ATOM   3552  N   ALA A 241      -8.897  13.580 -13.256  1.00 97.97           N  
ATOM   3553  H   ALA A 241      -8.166  12.909 -13.066  1.00 97.97           H  
ATOM   3554  CA  ALA A 241     -10.179  13.068 -13.728  1.00 97.97           C  
ATOM   3555  HA  ALA A 241     -10.553  13.741 -14.500  1.00 97.97           H  
ATOM   3556  C   ALA A 241     -11.261  12.998 -12.634  1.00 97.97           C  
ATOM   3557  CB  ALA A 241      -9.951  11.697 -14.375  1.00 97.97           C  
ATOM   3558  HB1 ALA A 241      -9.162  11.758 -15.124  1.00 97.97           H  
ATOM   3559  HB2 ALA A 241     -10.872  11.362 -14.852  1.00 97.97           H  
ATOM   3560  HB3 ALA A 241      -9.674  10.967 -13.614  1.00 97.97           H  
ATOM   3561  O   ALA A 241     -12.433  12.865 -12.975  1.00 97.97           O  
ATOM   3562  N   ALA A 242     -10.897  13.100 -11.351  1.00 98.59           N  
ATOM   3563  H   ALA A 242      -9.924  13.265 -11.135  1.00 98.59           H  
ATOM   3564  CA  ALA A 242     -11.826  12.983 -10.228  1.00 98.59           C  
ATOM   3565  HA  ALA A 242     -12.833  13.227 -10.568  1.00 98.59           H  
ATOM   3566  C   ALA A 242     -11.510  13.977  -9.104  1.00 98.59           C  
ATOM   3567  CB  ALA A 242     -11.842  11.525  -9.751  1.00 98.59           C  
ATOM   3568  HB1 ALA A 242     -10.833  11.168  -9.548  1.00 98.59           H  
ATOM   3569  HB2 ALA A 242     -12.453  11.432  -8.854  1.00 98.59           H  
ATOM   3570  HB3 ALA A 242     -12.290  10.922 -10.542  1.00 98.59           H  
ATOM   3571  O   ALA A 242     -12.068  15.076  -9.067  1.00 98.59           O  
ATOM   3572  N   CYS A 243     -10.632  13.583  -8.183  1.00 98.92           N  
ATOM   3573  H   CYS A 243     -10.169  12.694  -8.307  1.00 98.92           H  
ATOM   3574  CA  CYS A 243     -10.334  14.310  -6.959  1.00 98.92           C  
ATOM   3575  HA  CYS A 243     -10.383  15.380  -7.160  1.00 98.92           H  
ATOM   3576  C   CYS A 243      -8.926  13.999  -6.433  1.00 98.92           C  
ATOM   3577  CB  CYS A 243     -11.405  13.978  -5.908  1.00 98.92           C  
ATOM   3578  HB2 CYS A 243     -11.210  14.540  -4.994  1.00 98.92           H  
ATOM   3579  HB3 CYS A 243     -12.382  14.277  -6.286  1.00 98.92           H  
ATOM   3580  O   CYS A 243      -8.287  13.020  -6.828  1.00 98.92           O  
ATOM   3581  SG  CYS A 243     -11.425  12.200  -5.529  1.00 98.92           S  
ATOM   3582  HG  CYS A 243     -10.151  12.091  -5.140  1.00 98.92           H  
ATOM   3583  N   ALA A 244      -8.471  14.826  -5.497  1.00 98.97           N  
ATOM   3584  H   ALA A 244      -9.045  15.625  -5.268  1.00 98.97           H  
ATOM   3585  CA  ALA A 244      -7.401  14.517  -4.557  1.00 98.97           C  
ATOM   3586  HA  ALA A 244      -6.845  13.643  -4.896  1.00 98.97           H  
ATOM   3587  C   ALA A 244      -8.004  14.175  -3.192  1.00 98.97           C  
ATOM   3588  CB  ALA A 244      -6.439  15.704  -4.492  1.00 98.97           C  
ATOM   3589  HB1 ALA A 244      -6.993  16.640  -4.417  1.00 98.97           H  
ATOM   3590  HB2 ALA A 244      -5.814  15.722  -5.385  1.00 98.97           H  
ATOM   3591  HB3 ALA A 244      -5.796  15.610  -3.618  1.00 98.97           H  
ATOM   3592  O   ALA A 244      -8.929  14.858  -2.759  1.00 98.97           O  
ATOM   3593  N   ILE A 245      -7.484  13.139  -2.530  1.00 98.98           N  
ATOM   3594  H   ILE A 245      -6.715  12.647  -2.962  1.00 98.98           H  
ATOM   3595  CA  ILE A 245      -7.923  12.637  -1.224  1.00 98.98           C  
ATOM   3596  HA  ILE A 245      -8.550  13.394  -0.752  1.00 98.98           H  
ATOM   3597  C   ILE A 245      -6.710  12.396  -0.321  1.00 98.98           C  
ATOM   3598  CB  ILE A 245      -8.750  11.335  -1.358  1.00 98.98           C  
ATOM   3599  HB  ILE A 245      -8.111  10.585  -1.824  1.00 98.98           H  
ATOM   3600  O   ILE A 245      -5.734  11.761  -0.728  1.00 98.98           O  
ATOM   3601  CG1 ILE A 245      -9.993  11.472  -2.259  1.00 98.98           C  
ATOM   3602 HG12 ILE A 245     -10.433  10.485  -2.400  1.00 98.98           H  
ATOM   3603 HG13 ILE A 245      -9.680  11.823  -3.243  1.00 98.98           H  
ATOM   3604  CG2 ILE A 245      -9.169  10.811   0.030  1.00 98.98           C  
ATOM   3605 HG21 ILE A 245      -9.606  11.619   0.616  1.00 98.98           H  
ATOM   3606 HG22 ILE A 245      -8.306  10.411   0.564  1.00 98.98           H  
ATOM   3607 HG23 ILE A 245      -9.906  10.014  -0.071  1.00 98.98           H  
ATOM   3608  CD1 ILE A 245     -11.083  12.407  -1.726  1.00 98.98           C  
ATOM   3609 HD11 ILE A 245     -11.862  12.499  -2.482  1.00 98.98           H  
ATOM   3610 HD12 ILE A 245     -11.522  12.005  -0.814  1.00 98.98           H  
ATOM   3611 HD13 ILE A 245     -10.666  13.394  -1.526  1.00 98.98           H  
ATOM   3612  N   SER A 246      -6.820  12.853   0.925  1.00 98.97           N  
ATOM   3613  H   SER A 246      -7.669  13.341   1.172  1.00 98.97           H  
ATOM   3614  CA  SER A 246      -5.906  12.526   2.021  1.00 98.97           C  
ATOM   3615  HA  SER A 246      -5.247  11.714   1.716  1.00 98.97           H  
ATOM   3616  C   SER A 246      -6.713  12.056   3.232  1.00 98.97           C  
ATOM   3617  CB  SER A 246      -5.034  13.733   2.355  1.00 98.97           C  
ATOM   3618  HB2 SER A 246      -5.665  14.564   2.668  1.00 98.97           H  
ATOM   3619  HB3 SER A 246      -4.466  14.032   1.473  1.00 98.97           H  
ATOM   3620  O   SER A 246      -7.774  12.617   3.534  1.00 98.97           O  
ATOM   3621  OG  SER A 246      -4.145  13.419   3.395  1.00 98.97           O  
ATOM   3622  HG  SER A 246      -3.463  12.831   3.062  1.00 98.97           H  
ATOM   3623  N   ALA A 247      -6.254  10.983   3.872  1.00 98.79           N  
ATOM   3624  H   ALA A 247      -5.381  10.579   3.566  1.00 98.79           H  
ATOM   3625  CA  ALA A 247      -7.018  10.246   4.867  1.00 98.79           C  
ATOM   3626  HA  ALA A 247      -8.001  10.702   4.978  1.00 98.79           H  
ATOM   3627  C   ALA A 247      -6.375  10.224   6.258  1.00 98.79           C  
ATOM   3628  CB  ALA A 247      -7.214   8.825   4.353  1.00 98.79           C  
ATOM   3629  HB1 ALA A 247      -6.256   8.308   4.407  1.00 98.79           H  
ATOM   3630  HB2 ALA A 247      -7.591   8.824   3.330  1.00 98.79           H  
ATOM   3631  HB3 ALA A 247      -7.910   8.308   5.012  1.00 98.79           H  
ATOM   3632  O   ALA A 247      -5.165  10.374   6.443  1.00 98.79           O  
ATOM   3633  N   THR A 248      -7.211   9.979   7.266  1.00 97.87           N  
ATOM   3634  H   THR A 248      -8.198   9.912   7.064  1.00 97.87           H  
ATOM   3635  CA  THR A 248      -6.772   9.767   8.644  1.00 97.87           C  
ATOM   3636  HA  THR A 248      -5.816   9.244   8.618  1.00 97.87           H  
ATOM   3637  C   THR A 248      -7.760   8.886   9.405  1.00 97.87           C  
ATOM   3638  CB  THR A 248      -6.537  11.125   9.320  1.00 97.87           C  
ATOM   3639  HB  THR A 248      -5.741  11.615   8.758  1.00 97.87           H  
ATOM   3640  O   THR A 248      -8.931   9.230   9.556  1.00 97.87           O  
ATOM   3641  CG2 THR A 248      -7.724  12.092   9.330  1.00 97.87           C  
ATOM   3642 HG21 THR A 248      -8.572  11.656   9.858  1.00 97.87           H  
ATOM   3643 HG22 THR A 248      -8.028  12.310   8.306  1.00 97.87           H  
ATOM   3644 HG23 THR A 248      -7.438  13.032   9.802  1.00 97.87           H  
ATOM   3645  OG1 THR A 248      -6.044  10.974  10.634  1.00 97.87           O  
ATOM   3646  HG1 THR A 248      -5.333  11.616  10.682  1.00 97.87           H  
ATOM   3647  N   GLY A 249      -7.308   7.733   9.902  1.00 95.87           N  
ATOM   3648  H   GLY A 249      -6.370   7.429   9.682  1.00 95.87           H  
ATOM   3649  CA  GLY A 249      -8.183   6.788  10.596  1.00 95.87           C  
ATOM   3650  HA2 GLY A 249      -9.047   6.592   9.961  1.00 95.87           H  
ATOM   3651  HA3 GLY A 249      -8.547   7.226  11.525  1.00 95.87           H  
ATOM   3652  C   GLY A 249      -7.527   5.448  10.912  1.00 95.87           C  
ATOM   3653  O   GLY A 249      -6.301   5.354  11.027  1.00 95.87           O  
ATOM   3654  N   ASP A 250      -8.347   4.413  11.101  1.00 94.98           N  
ATOM   3655  H   ASP A 250      -9.341   4.589  11.085  1.00 94.98           H  
ATOM   3656  CA  ASP A 250      -7.897   3.034  11.319  1.00 94.98           C  
ATOM   3657  HA  ASP A 250      -7.145   3.004  12.107  1.00 94.98           H  
ATOM   3658  C   ASP A 250      -7.251   2.493  10.037  1.00 94.98           C  
ATOM   3659  CB  ASP A 250      -9.063   2.126  11.737  1.00 94.98           C  
ATOM   3660  HB2 ASP A 250      -8.715   1.098  11.636  1.00 94.98           H  
ATOM   3661  HB3 ASP A 250      -9.885   2.290  11.040  1.00 94.98           H  
ATOM   3662  O   ASP A 250      -7.920   1.897   9.190  1.00 94.98           O  
ATOM   3663  CG  ASP A 250      -9.585   2.263  13.171  1.00 94.98           C  
ATOM   3664  OD1 ASP A 250      -8.822   2.000  14.135  1.00 94.98           O  
ATOM   3665  OD2 ASP A 250     -10.787   2.570  13.316  1.00 94.98           O  
ATOM   3666  N   GLY A 251      -5.940   2.713   9.897  1.00 96.85           N  
ATOM   3667  H   GLY A 251      -5.539   3.374  10.547  1.00 96.85           H  
ATOM   3668  CA  GLY A 251      -5.200   2.443   8.661  1.00 96.85           C  
ATOM   3669  HA2 GLY A 251      -4.131   2.538   8.851  1.00 96.85           H  
ATOM   3670  HA3 GLY A 251      -5.481   3.196   7.926  1.00 96.85           H  
ATOM   3671  C   GLY A 251      -5.457   1.063   8.050  1.00 96.85           C  
ATOM   3672  O   GLY A 251      -5.569   0.943   6.838  1.00 96.85           O  
ATOM   3673  N   GLU A 252      -5.655   0.028   8.863  1.00 97.48           N  
ATOM   3674  H   GLU A 252      -5.550   0.162   9.858  1.00 97.48           H  
ATOM   3675  CA  GLU A 252      -6.023  -1.308   8.397  1.00 97.48           C  
ATOM   3676  HA  GLU A 252      -5.236  -1.693   7.750  1.00 97.48           H  
ATOM   3677  C   GLU A 252      -7.322  -1.333   7.577  1.00 97.48           C  
ATOM   3678  CB  GLU A 252      -6.169  -2.231   9.611  1.00 97.48           C  
ATOM   3679  HB2 GLU A 252      -6.816  -1.778  10.362  1.00 97.48           H  
ATOM   3680  HB3 GLU A 252      -6.649  -3.150   9.276  1.00 97.48           H  
ATOM   3681  O   GLU A 252      -7.354  -1.917   6.494  1.00 97.48           O  
ATOM   3682  CG  GLU A 252      -4.821  -2.618  10.228  1.00 97.48           C  
ATOM   3683  HG2 GLU A 252      -5.024  -3.498  10.838  1.00 97.48           H  
ATOM   3684  HG3 GLU A 252      -4.146  -2.922   9.428  1.00 97.48           H  
ATOM   3685  CD  GLU A 252      -4.119  -1.558  11.098  1.00 97.48           C  
ATOM   3686  OE1 GLU A 252      -2.915  -1.732  11.409  1.00 97.48           O  
ATOM   3687  OE2 GLU A 252      -4.693  -0.491  11.411  1.00 97.48           O  
ATOM   3688  N   TYR A 253      -8.388  -0.680   8.044  1.00 98.07           N  
ATOM   3689  H   TYR A 253      -8.282  -0.107   8.869  1.00 98.07           H  
ATOM   3690  CA  TYR A 253      -9.649  -0.608   7.300  1.00 98.07           C  
ATOM   3691  HA  TYR A 253      -9.890  -1.602   6.924  1.00 98.07           H  
ATOM   3692  C   TYR A 253      -9.544   0.317   6.086  1.00 98.07           C  
ATOM   3693  CB  TYR A 253     -10.792  -0.163   8.216  1.00 98.07           C  
ATOM   3694  HB2 TYR A 253     -10.557   0.819   8.629  1.00 98.07           H  
ATOM   3695  HB3 TYR A 253     -11.694  -0.060   7.613  1.00 98.07           H  
ATOM   3696  O   TYR A 253     -10.186   0.050   5.067  1.00 98.07           O  
ATOM   3697  CG  TYR A 253     -11.108  -1.129   9.338  1.00 98.07           C  
ATOM   3698  CD1 TYR A 253     -11.670  -2.387   9.058  1.00 98.07           C  
ATOM   3699  HD1 TYR A 253     -11.887  -2.668   8.038  1.00 98.07           H  
ATOM   3700  CD2 TYR A 253     -10.896  -0.748  10.672  1.00 98.07           C  
ATOM   3701  HD2 TYR A 253     -10.531   0.245  10.888  1.00 98.07           H  
ATOM   3702  CE1 TYR A 253     -12.007  -3.254  10.114  1.00 98.07           C  
ATOM   3703  HE1 TYR A 253     -12.525  -4.182   9.924  1.00 98.07           H  
ATOM   3704  CE2 TYR A 253     -11.210  -1.615  11.731  1.00 98.07           C  
ATOM   3705  HE2 TYR A 253     -11.061  -1.293  12.751  1.00 98.07           H  
ATOM   3706  OH  TYR A 253     -12.075  -3.728  12.461  1.00 98.07           O  
ATOM   3707  HH  TYR A 253     -12.002  -3.282  13.308  1.00 98.07           H  
ATOM   3708  CZ  TYR A 253     -11.764  -2.879  11.449  1.00 98.07           C  
ATOM   3709  N   PHE A 254      -8.707   1.357   6.163  1.00 98.36           N  
ATOM   3710  H   PHE A 254      -8.212   1.514   7.030  1.00 98.36           H  
ATOM   3711  CA  PHE A 254      -8.444   2.252   5.035  1.00 98.36           C  
ATOM   3712  HA  PHE A 254      -9.408   2.557   4.629  1.00 98.36           H  
ATOM   3713  C   PHE A 254      -7.690   1.541   3.902  1.00 98.36           C  
ATOM   3714  CB  PHE A 254      -7.725   3.525   5.503  1.00 98.36           C  
ATOM   3715  HB2 PHE A 254      -6.965   3.262   6.238  1.00 98.36           H  
ATOM   3716  HB3 PHE A 254      -7.216   3.967   4.647  1.00 98.36           H  
ATOM   3717  O   PHE A 254      -8.045   1.726   2.737  1.00 98.36           O  
ATOM   3718  CG  PHE A 254      -8.638   4.578   6.104  1.00 98.36           C  
ATOM   3719  CD1 PHE A 254      -8.871   5.791   5.429  1.00 98.36           C  
ATOM   3720  HD1 PHE A 254      -8.390   5.982   4.481  1.00 98.36           H  
ATOM   3721  CD2 PHE A 254      -9.265   4.355   7.342  1.00 98.36           C  
ATOM   3722  HD2 PHE A 254      -9.113   3.424   7.869  1.00 98.36           H  
ATOM   3723  CE1 PHE A 254      -9.734   6.756   5.985  1.00 98.36           C  
ATOM   3724  HE1 PHE A 254      -9.938   7.677   5.457  1.00 98.36           H  
ATOM   3725  CE2 PHE A 254     -10.089   5.333   7.913  1.00 98.36           C  
ATOM   3726  HE2 PHE A 254     -10.538   5.154   8.879  1.00 98.36           H  
ATOM   3727  CZ  PHE A 254     -10.333   6.535   7.232  1.00 98.36           C  
ATOM   3728  HZ  PHE A 254     -10.984   7.284   7.659  1.00 98.36           H  
ATOM   3729  N   ILE A 255      -6.730   0.665   4.234  1.00 98.87           N  
ATOM   3730  H   ILE A 255      -6.452   0.620   5.204  1.00 98.87           H  
ATOM   3731  CA  ILE A 255      -6.042  -0.220   3.278  1.00 98.87           C  
ATOM   3732  HA  ILE A 255      -5.650   0.377   2.455  1.00 98.87           H  
ATOM   3733  C   ILE A 255      -7.031  -1.211   2.662  1.00 98.87           C  
ATOM   3734  CB  ILE A 255      -4.851  -0.955   3.942  1.00 98.87           C  
ATOM   3735  HB  ILE A 255      -5.215  -1.481   4.825  1.00 98.87           H  
ATOM   3736  O   ILE A 255      -7.173  -1.265   1.444  1.00 98.87           O  
ATOM   3737  CG1 ILE A 255      -3.731   0.017   4.366  1.00 98.87           C  
ATOM   3738 HG12 ILE A 255      -3.178   0.349   3.487  1.00 98.87           H  
ATOM   3739 HG13 ILE A 255      -4.163   0.905   4.827  1.00 98.87           H  
ATOM   3740  CG2 ILE A 255      -4.253  -1.984   2.966  1.00 98.87           C  
ATOM   3741 HG21 ILE A 255      -3.365  -2.460   3.385  1.00 98.87           H  
ATOM   3742 HG22 ILE A 255      -3.972  -1.486   2.038  1.00 98.87           H  
ATOM   3743 HG23 ILE A 255      -4.971  -2.775   2.748  1.00 98.87           H  
ATOM   3744  CD1 ILE A 255      -2.758  -0.615   5.373  1.00 98.87           C  
ATOM   3745 HD11 ILE A 255      -3.304  -0.963   6.249  1.00 98.87           H  
ATOM   3746 HD12 ILE A 255      -2.026   0.127   5.691  1.00 98.87           H  
ATOM   3747 HD13 ILE A 255      -2.214  -1.449   4.928  1.00 98.87           H  
ATOM   3748  N   ARG A 256      -7.755  -1.970   3.493  1.00 98.82           N  
ATOM   3749  H   ARG A 256      -7.590  -1.865   4.484  1.00 98.82           H  
ATOM   3750  CA  ARG A 256      -8.700  -3.012   3.042  1.00 98.82           C  
ATOM   3751  HA  ARG A 256      -8.172  -3.771   2.465  1.00 98.82           H  
ATOM   3752  C   ARG A 256      -9.801  -2.471   2.129  1.00 98.82           C  
ATOM   3753  CB  ARG A 256      -9.337  -3.652   4.279  1.00 98.82           C  
ATOM   3754  HB2 ARG A 256     -10.199  -4.241   3.966  1.00 98.82           H  
ATOM   3755  HB3 ARG A 256      -9.694  -2.863   4.940  1.00 98.82           H  
ATOM   3756  O   ARG A 256     -10.235  -3.148   1.200  1.00 98.82           O  
ATOM   3757  CG  ARG A 256      -8.354  -4.559   5.037  1.00 98.82           C  
ATOM   3758  HG2 ARG A 256      -8.195  -5.479   4.475  1.00 98.82           H  
ATOM   3759  HG3 ARG A 256      -7.387  -4.062   5.127  1.00 98.82           H  
ATOM   3760  CD  ARG A 256      -8.876  -4.888   6.440  1.00 98.82           C  
ATOM   3761  HD2 ARG A 256      -8.965  -3.962   7.009  1.00 98.82           H  
ATOM   3762  HD3 ARG A 256      -8.152  -5.534   6.936  1.00 98.82           H  
ATOM   3763  NE  ARG A 256     -10.182  -5.570   6.378  1.00 98.82           N  
ATOM   3764  HE  ARG A 256     -10.456  -5.901   5.464  1.00 98.82           H  
ATOM   3765  NH1 ARG A 256     -10.633  -5.584   8.610  1.00 98.82           N  
ATOM   3766 HH11 ARG A 256      -9.749  -5.121   8.765  1.00 98.82           H  
ATOM   3767 HH12 ARG A 256     -11.209  -5.860   9.392  1.00 98.82           H  
ATOM   3768  NH2 ARG A 256     -12.066  -6.560   7.208  1.00 98.82           N  
ATOM   3769 HH21 ARG A 256     -12.656  -6.804   7.991  1.00 98.82           H  
ATOM   3770 HH22 ARG A 256     -12.345  -6.900   6.299  1.00 98.82           H  
ATOM   3771  CZ  ARG A 256     -10.956  -5.902   7.390  1.00 98.82           C  
ATOM   3772  N   SER A 257     -10.253  -1.249   2.398  1.00 98.58           N  
ATOM   3773  H   SER A 257      -9.876  -0.774   3.206  1.00 98.58           H  
ATOM   3774  CA  SER A 257     -11.309  -0.589   1.627  1.00 98.58           C  
ATOM   3775  HA  SER A 257     -12.001  -1.342   1.251  1.00 98.58           H  
ATOM   3776  C   SER A 257     -10.794   0.204   0.432  1.00 98.58           C  
ATOM   3777  CB  SER A 257     -12.092   0.367   2.518  1.00 98.58           C  
ATOM   3778  HB2 SER A 257     -12.911   0.818   1.959  1.00 98.58           H  
ATOM   3779  HB3 SER A 257     -11.422   1.152   2.871  1.00 98.58           H  
ATOM   3780  O   SER A 257     -11.628   0.642  -0.361  1.00 98.58           O  
ATOM   3781  OG  SER A 257     -12.599  -0.311   3.632  1.00 98.58           O  
ATOM   3782  HG  SER A 257     -11.915  -0.291   4.305  1.00 98.58           H  
ATOM   3783  N   VAL A 258      -9.472   0.402   0.337  1.00 98.85           N  
ATOM   3784  H   VAL A 258      -8.871  -0.062   1.003  1.00 98.85           H  
ATOM   3785  CA  VAL A 258      -8.794   1.254  -0.651  1.00 98.85           C  
ATOM   3786  HA  VAL A 258      -7.775   1.399  -0.291  1.00 98.85           H  
ATOM   3787  C   VAL A 258      -9.439   2.651  -0.692  1.00 98.85           C  
ATOM   3788  CB  VAL A 258      -8.685   0.542  -2.020  1.00 98.85           C  
ATOM   3789  HB  VAL A 258      -9.641   0.599  -2.540  1.00 98.85           H  
ATOM   3790  O   VAL A 258      -9.868   3.128  -1.737  1.00 98.85           O  
ATOM   3791  CG1 VAL A 258      -7.598   1.174  -2.892  1.00 98.85           C  
ATOM   3792 HG11 VAL A 258      -7.624   0.724  -3.884  1.00 98.85           H  
ATOM   3793 HG12 VAL A 258      -7.775   2.245  -2.987  1.00 98.85           H  
ATOM   3794 HG13 VAL A 258      -6.615   1.017  -2.447  1.00 98.85           H  
ATOM   3795  CG2 VAL A 258      -8.291  -0.939  -1.878  1.00 98.85           C  
ATOM   3796 HG21 VAL A 258      -7.397  -1.029  -1.260  1.00 98.85           H  
ATOM   3797 HG22 VAL A 258      -8.077  -1.367  -2.857  1.00 98.85           H  
ATOM   3798 HG23 VAL A 258      -9.103  -1.507  -1.424  1.00 98.85           H  
ATOM   3799  N   VAL A 259      -9.601   3.270   0.487  1.00 98.84           N  
ATOM   3800  H   VAL A 259      -9.171   2.832   1.290  1.00 98.84           H  
ATOM   3801  CA  VAL A 259     -10.521   4.407   0.725  1.00 98.84           C  
ATOM   3802  HA  VAL A 259     -11.542   4.054   0.580  1.00 98.84           H  
ATOM   3803  C   VAL A 259     -10.340   5.563  -0.254  1.00 98.84           C  
ATOM   3804  CB  VAL A 259     -10.389   4.928   2.174  1.00 98.84           C  
ATOM   3805  HB  VAL A 259      -9.332   4.983   2.438  1.00 98.84           H  
ATOM   3806  O   VAL A 259     -11.318   5.996  -0.865  1.00 98.84           O  
ATOM   3807  CG1 VAL A 259     -11.011   6.308   2.420  1.00 98.84           C  
ATOM   3808 HG11 VAL A 259     -12.045   6.330   2.074  1.00 98.84           H  
ATOM   3809 HG12 VAL A 259     -10.982   6.537   3.485  1.00 98.84           H  
ATOM   3810 HG13 VAL A 259     -10.441   7.081   1.904  1.00 98.84           H  
ATOM   3811  CG2 VAL A 259     -11.077   3.950   3.122  1.00 98.84           C  
ATOM   3812 HG21 VAL A 259     -12.138   3.873   2.885  1.00 98.84           H  
ATOM   3813 HG22 VAL A 259     -10.601   2.977   3.002  1.00 98.84           H  
ATOM   3814 HG23 VAL A 259     -10.963   4.282   4.155  1.00 98.84           H  
ATOM   3815  N   ALA A 260      -9.119   6.079  -0.400  1.00 98.96           N  
ATOM   3816  H   ALA A 260      -8.349   5.690   0.126  1.00 98.96           H  
ATOM   3817  CA  ALA A 260      -8.867   7.253  -1.228  1.00 98.96           C  
ATOM   3818  HA  ALA A 260      -9.519   8.056  -0.886  1.00 98.96           H  
ATOM   3819  C   ALA A 260      -9.212   7.002  -2.706  1.00 98.96           C  
ATOM   3820  CB  ALA A 260      -7.410   7.686  -1.023  1.00 98.96           C  
ATOM   3821  HB1 ALA A 260      -6.727   6.891  -1.323  1.00 98.96           H  
ATOM   3822  HB2 ALA A 260      -7.241   7.927   0.026  1.00 98.96           H  
ATOM   3823  HB3 ALA A 260      -7.199   8.575  -1.617  1.00 98.96           H  
ATOM   3824  O   ALA A 260      -9.825   7.852  -3.356  1.00 98.96           O  
ATOM   3825  N   TYR A 261      -8.877   5.820  -3.224  1.00 98.96           N  
ATOM   3826  H   TYR A 261      -8.429   5.140  -2.625  1.00 98.96           H  
ATOM   3827  CA  TYR A 261      -9.220   5.433  -4.585  1.00 98.96           C  
ATOM   3828  HA  TYR A 261      -9.012   6.275  -5.245  1.00 98.96           H  
ATOM   3829  C   TYR A 261     -10.698   5.082  -4.730  1.00 98.96           C  
ATOM   3830  CB  TYR A 261      -8.371   4.251  -5.042  1.00 98.96           C  
ATOM   3831  HB2 TYR A 261      -7.330   4.414  -4.761  1.00 98.96           H  
ATOM   3832  HB3 TYR A 261      -8.729   3.347  -4.550  1.00 98.96           H  
ATOM   3833  O   TYR A 261     -11.277   5.386  -5.762  1.00 98.96           O  
ATOM   3834  CG  TYR A 261      -8.437   4.051  -6.536  1.00 98.96           C  
ATOM   3835  CD1 TYR A 261      -9.377   3.173  -7.097  1.00 98.96           C  
ATOM   3836  HD1 TYR A 261     -10.079   2.684  -6.438  1.00 98.96           H  
ATOM   3837  CD2 TYR A 261      -7.592   4.796  -7.366  1.00 98.96           C  
ATOM   3838  HD2 TYR A 261      -6.883   5.474  -6.915  1.00 98.96           H  
ATOM   3839  CE1 TYR A 261      -9.455   3.007  -8.494  1.00 98.96           C  
ATOM   3840  HE1 TYR A 261     -10.193   2.358  -8.940  1.00 98.96           H  
ATOM   3841  CE2 TYR A 261      -7.669   4.648  -8.758  1.00 98.96           C  
ATOM   3842  HE2 TYR A 261      -6.997   5.195  -9.403  1.00 98.96           H  
ATOM   3843  OH  TYR A 261      -8.713   3.738 -10.670  1.00 98.96           O  
ATOM   3844  HH  TYR A 261      -8.245   4.493 -11.035  1.00 98.96           H  
ATOM   3845  CZ  TYR A 261      -8.604   3.764  -9.322  1.00 98.96           C  
ATOM   3846  N   ASP A 262     -11.335   4.479  -3.723  1.00 98.95           N  
ATOM   3847  H   ASP A 262     -10.805   4.197  -2.911  1.00 98.95           H  
ATOM   3848  CA  ASP A 262     -12.758   4.139  -3.781  1.00 98.95           C  
ATOM   3849  HA  ASP A 262     -12.914   3.499  -4.650  1.00 98.95           H  
ATOM   3850  C   ASP A 262     -13.629   5.386  -3.963  1.00 98.95           C  
ATOM   3851  CB  ASP A 262     -13.172   3.372  -2.516  1.00 98.95           C  
ATOM   3852  HB2 ASP A 262     -13.186   4.046  -1.659  1.00 98.95           H  
ATOM   3853  HB3 ASP A 262     -12.445   2.584  -2.323  1.00 98.95           H  
ATOM   3854  O   ASP A 262     -14.558   5.386  -4.769  1.00 98.95           O  
ATOM   3855  CG  ASP A 262     -14.542   2.714  -2.680  1.00 98.95           C  
ATOM   3856  OD1 ASP A 262     -14.830   2.215  -3.789  1.00 98.95           O  
ATOM   3857  OD2 ASP A 262     -15.276   2.518  -1.685  1.00 98.95           O  
ATOM   3858  N   ILE A 263     -13.278   6.480  -3.279  1.00 98.95           N  
ATOM   3859  H   ILE A 263     -12.506   6.405  -2.632  1.00 98.95           H  
ATOM   3860  CA  ILE A 263     -13.926   7.784  -3.467  1.00 98.95           C  
ATOM   3861  HA  ILE A 263     -14.997   7.663  -3.310  1.00 98.95           H  
ATOM   3862  C   ILE A 263     -13.736   8.264  -4.911  1.00 98.95           C  
ATOM   3863  CB  ILE A 263     -13.397   8.805  -2.435  1.00 98.95           C  
ATOM   3864  HB  ILE A 263     -12.309   8.830  -2.494  1.00 98.95           H  
ATOM   3865  O   ILE A 263     -14.717   8.573  -5.587  1.00 98.95           O  
ATOM   3866  CG1 ILE A 263     -13.810   8.366  -1.012  1.00 98.95           C  
ATOM   3867 HG12 ILE A 263     -13.555   7.317  -0.862  1.00 98.95           H  
ATOM   3868 HG13 ILE A 263     -14.891   8.458  -0.907  1.00 98.95           H  
ATOM   3869  CG2 ILE A 263     -13.936  10.218  -2.732  1.00 98.95           C  
ATOM   3870 HG21 ILE A 263     -13.586  10.573  -3.701  1.00 98.95           H  
ATOM   3871 HG22 ILE A 263     -15.026  10.214  -2.725  1.00 98.95           H  
ATOM   3872 HG23 ILE A 263     -13.586  10.930  -1.984  1.00 98.95           H  
ATOM   3873  CD1 ILE A 263     -13.122   9.147   0.111  1.00 98.95           C  
ATOM   3874 HD11 ILE A 263     -13.413   8.721   1.072  1.00 98.95           H  
ATOM   3875 HD12 ILE A 263     -13.419  10.195   0.090  1.00 98.95           H  
ATOM   3876 HD13 ILE A 263     -12.040   9.067   0.004  1.00 98.95           H  
ATOM   3877  N   ALA A 264     -12.498   8.264  -5.416  1.00 98.93           N  
ATOM   3878  H   ALA A 264     -11.731   7.971  -4.827  1.00 98.93           H  
ATOM   3879  CA  ALA A 264     -12.212   8.675  -6.790  1.00 98.93           C  
ATOM   3880  HA  ALA A 264     -12.583   9.690  -6.929  1.00 98.93           H  
ATOM   3881  C   ALA A 264     -12.914   7.781  -7.829  1.00 98.93           C  
ATOM   3882  CB  ALA A 264     -10.692   8.682  -6.990  1.00 98.93           C  
ATOM   3883  HB1 ALA A 264     -10.290   7.676  -6.869  1.00 98.93           H  
ATOM   3884  HB2 ALA A 264     -10.460   9.042  -7.993  1.00 98.93           H  
ATOM   3885  HB3 ALA A 264     -10.229   9.344  -6.258  1.00 98.93           H  
ATOM   3886  O   ALA A 264     -13.420   8.276  -8.832  1.00 98.93           O  
ATOM   3887  N   ALA A 265     -12.993   6.474  -7.590  1.00 98.88           N  
ATOM   3888  H   ALA A 265     -12.543   6.116  -6.760  1.00 98.88           H  
ATOM   3889  CA  ALA A 265     -13.621   5.512  -8.482  1.00 98.88           C  
ATOM   3890  HA  ALA A 265     -13.235   5.665  -9.490  1.00 98.88           H  
ATOM   3891  C   ALA A 265     -15.142   5.690  -8.544  1.00 98.88           C  
ATOM   3892  CB  ALA A 265     -13.235   4.104  -8.033  1.00 98.88           C  
ATOM   3893  HB1 ALA A 265     -13.627   3.398  -8.765  1.00 98.88           H  
ATOM   3894  HB2 ALA A 265     -12.149   4.011  -7.998  1.00 98.88           H  
ATOM   3895  HB3 ALA A 265     -13.651   3.891  -7.049  1.00 98.88           H  
ATOM   3896  O   ALA A 265     -15.711   5.623  -9.630  1.00 98.88           O  
ATOM   3897  N   ARG A 266     -15.805   5.993  -7.420  1.00 98.73           N  
ATOM   3898  H   ARG A 266     -15.294   5.998  -6.549  1.00 98.73           H  
ATOM   3899  CA  ARG A 266     -17.232   6.363  -7.413  1.00 98.73           C  
ATOM   3900  HA  ARG A 266     -17.816   5.570  -7.881  1.00 98.73           H  
ATOM   3901  C   ARG A 266     -17.492   7.624  -8.235  1.00 98.73           C  
ATOM   3902  CB  ARG A 266     -17.717   6.561  -5.972  1.00 98.73           C  
ATOM   3903  HB2 ARG A 266     -17.016   7.210  -5.446  1.00 98.73           H  
ATOM   3904  HB3 ARG A 266     -18.693   7.045  -5.984  1.00 98.73           H  
ATOM   3905  O   ARG A 266     -18.489   7.686  -8.947  1.00 98.73           O  
ATOM   3906  CG  ARG A 266     -17.852   5.232  -5.225  1.00 98.73           C  
ATOM   3907  HG2 ARG A 266     -16.928   4.660  -5.306  1.00 98.73           H  
ATOM   3908  HG3 ARG A 266     -18.659   4.649  -5.667  1.00 98.73           H  
ATOM   3909  CD  ARG A 266     -18.154   5.491  -3.747  1.00 98.73           C  
ATOM   3910  HD2 ARG A 266     -17.370   6.123  -3.331  1.00 98.73           H  
ATOM   3911  HD3 ARG A 266     -19.105   6.016  -3.654  1.00 98.73           H  
ATOM   3912  NE  ARG A 266     -18.179   4.220  -3.010  1.00 98.73           N  
ATOM   3913  HE  ARG A 266     -17.283   3.784  -2.844  1.00 98.73           H  
ATOM   3914  NH1 ARG A 266     -20.472   3.952  -2.764  1.00 98.73           N  
ATOM   3915 HH11 ARG A 266     -20.688   4.914  -2.983  1.00 98.73           H  
ATOM   3916 HH12 ARG A 266     -21.264   3.391  -2.484  1.00 98.73           H  
ATOM   3917  NH2 ARG A 266     -19.078   2.321  -2.209  1.00 98.73           N  
ATOM   3918 HH21 ARG A 266     -18.172   1.907  -2.376  1.00 98.73           H  
ATOM   3919 HH22 ARG A 266     -19.882   1.747  -2.001  1.00 98.73           H  
ATOM   3920  CZ  ARG A 266     -19.245   3.526  -2.664  1.00 98.73           C  
ATOM   3921  N   MET A 267     -16.584   8.598  -8.194  1.00 98.83           N  
ATOM   3922  H   MET A 267     -15.800   8.506  -7.563  1.00 98.83           H  
ATOM   3923  CA  MET A 267     -16.686   9.784  -9.048  1.00 98.83           C  
ATOM   3924  HA  MET A 267     -17.693  10.192  -8.964  1.00 98.83           H  
ATOM   3925  C   MET A 267     -16.474   9.445 -10.531  1.00 98.83           C  
ATOM   3926  CB  MET A 267     -15.698  10.867  -8.599  1.00 98.83           C  
ATOM   3927  HB2 MET A 267     -14.678  10.490  -8.680  1.00 98.83           H  
ATOM   3928  HB3 MET A 267     -15.801  11.712  -9.280  1.00 98.83           H  
ATOM   3929  O   MET A 267     -17.257   9.873 -11.370  1.00 98.83           O  
ATOM   3930  CG  MET A 267     -15.929  11.358  -7.165  1.00 98.83           C  
ATOM   3931  HG2 MET A 267     -15.864  10.512  -6.480  1.00 98.83           H  
ATOM   3932  HG3 MET A 267     -16.934  11.772  -7.076  1.00 98.83           H  
ATOM   3933  SD  MET A 267     -14.756  12.618  -6.607  1.00 98.83           S  
ATOM   3934  CE  MET A 267     -15.126  13.962  -7.764  1.00 98.83           C  
ATOM   3935  HE1 MET A 267     -14.559  14.848  -7.478  1.00 98.83           H  
ATOM   3936  HE2 MET A 267     -14.837  13.675  -8.775  1.00 98.83           H  
ATOM   3937  HE3 MET A 267     -16.192  14.188  -7.739  1.00 98.83           H  
ATOM   3938  N   MET A 268     -15.448   8.652 -10.866  1.00 98.39           N  
ATOM   3939  H   MET A 268     -14.823   8.345 -10.133  1.00 98.39           H  
ATOM   3940  CA  MET A 268     -15.114   8.319 -12.262  1.00 98.39           C  
ATOM   3941  HA  MET A 268     -15.115   9.237 -12.850  1.00 98.39           H  
ATOM   3942  C   MET A 268     -16.116   7.371 -12.928  1.00 98.39           C  
ATOM   3943  CB  MET A 268     -13.719   7.677 -12.354  1.00 98.39           C  
ATOM   3944  HB2 MET A 268     -13.665   6.831 -11.669  1.00 98.39           H  
ATOM   3945  HB3 MET A 268     -13.570   7.306 -13.368  1.00 98.39           H  
ATOM   3946  O   MET A 268     -16.340   7.478 -14.131  1.00 98.39           O  
ATOM   3947  CG  MET A 268     -12.595   8.668 -12.050  1.00 98.39           C  
ATOM   3948  HG2 MET A 268     -12.727   9.546 -12.681  1.00 98.39           H  
ATOM   3949  HG3 MET A 268     -12.693   8.974 -11.009  1.00 98.39           H  
ATOM   3950  SD  MET A 268     -10.905   8.045 -12.294  1.00 98.39           S  
ATOM   3951  CE  MET A 268     -10.828   6.815 -10.963  1.00 98.39           C  
ATOM   3952  HE1 MET A 268      -9.834   6.370 -10.931  1.00 98.39           H  
ATOM   3953  HE2 MET A 268     -11.039   7.293 -10.006  1.00 98.39           H  
ATOM   3954  HE3 MET A 268     -11.560   6.028 -11.145  1.00 98.39           H  
ATOM   3955  N   TYR A 269     -16.667   6.416 -12.178  1.00 98.37           N  
ATOM   3956  H   TYR A 269     -16.379   6.349 -11.212  1.00 98.37           H  
ATOM   3957  CA  TYR A 269     -17.408   5.284 -12.741  1.00 98.37           C  
ATOM   3958  HA  TYR A 269     -17.390   5.340 -13.829  1.00 98.37           H  
ATOM   3959  C   TYR A 269     -18.895   5.275 -12.379  1.00 98.37           C  
ATOM   3960  CB  TYR A 269     -16.708   3.978 -12.331  1.00 98.37           C  
ATOM   3961  HB2 TYR A 269     -17.249   3.135 -12.762  1.00 98.37           H  
ATOM   3962  HB3 TYR A 269     -16.783   3.886 -11.248  1.00 98.37           H  
ATOM   3963  O   TYR A 269     -19.672   4.707 -13.135  1.00 98.37           O  
ATOM   3964  CG  TYR A 269     -15.242   3.861 -12.731  1.00 98.37           C  
ATOM   3965  CD1 TYR A 269     -14.787   4.345 -13.975  1.00 98.37           C  
ATOM   3966  HD1 TYR A 269     -15.478   4.799 -14.670  1.00 98.37           H  
ATOM   3967  CD2 TYR A 269     -14.326   3.262 -11.844  1.00 98.37           C  
ATOM   3968  HD2 TYR A 269     -14.676   2.870 -10.900  1.00 98.37           H  
ATOM   3969  CE1 TYR A 269     -13.425   4.266 -14.315  1.00 98.37           C  
ATOM   3970  HE1 TYR A 269     -13.075   4.653 -15.261  1.00 98.37           H  
ATOM   3971  CE2 TYR A 269     -12.964   3.162 -12.188  1.00 98.37           C  
ATOM   3972  HE2 TYR A 269     -12.264   2.688 -11.515  1.00 98.37           H  
ATOM   3973  OH  TYR A 269     -11.203   3.578 -13.773  1.00 98.37           O  
ATOM   3974  HH  TYR A 269     -10.769   2.981 -13.159  1.00 98.37           H  
ATOM   3975  CZ  TYR A 269     -12.511   3.675 -13.423  1.00 98.37           C  
ATOM   3976  N   ALA A 270     -19.301   5.938 -11.289  1.00 97.78           N  
ATOM   3977  H   ALA A 270     -18.614   6.406 -10.715  1.00 97.78           H  
ATOM   3978  CA  ALA A 270     -20.706   6.076 -10.890  1.00 97.78           C  
ATOM   3979  HA  ALA A 270     -21.325   5.507 -11.585  1.00 97.78           H  
ATOM   3980  C   ALA A 270     -21.233   7.524 -10.967  1.00 97.78           C  
ATOM   3981  CB  ALA A 270     -20.905   5.445  -9.503  1.00 97.78           C  
ATOM   3982  HB1 ALA A 270     -20.297   5.953  -8.754  1.00 97.78           H  
ATOM   3983  HB2 ALA A 270     -21.954   5.525  -9.215  1.00 97.78           H  
ATOM   3984  HB3 ALA A 270     -20.645   4.388  -9.537  1.00 97.78           H  
ATOM   3985  O   ALA A 270     -22.344   7.784 -10.509  1.00 97.78           O  
ATOM   3986  N   ASP A 271     -20.452   8.464 -11.519  1.00 97.33           N  
ATOM   3987  H   ASP A 271     -19.552   8.184 -11.881  1.00 97.33           H  
ATOM   3988  CA  ASP A 271     -20.795   9.898 -11.624  1.00 97.33           C  
ATOM   3989  HA  ASP A 271     -19.887  10.405 -11.952  1.00 97.33           H  
ATOM   3990  C   ASP A 271     -21.158  10.542 -10.267  1.00 97.33           C  
ATOM   3991  CB  ASP A 271     -21.846  10.104 -12.734  1.00 97.33           C  
ATOM   3992  HB2 ASP A 271     -21.585   9.472 -13.583  1.00 97.33           H  
ATOM   3993  HB3 ASP A 271     -22.820   9.781 -12.368  1.00 97.33           H  
ATOM   3994  O   ASP A 271     -21.924  11.504 -10.169  1.00 97.33           O  
ATOM   3995  CG  ASP A 271     -21.944  11.548 -13.250  1.00 97.33           C  
ATOM   3996  OD1 ASP A 271     -20.888  12.212 -13.366  1.00 97.33           O  
ATOM   3997  OD2 ASP A 271     -23.071  11.962 -13.617  1.00 97.33           O  
ATOM   3998  N   ALA A 272     -20.621   9.988  -9.173  1.00 98.50           N  
ATOM   3999  H   ALA A 272     -20.014   9.189  -9.289  1.00 98.50           H  
ATOM   4000  CA  ALA A 272     -20.865  10.511  -7.838  1.00 98.50           C  
ATOM   4001  HA  ALA A 272     -21.938  10.669  -7.733  1.00 98.50           H  
ATOM   4002  C   ALA A 272     -20.157  11.860  -7.651  1.00 98.50           C  
ATOM   4003  CB  ALA A 272     -20.435   9.483  -6.787  1.00 98.50           C  
ATOM   4004  HB1 ALA A 272     -20.698   9.839  -5.792  1.00 98.50           H  
ATOM   4005  HB2 ALA A 272     -20.940   8.535  -6.972  1.00 98.50           H  
ATOM   4006  HB3 ALA A 272     -19.356   9.335  -6.842  1.00 98.50           H  
ATOM   4007  O   ALA A 272     -19.024  12.065  -8.086  1.00 98.50           O  
ATOM   4008  N   LYS A 273     -20.790  12.782  -6.922  1.00 98.62           N  
ATOM   4009  H   LYS A 273     -21.710  12.551  -6.572  1.00 98.62           H  
ATOM   4010  CA  LYS A 273     -20.111  14.002  -6.460  1.00 98.62           C  
ATOM   4011  HA  LYS A 273     -19.517  14.397  -7.284  1.00 98.62           H  
ATOM   4012  C   LYS A 273     -19.146  13.671  -5.325  1.00 98.62           C  
ATOM   4013  CB  LYS A 273     -21.131  15.058  -6.027  1.00 98.62           C  
ATOM   4014  HB2 LYS A 273     -21.783  14.640  -5.260  1.00 98.62           H  
ATOM   4015  HB3 LYS A 273     -20.598  15.910  -5.606  1.00 98.62           H  
ATOM   4016  O   LYS A 273     -19.425  12.771  -4.537  1.00 98.62           O  
ATOM   4017  CG  LYS A 273     -21.968  15.533  -7.219  1.00 98.62           C  
ATOM   4018  HG2 LYS A 273     -21.305  15.914  -7.996  1.00 98.62           H  
ATOM   4019  HG3 LYS A 273     -22.547  14.702  -7.622  1.00 98.62           H  
ATOM   4020  CD  LYS A 273     -22.922  16.643  -6.779  1.00 98.62           C  
ATOM   4021  HD2 LYS A 273     -22.345  17.476  -6.380  1.00 98.62           H  
ATOM   4022  HD3 LYS A 273     -23.590  16.257  -6.008  1.00 98.62           H  
ATOM   4023  CE  LYS A 273     -23.731  17.098  -7.992  1.00 98.62           C  
ATOM   4024  HE2 LYS A 273     -23.036  17.422  -8.768  1.00 98.62           H  
ATOM   4025  HE3 LYS A 273     -24.281  16.242  -8.383  1.00 98.62           H  
ATOM   4026  NZ  LYS A 273     -24.655  18.196  -7.630  1.00 98.62           N  
ATOM   4027  HZ1 LYS A 273     -25.176  18.486  -8.445  1.00 98.62           H  
ATOM   4028  HZ2 LYS A 273     -24.128  18.981  -7.275  1.00 98.62           H  
ATOM   4029  HZ3 LYS A 273     -25.297  17.879  -6.917  1.00 98.62           H  
ATOM   4030  N   LEU A 274     -18.077  14.456  -5.179  1.00 98.80           N  
ATOM   4031  H   LEU A 274     -17.898  15.157  -5.883  1.00 98.80           H  
ATOM   4032  CA  LEU A 274     -17.046  14.246  -4.154  1.00 98.80           C  
ATOM   4033  HA  LEU A 274     -16.500  13.335  -4.401  1.00 98.80           H  
ATOM   4034  C   LEU A 274     -17.623  14.055  -2.741  1.00 98.80           C  
ATOM   4035  CB  LEU A 274     -16.067  15.433  -4.206  1.00 98.80           C  
ATOM   4036  HB2 LEU A 274     -15.558  15.432  -5.170  1.00 98.80           H  
ATOM   4037  HB3 LEU A 274     -16.632  16.362  -4.127  1.00 98.80           H  
ATOM   4038  O   LEU A 274     -17.329  13.055  -2.092  1.00 98.80           O  
ATOM   4039  CG  LEU A 274     -15.016  15.414  -3.083  1.00 98.80           C  
ATOM   4040  HG  LEU A 274     -15.524  15.425  -2.119  1.00 98.80           H  
ATOM   4041  CD1 LEU A 274     -14.112  14.186  -3.131  1.00 98.80           C  
ATOM   4042 HD11 LEU A 274     -13.624  14.115  -4.103  1.00 98.80           H  
ATOM   4043 HD12 LEU A 274     -14.693  13.280  -2.957  1.00 98.80           H  
ATOM   4044 HD13 LEU A 274     -13.358  14.264  -2.348  1.00 98.80           H  
ATOM   4045  CD2 LEU A 274     -14.149  16.663  -3.161  1.00 98.80           C  
ATOM   4046 HD21 LEU A 274     -13.527  16.628  -4.055  1.00 98.80           H  
ATOM   4047 HD22 LEU A 274     -14.774  17.555  -3.189  1.00 98.80           H  
ATOM   4048 HD23 LEU A 274     -13.518  16.717  -2.274  1.00 98.80           H  
ATOM   4049  N   GLU A 275     -18.472  14.979  -2.282  1.00 98.57           N  
ATOM   4050  H   GLU A 275     -18.613  15.815  -2.831  1.00 98.57           H  
ATOM   4051  CA  GLU A 275     -19.071  14.915  -0.939  1.00 98.57           C  
ATOM   4052  HA  GLU A 275     -18.275  14.905  -0.194  1.00 98.57           H  
ATOM   4053  C   GLU A 275     -19.916  13.646  -0.747  1.00 98.57           C  
ATOM   4054  CB  GLU A 275     -19.938  16.167  -0.722  1.00 98.57           C  
ATOM   4055  HB2 GLU A 275     -19.360  17.057  -0.974  1.00 98.57           H  
ATOM   4056  HB3 GLU A 275     -20.782  16.128  -1.411  1.00 98.57           H  
ATOM   4057  O   GLU A 275     -19.867  13.011   0.306  1.00 98.57           O  
ATOM   4058  CG  GLU A 275     -20.487  16.314   0.710  1.00 98.57           C  
ATOM   4059  HG2 GLU A 275     -21.196  17.143   0.709  1.00 98.57           H  
ATOM   4060  HG3 GLU A 275     -21.047  15.417   0.974  1.00 98.57           H  
ATOM   4061  CD  GLU A 275     -19.411  16.594   1.776  1.00 98.57           C  
ATOM   4062  OE1 GLU A 275     -19.747  16.510   2.976  1.00 98.57           O  
ATOM   4063  OE2 GLU A 275     -18.263  16.914   1.397  1.00 98.57           O  
ATOM   4064  N   GLN A 276     -20.660  13.242  -1.784  1.00 98.76           N  
ATOM   4065  H   GLN A 276     -20.540  13.717  -2.667  1.00 98.76           H  
ATOM   4066  CA  GLN A 276     -21.470  12.025  -1.757  1.00 98.76           C  
ATOM   4067  HA  GLN A 276     -22.085  12.035  -0.857  1.00 98.76           H  
ATOM   4068  C   GLN A 276     -20.576  10.783  -1.686  1.00 98.76           C  
ATOM   4069  CB  GLN A 276     -22.398  11.990  -2.981  1.00 98.76           C  
ATOM   4070  HB2 GLN A 276     -23.046  12.866  -2.967  1.00 98.76           H  
ATOM   4071  HB3 GLN A 276     -21.802  12.012  -3.894  1.00 98.76           H  
ATOM   4072  O   GLN A 276     -20.766   9.949  -0.804  1.00 98.76           O  
ATOM   4073  CG  GLN A 276     -23.263  10.721  -2.991  1.00 98.76           C  
ATOM   4074  HG2 GLN A 276     -22.620   9.842  -2.938  1.00 98.76           H  
ATOM   4075  HG3 GLN A 276     -23.920  10.713  -2.121  1.00 98.76           H  
ATOM   4076  CD  GLN A 276     -24.109  10.571  -4.246  1.00 98.76           C  
ATOM   4077  NE2 GLN A 276     -24.677   9.404  -4.440  1.00 98.76           N  
ATOM   4078 HE21 GLN A 276     -24.437   8.649  -3.814  1.00 98.76           H  
ATOM   4079 HE22 GLN A 276     -25.128   9.231  -5.328  1.00 98.76           H  
ATOM   4080  OE1 GLN A 276     -24.258  11.480  -5.054  1.00 98.76           O  
ATOM   4081  N   ALA A 277     -19.578  10.682  -2.566  1.00 98.88           N  
ATOM   4082  H   ALA A 277     -19.453  11.420  -3.245  1.00 98.88           H  
ATOM   4083  CA  ALA A 277     -18.644   9.563  -2.593  1.00 98.88           C  
ATOM   4084  HA  ALA A 277     -19.205   8.642  -2.749  1.00 98.88           H  
ATOM   4085  C   ALA A 277     -17.892   9.428  -1.256  1.00 98.88           C  
ATOM   4086  CB  ALA A 277     -17.691   9.767  -3.777  1.00 98.88           C  
ATOM   4087  HB1 ALA A 277     -16.965   8.954  -3.810  1.00 98.88           H  
ATOM   4088  HB2 ALA A 277     -18.255   9.774  -4.710  1.00 98.88           H  
ATOM   4089  HB3 ALA A 277     -17.163  10.715  -3.680  1.00 98.88           H  
ATOM   4090  O   ALA A 277     -17.824   8.337  -0.693  1.00 98.88           O  
ATOM   4091  N   ALA A 278     -17.395  10.537  -0.699  1.00 98.89           N  
ATOM   4092  H   ALA A 278     -17.477  11.409  -1.202  1.00 98.89           H  
ATOM   4093  CA  ALA A 278     -16.730  10.552   0.602  1.00 98.89           C  
ATOM   4094  HA  ALA A 278     -15.924   9.819   0.589  1.00 98.89           H  
ATOM   4095  C   ALA A 278     -17.678  10.154   1.747  1.00 98.89           C  
ATOM   4096  CB  ALA A 278     -16.111  11.938   0.816  1.00 98.89           C  
ATOM   4097  HB1 ALA A 278     -15.597  11.965   1.777  1.00 98.89           H  
ATOM   4098  HB2 ALA A 278     -15.392  12.147   0.024  1.00 98.89           H  
ATOM   4099  HB3 ALA A 278     -16.887  12.703   0.799  1.00 98.89           H  
ATOM   4100  O   ALA A 278     -17.290   9.367   2.611  1.00 98.89           O  
ATOM   4101  N   THR A 279     -18.927  10.632   1.740  1.00 98.72           N  
ATOM   4102  H   THR A 279     -19.183  11.291   1.020  1.00 98.72           H  
ATOM   4103  CA  THR A 279     -19.942  10.270   2.747  1.00 98.72           C  
ATOM   4104  HA  THR A 279     -19.538  10.448   3.744  1.00 98.72           H  
ATOM   4105  C   THR A 279     -20.317   8.793   2.688  1.00 98.72           C  
ATOM   4106  CB  THR A 279     -21.199  11.139   2.606  1.00 98.72           C  
ATOM   4107  HB  THR A 279     -21.622  11.026   1.608  1.00 98.72           H  
ATOM   4108  O   THR A 279     -20.412   8.148   3.729  1.00 98.72           O  
ATOM   4109  CG2 THR A 279     -22.269  10.811   3.650  1.00 98.72           C  
ATOM   4110 HG21 THR A 279     -23.096  11.514   3.549  1.00 98.72           H  
ATOM   4111 HG22 THR A 279     -21.848  10.895   4.652  1.00 98.72           H  
ATOM   4112 HG23 THR A 279     -22.653   9.803   3.498  1.00 98.72           H  
ATOM   4113  OG1 THR A 279     -20.856  12.486   2.816  1.00 98.72           O  
ATOM   4114  HG1 THR A 279     -20.439  12.813   2.016  1.00 98.72           H  
ATOM   4115  N   GLU A 280     -20.490   8.222   1.497  1.00 98.66           N  
ATOM   4116  H   GLU A 280     -20.432   8.792   0.666  1.00 98.66           H  
ATOM   4117  CA  GLU A 280     -20.790   6.795   1.343  1.00 98.66           C  
ATOM   4118  HA  GLU A 280     -21.657   6.536   1.951  1.00 98.66           H  
ATOM   4119  C   GLU A 280     -19.621   5.921   1.820  1.00 98.66           C  
ATOM   4120  CB  GLU A 280     -21.116   6.490  -0.125  1.00 98.66           C  
ATOM   4121  HB2 GLU A 280     -21.127   5.408  -0.258  1.00 98.66           H  
ATOM   4122  HB3 GLU A 280     -20.328   6.905  -0.754  1.00 98.66           H  
ATOM   4123  O   GLU A 280     -19.825   4.951   2.553  1.00 98.66           O  
ATOM   4124  CG  GLU A 280     -22.484   7.042  -0.569  1.00 98.66           C  
ATOM   4125  HG2 GLU A 280     -23.263   6.501  -0.032  1.00 98.66           H  
ATOM   4126  HG3 GLU A 280     -22.561   8.093  -0.293  1.00 98.66           H  
ATOM   4127  CD  GLU A 280     -22.721   6.902  -2.083  1.00 98.66           C  
ATOM   4128  OE1 GLU A 280     -23.731   7.463  -2.573  1.00 98.66           O  
ATOM   4129  OE2 GLU A 280     -21.897   6.234  -2.757  1.00 98.66           O  
ATOM   4130  N   VAL A 281     -18.384   6.280   1.462  1.00 98.80           N  
ATOM   4131  H   VAL A 281     -18.270   7.076   0.850  1.00 98.80           H  
ATOM   4132  CA  VAL A 281     -17.195   5.509   1.852  1.00 98.80           C  
ATOM   4133  HA  VAL A 281     -17.397   4.457   1.649  1.00 98.80           H  
ATOM   4134  C   VAL A 281     -16.926   5.616   3.353  1.00 98.80           C  
ATOM   4135  CB  VAL A 281     -15.969   5.907   1.006  1.00 98.80           C  
ATOM   4136  HB  VAL A 281     -15.823   6.986   1.055  1.00 98.80           H  
ATOM   4137  O   VAL A 281     -16.774   4.592   4.014  1.00 98.80           O  
ATOM   4138  CG1 VAL A 281     -14.686   5.213   1.480  1.00 98.80           C  
ATOM   4139 HG11 VAL A 281     -14.828   4.132   1.502  1.00 98.80           H  
ATOM   4140 HG12 VAL A 281     -13.870   5.446   0.796  1.00 98.80           H  
ATOM   4141 HG13 VAL A 281     -14.408   5.564   2.474  1.00 98.80           H  
ATOM   4142  CG2 VAL A 281     -16.196   5.486  -0.452  1.00 98.80           C  
ATOM   4143 HG21 VAL A 281     -15.328   5.738  -1.061  1.00 98.80           H  
ATOM   4144 HG22 VAL A 281     -17.069   5.990  -0.866  1.00 98.80           H  
ATOM   4145 HG23 VAL A 281     -16.366   4.410  -0.498  1.00 98.80           H  
ATOM   4146  N   ILE A 282     -16.899   6.825   3.918  1.00 98.58           N  
ATOM   4147  H   ILE A 282     -17.061   7.631   3.331  1.00 98.58           H  
ATOM   4148  CA  ILE A 282     -16.529   7.049   5.325  1.00 98.58           C  
ATOM   4149  HA  ILE A 282     -15.773   6.319   5.614  1.00 98.58           H  
ATOM   4150  C   ILE A 282     -17.699   6.826   6.280  1.00 98.58           C  
ATOM   4151  CB  ILE A 282     -15.933   8.465   5.492  1.00 98.58           C  
ATOM   4152  HB  ILE A 282     -16.677   9.185   5.150  1.00 98.58           H  
ATOM   4153  O   ILE A 282     -17.516   6.261   7.356  1.00 98.58           O  
ATOM   4154  CG1 ILE A 282     -14.666   8.666   4.634  1.00 98.58           C  
ATOM   4155 HG12 ILE A 282     -14.294   9.675   4.810  1.00 98.58           H  
ATOM   4156 HG13 ILE A 282     -14.926   8.597   3.578  1.00 98.58           H  
ATOM   4157  CG2 ILE A 282     -15.627   8.807   6.961  1.00 98.58           C  
ATOM   4158 HG21 ILE A 282     -16.552   8.876   7.534  1.00 98.58           H  
ATOM   4159 HG22 ILE A 282     -14.988   8.046   7.408  1.00 98.58           H  
ATOM   4160 HG23 ILE A 282     -15.130   9.776   7.011  1.00 98.58           H  
ATOM   4161  CD1 ILE A 282     -13.524   7.679   4.909  1.00 98.58           C  
ATOM   4162 HD11 ILE A 282     -13.145   7.804   5.924  1.00 98.58           H  
ATOM   4163 HD12 ILE A 282     -12.719   7.873   4.200  1.00 98.58           H  
ATOM   4164 HD13 ILE A 282     -13.847   6.649   4.759  1.00 98.58           H  
ATOM   4165  N   GLY A 283     -18.895   7.280   5.914  1.00 97.70           N  
ATOM   4166  H   GLY A 283     -19.001   7.695   4.999  1.00 97.70           H  
ATOM   4167  CA  GLY A 283     -20.078   7.246   6.772  1.00 97.70           C  
ATOM   4168  HA2 GLY A 283     -20.744   8.055   6.472  1.00 97.70           H  
ATOM   4169  HA3 GLY A 283     -19.787   7.410   7.809  1.00 97.70           H  
ATOM   4170  C   GLY A 283     -20.874   5.944   6.702  1.00 97.70           C  
ATOM   4171  O   GLY A 283     -21.646   5.680   7.617  1.00 97.70           O  
ATOM   4172  N   THR A 284     -20.696   5.137   5.648  1.00 97.91           N  
ATOM   4173  H   THR A 284     -20.062   5.431   4.919  1.00 97.91           H  
ATOM   4174  CA  THR A 284     -21.388   3.842   5.492  1.00 97.91           C  
ATOM   4175  HA  THR A 284     -21.986   3.646   6.381  1.00 97.91           H  
ATOM   4176  C   THR A 284     -20.388   2.694   5.411  1.00 97.91           C  
ATOM   4177  CB  THR A 284     -22.366   3.845   4.305  1.00 97.91           C  
ATOM   4178  HB  THR A 284     -21.812   3.851   3.366  1.00 97.91           H  
ATOM   4179  O   THR A 284     -20.215   1.982   6.394  1.00 97.91           O  
ATOM   4180  CG2 THR A 284     -23.292   2.634   4.307  1.00 97.91           C  
ATOM   4181 HG21 THR A 284     -23.847   2.590   5.243  1.00 97.91           H  
ATOM   4182 HG22 THR A 284     -22.713   1.716   4.202  1.00 97.91           H  
ATOM   4183 HG23 THR A 284     -23.992   2.707   3.474  1.00 97.91           H  
ATOM   4184  OG1 THR A 284     -23.173   5.001   4.347  1.00 97.91           O  
ATOM   4185  HG1 THR A 284     -22.602   5.727   4.605  1.00 97.91           H  
ATOM   4186  N   LYS A 285     -19.645   2.553   4.302  1.00 97.66           N  
ATOM   4187  H   LYS A 285     -19.754   3.240   3.570  1.00 97.66           H  
ATOM   4188  CA  LYS A 285     -18.770   1.387   4.058  1.00 97.66           C  
ATOM   4189  HA  LYS A 285     -19.391   0.492   4.034  1.00 97.66           H  
ATOM   4190  C   LYS A 285     -17.758   1.164   5.185  1.00 97.66           C  
ATOM   4191  CB  LYS A 285     -18.078   1.558   2.693  1.00 97.66           C  
ATOM   4192  HB2 LYS A 285     -17.523   2.496   2.698  1.00 97.66           H  
ATOM   4193  HB3 LYS A 285     -18.845   1.622   1.922  1.00 97.66           H  
ATOM   4194  O   LYS A 285     -17.635   0.055   5.697  1.00 97.66           O  
ATOM   4195  CG  LYS A 285     -17.100   0.423   2.330  1.00 97.66           C  
ATOM   4196  HG2 LYS A 285     -16.304   0.375   3.073  1.00 97.66           H  
ATOM   4197  HG3 LYS A 285     -17.630  -0.529   2.315  1.00 97.66           H  
ATOM   4198  CD  LYS A 285     -16.469   0.686   0.952  1.00 97.66           C  
ATOM   4199  HD2 LYS A 285     -16.056   1.694   0.946  1.00 97.66           H  
ATOM   4200  HD3 LYS A 285     -17.239   0.625   0.183  1.00 97.66           H  
ATOM   4201  CE  LYS A 285     -15.339  -0.305   0.630  1.00 97.66           C  
ATOM   4202  HE2 LYS A 285     -14.637  -0.290   1.463  1.00 97.66           H  
ATOM   4203  HE3 LYS A 285     -15.743  -1.315   0.554  1.00 97.66           H  
ATOM   4204  NZ  LYS A 285     -14.637   0.083  -0.627  1.00 97.66           N  
ATOM   4205  HZ1 LYS A 285     -14.845   1.044  -0.860  1.00 97.66           H  
ATOM   4206  HZ2 LYS A 285     -14.922  -0.450  -1.435  1.00 97.66           H  
ATOM   4207  HZ3 LYS A 285     -13.630   0.046  -0.554  1.00 97.66           H  
ATOM   4208  N   LEU A 286     -17.046   2.214   5.588  1.00 97.53           N  
ATOM   4209  H   LEU A 286     -17.156   3.088   5.093  1.00 97.53           H  
ATOM   4210  CA  LEU A 286     -16.038   2.122   6.639  1.00 97.53           C  
ATOM   4211  HA  LEU A 286     -15.380   1.287   6.398  1.00 97.53           H  
ATOM   4212  C   LEU A 286     -16.668   1.826   8.012  1.00 97.53           C  
ATOM   4213  CB  LEU A 286     -15.222   3.424   6.640  1.00 97.53           C  
ATOM   4214  HB2 LEU A 286     -15.854   4.217   7.038  1.00 97.53           H  
ATOM   4215  HB3 LEU A 286     -14.950   3.688   5.618  1.00 97.53           H  
ATOM   4216  O   LEU A 286     -16.122   1.021   8.763  1.00 97.53           O  
ATOM   4217  CG  LEU A 286     -13.934   3.333   7.468  1.00 97.53           C  
ATOM   4218  HG  LEU A 286     -14.151   2.863   8.427  1.00 97.53           H  
ATOM   4219  CD1 LEU A 286     -12.851   2.519   6.753  1.00 97.53           C  
ATOM   4220 HD11 LEU A 286     -12.632   2.958   5.780  1.00 97.53           H  
ATOM   4221 HD12 LEU A 286     -11.941   2.522   7.354  1.00 97.53           H  
ATOM   4222 HD13 LEU A 286     -13.186   1.491   6.616  1.00 97.53           H  
ATOM   4223  CD2 LEU A 286     -13.392   4.734   7.737  1.00 97.53           C  
ATOM   4224 HD21 LEU A 286     -12.630   4.666   8.513  1.00 97.53           H  
ATOM   4225 HD22 LEU A 286     -14.188   5.382   8.104  1.00 97.53           H  
ATOM   4226 HD23 LEU A 286     -12.971   5.161   6.827  1.00 97.53           H  
ATOM   4227  N   VAL A 287     -17.833   2.414   8.311  1.00 97.42           N  
ATOM   4228  H   VAL A 287     -18.273   2.983   7.602  1.00 97.42           H  
ATOM   4229  CA  VAL A 287     -18.584   2.161   9.555  1.00 97.42           C  
ATOM   4230  HA  VAL A 287     -17.914   2.309  10.402  1.00 97.42           H  
ATOM   4231  C   VAL A 287     -19.068   0.714   9.619  1.00 97.42           C  
ATOM   4232  CB  VAL A 287     -19.775   3.133   9.704  1.00 97.42           C  
ATOM   4233  HB  VAL A 287     -20.390   3.097   8.804  1.00 97.42           H  
ATOM   4234  O   VAL A 287     -18.886   0.067  10.648  1.00 97.42           O  
ATOM   4235  CG1 VAL A 287     -20.665   2.801  10.909  1.00 97.42           C  
ATOM   4236 HG11 VAL A 287     -21.437   3.563  11.016  1.00 97.42           H  
ATOM   4237 HG12 VAL A 287     -21.163   1.845  10.752  1.00 97.42           H  
ATOM   4238 HG13 VAL A 287     -20.065   2.755  11.818  1.00 97.42           H  
ATOM   4239  CG2 VAL A 287     -19.272   4.568   9.892  1.00 97.42           C  
ATOM   4240 HG21 VAL A 287     -18.641   4.632  10.778  1.00 97.42           H  
ATOM   4241 HG22 VAL A 287     -18.701   4.865   9.013  1.00 97.42           H  
ATOM   4242 HG23 VAL A 287     -20.120   5.245   9.992  1.00 97.42           H  
ATOM   4243  N   ASP A 288     -19.608   0.184   8.521  1.00 97.28           N  
ATOM   4244  H   ASP A 288     -19.792   0.787   7.733  1.00 97.28           H  
ATOM   4245  CA  ASP A 288     -20.074  -1.205   8.422  1.00 97.28           C  
ATOM   4246  HA  ASP A 288     -20.818  -1.389   9.197  1.00 97.28           H  
ATOM   4247  C   ASP A 288     -18.928  -2.208   8.632  1.00 97.28           C  
ATOM   4248  CB  ASP A 288     -20.727  -1.436   7.048  1.00 97.28           C  
ATOM   4249  HB2 ASP A 288     -20.036  -1.126   6.265  1.00 97.28           H  
ATOM   4250  HB3 ASP A 288     -20.902  -2.506   6.928  1.00 97.28           H  
ATOM   4251  O   ASP A 288     -19.126  -3.283   9.199  1.00 97.28           O  
ATOM   4252  CG  ASP A 288     -22.072  -0.724   6.851  1.00 97.28           C  
ATOM   4253  OD1 ASP A 288     -22.700  -0.332   7.862  1.00 97.28           O  
ATOM   4254  OD2 ASP A 288     -22.489  -0.623   5.674  1.00 97.28           O  
ATOM   4255  N   MET A 289     -17.706  -1.842   8.234  1.00 96.72           N  
ATOM   4256  H   MET A 289     -17.624  -0.969   7.732  1.00 96.72           H  
ATOM   4257  CA  MET A 289     -16.492  -2.624   8.494  1.00 96.72           C  
ATOM   4258  HA  MET A 289     -16.733  -3.681   8.375  1.00 96.72           H  
ATOM   4259  C   MET A 289     -15.952  -2.468   9.925  1.00 96.72           C  
ATOM   4260  CB  MET A 289     -15.418  -2.259   7.460  1.00 96.72           C  
ATOM   4261  HB2 MET A 289     -14.479  -2.740   7.735  1.00 96.72           H  
ATOM   4262  HB3 MET A 289     -15.267  -1.180   7.446  1.00 96.72           H  
ATOM   4263  O   MET A 289     -15.062  -3.221  10.320  1.00 96.72           O  
ATOM   4264  CG  MET A 289     -15.825  -2.741   6.063  1.00 96.72           C  
ATOM   4265  HG2 MET A 289     -15.932  -3.825   6.085  1.00 96.72           H  
ATOM   4266  HG3 MET A 289     -16.799  -2.321   5.813  1.00 96.72           H  
ATOM   4267  SD  MET A 289     -14.685  -2.307   4.727  1.00 96.72           S  
ATOM   4268  CE  MET A 289     -13.208  -3.248   5.188  1.00 96.72           C  
ATOM   4269  HE1 MET A 289     -12.484  -3.193   4.375  1.00 96.72           H  
ATOM   4270  HE2 MET A 289     -12.770  -2.815   6.087  1.00 96.72           H  
ATOM   4271  HE3 MET A 289     -13.477  -4.289   5.366  1.00 96.72           H  
ATOM   4272  N   GLY A 290     -16.471  -1.515  10.704  1.00 94.92           N  
ATOM   4273  H   GLY A 290     -17.250  -0.985  10.342  1.00 94.92           H  
ATOM   4274  CA  GLY A 290     -16.016  -1.199  12.060  1.00 94.92           C  
ATOM   4275  HA2 GLY A 290     -15.722  -2.118  12.566  1.00 94.92           H  
ATOM   4276  HA3 GLY A 290     -16.853  -0.759  12.603  1.00 94.92           H  
ATOM   4277  C   GLY A 290     -14.844  -0.214  12.133  1.00 94.92           C  
ATOM   4278  O   GLY A 290     -14.209  -0.116  13.184  1.00 94.92           O  
ATOM   4279  N   GLY A 291     -14.538   0.494  11.042  1.00 94.61           N  
ATOM   4280  H   GLY A 291     -15.151   0.417  10.243  1.00 94.61           H  
ATOM   4281  CA  GLY A 291     -13.455   1.473  10.960  1.00 94.61           C  
ATOM   4282  HA2 GLY A 291     -13.035   1.457   9.954  1.00 94.61           H  
ATOM   4283  HA3 GLY A 291     -12.664   1.189  11.654  1.00 94.61           H  
ATOM   4284  C   GLY A 291     -13.888   2.907  11.278  1.00 94.61           C  
ATOM   4285  O   GLY A 291     -14.936   3.387  10.837  1.00 94.61           O  
ATOM   4286  N   GLY A 292     -13.041   3.619  12.018  1.00 94.15           N  
ATOM   4287  H   GLY A 292     -12.219   3.157  12.380  1.00 94.15           H  
ATOM   4288  CA  GLY A 292     -13.185   5.036  12.330  1.00 94.15           C  
ATOM   4289  HA2 GLY A 292     -14.193   5.365  12.078  1.00 94.15           H  
ATOM   4290  HA3 GLY A 292     -13.045   5.179  13.401  1.00 94.15           H  
ATOM   4291  C   GLY A 292     -12.159   5.908  11.603  1.00 94.15           C  
ATOM   4292  O   GLY A 292     -11.026   5.491  11.360  1.00 94.15           O  
ATOM   4293  N   GLY A 293     -12.535   7.141  11.280  1.00 96.11           N  
ATOM   4294  H   GLY A 293     -13.501   7.401  11.423  1.00 96.11           H  
ATOM   4295  CA  GLY A 293     -11.638   8.142  10.715  1.00 96.11           C  
ATOM   4296  HA2 GLY A 293     -11.070   8.621  11.513  1.00 96.11           H  
ATOM   4297  HA3 GLY A 293     -10.932   7.645  10.049  1.00 96.11           H  
ATOM   4298  C   GLY A 293     -12.353   9.221   9.911  1.00 96.11           C  
ATOM   4299  O   GLY A 293     -13.527   9.530  10.123  1.00 96.11           O  
ATOM   4300  N   GLY A 294     -11.620   9.793   8.966  1.00 97.69           N  
ATOM   4301  H   GLY A 294     -10.649   9.528   8.885  1.00 97.69           H  
ATOM   4302  CA  GLY A 294     -12.113  10.772   8.017  1.00 97.69           C  
ATOM   4303  HA2 GLY A 294     -12.269  11.726   8.522  1.00 97.69           H  
ATOM   4304  HA3 GLY A 294     -13.064  10.431   7.608  1.00 97.69           H  
ATOM   4305  C   GLY A 294     -11.156  10.990   6.855  1.00 97.69           C  
ATOM   4306  O   GLY A 294     -10.062  10.425   6.799  1.00 97.69           O  
ATOM   4307  N   VAL A 295     -11.599  11.822   5.924  1.00 98.83           N  
ATOM   4308  H   VAL A 295     -12.497  12.260   6.073  1.00 98.83           H  
ATOM   4309  CA  VAL A 295     -10.841  12.263   4.758  1.00 98.83           C  
ATOM   4310  HA  VAL A 295      -9.778  12.131   4.958  1.00 98.83           H  
ATOM   4311  C   VAL A 295     -11.082  13.743   4.516  1.00 98.83           C  
ATOM   4312  CB  VAL A 295     -11.187  11.473   3.478  1.00 98.83           C  
ATOM   4313  HB  VAL A 295     -10.584  11.872   2.663  1.00 98.83           H  
ATOM   4314  O   VAL A 295     -12.142  14.292   4.831  1.00 98.83           O  
ATOM   4315  CG1 VAL A 295     -10.827   9.993   3.615  1.00 98.83           C  
ATOM   4316 HG11 VAL A 295      -9.754   9.899   3.778  1.00 98.83           H  
ATOM   4317 HG12 VAL A 295     -11.356   9.552   4.460  1.00 98.83           H  
ATOM   4318 HG13 VAL A 295     -11.086   9.460   2.700  1.00 98.83           H  
ATOM   4319  CG2 VAL A 295     -12.660  11.618   3.071  1.00 98.83           C  
ATOM   4320 HG21 VAL A 295     -12.888  10.940   2.248  1.00 98.83           H  
ATOM   4321 HG22 VAL A 295     -12.852  12.637   2.733  1.00 98.83           H  
ATOM   4322 HG23 VAL A 295     -13.317  11.400   3.913  1.00 98.83           H  
ATOM   4323  N   ILE A 296     -10.103  14.370   3.886  1.00 98.95           N  
ATOM   4324  H   ILE A 296      -9.273  13.838   3.666  1.00 98.95           H  
ATOM   4325  CA  ILE A 296     -10.301  15.613   3.151  1.00 98.95           C  
ATOM   4326  HA  ILE A 296     -11.306  15.987   3.345  1.00 98.95           H  
ATOM   4327  C   ILE A 296     -10.206  15.314   1.660  1.00 98.95           C  
ATOM   4328  CB  ILE A 296      -9.312  16.701   3.594  1.00 98.95           C  
ATOM   4329  HB  ILE A 296      -9.547  17.608   3.038  1.00 98.95           H  
ATOM   4330  O   ILE A 296      -9.445  14.438   1.241  1.00 98.95           O  
ATOM   4331  CG1 ILE A 296      -7.875  16.275   3.226  1.00 98.95           C  
ATOM   4332 HG12 ILE A 296      -7.790  16.238   2.140  1.00 98.95           H  
ATOM   4333 HG13 ILE A 296      -7.660  15.273   3.597  1.00 98.95           H  
ATOM   4334  CG2 ILE A 296      -9.523  17.010   5.089  1.00 98.95           C  
ATOM   4335 HG21 ILE A 296     -10.581  17.181   5.287  1.00 98.95           H  
ATOM   4336 HG22 ILE A 296      -9.202  16.164   5.696  1.00 98.95           H  
ATOM   4337 HG23 ILE A 296      -8.963  17.902   5.372  1.00 98.95           H  
ATOM   4338  CD1 ILE A 296      -6.797  17.224   3.717  1.00 98.95           C  
ATOM   4339 HD11 ILE A 296      -7.063  18.231   3.395  1.00 98.95           H  
ATOM   4340 HD12 ILE A 296      -6.725  17.185   4.804  1.00 98.95           H  
ATOM   4341 HD13 ILE A 296      -5.839  16.935   3.285  1.00 98.95           H  
ATOM   4342  N   GLY A 297     -10.957  16.060   0.865  1.00 98.94           N  
ATOM   4343  H   GLY A 297     -11.574  16.747   1.276  1.00 98.94           H  
ATOM   4344  CA  GLY A 297     -10.933  15.950  -0.578  1.00 98.94           C  
ATOM   4345  HA2 GLY A 297     -11.723  15.277  -0.912  1.00 98.94           H  
ATOM   4346  HA3 GLY A 297      -9.965  15.542  -0.866  1.00 98.94           H  
ATOM   4347  C   GLY A 297     -11.114  17.289  -1.267  1.00 98.94           C  
ATOM   4348  O   GLY A 297     -11.750  18.192  -0.725  1.00 98.94           O  
ATOM   4349  N   VAL A 298     -10.582  17.396  -2.479  1.00 98.93           N  
ATOM   4350  H   VAL A 298     -10.049  16.615  -2.835  1.00 98.93           H  
ATOM   4351  CA  VAL A 298     -10.900  18.481  -3.411  1.00 98.93           C  
ATOM   4352  HA  VAL A 298     -11.876  18.871  -3.124  1.00 98.93           H  
ATOM   4353  C   VAL A 298     -11.029  17.919  -4.819  1.00 98.93           C  
ATOM   4354  CB  VAL A 298      -9.902  19.648  -3.299  1.00 98.93           C  
ATOM   4355  HB  VAL A 298      -9.872  19.949  -2.252  1.00 98.93           H  
ATOM   4356  O   VAL A 298     -10.249  17.053  -5.219  1.00 98.93           O  
ATOM   4357  CG1 VAL A 298      -8.477  19.284  -3.710  1.00 98.93           C  
ATOM   4358 HG11 VAL A 298      -8.397  19.257  -4.797  1.00 98.93           H  
ATOM   4359 HG12 VAL A 298      -8.206  18.310  -3.302  1.00 98.93           H  
ATOM   4360 HG13 VAL A 298      -7.794  20.042  -3.326  1.00 98.93           H  
ATOM   4361  CG2 VAL A 298     -10.330  20.873  -4.110  1.00 98.93           C  
ATOM   4362 HG21 VAL A 298     -10.368  20.639  -5.173  1.00 98.93           H  
ATOM   4363 HG22 VAL A 298      -9.603  21.669  -3.951  1.00 98.93           H  
ATOM   4364 HG23 VAL A 298     -11.312  21.214  -3.780  1.00 98.93           H  
ATOM   4365  N   ASP A 299     -12.044  18.360  -5.555  1.00 98.36           N  
ATOM   4366  H   ASP A 299     -12.644  19.075  -5.169  1.00 98.36           H  
ATOM   4367  CA  ASP A 299     -12.268  17.946  -6.938  1.00 98.36           C  
ATOM   4368  HA  ASP A 299     -11.665  17.060  -7.137  1.00 98.36           H  
ATOM   4369  C   ASP A 299     -11.791  18.998  -7.943  1.00 98.36           C  
ATOM   4370  CB  ASP A 299     -13.723  17.499  -7.152  1.00 98.36           C  
ATOM   4371  HB2 ASP A 299     -13.781  16.979  -8.107  1.00 98.36           H  
ATOM   4372  HB3 ASP A 299     -13.981  16.780  -6.374  1.00 98.36           H  
ATOM   4373  O   ASP A 299     -11.416  20.119  -7.597  1.00 98.36           O  
ATOM   4374  CG  ASP A 299     -14.775  18.609  -7.173  1.00 98.36           C  
ATOM   4375  OD1 ASP A 299     -14.433  19.798  -7.353  1.00 98.36           O  
ATOM   4376  OD2 ASP A 299     -15.975  18.266  -7.086  1.00 98.36           O  
ATOM   4377  N   ARG A 300     -11.827  18.635  -9.226  1.00 94.60           N  
ATOM   4378  H   ARG A 300     -12.110  17.687  -9.430  1.00 94.60           H  
ATOM   4379  CA  ARG A 300     -11.408  19.507 -10.333  1.00 94.60           C  
ATOM   4380  HA  ARG A 300     -10.400  19.864 -10.118  1.00 94.60           H  
ATOM   4381  C   ARG A 300     -12.258  20.773 -10.519  1.00 94.60           C  
ATOM   4382  CB  ARG A 300     -11.359  18.676 -11.619  1.00 94.60           C  
ATOM   4383  HB2 ARG A 300     -10.888  19.280 -12.395  1.00 94.60           H  
ATOM   4384  HB3 ARG A 300     -10.735  17.797 -11.456  1.00 94.60           H  
ATOM   4385  O   ARG A 300     -11.920  21.599 -11.361  1.00 94.60           O  
ATOM   4386  CG  ARG A 300     -12.764  18.231 -12.073  1.00 94.60           C  
ATOM   4387  HG2 ARG A 300     -13.401  19.100 -12.239  1.00 94.60           H  
ATOM   4388  HG3 ARG A 300     -13.220  17.610 -11.302  1.00 94.60           H  
ATOM   4389  CD  ARG A 300     -12.702  17.422 -13.366  1.00 94.60           C  
ATOM   4390  HD2 ARG A 300     -12.081  16.542 -13.196  1.00 94.60           H  
ATOM   4391  HD3 ARG A 300     -13.712  17.095 -13.614  1.00 94.60           H  
ATOM   4392  NE  ARG A 300     -12.149  18.227 -14.470  1.00 94.60           N  
ATOM   4393  HE  ARG A 300     -11.846  19.160 -14.229  1.00 94.60           H  
ATOM   4394  NH1 ARG A 300     -12.234  16.590 -16.065  1.00 94.60           N  
ATOM   4395 HH11 ARG A 300     -12.620  15.975 -15.363  1.00 94.60           H  
ATOM   4396 HH12 ARG A 300     -12.001  16.234 -16.981  1.00 94.60           H  
ATOM   4397  NH2 ARG A 300     -11.331  18.580 -16.557  1.00 94.60           N  
ATOM   4398 HH21 ARG A 300     -11.087  18.228 -17.471  1.00 94.60           H  
ATOM   4399 HH22 ARG A 300     -10.997  19.483 -16.249  1.00 94.60           H  
ATOM   4400  CZ  ARG A 300     -11.908  17.796 -15.690  1.00 94.60           C  
ATOM   4401  N   TYR A 301     -13.375  20.904  -9.802  1.00 93.77           N  
ATOM   4402  H   TYR A 301     -13.569  20.218  -9.087  1.00 93.77           H  
ATOM   4403  CA  TYR A 301     -14.249  22.079  -9.823  1.00 93.77           C  
ATOM   4404  HA  TYR A 301     -14.040  22.666 -10.717  1.00 93.77           H  
ATOM   4405  C   TYR A 301     -14.000  23.002  -8.621  1.00 93.77           C  
ATOM   4406  CB  TYR A 301     -15.715  21.629  -9.882  1.00 93.77           C  
ATOM   4407  HB2 TYR A 301     -16.345  22.505 -10.033  1.00 93.77           H  
ATOM   4408  HB3 TYR A 301     -15.981  21.201  -8.915  1.00 93.77           H  
ATOM   4409  O   TYR A 301     -14.617  24.062  -8.528  1.00 93.77           O  
ATOM   4410  CG  TYR A 301     -16.023  20.617 -10.970  1.00 93.77           C  
ATOM   4411  CD1 TYR A 301     -16.050  21.024 -12.317  1.00 93.77           C  
ATOM   4412  HD1 TYR A 301     -15.855  22.057 -12.564  1.00 93.77           H  
ATOM   4413  CD2 TYR A 301     -16.258  19.269 -10.636  1.00 93.77           C  
ATOM   4414  HD2 TYR A 301     -16.229  18.955  -9.603  1.00 93.77           H  
ATOM   4415  CE1 TYR A 301     -16.320  20.087 -13.334  1.00 93.77           C  
ATOM   4416  HE1 TYR A 301     -16.340  20.402 -14.366  1.00 93.77           H  
ATOM   4417  CE2 TYR A 301     -16.520  18.327 -11.649  1.00 93.77           C  
ATOM   4418  HE2 TYR A 301     -16.699  17.291 -11.401  1.00 93.77           H  
ATOM   4419  OH  TYR A 301     -16.801  17.825 -13.973  1.00 93.77           O  
ATOM   4420  HH  TYR A 301     -16.893  18.226 -14.840  1.00 93.77           H  
ATOM   4421  CZ  TYR A 301     -16.554  18.736 -12.997  1.00 93.77           C  
ATOM   4422  N   GLY A 302     -13.101  22.613  -7.710  1.00 95.62           N  
ATOM   4423  H   GLY A 302     -12.664  21.709  -7.824  1.00 95.62           H  
ATOM   4424  CA  GLY A 302     -12.790  23.352  -6.493  1.00 95.62           C  
ATOM   4425  HA2 GLY A 302     -12.777  24.419  -6.713  1.00 95.62           H  
ATOM   4426  HA3 GLY A 302     -11.798  23.055  -6.151  1.00 95.62           H  
ATOM   4427  C   GLY A 302     -13.772  23.096  -5.351  1.00 95.62           C  
ATOM   4428  O   GLY A 302     -13.749  23.835  -4.364  1.00 95.62           O  
ATOM   4429  N   ASN A 303     -14.620  22.063  -5.452  1.00 96.83           N  
ATOM   4430  H   ASN A 303     -14.544  21.442  -6.245  1.00 96.83           H  
ATOM   4431  CA  ASN A 303     -15.438  21.637  -4.321  1.00 96.83           C  
ATOM   4432  HA  ASN A 303     -15.889  22.520  -3.867  1.00 96.83           H  
ATOM   4433  C   ASN A 303     -14.539  20.951  -3.296  1.00 96.83           C  
ATOM   4434  CB  ASN A 303     -16.562  20.684  -4.746  1.00 96.83           C  
ATOM   4435  HB2 ASN A 303     -17.193  20.469  -3.883  1.00 96.83           H  
ATOM   4436  HB3 ASN A 303     -16.122  19.742  -5.071  1.00 96.83           H  
ATOM   4437  O   ASN A 303     -13.752  20.074  -3.650  1.00 96.83           O  
ATOM   4438  CG  ASN A 303     -17.450  21.240  -5.838  1.00 96.83           C  
ATOM   4439  ND2 ASN A 303     -17.579  20.539  -6.935  1.00 96.83           N  
ATOM   4440 HD21 ASN A 303     -16.981  19.733  -7.047  1.00 96.83           H  
ATOM   4441 HD22 ASN A 303     -18.046  20.978  -7.716  1.00 96.83           H  
ATOM   4442  OD1 ASN A 303     -18.069  22.283  -5.707  1.00 96.83           O  
ATOM   4443  N   VAL A 304     -14.692  21.321  -2.028  1.00 98.47           N  
ATOM   4444  H   VAL A 304     -15.384  22.025  -1.812  1.00 98.47           H  
ATOM   4445  CA  VAL A 304     -13.959  20.730  -0.907  1.00 98.47           C  
ATOM   4446  HA  VAL A 304     -13.151  20.108  -1.293  1.00 98.47           H  
ATOM   4447  C   VAL A 304     -14.895  19.839  -0.098  1.00 98.47           C  
ATOM   4448  CB  VAL A 304     -13.320  21.826  -0.034  1.00 98.47           C  
ATOM   4449  HB  VAL A 304     -14.084  22.547   0.254  1.00 98.47           H  
ATOM   4450  O   VAL A 304     -15.996  20.258   0.249  1.00 98.47           O  
ATOM   4451  CG1 VAL A 304     -12.705  21.247   1.245  1.00 98.47           C  
ATOM   4452 HG11 VAL A 304     -12.016  20.440   0.993  1.00 98.47           H  
ATOM   4453 HG12 VAL A 304     -12.175  22.032   1.785  1.00 98.47           H  
ATOM   4454 HG13 VAL A 304     -13.489  20.863   1.897  1.00 98.47           H  
ATOM   4455  CG2 VAL A 304     -12.219  22.567  -0.807  1.00 98.47           C  
ATOM   4456 HG21 VAL A 304     -12.638  23.038  -1.697  1.00 98.47           H  
ATOM   4457 HG22 VAL A 304     -11.440  21.867  -1.110  1.00 98.47           H  
ATOM   4458 HG23 VAL A 304     -11.781  23.345  -0.182  1.00 98.47           H  
ATOM   4459  N   ALA A 305     -14.421  18.647   0.250  1.00 98.55           N  
ATOM   4460  H   ALA A 305     -13.492  18.404  -0.063  1.00 98.55           H  
ATOM   4461  CA  ALA A 305     -15.070  17.734   1.182  1.00 98.55           C  
ATOM   4462  HA  ALA A 305     -16.021  18.154   1.510  1.00 98.55           H  
ATOM   4463  C   ALA A 305     -14.183  17.531   2.413  1.00 98.55           C  
ATOM   4464  CB  ALA A 305     -15.368  16.416   0.467  1.00 98.55           C  
ATOM   4465  HB1 ALA A 305     -14.452  15.988   0.062  1.00 98.55           H  
ATOM   4466  HB2 ALA A 305     -16.084  16.609  -0.332  1.00 98.55           H  
ATOM   4467  HB3 ALA A 305     -15.820  15.712   1.165  1.00 98.55           H  
ATOM   4468  O   ALA A 305     -12.966  17.393   2.300  1.00 98.55           O  
ATOM   4469  N   MET A 306     -14.779  17.499   3.603  1.00 98.67           N  
ATOM   4470  H   MET A 306     -15.786  17.574   3.618  1.00 98.67           H  
ATOM   4471  CA  MET A 306     -14.074  17.188   4.852  1.00 98.67           C  
ATOM   4472  HA  MET A 306     -13.167  16.626   4.629  1.00 98.67           H  
ATOM   4473  C   MET A 306     -14.956  16.294   5.723  1.00 98.67           C  
ATOM   4474  CB  MET A 306     -13.668  18.458   5.605  1.00 98.67           C  
ATOM   4475  HB2 MET A 306     -13.187  18.122   6.524  1.00 98.67           H  
ATOM   4476  HB3 MET A 306     -14.561  19.030   5.859  1.00 98.67           H  
ATOM   4477  O   MET A 306     -15.596  16.754   6.673  1.00 98.67           O  
ATOM   4478  CG  MET A 306     -12.679  19.375   4.881  1.00 98.67           C  
ATOM   4479  HG2 MET A 306     -13.146  19.774   3.980  1.00 98.67           H  
ATOM   4480  HG3 MET A 306     -11.810  18.794   4.573  1.00 98.67           H  
ATOM   4481  SD  MET A 306     -12.118  20.756   5.919  1.00 98.67           S  
ATOM   4482  CE  MET A 306     -13.570  21.831   5.789  1.00 98.67           C  
ATOM   4483  HE1 MET A 306     -13.376  22.761   6.324  1.00 98.67           H  
ATOM   4484  HE2 MET A 306     -14.446  21.337   6.207  1.00 98.67           H  
ATOM   4485  HE3 MET A 306     -13.752  22.064   4.740  1.00 98.67           H  
ATOM   4486  N   VAL A 307     -15.006  15.017   5.362  1.00 98.57           N  
ATOM   4487  H   VAL A 307     -14.344  14.698   4.669  1.00 98.57           H  
ATOM   4488  CA  VAL A 307     -15.948  14.033   5.902  1.00 98.57           C  
ATOM   4489  HA  VAL A 307     -16.782  14.560   6.365  1.00 98.57           H  
ATOM   4490  C   VAL A 307     -15.263  13.186   6.970  1.00 98.57           C  
ATOM   4491  CB  VAL A 307     -16.524  13.164   4.769  1.00 98.57           C  
ATOM   4492  HB  VAL A 307     -15.709  12.626   4.284  1.00 98.57           H  
ATOM   4493  O   VAL A 307     -14.126  12.755   6.800  1.00 98.57           O  
ATOM   4494  CG1 VAL A 307     -17.530  12.137   5.297  1.00 98.57           C  
ATOM   4495 HG11 VAL A 307     -17.882  11.536   4.458  1.00 98.57           H  
ATOM   4496 HG12 VAL A 307     -18.381  12.640   5.757  1.00 98.57           H  
ATOM   4497 HG13 VAL A 307     -17.063  11.461   6.013  1.00 98.57           H  
ATOM   4498  CG2 VAL A 307     -17.242  14.020   3.717  1.00 98.57           C  
ATOM   4499 HG21 VAL A 307     -17.713  13.384   2.968  1.00 98.57           H  
ATOM   4500 HG22 VAL A 307     -16.539  14.680   3.209  1.00 98.57           H  
ATOM   4501 HG23 VAL A 307     -18.018  14.628   4.182  1.00 98.57           H  
ATOM   4502  N   MET A 308     -15.957  12.909   8.071  1.00 97.13           N  
ATOM   4503  H   MET A 308     -16.910  13.237   8.139  1.00 97.13           H  
ATOM   4504  CA  MET A 308     -15.482  12.027   9.140  1.00 97.13           C  
ATOM   4505  HA  MET A 308     -14.819  11.274   8.714  1.00 97.13           H  
ATOM   4506  C   MET A 308     -16.647  11.289   9.796  1.00 97.13           C  
ATOM   4507  CB  MET A 308     -14.686  12.821  10.188  1.00 97.13           C  
ATOM   4508  HB2 MET A 308     -13.837  13.305   9.705  1.00 97.13           H  
ATOM   4509  HB3 MET A 308     -14.300  12.137  10.945  1.00 97.13           H  
ATOM   4510  O   MET A 308     -17.776  11.776   9.786  1.00 97.13           O  
ATOM   4511  CG  MET A 308     -15.547  13.886  10.870  1.00 97.13           C  
ATOM   4512  HG2 MET A 308     -15.907  14.573  10.105  1.00 97.13           H  
ATOM   4513  HG3 MET A 308     -16.411  13.420  11.343  1.00 97.13           H  
ATOM   4514  SD  MET A 308     -14.680  14.840  12.127  1.00 97.13           S  
ATOM   4515  CE  MET A 308     -15.647  16.346  11.983  1.00 97.13           C  
ATOM   4516  HE1 MET A 308     -15.377  17.022  12.794  1.00 97.13           H  
ATOM   4517  HE2 MET A 308     -16.705  16.089  12.036  1.00 97.13           H  
ATOM   4518  HE3 MET A 308     -15.445  16.812  11.018  1.00 97.13           H  
ATOM   4519  N   ASN A 309     -16.356  10.150  10.419  1.00 96.04           N  
ATOM   4520  H   ASN A 309     -15.410   9.801  10.355  1.00 96.04           H  
ATOM   4521  CA  ASN A 309     -17.301   9.389  11.242  1.00 96.04           C  
ATOM   4522  HA  ASN A 309     -18.273   9.879  11.195  1.00 96.04           H  
ATOM   4523  C   ASN A 309     -16.920   9.392  12.742  1.00 96.04           C  
ATOM   4524  CB  ASN A 309     -17.479   7.995  10.612  1.00 96.04           C  
ATOM   4525  HB2 ASN A 309     -17.770   8.105   9.568  1.00 96.04           H  
ATOM   4526  HB3 ASN A 309     -18.283   7.471  11.128  1.00 96.04           H  
ATOM   4527  O   ASN A 309     -17.477   8.642  13.542  1.00 96.04           O  
ATOM   4528  CG  ASN A 309     -16.241   7.119  10.688  1.00 96.04           C  
ATOM   4529  ND2 ASN A 309     -16.174   6.081   9.891  1.00 96.04           N  
ATOM   4530 HD21 ASN A 309     -16.861   5.957   9.160  1.00 96.04           H  
ATOM   4531 HD22 ASN A 309     -15.501   5.357  10.093  1.00 96.04           H  
ATOM   4532  OD1 ASN A 309     -15.334   7.351  11.470  1.00 96.04           O  
ATOM   4533  N   THR A 310     -15.974  10.251  13.136  1.00 93.56           N  
ATOM   4534  H   THR A 310     -15.536  10.815  12.423  1.00 93.56           H  
ATOM   4535  CA  THR A 310     -15.465  10.400  14.509  1.00 93.56           C  
ATOM   4536  HA  THR A 310     -15.820   9.553  15.096  1.00 93.56           H  
ATOM   4537  C   THR A 310     -15.956  11.690  15.182  1.00 93.56           C  
ATOM   4538  CB  THR A 310     -13.928  10.365  14.515  1.00 93.56           C  
ATOM   4539  HB  THR A 310     -13.562  10.584  15.518  1.00 93.56           H  
ATOM   4540  O   THR A 310     -16.356  12.622  14.486  1.00 93.56           O  
ATOM   4541  CG2 THR A 310     -13.394   8.995  14.104  1.00 93.56           C  
ATOM   4542 HG21 THR A 310     -13.747   8.232  14.798  1.00 93.56           H  
ATOM   4543 HG22 THR A 310     -12.304   9.006  14.097  1.00 93.56           H  
ATOM   4544 HG23 THR A 310     -13.745   8.753  13.101  1.00 93.56           H  
ATOM   4545  OG1 THR A 310     -13.378  11.306  13.622  1.00 93.56           O  
ATOM   4546  HG1 THR A 310     -13.617  12.201  13.872  1.00 93.56           H  
ATOM   4547  N   PRO A 311     -15.866  11.820  16.526  1.00 90.98           N  
ATOM   4548  CA  PRO A 311     -16.288  13.035  17.244  1.00 90.98           C  
ATOM   4549  HA  PRO A 311     -17.358  13.173  17.090  1.00 90.98           H  
ATOM   4550  C   PRO A 311     -15.570  14.329  16.829  1.00 90.98           C  
ATOM   4551  CB  PRO A 311     -16.021  12.741  18.724  1.00 90.98           C  
ATOM   4552  HB2 PRO A 311     -15.010  13.047  18.992  1.00 90.98           H  
ATOM   4553  HB3 PRO A 311     -16.750  13.233  19.368  1.00 90.98           H  
ATOM   4554  O   PRO A 311     -16.078  15.429  17.055  1.00 90.98           O  
ATOM   4555  CG  PRO A 311     -16.124  11.221  18.809  1.00 90.98           C  
ATOM   4556  HG2 PRO A 311     -15.571  10.823  19.660  1.00 90.98           H  
ATOM   4557  HG3 PRO A 311     -17.173  10.926  18.856  1.00 90.98           H  
ATOM   4558  CD  PRO A 311     -15.525  10.771  17.480  1.00 90.98           C  
ATOM   4559  HD2 PRO A 311     -15.948   9.807  17.198  1.00 90.98           H  
ATOM   4560  HD3 PRO A 311     -14.441  10.696  17.574  1.00 90.98           H  
ATOM   4561  N   GLY A 312     -14.376  14.219  16.247  1.00 92.68           N  
ATOM   4562  H   GLY A 312     -13.962  13.306  16.124  1.00 92.68           H  
ATOM   4563  CA  GLY A 312     -13.671  15.357  15.683  1.00 92.68           C  
ATOM   4564  HA2 GLY A 312     -14.386  15.996  15.165  1.00 92.68           H  
ATOM   4565  HA3 GLY A 312     -13.212  15.937  16.483  1.00 92.68           H  
ATOM   4566  C   GLY A 312     -12.593  14.958  14.684  1.00 92.68           C  
ATOM   4567  O   GLY A 312     -12.188  13.801  14.594  1.00 92.68           O  
ATOM   4568  N   MET A 313     -12.144  15.964  13.946  1.00 95.94           N  
ATOM   4569  H   MET A 313     -12.556  16.869  14.123  1.00 95.94           H  
ATOM   4570  CA  MET A 313     -11.003  15.955  13.050  1.00 95.94           C  
ATOM   4571  HA  MET A 313     -10.236  15.306  13.472  1.00 95.94           H  
ATOM   4572  C   MET A 313     -10.462  17.378  12.986  1.00 95.94           C  
ATOM   4573  CB  MET A 313     -11.415  15.439  11.660  1.00 95.94           C  
ATOM   4574  HB2 MET A 313     -12.200  16.078  11.255  1.00 95.94           H  
ATOM   4575  HB3 MET A 313     -11.806  14.428  11.766  1.00 95.94           H  
ATOM   4576  O   MET A 313     -11.181  18.301  12.583  1.00 95.94           O  
ATOM   4577  CG  MET A 313     -10.255  15.393  10.662  1.00 95.94           C  
ATOM   4578  HG2 MET A 313      -9.900  16.404  10.463  1.00 95.94           H  
ATOM   4579  HG3 MET A 313      -9.437  14.829  11.111  1.00 95.94           H  
ATOM   4580  SD  MET A 313     -10.666  14.597   9.083  1.00 95.94           S  
ATOM   4581  CE  MET A 313     -11.768  15.817   8.315  1.00 95.94           C  
ATOM   4582  HE1 MET A 313     -12.073  15.448   7.335  1.00 95.94           H  
ATOM   4583  HE2 MET A 313     -11.241  16.762   8.189  1.00 95.94           H  
ATOM   4584  HE3 MET A 313     -12.658  15.955   8.929  1.00 95.94           H  
ATOM   4585  N   TYR A 314      -9.199  17.550  13.377  1.00 96.21           N  
ATOM   4586  H   TYR A 314      -8.669  16.734  13.646  1.00 96.21           H  
ATOM   4587  CA  TYR A 314      -8.477  18.803  13.168  1.00 96.21           C  
ATOM   4588  HA  TYR A 314      -8.989  19.621  13.674  1.00 96.21           H  
ATOM   4589  C   TYR A 314      -8.441  19.067  11.668  1.00 96.21           C  
ATOM   4590  CB  TYR A 314      -7.045  18.675  13.702  1.00 96.21           C  
ATOM   4591  HB2 TYR A 314      -6.498  19.598  13.514  1.00 96.21           H  
ATOM   4592  HB3 TYR A 314      -6.540  17.885  13.146  1.00 96.21           H  
ATOM   4593  O   TYR A 314      -7.914  18.237  10.931  1.00 96.21           O  
ATOM   4594  CG  TYR A 314      -6.945  18.352  15.173  1.00 96.21           C  
ATOM   4595  CD1 TYR A 314      -7.147  19.352  16.142  1.00 96.21           C  
ATOM   4596  HD1 TYR A 314      -7.345  20.369  15.835  1.00 96.21           H  
ATOM   4597  CD2 TYR A 314      -6.628  17.040  15.566  1.00 96.21           C  
ATOM   4598  HD2 TYR A 314      -6.447  16.276  14.824  1.00 96.21           H  
ATOM   4599  CE1 TYR A 314      -7.063  19.028  17.510  1.00 96.21           C  
ATOM   4600  HE1 TYR A 314      -7.198  19.786  18.268  1.00 96.21           H  
ATOM   4601  CE2 TYR A 314      -6.538  16.713  16.928  1.00 96.21           C  
ATOM   4602  HE2 TYR A 314      -6.306  15.699  17.216  1.00 96.21           H  
ATOM   4603  OH  TYR A 314      -6.692  17.373  19.214  1.00 96.21           O  
ATOM   4604  HH  TYR A 314      -6.485  16.440  19.302  1.00 96.21           H  
ATOM   4605  CZ  TYR A 314      -6.763  17.708  17.901  1.00 96.21           C  
ATOM   4606  N   ARG A 315      -9.026  20.167  11.201  1.00 98.53           N  
ATOM   4607  H   ARG A 315      -9.493  20.789  11.845  1.00 98.53           H  
ATOM   4608  CA  ARG A 315      -9.148  20.433   9.766  1.00 98.53           C  
ATOM   4609  HA  ARG A 315      -8.251  20.064   9.269  1.00 98.53           H  
ATOM   4610  C   ARG A 315      -9.232  21.912   9.458  1.00 98.53           C  
ATOM   4611  CB  ARG A 315     -10.349  19.665   9.190  1.00 98.53           C  
ATOM   4612  HB2 ARG A 315     -10.236  18.612   9.447  1.00 98.53           H  
ATOM   4613  HB3 ARG A 315     -10.330  19.737   8.103  1.00 98.53           H  
ATOM   4614  O   ARG A 315      -9.779  22.688  10.245  1.00 98.53           O  
ATOM   4615  CG  ARG A 315     -11.708  20.173   9.704  1.00 98.53           C  
ATOM   4616  HG2 ARG A 315     -11.955  21.116   9.217  1.00 98.53           H  
ATOM   4617  HG3 ARG A 315     -11.666  20.331  10.782  1.00 98.53           H  
ATOM   4618  CD  ARG A 315     -12.790  19.135   9.394  1.00 98.53           C  
ATOM   4619  HD2 ARG A 315     -12.786  18.967   8.318  1.00 98.53           H  
ATOM   4620  HD3 ARG A 315     -12.534  18.196   9.884  1.00 98.53           H  
ATOM   4621  NE  ARG A 315     -14.142  19.557   9.806  1.00 98.53           N  
ATOM   4622  HE  ARG A 315     -14.790  19.757   9.058  1.00 98.53           H  
ATOM   4623  NH1 ARG A 315     -13.919  19.213  12.082  1.00 98.53           N  
ATOM   4624 HH11 ARG A 315     -12.951  18.939  11.993  1.00 98.53           H  
ATOM   4625 HH12 ARG A 315     -14.358  19.183  12.991  1.00 98.53           H  
ATOM   4626  NH2 ARG A 315     -15.874  19.839  11.275  1.00 98.53           N  
ATOM   4627 HH21 ARG A 315     -16.212  19.766  12.224  1.00 98.53           H  
ATOM   4628 HH22 ARG A 315     -16.539  19.909  10.518  1.00 98.53           H  
ATOM   4629  CZ  ARG A 315     -14.628  19.535  11.037  1.00 98.53           C  
ATOM   4630  N   ALA A 316      -8.737  22.278   8.288  1.00 98.90           N  
ATOM   4631  H   ALA A 316      -8.346  21.573   7.680  1.00 98.90           H  
ATOM   4632  CA  ALA A 316      -8.950  23.597   7.730  1.00 98.90           C  
ATOM   4633  HA  ALA A 316      -9.907  23.954   8.112  1.00 98.90           H  
ATOM   4634  C   ALA A 316      -9.064  23.541   6.209  1.00 98.90           C  
ATOM   4635  CB  ALA A 316      -7.838  24.540   8.194  1.00 98.90           C  
ATOM   4636  HB1 ALA A 316      -8.017  25.533   7.780  1.00 98.90           H  
ATOM   4637  HB2 ALA A 316      -6.864  24.184   7.857  1.00 98.90           H  
ATOM   4638  HB3 ALA A 316      -7.843  24.606   9.282  1.00 98.90           H  
ATOM   4639  O   ALA A 316      -8.533  22.632   5.580  1.00 98.90           O  
ATOM   4640  N   SER A 317      -9.744  24.513   5.616  1.00 98.89           N  
ATOM   4641  H   SER A 317     -10.161  25.235   6.186  1.00 98.89           H  
ATOM   4642  CA  SER A 317      -9.851  24.644   4.167  1.00 98.89           C  
ATOM   4643  HA  SER A 317      -8.930  24.265   3.724  1.00 98.89           H  
ATOM   4644  C   SER A 317      -9.988  26.097   3.740  1.00 98.89           C  
ATOM   4645  CB  SER A 317     -11.019  23.813   3.622  1.00 98.89           C  
ATOM   4646  HB2 SER A 317     -10.988  23.827   2.533  1.00 98.89           H  
ATOM   4647  HB3 SER A 317     -10.909  22.781   3.956  1.00 98.89           H  
ATOM   4648  O   SER A 317     -10.468  26.938   4.505  1.00 98.89           O  
ATOM   4649  OG  SER A 317     -12.270  24.318   4.059  1.00 98.89           O  
ATOM   4650  HG  SER A 317     -12.555  24.990   3.436  1.00 98.89           H  
ATOM   4651  N   ILE A 318      -9.595  26.367   2.500  1.00 98.42           N  
ATOM   4652  H   ILE A 318      -9.196  25.613   1.960  1.00 98.42           H  
ATOM   4653  CA  ILE A 318      -9.928  27.577   1.752  1.00 98.42           C  
ATOM   4654  HA  ILE A 318     -10.752  28.088   2.248  1.00 98.42           H  
ATOM   4655  C   ILE A 318     -10.406  27.100   0.381  1.00 98.42           C  
ATOM   4656  CB  ILE A 318      -8.737  28.559   1.669  1.00 98.42           C  
ATOM   4657  HB  ILE A 318      -7.951  28.120   1.055  1.00 98.42           H  
ATOM   4658  O   ILE A 318      -9.626  26.520  -0.374  1.00 98.42           O  
ATOM   4659  CG1 ILE A 318      -8.153  28.837   3.077  1.00 98.42           C  
ATOM   4660 HG12 ILE A 318      -7.797  27.899   3.504  1.00 98.42           H  
ATOM   4661 HG13 ILE A 318      -8.946  29.200   3.730  1.00 98.42           H  
ATOM   4662  CG2 ILE A 318      -9.243  29.847   0.996  1.00 98.42           C  
ATOM   4663 HG21 ILE A 318      -9.582  29.627  -0.017  1.00 98.42           H  
ATOM   4664 HG22 ILE A 318     -10.073  30.276   1.558  1.00 98.42           H  
ATOM   4665 HG23 ILE A 318      -8.441  30.580   0.908  1.00 98.42           H  
ATOM   4666  CD1 ILE A 318      -6.971  29.809   3.145  1.00 98.42           C  
ATOM   4667 HD11 ILE A 318      -7.240  30.789   2.752  1.00 98.42           H  
ATOM   4668 HD12 ILE A 318      -6.128  29.399   2.589  1.00 98.42           H  
ATOM   4669 HD13 ILE A 318      -6.668  29.927   4.186  1.00 98.42           H  
ATOM   4670  N   ASP A 319     -11.701  27.243   0.113  1.00 96.06           N  
ATOM   4671  H   ASP A 319     -12.282  27.769   0.751  1.00 96.06           H  
ATOM   4672  CA  ASP A 319     -12.319  26.753  -1.123  1.00 96.06           C  
ATOM   4673  HA  ASP A 319     -11.806  25.837  -1.417  1.00 96.06           H  
ATOM   4674  C   ASP A 319     -12.160  27.735  -2.300  1.00 96.06           C  
ATOM   4675  CB  ASP A 319     -13.785  26.363  -0.848  1.00 96.06           C  
ATOM   4676  HB2 ASP A 319     -13.827  25.771   0.066  1.00 96.06           H  
ATOM   4677  HB3 ASP A 319     -14.121  25.720  -1.662  1.00 96.06           H  
ATOM   4678  O   ASP A 319     -11.601  28.824  -2.158  1.00 96.06           O  
ATOM   4679  CG  ASP A 319     -14.775  27.533  -0.732  1.00 96.06           C  
ATOM   4680  OD1 ASP A 319     -14.379  28.711  -0.887  1.00 96.06           O  
ATOM   4681  OD2 ASP A 319     -15.971  27.253  -0.525  1.00 96.06           O  
ATOM   4682  N   ALA A 320     -12.716  27.367  -3.458  1.00 93.56           N  
ATOM   4683  H   ALA A 320     -13.149  26.456  -3.515  1.00 93.56           H  
ATOM   4684  CA  ALA A 320     -12.696  28.178  -4.677  1.00 93.56           C  
ATOM   4685  HA  ALA A 320     -11.662  28.347  -4.978  1.00 93.56           H  
ATOM   4686  C   ALA A 320     -13.341  29.570  -4.548  1.00 93.56           C  
ATOM   4687  CB  ALA A 320     -13.395  27.363  -5.766  1.00 93.56           C  
ATOM   4688  HB1 ALA A 320     -13.446  27.948  -6.685  1.00 93.56           H  
ATOM   4689  HB2 ALA A 320     -14.408  27.110  -5.456  1.00 93.56           H  
ATOM   4690  HB3 ALA A 320     -12.832  26.448  -5.949  1.00 93.56           H  
ATOM   4691  O   ALA A 320     -13.053  30.456  -5.353  1.00 93.56           O  
ATOM   4692  N   ASN A 321     -14.205  29.782  -3.553  1.00 92.13           N  
ATOM   4693  H   ASN A 321     -14.304  29.066  -2.847  1.00 92.13           H  
ATOM   4694  CA  ASN A 321     -14.851  31.067  -3.283  1.00 92.13           C  
ATOM   4695  HA  ASN A 321     -14.859  31.659  -4.198  1.00 92.13           H  
ATOM   4696  C   ASN A 321     -14.088  31.887  -2.227  1.00 92.13           C  
ATOM   4697  CB  ASN A 321     -16.306  30.811  -2.866  1.00 92.13           C  
ATOM   4698  HB2 ASN A 321     -16.313  30.270  -1.920  1.00 92.13           H  
ATOM   4699  HB3 ASN A 321     -16.814  31.764  -2.717  1.00 92.13           H  
ATOM   4700  O   ASN A 321     -14.543  32.963  -1.831  1.00 92.13           O  
ATOM   4701  CG  ASN A 321     -17.082  30.026  -3.905  1.00 92.13           C  
ATOM   4702  ND2 ASN A 321     -17.643  28.903  -3.522  1.00 92.13           N  
ATOM   4703 HD21 ASN A 321     -17.419  28.532  -2.610  1.00 92.13           H  
ATOM   4704 HD22 ASN A 321     -18.057  28.334  -4.246  1.00 92.13           H  
ATOM   4705  OD1 ASN A 321     -17.206  30.411  -5.056  1.00 92.13           O  
ATOM   4706  N   GLY A 322     -12.954  31.380  -1.735  1.00 91.66           N  
ATOM   4707  H   GLY A 322     -12.655  30.475  -2.070  1.00 91.66           H  
ATOM   4708  CA  GLY A 322     -12.191  31.962  -0.636  1.00 91.66           C  
ATOM   4709  HA2 GLY A 322     -12.091  33.036  -0.795  1.00 91.66           H  
ATOM   4710  HA3 GLY A 322     -11.198  31.513  -0.637  1.00 91.66           H  
ATOM   4711  C   GLY A 322     -12.818  31.729   0.741  1.00 91.66           C  
ATOM   4712  O   GLY A 322     -12.387  32.351   1.719  1.00 91.66           O  
ATOM   4713  N   GLN A 323     -13.828  30.857   0.858  1.00 95.20           N  
ATOM   4714  H   GLN A 323     -14.069  30.282   0.063  1.00 95.20           H  
ATOM   4715  CA  GLN A 323     -14.448  30.535   2.136  1.00 95.20           C  
ATOM   4716  HA  GLN A 323     -14.685  31.478   2.631  1.00 95.20           H  
ATOM   4717  C   GLN A 323     -13.459  29.757   3.001  1.00 95.20           C  
ATOM   4718  CB  GLN A 323     -15.764  29.763   1.951  1.00 95.20           C  
ATOM   4719  HB2 GLN A 323     -16.417  30.318   1.278  1.00 95.20           H  
ATOM   4720  HB3 GLN A 323     -15.553  28.784   1.520  1.00 95.20           H  
ATOM   4721  O   GLN A 323     -13.039  28.648   2.669  1.00 95.20           O  
ATOM   4722  CG  GLN A 323     -16.473  29.553   3.300  1.00 95.20           C  
ATOM   4723  HG2 GLN A 323     -16.637  30.523   3.769  1.00 95.20           H  
ATOM   4724  HG3 GLN A 323     -15.838  28.958   3.955  1.00 95.20           H  
ATOM   4725  CD  GLN A 323     -17.818  28.841   3.193  1.00 95.20           C  
ATOM   4726  NE2 GLN A 323     -18.515  28.675   4.296  1.00 95.20           N  
ATOM   4727 HE21 GLN A 323     -19.373  28.159   4.161  1.00 95.20           H  
ATOM   4728 HE22 GLN A 323     -18.139  28.960   5.189  1.00 95.20           H  
ATOM   4729  OE1 GLN A 323     -18.304  28.436   2.160  1.00 95.20           O  
ATOM   4730  N   ARG A 324     -13.115  30.343   4.151  1.00 97.34           N  
ATOM   4731  H   ARG A 324     -13.489  31.262   4.339  1.00 97.34           H  
ATOM   4732  CA  ARG A 324     -12.190  29.748   5.116  1.00 97.34           C  
ATOM   4733  HA  ARG A 324     -11.559  29.038   4.581  1.00 97.34           H  
ATOM   4734  C   ARG A 324     -12.940  28.974   6.188  1.00 97.34           C  
ATOM   4735  CB  ARG A 324     -11.263  30.803   5.731  1.00 97.34           C  
ATOM   4736  HB2 ARG A 324     -11.838  31.471   6.373  1.00 97.34           H  
ATOM   4737  HB3 ARG A 324     -10.523  30.287   6.343  1.00 97.34           H  
ATOM   4738  O   ARG A 324     -13.882  29.488   6.793  1.00 97.34           O  
ATOM   4739  CG  ARG A 324     -10.544  31.632   4.660  1.00 97.34           C  
ATOM   4740  HG2 ARG A 324     -11.250  32.321   4.195  1.00 97.34           H  
ATOM   4741  HG3 ARG A 324     -10.150  30.974   3.886  1.00 97.34           H  
ATOM   4742  CD  ARG A 324      -9.400  32.436   5.273  1.00 97.34           C  
ATOM   4743  HD2 ARG A 324      -9.805  33.163   5.977  1.00 97.34           H  
ATOM   4744  HD3 ARG A 324      -8.744  31.749   5.809  1.00 97.34           H  
ATOM   4745  NE  ARG A 324      -8.632  33.126   4.225  1.00 97.34           N  
ATOM   4746  HE  ARG A 324      -9.041  33.148   3.302  1.00 97.34           H  
ATOM   4747  NH1 ARG A 324      -6.781  33.619   5.495  1.00 97.34           N  
ATOM   4748 HH11 ARG A 324      -5.823  33.923   5.593  1.00 97.34           H  
ATOM   4749 HH12 ARG A 324      -7.118  33.104   6.296  1.00 97.34           H  
ATOM   4750  NH2 ARG A 324      -6.803  34.140   3.334  1.00 97.34           N  
ATOM   4751 HH21 ARG A 324      -7.216  34.091   2.413  1.00 97.34           H  
ATOM   4752 HH22 ARG A 324      -5.849  34.458   3.431  1.00 97.34           H  
ATOM   4753  CZ  ARG A 324      -7.416  33.624   4.359  1.00 97.34           C  
ATOM   4754  N   VAL A 325     -12.473  27.768   6.478  1.00 97.97           N  
ATOM   4755  H   VAL A 325     -11.717  27.411   5.912  1.00 97.97           H  
ATOM   4756  CA  VAL A 325     -12.941  26.948   7.599  1.00 97.97           C  
ATOM   4757  HA  VAL A 325     -13.573  27.551   8.251  1.00 97.97           H  
ATOM   4758  C   VAL A 325     -11.725  26.500   8.394  1.00 97.97           C  
ATOM   4759  CB  VAL A 325     -13.770  25.747   7.098  1.00 97.97           C  
ATOM   4760  HB  VAL A 325     -13.151  25.130   6.448  1.00 97.97           H  
ATOM   4761  O   VAL A 325     -10.753  26.046   7.811  1.00 97.97           O  
ATOM   4762  CG1 VAL A 325     -14.265  24.877   8.263  1.00 97.97           C  
ATOM   4763 HG11 VAL A 325     -14.845  25.484   8.958  1.00 97.97           H  
ATOM   4764 HG12 VAL A 325     -13.416  24.423   8.775  1.00 97.97           H  
ATOM   4765 HG13 VAL A 325     -14.889  24.072   7.875  1.00 97.97           H  
ATOM   4766  CG2 VAL A 325     -15.007  26.210   6.313  1.00 97.97           C  
ATOM   4767 HG21 VAL A 325     -15.615  26.883   6.918  1.00 97.97           H  
ATOM   4768 HG22 VAL A 325     -14.696  26.728   5.406  1.00 97.97           H  
ATOM   4769 HG23 VAL A 325     -15.599  25.348   6.008  1.00 97.97           H  
ATOM   4770  N   VAL A 326     -11.780  26.602   9.722  1.00 98.42           N  
ATOM   4771  H   VAL A 326     -12.579  27.057  10.140  1.00 98.42           H  
ATOM   4772  CA  VAL A 326     -10.812  25.991  10.647  1.00 98.42           C  
ATOM   4773  HA  VAL A 326     -10.281  25.186  10.139  1.00 98.42           H  
ATOM   4774  C   VAL A 326     -11.620  25.410  11.802  1.00 98.42           C  
ATOM   4775  CB  VAL A 326      -9.769  27.004  11.168  1.00 98.42           C  
ATOM   4776  HB  VAL A 326     -10.261  27.720  11.827  1.00 98.42           H  
ATOM   4777  O   VAL A 326     -12.341  26.148  12.475  1.00 98.42           O  
ATOM   4778  CG1 VAL A 326      -8.677  26.277  11.961  1.00 98.42           C  
ATOM   4779 HG11 VAL A 326      -9.113  25.675  12.758  1.00 98.42           H  
ATOM   4780 HG12 VAL A 326      -8.107  25.624  11.301  1.00 98.42           H  
ATOM   4781 HG13 VAL A 326      -8.000  27.008  12.402  1.00 98.42           H  
ATOM   4782  CG2 VAL A 326      -9.074  27.794  10.051  1.00 98.42           C  
ATOM   4783 HG21 VAL A 326      -8.316  28.450  10.479  1.00 98.42           H  
ATOM   4784 HG22 VAL A 326      -9.795  28.411   9.516  1.00 98.42           H  
ATOM   4785 HG23 VAL A 326      -8.593  27.113   9.348  1.00 98.42           H  
ATOM   4786  N   ARG A 327     -11.592  24.087  11.989  1.00 96.60           N  
ATOM   4787  H   ARG A 327     -10.952  23.542  11.430  1.00 96.60           H  
ATOM   4788  CA  ARG A 327     -12.429  23.381  12.973  1.00 96.60           C  
ATOM   4789  HA  ARG A 327     -12.632  24.060  13.801  1.00 96.60           H  
ATOM   4790  C   ARG A 327     -11.717  22.174  13.575  1.00 96.60           C  
ATOM   4791  CB  ARG A 327     -13.771  22.952  12.343  1.00 96.60           C  
ATOM   4792  HB2 ARG A 327     -14.291  22.296  13.042  1.00 96.60           H  
ATOM   4793  HB3 ARG A 327     -13.579  22.385  11.432  1.00 96.60           H  
ATOM   4794  O   ARG A 327     -10.739  21.664  13.034  1.00 96.60           O  
ATOM   4795  CG  ARG A 327     -14.704  24.132  12.025  1.00 96.60           C  
ATOM   4796  HG2 ARG A 327     -14.315  24.681  11.168  1.00 96.60           H  
ATOM   4797  HG3 ARG A 327     -14.752  24.801  12.884  1.00 96.60           H  
ATOM   4798  CD  ARG A 327     -16.118  23.625  11.719  1.00 96.60           C  
ATOM   4799  HD2 ARG A 327     -16.060  22.870  10.935  1.00 96.60           H  
ATOM   4800  HD3 ARG A 327     -16.514  23.152  12.618  1.00 96.60           H  
ATOM   4801  NE  ARG A 327     -17.011  24.711  11.266  1.00 96.60           N  
ATOM   4802  HE  ARG A 327     -16.602  25.406  10.658  1.00 96.60           H  
ATOM   4803  NH1 ARG A 327     -18.952  24.017  12.317  1.00 96.60           N  
ATOM   4804 HH11 ARG A 327     -18.475  23.285  12.823  1.00 96.60           H  
ATOM   4805 HH12 ARG A 327     -19.939  24.102  12.515  1.00 96.60           H  
ATOM   4806  NH2 ARG A 327     -18.991  25.775  10.942  1.00 96.60           N  
ATOM   4807 HH21 ARG A 327     -19.984  25.827  11.122  1.00 96.60           H  
ATOM   4808 HH22 ARG A 327     -18.552  26.401  10.282  1.00 96.60           H  
ATOM   4809  CZ  ARG A 327     -18.307  24.824  11.516  1.00 96.60           C  
ATOM   4810  N   ILE A 328     -12.257  21.707  14.698  1.00 95.11           N  
ATOM   4811  H   ILE A 328     -13.054  22.204  15.070  1.00 95.11           H  
ATOM   4812  CA  ILE A 328     -11.789  20.512  15.410  1.00 95.11           C  
ATOM   4813  HA  ILE A 328     -11.015  20.015  14.825  1.00 95.11           H  
ATOM   4814  C   ILE A 328     -12.934  19.514  15.551  1.00 95.11           C  
ATOM   4815  CB  ILE A 328     -11.177  20.895  16.777  1.00 95.11           C  
ATOM   4816  HB  ILE A 328     -11.940  21.387  17.379  1.00 95.11           H  
ATOM   4817  O   ILE A 328     -12.852  18.394  15.065  1.00 95.11           O  
ATOM   4818  CG1 ILE A 328     -10.008  21.888  16.581  1.00 95.11           C  
ATOM   4819 HG12 ILE A 328     -10.392  22.800  16.124  1.00 95.11           H  
ATOM   4820 HG13 ILE A 328      -9.270  21.462  15.901  1.00 95.11           H  
ATOM   4821  CG2 ILE A 328     -10.725  19.629  17.523  1.00 95.11           C  
ATOM   4822 HG21 ILE A 328     -10.330  19.889  18.505  1.00 95.11           H  
ATOM   4823 HG22 ILE A 328     -11.562  18.951  17.688  1.00 95.11           H  
ATOM   4824 HG23 ILE A 328      -9.954  19.119  16.945  1.00 95.11           H  
ATOM   4825  CD1 ILE A 328      -9.319  22.305  17.883  1.00 95.11           C  
ATOM   4826 HD11 ILE A 328      -8.710  21.490  18.275  1.00 95.11           H  
ATOM   4827 HD12 ILE A 328      -8.671  23.162  17.695  1.00 95.11           H  
ATOM   4828 HD13 ILE A 328     -10.077  22.573  18.618  1.00 95.11           H  
ATOM   4829  N   PHE A 329     -14.033  19.916  16.178  1.00 93.62           N  
ATOM   4830  H   PHE A 329     -14.067  20.843  16.579  1.00 93.62           H  
ATOM   4831  CA  PHE A 329     -15.144  19.014  16.471  1.00 93.62           C  
ATOM   4832  HA  PHE A 329     -14.742  18.025  16.689  1.00 93.62           H  
ATOM   4833  C   PHE A 329     -16.087  18.835  15.269  1.00 93.62           C  
ATOM   4834  CB  PHE A 329     -15.823  19.496  17.752  1.00 93.62           C  
ATOM   4835  HB2 PHE A 329     -16.596  18.779  18.028  1.00 93.62           H  
ATOM   4836  HB3 PHE A 329     -16.302  20.455  17.555  1.00 93.62           H  
ATOM   4837  O   PHE A 329     -15.985  19.557  14.264  1.00 93.62           O  
ATOM   4838  CG  PHE A 329     -14.847  19.629  18.914  1.00 93.62           C  
ATOM   4839  CD1 PHE A 329     -14.369  18.473  19.560  1.00 93.62           C  
ATOM   4840  HD1 PHE A 329     -14.732  17.501  19.261  1.00 93.62           H  
ATOM   4841  CD2 PHE A 329     -14.355  20.893  19.298  1.00 93.62           C  
ATOM   4842  HD2 PHE A 329     -14.705  21.787  18.804  1.00 93.62           H  
ATOM   4843  CE1 PHE A 329     -13.393  18.580  20.566  1.00 93.62           C  
ATOM   4844  HE1 PHE A 329     -13.016  17.687  21.043  1.00 93.62           H  
ATOM   4845  CE2 PHE A 329     -13.392  21.001  20.318  1.00 93.62           C  
ATOM   4846  HE2 PHE A 329     -13.012  21.973  20.597  1.00 93.62           H  
ATOM   4847  CZ  PHE A 329     -12.902  19.843  20.945  1.00 93.62           C  
ATOM   4848  HZ  PHE A 329     -12.145  19.926  21.711  1.00 93.62           H  
ATOM   4849  N   ALA A 330     -16.922  17.798  15.326  1.00 87.30           N  
ATOM   4850  H   ALA A 330     -16.920  17.206  16.144  1.00 87.30           H  
ATOM   4851  CA  ALA A 330     -17.886  17.480  14.273  1.00 87.30           C  
ATOM   4852  HA  ALA A 330     -17.413  17.617  13.301  1.00 87.30           H  
ATOM   4853  C   ALA A 330     -19.098  18.418  14.262  1.00 87.30           C  
ATOM   4854  CB  ALA A 330     -18.292  16.008  14.422  1.00 87.30           C  
ATOM   4855  HB1 ALA A 330     -18.979  15.737  13.621  1.00 87.30           H  
ATOM   4856  HB2 ALA A 330     -18.787  15.852  15.381  1.00 87.30           H  
ATOM   4857  HB3 ALA A 330     -17.413  15.366  14.365  1.00 87.30           H  
ATOM   4858  O   ALA A 330     -19.546  18.806  13.185  1.00 87.30           O  
ATOM   4859  N   ASP A 331     -19.572  18.795  15.444  1.00 80.38           N  
ATOM   4860  H   ASP A 331     -19.079  18.503  16.276  1.00 80.38           H  
ATOM   4861  CA  ASP A 331     -20.689  19.707  15.699  1.00 80.38           C  
ATOM   4862  HA  ASP A 331     -21.443  19.550  14.928  1.00 80.38           H  
ATOM   4863  C   ASP A 331     -20.308  21.199  15.598  1.00 80.38           C  
ATOM   4864  CB  ASP A 331     -21.327  19.315  17.056  1.00 80.38           C  
ATOM   4865  HB2 ASP A 331     -21.767  18.324  16.946  1.00 80.38           H  
ATOM   4866  HB3 ASP A 331     -22.143  20.007  17.261  1.00 80.38           H  
ATOM   4867  O   ASP A 331     -19.182  21.573  16.011  1.00 80.38           O  
ATOM   4868  CG  ASP A 331     -20.379  19.277  18.276  1.00 80.38           C  
ATOM   4869  OD1 ASP A 331     -19.205  18.834  18.171  1.00 80.38           O  
ATOM   4870  OD2 ASP A 331     -20.800  19.632  19.400  1.00 80.38           O  
ATOM   4871  OXT ASP A 331     -21.147  21.961  15.059  1.00 80.38           O  
TER    4872      ASP A 331                                                       
ATOM   5287  N   VAL B  29     -16.486 -23.754  -8.803  1.00 98.13           N  
ATOM   5288  H   VAL B  29     -16.558 -24.450  -9.532  1.00 98.13           H  
ATOM   5289  CA  VAL B  29     -15.141 -23.434  -8.326  1.00 98.13           C  
ATOM   5290  HA  VAL B  29     -15.191 -22.571  -7.662  1.00 98.13           H  
ATOM   5291  C   VAL B  29     -14.288 -23.040  -9.512  1.00 98.13           C  
ATOM   5292  CB  VAL B  29     -14.489 -24.578  -7.536  1.00 98.13           C  
ATOM   5293  HB  VAL B  29     -13.508 -24.230  -7.213  1.00 98.13           H  
ATOM   5294  O   VAL B  29     -14.464 -23.571 -10.604  1.00 98.13           O  
ATOM   5295  CG1 VAL B  29     -15.315 -24.901  -6.290  1.00 98.13           C  
ATOM   5296 HG11 VAL B  29     -15.447 -23.989  -5.708  1.00 98.13           H  
ATOM   5297 HG12 VAL B  29     -14.799 -25.647  -5.686  1.00 98.13           H  
ATOM   5298 HG13 VAL B  29     -16.296 -25.279  -6.580  1.00 98.13           H  
ATOM   5299  CG2 VAL B  29     -14.286 -25.871  -8.335  1.00 98.13           C  
ATOM   5300 HG21 VAL B  29     -13.621 -25.691  -9.180  1.00 98.13           H  
ATOM   5301 HG22 VAL B  29     -13.825 -26.630  -7.703  1.00 98.13           H  
ATOM   5302 HG23 VAL B  29     -15.240 -26.242  -8.709  1.00 98.13           H  
ATOM   5303  N   ALA B  30     -13.365 -22.114  -9.312  1.00 98.84           N  
ATOM   5304  H   ALA B  30     -13.254 -21.721  -8.389  1.00 98.84           H  
ATOM   5305  CA  ALA B  30     -12.435 -21.714 -10.354  1.00 98.84           C  
ATOM   5306  HA  ALA B  30     -12.213 -22.575 -10.984  1.00 98.84           H  
ATOM   5307  C   ALA B  30     -11.128 -21.246  -9.723  1.00 98.84           C  
ATOM   5308  CB  ALA B  30     -13.086 -20.631 -11.224  1.00 98.84           C  
ATOM   5309  HB1 ALA B  30     -13.932 -21.055 -11.766  1.00 98.84           H  
ATOM   5310  HB2 ALA B  30     -13.452 -19.819 -10.595  1.00 98.84           H  
ATOM   5311  HB3 ALA B  30     -12.364 -20.244 -11.944  1.00 98.84           H  
ATOM   5312  O   ALA B  30     -11.116 -20.726  -8.608  1.00 98.84           O  
ATOM   5313  N   ILE B  31     -10.025 -21.417 -10.440  1.00 98.94           N  
ATOM   5314  H   ILE B  31     -10.105 -21.879 -11.334  1.00 98.94           H  
ATOM   5315  CA  ILE B  31      -8.709 -20.936 -10.030  1.00 98.94           C  
ATOM   5316  HA  ILE B  31      -8.860 -20.060  -9.399  1.00 98.94           H  
ATOM   5317  C   ILE B  31      -7.916 -20.485 -11.251  1.00 98.94           C  
ATOM   5318  CB  ILE B  31      -7.965 -21.997  -9.183  1.00 98.94           C  
ATOM   5319  HB  ILE B  31      -8.601 -22.223  -8.327  1.00 98.94           H  
ATOM   5320  O   ILE B  31      -7.948 -21.120 -12.305  1.00 98.94           O  
ATOM   5321  CG1 ILE B  31      -6.635 -21.440  -8.628  1.00 98.94           C  
ATOM   5322 HG12 ILE B  31      -6.832 -20.482  -8.145  1.00 98.94           H  
ATOM   5323 HG13 ILE B  31      -5.929 -21.275  -9.441  1.00 98.94           H  
ATOM   5324  CG2 ILE B  31      -7.752 -23.308  -9.958  1.00 98.94           C  
ATOM   5325 HG21 ILE B  31      -7.120 -23.134 -10.829  1.00 98.94           H  
ATOM   5326 HG22 ILE B  31      -8.711 -23.702 -10.294  1.00 98.94           H  
ATOM   5327 HG23 ILE B  31      -7.282 -24.052  -9.315  1.00 98.94           H  
ATOM   5328  CD1 ILE B  31      -5.967 -22.334  -7.581  1.00 98.94           C  
ATOM   5329 HD11 ILE B  31      -6.681 -22.585  -6.796  1.00 98.94           H  
ATOM   5330 HD12 ILE B  31      -5.592 -23.245  -8.047  1.00 98.94           H  
ATOM   5331 HD13 ILE B  31      -5.126 -21.801  -7.138  1.00 98.94           H  
ATOM   5332  N   ALA B  32      -7.160 -19.408 -11.094  1.00 98.97           N  
ATOM   5333  H   ALA B  32      -7.193 -18.929 -10.205  1.00 98.97           H  
ATOM   5334  CA  ALA B  32      -6.100 -19.029 -12.012  1.00 98.97           C  
ATOM   5335  HA  ALA B  32      -5.883 -19.866 -12.675  1.00 98.97           H  
ATOM   5336  C   ALA B  32      -4.824 -18.739 -11.226  1.00 98.97           C  
ATOM   5337  CB  ALA B  32      -6.558 -17.851 -12.875  1.00 98.97           C  
ATOM   5338  HB1 ALA B  32      -6.773 -16.985 -12.250  1.00 98.97           H  
ATOM   5339  HB2 ALA B  32      -7.464 -18.138 -13.409  1.00 98.97           H  
ATOM   5340  HB3 ALA B  32      -5.782 -17.595 -13.596  1.00 98.97           H  
ATOM   5341  O   ALA B  32      -4.878 -18.331 -10.067  1.00 98.97           O  
ATOM   5342  N   ILE B  33      -3.677 -18.935 -11.868  1.00 98.96           N  
ATOM   5343  H   ILE B  33      -3.723 -19.280 -12.817  1.00 98.96           H  
ATOM   5344  CA  ILE B  33      -2.351 -18.628 -11.339  1.00 98.96           C  
ATOM   5345  HA  ILE B  33      -2.470 -17.917 -10.521  1.00 98.96           H  
ATOM   5346  C   ILE B  33      -1.490 -17.951 -12.409  1.00 98.96           C  
ATOM   5347  CB  ILE B  33      -1.646 -19.880 -10.771  1.00 98.96           C  
ATOM   5348  HB  ILE B  33      -0.728 -19.537 -10.294  1.00 98.96           H  
ATOM   5349  O   ILE B  33      -1.682 -18.178 -13.608  1.00 98.96           O  
ATOM   5350  CG1 ILE B  33      -1.263 -20.883 -11.877  1.00 98.96           C  
ATOM   5351 HG12 ILE B  33      -2.165 -21.361 -12.260  1.00 98.96           H  
ATOM   5352 HG13 ILE B  33      -0.771 -20.370 -12.703  1.00 98.96           H  
ATOM   5353  CG2 ILE B  33      -2.496 -20.574  -9.694  1.00 98.96           C  
ATOM   5354 HG21 ILE B  33      -1.916 -21.361  -9.211  1.00 98.96           H  
ATOM   5355 HG22 ILE B  33      -2.799 -19.847  -8.941  1.00 98.96           H  
ATOM   5356 HG23 ILE B  33      -3.390 -21.017 -10.134  1.00 98.96           H  
ATOM   5357  CD1 ILE B  33      -0.276 -21.944 -11.405  1.00 98.96           C  
ATOM   5358 HD11 ILE B  33       0.066 -22.502 -12.276  1.00 98.96           H  
ATOM   5359 HD12 ILE B  33       0.589 -21.469 -10.940  1.00 98.96           H  
ATOM   5360 HD13 ILE B  33      -0.750 -22.620 -10.694  1.00 98.96           H  
ATOM   5361  N   HIS B  34      -0.484 -17.191 -11.981  1.00 98.67           N  
ATOM   5362  H   HIS B  34      -0.388 -17.047 -10.986  1.00 98.67           H  
ATOM   5363  CA  HIS B  34       0.597 -16.727 -12.846  1.00 98.67           C  
ATOM   5364  HA  HIS B  34       0.584 -17.353 -13.739  1.00 98.67           H  
ATOM   5365  C   HIS B  34       1.973 -16.911 -12.207  1.00 98.67           C  
ATOM   5366  CB  HIS B  34       0.388 -15.277 -13.304  1.00 98.67           C  
ATOM   5367  HB2 HIS B  34       1.122 -15.038 -14.073  1.00 98.67           H  
ATOM   5368  HB3 HIS B  34      -0.596 -15.194 -13.765  1.00 98.67           H  
ATOM   5369  O   HIS B  34       2.126 -16.898 -10.990  1.00 98.67           O  
ATOM   5370  CG  HIS B  34       0.514 -14.250 -12.206  1.00 98.67           C  
ATOM   5371  CD2 HIS B  34      -0.520 -13.545 -11.663  1.00 98.67           C  
ATOM   5372  HD2 HIS B  34      -1.557 -13.613 -11.958  1.00 98.67           H  
ATOM   5373  ND1 HIS B  34       1.669 -13.786 -11.601  1.00 98.67           N  
ATOM   5374  HD1 HIS B  34       2.622 -14.097 -11.725  1.00 98.67           H  
ATOM   5375  CE1 HIS B  34       1.316 -12.848 -10.709  1.00 98.67           C  
ATOM   5376  HE1 HIS B  34       1.991 -12.304 -10.064  1.00 98.67           H  
ATOM   5377  NE2 HIS B  34      -0.003 -12.666 -10.722  1.00 98.67           N  
ATOM   5378  N   GLY B  35       2.990 -17.033 -13.056  1.00 97.02           N  
ATOM   5379  H   GLY B  35       2.753 -17.044 -14.038  1.00 97.02           H  
ATOM   5380  CA  GLY B  35       4.410 -17.100 -12.700  1.00 97.02           C  
ATOM   5381  HA2 GLY B  35       4.842 -17.999 -13.140  1.00 97.02           H  
ATOM   5382  HA3 GLY B  35       4.510 -17.174 -11.617  1.00 97.02           H  
ATOM   5383  C   GLY B  35       5.222 -15.890 -13.179  1.00 97.02           C  
ATOM   5384  O   GLY B  35       6.447 -15.965 -13.253  1.00 97.02           O  
ATOM   5385  N   GLY B  36       4.543 -14.810 -13.571  1.00 94.48           N  
ATOM   5386  H   GLY B  36       3.535 -14.850 -13.529  1.00 94.48           H  
ATOM   5387  CA  GLY B  36       5.149 -13.561 -14.030  1.00 94.48           C  
ATOM   5388  HA2 GLY B  36       4.737 -12.747 -13.433  1.00 94.48           H  
ATOM   5389  HA3 GLY B  36       6.227 -13.572 -13.871  1.00 94.48           H  
ATOM   5390  C   GLY B  36       4.888 -13.279 -15.509  1.00 94.48           C  
ATOM   5391  O   GLY B  36       4.857 -14.199 -16.330  1.00 94.48           O  
ATOM   5392  N   ALA B  37       4.687 -12.003 -15.835  1.00 91.52           N  
ATOM   5393  H   ALA B  37       4.673 -11.323 -15.089  1.00 91.52           H  
ATOM   5394  CA  ALA B  37       4.587 -11.491 -17.204  1.00 91.52           C  
ATOM   5395  HA  ALA B  37       4.226 -12.275 -17.870  1.00 91.52           H  
ATOM   5396  C   ALA B  37       5.958 -11.048 -17.743  1.00 91.52           C  
ATOM   5397  CB  ALA B  37       3.541 -10.372 -17.215  1.00 91.52           C  
ATOM   5398  HB1 ALA B  37       2.566 -10.777 -16.943  1.00 91.52           H  
ATOM   5399  HB2 ALA B  37       3.821  -9.588 -16.512  1.00 91.52           H  
ATOM   5400  HB3 ALA B  37       3.459  -9.942 -18.213  1.00 91.52           H  
ATOM   5401  O   ALA B  37       6.946 -11.117 -17.022  1.00 91.52           O  
ATOM   5402  N   GLY B  38       6.039 -10.595 -18.997  1.00 87.11           N  
ATOM   5403  H   GLY B  38       5.230 -10.703 -19.591  1.00 87.11           H  
ATOM   5404  CA  GLY B  38       7.202  -9.870 -19.513  1.00 87.11           C  
ATOM   5405  HA2 GLY B  38       8.009  -9.905 -18.781  1.00 87.11           H  
ATOM   5406  HA3 GLY B  38       6.920  -8.828 -19.660  1.00 87.11           H  
ATOM   5407  C   GLY B  38       7.789 -10.359 -20.824  1.00 87.11           C  
ATOM   5408  O   GLY B  38       7.173 -11.083 -21.607  1.00 87.11           O  
ATOM   5409  N   THR B  39       9.017  -9.918 -21.086  1.00 72.43           N  
ATOM   5410  H   THR B  39       9.482  -9.328 -20.412  1.00 72.43           H  
ATOM   5411  CA  THR B  39       9.803 -10.315 -22.256  1.00 72.43           C  
ATOM   5412  HA  THR B  39       9.142 -10.360 -23.121  1.00 72.43           H  
ATOM   5413  C   THR B  39      10.367 -11.719 -22.064  1.00 72.43           C  
ATOM   5414  CB  THR B  39      10.903  -9.286 -22.571  1.00 72.43           C  
ATOM   5415  HB  THR B  39      11.682  -9.743 -23.181  1.00 72.43           H  
ATOM   5416  O   THR B  39      11.544 -11.921 -21.777  1.00 72.43           O  
ATOM   5417  CG2 THR B  39      10.321  -8.099 -23.336  1.00 72.43           C  
ATOM   5418 HG21 THR B  39       9.923  -8.432 -24.295  1.00 72.43           H  
ATOM   5419 HG22 THR B  39       9.527  -7.632 -22.753  1.00 72.43           H  
ATOM   5420 HG23 THR B  39      11.107  -7.365 -23.514  1.00 72.43           H  
ATOM   5421  OG1 THR B  39      11.466  -8.757 -21.391  1.00 72.43           O  
ATOM   5422  HG1 THR B  39      12.391  -9.006 -21.336  1.00 72.43           H  
ATOM   5423  N   ILE B  40       9.510 -12.721 -22.248  1.00 75.63           N  
ATOM   5424  H   ILE B  40       8.534 -12.492 -22.368  1.00 75.63           H  
ATOM   5425  CA  ILE B  40       9.914 -14.127 -22.279  1.00 75.63           C  
ATOM   5426  HA  ILE B  40      10.720 -14.273 -21.559  1.00 75.63           H  
ATOM   5427  C   ILE B  40      10.457 -14.426 -23.680  1.00 75.63           C  
ATOM   5428  CB  ILE B  40       8.752 -15.053 -21.862  1.00 75.63           C  
ATOM   5429  HB  ILE B  40       7.954 -14.974 -22.600  1.00 75.63           H  
ATOM   5430  O   ILE B  40       9.705 -14.579 -24.642  1.00 75.63           O  
ATOM   5431  CG1 ILE B  40       8.188 -14.642 -20.479  1.00 75.63           C  
ATOM   5432 HG12 ILE B  40       7.916 -13.587 -20.489  1.00 75.63           H  
ATOM   5433 HG13 ILE B  40       8.950 -14.785 -19.713  1.00 75.63           H  
ATOM   5434  CG2 ILE B  40       9.262 -16.507 -21.833  1.00 75.63           C  
ATOM   5435 HG21 ILE B  40      10.047 -16.616 -21.085  1.00 75.63           H  
ATOM   5436 HG22 ILE B  40       9.650 -16.803 -22.808  1.00 75.63           H  
ATOM   5437 HG23 ILE B  40       8.445 -17.185 -21.588  1.00 75.63           H  
ATOM   5438  CD1 ILE B  40       6.921 -15.402 -20.075  1.00 75.63           C  
ATOM   5439 HD11 ILE B  40       7.151 -16.450 -19.883  1.00 75.63           H  
ATOM   5440 HD12 ILE B  40       6.510 -14.963 -19.166  1.00 75.63           H  
ATOM   5441 HD13 ILE B  40       6.175 -15.335 -20.867  1.00 75.63           H  
ATOM   5442  N   SER B  41      11.782 -14.475 -23.817  1.00 74.00           N  
ATOM   5443  H   SER B  41      12.358 -14.276 -23.011  1.00 74.00           H  
ATOM   5444  CA  SER B  41      12.412 -14.736 -25.112  1.00 74.00           C  
ATOM   5445  HA  SER B  41      11.956 -14.081 -25.855  1.00 74.00           H  
ATOM   5446  C   SER B  41      12.203 -16.188 -25.550  1.00 74.00           C  
ATOM   5447  CB  SER B  41      13.903 -14.402 -25.068  1.00 74.00           C  
ATOM   5448  HB2 SER B  41      14.402 -15.016 -24.318  1.00 74.00           H  
ATOM   5449  HB3 SER B  41      14.039 -13.349 -24.821  1.00 74.00           H  
ATOM   5450  O   SER B  41      12.811 -17.104 -24.992  1.00 74.00           O  
ATOM   5451  OG  SER B  41      14.437 -14.667 -26.349  1.00 74.00           O  
ATOM   5452  HG  SER B  41      15.392 -14.576 -26.322  1.00 74.00           H  
ATOM   5453  N   ARG B  42      11.401 -16.402 -26.606  1.00 79.12           N  
ATOM   5454  H   ARG B  42      10.857 -15.618 -26.938  1.00 79.12           H  
ATOM   5455  CA  ARG B  42      11.217 -17.723 -27.241  1.00 79.12           C  
ATOM   5456  HA  ARG B  42      10.759 -18.405 -26.524  1.00 79.12           H  
ATOM   5457  C   ARG B  42      12.552 -18.371 -27.624  1.00 79.12           C  
ATOM   5458  CB  ARG B  42      10.309 -17.621 -28.487  1.00 79.12           C  
ATOM   5459  HB2 ARG B  42      10.454 -18.516 -29.092  1.00 79.12           H  
ATOM   5460  HB3 ARG B  42      10.607 -16.760 -29.086  1.00 79.12           H  
ATOM   5461  O   ARG B  42      12.698 -19.575 -27.477  1.00 79.12           O  
ATOM   5462  CG  ARG B  42       8.809 -17.527 -28.157  1.00 79.12           C  
ATOM   5463  HG2 ARG B  42       8.526 -18.420 -27.600  1.00 79.12           H  
ATOM   5464  HG3 ARG B  42       8.625 -16.638 -27.555  1.00 79.12           H  
ATOM   5465  CD  ARG B  42       7.941 -17.462 -29.424  1.00 79.12           C  
ATOM   5466  HD2 ARG B  42       8.154 -18.327 -30.052  1.00 79.12           H  
ATOM   5467  HD3 ARG B  42       8.215 -16.570 -29.987  1.00 79.12           H  
ATOM   5468  NE  ARG B  42       6.488 -17.406 -29.140  1.00 79.12           N  
ATOM   5469  HE  ARG B  42       6.021 -16.513 -29.209  1.00 79.12           H  
ATOM   5470  NH1 ARG B  42       6.061 -19.657 -28.894  1.00 79.12           N  
ATOM   5471 HH11 ARG B  42       5.375 -20.381 -28.735  1.00 79.12           H  
ATOM   5472 HH12 ARG B  42       7.048 -19.843 -28.786  1.00 79.12           H  
ATOM   5473  NH2 ARG B  42       4.376 -18.233 -28.958  1.00 79.12           N  
ATOM   5474 HH21 ARG B  42       3.687 -18.971 -28.930  1.00 79.12           H  
ATOM   5475 HH22 ARG B  42       3.984 -17.315 -29.109  1.00 79.12           H  
ATOM   5476  CZ  ARG B  42       5.654 -18.424 -28.998  1.00 79.12           C  
ATOM   5477  N   SER B  43      13.544 -17.591 -28.063  1.00 78.18           N  
ATOM   5478  H   SER B  43      13.416 -16.589 -28.064  1.00 78.18           H  
ATOM   5479  CA  SER B  43      14.851 -18.129 -28.474  1.00 78.18           C  
ATOM   5480  HA  SER B  43      14.678 -19.001 -29.105  1.00 78.18           H  
ATOM   5481  C   SER B  43      15.722 -18.607 -27.308  1.00 78.18           C  
ATOM   5482  CB  SER B  43      15.616 -17.100 -29.311  1.00 78.18           C  
ATOM   5483  HB2 SER B  43      16.557 -17.538 -29.644  1.00 78.18           H  
ATOM   5484  HB3 SER B  43      15.021 -16.845 -30.188  1.00 78.18           H  
ATOM   5485  O   SER B  43      16.629 -19.406 -27.521  1.00 78.18           O  
ATOM   5486  OG  SER B  43      15.881 -15.925 -28.568  1.00 78.18           O  
ATOM   5487  HG  SER B  43      16.259 -15.272 -29.162  1.00 78.18           H  
ATOM   5488  N   GLN B  44      15.449 -18.148 -26.083  1.00 75.75           N  
ATOM   5489  H   GLN B  44      14.672 -17.511 -25.973  1.00 75.75           H  
ATOM   5490  CA  GLN B  44      16.121 -18.614 -24.863  1.00 75.75           C  
ATOM   5491  HA  GLN B  44      17.088 -19.045 -25.123  1.00 75.75           H  
ATOM   5492  C   GLN B  44      15.334 -19.720 -24.145  1.00 75.75           C  
ATOM   5493  CB  GLN B  44      16.368 -17.422 -23.930  1.00 75.75           C  
ATOM   5494  HB2 GLN B  44      16.793 -17.788 -22.996  1.00 75.75           H  
ATOM   5495  HB3 GLN B  44      15.416 -16.943 -23.705  1.00 75.75           H  
ATOM   5496  O   GLN B  44      15.821 -20.300 -23.174  1.00 75.75           O  
ATOM   5497  CG  GLN B  44      17.344 -16.400 -24.534  1.00 75.75           C  
ATOM   5498  HG2 GLN B  44      16.953 -16.020 -25.478  1.00 75.75           H  
ATOM   5499  HG3 GLN B  44      18.295 -16.894 -24.732  1.00 75.75           H  
ATOM   5500  CD  GLN B  44      17.591 -15.214 -23.609  1.00 75.75           C  
ATOM   5501  NE2 GLN B  44      18.572 -14.387 -23.894  1.00 75.75           N  
ATOM   5502 HE21 GLN B  44      18.699 -13.633 -23.234  1.00 75.75           H  
ATOM   5503 HE22 GLN B  44      19.199 -14.563 -24.666  1.00 75.75           H  
ATOM   5504  OE1 GLN B  44      16.899 -14.983 -22.635  1.00 75.75           O  
ATOM   5505  N   MET B  45      14.124 -20.026 -24.618  1.00 86.30           N  
ATOM   5506  H   MET B  45      13.787 -19.550 -25.442  1.00 86.30           H  
ATOM   5507  CA  MET B  45      13.273 -21.061 -24.054  1.00 86.30           C  
ATOM   5508  HA  MET B  45      13.491 -21.148 -22.990  1.00 86.30           H  
ATOM   5509  C   MET B  45      13.585 -22.406 -24.716  1.00 86.30           C  
ATOM   5510  CB  MET B  45      11.803 -20.642 -24.200  1.00 86.30           C  
ATOM   5511  HB2 MET B  45      11.490 -20.729 -25.241  1.00 86.30           H  
ATOM   5512  HB3 MET B  45      11.680 -19.603 -23.894  1.00 86.30           H  
ATOM   5513  O   MET B  45      13.068 -22.732 -25.782  1.00 86.30           O  
ATOM   5514  CG  MET B  45      10.915 -21.532 -23.329  1.00 86.30           C  
ATOM   5515  HG2 MET B  45      11.133 -22.566 -23.594  1.00 86.30           H  
ATOM   5516  HG3 MET B  45       9.870 -21.338 -23.572  1.00 86.30           H  
ATOM   5517  SD  MET B  45      11.143 -21.340 -21.535  1.00 86.30           S  
ATOM   5518  CE  MET B  45      10.419 -19.697 -21.304  1.00 86.30           C  
ATOM   5519  HE1 MET B  45      10.385 -19.480 -20.236  1.00 86.30           H  
ATOM   5520  HE2 MET B  45       9.406 -19.681 -21.704  1.00 86.30           H  
ATOM   5521  HE3 MET B  45      11.027 -18.944 -21.806  1.00 86.30           H  
ATOM   5522  N   THR B  46      14.457 -23.201 -24.094  1.00 90.86           N  
ATOM   5523  H   THR B  46      14.878 -22.892 -23.230  1.00 90.86           H  
ATOM   5524  CA  THR B  46      14.660 -24.589 -24.531  1.00 90.86           C  
ATOM   5525  HA  THR B  46      14.829 -24.581 -25.608  1.00 90.86           H  
ATOM   5526  C   THR B  46      13.398 -25.410 -24.263  1.00 90.86           C  
ATOM   5527  CB  THR B  46      15.877 -25.256 -23.870  1.00 90.86           C  
ATOM   5528  HB  THR B  46      16.021 -26.235 -24.329  1.00 90.86           H  
ATOM   5529  O   THR B  46      12.674 -25.143 -23.306  1.00 90.86           O  
ATOM   5530  CG2 THR B  46      17.162 -24.449 -24.052  1.00 90.86           C  
ATOM   5531 HG21 THR B  46      17.095 -23.502 -23.517  1.00 90.86           H  
ATOM   5532 HG22 THR B  46      18.010 -25.016 -23.668  1.00 90.86           H  
ATOM   5533 HG23 THR B  46      17.322 -24.249 -25.111  1.00 90.86           H  
ATOM   5534  OG1 THR B  46      15.679 -25.443 -22.488  1.00 90.86           O  
ATOM   5535  HG1 THR B  46      16.466 -25.860 -22.132  1.00 90.86           H  
ATOM   5536  N   ALA B  47      13.157 -26.455 -25.058  1.00 94.02           N  
ATOM   5537  H   ALA B  47      13.726 -26.591 -25.881  1.00 94.02           H  
ATOM   5538  CA  ALA B  47      11.995 -27.331 -24.868  1.00 94.02           C  
ATOM   5539  HA  ALA B  47      11.087 -26.741 -24.991  1.00 94.02           H  
ATOM   5540  C   ALA B  47      11.949 -27.967 -23.464  1.00 94.02           C  
ATOM   5541  CB  ALA B  47      12.036 -28.412 -25.954  1.00 94.02           C  
ATOM   5542  HB1 ALA B  47      11.162 -29.056 -25.853  1.00 94.02           H  
ATOM   5543  HB2 ALA B  47      12.938 -29.016 -25.855  1.00 94.02           H  
ATOM   5544  HB3 ALA B  47      12.012 -27.947 -26.939  1.00 94.02           H  
ATOM   5545  O   ALA B  47      10.878 -28.162 -22.894  1.00 94.02           O  
ATOM   5546  N   GLU B  48      13.114 -28.271 -22.883  1.00 94.94           N  
ATOM   5547  H   GLU B  48      13.969 -28.084 -23.388  1.00 94.94           H  
ATOM   5548  CA  GLU B  48      13.216 -28.776 -21.512  1.00 94.94           C  
ATOM   5549  HA  GLU B  48      12.548 -29.630 -21.393  1.00 94.94           H  
ATOM   5550  C   GLU B  48      12.795 -27.720 -20.483  1.00 94.94           C  
ATOM   5551  CB  GLU B  48      14.655 -29.246 -21.272  1.00 94.94           C  
ATOM   5552  HB2 GLU B  48      15.324 -28.387 -21.333  1.00 94.94           H  
ATOM   5553  HB3 GLU B  48      14.921 -29.953 -22.058  1.00 94.94           H  
ATOM   5554  O   GLU B  48      12.015 -28.019 -19.579  1.00 94.94           O  
ATOM   5555  CG  GLU B  48      14.822 -29.936 -19.910  1.00 94.94           C  
ATOM   5556  HG2 GLU B  48      14.131 -30.778 -19.862  1.00 94.94           H  
ATOM   5557  HG3 GLU B  48      14.560 -29.234 -19.119  1.00 94.94           H  
ATOM   5558  CD  GLU B  48      16.253 -30.437 -19.668  1.00 94.94           C  
ATOM   5559  OE1 GLU B  48      16.455 -31.074 -18.612  1.00 94.94           O  
ATOM   5560  OE2 GLU B  48      17.122 -30.192 -20.536  1.00 94.94           O  
ATOM   5561  N   ARG B  49      13.252 -26.472 -20.650  1.00 92.83           N  
ATOM   5562  H   ARG B  49      13.832 -26.273 -21.453  1.00 92.83           H  
ATOM   5563  CA  ARG B  49      12.891 -25.361 -19.765  1.00 92.83           C  
ATOM   5564  HA  ARG B  49      13.052 -25.680 -18.735  1.00 92.83           H  
ATOM   5565  C   ARG B  49      11.408 -25.018 -19.879  1.00 92.83           C  
ATOM   5566  CB  ARG B  49      13.806 -24.165 -20.069  1.00 92.83           C  
ATOM   5567  HB2 ARG B  49      14.842 -24.503 -20.039  1.00 92.83           H  
ATOM   5568  HB3 ARG B  49      13.592 -23.777 -21.065  1.00 92.83           H  
ATOM   5569  O   ARG B  49      10.753 -24.839 -18.857  1.00 92.83           O  
ATOM   5570  CG  ARG B  49      13.634 -23.048 -19.036  1.00 92.83           C  
ATOM   5571  HG2 ARG B  49      13.764 -23.457 -18.034  1.00 92.83           H  
ATOM   5572  HG3 ARG B  49      12.627 -22.641 -19.127  1.00 92.83           H  
ATOM   5573  CD  ARG B  49      14.655 -21.926 -19.257  1.00 92.83           C  
ATOM   5574  HD2 ARG B  49      14.498 -21.499 -20.247  1.00 92.83           H  
ATOM   5575  HD3 ARG B  49      15.662 -22.342 -19.225  1.00 92.83           H  
ATOM   5576  NE  ARG B  49      14.494 -20.865 -18.245  1.00 92.83           N  
ATOM   5577  HE  ARG B  49      13.684 -20.270 -18.340  1.00 92.83           H  
ATOM   5578  NH1 ARG B  49      16.402 -21.176 -16.977  1.00 92.83           N  
ATOM   5579 HH11 ARG B  49      16.745 -21.917 -17.571  1.00 92.83           H  
ATOM   5580 HH12 ARG B  49      16.901 -20.884 -16.149  1.00 92.83           H  
ATOM   5581  NH2 ARG B  49      14.920 -19.663 -16.370  1.00 92.83           N  
ATOM   5582 HH21 ARG B  49      15.610 -19.367 -15.695  1.00 92.83           H  
ATOM   5583 HH22 ARG B  49      13.957 -19.371 -16.281  1.00 92.83           H  
ATOM   5584  CZ  ARG B  49      15.272 -20.582 -17.215  1.00 92.83           C  
ATOM   5585  N   GLU B  50      10.866 -24.997 -21.094  1.00 94.57           N  
ATOM   5586  H   GLU B  50      11.474 -25.125 -21.890  1.00 94.57           H  
ATOM   5587  CA  GLU B  50       9.433 -24.816 -21.338  1.00 94.57           C  
ATOM   5588  HA  GLU B  50       9.125 -23.847 -20.944  1.00 94.57           H  
ATOM   5589  C   GLU B  50       8.614 -25.893 -20.625  1.00 94.57           C  
ATOM   5590  CB  GLU B  50       9.157 -24.846 -22.848  1.00 94.57           C  
ATOM   5591  HB2 GLU B  50       9.819 -24.127 -23.332  1.00 94.57           H  
ATOM   5592  HB3 GLU B  50       9.373 -25.835 -23.251  1.00 94.57           H  
ATOM   5593  O   GLU B  50       7.703 -25.577 -19.863  1.00 94.57           O  
ATOM   5594  CG  GLU B  50       7.699 -24.475 -23.150  1.00 94.57           C  
ATOM   5595  HG2 GLU B  50       7.457 -23.589 -22.563  1.00 94.57           H  
ATOM   5596  HG3 GLU B  50       7.051 -25.287 -22.820  1.00 94.57           H  
ATOM   5597  CD  GLU B  50       7.418 -24.164 -24.627  1.00 94.57           C  
ATOM   5598  OE1 GLU B  50       6.240 -23.873 -24.932  1.00 94.57           O  
ATOM   5599  OE2 GLU B  50       8.371 -24.177 -25.439  1.00 94.57           O  
ATOM   5600  N   LYS B  51       8.989 -27.167 -20.795  1.00 96.72           N  
ATOM   5601  H   LYS B  51       9.743 -27.359 -21.439  1.00 96.72           H  
ATOM   5602  CA  LYS B  51       8.330 -28.290 -20.124  1.00 96.72           C  
ATOM   5603  HA  LYS B  51       7.275 -28.278 -20.397  1.00 96.72           H  
ATOM   5604  C   LYS B  51       8.386 -28.161 -18.600  1.00 96.72           C  
ATOM   5605  CB  LYS B  51       8.964 -29.598 -20.610  1.00 96.72           C  
ATOM   5606  HB2 LYS B  51      10.008 -29.634 -20.300  1.00 96.72           H  
ATOM   5607  HB3 LYS B  51       8.923 -29.626 -21.699  1.00 96.72           H  
ATOM   5608  O   LYS B  51       7.389 -28.452 -17.946  1.00 96.72           O  
ATOM   5609  CG  LYS B  51       8.223 -30.822 -20.059  1.00 96.72           C  
ATOM   5610  HG2 LYS B  51       8.248 -30.811 -18.969  1.00 96.72           H  
ATOM   5611  HG3 LYS B  51       7.185 -30.796 -20.391  1.00 96.72           H  
ATOM   5612  CD  LYS B  51       8.884 -32.113 -20.543  1.00 96.72           C  
ATOM   5613  HD2 LYS B  51       9.922 -32.126 -20.210  1.00 96.72           H  
ATOM   5614  HD3 LYS B  51       8.851 -32.152 -21.632  1.00 96.72           H  
ATOM   5615  CE  LYS B  51       8.128 -33.302 -19.948  1.00 96.72           C  
ATOM   5616  HE2 LYS B  51       8.093 -33.180 -18.865  1.00 96.72           H  
ATOM   5617  HE3 LYS B  51       7.101 -33.281 -20.314  1.00 96.72           H  
ATOM   5618  NZ  LYS B  51       8.782 -34.585 -20.296  1.00 96.72           N  
ATOM   5619  HZ1 LYS B  51       8.272 -35.355 -19.886  1.00 96.72           H  
ATOM   5620  HZ2 LYS B  51       8.812 -34.701 -21.299  1.00 96.72           H  
ATOM   5621  HZ3 LYS B  51       9.726 -34.595 -19.936  1.00 96.72           H  
ATOM   5622  N   ALA B  52       9.513 -27.721 -18.041  1.00 96.87           N  
ATOM   5623  H   ALA B  52      10.308 -27.538 -18.636  1.00 96.87           H  
ATOM   5624  CA  ALA B  52       9.653 -27.503 -16.603  1.00 96.87           C  
ATOM   5625  HA  ALA B  52       9.372 -28.420 -16.085  1.00 96.87           H  
ATOM   5626  C   ALA B  52       8.717 -26.392 -16.094  1.00 96.87           C  
ATOM   5627  CB  ALA B  52      11.124 -27.209 -16.288  1.00 96.87           C  
ATOM   5628  HB1 ALA B  52      11.754 -28.011 -16.673  1.00 96.87           H  
ATOM   5629  HB2 ALA B  52      11.258 -27.144 -15.208  1.00 96.87           H  
ATOM   5630  HB3 ALA B  52      11.428 -26.265 -16.741  1.00 96.87           H  
ATOM   5631  O   ALA B  52       8.050 -26.582 -15.079  1.00 96.87           O  
ATOM   5632  N   TYR B  53       8.608 -25.271 -16.818  1.00 95.78           N  
ATOM   5633  H   TYR B  53       9.189 -25.163 -17.637  1.00 95.78           H  
ATOM   5634  CA  TYR B  53       7.654 -24.206 -16.488  1.00 95.78           C  
ATOM   5635  HA  TYR B  53       7.818 -23.895 -15.456  1.00 95.78           H  
ATOM   5636  C   TYR B  53       6.204 -24.682 -16.573  1.00 95.78           C  
ATOM   5637  CB  TYR B  53       7.852 -22.992 -17.407  1.00 95.78           C  
ATOM   5638  HB2 TYR B  53       8.036 -23.327 -18.427  1.00 95.78           H  
ATOM   5639  HB3 TYR B  53       6.928 -22.413 -17.422  1.00 95.78           H  
ATOM   5640  O   TYR B  53       5.439 -24.457 -15.639  1.00 95.78           O  
ATOM   5641  CG  TYR B  53       8.950 -22.054 -16.960  1.00 95.78           C  
ATOM   5642  CD1 TYR B  53       8.781 -21.304 -15.782  1.00 95.78           C  
ATOM   5643  HD1 TYR B  53       7.878 -21.417 -15.200  1.00 95.78           H  
ATOM   5644  CD2 TYR B  53      10.109 -21.885 -17.735  1.00 95.78           C  
ATOM   5645  HD2 TYR B  53      10.214 -22.422 -18.666  1.00 95.78           H  
ATOM   5646  CE1 TYR B  53       9.781 -20.411 -15.357  1.00 95.78           C  
ATOM   5647  HE1 TYR B  53       9.638 -19.844 -14.449  1.00 95.78           H  
ATOM   5648  CE2 TYR B  53      11.115 -21.002 -17.306  1.00 95.78           C  
ATOM   5649  HE2 TYR B  53      11.993 -20.854 -17.916  1.00 95.78           H  
ATOM   5650  OH  TYR B  53      11.983 -19.496 -15.640  1.00 95.78           O  
ATOM   5651  HH  TYR B  53      11.767 -19.212 -14.748  1.00 95.78           H  
ATOM   5652  CZ  TYR B  53      10.972 -20.286 -16.099  1.00 95.78           C  
ATOM   5653  N   LEU B  54       5.826 -25.351 -17.666  1.00 97.88           N  
ATOM   5654  H   LEU B  54       6.503 -25.493 -18.402  1.00 97.88           H  
ATOM   5655  CA  LEU B  54       4.466 -25.860 -17.853  1.00 97.88           C  
ATOM   5656  HA  LEU B  54       3.761 -25.034 -17.757  1.00 97.88           H  
ATOM   5657  C   LEU B  54       4.091 -26.874 -16.765  1.00 97.88           C  
ATOM   5658  CB  LEU B  54       4.326 -26.483 -19.254  1.00 97.88           C  
ATOM   5659  HB2 LEU B  54       5.096 -27.246 -19.367  1.00 97.88           H  
ATOM   5660  HB3 LEU B  54       3.358 -26.980 -19.311  1.00 97.88           H  
ATOM   5661  O   LEU B  54       2.992 -26.792 -16.227  1.00 97.88           O  
ATOM   5662  CG  LEU B  54       4.430 -25.494 -20.431  1.00 97.88           C  
ATOM   5663  HG  LEU B  54       5.369 -24.943 -20.378  1.00 97.88           H  
ATOM   5664  CD1 LEU B  54       4.399 -26.275 -21.745  1.00 97.88           C  
ATOM   5665 HD11 LEU B  54       5.233 -26.976 -21.772  1.00 97.88           H  
ATOM   5666 HD12 LEU B  54       4.507 -25.586 -22.583  1.00 97.88           H  
ATOM   5667 HD13 LEU B  54       3.458 -26.817 -21.841  1.00 97.88           H  
ATOM   5668  CD2 LEU B  54       3.292 -24.474 -20.462  1.00 97.88           C  
ATOM   5669 HD21 LEU B  54       3.391 -23.852 -21.352  1.00 97.88           H  
ATOM   5670 HD22 LEU B  54       2.333 -24.990 -20.497  1.00 97.88           H  
ATOM   5671 HD23 LEU B  54       3.343 -23.831 -19.583  1.00 97.88           H  
ATOM   5672  N   ALA B  55       5.006 -27.777 -16.399  1.00 98.58           N  
ATOM   5673  H   ALA B  55       5.890 -27.804 -16.887  1.00 98.58           H  
ATOM   5674  CA  ALA B  55       4.787 -28.734 -15.317  1.00 98.58           C  
ATOM   5675  HA  ALA B  55       3.868 -29.284 -15.515  1.00 98.58           H  
ATOM   5676  C   ALA B  55       4.609 -28.033 -13.962  1.00 98.58           C  
ATOM   5677  CB  ALA B  55       5.951 -29.731 -15.292  1.00 98.58           C  
ATOM   5678  HB1 ALA B  55       5.784 -30.453 -14.492  1.00 98.58           H  
ATOM   5679  HB2 ALA B  55       6.889 -29.208 -15.109  1.00 98.58           H  
ATOM   5680  HB3 ALA B  55       6.006 -30.258 -16.244  1.00 98.58           H  
ATOM   5681  O   ALA B  55       3.640 -28.304 -13.266  1.00 98.58           O  
ATOM   5682  N   ALA B  56       5.477 -27.074 -13.619  1.00 98.48           N  
ATOM   5683  H   ALA B  56       6.262 -26.877 -14.223  1.00 98.48           H  
ATOM   5684  CA  ALA B  56       5.369 -26.353 -12.350  1.00 98.48           C  
ATOM   5685  HA  ALA B  56       5.343 -27.084 -11.543  1.00 98.48           H  
ATOM   5686  C   ALA B  56       4.076 -25.519 -12.247  1.00 98.48           C  
ATOM   5687  CB  ALA B  56       6.620 -25.485 -12.180  1.00 98.48           C  
ATOM   5688  HB1 ALA B  56       7.511 -26.110 -12.250  1.00 98.48           H  
ATOM   5689  HB2 ALA B  56       6.653 -24.718 -12.955  1.00 98.48           H  
ATOM   5690  HB3 ALA B  56       6.595 -25.016 -11.196  1.00 98.48           H  
ATOM   5691  O   ALA B  56       3.466 -25.453 -11.181  1.00 98.48           O  
ATOM   5692  N   LEU B  57       3.632 -24.908 -13.353  1.00 98.77           N  
ATOM   5693  H   LEU B  57       4.188 -24.980 -14.194  1.00 98.77           H  
ATOM   5694  CA  LEU B  57       2.335 -24.227 -13.424  1.00 98.77           C  
ATOM   5695  HA  LEU B  57       2.261 -23.507 -12.609  1.00 98.77           H  
ATOM   5696  C   LEU B  57       1.174 -25.216 -13.255  1.00 98.77           C  
ATOM   5697  CB  LEU B  57       2.200 -23.508 -14.777  1.00 98.77           C  
ATOM   5698  HB2 LEU B  57       2.422 -24.228 -15.564  1.00 98.77           H  
ATOM   5699  HB3 LEU B  57       1.162 -23.198 -14.897  1.00 98.77           H  
ATOM   5700  O   LEU B  57       0.232 -24.942 -12.514  1.00 98.77           O  
ATOM   5701  CG  LEU B  57       3.085 -22.268 -14.971  1.00 98.77           C  
ATOM   5702  HG  LEU B  57       4.119 -22.501 -14.717  1.00 98.77           H  
ATOM   5703  CD1 LEU B  57       3.029 -21.859 -16.446  1.00 98.77           C  
ATOM   5704 HD11 LEU B  57       3.686 -21.009 -16.627  1.00 98.77           H  
ATOM   5705 HD12 LEU B  57       2.007 -21.603 -16.726  1.00 98.77           H  
ATOM   5706 HD13 LEU B  57       3.370 -22.690 -17.063  1.00 98.77           H  
ATOM   5707  CD2 LEU B  57       2.625 -21.094 -14.103  1.00 98.77           C  
ATOM   5708 HD21 LEU B  57       1.591 -20.836 -14.333  1.00 98.77           H  
ATOM   5709 HD22 LEU B  57       2.697 -21.361 -13.048  1.00 98.77           H  
ATOM   5710 HD23 LEU B  57       3.263 -20.227 -14.274  1.00 98.77           H  
ATOM   5711  N   GLN B  58       1.240 -26.365 -13.930  1.00 98.78           N  
ATOM   5712  H   GLN B  58       2.038 -26.545 -14.522  1.00 98.78           H  
ATOM   5713  CA  GLN B  58       0.221 -27.403 -13.825  1.00 98.78           C  
ATOM   5714  HA  GLN B  58      -0.741 -26.963 -14.091  1.00 98.78           H  
ATOM   5715  C   GLN B  58       0.106 -27.933 -12.388  1.00 98.78           C  
ATOM   5716  CB  GLN B  58       0.520 -28.514 -14.840  1.00 98.78           C  
ATOM   5717  HB2 GLN B  58       0.562 -28.076 -15.837  1.00 98.78           H  
ATOM   5718  HB3 GLN B  58       1.479 -28.983 -14.619  1.00 98.78           H  
ATOM   5719  O   GLN B  58      -0.996 -27.990 -11.848  1.00 98.78           O  
ATOM   5720  CG  GLN B  58      -0.582 -29.577 -14.805  1.00 98.78           C  
ATOM   5721  HG2 GLN B  58      -0.543 -30.105 -13.853  1.00 98.78           H  
ATOM   5722  HG3 GLN B  58      -1.554 -29.089 -14.883  1.00 98.78           H  
ATOM   5723  CD  GLN B  58      -0.487 -30.612 -15.917  1.00 98.78           C  
ATOM   5724  NE2 GLN B  58      -1.422 -31.531 -15.946  1.00 98.78           N  
ATOM   5725 HE21 GLN B  58      -2.085 -31.542 -15.184  1.00 98.78           H  
ATOM   5726 HE22 GLN B  58      -1.325 -32.282 -16.615  1.00 98.78           H  
ATOM   5727  OE1 GLN B  58       0.382 -30.618 -16.779  1.00 98.78           O  
ATOM   5728  N   ASP B  59       1.229 -28.242 -11.741  1.00 98.85           N  
ATOM   5729  H   ASP B  59       2.100 -28.234 -12.253  1.00 98.85           H  
ATOM   5730  CA  ASP B  59       1.254 -28.744 -10.366  1.00 98.85           C  
ATOM   5731  HA  ASP B  59       0.673 -29.664 -10.314  1.00 98.85           H  
ATOM   5732  C   ASP B  59       0.625 -27.739  -9.386  1.00 98.85           C  
ATOM   5733  CB  ASP B  59       2.705 -29.052  -9.952  1.00 98.85           C  
ATOM   5734  HB2 ASP B  59       2.720 -29.236  -8.877  1.00 98.85           H  
ATOM   5735  HB3 ASP B  59       3.325 -28.176 -10.144  1.00 98.85           H  
ATOM   5736  O   ASP B  59      -0.203 -28.116  -8.553  1.00 98.85           O  
ATOM   5737  CG  ASP B  59       3.328 -30.276 -10.639  1.00 98.85           C  
ATOM   5738  OD1 ASP B  59       2.573 -31.128 -11.158  1.00 98.85           O  
ATOM   5739  OD2 ASP B  59       4.575 -30.389 -10.577  1.00 98.85           O  
ATOM   5740  N   ALA B  60       0.970 -26.452  -9.508  1.00 98.93           N  
ATOM   5741  H   ALA B  60       1.656 -26.204 -10.208  1.00 98.93           H  
ATOM   5742  CA  ALA B  60       0.450 -25.401  -8.637  1.00 98.93           C  
ATOM   5743  HA  ALA B  60       0.595 -25.708  -7.601  1.00 98.93           H  
ATOM   5744  C   ALA B  60      -1.059 -25.168  -8.825  1.00 98.93           C  
ATOM   5745  CB  ALA B  60       1.268 -24.125  -8.869  1.00 98.93           C  
ATOM   5746  HB1 ALA B  60       2.307 -24.299  -8.589  1.00 98.93           H  
ATOM   5747  HB2 ALA B  60       0.869 -23.316  -8.257  1.00 98.93           H  
ATOM   5748  HB3 ALA B  60       1.229 -23.841  -9.920  1.00 98.93           H  
ATOM   5749  O   ALA B  60      -1.796 -25.088  -7.837  1.00 98.93           O  
ATOM   5750  N   VAL B  61      -1.544 -25.098 -10.074  1.00 98.95           N  
ATOM   5751  H   VAL B  61      -0.905 -25.195 -10.850  1.00 98.95           H  
ATOM   5752  CA  VAL B  61      -2.973 -24.863 -10.340  1.00 98.95           C  
ATOM   5753  HA  VAL B  61      -3.287 -24.038  -9.700  1.00 98.95           H  
ATOM   5754  C   VAL B  61      -3.822 -26.070  -9.939  1.00 98.95           C  
ATOM   5755  CB  VAL B  61      -3.226 -24.428 -11.799  1.00 98.95           C  
ATOM   5756  HB  VAL B  61      -2.459 -23.705 -12.077  1.00 98.95           H  
ATOM   5757  O   VAL B  61      -4.902 -25.905  -9.374  1.00 98.95           O  
ATOM   5758  CG1 VAL B  61      -3.186 -25.567 -12.821  1.00 98.95           C  
ATOM   5759 HG11 VAL B  61      -2.208 -26.047 -12.777  1.00 98.95           H  
ATOM   5760 HG12 VAL B  61      -3.337 -25.174 -13.827  1.00 98.95           H  
ATOM   5761 HG13 VAL B  61      -3.967 -26.301 -12.622  1.00 98.95           H  
ATOM   5762  CG2 VAL B  61      -4.577 -23.726 -11.929  1.00 98.95           C  
ATOM   5763 HG21 VAL B  61      -4.608 -22.856 -11.273  1.00 98.95           H  
ATOM   5764 HG22 VAL B  61      -4.722 -23.393 -12.957  1.00 98.95           H  
ATOM   5765 HG23 VAL B  61      -5.379 -24.411 -11.653  1.00 98.95           H  
ATOM   5766  N   GLU B  62      -3.330 -27.293 -10.164  1.00 98.85           N  
ATOM   5767  H   GLU B  62      -2.439 -27.381 -10.631  1.00 98.85           H  
ATOM   5768  CA  GLU B  62      -4.032 -28.521  -9.786  1.00 98.85           C  
ATOM   5769  HA  GLU B  62      -5.068 -28.456 -10.120  1.00 98.85           H  
ATOM   5770  C   GLU B  62      -4.066 -28.724  -8.270  1.00 98.85           C  
ATOM   5771  CB  GLU B  62      -3.381 -29.744 -10.445  1.00 98.85           C  
ATOM   5772  HB2 GLU B  62      -2.306 -29.731 -10.266  1.00 98.85           H  
ATOM   5773  HB3 GLU B  62      -3.793 -30.637  -9.975  1.00 98.85           H  
ATOM   5774  O   GLU B  62      -5.063 -29.225  -7.747  1.00 98.85           O  
ATOM   5775  CG  GLU B  62      -3.669 -29.825 -11.952  1.00 98.85           C  
ATOM   5776  HG2 GLU B  62      -4.751 -29.835 -12.089  1.00 98.85           H  
ATOM   5777  HG3 GLU B  62      -3.288 -28.938 -12.459  1.00 98.85           H  
ATOM   5778  CD  GLU B  62      -3.089 -31.085 -12.611  1.00 98.85           C  
ATOM   5779  OE1 GLU B  62      -3.252 -31.207 -13.853  1.00 98.85           O  
ATOM   5780  OE2 GLU B  62      -2.648 -32.006 -11.892  1.00 98.85           O  
ATOM   5781  N   ALA B  63      -3.013 -28.330  -7.548  1.00 98.91           N  
ATOM   5782  H   ALA B  63      -2.198 -27.969  -8.023  1.00 98.91           H  
ATOM   5783  CA  ALA B  63      -3.007 -28.366  -6.089  1.00 98.91           C  
ATOM   5784  HA  ALA B  63      -3.242 -29.378  -5.762  1.00 98.91           H  
ATOM   5785  C   ALA B  63      -4.076 -27.435  -5.500  1.00 98.91           C  
ATOM   5786  CB  ALA B  63      -1.609 -28.005  -5.589  1.00 98.91           C  
ATOM   5787  HB1 ALA B  63      -1.587 -28.030  -4.500  1.00 98.91           H  
ATOM   5788  HB2 ALA B  63      -0.878 -28.713  -5.980  1.00 98.91           H  
ATOM   5789  HB3 ALA B  63      -1.347 -27.002  -5.926  1.00 98.91           H  
ATOM   5790  O   ALA B  63      -4.876 -27.880  -4.674  1.00 98.91           O  
ATOM   5791  N   GLY B  64      -4.141 -26.185  -5.974  1.00 98.93           N  
ATOM   5792  H   GLY B  64      -3.447 -25.881  -6.641  1.00 98.93           H  
ATOM   5793  CA  GLY B  64      -5.177 -25.240  -5.559  1.00 98.93           C  
ATOM   5794  HA2 GLY B  64      -5.136 -25.110  -4.478  1.00 98.93           H  
ATOM   5795  HA3 GLY B  64      -4.985 -24.274  -6.027  1.00 98.93           H  
ATOM   5796  C   GLY B  64      -6.582 -25.716  -5.943  1.00 98.93           C  
ATOM   5797  O   GLY B  64      -7.478 -25.733  -5.104  1.00 98.93           O  
ATOM   5798  N   HIS B  65      -6.777 -26.210  -7.169  1.00 98.80           N  
ATOM   5799  H   HIS B  65      -6.021 -26.167  -7.838  1.00 98.80           H  
ATOM   5800  CA  HIS B  65      -8.074 -26.735  -7.609  1.00 98.80           C  
ATOM   5801  HA  HIS B  65      -8.821 -25.948  -7.502  1.00 98.80           H  
ATOM   5802  C   HIS B  65      -8.548 -27.936  -6.785  1.00 98.80           C  
ATOM   5803  CB  HIS B  65      -7.989 -27.123  -9.082  1.00 98.80           C  
ATOM   5804  HB2 HIS B  65      -7.312 -27.968  -9.202  1.00 98.80           H  
ATOM   5805  HB3 HIS B  65      -7.582 -26.277  -9.637  1.00 98.80           H  
ATOM   5806  O   HIS B  65      -9.719 -28.012  -6.424  1.00 98.80           O  
ATOM   5807  CG  HIS B  65      -9.328 -27.468  -9.681  1.00 98.80           C  
ATOM   5808  CD2 HIS B  65     -10.252 -26.567 -10.138  1.00 98.80           C  
ATOM   5809  HD2 HIS B  65     -10.162 -25.491 -10.120  1.00 98.80           H  
ATOM   5810  ND1 HIS B  65      -9.855 -28.728  -9.890  1.00 98.80           N  
ATOM   5811  HD1 HIS B  65      -9.569 -29.601  -9.469  1.00 98.80           H  
ATOM   5812  CE1 HIS B  65     -11.046 -28.574 -10.494  1.00 98.80           C  
ATOM   5813  HE1 HIS B  65     -11.721 -29.372 -10.765  1.00 98.80           H  
ATOM   5814  NE2 HIS B  65     -11.331 -27.279 -10.655  1.00 98.80           N  
ATOM   5815  N   ARG B  66      -7.645 -28.856  -6.421  1.00 98.59           N  
ATOM   5816  H   ARG B  66      -6.700 -28.755  -6.762  1.00 98.59           H  
ATOM   5817  CA  ARG B  66      -7.981 -30.022  -5.588  1.00 98.59           C  
ATOM   5818  HA  ARG B  66      -8.777 -30.577  -6.085  1.00 98.59           H  
ATOM   5819  C   ARG B  66      -8.510 -29.613  -4.214  1.00 98.59           C  
ATOM   5820  CB  ARG B  66      -6.739 -30.907  -5.458  1.00 98.59           C  
ATOM   5821  HB2 ARG B  66      -6.342 -31.076  -6.459  1.00 98.59           H  
ATOM   5822  HB3 ARG B  66      -5.984 -30.383  -4.871  1.00 98.59           H  
ATOM   5823  O   ARG B  66      -9.395 -30.287  -3.684  1.00 98.59           O  
ATOM   5824  CG  ARG B  66      -7.039 -32.272  -4.816  1.00 98.59           C  
ATOM   5825  HG2 ARG B  66      -7.536 -32.137  -3.856  1.00 98.59           H  
ATOM   5826  HG3 ARG B  66      -7.699 -32.838  -5.473  1.00 98.59           H  
ATOM   5827  CD  ARG B  66      -5.750 -33.068  -4.573  1.00 98.59           C  
ATOM   5828  HD2 ARG B  66      -5.189 -32.560  -3.789  1.00 98.59           H  
ATOM   5829  HD3 ARG B  66      -6.018 -34.059  -4.208  1.00 98.59           H  
ATOM   5830  NE  ARG B  66      -4.941 -33.199  -5.806  1.00 98.59           N  
ATOM   5831  HE  ARG B  66      -5.451 -33.431  -6.646  1.00 98.59           H  
ATOM   5832  NH1 ARG B  66      -2.907 -32.512  -4.973  1.00 98.59           N  
ATOM   5833 HH11 ARG B  66      -1.967 -32.187  -5.152  1.00 98.59           H  
ATOM   5834 HH12 ARG B  66      -3.322 -32.391  -4.060  1.00 98.59           H  
ATOM   5835  NH2 ARG B  66      -3.125 -32.911  -7.152  1.00 98.59           N  
ATOM   5836 HH21 ARG B  66      -2.181 -32.581  -7.295  1.00 98.59           H  
ATOM   5837 HH22 ARG B  66      -3.690 -33.067  -7.975  1.00 98.59           H  
ATOM   5838  CZ  ARG B  66      -3.667 -32.879  -5.967  1.00 98.59           C  
ATOM   5839  N   ILE B  67      -7.985 -28.528  -3.639  1.00 98.85           N  
ATOM   5840  H   ILE B  67      -7.265 -28.025  -4.139  1.00 98.85           H  
ATOM   5841  CA  ILE B  67      -8.499 -27.955  -2.388  1.00 98.85           C  
ATOM   5842  HA  ILE B  67      -8.517 -28.735  -1.626  1.00 98.85           H  
ATOM   5843  C   ILE B  67      -9.950 -27.509  -2.590  1.00 98.85           C  
ATOM   5844  CB  ILE B  67      -7.578 -26.819  -1.884  1.00 98.85           C  
ATOM   5845  HB  ILE B  67      -7.379 -26.128  -2.704  1.00 98.85           H  
ATOM   5846  O   ILE B  67     -10.818 -27.938  -1.832  1.00 98.85           O  
ATOM   5847  CG1 ILE B  67      -6.235 -27.418  -1.409  1.00 98.85           C  
ATOM   5848 HG12 ILE B  67      -5.843 -28.086  -2.177  1.00 98.85           H  
ATOM   5849 HG13 ILE B  67      -6.401 -28.010  -0.509  1.00 98.85           H  
ATOM   5850  CG2 ILE B  67      -8.234 -26.009  -0.755  1.00 98.85           C  
ATOM   5851 HG21 ILE B  67      -9.158 -25.540  -1.093  1.00 98.85           H  
ATOM   5852 HG22 ILE B  67      -7.571 -25.197  -0.456  1.00 98.85           H  
ATOM   5853 HG23 ILE B  67      -8.433 -26.646   0.107  1.00 98.85           H  
ATOM   5854  CD1 ILE B  67      -5.147 -26.378  -1.122  1.00 98.85           C  
ATOM   5855 HD11 ILE B  67      -4.222 -26.894  -0.865  1.00 98.85           H  
ATOM   5856 HD12 ILE B  67      -5.426 -25.740  -0.283  1.00 98.85           H  
ATOM   5857 HD13 ILE B  67      -4.978 -25.769  -2.010  1.00 98.85           H  
ATOM   5858  N   LEU B  68     -10.232 -26.749  -3.652  1.00 98.54           N  
ATOM   5859  H   LEU B  68      -9.471 -26.459  -4.250  1.00 98.54           H  
ATOM   5860  CA  LEU B  68     -11.584 -26.278  -3.975  1.00 98.54           C  
ATOM   5861  HA  LEU B  68     -11.968 -25.707  -3.129  1.00 98.54           H  
ATOM   5862  C   LEU B  68     -12.564 -27.441  -4.223  1.00 98.54           C  
ATOM   5863  CB  LEU B  68     -11.534 -25.360  -5.210  1.00 98.54           C  
ATOM   5864  HB2 LEU B  68     -12.547 -24.997  -5.387  1.00 98.54           H  
ATOM   5865  HB3 LEU B  68     -11.237 -25.951  -6.077  1.00 98.54           H  
ATOM   5866  O   LEU B  68     -13.652 -27.479  -3.648  1.00 98.54           O  
ATOM   5867  CG  LEU B  68     -10.608 -24.140  -5.109  1.00 98.54           C  
ATOM   5868  HG  LEU B  68      -9.605 -24.466  -4.834  1.00 98.54           H  
ATOM   5869  CD1 LEU B  68     -10.515 -23.435  -6.461  1.00 98.54           C  
ATOM   5870 HD11 LEU B  68     -11.479 -23.003  -6.729  1.00 98.54           H  
ATOM   5871 HD12 LEU B  68      -9.775 -22.637  -6.401  1.00 98.54           H  
ATOM   5872 HD13 LEU B  68     -10.211 -24.139  -7.236  1.00 98.54           H  
ATOM   5873  CD2 LEU B  68     -11.099 -23.134  -4.074  1.00 98.54           C  
ATOM   5874 HD21 LEU B  68     -12.108 -22.807  -4.327  1.00 98.54           H  
ATOM   5875 HD22 LEU B  68     -10.441 -22.264  -4.083  1.00 98.54           H  
ATOM   5876 HD23 LEU B  68     -11.091 -23.573  -3.076  1.00 98.54           H  
ATOM   5877  N   GLU B  69     -12.166 -28.442  -5.015  1.00 96.80           N  
ATOM   5878  H   GLU B  69     -11.287 -28.334  -5.500  1.00 96.80           H  
ATOM   5879  CA  GLU B  69     -12.969 -29.645  -5.294  1.00 96.80           C  
ATOM   5880  HA  GLU B  69     -13.934 -29.340  -5.698  1.00 96.80           H  
ATOM   5881  C   GLU B  69     -13.235 -30.498  -4.048  1.00 96.80           C  
ATOM   5882  CB  GLU B  69     -12.261 -30.542  -6.317  1.00 96.80           C  
ATOM   5883  HB2 GLU B  69     -11.215 -30.657  -6.035  1.00 96.80           H  
ATOM   5884  HB3 GLU B  69     -12.727 -31.527  -6.301  1.00 96.80           H  
ATOM   5885  O   GLU B  69     -14.230 -31.225  -3.981  1.00 96.80           O  
ATOM   5886  CG  GLU B  69     -12.366 -30.009  -7.744  1.00 96.80           C  
ATOM   5887  HG2 GLU B  69     -11.856 -29.048  -7.807  1.00 96.80           H  
ATOM   5888  HG3 GLU B  69     -13.419 -29.852  -7.980  1.00 96.80           H  
ATOM   5889  CD  GLU B  69     -11.749 -31.002  -8.740  1.00 96.80           C  
ATOM   5890  OE1 GLU B  69     -12.444 -31.376  -9.709  1.00 96.80           O  
ATOM   5891  OE2 GLU B  69     -10.551 -31.342  -8.582  1.00 96.80           O  
ATOM   5892  N   SER B  70     -12.374 -30.406  -3.038  1.00 97.29           N  
ATOM   5893  H   SER B  70     -11.575 -29.798  -3.150  1.00 97.29           H  
ATOM   5894  CA  SER B  70     -12.568 -31.078  -1.751  1.00 97.29           C  
ATOM   5895  HA  SER B  70     -13.084 -32.022  -1.923  1.00 97.29           H  
ATOM   5896  C   SER B  70     -13.444 -30.265  -0.788  1.00 97.29           C  
ATOM   5897  CB  SER B  70     -11.218 -31.423  -1.121  1.00 97.29           C  
ATOM   5898  HB2 SER B  70     -10.687 -30.506  -0.863  1.00 97.29           H  
ATOM   5899  HB3 SER B  70     -11.381 -32.004  -0.213  1.00 97.29           H  
ATOM   5900  O   SER B  70     -13.690 -30.708   0.330  1.00 97.29           O  
ATOM   5901  OG  SER B  70     -10.437 -32.186  -2.024  1.00 97.29           O  
ATOM   5902  HG  SER B  70     -10.145 -31.579  -2.707  1.00 97.29           H
[truncated: 300,195 more chars]
