# Supplementary material for: The effects of nature‐inspired amino acid substitutions on structural and biochemical properties of the E. coli L‐asparaginase EcAIII
Source: Protein Sci. 2023 Jun 1;32(6):e4647. doi: 10.1002/pro.4647 (PMC10204187; doi:10.1002/pro.4647)
Supplement: Supplementary file 6 — DATA S3. Supporting Information. [file PRO-32-e4647-s004.zip › predicted_structures_of_orthologs_PDB_files/T/CAIRCN010000065.1_99_post.pdb]

ATOM      1  N   MET A   1      -5.258 -29.743  11.116  1.00 89.03           N  
ATOM      2  H   MET A   1      -5.912 -30.309  11.639  1.00 89.03           H  
ATOM      3  H2  MET A   1      -4.329 -30.137  11.157  1.00 89.03           H  
ATOM      4  H3  MET A   1      -5.213 -28.819  11.521  1.00 89.03           H  
ATOM      5  CA  MET A   1      -5.691 -29.602   9.711  1.00 89.03           C  
ATOM      6  HA  MET A   1      -5.641 -30.563   9.199  1.00 89.03           H  
ATOM      7  C   MET A   1      -4.737 -28.637   9.044  1.00 89.03           C  
ATOM      8  CB  MET A   1      -7.129 -29.084   9.678  1.00 89.03           C  
ATOM      9  HB2 MET A   1      -7.744 -29.794  10.231  1.00 89.03           H  
ATOM     10  HB3 MET A   1      -7.194 -28.118  10.178  1.00 89.03           H  
ATOM     11  O   MET A   1      -4.291 -27.738   9.734  1.00 89.03           O  
ATOM     12  CG  MET A   1      -7.693 -28.955   8.269  1.00 89.03           C  
ATOM     13  HG2 MET A   1      -7.428 -27.985   7.849  1.00 89.03           H  
ATOM     14  HG3 MET A   1      -7.279 -29.739   7.635  1.00 89.03           H  
ATOM     15  SD  MET A   1      -9.481 -29.163   8.304  1.00 89.03           S  
ATOM     16  CE  MET A   1     -10.031 -27.560   7.728  1.00 89.03           C  
ATOM     17  HE1 MET A   1      -9.944 -26.828   8.531  1.00 89.03           H  
ATOM     18  HE2 MET A   1     -11.076 -27.645   7.428  1.00 89.03           H  
ATOM     19  HE3 MET A   1      -9.426 -27.228   6.885  1.00 89.03           H  
ATOM     20  N   THR A   2      -4.373 -28.844   7.783  1.00 96.52           N  
ATOM     21  H   THR A   2      -4.767 -29.594   7.233  1.00 96.52           H  
ATOM     22  CA  THR A   2      -3.477 -27.929   7.062  1.00 96.52           C  
ATOM     23  HA  THR A   2      -3.469 -26.965   7.570  1.00 96.52           H  
ATOM     24  C   THR A   2      -4.004 -27.708   5.658  1.00 96.52           C  
ATOM     25  CB  THR A   2      -2.029 -28.446   6.983  1.00 96.52           C  
ATOM     26  HB  THR A   2      -1.430 -27.732   6.417  1.00 96.52           H  
ATOM     27  O   THR A   2      -4.614 -28.615   5.089  1.00 96.52           O  
ATOM     28  CG2 THR A   2      -1.396 -28.627   8.361  1.00 96.52           C  
ATOM     29 HG21 THR A   2      -0.350 -28.911   8.248  1.00 96.52           H  
ATOM     30 HG22 THR A   2      -1.915 -29.403   8.923  1.00 96.52           H  
ATOM     31 HG23 THR A   2      -1.449 -27.682   8.902  1.00 96.52           H  
ATOM     32  OG1 THR A   2      -1.982 -29.703   6.340  1.00 96.52           O  
ATOM     33  HG1 THR A   2      -2.282 -29.579   5.436  1.00 96.52           H  
ATOM     34  N   CYS A   3      -3.756 -26.533   5.099  1.00 97.68           N  
ATOM     35  H   CYS A   3      -3.236 -25.846   5.625  1.00 97.68           H  
ATOM     36  CA  CYS A   3      -4.053 -26.212   3.707  1.00 97.68           C  
ATOM     37  HA  CYS A   3      -4.122 -27.129   3.122  1.00 97.68           H  
ATOM     38  C   CYS A   3      -2.914 -25.382   3.128  1.00 97.68           C  
ATOM     39  CB  CYS A   3      -5.387 -25.463   3.606  1.00 97.68           C  
ATOM     40  HB2 CYS A   3      -5.418 -24.659   4.342  1.00 97.68           H  
ATOM     41  HB3 CYS A   3      -5.501 -25.029   2.612  1.00 97.68           H  
ATOM     42  O   CYS A   3      -2.271 -24.612   3.840  1.00 97.68           O  
ATOM     43  SG  CYS A   3      -6.757 -26.607   3.897  1.00 97.68           S  
ATOM     44  HG  CYS A   3      -6.036 -27.548   4.515  1.00 97.68           H  
ATOM     45  N   LEU A   4      -2.684 -25.537   1.832  1.00 98.78           N  
ATOM     46  H   LEU A   4      -3.236 -26.214   1.324  1.00 98.78           H  
ATOM     47  CA  LEU A   4      -1.711 -24.761   1.080  1.00 98.78           C  
ATOM     48  HA  LEU A   4      -1.525 -23.814   1.587  1.00 98.78           H  
ATOM     49  C   LEU A   4      -2.294 -24.476  -0.298  1.00 98.78           C  
ATOM     50  CB  LEU A   4      -0.402 -25.567   0.999  1.00 98.78           C  
ATOM     51  HB2 LEU A   4      -0.623 -26.534   0.546  1.00 98.78           H  
ATOM     52  HB3 LEU A   4      -0.042 -25.748   2.012  1.00 98.78           H  
ATOM     53  O   LEU A   4      -2.714 -25.404  -0.985  1.00 98.78           O  
ATOM     54  CG  LEU A   4       0.719 -24.895   0.187  1.00 98.78           C  
ATOM     55  HG  LEU A   4       0.359 -24.660  -0.814  1.00 98.78           H  
ATOM     56  CD1 LEU A   4       1.228 -23.614   0.847  1.00 98.78           C  
ATOM     57 HD11 LEU A   4       0.422 -22.885   0.924  1.00 98.78           H  
ATOM     58 HD12 LEU A   4       1.615 -23.826   1.844  1.00 98.78           H  
ATOM     59 HD13 LEU A   4       2.013 -23.169   0.236  1.00 98.78           H  
ATOM     60  CD2 LEU A   4       1.893 -25.865   0.055  1.00 98.78           C  
ATOM     61 HD21 LEU A   4       1.568 -26.770  -0.458  1.00 98.78           H  
ATOM     62 HD22 LEU A   4       2.260 -26.132   1.046  1.00 98.78           H  
ATOM     63 HD23 LEU A   4       2.692 -25.402  -0.523  1.00 98.78           H  
ATOM     64  N   ALA A   5      -2.282 -23.223  -0.728  1.00 98.87           N  
ATOM     65  H   ALA A   5      -1.939 -22.500  -0.112  1.00 98.87           H  
ATOM     66  CA  ALA A   5      -2.549 -22.852  -2.111  1.00 98.87           C  
ATOM     67  HA  ALA A   5      -2.548 -23.746  -2.735  1.00 98.87           H  
ATOM     68  C   ALA A   5      -1.417 -21.962  -2.618  1.00 98.87           C  
ATOM     69  CB  ALA A   5      -3.935 -22.213  -2.230  1.00 98.87           C  
ATOM     70  HB1 ALA A   5      -4.690 -22.921  -1.886  1.00 98.87           H  
ATOM     71  HB2 ALA A   5      -3.992 -21.311  -1.622  1.00 98.87           H  
ATOM     72  HB3 ALA A   5      -4.137 -21.957  -3.270  1.00 98.87           H  
ATOM     73  O   ALA A   5      -0.798 -21.231  -1.844  1.00 98.87           O  
ATOM     74  N   ILE A   6      -1.130 -22.051  -3.914  1.00 98.93           N  
ATOM     75  H   ILE A   6      -1.678 -22.681  -4.483  1.00 98.93           H  
ATOM     76  CA  ILE A   6      -0.051 -21.320  -4.578  1.00 98.93           C  
ATOM     77  HA  ILE A   6       0.184 -20.440  -3.980  1.00 98.93           H  
ATOM     78  C   ILE A   6      -0.517 -20.825  -5.946  1.00 98.93           C  
ATOM     79  CB  ILE A   6       1.245 -22.162  -4.687  1.00 98.93           C  
ATOM     80  HB  ILE A   6       2.044 -21.480  -4.976  1.00 98.93           H  
ATOM     81  O   ILE A   6      -1.329 -21.480  -6.608  1.00 98.93           O  
ATOM     82  CG1 ILE A   6       1.167 -23.276  -5.756  1.00 98.93           C  
ATOM     83 HG12 ILE A   6       0.828 -22.859  -6.705  1.00 98.93           H  
ATOM     84 HG13 ILE A   6       0.454 -24.040  -5.446  1.00 98.93           H  
ATOM     85  CG2 ILE A   6       1.610 -22.764  -3.318  1.00 98.93           C  
ATOM     86 HG21 ILE A   6       2.569 -23.279  -3.367  1.00 98.93           H  
ATOM     87 HG22 ILE A   6       1.661 -21.968  -2.574  1.00 98.93           H  
ATOM     88 HG23 ILE A   6       0.856 -23.485  -3.002  1.00 98.93           H  
ATOM     89  CD1 ILE A   6       2.516 -23.933  -6.049  1.00 98.93           C  
ATOM     90 HD11 ILE A   6       3.245 -23.170  -6.322  1.00 98.93           H  
ATOM     91 HD12 ILE A   6       2.397 -24.621  -6.886  1.00 98.93           H  
ATOM     92 HD13 ILE A   6       2.875 -24.489  -5.183  1.00 98.93           H  
ATOM     93  N   HIS A   7       0.049 -19.712  -6.402  1.00 98.57           N  
ATOM     94  H   HIS A   7       0.707 -19.228  -5.808  1.00 98.57           H  
ATOM     95  CA  HIS A   7      -0.054 -19.270  -7.788  1.00 98.57           C  
ATOM     96  HA  HIS A   7      -0.407 -20.115  -8.378  1.00 98.57           H  
ATOM     97  C   HIS A   7       1.319 -18.899  -8.343  1.00 98.57           C  
ATOM     98  CB  HIS A   7      -1.092 -18.150  -7.967  1.00 98.57           C  
ATOM     99  HB2 HIS A   7      -2.039 -18.469  -7.532  1.00 98.57           H  
ATOM    100  HB3 HIS A   7      -1.260 -17.996  -9.033  1.00 98.57           H  
ATOM    101  O   HIS A   7       2.209 -18.432  -7.634  1.00 98.57           O  
ATOM    102  CG  HIS A   7      -0.680 -16.831  -7.371  1.00 98.57           C  
ATOM    103  CD2 HIS A   7      -1.112 -16.311  -6.192  1.00 98.57           C  
ATOM    104  HD2 HIS A   7      -1.861 -16.745  -5.547  1.00 98.57           H  
ATOM    105  ND1 HIS A   7       0.237 -15.950  -7.936  1.00 98.57           N  
ATOM    106  CE1 HIS A   7       0.363 -14.943  -7.056  1.00 98.57           C  
ATOM    107  HE1 HIS A   7       1.029 -14.101  -7.171  1.00 98.57           H  
ATOM    108  NE2 HIS A   7      -0.434 -15.134  -5.996  1.00 98.57           N  
ATOM    109  HE2 HIS A   7      -0.469 -14.552  -5.171  1.00 98.57           H  
ATOM    110  N   GLY A   8       1.477 -19.144  -9.636  1.00 97.23           N  
ATOM    111  H   GLY A   8       0.681 -19.530 -10.124  1.00 97.23           H  
ATOM    112  CA  GLY A   8       2.619 -18.745 -10.445  1.00 97.23           C  
ATOM    113  HA2 GLY A   8       2.973 -19.610 -11.006  1.00 97.23           H  
ATOM    114  HA3 GLY A   8       3.426 -18.389  -9.805  1.00 97.23           H  
ATOM    115  C   GLY A   8       2.255 -17.641 -11.432  1.00 97.23           C  
ATOM    116  O   GLY A   8       2.903 -17.539 -12.467  1.00 97.23           O  
ATOM    117  N   GLY A   9       1.194 -16.877 -11.162  1.00 94.57           N  
ATOM    118  H   GLY A   9       0.770 -16.962 -10.249  1.00 94.57           H  
ATOM    119  CA  GLY A   9       0.741 -15.789 -12.020  1.00 94.57           C  
ATOM    120  HA2 GLY A   9       1.529 -15.539 -12.731  1.00 94.57           H  
ATOM    121  HA3 GLY A   9       0.588 -14.915 -11.388  1.00 94.57           H  
ATOM    122  C   GLY A   9      -0.540 -16.052 -12.812  1.00 94.57           C  
ATOM    123  O   GLY A   9      -0.781 -17.154 -13.311  1.00 94.57           O  
ATOM    124  N   ALA A  10      -1.368 -15.010 -12.928  1.00 91.82           N  
ATOM    125  H   ALA A  10      -1.095 -14.143 -12.488  1.00 91.82           H  
ATOM    126  CA  ALA A  10      -2.512 -14.955 -13.838  1.00 91.82           C  
ATOM    127  HA  ALA A  10      -2.897 -15.962 -13.997  1.00 91.82           H  
ATOM    128  C   ALA A  10      -2.099 -14.412 -15.213  1.00 91.82           C  
ATOM    129  CB  ALA A  10      -3.640 -14.136 -13.200  1.00 91.82           C  
ATOM    130  HB1 ALA A  10      -3.990 -14.635 -12.296  1.00 91.82           H  
ATOM    131  HB2 ALA A  10      -4.480 -14.056 -13.890  1.00 91.82           H  
ATOM    132  HB3 ALA A  10      -3.283 -13.135 -12.955  1.00 91.82           H  
ATOM    133  O   ALA A  10      -1.062 -13.763 -15.345  1.00 91.82           O  
ATOM    134  N   GLY A  11      -2.923 -14.667 -16.232  1.00 84.41           N  
ATOM    135  H   GLY A  11      -3.752 -15.216 -16.054  1.00 84.41           H  
ATOM    136  CA  GLY A  11      -2.590 -14.342 -17.618  1.00 84.41           C  
ATOM    137  HA2 GLY A  11      -3.509 -14.211 -18.190  1.00 84.41           H  
ATOM    138  HA3 GLY A  11      -2.028 -13.409 -17.635  1.00 84.41           H  
ATOM    139  C   GLY A  11      -1.749 -15.420 -18.298  1.00 84.41           C  
ATOM    140  O   GLY A  11      -0.751 -15.130 -18.962  1.00 84.41           O  
ATOM    141  N   ALA A  12      -2.143 -16.681 -18.112  1.00 80.36           N  
ATOM    142  H   ALA A  12      -2.944 -16.851 -17.520  1.00 80.36           H  
ATOM    143  CA  ALA A  12      -1.555 -17.807 -18.824  1.00 80.36           C  
ATOM    144  HA  ALA A  12      -0.499 -17.856 -18.561  1.00 80.36           H  
ATOM    145  C   ALA A  12      -1.650 -17.630 -20.349  1.00 80.36           C  
ATOM    146  CB  ALA A  12      -2.231 -19.103 -18.362  1.00 80.36           C  
ATOM    147  HB1 ALA A  12      -1.740 -19.960 -18.823  1.00 80.36           H  
ATOM    148  HB2 ALA A  12      -2.158 -19.197 -17.278  1.00 80.36           H  
ATOM    149  HB3 ALA A  12      -3.279 -19.096 -18.661  1.00 80.36           H  
ATOM    150  O   ALA A  12      -2.468 -16.861 -20.862  1.00 80.36           O  
ATOM    151  N   LEU A  13      -0.809 -18.369 -21.077  1.00 81.27           N  
ATOM    152  H   LEU A  13      -0.201 -19.023 -20.605  1.00 81.27           H  
ATOM    153  CA  LEU A  13      -0.883 -18.407 -22.537  1.00 81.27           C  
ATOM    154  HA  LEU A  13      -0.663 -17.410 -22.918  1.00 81.27           H  
ATOM    155  C   LEU A  13      -2.290 -18.814 -22.974  1.00 81.27           C  
ATOM    156  CB  LEU A  13       0.114 -19.424 -23.114  1.00 81.27           C  
ATOM    157  HB2 LEU A  13       0.048 -19.404 -24.202  1.00 81.27           H  
ATOM    158  HB3 LEU A  13      -0.186 -20.421 -22.791  1.00 81.27           H  
ATOM    159  O   LEU A  13      -2.877 -19.671 -22.311  1.00 81.27           O  
ATOM    160  CG  LEU A  13       1.569 -19.185 -22.706  1.00 81.27           C  
ATOM    161  HG  LEU A  13       1.643 -19.173 -21.618  1.00 81.27           H  
ATOM    162  CD1 LEU A  13       2.431 -20.333 -23.217  1.00 81.27           C  
ATOM    163 HD11 LEU A  13       2.011 -21.289 -22.904  1.00 81.27           H  
ATOM    164 HD12 LEU A  13       3.435 -20.262 -22.801  1.00 81.27           H  
ATOM    165 HD13 LEU A  13       2.482 -20.317 -24.306  1.00 81.27           H  
ATOM    166  CD2 LEU A  13       2.084 -17.858 -23.247  1.00 81.27           C  
ATOM    167 HD21 LEU A  13       2.105 -17.874 -24.337  1.00 81.27           H  
ATOM    168 HD22 LEU A  13       3.090 -17.703 -22.858  1.00 81.27           H  
ATOM    169 HD23 LEU A  13       1.470 -17.027 -22.902  1.00 81.27           H  
ATOM    170  N   PRO A  14      -2.810 -18.293 -24.096  1.00 83.03           N  
ATOM    171  CA  PRO A  14      -4.008 -18.837 -24.717  1.00 83.03           C  
ATOM    172  HA  PRO A  14      -4.897 -18.564 -24.149  1.00 83.03           H  
ATOM    173  C   PRO A  14      -3.929 -20.354 -24.807  1.00 83.03           C  
ATOM    174  CB  PRO A  14      -4.105 -18.169 -26.086  1.00 83.03           C  
ATOM    175  HB2 PRO A  14      -3.561 -18.754 -26.828  1.00 83.03           H  
ATOM    176  HB3 PRO A  14      -5.142 -18.024 -26.390  1.00 83.03           H  
ATOM    177  O   PRO A  14      -2.891 -20.903 -25.178  1.00 83.03           O  
ATOM    178  CG  PRO A  14      -3.389 -16.839 -25.860  1.00 83.03           C  
ATOM    179  HG2 PRO A  14      -3.009 -16.416 -26.790  1.00 83.03           H  
ATOM    180  HG3 PRO A  14      -4.061 -16.138 -25.364  1.00 83.03           H  
ATOM    181  CD  PRO A  14      -2.259 -17.222 -24.909  1.00 83.03           C  
ATOM    182  HD2 PRO A  14      -1.973 -16.361 -24.304  1.00 83.03           H  
ATOM    183  HD3 PRO A  14      -1.407 -17.594 -25.478  1.00 83.03           H  
ATOM    184  N   LYS A  15      -5.024 -21.049 -24.494  1.00 84.54           N  
ATOM    185  H   LYS A  15      -5.829 -20.542 -24.154  1.00 84.54           H  
ATOM    186  CA  LYS A  15      -5.031 -22.522 -24.484  1.00 84.54           C  
ATOM    187  HA  LYS A  15      -4.316 -22.864 -23.736  1.00 84.54           H  
ATOM    188  C   LYS A  15      -4.574 -23.133 -25.815  1.00 84.54           C  
ATOM    189  CB  LYS A  15      -6.434 -22.978 -24.078  1.00 84.54           C  
ATOM    190  HB2 LYS A  15      -6.709 -22.456 -23.161  1.00 84.54           H  
ATOM    191  HB3 LYS A  15      -7.148 -22.700 -24.854  1.00 84.54           H  
ATOM    192  O   LYS A  15      -3.980 -24.204 -25.829  1.00 84.54           O  
ATOM    193  CG  LYS A  15      -6.509 -24.488 -23.823  1.00 84.54           C  
ATOM    194  HG2 LYS A  15      -6.357 -25.033 -24.754  1.00 84.54           H  
ATOM    195  HG3 LYS A  15      -5.740 -24.776 -23.105  1.00 84.54           H  
ATOM    196  CD  LYS A  15      -7.889 -24.826 -23.254  1.00 84.54           C  
ATOM    197  HD2 LYS A  15      -8.033 -24.261 -22.333  1.00 84.54           H  
ATOM    198  HD3 LYS A  15      -8.654 -24.532 -23.972  1.00 84.54           H  
ATOM    199  CE  LYS A  15      -8.002 -26.321 -22.956  1.00 84.54           C  
ATOM    200  HE2 LYS A  15      -7.888 -26.875 -23.888  1.00 84.54           H  
ATOM    201  HE3 LYS A  15      -7.185 -26.603 -22.291  1.00 84.54           H  
ATOM    202  NZ  LYS A  15      -9.310 -26.620 -22.322  1.00 84.54           N  
ATOM    203  HZ1 LYS A  15     -10.068 -26.340 -22.928  1.00 84.54           H  
ATOM    204  HZ2 LYS A  15      -9.404 -26.099 -21.462  1.00 84.54           H  
ATOM    205  HZ3 LYS A  15      -9.397 -27.605 -22.113  1.00 84.54           H  
ATOM    206  N   LYS A  16      -4.817 -22.425 -26.922  1.00 84.77           N  
ATOM    207  H   LYS A  16      -5.292 -21.545 -26.784  1.00 84.77           H  
ATOM    208  CA  LYS A  16      -4.365 -22.772 -28.281  1.00 84.77           C  
ATOM    209  HA  LYS A  16      -4.624 -23.812 -28.481  1.00 84.77           H  
ATOM    210  C   LYS A  16      -2.844 -22.689 -28.494  1.00 84.77           C  
ATOM    211  CB  LYS A  16      -5.101 -21.880 -29.298  1.00 84.77           C  
ATOM    212  HB2 LYS A  16      -6.175 -22.052 -29.221  1.00 84.77           H  
ATOM    213  HB3 LYS A  16      -4.779 -22.162 -30.300  1.00 84.77           H  
ATOM    214  O   LYS A  16      -2.340 -23.352 -29.391  1.00 84.77           O  
ATOM    215  CG  LYS A  16      -4.809 -20.387 -29.075  1.00 84.77           C  
ATOM    216  HG2 LYS A  16      -3.730 -20.234 -29.041  1.00 84.77           H  
ATOM    217  HG3 LYS A  16      -5.233 -20.071 -28.122  1.00 84.77           H  
ATOM    218  CD  LYS A  16      -5.371 -19.495 -30.180  1.00 84.77           C  
ATOM    219  HD2 LYS A  16      -6.460 -19.509 -30.144  1.00 84.77           H  
ATOM    220  HD3 LYS A  16      -5.021 -19.853 -31.148  1.00 84.77           H  
ATOM    221  CE  LYS A  16      -4.833 -18.084 -29.926  1.00 84.77           C  
ATOM    222  HE2 LYS A  16      -3.745 -18.125 -29.956  1.00 84.77           H  
ATOM    223  HE3 LYS A  16      -5.109 -17.776 -28.918  1.00 84.77           H  
ATOM    224  NZ  LYS A  16      -5.344 -17.115 -30.922  1.00 84.77           N  
ATOM    225  HZ1 LYS A  16      -6.351 -17.051 -30.871  1.00 84.77           H  
ATOM    226  HZ2 LYS A  16      -5.058 -17.405 -31.846  1.00 84.77           H  
ATOM    227  HZ3 LYS A  16      -4.939 -16.210 -30.732  1.00 84.77           H  
ATOM    228  N   ASP A  17      -2.141 -21.892 -27.691  1.00 84.71           N  
ATOM    229  H   ASP A  17      -2.622 -21.420 -26.938  1.00 84.71           H  
ATOM    230  CA  ASP A  17      -0.702 -21.621 -27.814  1.00 84.71           C  
ATOM    231  HA  ASP A  17      -0.363 -21.928 -28.803  1.00 84.71           H  
ATOM    232  C   ASP A  17       0.126 -22.421 -26.786  1.00 84.71           C  
ATOM    233  CB  ASP A  17      -0.448 -20.104 -27.685  1.00 84.71           C  
ATOM    234  HB2 ASP A  17       0.623 -19.919 -27.775  1.00 84.71           H  
ATOM    235  HB3 ASP A  17      -0.757 -19.781 -26.690  1.00 84.71           H  
ATOM    236  O   ASP A  17       1.356 -22.412 -26.831  1.00 84.71           O  
ATOM    237  CG  ASP A  17      -1.169 -19.245 -28.739  1.00 84.71           C  
ATOM    238  OD1 ASP A  17      -1.360 -19.705 -29.886  1.00 84.71           O  
ATOM    239  OD2 ASP A  17      -1.584 -18.113 -28.401  1.00 84.71           O  
ATOM    240  N   MET A  18      -0.538 -23.123 -25.862  1.00 88.68           N  
ATOM    241  H   MET A  18      -1.548 -23.103 -25.895  1.00 88.68           H  
ATOM    242  CA  MET A  18       0.091 -23.957 -24.841  1.00 88.68           C  
ATOM    243  HA  MET A  18       1.038 -23.504 -24.549  1.00 88.68           H  
ATOM    244  C   MET A  18       0.362 -25.362 -25.378  1.00 88.68           C  
ATOM    245  CB  MET A  18      -0.821 -23.991 -23.610  1.00 88.68           C  
ATOM    246  HB2 MET A  18      -1.785 -24.417 -23.886  1.00 88.68           H  
ATOM    247  HB3 MET A  18      -0.977 -22.960 -23.291  1.00 88.68           H  
ATOM    248  O   MET A  18      -0.567 -26.135 -25.622  1.00 88.68           O  
ATOM    249  CG  MET A  18      -0.237 -24.799 -22.444  1.00 88.68           C  
ATOM    250  HG2 MET A  18      -1.015 -24.922 -21.691  1.00 88.68           H  
ATOM    251  HG3 MET A  18       0.030 -25.792 -22.806  1.00 88.68           H  
ATOM    252  SD  MET A  18       1.216 -24.073 -21.636  1.00 88.68           S  
ATOM    253  CE  MET A  18       0.423 -22.737 -20.704  1.00 88.68           C  
ATOM    254  HE1 MET A  18      -0.288 -23.160 -19.994  1.00 88.68           H  
ATOM    255  HE2 MET A  18      -0.104 -22.067 -21.383  1.00 88.68           H  
ATOM    256  HE3 MET A  18       1.185 -22.173 -20.166  1.00 88.68           H  
ATOM    257  N   THR A  19       1.638 -25.727 -25.514  1.00 90.16           N  
ATOM    258  H   THR A  19       2.372 -25.064 -25.311  1.00 90.16           H  
ATOM    259  CA  THR A  19       1.999 -27.095 -25.902  1.00 90.16           C  
ATOM    260  HA  THR A  19       1.290 -27.387 -26.678  1.00 90.16           H  
ATOM    261  C   THR A  19       1.847 -28.067 -24.724  1.00 90.16           C  
ATOM    262  CB  THR A  19       3.392 -27.221 -26.539  1.00 90.16           C  
ATOM    263  HB  THR A  19       3.398 -28.148 -27.113  1.00 90.16           H  
ATOM    264  O   THR A  19       1.967 -27.657 -23.562  1.00 90.16           O  
ATOM    265  CG2 THR A  19       3.726 -26.090 -27.511  1.00 90.16           C  
ATOM    266 HG21 THR A  19       4.670 -26.314 -28.009  1.00 90.16           H  
ATOM    267 HG22 THR A  19       2.941 -26.003 -28.262  1.00 90.16           H  
ATOM    268 HG23 THR A  19       3.825 -25.146 -26.976  1.00 90.16           H  
ATOM    269  OG1 THR A  19       4.417 -27.323 -25.579  1.00 90.16           O  
ATOM    270  HG1 THR A  19       4.874 -28.132 -25.821  1.00 90.16           H  
ATOM    271  N   PRO A  20       1.616 -29.368 -24.981  1.00 93.80           N  
ATOM    272  CA  PRO A  20       1.568 -30.380 -23.926  1.00 93.80           C  
ATOM    273  HA  PRO A  20       0.709 -30.179 -23.286  1.00 93.80           H  
ATOM    274  C   PRO A  20       2.836 -30.420 -23.064  1.00 93.80           C  
ATOM    275  CB  PRO A  20       1.358 -31.712 -24.656  1.00 93.80           C  
ATOM    276  HB2 PRO A  20       2.318 -32.165 -24.903  1.00 93.80           H  
ATOM    277  HB3 PRO A  20       0.753 -32.402 -24.067  1.00 93.80           H  
ATOM    278  O   PRO A  20       2.747 -30.576 -21.847  1.00 93.80           O  
ATOM    279  CG  PRO A  20       0.654 -31.303 -25.947  1.00 93.80           C  
ATOM    280  HG2 PRO A  20       0.806 -32.033 -26.742  1.00 93.80           H  
ATOM    281  HG3 PRO A  20      -0.408 -31.152 -25.757  1.00 93.80           H  
ATOM    282  CD  PRO A  20       1.312 -29.967 -26.274  1.00 93.80           C  
ATOM    283  HD2 PRO A  20       2.238 -30.138 -26.824  1.00 93.80           H  
ATOM    284  HD3 PRO A  20       0.625 -29.357 -26.860  1.00 93.80           H  
ATOM    285  N   GLU A  21       4.009 -30.237 -23.672  1.00 93.30           N  
ATOM    286  H   GLU A  21       4.022 -30.125 -24.676  1.00 93.30           H  
ATOM    287  CA  GLU A  21       5.300 -30.220 -22.977  1.00 93.30           C  
ATOM    288  HA  GLU A  21       5.397 -31.128 -22.380  1.00 93.30           H  
ATOM    289  C   GLU A  21       5.386 -29.027 -22.027  1.00 93.30           C  
ATOM    290  CB  GLU A  21       6.481 -30.155 -23.966  1.00 93.30           C  
ATOM    291  HB2 GLU A  21       6.483 -29.195 -24.480  1.00 93.30           H  
ATOM    292  HB3 GLU A  21       7.398 -30.202 -23.379  1.00 93.30           H  
ATOM    293  O   GLU A  21       5.778 -29.180 -20.869  1.00 93.30           O  
ATOM    294  CG  GLU A  21       6.539 -31.294 -24.998  1.00 93.30           C  
ATOM    295  HG2 GLU A  21       7.518 -31.267 -25.477  1.00 93.30           H  
ATOM    296  HG3 GLU A  21       6.453 -32.244 -24.471  1.00 93.30           H  
ATOM    297  CD  GLU A  21       5.461 -31.196 -26.090  1.00 93.30           C  
ATOM    298  OE1 GLU A  21       5.114 -32.256 -26.652  1.00 93.30           O  
ATOM    299  OE2 GLU A  21       4.935 -30.073 -26.306  1.00 93.30           O  
ATOM    300  N   ARG A  22       4.955 -27.848 -22.489  1.00 90.91           N  
ATOM    301  H   ARG A  22       4.619 -27.792 -23.440  1.00 90.91           H  
ATOM    302  CA  ARG A  22       4.982 -26.634 -21.678  1.00 90.91           C  
ATOM    303  HA  ARG A  22       5.969 -26.588 -21.216  1.00 90.91           H  
ATOM    304  C   ARG A  22       3.975 -26.692 -20.535  1.00 90.91           C  
ATOM    305  CB  ARG A  22       4.775 -25.419 -22.594  1.00 90.91           C  
ATOM    306  HB2 ARG A  22       5.457 -25.492 -23.441  1.00 90.91           H  
ATOM    307  HB3 ARG A  22       3.757 -25.417 -22.984  1.00 90.91           H  
ATOM    308  O   ARG A  22       4.308 -26.343 -19.404  1.00 90.91           O  
ATOM    309  CG  ARG A  22       5.046 -24.093 -21.878  1.00 90.91           C  
ATOM    310  HG2 ARG A  22       4.979 -23.289 -22.611  1.00 90.91           H  
ATOM    311  HG3 ARG A  22       4.287 -23.929 -21.114  1.00 90.91           H  
ATOM    312  CD  ARG A  22       6.439 -24.075 -21.230  1.00 90.91           C  
ATOM    313  HD2 ARG A  22       6.445 -24.711 -20.345  1.00 90.91           H  
ATOM    314  HD3 ARG A  22       7.172 -24.456 -21.940  1.00 90.91           H  
ATOM    315  NE  ARG A  22       6.809 -22.718 -20.834  1.00 90.91           N  
ATOM    316  HE  ARG A  22       6.110 -21.998 -20.951  1.00 90.91           H  
ATOM    317  NH1 ARG A  22       9.043 -23.056 -20.333  1.00 90.91           N  
ATOM    318 HH11 ARG A  22       9.901 -22.677 -19.960  1.00 90.91           H  
ATOM    319 HH12 ARG A  22       8.916 -24.056 -20.267  1.00 90.91           H  
ATOM    320  NH2 ARG A  22       8.160 -21.015 -20.376  1.00 90.91           N  
ATOM    321 HH21 ARG A  22       7.356 -20.452 -20.613  1.00 90.91           H  
ATOM    322 HH22 ARG A  22       9.056 -20.550 -20.380  1.00 90.91           H  
ATOM    323  CZ  ARG A  22       8.011 -22.292 -20.509  1.00 90.91           C  
ATOM    324  N   ALA A  23       2.774 -27.210 -20.790  1.00 93.35           N  
ATOM    325  H   ALA A  23       2.551 -27.452 -21.745  1.00 93.35           H  
ATOM    326  CA  ALA A  23       1.799 -27.477 -19.737  1.00 93.35           C  
ATOM    327  HA  ALA A  23       1.566 -26.540 -19.230  1.00 93.35           H  
ATOM    328  C   ALA A  23       2.364 -28.453 -18.690  1.00 93.35           C  
ATOM    329  CB  ALA A  23       0.514 -28.019 -20.373  1.00 93.35           C  
ATOM    330  HB1 ALA A  23       0.718 -28.953 -20.897  1.00 93.35           H  
ATOM    331  HB2 ALA A  23      -0.231 -28.196 -19.598  1.00 93.35           H  
ATOM    332  HB3 ALA A  23       0.119 -27.294 -21.084  1.00 93.35           H  
ATOM    333  O   ALA A  23       2.236 -28.211 -17.488  1.00 93.35           O  
ATOM    334  N   ALA A  24       3.024 -29.533 -19.124  1.00 95.98           N  
ATOM    335  H   ALA A  24       3.097 -29.693 -20.118  1.00 95.98           H  
ATOM    336  CA  ALA A  24       3.641 -30.505 -18.225  1.00 95.98           C  
ATOM    337  HA  ALA A  24       2.870 -30.878 -17.549  1.00 95.98           H  
ATOM    338  C   ALA A  24       4.748 -29.883 -17.358  1.00 95.98           C  
ATOM    339  CB  ALA A  24       4.163 -31.689 -19.046  1.00 95.98           C  
ATOM    340  HB1 ALA A  24       3.347 -32.134 -19.616  1.00 95.98           H  
ATOM    341  HB2 ALA A  24       4.936 -31.356 -19.739  1.00 95.98           H  
ATOM    342  HB3 ALA A  24       4.586 -32.442 -18.381  1.00 95.98           H  
ATOM    343  O   ALA A  24       4.823 -30.201 -16.169  1.00 95.98           O  
ATOM    344  N   GLU A  25       5.554 -28.977 -17.918  1.00 95.41           N  
ATOM    345  H   GLU A  25       5.474 -28.816 -18.912  1.00 95.41           H  
ATOM    346  CA  GLU A  25       6.577 -28.217 -17.192  1.00 95.41           C  
ATOM    347  HA  GLU A  25       7.256 -28.917 -16.704  1.00 95.41           H  
ATOM    348  C   GLU A  25       5.957 -27.334 -16.100  1.00 95.41           C  
ATOM    349  CB  GLU A  25       7.390 -27.385 -18.192  1.00 95.41           C  
ATOM    350  HB2 GLU A  25       7.719 -28.034 -19.003  1.00 95.41           H  
ATOM    351  HB3 GLU A  25       6.750 -26.606 -18.607  1.00 95.41           H  
ATOM    352  O   GLU A  25       6.345 -27.444 -14.935  1.00 95.41           O  
ATOM    353  CG  GLU A  25       8.630 -26.737 -17.556  1.00 95.41           C  
ATOM    354  HG2 GLU A  25       9.297 -27.526 -17.212  1.00 95.41           H  
ATOM    355  HG3 GLU A  25       8.323 -26.151 -16.689  1.00 95.41           H  
ATOM    356  CD  GLU A  25       9.378 -25.821 -18.538  1.00 95.41           C  
ATOM    357  OE1 GLU A  25      10.409 -25.238 -18.136  1.00 95.41           O  
ATOM    358  OE2 GLU A  25       8.908 -25.655 -19.688  1.00 95.41           O  
ATOM    359  N   PHE A  26       4.927 -26.543 -16.430  1.00 95.28           N  
ATOM    360  H   PHE A  26       4.665 -26.480 -17.403  1.00 95.28           H  
ATOM    361  CA  PHE A  26       4.198 -25.735 -15.443  1.00 95.28           C  
ATOM    362  HA  PHE A  26       4.898 -25.049 -14.965  1.00 95.28           H  
ATOM    363  C   PHE A  26       3.588 -26.596 -14.337  1.00 95.28           C  
ATOM    364  CB  PHE A  26       3.088 -24.925 -16.128  1.00 95.28           C  
ATOM    365  HB2 PHE A  26       2.348 -24.643 -15.379  1.00 95.28           H  
ATOM    366  HB3 PHE A  26       2.581 -25.546 -16.866  1.00 95.28           H  
ATOM    367  O   PHE A  26       3.756 -26.310 -13.152  1.00 95.28           O  
ATOM    368  CG  PHE A  26       3.568 -23.645 -16.773  1.00 95.28           C  
ATOM    369  CD1 PHE A  26       4.068 -22.610 -15.962  1.00 95.28           C  
ATOM    370  HD1 PHE A  26       4.127 -22.733 -14.890  1.00 95.28           H  
ATOM    371  CD2 PHE A  26       3.482 -23.463 -18.165  1.00 95.28           C  
ATOM    372  HD2 PHE A  26       3.074 -24.241 -18.794  1.00 95.28           H  
ATOM    373  CE1 PHE A  26       4.502 -21.410 -16.545  1.00 95.28           C  
ATOM    374  HE1 PHE A  26       4.906 -20.628 -15.919  1.00 95.28           H  
ATOM    375  CE2 PHE A  26       3.906 -22.255 -18.745  1.00 95.28           C  
ATOM    376  HE2 PHE A  26       3.821 -22.101 -19.810  1.00 95.28           H  
ATOM    377  CZ  PHE A  26       4.421 -21.231 -17.936  1.00 95.28           C  
ATOM    378  HZ  PHE A  26       4.741 -20.303 -18.387  1.00 95.28           H  
ATOM    379  N   HIS A  27       2.911 -27.683 -14.705  1.00 96.72           N  
ATOM    380  H   HIS A  27       2.788 -27.857 -15.692  1.00 96.72           H  
ATOM    381  CA  HIS A  27       2.320 -28.604 -13.741  1.00 96.72           C  
ATOM    382  HA  HIS A  27       1.648 -28.045 -13.089  1.00 96.72           H  
ATOM    383  C   HIS A  27       3.377 -29.259 -12.840  1.00 96.72           C  
ATOM    384  CB  HIS A  27       1.510 -29.659 -14.501  1.00 96.72           C  
ATOM    385  HB2 HIS A  27       1.323 -30.493 -13.826  1.00 96.72           H  
ATOM    386  HB3 HIS A  27       2.078 -30.029 -15.354  1.00 96.72           H  
ATOM    387  O   HIS A  27       3.146 -29.418 -11.641  1.00 96.72           O  
ATOM    388  CG  HIS A  27       0.156 -29.183 -14.948  1.00 96.72           C  
ATOM    389  CD2 HIS A  27      -0.348 -29.161 -16.220  1.00 96.72           C  
ATOM    390  HD2 HIS A  27       0.169 -29.463 -17.119  1.00 96.72           H  
ATOM    391  ND1 HIS A  27      -0.859 -28.793 -14.111  1.00 96.72           N  
ATOM    392  HD1 HIS A  27      -0.831 -28.817 -13.102  1.00 96.72           H  
ATOM    393  CE1 HIS A  27      -1.944 -28.530 -14.854  1.00 96.72           C  
ATOM    394  HE1 HIS A  27      -2.911 -28.245 -14.466  1.00 96.72           H  
ATOM    395  NE2 HIS A  27      -1.680 -28.741 -16.149  1.00 96.72           N  
ATOM    396  N   ALA A  28       4.537 -29.639 -13.382  1.00 97.93           N  
ATOM    397  H   ALA A  28       4.694 -29.472 -14.366  1.00 97.93           H  
ATOM    398  CA  ALA A  28       5.638 -30.187 -12.597  1.00 97.93           C  
ATOM    399  HA  ALA A  28       5.261 -31.006 -11.983  1.00 97.93           H  
ATOM    400  C   ALA A  28       6.219 -29.145 -11.634  1.00 97.93           C  
ATOM    401  CB  ALA A  28       6.705 -30.745 -13.546  1.00 97.93           C  
ATOM    402  HB1 ALA A  28       6.273 -31.509 -14.192  1.00 97.93           H  
ATOM    403  HB2 ALA A  28       7.520 -31.181 -12.969  1.00 97.93           H  
ATOM    404  HB3 ALA A  28       7.104 -29.945 -14.170  1.00 97.93           H  
ATOM    405  O   ALA A  28       6.428 -29.459 -10.462  1.00 97.93           O  
ATOM    406  N   ALA A  29       6.411 -27.909 -12.095  1.00 97.90           N  
ATOM    407  H   ALA A  29       6.249 -27.719 -13.074  1.00 97.90           H  
ATOM    408  CA  ALA A  29       6.913 -26.820 -11.271  1.00 97.90           C  
ATOM    409  HA  ALA A  29       7.857 -27.143 -10.831  1.00 97.90           H  
ATOM    410  C   ALA A  29       5.954 -26.488 -10.114  1.00 97.90           C  
ATOM    411  CB  ALA A  29       7.190 -25.618 -12.179  1.00 97.90           C  
ATOM    412  HB1 ALA A  29       7.853 -25.913 -12.992  1.00 97.90           H  
ATOM    413  HB2 ALA A  29       7.677 -24.831 -11.604  1.00 97.90           H  
ATOM    414  HB3 ALA A  29       6.261 -25.235 -12.603  1.00 97.90           H  
ATOM    415  O   ALA A  29       6.372 -26.457  -8.959  1.00 97.90           O  
ATOM    416  N   LEU A  30       4.652 -26.358 -10.394  1.00 98.17           N  
ATOM    417  H   LEU A  30       4.374 -26.380 -11.364  1.00 98.17           H  
ATOM    418  CA  LEU A  30       3.620 -26.131  -9.374  1.00 98.17           C  
ATOM    419  HA  LEU A  30       3.863 -25.225  -8.820  1.00 98.17           H  
ATOM    420  C   LEU A  30       3.560 -27.277  -8.353  1.00 98.17           C  
ATOM    421  CB  LEU A  30       2.256 -25.961 -10.064  1.00 98.17           C  
ATOM    422  HB2 LEU A  30       1.471 -26.000  -9.308  1.00 98.17           H  
ATOM    423  HB3 LEU A  30       2.111 -26.805 -10.738  1.00 98.17           H  
ATOM    424  O   LEU A  30       3.498 -27.029  -7.150  1.00 98.17           O  
ATOM    425  CG  LEU A  30       2.094 -24.654 -10.860  1.00 98.17           C  
ATOM    426  HG  LEU A  30       2.969 -24.483 -11.488  1.00 98.17           H  
ATOM    427  CD1 LEU A  30       0.867 -24.781 -11.764  1.00 98.17           C  
ATOM    428 HD11 LEU A  30       0.711 -23.851 -12.311  1.00 98.17           H  
ATOM    429 HD12 LEU A  30       1.026 -25.580 -12.487  1.00 98.17           H  
ATOM    430 HD13 LEU A  30      -0.019 -25.000 -11.169  1.00 98.17           H  
ATOM    431  CD2 LEU A  30       1.916 -23.443  -9.942  1.00 98.17           C  
ATOM    432 HD21 LEU A  30       2.807 -23.299  -9.331  1.00 98.17           H  
ATOM    433 HD22 LEU A  30       1.052 -23.583  -9.292  1.00 98.17           H  
ATOM    434 HD23 LEU A  30       1.769 -22.544 -10.541  1.00 98.17           H  
ATOM    435  N   ARG A  31       3.630 -28.540  -8.802  1.00 98.24           N  
ATOM    436  H   ARG A  31       3.674 -28.691  -9.799  1.00 98.24           H  
ATOM    437  CA  ARG A  31       3.701 -29.693  -7.886  1.00 98.24           C  
ATOM    438  HA  ARG A  31       2.850 -29.658  -7.205  1.00 98.24           H  
ATOM    439  C   ARG A  31       4.940 -29.629  -6.997  1.00 98.24           C  
ATOM    440  CB  ARG A  31       3.687 -31.022  -8.651  1.00 98.24           C  
ATOM    441  HB2 ARG A  31       4.378 -30.967  -9.493  1.00 98.24           H  
ATOM    442  HB3 ARG A  31       4.038 -31.804  -7.977  1.00 98.24           H  
ATOM    443  O   ARG A  31       4.824 -29.856  -5.798  1.00 98.24           O  
ATOM    444  CG  ARG A  31       2.287 -31.418  -9.135  1.00 98.24           C  
ATOM    445  HG2 ARG A  31       1.594 -31.381  -8.295  1.00 98.24           H  
ATOM    446  HG3 ARG A  31       1.938 -30.726  -9.901  1.00 98.24           H  
ATOM    447  CD  ARG A  31       2.289 -32.841  -9.703  1.00 98.24           C  
ATOM    448  HD2 ARG A  31       2.654 -33.523  -8.935  1.00 98.24           H  
ATOM    449  HD3 ARG A  31       1.264 -33.133  -9.931  1.00 98.24           H  
ATOM    450  NE  ARG A  31       3.144 -32.960 -10.903  1.00 98.24           N  
ATOM    451  HE  ARG A  31       4.124 -33.143 -10.741  1.00 98.24           H  
ATOM    452  NH1 ARG A  31       1.528 -32.528 -12.466  1.00 98.24           N  
ATOM    453 HH11 ARG A  31       0.879 -32.310 -11.723  1.00 98.24           H  
ATOM    454 HH12 ARG A  31       1.242 -32.424 -13.429  1.00 98.24           H  
ATOM    455  NH2 ARG A  31       3.619 -32.927 -13.133  1.00 98.24           N  
ATOM    456 HH21 ARG A  31       3.340 -32.738 -14.085  1.00 98.24           H  
ATOM    457 HH22 ARG A  31       4.591 -33.123 -12.940  1.00 98.24           H  
ATOM    458  CZ  ARG A  31       2.763 -32.802 -12.157  1.00 98.24           C  
ATOM    459  N   ASN A  32       6.108 -29.319  -7.554  1.00 98.71           N  
ATOM    460  H   ASN A  32       6.139 -29.142  -8.548  1.00 98.71           H  
ATOM    461  CA  ASN A  32       7.348 -29.232  -6.784  1.00 98.71           C  
ATOM    462  HA  ASN A  32       7.494 -30.167  -6.244  1.00 98.71           H  
ATOM    463  C   ASN A  32       7.278 -28.126  -5.722  1.00 98.71           C  
ATOM    464  CB  ASN A  32       8.529 -29.032  -7.743  1.00 98.71           C  
ATOM    465  HB2 ASN A  32       8.313 -28.207  -8.422  1.00 98.71           H  
ATOM    466  HB3 ASN A  32       9.415 -28.766  -7.166  1.00 98.71           H  
ATOM    467  O   ASN A  32       7.618 -28.388  -4.569  1.00 98.71           O  
ATOM    468  CG  ASN A  32       8.867 -30.272  -8.549  1.00 98.71           C  
ATOM    469  ND2 ASN A  32       9.587 -30.108  -9.633  1.00 98.71           N  
ATOM    470 HD21 ASN A  32       9.821 -29.176  -9.944  1.00 98.71           H  
ATOM    471 HD22 ASN A  32       9.793 -30.938 -10.170  1.00 98.71           H  
ATOM    472  OD1 ASN A  32       8.532 -31.396  -8.209  1.00 98.71           O  
ATOM    473  N   ALA A  33       6.762 -26.947  -6.080  1.00 98.79           N  
ATOM    474  H   ALA A  33       6.552 -26.783  -7.054  1.00 98.79           H  
ATOM    475  CA  ALA A  33       6.508 -25.853  -5.144  1.00 98.79           C  
ATOM    476  HA  ALA A  33       7.451 -25.546  -4.692  1.00 98.79           H  
ATOM    477  C   ALA A  33       5.552 -26.280  -4.014  1.00 98.79           C  
ATOM    478  CB  ALA A  33       5.942 -24.670  -5.937  1.00 98.79           C  
ATOM    479  HB1 ALA A  33       5.777 -23.822  -5.273  1.00 98.79           H  
ATOM    480  HB2 ALA A  33       6.636 -24.373  -6.723  1.00 98.79           H  
ATOM    481  HB3 ALA A  33       5.003 -24.955  -6.412  1.00 98.79           H  
ATOM    482  O   ALA A  33       5.872 -26.114  -2.838  1.00 98.79           O  
ATOM    483  N   LEU A  34       4.423 -26.922  -4.343  1.00 98.68           N  
ATOM    484  H   LEU A  34       4.192 -27.016  -5.322  1.00 98.68           H  
ATOM    485  CA  LEU A  34       3.494 -27.457  -3.340  1.00 98.68           C  
ATOM    486  HA  LEU A  34       3.139 -26.638  -2.713  1.00 98.68           H  
ATOM    487  C   LEU A  34       4.170 -28.459  -2.399  1.00 98.68           C  
ATOM    488  CB  LEU A  34       2.305 -28.145  -4.029  1.00 98.68           C  
ATOM    489  HB2 LEU A  34       1.796 -28.770  -3.295  1.00 98.68           H  
ATOM    490  HB3 LEU A  34       2.685 -28.804  -4.809  1.00 98.68           H  
ATOM    491  O   LEU A  34       3.949 -28.412  -1.191  1.00 98.68           O  
ATOM    492  CG  LEU A  34       1.257 -27.204  -4.633  1.00 98.68           C  
ATOM    493  HG  LEU A  34       1.733 -26.515  -5.332  1.00 98.68           H  
ATOM    494  CD1 LEU A  34       0.246 -28.050  -5.401  1.00 98.68           C  
ATOM    495 HD11 LEU A  34      -0.457 -27.398  -5.920  1.00 98.68           H  
ATOM    496 HD12 LEU A  34      -0.317 -28.680  -4.712  1.00 98.68           H  
ATOM    497 HD13 LEU A  34       0.755 -28.660  -6.147  1.00 98.68           H  
ATOM    498  CD2 LEU A  34       0.520 -26.406  -3.557  1.00 98.68           C  
ATOM    499 HD21 LEU A  34       1.216 -25.747  -3.039  1.00 98.68           H  
ATOM    500 HD22 LEU A  34      -0.250 -25.786  -4.015  1.00 98.68           H  
ATOM    501 HD23 LEU A  34       0.057 -27.073  -2.830  1.00 98.68           H  
ATOM    502  N   MET A  35       5.018 -29.346  -2.925  1.00 98.54           N  
ATOM    503  H   MET A  35       5.140 -29.353  -3.927  1.00 98.54           H  
ATOM    504  CA  MET A  35       5.736 -30.323  -2.104  1.00 98.54           C  
ATOM    505  HA  MET A  35       5.009 -30.833  -1.473  1.00 98.54           H  
ATOM    506  C   MET A  35       6.744 -29.672  -1.151  1.00 98.54           C  
ATOM    507  CB  MET A  35       6.440 -31.365  -2.986  1.00 98.54           C  
ATOM    508  HB2 MET A  35       7.097 -31.966  -2.358  1.00 98.54           H  
ATOM    509  HB3 MET A  35       7.060 -30.861  -3.727  1.00 98.54           H  
ATOM    510  O   MET A  35       6.987 -30.225  -0.079  1.00 98.54           O  
ATOM    511  CG  MET A  35       5.472 -32.315  -3.706  1.00 98.54           C  
ATOM    512  HG2 MET A  35       6.060 -33.073  -4.224  1.00 98.54           H  
ATOM    513  HG3 MET A  35       4.927 -31.756  -4.467  1.00 98.54           H  
ATOM    514  SD  MET A  35       4.226 -33.152  -2.686  1.00 98.54           S  
ATOM    515  CE  MET A  35       5.276 -34.053  -1.519  1.00 98.54           C  
ATOM    516  HE1 MET A  35       5.967 -34.694  -2.067  1.00 98.54           H  
ATOM    517  HE2 MET A  35       4.647 -34.668  -0.876  1.00 98.54           H  
ATOM    518  HE3 MET A  35       5.831 -33.346  -0.902  1.00 98.54           H  
ATOM    519  N   VAL A  36       7.321 -28.518  -1.501  1.00 98.73           N  
ATOM    520  H   VAL A  36       7.084 -28.110  -2.394  1.00 98.73           H  
ATOM    521  CA  VAL A  36       8.171 -27.741  -0.584  1.00 98.73           C  
ATOM    522  HA  VAL A  36       8.951 -28.393  -0.191  1.00 98.73           H  
ATOM    523  C   VAL A  36       7.356 -27.276   0.624  1.00 98.73           C  
ATOM    524  CB  VAL A  36       8.863 -26.568  -1.309  1.00 98.73           C  
ATOM    525  HB  VAL A  36       8.131 -25.990  -1.872  1.00 98.73           H  
ATOM    526  O   VAL A  36       7.713 -27.614   1.752  1.00 98.73           O  
ATOM    527  CG1 VAL A  36       9.566 -25.615  -0.341  1.00 98.73           C  
ATOM    528 HG11 VAL A  36      10.122 -24.863  -0.901  1.00 98.73           H  
ATOM    529 HG12 VAL A  36      10.251 -26.158   0.310  1.00 98.73           H  
ATOM    530 HG13 VAL A  36       8.828 -25.089   0.265  1.00 98.73           H  
ATOM    531  CG2 VAL A  36       9.923 -27.100  -2.282  1.00 98.73           C  
ATOM    532 HG21 VAL A  36       9.473 -27.789  -2.998  1.00 98.73           H  
ATOM    533 HG22 VAL A  36      10.342 -26.261  -2.838  1.00 98.73           H  
ATOM    534 HG23 VAL A  36      10.720 -27.603  -1.736  1.00 98.73           H  
ATOM    535  N   GLY A  37       6.225 -26.600   0.404  1.00 98.76           N  
ATOM    536  H   GLY A  37       5.973 -26.370  -0.547  1.00 98.76           H  
ATOM    537  CA  GLY A  37       5.360 -26.134   1.496  1.00 98.76           C  
ATOM    538  HA2 GLY A  37       5.938 -25.509   2.177  1.00 98.76           H  
ATOM    539  HA3 GLY A  37       4.554 -25.530   1.080  1.00 98.76           H  
ATOM    540  C   GLY A  37       4.735 -27.280   2.297  1.00 98.76           C  
ATOM    541  O   GLY A  37       4.703 -27.242   3.526  1.00 98.76           O  
ATOM    542  N   GLN A  38       4.320 -28.358   1.626  1.00 97.94           N  
ATOM    543  H   GLN A  38       4.315 -28.322   0.617  1.00 97.94           H  
ATOM    544  CA  GLN A  38       3.729 -29.520   2.289  1.00 97.94           C  
ATOM    545  HA  GLN A  38       2.885 -29.165   2.880  1.00 97.94           H  
ATOM    546  C   GLN A  38       4.703 -30.212   3.245  1.00 97.94           C  
ATOM    547  CB  GLN A  38       3.220 -30.516   1.236  1.00 97.94           C  
ATOM    548  HB2 GLN A  38       4.065 -30.890   0.658  1.00 97.94           H  
ATOM    549  HB3 GLN A  38       2.555 -29.986   0.555  1.00 97.94           H  
ATOM    550  O   GLN A  38       4.275 -30.696   4.290  1.00 97.94           O  
ATOM    551  CG  GLN A  38       2.464 -31.715   1.839  1.00 97.94           C  
ATOM    552  HG2 GLN A  38       3.148 -32.315   2.440  1.00 97.94           H  
ATOM    553  HG3 GLN A  38       2.106 -32.347   1.026  1.00 97.94           H  
ATOM    554  CD  GLN A  38       1.257 -31.318   2.691  1.00 97.94           C  
ATOM    555  NE2 GLN A  38       0.835 -32.144   3.622  1.00 97.94           N  
ATOM    556 HE21 GLN A  38       1.312 -33.015   3.808  1.00 97.94           H  
ATOM    557 HE22 GLN A  38       0.047 -31.813   4.161  1.00 97.94           H  
ATOM    558  OE1 GLN A  38       0.660 -30.269   2.537  1.00 97.94           O  
ATOM    559  N   ARG A  39       6.004 -30.266   2.926  1.00 98.29           N  
ATOM    560  H   ARG A  39       6.304 -29.838   2.062  1.00 98.29           H  
ATOM    561  CA  ARG A  39       7.013 -30.820   3.848  1.00 98.29           C  
ATOM    562  HA  ARG A  39       6.719 -31.825   4.150  1.00 98.29           H  
ATOM    563  C   ARG A  39       7.093 -30.013   5.141  1.00 98.29           C  
ATOM    564  CB  ARG A  39       8.395 -30.865   3.189  1.00 98.29           C  
ATOM    565  HB2 ARG A  39       8.582 -29.912   2.695  1.00 98.29           H  
ATOM    566  HB3 ARG A  39       9.150 -30.995   3.964  1.00 98.29           H  
ATOM    567  O   ARG A  39       7.151 -30.621   6.205  1.00 98.29           O  
ATOM    568  CG  ARG A  39       8.543 -32.017   2.187  1.00 98.29           C  
ATOM    569  HG2 ARG A  39       7.747 -31.971   1.445  1.00 98.29           H  
ATOM    570  HG3 ARG A  39       8.478 -32.972   2.708  1.00 98.29           H  
ATOM    571  CD  ARG A  39       9.910 -31.889   1.509  1.00 98.29           C  
ATOM    572  HD2 ARG A  39      10.077 -30.832   1.299  1.00 98.29           H  
ATOM    573  HD3 ARG A  39      10.684 -32.220   2.202  1.00 98.29           H  
ATOM    574  NE  ARG A  39       9.988 -32.667   0.257  1.00 98.29           N  
ATOM    575  HE  ARG A  39       9.568 -33.585   0.269  1.00 98.29           H  
ATOM    576  NH1 ARG A  39      11.068 -31.075  -1.008  1.00 98.29           N  
ATOM    577 HH11 ARG A  39      11.426 -30.751  -1.895  1.00 98.29           H  
ATOM    578 HH12 ARG A  39      11.072 -30.453  -0.212  1.00 98.29           H  
ATOM    579  NH2 ARG A  39      10.489 -33.011  -1.939  1.00 98.29           N  
ATOM    580 HH21 ARG A  39      10.883 -32.676  -2.807  1.00 98.29           H  
ATOM    581 HH22 ARG A  39      10.076 -33.932  -1.895  1.00 98.29           H  
ATOM    582  CZ  ARG A  39      10.512 -32.248  -0.883  1.00 98.29           C  
ATOM    583  N   VAL A  40       7.050 -28.683   5.046  1.00 98.76           N  
ATOM    584  H   VAL A  40       6.976 -28.266   4.129  1.00 98.76           H  
ATOM    585  CA  VAL A  40       7.044 -27.790   6.215  1.00 98.76           C  
ATOM    586  HA  VAL A  40       7.916 -28.006   6.832  1.00 98.76           H  
ATOM    587  C   VAL A  40       5.805 -28.057   7.072  1.00 98.76           C  
ATOM    588  CB  VAL A  40       7.116 -26.312   5.779  1.00 98.76           C  
ATOM    589  HB  VAL A  40       6.272 -26.076   5.131  1.00 98.76           H  
ATOM    590  O   VAL A  40       5.927 -28.380   8.253  1.00 98.76           O  
ATOM    591  CG1 VAL A  40       7.059 -25.375   6.983  1.00 98.76           C  
ATOM    592 HG11 VAL A  40       7.847 -25.619   7.696  1.00 98.76           H  
ATOM    593 HG12 VAL A  40       7.203 -24.351   6.638  1.00 98.76           H  
ATOM    594 HG13 VAL A  40       6.085 -25.427   7.470  1.00 98.76           H  
ATOM    595  CG2 VAL A  40       8.410 -26.016   5.009  1.00 98.76           C  
ATOM    596 HG21 VAL A  40       8.440 -24.962   4.733  1.00 98.76           H  
ATOM    597 HG22 VAL A  40       8.455 -26.607   4.094  1.00 98.76           H  
ATOM    598 HG23 VAL A  40       9.277 -26.242   5.631  1.00 98.76           H  
ATOM    599  N   LEU A  41       4.615 -28.027   6.467  1.00 98.32           N  
ATOM    600  H   LEU A  41       4.584 -27.756   5.494  1.00 98.32           H  
ATOM    601  CA  LEU A  41       3.348 -28.224   7.180  1.00 98.32           C  
ATOM    602  HA  LEU A  41       3.304 -27.525   8.015  1.00 98.32           H  
ATOM    603  C   LEU A  41       3.219 -29.633   7.787  1.00 98.32           C  
ATOM    604  CB  LEU A  41       2.183 -27.929   6.216  1.00 98.32           C  
ATOM    605  HB2 LEU A  41       1.247 -28.184   6.713  1.00 98.32           H  
ATOM    606  HB3 LEU A  41       2.281 -28.575   5.344  1.00 98.32           H  
ATOM    607  O   LEU A  41       2.753 -29.783   8.917  1.00 98.32           O  
ATOM    608  CG  LEU A  41       2.092 -26.465   5.743  1.00 98.32           C  
ATOM    609  HG  LEU A  41       3.028 -26.179   5.264  1.00 98.32           H  
ATOM    610  CD1 LEU A  41       0.970 -26.328   4.714  1.00 98.32           C  
ATOM    611 HD11 LEU A  41       0.003 -26.534   5.173  1.00 98.32           H  
ATOM    612 HD12 LEU A  41       0.957 -25.309   4.327  1.00 98.32           H  
ATOM    613 HD13 LEU A  41       1.138 -27.015   3.885  1.00 98.32           H  
ATOM    614  CD2 LEU A  41       1.810 -25.497   6.892  1.00 98.32           C  
ATOM    615 HD21 LEU A  41       0.906 -25.796   7.421  1.00 98.32           H  
ATOM    616 HD22 LEU A  41       1.667 -24.489   6.502  1.00 98.32           H  
ATOM    617 HD23 LEU A  41       2.649 -25.466   7.588  1.00 98.32           H  
ATOM    618  N   ALA A  42       3.682 -30.673   7.086  1.00 96.65           N  
ATOM    619  H   ALA A  42       4.032 -30.503   6.153  1.00 96.65           H  
ATOM    620  CA  ALA A  42       3.672 -32.052   7.583  1.00 96.65           C  
ATOM    621  HA  ALA A  42       2.657 -32.300   7.892  1.00 96.65           H  
ATOM    622  C   ALA A  42       4.583 -32.252   8.808  1.00 96.65           C  
ATOM    623  CB  ALA A  42       4.076 -32.991   6.441  1.00 96.65           C  
ATOM    624  HB1 ALA A  42       5.084 -32.751   6.102  1.00 96.65           H  
ATOM    625  HB2 ALA A  42       3.379 -32.880   5.611  1.00 96.65           H  
ATOM    626  HB3 ALA A  42       4.052 -34.023   6.791  1.00 96.65           H  
ATOM    627  O   ALA A  42       4.297 -33.096   9.657  1.00 96.65           O  
ATOM    628  N   GLN A  43       5.648 -31.455   8.929  1.00 97.81           N  
ATOM    629  H   GLN A  43       5.832 -30.787   8.195  1.00 97.81           H  
ATOM    630  CA  GLN A  43       6.538 -31.423  10.094  1.00 97.81           C  
ATOM    631  HA  GLN A  43       6.583 -32.421  10.529  1.00 97.81           H  
ATOM    632  C   GLN A  43       6.031 -30.498  11.212  1.00 97.81           C  
ATOM    633  CB  GLN A  43       7.955 -31.045   9.640  1.00 97.81           C  
ATOM    634  HB2 GLN A  43       8.591 -30.889  10.511  1.00 97.81           H  
ATOM    635  HB3 GLN A  43       7.916 -30.115   9.073  1.00 97.81           H  
ATOM    636  O   GLN A  43       6.755 -30.254  12.174  1.00 97.81           O  
ATOM    637  CG  GLN A  43       8.590 -32.149   8.783  1.00 97.81           C  
ATOM    638  HG2 GLN A  43       8.708 -33.047   9.391  1.00 97.81           H  
ATOM    639  HG3 GLN A  43       7.939 -32.393   7.943  1.00 97.81           H  
ATOM    640  CD  GLN A  43       9.954 -31.758   8.230  1.00 97.81           C  
ATOM    641  NE2 GLN A  43      10.561 -32.600   7.423  1.00 97.81           N  
ATOM    642 HE21 GLN A  43      11.482 -32.309   7.130  1.00 97.81           H  
ATOM    643 HE22 GLN A  43      10.136 -33.487   7.192  1.00 97.81           H  
ATOM    644  OE1 GLN A  43      10.526 -30.722   8.511  1.00 97.81           O  
ATOM    645  N   ARG A  44       4.785 -30.008  11.114  1.00 97.43           N  
ATOM    646  H   ARG A  44       4.262 -30.236  10.281  1.00 97.43           H  
ATOM    647  CA  ARG A  44       4.193 -29.005  12.016  1.00 97.43           C  
ATOM    648  HA  ARG A  44       3.208 -28.758  11.621  1.00 97.43           H  
ATOM    649  C   ARG A  44       4.934 -27.662  12.016  1.00 97.43           C  
ATOM    650  CB  ARG A  44       4.011 -29.558  13.441  1.00 97.43           C  
ATOM    651  HB2 ARG A  44       3.486 -28.804  14.029  1.00 97.43           H  
ATOM    652  HB3 ARG A  44       4.986 -29.711  13.903  1.00 97.43           H  
ATOM    653  O   ARG A  44       4.884 -26.944  13.011  1.00 97.43           O  
ATOM    654  CG  ARG A  44       3.208 -30.859  13.517  1.00 97.43           C  
ATOM    655  HG2 ARG A  44       3.727 -31.662  12.991  1.00 97.43           H  
ATOM    656  HG3 ARG A  44       2.230 -30.698  13.065  1.00 97.43           H  
ATOM    657  CD  ARG A  44       3.048 -31.230  14.993  1.00 97.43           C  
ATOM    658  HD2 ARG A  44       2.747 -30.332  15.534  1.00 97.43           H  
ATOM    659  HD3 ARG A  44       4.012 -31.559  15.381  1.00 97.43           H  
ATOM    660  NE  ARG A  44       2.045 -32.292  15.183  1.00 97.43           N  
ATOM    661  HE  ARG A  44       2.015 -33.005  14.468  1.00 97.43           H  
ATOM    662  NH1 ARG A  44       1.184 -31.540  17.180  1.00 97.43           N  
ATOM    663 HH11 ARG A  44       1.838 -30.771  17.164  1.00 97.43           H  
ATOM    664 HH12 ARG A  44       0.520 -31.619  17.937  1.00 97.43           H  
ATOM    665  NH2 ARG A  44       0.332 -33.365  16.227  1.00 97.43           N  
ATOM    666 HH21 ARG A  44       0.318 -34.051  15.485  1.00 97.43           H  
ATOM    667 HH22 ARG A  44      -0.307 -33.441  17.005  1.00 97.43           H  
ATOM    668  CZ  ARG A  44       1.197 -32.391  16.191  1.00 97.43           C  
ATOM    669  N   GLY A  45       5.598 -27.326  10.911  1.00 98.57           N  
ATOM    670  H   GLY A  45       5.592 -27.961  10.126  1.00 98.57           H  
ATOM    671  CA  GLY A  45       6.083 -25.971  10.669  1.00 98.57           C  
ATOM    672  HA2 GLY A  45       6.719 -25.660  11.498  1.00 98.57           H  
ATOM    673  HA3 GLY A  45       6.674 -25.944   9.754  1.00 98.57           H  
ATOM    674  C   GLY A  45       4.924 -24.980  10.540  1.00 98.57           C  
ATOM    675  O   GLY A  45       3.778 -25.374  10.295  1.00 98.57           O  
ATOM    676  N   THR A  46       5.226 -23.698  10.728  1.00 98.84           N  
ATOM    677  H   THR A  46       6.191 -23.425  10.842  1.00 98.84           H  
ATOM    678  CA  THR A  46       4.208 -22.640  10.713  1.00 98.84           C  
ATOM    679  HA  THR A  46       3.330 -22.991  11.255  1.00 98.84           H  
ATOM    680  C   THR A  46       3.760 -22.302   9.292  1.00 98.84           C  
ATOM    681  CB  THR A  46       4.701 -21.364  11.412  1.00 98.84           C  
ATOM    682  HB  THR A  46       3.866 -20.665  11.466  1.00 98.84           H  
ATOM    683  O   THR A  46       4.473 -22.568   8.318  1.00 98.84           O  
ATOM    684  CG2 THR A  46       5.200 -21.615  12.833  1.00 98.84           C  
ATOM    685 HG21 THR A  46       5.435 -20.661  13.304  1.00 98.84           H  
ATOM    686 HG22 THR A  46       4.422 -22.114  13.410  1.00 98.84           H  
ATOM    687 HG23 THR A  46       6.098 -22.234  12.818  1.00 98.84           H  
ATOM    688  OG1 THR A  46       5.741 -20.754  10.680  1.00 98.84           O  
ATOM    689  HG1 THR A  46       6.539 -21.273  10.802  1.00 98.84           H  
ATOM    690  N   SER A  47       2.608 -21.642   9.162  1.00 98.93           N  
ATOM    691  H   SER A  47       1.996 -21.568   9.962  1.00 98.93           H  
ATOM    692  CA  SER A  47       2.166 -21.094   7.873  1.00 98.93           C  
ATOM    693  HA  SER A  47       2.059 -21.912   7.161  1.00 98.93           H  
ATOM    694  C   SER A  47       3.180 -20.110   7.294  1.00 98.93           C  
ATOM    695  CB  SER A  47       0.811 -20.406   8.016  1.00 98.93           C  
ATOM    696  HB2 SER A  47       0.819 -19.721   8.864  1.00 98.93           H  
ATOM    697  HB3 SER A  47       0.574 -19.859   7.104  1.00 98.93           H  
ATOM    698  O   SER A  47       3.421 -20.139   6.090  1.00 98.93           O  
ATOM    699  OG  SER A  47      -0.158 -21.399   8.194  1.00 98.93           O  
ATOM    700  HG  SER A  47      -0.908 -21.019   8.658  1.00 98.93           H  
ATOM    701  N   MET A  48       3.823 -19.297   8.140  1.00 98.95           N  
ATOM    702  H   MET A  48       3.601 -19.363   9.123  1.00 98.95           H  
ATOM    703  CA  MET A  48       4.880 -18.362   7.734  1.00 98.95           C  
ATOM    704  HA  MET A  48       4.485 -17.681   6.980  1.00 98.95           H  
ATOM    705  C   MET A  48       6.076 -19.083   7.103  1.00 98.95           C  
ATOM    706  CB  MET A  48       5.332 -17.539   8.952  1.00 98.95           C  
ATOM    707  HB2 MET A  48       6.278 -17.048   8.724  1.00 98.95           H  
ATOM    708  HB3 MET A  48       5.493 -18.200   9.804  1.00 98.95           H  
ATOM    709  O   MET A  48       6.548 -18.680   6.041  1.00 98.95           O  
ATOM    710  CG  MET A  48       4.300 -16.472   9.329  1.00 98.95           C  
ATOM    711  HG2 MET A  48       4.580 -16.026  10.284  1.00 98.95           H  
ATOM    712  HG3 MET A  48       3.327 -16.945   9.461  1.00 98.95           H  
ATOM    713  SD  MET A  48       4.135 -15.147   8.102  1.00 98.95           S  
ATOM    714  CE  MET A  48       5.647 -14.207   8.438  1.00 98.95           C  
ATOM    715  HE1 MET A  48       6.522 -14.802   8.177  1.00 98.95           H  
ATOM    716  HE2 MET A  48       5.641 -13.296   7.840  1.00 98.95           H  
ATOM    717  HE3 MET A  48       5.683 -13.936   9.493  1.00 98.95           H  
ATOM    718  N   ASP A  49       6.526 -20.187   7.708  1.00 98.93           N  
ATOM    719  H   ASP A  49       6.089 -20.478   8.571  1.00 98.93           H  
ATOM    720  CA  ASP A  49       7.610 -21.010   7.155  1.00 98.93           C  
ATOM    721  HA  ASP A  49       8.476 -20.380   6.956  1.00 98.93           H  
ATOM    722  C   ASP A  49       7.205 -21.654   5.825  1.00 98.93           C  
ATOM    723  CB  ASP A  49       8.012 -22.110   8.153  1.00 98.93           C  
ATOM    724  HB2 ASP A  49       7.164 -22.778   8.300  1.00 98.93           H  
ATOM    725  HB3 ASP A  49       8.831 -22.689   7.728  1.00 98.93           H  
ATOM    726  O   ASP A  49       8.006 -21.727   4.892  1.00 98.93           O  
ATOM    727  CG  ASP A  49       8.447 -21.583   9.516  1.00 98.93           C  
ATOM    728  OD1 ASP A  49       9.144 -20.544   9.556  1.00 98.93           O  
ATOM    729  OD2 ASP A  49       8.014 -22.182  10.528  1.00 98.93           O  
ATOM    730  N   ALA A  50       5.954 -22.112   5.719  1.00 98.97           N  
ATOM    731  H   ALA A  50       5.347 -22.038   6.523  1.00 98.97           H  
ATOM    732  CA  ALA A  50       5.456 -22.765   4.517  1.00 98.97           C  
ATOM    733  HA  ALA A  50       6.157 -23.552   4.241  1.00 98.97           H  
ATOM    734  C   ALA A  50       5.375 -21.793   3.330  1.00 98.97           C  
ATOM    735  CB  ALA A  50       4.105 -23.417   4.830  1.00 98.97           C  
ATOM    736  HB1 ALA A  50       4.216 -24.089   5.682  1.00 98.97           H  
ATOM    737  HB2 ALA A  50       3.365 -22.655   5.075  1.00 98.97           H  
ATOM    738  HB3 ALA A  50       3.762 -23.985   3.966  1.00 98.97           H  
ATOM    739  O   ALA A  50       5.866 -22.122   2.248  1.00 98.97           O  
ATOM    740  N   VAL A  51       4.796 -20.601   3.517  1.00 98.97           N  
ATOM    741  H   VAL A  51       4.429 -20.374   4.430  1.00 98.97           H  
ATOM    742  CA  VAL A  51       4.656 -19.620   2.426  1.00 98.97           C  
ATOM    743  HA  VAL A  51       4.279 -20.155   1.554  1.00 98.97           H  
ATOM    744  C   VAL A  51       6.004 -19.036   2.004  1.00 98.97           C  
ATOM    745  CB  VAL A  51       3.633 -18.508   2.732  1.00 98.97           C  
ATOM    746  HB  VAL A  51       3.553 -17.883   1.842  1.00 98.97           H  
ATOM    747  O   VAL A  51       6.238 -18.888   0.806  1.00 98.97           O  
ATOM    748  CG1 VAL A  51       2.239 -19.089   2.985  1.00 98.97           C  
ATOM    749 HG11 VAL A  51       2.223 -19.651   3.919  1.00 98.97           H  
ATOM    750 HG12 VAL A  51       1.953 -19.746   2.163  1.00 98.97           H  
ATOM    751 HG13 VAL A  51       1.516 -18.277   3.050  1.00 98.97           H  
ATOM    752  CG2 VAL A  51       4.029 -17.598   3.897  1.00 98.97           C  
ATOM    753 HG21 VAL A  51       4.186 -18.183   4.803  1.00 98.97           H  
ATOM    754 HG22 VAL A  51       3.245 -16.863   4.079  1.00 98.97           H  
ATOM    755 HG23 VAL A  51       4.949 -17.064   3.661  1.00 98.97           H  
ATOM    756  N   GLU A  52       6.926 -18.787   2.943  1.00 98.97           N  
ATOM    757  H   GLU A  52       6.690 -18.917   3.916  1.00 98.97           H  
ATOM    758  CA  GLU A  52       8.285 -18.339   2.612  1.00 98.97           C  
ATOM    759  HA  GLU A  52       8.223 -17.437   2.004  1.00 98.97           H  
ATOM    760  C   GLU A  52       9.030 -19.401   1.796  1.00 98.97           C  
ATOM    761  CB  GLU A  52       9.070 -18.008   3.891  1.00 98.97           C  
ATOM    762  HB2 GLU A  52       8.521 -17.266   4.472  1.00 98.97           H  
ATOM    763  HB3 GLU A  52       9.162 -18.916   4.487  1.00 98.97           H  
ATOM    764  O   GLU A  52       9.611 -19.078   0.759  1.00 98.97           O  
ATOM    765  CG  GLU A  52      10.470 -17.447   3.567  1.00 98.97           C  
ATOM    766  HG2 GLU A  52      11.000 -18.130   2.904  1.00 98.97           H  
ATOM    767  HG3 GLU A  52      10.349 -16.497   3.046  1.00 98.97           H  
ATOM    768  CD  GLU A  52      11.342 -17.246   4.810  1.00 98.97           C  
ATOM    769  OE1 GLU A  52      12.189 -16.326   4.805  1.00 98.97           O  
ATOM    770  OE2 GLU A  52      11.181 -18.017   5.780  1.00 98.97           O  
ATOM    771  N   ALA A  53       8.991 -20.671   2.218  1.00 98.96           N  
ATOM    772  H   ALA A  53       8.522 -20.881   3.088  1.00 98.96           H  
ATOM    773  CA  ALA A  53       9.686 -21.753   1.524  1.00 98.96           C  
ATOM    774  HA  ALA A  53      10.742 -21.492   1.449  1.00 98.96           H  
ATOM    775  C   ALA A  53       9.154 -21.955   0.096  1.00 98.96           C  
ATOM    776  CB  ALA A  53       9.555 -23.030   2.363  1.00 98.96           C  
ATOM    777  HB1 ALA A  53      10.127 -23.834   1.900  1.00 98.96           H  
ATOM    778  HB2 ALA A  53       9.952 -22.851   3.362  1.00 98.96           H  
ATOM    779  HB3 ALA A  53       8.508 -23.323   2.444  1.00 98.96           H  
ATOM    780  O   ALA A  53       9.932 -22.143  -0.841  1.00 98.96           O  
ATOM    781  N   VAL A  54       7.832 -21.880  -0.082  1.00 98.96           N  
ATOM    782  H   VAL A  54       7.253 -21.722   0.730  1.00 98.96           H  
ATOM    783  CA  VAL A  54       7.192 -21.977  -1.399  1.00 98.96           C  
ATOM    784  HA  VAL A  54       7.525 -22.889  -1.893  1.00 98.96           H  
ATOM    785  C   VAL A  54       7.591 -20.810  -2.295  1.00 98.96           C  
ATOM    786  CB  VAL A  54       5.667 -22.029  -1.248  1.00 98.96           C  
ATOM    787  HB  VAL A  54       5.342 -21.231  -0.580  1.00 98.96           H  
ATOM    788  O   VAL A  54       8.015 -21.039  -3.426  1.00 98.96           O  
ATOM    789  CG1 VAL A  54       4.942 -21.865  -2.584  1.00 98.96           C  
ATOM    790 HG11 VAL A  54       5.215 -22.666  -3.272  1.00 98.96           H  
ATOM    791 HG12 VAL A  54       3.872 -21.885  -2.380  1.00 98.96           H  
ATOM    792 HG13 VAL A  54       5.158 -20.898  -3.038  1.00 98.96           H  
ATOM    793  CG2 VAL A  54       5.231 -23.375  -0.665  1.00 98.96           C  
ATOM    794 HG21 VAL A  54       4.163 -23.349  -0.447  1.00 98.96           H  
ATOM    795 HG22 VAL A  54       5.776 -23.581   0.257  1.00 98.96           H  
ATOM    796 HG23 VAL A  54       5.438 -24.172  -1.379  1.00 98.96           H  
ATOM    797  N   VAL A  55       7.461 -19.570  -1.817  1.00 98.96           N  
ATOM    798  H   VAL A  55       7.125 -19.432  -0.874  1.00 98.96           H  
ATOM    799  CA  VAL A  55       7.762 -18.390  -2.638  1.00 98.96           C  
ATOM    800  HA  VAL A  55       7.267 -18.507  -3.602  1.00 98.96           H  
ATOM    801  C   VAL A  55       9.255 -18.307  -2.945  1.00 98.96           C  
ATOM    802  CB  VAL A  55       7.211 -17.103  -2.001  1.00 98.96           C  
ATOM    803  HB  VAL A  55       7.564 -17.029  -0.973  1.00 98.96           H  
ATOM    804  O   VAL A  55       9.600 -18.005  -4.079  1.00 98.96           O  
ATOM    805  CG1 VAL A  55       7.631 -15.847  -2.772  1.00 98.96           C  
ATOM    806 HG11 VAL A  55       8.713 -15.722  -2.749  1.00 98.96           H  
ATOM    807 HG12 VAL A  55       7.176 -14.966  -2.319  1.00 98.96           H  
ATOM    808 HG13 VAL A  55       7.315 -15.924  -3.812  1.00 98.96           H  
ATOM    809  CG2 VAL A  55       5.676 -17.128  -2.015  1.00 98.96           C  
ATOM    810 HG21 VAL A  55       5.311 -17.250  -3.035  1.00 98.96           H  
ATOM    811 HG22 VAL A  55       5.305 -17.951  -1.403  1.00 98.96           H  
ATOM    812 HG23 VAL A  55       5.287 -16.193  -1.612  1.00 98.96           H  
ATOM    813  N   THR A  56      10.131 -18.693  -2.014  1.00 98.95           N  
ATOM    814  H   THR A  56       9.785 -18.914  -1.091  1.00 98.95           H  
ATOM    815  CA  THR A  56      11.578 -18.819  -2.273  1.00 98.95           C  
ATOM    816  HA  THR A  56      11.977 -17.847  -2.563  1.00 98.95           H  
ATOM    817  C   THR A  56      11.845 -19.801  -3.417  1.00 98.95           C  
ATOM    818  CB  THR A  56      12.321 -19.300  -1.016  1.00 98.95           C  
ATOM    819  HB  THR A  56      11.931 -20.273  -0.720  1.00 98.95           H  
ATOM    820  O   THR A  56      12.603 -19.500  -4.334  1.00 98.95           O  
ATOM    821  CG2 THR A  56      13.831 -19.420  -1.205  1.00 98.95           C  
ATOM    822 HG21 THR A  56      14.074 -20.125  -2.000  1.00 98.95           H  
ATOM    823 HG22 THR A  56      14.285 -19.772  -0.279  1.00 98.95           H  
ATOM    824 HG23 THR A  56      14.242 -18.443  -1.459  1.00 98.95           H  
ATOM    825  OG1 THR A  56      12.145 -18.398   0.053  1.00 98.95           O  
ATOM    826  HG1 THR A  56      11.235 -18.485   0.346  1.00 98.95           H  
ATOM    827  N   TRP A  57      11.180 -20.964  -3.417  1.00 98.90           N  
ATOM    828  H   TRP A  57      10.556 -21.175  -2.652  1.00 98.90           H  
ATOM    829  CA  TRP A  57      11.331 -21.939  -4.500  1.00 98.90           C  
ATOM    830  HA  TRP A  57      12.392 -22.154  -4.622  1.00 98.90           H  
ATOM    831  C   TRP A  57      10.834 -21.392  -5.847  1.00 98.90           C  
ATOM    832  CB  TRP A  57      10.607 -23.239  -4.123  1.00 98.90           C  
ATOM    833  HB2 TRP A  57      10.933 -23.543  -3.129  1.00 98.90           H  
ATOM    834  HB3 TRP A  57       9.533 -23.056  -4.077  1.00 98.90           H  
ATOM    835  O   TRP A  57      11.466 -21.626  -6.875  1.00 98.90           O  
ATOM    836  CG  TRP A  57      10.855 -24.373  -5.069  1.00 98.90           C  
ATOM    837  CD1 TRP A  57      11.830 -25.300  -4.935  1.00 98.90           C  
ATOM    838  HD1 TRP A  57      12.532 -25.322  -4.115  1.00 98.90           H  
ATOM    839  CD2 TRP A  57      10.221 -24.648  -6.355  1.00 98.90           C  
ATOM    840  CE2 TRP A  57      10.874 -25.768  -6.950  1.00 98.90           C  
ATOM    841  CE3 TRP A  57       9.203 -24.028  -7.108  1.00 98.90           C  
ATOM    842  HE3 TRP A  57       8.707 -23.160  -6.699  1.00 98.90           H  
ATOM    843  NE1 TRP A  57      11.828 -26.143  -6.028  1.00 98.90           N  
ATOM    844  HE1 TRP A  57      12.545 -26.836  -6.187  1.00 98.90           H  
ATOM    845  CH2 TRP A  57       9.553 -25.576  -8.963  1.00 98.90           C  
ATOM    846  HH2 TRP A  57       9.342 -25.867  -9.981  1.00 98.90           H  
ATOM    847  CZ2 TRP A  57      10.554 -26.236  -8.232  1.00 98.90           C  
ATOM    848  HZ2 TRP A  57      11.112 -27.050  -8.671  1.00 98.90           H  
ATOM    849  CZ3 TRP A  57       8.869 -24.489  -8.394  1.00 98.90           C  
ATOM    850  HZ3 TRP A  57       8.105 -23.978  -8.962  1.00 98.90           H  
ATOM    851  N   LEU A  58       9.718 -20.653  -5.847  1.00 98.79           N  
ATOM    852  H   LEU A  58       9.260 -20.490  -4.962  1.00 98.79           H  
ATOM    853  CA  LEU A  58       9.179 -20.003  -7.047  1.00 98.79           C  
ATOM    854  HA  LEU A  58       9.131 -20.738  -7.850  1.00 98.79           H  
ATOM    855  C   LEU A  58      10.101 -18.883  -7.556  1.00 98.79           C  
ATOM    856  CB  LEU A  58       7.759 -19.473  -6.761  1.00 98.79           C  
ATOM    857  HB2 LEU A  58       7.807 -18.824  -5.885  1.00 98.79           H  
ATOM    858  HB3 LEU A  58       7.439 -18.861  -7.604  1.00 98.79           H  
ATOM    859  O   LEU A  58      10.247 -18.745  -8.765  1.00 98.79           O  
ATOM    860  CG  LEU A  58       6.699 -20.566  -6.524  1.00 98.79           C  
ATOM    861  HG  LEU A  58       7.079 -21.302  -5.815  1.00 98.79           H  
ATOM    862  CD1 LEU A  58       5.408 -19.979  -5.950  1.00 98.79           C  
ATOM    863 HD11 LEU A  58       5.632 -19.364  -5.078  1.00 98.79           H  
ATOM    864 HD12 LEU A  58       4.895 -19.378  -6.701  1.00 98.79           H  
ATOM    865 HD13 LEU A  58       4.745 -20.788  -5.643  1.00 98.79           H  
ATOM    866  CD2 LEU A  58       6.334 -21.294  -7.820  1.00 98.79           C  
ATOM    867 HD21 LEU A  58       5.570 -22.045  -7.619  1.00 98.79           H  
ATOM    868 HD22 LEU A  58       7.216 -21.788  -8.228  1.00 98.79           H  
ATOM    869 HD23 LEU A  58       5.955 -20.581  -8.553  1.00 98.79           H  
ATOM    870  N   GLU A  59      10.744 -18.130  -6.659  1.00 98.70           N  
ATOM    871  H   GLU A  59      10.538 -18.277  -5.681  1.00 98.70           H  
ATOM    872  CA  GLU A  59      11.752 -17.109  -6.981  1.00 98.70           C  
ATOM    873  HA  GLU A  59      11.345 -16.416  -7.718  1.00 98.70           H  
ATOM    874  C   GLU A  59      13.028 -17.706  -7.587  1.00 98.70           C  
ATOM    875  CB  GLU A  59      12.142 -16.337  -5.707  1.00 98.70           C  
ATOM    876  HB2 GLU A  59      12.320 -17.054  -4.906  1.00 98.70           H  
ATOM    877  HB3 GLU A  59      13.077 -15.805  -5.884  1.00 98.70           H  
ATOM    878  O   GLU A  59      13.652 -17.082  -8.436  1.00 98.70           O  
ATOM    879  CG  GLU A  59      11.101 -15.307  -5.249  1.00 98.70           C  
ATOM    880  HG2 GLU A  59      10.115 -15.767  -5.183  1.00 98.70           H  
ATOM    881  HG3 GLU A  59      11.049 -14.522  -6.003  1.00 98.70           H  
ATOM    882  CD  GLU A  59      11.455 -14.667  -3.897  1.00 98.70           C  
ATOM    883  OE1 GLU A  59      10.863 -13.607  -3.583  1.00 98.70           O  
ATOM    884  OE2 GLU A  59      12.337 -15.175  -3.171  1.00 98.70           O  
ATOM    885  N   ASP A  60      13.442 -18.905  -7.176  1.00 98.49           N  
ATOM    886  H   ASP A  60      12.969 -19.334  -6.393  1.00 98.49           H  
ATOM    887  CA  ASP A  60      14.631 -19.556  -7.738  1.00 98.49           C  
ATOM    888  HA  ASP A  60      15.398 -18.801  -7.911  1.00 98.49           H  
ATOM    889  C   ASP A  60      14.350 -20.234  -9.101  1.00 98.49           C  
ATOM    890  CB  ASP A  60      15.192 -20.569  -6.726  1.00 98.49           C  
ATOM    891  HB2 ASP A  60      15.927 -21.191  -7.237  1.00 98.49           H  
ATOM    892  HB3 ASP A  60      14.386 -21.226  -6.399  1.00 98.49           H  
ATOM    893  O   ASP A  60      15.288 -20.601  -9.825  1.00 98.49           O  
ATOM    894  CG  ASP A  60      15.894 -19.966  -5.495  1.00 98.49           C  
ATOM    895  OD1 ASP A  60      16.483 -18.859  -5.573  1.00 98.49           O  
ATOM    896  OD2 ASP A  60      15.966 -20.691  -4.479  1.00 98.49           O  
ATOM    897  N   TYR A  61      13.073 -20.420  -9.466  1.00 97.50           N  
ATOM    898  H   TYR A  61      12.354 -20.040  -8.867  1.00 97.50           H  
ATOM    899  CA  TYR A  61      12.661 -21.168 -10.653  1.00 97.50           C  
ATOM    900  HA  TYR A  61      13.503 -21.803 -10.927  1.00 97.50           H  
ATOM    901  C   TYR A  61      12.316 -20.236 -11.835  1.00 97.50           C  
ATOM    902  CB  TYR A  61      11.524 -22.138 -10.302  1.00 97.50           C  
ATOM    903  HB2 TYR A  61      11.735 -22.590  -9.333  1.00 97.50           H  
ATOM    904  HB3 TYR A  61      10.583 -21.596 -10.204  1.00 97.50           H  
ATOM    905  O   TYR A  61      11.227 -19.659 -11.865  1.00 97.50           O  
ATOM    906  CG  TYR A  61      11.389 -23.266 -11.310  1.00 97.50           C  
ATOM    907  CD1 TYR A  61      10.396 -23.226 -12.302  1.00 97.50           C  
ATOM    908  HD1 TYR A  61       9.707 -22.395 -12.316  1.00 97.50           H  
ATOM    909  CD2 TYR A  61      12.282 -24.353 -11.254  1.00 97.50           C  
ATOM    910  HD2 TYR A  61      13.036 -24.375 -10.481  1.00 97.50           H  
ATOM    911  CE1 TYR A  61      10.296 -24.271 -13.243  1.00 97.50           C  
ATOM    912  HE1 TYR A  61       9.537 -24.256 -14.012  1.00 97.50           H  
ATOM    913  CE2 TYR A  61      12.188 -25.400 -12.191  1.00 97.50           C  
ATOM    914  HE2 TYR A  61      12.876 -26.231 -12.143  1.00 97.50           H  
ATOM    915  OH  TYR A  61      11.075 -26.374 -14.082  1.00 97.50           O  
ATOM    916  HH  TYR A  61      11.812 -26.989 -14.049  1.00 97.50           H  
ATOM    917  CZ  TYR A  61      11.189 -25.360 -13.187  1.00 97.50           C  
ATOM    918  N   PRO A  62      13.176 -20.151 -12.878  1.00 96.06           N  
ATOM    919  CA  PRO A  62      13.127 -19.100 -13.903  1.00 96.06           C  
ATOM    920  HA  PRO A  62      13.313 -18.132 -13.438  1.00 96.06           H  
ATOM    921  C   PRO A  62      11.796 -18.975 -14.643  1.00 96.06           C  
ATOM    922  CB  PRO A  62      14.293 -19.381 -14.860  1.00 96.06           C  
ATOM    923  HB2 PRO A  62      14.024 -19.207 -15.901  1.00 96.06           H  
ATOM    924  HB3 PRO A  62      15.146 -18.758 -14.589  1.00 96.06           H  
ATOM    925  O   PRO A  62      11.473 -17.904 -15.141  1.00 96.06           O  
ATOM    926  CG  PRO A  62      14.636 -20.845 -14.609  1.00 96.06           C  
ATOM    927  HG2 PRO A  62      13.987 -21.479 -15.214  1.00 96.06           H  
ATOM    928  HG3 PRO A  62      15.684 -21.059 -14.816  1.00 96.06           H  
ATOM    929  CD  PRO A  62      14.301 -21.033 -13.135  1.00 96.06           C  
ATOM    930  HD2 PRO A  62      15.146 -20.731 -12.516  1.00 96.06           H  
ATOM    931  HD3 PRO A  62      14.044 -22.076 -12.950  1.00 96.06           H  
ATOM    932  N   LEU A  63      11.009 -20.046 -14.717  1.00 94.17           N  
ATOM    933  H   LEU A  63      11.293 -20.873 -14.210  1.00 94.17           H  
ATOM    934  CA  LEU A  63       9.716 -20.063 -15.397  1.00 94.17           C  
ATOM    935  HA  LEU A  63       9.891 -19.871 -16.455  1.00 94.17           H  
ATOM    936  C   LEU A  63       8.728 -18.996 -14.882  1.00 94.17           C  
ATOM    937  CB  LEU A  63       9.151 -21.478 -15.203  1.00 94.17           C  
ATOM    938  HB2 LEU A  63       9.902 -22.199 -15.526  1.00 94.17           H  
ATOM    939  HB3 LEU A  63       8.957 -21.622 -14.140  1.00 94.17           H  
ATOM    940  O   LEU A  63       7.846 -18.556 -15.630  1.00 94.17           O  
ATOM    941  CG  LEU A  63       7.843 -21.771 -15.940  1.00 94.17           C  
ATOM    942  HG  LEU A  63       7.046 -21.157 -15.521  1.00 94.17           H  
ATOM    943  CD1 LEU A  63       7.980 -21.489 -17.423  1.00 94.17           C  
ATOM    944 HD11 LEU A  63       7.091 -21.852 -17.938  1.00 94.17           H  
ATOM    945 HD12 LEU A  63       8.073 -20.417 -17.600  1.00 94.17           H  
ATOM    946 HD13 LEU A  63       8.859 -22.009 -17.803  1.00 94.17           H  
ATOM    947  CD2 LEU A  63       7.475 -23.244 -15.768  1.00 94.17           C  
ATOM    948 HD21 LEU A  63       7.278 -23.455 -14.717  1.00 94.17           H  
ATOM    949 HD22 LEU A  63       6.587 -23.482 -16.353  1.00 94.17           H  
ATOM    950 HD23 LEU A  63       8.293 -23.871 -16.123  1.00 94.17           H  
ATOM    951  N   PHE A  64       8.872 -18.579 -13.624  1.00 95.84           N  
ATOM    952  H   PHE A  64       9.664 -18.907 -13.090  1.00 95.84           H  
ATOM    953  CA  PHE A  64       7.998 -17.610 -12.980  1.00 95.84           C  
ATOM    954  HA  PHE A  64       7.088 -17.514 -13.572  1.00 95.84           H  
ATOM    955  C   PHE A  64       8.622 -16.210 -12.910  1.00 95.84           C  
ATOM    956  CB  PHE A  64       7.574 -18.139 -11.614  1.00 95.84           C  
ATOM    957  HB2 PHE A  64       6.855 -17.420 -11.220  1.00 95.84           H  
ATOM    958  HB3 PHE A  64       8.438 -18.167 -10.949  1.00 95.84           H  
ATOM    959  O   PHE A  64       9.826 -16.020 -13.032  1.00 95.84           O  
ATOM    960  CG  PHE A  64       6.899 -19.498 -11.649  1.00 95.84           C  
ATOM    961  CD1 PHE A  64       5.607 -19.632 -12.192  1.00 95.84           C  
ATOM    962  HD1 PHE A  64       5.096 -18.763 -12.581  1.00 95.84           H  
ATOM    963  CD2 PHE A  64       7.566 -20.632 -11.156  1.00 95.84           C  
ATOM    964  HD2 PHE A  64       8.554 -20.526 -10.733  1.00 95.84           H  
ATOM    965  CE1 PHE A  64       4.983 -20.891 -12.243  1.00 95.84           C  
ATOM    966  HE1 PHE A  64       3.996 -20.984 -12.670  1.00 95.84           H  
ATOM    967  CE2 PHE A  64       6.941 -21.891 -11.202  1.00 95.84           C  
ATOM    968  HE2 PHE A  64       7.459 -22.751 -10.805  1.00 95.84           H  
ATOM    969  CZ  PHE A  64       5.649 -22.023 -11.741  1.00 95.84           C  
ATOM    970  HZ  PHE A  64       5.170 -22.990 -11.771  1.00 95.84           H  
ATOM    971  N   ASN A  65       7.777 -15.188 -12.783  1.00 94.88           N  
ATOM    972  H   ASN A  65       6.798 -15.387 -12.638  1.00 94.88           H  
ATOM    973  CA  ASN A  65       8.192 -13.784 -12.787  1.00 94.88           C  
ATOM    974  HA  ASN A  65       9.149 -13.687 -13.299  1.00 94.88           H  
ATOM    975  C   ASN A  65       8.434 -13.266 -11.357  1.00 94.88           C  
ATOM    976  CB  ASN A  65       7.159 -12.998 -13.600  1.00 94.88           C  
ATOM    977  HB2 ASN A  65       7.205 -13.290 -14.649  1.00 94.88           H  
ATOM    978  HB3 ASN A  65       6.167 -13.270 -13.240  1.00 94.88           H  
ATOM    979  O   ASN A  65       7.737 -12.375 -10.873  1.00 94.88           O  
ATOM    980  CG  ASN A  65       7.345 -11.495 -13.538  1.00 94.88           C  
ATOM    981  ND2 ASN A  65       6.261 -10.771 -13.439  1.00 94.88           N  
ATOM    982 HD21 ASN A  65       5.438 -11.253 -13.107  1.00 94.88           H  
ATOM    983 HD22 ASN A  65       6.345  -9.769 -13.344  1.00 94.88           H  
ATOM    984  OD1 ASN A  65       8.442 -10.969 -13.614  1.00 94.88           O  
ATOM    985  N   ALA A  66       9.417 -13.848 -10.678  1.00 98.06           N  
ATOM    986  H   ALA A  66       9.924 -14.608 -11.107  1.00 98.06           H  
ATOM    987  CA  ALA A  66       9.911 -13.423  -9.370  1.00 98.06           C  
ATOM    988  HA  ALA A  66       9.918 -12.334  -9.313  1.00 98.06           H  
ATOM    989  C   ALA A  66      11.343 -13.936  -9.194  1.00 98.06           C  
ATOM    990  CB  ALA A  66       8.988 -13.986  -8.287  1.00 98.06           C  
ATOM    991  HB1 ALA A  66       9.002 -15.076  -8.314  1.00 98.06           H  
ATOM    992  HB2 ALA A  66       7.971 -13.630  -8.452  1.00 98.06           H  
ATOM    993  HB3 ALA A  66       9.321 -13.648  -7.306  1.00 98.06           H  
ATOM    994  O   ALA A  66      11.678 -14.961  -9.777  1.00 98.06           O  
ATOM    995  N   GLY A  67      12.192 -13.234  -8.434  1.00 98.31           N  
ATOM    996  H   GLY A  67      11.866 -12.401  -7.965  1.00 98.31           H  
ATOM    997  CA  GLY A  67      13.598 -13.624  -8.278  1.00 98.31           C  
ATOM    998  HA2 GLY A  67      14.147 -12.853  -7.737  1.00 98.31           H  
ATOM    999  HA3 GLY A  67      13.649 -14.541  -7.692  1.00 98.31           H  
ATOM   1000  C   GLY A  67      14.277 -13.860  -9.633  1.00 98.31           C  
ATOM   1001  O   GLY A  67      14.215 -13.015 -10.539  1.00 98.31           O  
ATOM   1002  N   ARG A  68      14.872 -15.040  -9.801  1.00 96.58           N  
ATOM   1003  H   ARG A  68      14.704 -15.728  -9.080  1.00 96.58           H  
ATOM   1004  CA  ARG A  68      15.362 -15.548 -11.081  1.00 96.58           C  
ATOM   1005  HA  ARG A  68      16.076 -14.834 -11.494  1.00 96.58           H  
ATOM   1006  C   ARG A  68      14.189 -15.721 -12.045  1.00 96.58           C  
ATOM   1007  CB  ARG A  68      16.069 -16.885 -10.821  1.00 96.58           C  
ATOM   1008  HB2 ARG A  68      15.350 -17.635 -10.493  1.00 96.58           H  
ATOM   1009  HB3 ARG A  68      16.804 -16.748 -10.028  1.00 96.58           H  
ATOM   1010  O   ARG A  68      13.350 -16.583 -11.849  1.00 96.58           O  
ATOM   1011  CG  ARG A  68      16.780 -17.369 -12.083  1.00 96.58           C  
ATOM   1012  HG2 ARG A  68      17.449 -16.583 -12.432  1.00 96.58           H  
ATOM   1013  HG3 ARG A  68      16.048 -17.585 -12.861  1.00 96.58           H  
ATOM   1014  CD  ARG A  68      17.586 -18.626 -11.782  1.00 96.58           C  
ATOM   1015  HD2 ARG A  68      16.892 -19.435 -11.555  1.00 96.58           H  
ATOM   1016  HD3 ARG A  68      18.208 -18.443 -10.905  1.00 96.58           H  
ATOM   1017  NE  ARG A  68      18.448 -18.971 -12.924  1.00 96.58           N  
ATOM   1018  HE  ARG A  68      18.677 -18.207 -13.543  1.00 96.58           H  
ATOM   1019  NH1 ARG A  68      18.914 -21.109 -12.262  1.00 96.58           N  
ATOM   1020 HH11 ARG A  68      18.305 -20.956 -11.471  1.00 96.58           H  
ATOM   1021 HH12 ARG A  68      19.399 -21.988 -12.375  1.00 96.58           H  
ATOM   1022  NH2 ARG A  68      19.836 -20.297 -14.137  1.00 96.58           N  
ATOM   1023 HH21 ARG A  68      20.340 -21.164 -14.256  1.00 96.58           H  
ATOM   1024 HH22 ARG A  68      20.001 -19.516 -14.756  1.00 96.58           H  
ATOM   1025  CZ  ARG A  68      19.060 -20.123 -13.104  1.00 96.58           C  
ATOM   1026  N   GLY A  69      14.170 -14.941 -13.127  1.00 93.54           N  
ATOM   1027  H   GLY A  69      14.902 -14.252 -13.225  1.00 93.54           H  
ATOM   1028  CA  GLY A  69      13.049 -14.923 -14.079  1.00 93.54           C  
ATOM   1029  HA2 GLY A  69      12.395 -15.778 -13.911  1.00 93.54           H  
ATOM   1030  HA3 GLY A  69      13.442 -14.994 -15.093  1.00 93.54           H  
ATOM   1031  C   GLY A  69      12.181 -13.667 -13.998  1.00 93.54           C  
ATOM   1032  O   GLY A  69      11.214 -13.552 -14.751  1.00 93.54           O  
ATOM   1033  N   SER A  70      12.541 -12.702 -13.149  1.00 96.79           N  
ATOM   1034  H   SER A  70      13.273 -12.900 -12.482  1.00 96.79           H  
ATOM   1035  CA  SER A  70      11.895 -11.388 -13.083  1.00 96.79           C  
ATOM   1036  HA  SER A  70      10.864 -11.533 -12.761  1.00 96.79           H  
ATOM   1037  C   SER A  70      11.876 -10.655 -14.430  1.00 96.79           C  
ATOM   1038  CB  SER A  70      12.591 -10.512 -12.043  1.00 96.79           C  
ATOM   1039  HB2 SER A  70      13.665 -10.490 -12.223  1.00 96.79           H  
ATOM   1040  HB3 SER A  70      12.202  -9.495 -12.101  1.00 96.79           H  
ATOM   1041  O   SER A  70      12.836 -10.673 -15.201  1.00 96.79           O  
ATOM   1042  OG  SER A  70      12.322 -11.038 -10.763  1.00 96.79           O  
ATOM   1043  HG  SER A  70      12.992 -11.698 -10.567  1.00 96.79           H  
ATOM   1044  N   ALA A  71      10.764  -9.981 -14.712  1.00 93.53           N  
ATOM   1045  H   ALA A  71       9.981 -10.074 -14.081  1.00 93.53           H  
ATOM   1046  CA  ALA A  71      10.595  -9.135 -15.878  1.00 93.53           C  
ATOM   1047  HA  ALA A  71      10.857  -9.722 -16.758  1.00 93.53           H  
ATOM   1048  C   ALA A  71      11.525  -7.913 -15.829  1.00 93.53           C  
ATOM   1049  CB  ALA A  71       9.121  -8.725 -15.986  1.00 93.53           C  
ATOM   1050  HB1 ALA A  71       8.492  -9.612 -16.071  1.00 93.53           H  
ATOM   1051  HB2 ALA A  71       8.829  -8.167 -15.097  1.00 93.53           H  
ATOM   1052  HB3 ALA A  71       8.980  -8.093 -16.863  1.00 93.53           H  
ATOM   1053  O   ALA A  71      11.784  -7.333 -14.776  1.00 93.53           O  
ATOM   1054  N   PHE A  72      11.995  -7.496 -17.003  1.00 93.44           N  
ATOM   1055  H   PHE A  72      11.775  -8.017 -17.840  1.00 93.44           H  
ATOM   1056  CA  PHE A  72      12.836  -6.311 -17.127  1.00 93.44           C  
ATOM   1057  HA  PHE A  72      13.491  -6.254 -16.258  1.00 93.44           H  
ATOM   1058  C   PHE A  72      12.003  -5.030 -17.164  1.00 93.44           C  
ATOM   1059  CB  PHE A  72      13.726  -6.429 -18.364  1.00 93.44           C  
ATOM   1060  HB2 PHE A  72      13.103  -6.643 -19.233  1.00 93.44           H  
ATOM   1061  HB3 PHE A  72      14.218  -5.471 -18.537  1.00 93.44           H  
ATOM   1062  O   PHE A  72      10.961  -4.959 -17.831  1.00 93.44           O  
ATOM   1063  CG  PHE A  72      14.790  -7.493 -18.244  1.00 93.44           C  
ATOM   1064  CD1 PHE A  72      16.014  -7.180 -17.632  1.00 93.44           C  
ATOM   1065  HD1 PHE A  72      16.186  -6.188 -17.241  1.00 93.44           H  
ATOM   1066  CD2 PHE A  72      14.565  -8.787 -18.743  1.00 93.44           C  
ATOM   1067  HD2 PHE A  72      13.618  -9.021 -19.208  1.00 93.44           H  
ATOM   1068  CE1 PHE A  72      17.025  -8.149 -17.543  1.00 93.44           C  
ATOM   1069  HE1 PHE A  72      17.975  -7.901 -17.093  1.00 93.44           H  
ATOM   1070  CE2 PHE A  72      15.574  -9.762 -18.651  1.00 93.44           C  
ATOM   1071  HE2 PHE A  72      15.422 -10.756 -19.045  1.00 93.44           H  
ATOM   1072  CZ  PHE A  72      16.805  -9.434 -18.062  1.00 93.44           C  
ATOM   1073  HZ  PHE A  72      17.601 -10.162 -18.024  1.00 93.44           H  
ATOM   1074  N   THR A  73      12.518  -3.997 -16.500  1.00 94.07           N  
ATOM   1075  H   THR A  73      13.385  -4.136 -16.001  1.00 94.07           H  
ATOM   1076  CA  THR A  73      12.084  -2.613 -16.687  1.00 94.07           C  
ATOM   1077  HA  THR A  73      11.001  -2.565 -16.574  1.00 94.07           H  
ATOM   1078  C   THR A  73      12.439  -2.137 -18.097  1.00 94.07           C  
ATOM   1079  CB  THR A  73      12.718  -1.663 -15.649  1.00 94.07           C  
ATOM   1080  HB  THR A  73      12.189  -0.711 -15.698  1.00 94.07           H  
ATOM   1081  O   THR A  73      13.252  -2.738 -18.805  1.00 94.07           O  
ATOM   1082  CG2 THR A  73      12.627  -2.171 -14.211  1.00 94.07           C  
ATOM   1083 HG21 THR A  73      11.629  -2.571 -14.034  1.00 94.07           H  
ATOM   1084 HG22 THR A  73      12.806  -1.346 -13.522  1.00 94.07           H  
ATOM   1085 HG23 THR A  73      13.357  -2.957 -14.016  1.00 94.07           H  
ATOM   1086  OG1 THR A  73      14.071  -1.421 -15.959  1.00 94.07           O  
ATOM   1087  HG1 THR A  73      14.560  -1.373 -15.134  1.00 94.07           H  
ATOM   1088  N   ARG A  74      11.874  -1.000 -18.499  1.00 89.53           N  
ATOM   1089  H   ARG A  74      11.184  -0.575 -17.897  1.00 89.53           H  
ATOM   1090  CA  ARG A  74      12.230  -0.313 -19.752  1.00 89.53           C  
ATOM   1091  HA  ARG A  74      12.054  -0.991 -20.587  1.00 89.53           H  
ATOM   1092  C   ARG A  74      13.702   0.116 -19.845  1.00 89.53           C  
ATOM   1093  CB  ARG A  74      11.305   0.895 -19.914  1.00 89.53           C  
ATOM   1094  HB2 ARG A  74      10.270   0.566 -19.820  1.00 89.53           H  
ATOM   1095  HB3 ARG A  74      11.438   1.313 -20.913  1.00 89.53           H  
ATOM   1096  O   ARG A  74      14.189   0.391 -20.939  1.00 89.53           O  
ATOM   1097  CG  ARG A  74      11.600   1.978 -18.870  1.00 89.53           C  
ATOM   1098  HG2 ARG A  74      12.594   2.397 -19.031  1.00 89.53           H  
ATOM   1099  HG3 ARG A  74      11.545   1.559 -17.865  1.00 89.53           H  
ATOM   1100  CD  ARG A  74      10.581   3.094 -19.002  1.00 89.53           C  
ATOM   1101  HD2 ARG A  74       9.580   2.665 -18.971  1.00 89.53           H  
ATOM   1102  HD3 ARG A  74      10.725   3.598 -19.957  1.00 89.53           H  
ATOM   1103  NE  ARG A  74      10.735   4.042 -17.899  1.00 89.53           N  
ATOM   1104  HE  ARG A  74      11.516   3.916 -17.271  1.00 89.53           H  
ATOM   1105  NH1 ARG A  74       9.117   5.478 -18.608  1.00 89.53           N  
ATOM   1106 HH11 ARG A  74       8.985   4.937 -19.450  1.00 89.53           H  
ATOM   1107 HH12 ARG A  74       8.451   6.211 -18.409  1.00 89.53           H  
ATOM   1108  NH2 ARG A  74      10.086   5.766 -16.605  1.00 89.53           N  
ATOM   1109 HH21 ARG A  74      10.774   5.526 -15.905  1.00 89.53           H  
ATOM   1110 HH22 ARG A  74       9.438   6.523 -16.440  1.00 89.53           H  
ATOM   1111  CZ  ARG A  74       9.970   5.088 -17.707  1.00 89.53           C  
ATOM   1112  N   GLU A  75      14.398   0.201 -18.709  1.00 93.23           N  
ATOM   1113  H   GLU A  75      13.952  -0.091 -17.851  1.00 93.23           H  
ATOM   1114  CA  GLU A  75      15.821   0.564 -18.629  1.00 93.23           C  
ATOM   1115  HA  GLU A  75      16.073   1.206 -19.473  1.00 93.23           H  
ATOM   1116  C   GLU A  75      16.743  -0.666 -18.759  1.00 93.23           C  
ATOM   1117  CB  GLU A  75      16.089   1.379 -17.347  1.00 93.23           C  
ATOM   1118  HB2 GLU A  75      17.165   1.513 -17.238  1.00 93.23           H  
ATOM   1119  HB3 GLU A  75      15.710   0.818 -16.493  1.00 93.23           H  
ATOM   1120  O   GLU A  75      17.957  -0.520 -18.856  1.00 93.23           O  
ATOM   1121  CG  GLU A  75      15.418   2.769 -17.366  1.00 93.23           C  
ATOM   1122  HG2 GLU A  75      14.338   2.630 -17.417  1.00 93.23           H  
ATOM   1123  HG3 GLU A  75      15.728   3.291 -18.272  1.00 93.23           H  
ATOM   1124  CD  GLU A  75      15.738   3.661 -16.146  1.00 93.23           C  
ATOM   1125  OE1 GLU A  75      15.011   4.667 -15.946  1.00 93.23           O  
ATOM   1126  OE2 GLU A  75      16.681   3.364 -15.383  1.00 93.23           O  
ATOM   1127  N   GLY A  76      16.182  -1.879 -18.854  1.00 93.64           N  
ATOM   1128  H   GLY A  76      15.177  -1.955 -18.780  1.00 93.64           H  
ATOM   1129  CA  GLY A  76      16.943  -3.100 -19.130  1.00 93.64           C  
ATOM   1130  HA2 GLY A  76      16.277  -3.811 -19.619  1.00 93.64           H  
ATOM   1131  HA3 GLY A  76      17.765  -2.874 -19.809  1.00 93.64           H  
ATOM   1132  C   GLY A  76      17.524  -3.793 -17.897  1.00 93.64           C  
ATOM   1133  O   GLY A  76      18.353  -4.687 -18.037  1.00 93.64           O  
ATOM   1134  N   HIS A  77      17.072  -3.436 -16.697  1.00 96.63           N  
ATOM   1135  H   HIS A  77      16.426  -2.663 -16.642  1.00 96.63           H  
ATOM   1136  CA  HIS A  77      17.387  -4.146 -15.453  1.00 96.63           C  
ATOM   1137  HA  HIS A  77      18.023  -5.002 -15.678  1.00 96.63           H  
ATOM   1138  C   HIS A  77      16.125  -4.703 -14.792  1.00 96.63           C  
ATOM   1139  CB  HIS A  77      18.179  -3.221 -14.523  1.00 96.63           C  
ATOM   1140  HB2 HIS A  77      19.101  -2.933 -15.028  1.00 96.63           H  
ATOM   1141  HB3 HIS A  77      18.451  -3.772 -13.622  1.00 96.63           H  
ATOM   1142  O   HIS A  77      15.012  -4.344 -15.168  1.00 96.63           O  
ATOM   1143  CG  HIS A  77      17.449  -1.964 -14.121  1.00 96.63           C  
ATOM   1144  CD2 HIS A  77      16.744  -1.774 -12.971  1.00 96.63           C  
ATOM   1145  HD2 HIS A  77      16.576  -2.501 -12.191  1.00 96.63           H  
ATOM   1146  ND1 HIS A  77      17.449  -0.777 -14.846  1.00 96.63           N  
ATOM   1147  CE1 HIS A  77      16.751   0.110 -14.116  1.00 96.63           C  
ATOM   1148  HE1 HIS A  77      16.589   1.142 -14.388  1.00 96.63           H  
ATOM   1149  NE2 HIS A  77      16.297  -0.470 -12.991  1.00 96.63           N  
ATOM   1150  HE2 HIS A  77      15.723  -0.026 -12.289  1.00 96.63           H  
ATOM   1151  N   VAL A  78      16.290  -5.598 -13.819  1.00 97.67           N  
ATOM   1152  H   VAL A  78      17.225  -5.860 -13.539  1.00 97.67           H  
ATOM   1153  CA  VAL A  78      15.184  -6.093 -12.987  1.00 97.67           C  
ATOM   1154  HA  VAL A  78      14.259  -6.039 -13.561  1.00 97.67           H  
ATOM   1155  C   VAL A  78      15.003  -5.202 -11.760  1.00 97.67           C  
ATOM   1156  CB  VAL A  78      15.361  -7.571 -12.588  1.00 97.67           C  
ATOM   1157  HB  VAL A  78      14.490  -7.867 -12.003  1.00 97.67           H  
ATOM   1158  O   VAL A  78      15.977  -4.669 -11.229  1.00 97.67           O  
ATOM   1159  CG1 VAL A  78      15.408  -8.459 -13.838  1.00 97.67           C  
ATOM   1160 HG11 VAL A  78      14.521  -8.287 -14.449  1.00 97.67           H  
ATOM   1161 HG12 VAL A  78      15.420  -9.509 -13.545  1.00 97.67           H  
ATOM   1162 HG13 VAL A  78      16.299  -8.252 -14.431  1.00 97.67           H  
ATOM   1163  CG2 VAL A  78      16.611  -7.831 -11.737  1.00 97.67           C  
ATOM   1164 HG21 VAL A  78      16.598  -7.220 -10.834  1.00 97.67           H  
ATOM   1165 HG22 VAL A  78      17.521  -7.622 -12.300  1.00 97.67           H  
ATOM   1166 HG23 VAL A  78      16.623  -8.874 -11.420  1.00 97.67           H  
ATOM   1167  N   GLU A  79      13.759  -5.052 -11.311  1.00 98.30           N  
ATOM   1168  H   GLU A  79      13.015  -5.530 -11.798  1.00 98.30           H  
ATOM   1169  CA  GLU A  79      13.415  -4.433 -10.027  1.00 98.30           C  
ATOM   1170  HA  GLU A  79      14.288  -4.421  -9.374  1.00 98.30           H  
ATOM   1171  C   GLU A  79      12.314  -5.261  -9.374  1.00 98.30           C  
ATOM   1172  CB  GLU A  79      12.935  -2.989 -10.196  1.00 98.30           C  
ATOM   1173  HB2 GLU A  79      12.178  -2.959 -10.980  1.00 98.30           H  
ATOM   1174  HB3 GLU A  79      12.484  -2.663  -9.259  1.00 98.30           H  
ATOM   1175  O   GLU A  79      11.192  -5.317  -9.881  1.00 98.30           O  
ATOM   1176  CG  GLU A  79      14.067  -2.025 -10.551  1.00 98.30           C  
ATOM   1177  HG2 GLU A  79      14.508  -2.353 -11.493  1.00 98.30           H  
ATOM   1178  HG3 GLU A  79      14.828  -2.056  -9.770  1.00 98.30           H  
ATOM   1179  CD  GLU A  79      13.573  -0.589 -10.734  1.00 98.30           C  
ATOM   1180  OE1 GLU A  79      14.415   0.281 -11.050  1.00 98.30           O  
ATOM   1181  OE2 GLU A  79      12.345  -0.360 -10.665  1.00 98.30           O  
ATOM   1182  N   MET A  80      12.636  -5.915  -8.271  1.00 98.81           N  
ATOM   1183  H   MET A  80      13.568  -5.791  -7.901  1.00 98.81           H  
ATOM   1184  CA  MET A  80      11.797  -6.903  -7.613  1.00 98.81           C  
ATOM   1185  HA  MET A  80      11.007  -7.215  -8.297  1.00 98.81           H  
ATOM   1186  C   MET A  80      11.137  -6.330  -6.366  1.00 98.81           C  
ATOM   1187  CB  MET A  80      12.626  -8.140  -7.255  1.00 98.81           C  
ATOM   1188  HB2 MET A  80      13.387  -7.855  -6.529  1.00 98.81           H  
ATOM   1189  HB3 MET A  80      11.976  -8.885  -6.796  1.00 98.81           H  
ATOM   1190  O   MET A  80      11.625  -5.382  -5.744  1.00 98.81           O  
ATOM   1191  CG  MET A  80      13.299  -8.772  -8.476  1.00 98.81           C  
ATOM   1192  HG2 MET A  80      12.517  -9.199  -9.104  1.00 98.81           H  
ATOM   1193  HG3 MET A  80      13.820  -8.009  -9.056  1.00 98.81           H  
ATOM   1194  SD  MET A  80      14.503 -10.060  -8.071  1.00 98.81           S  
ATOM   1195  CE  MET A  80      15.832  -9.041  -7.367  1.00 98.81           C  
ATOM   1196  HE1 MET A  80      16.699  -9.669  -7.162  1.00 98.81           H  
ATOM   1197  HE2 MET A  80      16.119  -8.264  -8.077  1.00 98.81           H  
ATOM   1198  HE3 MET A  80      15.504  -8.585  -6.433  1.00 98.81           H  
ATOM   1199  N   GLU A  81      10.029  -6.951  -5.994  1.00 98.89           N  
ATOM   1200  H   GLU A  81       9.687  -7.713  -6.562  1.00 98.89           H  
ATOM   1201  CA  GLU A  81       9.261  -6.635  -4.803  1.00 98.89           C  
ATOM   1202  HA  GLU A  81       9.938  -6.239  -4.046  1.00 98.89           H  
ATOM   1203  C   GLU A  81       8.625  -7.895  -4.225  1.00 98.89           C  
ATOM   1204  CB  GLU A  81       8.209  -5.566  -5.124  1.00 98.89           C  
ATOM   1205  HB2 GLU A  81       8.735  -4.638  -5.346  1.00 98.89           H  
ATOM   1206  HB3 GLU A  81       7.598  -5.419  -4.234  1.00 98.89           H  
ATOM   1207  O   GLU A  81       8.256  -8.807  -4.964  1.00 98.89           O  
ATOM   1208  CG  GLU A  81       7.273  -5.899  -6.299  1.00 98.89           C  
ATOM   1209  HG2 GLU A  81       6.759  -6.836  -6.083  1.00 98.89           H  
ATOM   1210  HG3 GLU A  81       7.864  -6.045  -7.203  1.00 98.89           H  
ATOM   1211  CD  GLU A  81       6.253  -4.784  -6.578  1.00 98.89           C  
ATOM   1212  OE1 GLU A  81       5.189  -5.071  -7.187  1.00 98.89           O  
ATOM   1213  OE2 GLU A  81       6.554  -3.610  -6.265  1.00 98.89           O  
ATOM   1214  N   ALA A  82       8.492  -7.941  -2.904  1.00 98.97           N  
ATOM   1215  H   ALA A  82       8.763  -7.140  -2.353  1.00 98.97           H  
ATOM   1216  CA  ALA A  82       7.842  -9.042  -2.213  1.00 98.97           C  
ATOM   1217  HA  ALA A  82       7.018  -9.396  -2.832  1.00 98.97           H  
ATOM   1218  C   ALA A  82       7.255  -8.595  -0.879  1.00 98.97           C  
ATOM   1219  CB  ALA A  82       8.844 -10.183  -2.004  1.00 98.97           C  
ATOM   1220  HB1 ALA A  82       8.362 -11.013  -1.488  1.00 98.97           H  
ATOM   1221  HB2 ALA A  82       9.186 -10.539  -2.976  1.00 98.97           H  
ATOM   1222  HB3 ALA A  82       9.691  -9.832  -1.415  1.00 98.97           H  
ATOM   1223  O   ALA A  82       7.648  -7.573  -0.317  1.00 98.97           O  
ATOM   1224  N   SER A  83       6.340  -9.396  -0.355  1.00 98.96           N  
ATOM   1225  H   SER A  83       6.041 -10.200  -0.888  1.00 98.96           H  
ATOM   1226  CA  SER A  83       5.782  -9.236   0.977  1.00 98.96           C  
ATOM   1227  HA  SER A  83       6.551  -8.795   1.612  1.00 98.96           H  
ATOM   1228  C   SER A  83       5.394 -10.577   1.590  1.00 98.96           C  
ATOM   1229  CB  SER A  83       4.583  -8.291   0.942  1.00 98.96           C  
ATOM   1230  HB2 SER A  83       4.161  -8.205   1.943  1.00 98.96           H  
ATOM   1231  HB3 SER A  83       4.906  -7.302   0.619  1.00 98.96           H  
ATOM   1232  O   SER A  83       5.169 -11.566   0.888  1.00 98.96           O  
ATOM   1233  OG  SER A  83       3.611  -8.788   0.045  1.00 98.96           O  
ATOM   1234  HG  SER A  83       3.845  -8.474  -0.831  1.00 98.96           H  
ATOM   1235  N   ILE A  84       5.326 -10.604   2.918  1.00 98.96           N  
ATOM   1236  H   ILE A  84       5.562  -9.760   3.420  1.00 98.96           H  
ATOM   1237  CA  ILE A  84       4.873 -11.739   3.718  1.00 98.96           C  
ATOM   1238  HA  ILE A  84       4.184 -12.324   3.108  1.00 98.96           H  
ATOM   1239  C   ILE A  84       4.100 -11.219   4.930  1.00 98.96           C  
ATOM   1240  CB  ILE A  84       6.063 -12.647   4.095  1.00 98.96           C  
ATOM   1241  HB  ILE A  84       6.562 -12.926   3.167  1.00 98.96           H  
ATOM   1242  O   ILE A  84       4.526 -10.256   5.570  1.00 98.96           O  
ATOM   1243  CG1 ILE A  84       5.554 -13.943   4.757  1.00 98.96           C  
ATOM   1244 HG12 ILE A  84       5.107 -13.705   5.722  1.00 98.96           H  
ATOM   1245 HG13 ILE A  84       4.769 -14.376   4.137  1.00 98.96           H  
ATOM   1246  CG2 ILE A  84       7.095 -11.924   4.983  1.00 98.96           C  
ATOM   1247 HG21 ILE A  84       7.360 -10.959   4.554  1.00 98.96           H  
ATOM   1248 HG22 ILE A  84       6.696 -11.766   5.985  1.00 98.96           H  
ATOM   1249 HG23 ILE A  84       8.003 -12.524   5.045  1.00 98.96           H  
ATOM   1250  CD1 ILE A  84       6.639 -15.008   4.957  1.00 98.96           C  
ATOM   1251 HD11 ILE A  84       7.403 -14.654   5.649  1.00 98.96           H  
ATOM   1252 HD12 ILE A  84       6.189 -15.907   5.378  1.00 98.96           H  
ATOM   1253 HD13 ILE A  84       7.098 -15.254   3.999  1.00 98.96           H  
ATOM   1254  N   MET A  85       2.957 -11.830   5.235  1.00 98.93           N  
ATOM   1255  H   MET A  85       2.668 -12.618   4.673  1.00 98.93           H  
ATOM   1256  CA  MET A  85       2.062 -11.402   6.309  1.00 98.93           C  
ATOM   1257  HA  MET A  85       2.599 -10.704   6.952  1.00 98.93           H  
ATOM   1258  C   MET A  85       1.635 -12.583   7.178  1.00 98.93           C  
ATOM   1259  CB  MET A  85       0.860 -10.655   5.712  1.00 98.93           C  
ATOM   1260  HB2 MET A  85       0.245 -11.342   5.132  1.00 98.93           H  
ATOM   1261  HB3 MET A  85       1.234  -9.878   5.046  1.00 98.93           H  
ATOM   1262  O   MET A  85       1.213 -13.623   6.666  1.00 98.93           O  
ATOM   1263  CG  MET A  85      -0.000  -9.986   6.790  1.00 98.93           C  
ATOM   1264  HG2 MET A  85       0.654  -9.468   7.492  1.00 98.93           H  
ATOM   1265  HG3 MET A  85      -0.548 -10.746   7.347  1.00 98.93           H  
ATOM   1266  SD  MET A  85      -1.173  -8.774   6.128  1.00 98.93           S  
ATOM   1267  CE  MET A  85      -1.828  -8.113   7.683  1.00 98.93           C  
ATOM   1268  HE1 MET A  85      -1.018  -7.671   8.263  1.00 98.93           H  
ATOM   1269  HE2 MET A  85      -2.575  -7.348   7.471  1.00 98.93           H  
ATOM   1270  HE3 MET A  85      -2.287  -8.915   8.261  1.00 98.93           H  
ATOM   1271  N   ASP A  86       1.724 -12.385   8.490  1.00 98.79           N  
ATOM   1272  H   ASP A  86       2.036 -11.479   8.812  1.00 98.79           H  
ATOM   1273  CA  ASP A  86       1.323 -13.336   9.523  1.00 98.79           C  
ATOM   1274  HA  ASP A  86       1.333 -14.349   9.121  1.00 98.79           H  
ATOM   1275  C   ASP A  86      -0.096 -13.015  10.006  1.00 98.79           C  
ATOM   1276  CB  ASP A  86       2.342 -13.269  10.668  1.00 98.79           C  
ATOM   1277  HB2 ASP A  86       2.412 -12.237  11.011  1.00 98.79           H  
ATOM   1278  HB3 ASP A  86       3.326 -13.553  10.296  1.00 98.79           H  
ATOM   1279  O   ASP A  86      -0.346 -11.955  10.583  1.00 98.79           O  
ATOM   1280  CG  ASP A  86       1.997 -14.160  11.864  1.00 98.79           C  
ATOM   1281  OD1 ASP A  86       1.007 -14.922  11.805  1.00 98.79           O  
ATOM   1282  OD2 ASP A  86       2.697 -14.008  12.887  1.00 98.79           O  
ATOM   1283  N   GLY A  87      -1.028 -13.942   9.798  1.00 98.69           N  
ATOM   1284  H   GLY A  87      -0.747 -14.834   9.416  1.00 98.69           H  
ATOM   1285  CA  GLY A  87      -2.424 -13.793  10.195  1.00 98.69           C  
ATOM   1286  HA2 GLY A  87      -3.011 -14.576   9.715  1.00 98.69           H  
ATOM   1287  HA3 GLY A  87      -2.779 -12.818   9.859  1.00 98.69           H  
ATOM   1288  C   GLY A  87      -2.666 -13.877  11.700  1.00 98.69           C  
ATOM   1289  O   GLY A  87      -3.714 -13.415  12.155  1.00 98.69           O  
ATOM   1290  N   ALA A  88      -1.727 -14.416  12.481  1.00 98.16           N  
ATOM   1291  H   ALA A  88      -0.870 -14.745  12.059  1.00 98.16           H  
ATOM   1292  CA  ALA A  88      -1.843 -14.493  13.935  1.00 98.16           C  
ATOM   1293  HA  ALA A  88      -2.868 -14.751  14.200  1.00 98.16           H  
ATOM   1294  C   ALA A  88      -1.522 -13.154  14.607  1.00 98.16           C  
ATOM   1295  CB  ALA A  88      -0.912 -15.601  14.436  1.00 98.16           C  
ATOM   1296  HB1 ALA A  88       0.129 -15.314  14.291  1.00 98.16           H  
ATOM   1297  HB2 ALA A  88      -1.090 -15.783  15.495  1.00 98.16           H  
ATOM   1298  HB3 ALA A  88      -1.099 -16.516  13.874  1.00 98.16           H  
ATOM   1299  O   ALA A  88      -2.192 -12.751  15.556  1.00 98.16           O  
ATOM   1300  N   THR A  89      -0.502 -12.457  14.104  1.00 96.13           N  
ATOM   1301  H   THR A  89       0.024 -12.877  13.352  1.00 96.13           H  
ATOM   1302  CA  THR A  89      -0.029 -11.178  14.660  1.00 96.13           C  
ATOM   1303  HA  THR A  89      -0.430 -11.055  15.666  1.00 96.13           H  
ATOM   1304  C   THR A  89      -0.496  -9.963  13.858  1.00 96.13           C  
ATOM   1305  CB  THR A  89       1.501 -11.171  14.774  1.00 96.13           C  
ATOM   1306  HB  THR A  89       1.813 -10.213  15.189  1.00 96.13           H  
ATOM   1307  O   THR A  89      -0.354  -8.824  14.310  1.00 96.13           O  
ATOM   1308  CG2 THR A  89       2.026 -12.282  15.683  1.00 96.13           C  
ATOM   1309 HG21 THR A  89       3.111 -12.208  15.754  1.00 96.13           H  
ATOM   1310 HG22 THR A  89       1.766 -13.262  15.285  1.00 96.13           H  
ATOM   1311 HG23 THR A  89       1.596 -12.174  16.679  1.00 96.13           H  
ATOM   1312  OG1 THR A  89       2.095 -11.327  13.507  1.00 96.13           O  
ATOM   1313  HG1 THR A  89       2.342 -12.250  13.411  1.00 96.13           H  
ATOM   1314  N   LEU A  90      -1.045 -10.178  12.659  1.00 96.84           N  
ATOM   1315  H   LEU A  90      -1.076 -11.132  12.329  1.00 96.84           H  
ATOM   1316  CA  LEU A  90      -1.326  -9.149  11.652  1.00 96.84           C  
ATOM   1317  HA  LEU A  90      -1.625  -9.671  10.743  1.00 96.84           H  
ATOM   1318  C   LEU A  90      -0.081  -8.345  11.263  1.00 96.84           C  
ATOM   1319  CB  LEU A  90      -2.500  -8.245  12.085  1.00 96.84           C  
ATOM   1320  HB2 LEU A  90      -2.163  -7.587  12.886  1.00 96.84           H  
ATOM   1321  HB3 LEU A  90      -2.777  -7.617  11.239  1.00 96.84           H  
ATOM   1322  O   LEU A  90      -0.202  -7.203  10.817  1.00 96.84           O  
ATOM   1323  CG  LEU A  90      -3.753  -8.986  12.569  1.00 96.84           C  
ATOM   1324  HG  LEU A  90      -3.512  -9.598  13.438  1.00 96.84           H  
ATOM   1325  CD1 LEU A  90      -4.810  -7.965  12.991  1.00 96.84           C  
ATOM   1326 HD11 LEU A  90      -5.695  -8.488  13.350  1.00 96.84           H  
ATOM   1327 HD12 LEU A  90      -4.421  -7.342  13.797  1.00 96.84           H  
ATOM   1328 HD13 LEU A  90      -5.085  -7.336  12.144  1.00 96.84           H  
ATOM   1329  CD2 LEU A  90      -4.337  -9.877  11.479  1.00 96.84           C  
ATOM   1330 HD21 LEU A  90      -3.611 -10.635  11.182  1.00 96.84           H  
ATOM   1331 HD22 LEU A  90      -4.621  -9.287  10.607  1.00 96.84           H  
ATOM   1332 HD23 LEU A  90      -5.206 -10.395  11.884  1.00 96.84           H  
ATOM   1333  N   ASN A  91       1.120  -8.874  11.510  1.00 96.44           N  
ATOM   1334  H   ASN A  91       1.173  -9.827  11.840  1.00 96.44           H  
ATOM   1335  CA  ASN A  91       2.356  -8.204  11.140  1.00 96.44           C  
ATOM   1336  HA  ASN A  91       2.174  -7.130  11.182  1.00 96.44           H  
ATOM   1337  C   ASN A  91       2.719  -8.542   9.691  1.00 96.44           C  
ATOM   1338  CB  ASN A  91       3.470  -8.524  12.150  1.00 96.44           C  
ATOM   1339  HB2 ASN A  91       3.891  -9.506  11.933  1.00 96.44           H  
ATOM   1340  HB3 ASN A  91       3.056  -8.544  13.158  1.00 96.44           H  
ATOM   1341  O   ASN A  91       2.449  -9.643   9.210  1.00 96.44           O  
ATOM   1342  CG  ASN A  91       4.572  -7.476  12.130  1.00 96.44           C  
ATOM   1343  ND2 ASN A  91       5.666  -7.717  12.812  1.00 96.44           N  
ATOM   1344 HD21 ASN A  91       5.794  -8.593  13.298  1.00 96.44           H  
ATOM   1345 HD22 ASN A  91       6.423  -7.057  12.713  1.00 96.44           H  
ATOM   1346  OD1 ASN A  91       4.447  -6.427  11.519  1.00 96.44           O  
ATOM   1347  N   VAL A  92       3.327  -7.589   8.994  1.00 98.28           N  
ATOM   1348  H   VAL A  92       3.641  -6.763   9.483  1.00 98.28           H  
ATOM   1349  CA  VAL A  92       3.675  -7.705   7.577  1.00 98.28           C  
ATOM   1350  HA  VAL A  92       3.712  -8.764   7.319  1.00 98.28           H  
ATOM   1351  C   VAL A  92       5.068  -7.142   7.349  1.00 98.28           C  
ATOM   1352  CB  VAL A  92       2.602  -7.067   6.668  1.00 98.28           C  
ATOM   1353  HB  VAL A  92       1.690  -7.652   6.779  1.00 98.28           H  
ATOM   1354  O   VAL A  92       5.429  -6.105   7.894  1.00 98.28           O  
ATOM   1355  CG1 VAL A  92       2.254  -5.630   7.060  1.00 98.28           C  
ATOM   1356 HG11 VAL A  92       1.558  -5.200   6.339  1.00 98.28           H  
ATOM   1357 HG12 VAL A  92       3.166  -5.035   7.101  1.00 98.28           H  
ATOM   1358 HG13 VAL A  92       1.781  -5.623   8.042  1.00 98.28           H  
ATOM   1359  CG2 VAL A  92       2.976  -7.106   5.180  1.00 98.28           C  
ATOM   1360 HG21 VAL A  92       3.235  -8.124   4.889  1.00 98.28           H  
ATOM   1361 HG22 VAL A  92       3.818  -6.445   4.976  1.00 98.28           H  
ATOM   1362 HG23 VAL A  92       2.121  -6.791   4.582  1.00 98.28           H  
ATOM   1363  N   GLY A  93       5.848  -7.837   6.533  1.00 98.69           N  
ATOM   1364  H   GLY A  93       5.471  -8.680   6.123  1.00 98.69           H  
ATOM   1365  CA  GLY A  93       7.109  -7.347   6.003  1.00 98.69           C  
ATOM   1366  HA2 GLY A  93       7.357  -6.371   6.420  1.00 98.69           H  
ATOM   1367  HA3 GLY A  93       7.914  -8.040   6.247  1.00 98.69           H  
ATOM   1368  C   GLY A  93       7.007  -7.254   4.496  1.00 98.69           C  
ATOM   1369  O   GLY A  93       6.402  -8.111   3.854  1.00 98.69           O  
ATOM   1370  N   ALA A  94       7.582  -6.208   3.930  1.00 98.93           N  
ATOM   1371  H   ALA A  94       7.991  -5.507   4.532  1.00 98.93           H  
ATOM   1372  CA  ALA A  94       7.559  -5.921   2.514  1.00 98.93           C  
ATOM   1373  HA  ALA A  94       7.450  -6.860   1.971  1.00 98.93           H  
ATOM   1374  C   ALA A  94       8.873  -5.280   2.076  1.00 98.93           C  
ATOM   1375  CB  ALA A  94       6.356  -5.032   2.192  1.00 98.93           C  
ATOM   1376  HB1 ALA A  94       6.342  -4.816   1.124  1.00 98.93           H  
ATOM   1377  HB2 ALA A  94       6.425  -4.100   2.754  1.00 98.93           H  
ATOM   1378  HB3 ALA A  94       5.433  -5.544   2.462  1.00 98.93           H  
ATOM   1379  O   ALA A  94       9.538  -4.555   2.819  1.00 98.93           O  
ATOM   1380  N   VAL A  95       9.240  -5.553   0.835  1.00 98.96           N  
ATOM   1381  H   VAL A  95       8.648  -6.159   0.285  1.00 98.96           H  
ATOM   1382  CA  VAL A  95      10.442  -5.035   0.198  1.00 98.96           C  
ATOM   1383  HA  VAL A  95      10.739  -4.129   0.727  1.00 98.96           H  
ATOM   1384  C   VAL A  95      10.140  -4.667  -1.236  1.00 98.96           C  
ATOM   1385  CB  VAL A  95      11.611  -6.022   0.263  1.00 98.96           C  
ATOM   1386  HB  VAL A  95      12.455  -5.580  -0.266  1.00 98.96           H  
ATOM   1387  O   VAL A  95       9.315  -5.304  -1.892  1.00 98.96           O  
ATOM   1388  CG1 VAL A  95      12.053  -6.259   1.704  1.00 98.96           C  
ATOM   1389 HG11 VAL A  95      12.533  -5.365   2.101  1.00 98.96           H  
ATOM   1390 HG12 VAL A  95      12.745  -7.101   1.706  1.00 98.96           H  
ATOM   1391 HG13 VAL A  95      11.210  -6.536   2.338  1.00 98.96           H  
ATOM   1392  CG2 VAL A  95      11.284  -7.373  -0.390  1.00 98.96           C  
ATOM   1393 HG21 VAL A  95      12.121  -8.060  -0.275  1.00 98.96           H  
ATOM   1394 HG22 VAL A  95      10.405  -7.819   0.076  1.00 98.96           H  
ATOM   1395 HG23 VAL A  95      11.092  -7.244  -1.455  1.00 98.96           H  
ATOM   1396  N   THR A  96      10.803  -3.639  -1.745  1.00 98.94           N  
ATOM   1397  H   THR A  96      11.458  -3.136  -1.164  1.00 98.94           H  
ATOM   1398  CA  THR A  96      10.596  -3.193  -3.122  1.00 98.94           C  
ATOM   1399  HA  THR A  96      10.408  -4.067  -3.746  1.00 98.94           H  
ATOM   1400  C   THR A  96      11.839  -2.526  -3.699  1.00 98.94           C  
ATOM   1401  CB  THR A  96       9.346  -2.303  -3.202  1.00 98.94           C  
ATOM   1402  HB  THR A  96       8.509  -2.840  -2.754  1.00 98.94           H  
ATOM   1403  O   THR A  96      12.789  -2.214  -2.979  1.00 98.94           O  
ATOM   1404  CG2 THR A  96       9.500  -0.973  -2.461  1.00 98.94           C  
ATOM   1405 HG21 THR A  96      10.322  -0.386  -2.869  1.00 98.94           H  
ATOM   1406 HG22 THR A  96       8.570  -0.412  -2.550  1.00 98.94           H  
ATOM   1407 HG23 THR A  96       9.685  -1.160  -1.403  1.00 98.94           H  
ATOM   1408  OG1 THR A  96       9.025  -2.073  -4.554  1.00 98.94           O  
ATOM   1409  HG1 THR A  96       8.225  -2.556  -4.773  1.00 98.94           H  
ATOM   1410  N   LEU A  97      11.841  -2.313  -5.014  1.00 98.81           N  
ATOM   1411  H   LEU A  97      10.990  -2.540  -5.507  1.00 98.81           H  
ATOM   1412  CA  LEU A  97      12.945  -1.713  -5.765  1.00 98.81           C  
ATOM   1413  HA  LEU A  97      12.709  -1.825  -6.823  1.00 98.81           H  
ATOM   1414  C   LEU A  97      14.281  -2.456  -5.571  1.00 98.81           C  
ATOM   1415  CB  LEU A  97      13.031  -0.200  -5.468  1.00 98.81           C  
ATOM   1416  HB2 LEU A  97      13.767   0.237  -6.144  1.00 98.81           H  
ATOM   1417  HB3 LEU A  97      13.397  -0.062  -4.451  1.00 98.81           H  
ATOM   1418  O   LEU A  97      15.345  -1.839  -5.575  1.00 98.81           O  
ATOM   1419  CG  LEU A  97      11.713   0.578  -5.611  1.00 98.81           C  
ATOM   1420  HG  LEU A  97      10.995   0.231  -4.869  1.00 98.81           H  
ATOM   1421  CD1 LEU A  97      11.966   2.063  -5.352  1.00 98.81           C  
ATOM   1422 HD11 LEU A  97      12.659   2.460  -6.092  1.00 98.81           H  
ATOM   1423 HD12 LEU A  97      12.383   2.191  -4.353  1.00 98.81           H  
ATOM   1424 HD13 LEU A  97      11.023   2.606  -5.417  1.00 98.81           H  
ATOM   1425  CD2 LEU A  97      11.099   0.396  -6.996  1.00 98.81           C  
ATOM   1426 HD21 LEU A  97      10.251   1.072  -7.105  1.00 98.81           H  
ATOM   1427 HD22 LEU A  97      11.841   0.593  -7.770  1.00 98.81           H  
ATOM   1428 HD23 LEU A  97      10.725  -0.621  -7.106  1.00 98.81           H  
ATOM   1429  N   LEU A  98      14.228  -3.780  -5.395  1.00 98.87           N  
ATOM   1430  H   LEU A  98      13.322  -4.228  -5.411  1.00 98.87           H  
ATOM   1431  CA  LEU A  98      15.415  -4.623  -5.240  1.00 98.87           C  
ATOM   1432  HA  LEU A  98      16.184  -4.069  -4.701  1.00 98.87           H  
ATOM   1433  C   LEU A  98      15.972  -5.011  -6.608  1.00 98.87           C  
ATOM   1434  CB  LEU A  98      15.079  -5.894  -4.449  1.00 98.87           C  
ATOM   1435  HB2 LEU A  98      14.419  -6.511  -5.060  1.00 98.87           H  
ATOM   1436  HB3 LEU A  98      16.005  -6.448  -4.295  1.00 98.87           H  
ATOM   1437  O   LEU A  98      15.225  -5.435  -7.485  1.00 98.87           O  
ATOM   1438  CG  LEU A  98      14.396  -5.682  -3.093  1.00 98.87           C  
ATOM   1439  HG  LEU A  98      13.418  -5.224  -3.235  1.00 98.87           H  
ATOM   1440  CD1 LEU A  98      14.199  -7.059  -2.469  1.00 98.87           C  
ATOM   1441 HD11 LEU A  98      13.591  -7.675  -3.131  1.00 98.87           H  
ATOM   1442 HD12 LEU A  98      15.161  -7.541  -2.296  1.00 98.87           H  
ATOM   1443 HD13 LEU A  98      13.686  -6.955  -1.513  1.00 98.87           H  
ATOM   1444  CD2 LEU A  98      15.218  -4.815  -2.141  1.00 98.87           C  
ATOM   1445 HD21 LEU A  98      15.310  -3.806  -2.542  1.00 98.87           H  
ATOM   1446 HD22 LEU A  98      16.212  -5.241  -2.001  1.00 98.87           H  
ATOM   1447 HD23 LEU A  98      14.711  -4.754  -1.178  1.00 98.87           H  
ATOM   1448  N   ARG A  99      17.282  -4.936  -6.795  1.00 98.50           N  
ATOM   1449  H   ARG A  99      17.857  -4.630  -6.023  1.00 98.50           H  
ATOM   1450  CA  ARG A  99      17.954  -5.268  -8.060  1.00 98.50           C  
ATOM   1451  HA  ARG A  99      17.220  -5.495  -8.833  1.00 98.50           H  
ATOM   1452  C   ARG A  99      18.841  -6.503  -7.958  1.00 98.50           C  
ATOM   1453  CB  ARG A  99      18.773  -4.053  -8.510  1.00 98.50           C  
ATOM   1454  HB2 ARG A  99      19.490  -3.793  -7.731  1.00 98.50           H  
ATOM   1455  HB3 ARG A  99      19.325  -4.331  -9.407  1.00 98.50           H  
ATOM   1456  O   ARG A  99      19.144  -7.099  -8.986  1.00 98.50           O  
ATOM   1457  CG  ARG A  99      17.888  -2.832  -8.807  1.00 98.50           C  
ATOM   1458  HG2 ARG A  99      17.100  -3.108  -9.507  1.00 98.50           H  
ATOM   1459  HG3 ARG A  99      17.420  -2.489  -7.884  1.00 98.50           H  
ATOM   1460  CD  ARG A  99      18.698  -1.676  -9.394  1.00 98.50           C  
ATOM   1461  HD2 ARG A  99      19.500  -1.425  -8.700  1.00 98.50           H  
ATOM   1462  HD3 ARG A  99      18.038  -0.814  -9.491  1.00 98.50           H  
ATOM   1463  NE  ARG A  99      19.251  -2.016 -10.718  1.00 98.50           N  
ATOM   1464  HE  ARG A  99      18.923  -2.878 -11.128  1.00 98.50           H  
ATOM   1465  NH1 ARG A  99      20.580  -0.165 -10.951  1.00 98.50           N  
ATOM   1466 HH11 ARG A  99      21.215   0.407 -11.489  1.00 98.50           H  
ATOM   1467 HH12 ARG A  99      20.271   0.139 -10.039  1.00 98.50           H  
ATOM   1468  NH2 ARG A  99      20.500  -1.682 -12.589  1.00 98.50           N  
ATOM   1469 HH21 ARG A  99      21.086  -1.080 -13.150  1.00 98.50           H  
ATOM   1470 HH22 ARG A  99      20.113  -2.523 -12.991  1.00 98.50           H  
ATOM   1471  CZ  ARG A  99      20.105  -1.288 -11.412  1.00 98.50           C  
ATOM   1472  N   GLN A 100      19.274  -6.852  -6.749  1.00 98.61           N  
ATOM   1473  H   GLN A 100      19.082  -6.196  -6.006  1.00 98.61           H  
ATOM   1474  CA  GLN A 100      20.364  -7.801  -6.527  1.00 98.61           C  
ATOM   1475  HA  GLN A 100      20.629  -8.286  -7.467  1.00 98.61           H  
ATOM   1476  C   GLN A 100      20.020  -8.913  -5.533  1.00 98.61           C  
ATOM   1477  CB  GLN A 100      21.598  -7.025  -6.046  1.00 98.61           C  
ATOM   1478  HB2 GLN A 100      22.412  -7.731  -5.883  1.00 98.61           H  
ATOM   1479  HB3 GLN A 100      21.372  -6.531  -5.101  1.00 98.61           H  
ATOM   1480  O   GLN A 100      20.667  -9.951  -5.549  1.00 98.61           O  
ATOM   1481  CG  GLN A 100      22.075  -5.980  -7.065  1.00 98.61           C  
ATOM   1482  HG2 GLN A 100      21.280  -5.264  -7.275  1.00 98.61           H  
ATOM   1483  HG3 GLN A 100      22.353  -6.479  -7.993  1.00 98.61           H  
ATOM   1484  CD  GLN A 100      23.272  -5.203  -6.543  1.00 98.61           C  
ATOM   1485  NE2 GLN A 100      23.073  -4.071  -5.906  1.00 98.61           N  
ATOM   1486 HE21 GLN A 100      23.891  -3.626  -5.516  1.00 98.61           H  
ATOM   1487 HE22 GLN A 100      22.157  -3.819  -5.563  1.00 98.61           H  
ATOM   1488  OE1 GLN A 100      24.414  -5.603  -6.698  1.00 98.61           O  
ATOM   1489  N   VAL A 101      19.026  -8.738  -4.661  1.00 98.86           N  
ATOM   1490  H   VAL A 101      18.511  -7.870  -4.692  1.00 98.86           H  
ATOM   1491  CA  VAL A 101      18.682  -9.739  -3.632  1.00 98.86           C  
ATOM   1492  HA  VAL A 101      19.585 -10.009  -3.085  1.00 98.86           H  
ATOM   1493  C   VAL A 101      18.132 -11.003  -4.290  1.00 98.86           C  
ATOM   1494  CB  VAL A 101      17.664  -9.163  -2.633  1.00 98.86           C  
ATOM   1495  HB  VAL A 101      16.767  -8.873  -3.181  1.00 98.86           H  
ATOM   1496  O   VAL A 101      17.136 -10.926  -5.003  1.00 98.86           O  
ATOM   1497  CG1 VAL A 101      17.269 -10.171  -1.546  1.00 98.86           C  
ATOM   1498 HG11 VAL A 101      16.590  -9.696  -0.838  1.00 98.86           H  
ATOM   1499 HG12 VAL A 101      18.154 -10.524  -1.016  1.00 98.86           H  
ATOM   1500 HG13 VAL A 101      16.745 -11.018  -1.990  1.00 98.86           H  
ATOM   1501  CG2 VAL A 101      18.232  -7.916  -1.940  1.00 98.86           C  
ATOM   1502 HG21 VAL A 101      19.072  -8.189  -1.302  1.00 98.86           H  
ATOM   1503 HG22 VAL A 101      18.566  -7.183  -2.674  1.00 98.86           H  
ATOM   1504 HG23 VAL A 101      17.456  -7.442  -1.339  1.00 98.86           H  
ATOM   1505  N   GLN A 102      18.749 -12.164  -4.038  1.00 98.84           N  
ATOM   1506  H   GLN A 102      19.586 -12.160  -3.472  1.00 98.84           H  
ATOM   1507  CA  GLN A 102      18.343 -13.423  -4.675  1.00 98.84           C  
ATOM   1508  HA  GLN A 102      18.460 -13.323  -5.754  1.00 98.84           H  
ATOM   1509  C   GLN A 102      16.877 -13.776  -4.396  1.00 98.84           C  
ATOM   1510  CB  GLN A 102      19.239 -14.568  -4.180  1.00 98.84           C  
ATOM   1511  HB2 GLN A 102      20.286 -14.296  -4.310  1.00 98.84           H  
ATOM   1512  HB3 GLN A 102      19.051 -14.737  -3.120  1.00 98.84           H  
ATOM   1513  O   GLN A 102      16.134 -14.098  -5.320  1.00 98.84           O  
ATOM   1514  CG  GLN A 102      18.939 -15.862  -4.951  1.00 98.84           C  
ATOM   1515  HG2 GLN A 102      17.896 -16.148  -4.810  1.00 98.84           H  
ATOM   1516  HG3 GLN A 102      19.097 -15.683  -6.015  1.00 98.84           H  
ATOM   1517  CD  GLN A 102      19.807 -17.037  -4.531  1.00 98.84           C  
ATOM   1518  NE2 GLN A 102      19.296 -18.246  -4.630  1.00 98.84           N  
ATOM   1519 HE21 GLN A 102      19.821 -19.016  -4.241  1.00 98.84           H  
ATOM   1520 HE22 GLN A 102      18.322 -18.357  -4.873  1.00 98.84           H  
ATOM   1521  OE1 GLN A 102      20.962 -16.889  -4.149  1.00 98.84           O  
ATOM   1522  N   ASN A 103      16.480 -13.706  -3.120  1.00 98.93           N  
ATOM   1523  H   ASN A 103      17.161 -13.429  -2.427  1.00 98.93           H  
ATOM   1524  CA  ASN A 103      15.155 -14.107  -2.658  1.00 98.93           C  
ATOM   1525  HA  ASN A 103      14.539 -14.364  -3.520  1.00 98.93           H  
ATOM   1526  C   ASN A 103      14.459 -12.955  -1.912  1.00 98.93           C  
ATOM   1527  CB  ASN A 103      15.275 -15.372  -1.794  1.00 98.93           C  
ATOM   1528  HB2 ASN A 103      14.277 -15.687  -1.490  1.00 98.93           H  
ATOM   1529  HB3 ASN A 103      15.859 -15.137  -0.904  1.00 98.93           H  
ATOM   1530  O   ASN A 103      14.588 -12.848  -0.684  1.00 98.93           O  
ATOM   1531  CG  ASN A 103      15.936 -16.528  -2.515  1.00 98.93           C  
ATOM   1532  ND2 ASN A 103      15.315 -17.044  -3.549  1.00 98.93           N  
ATOM   1533 HD21 ASN A 103      14.413 -16.684  -3.826  1.00 98.93           H  
ATOM   1534 HD22 ASN A 103      15.760 -17.775  -4.086  1.00 98.93           H  
ATOM   1535  OD1 ASN A 103      17.015 -16.954  -2.121  1.00 98.93           O  
ATOM   1536  N   PRO A 104      13.758 -12.058  -2.630  1.00 98.95           N  
ATOM   1537  CA  PRO A 104      13.003 -10.953  -2.045  1.00 98.95           C  
ATOM   1538  HA  PRO A 104      13.710 -10.202  -1.692  1.00 98.95           H  
ATOM   1539  C   PRO A 104      12.083 -11.346  -0.878  1.00 98.95           C  
ATOM   1540  CB  PRO A 104      12.204 -10.377  -3.218  1.00 98.95           C  
ATOM   1541  HB2 PRO A 104      11.959  -9.325  -3.077  1.00 98.95           H  
ATOM   1542  HB3 PRO A 104      11.299 -10.964  -3.373  1.00 98.95           H  
ATOM   1543  O   PRO A 104      12.053 -10.629   0.125  1.00 98.95           O  
ATOM   1544  CG  PRO A 104      13.124 -10.607  -4.412  1.00 98.95           C  
ATOM   1545  HG2 PRO A 104      12.568 -10.643  -5.349  1.00 98.95           H  
ATOM   1546  HG3 PRO A 104      13.898  -9.840  -4.444  1.00 98.95           H  
ATOM   1547  CD  PRO A 104      13.744 -11.960  -4.087  1.00 98.95           C  
ATOM   1548  HD2 PRO A 104      13.135 -12.758  -4.513  1.00 98.95           H  
ATOM   1549  HD3 PRO A 104      14.752 -12.004  -4.500  1.00 98.95           H  
ATOM   1550  N   VAL A 105      11.380 -12.484  -0.937  1.00 98.97           N  
ATOM   1551  H   VAL A 105      11.393 -13.017  -1.795  1.00 98.97           H  
ATOM   1552  CA  VAL A 105      10.467 -12.907   0.147  1.00 98.97           C  
ATOM   1553  HA  VAL A 105       9.763 -12.092   0.316  1.00 98.97           H  
ATOM   1554  C   VAL A 105      11.192 -13.148   1.474  1.00 98.97           C  
ATOM   1555  CB  VAL A 105       9.649 -14.144  -0.265  1.00 98.97           C  
ATOM   1556  HB  VAL A 105       9.263 -13.965  -1.268  1.00 98.97           H  
ATOM   1557  O   VAL A 105      10.666 -12.820   2.539  1.00 98.97           O  
ATOM   1558  CG1 VAL A 105      10.462 -15.446  -0.279  1.00 98.97           C  
ATOM   1559 HG11 VAL A 105       9.862 -16.248  -0.710  1.00 98.97           H  
ATOM   1560 HG12 VAL A 105      11.358 -15.324  -0.888  1.00 98.97           H  
ATOM   1561 HG13 VAL A 105      10.751 -15.741   0.730  1.00 98.97           H  
ATOM   1562  CG2 VAL A 105       8.442 -14.331   0.662  1.00 98.97           C  
ATOM   1563 HG21 VAL A 105       7.835 -15.168   0.314  1.00 98.97           H  
ATOM   1564 HG22 VAL A 105       7.828 -13.430   0.655  1.00 98.97           H  
ATOM   1565 HG23 VAL A 105       8.767 -14.536   1.682  1.00 98.97           H  
ATOM   1566  N   ARG A 106      12.434 -13.642   1.423  1.00 98.94           N  
ATOM   1567  H   ARG A 106      12.827 -13.835   0.513  1.00 98.94           H  
ATOM   1568  CA  ARG A 106      13.254 -13.852   2.624  1.00 98.94           C  
ATOM   1569  HA  ARG A 106      12.662 -14.375   3.375  1.00 98.94           H  
ATOM   1570  C   ARG A 106      13.655 -12.522   3.250  1.00 98.94           C  
ATOM   1571  CB  ARG A 106      14.488 -14.701   2.298  1.00 98.94           C  
ATOM   1572  HB2 ARG A 106      15.084 -14.779   3.207  1.00 98.94           H  
ATOM   1573  HB3 ARG A 106      15.090 -14.206   1.536  1.00 98.94           H  
ATOM   1574  O   ARG A 106      13.651 -12.385   4.470  1.00 98.94           O  
ATOM   1575  CG  ARG A 106      14.107 -16.112   1.818  1.00 98.94           C  
ATOM   1576  HG2 ARG A 106      13.558 -16.041   0.879  1.00 98.94           H  
ATOM   1577  HG3 ARG A 106      13.461 -16.590   2.553  1.00 98.94           H  
ATOM   1578  CD  ARG A 106      15.340 -16.991   1.591  1.00 98.94           C  
ATOM   1579  HD2 ARG A 106      15.003 -17.952   1.203  1.00 98.94           H  
ATOM   1580  HD3 ARG A 106      15.974 -16.518   0.841  1.00 98.94           H  
ATOM   1581  NE  ARG A 106      16.096 -17.201   2.840  1.00 98.94           N  
ATOM   1582  HE  ARG A 106      15.594 -16.993   3.692  1.00 98.94           H  
ATOM   1583  NH1 ARG A 106      18.020 -17.994   1.884  1.00 98.94           N  
ATOM   1584 HH11 ARG A 106      17.571 -17.932   0.981  1.00 98.94           H  
ATOM   1585 HH12 ARG A 106      18.975 -18.316   1.956  1.00 98.94           H  
ATOM   1586  NH2 ARG A 106      17.914 -17.713   4.104  1.00 98.94           N  
ATOM   1587 HH21 ARG A 106      18.881 -17.994   4.183  1.00 98.94           H  
ATOM   1588 HH22 ARG A 106      17.402 -17.416   4.922  1.00 98.94           H  
ATOM   1589  CZ  ARG A 106      17.337 -17.636   2.937  1.00 98.94           C  
ATOM   1590  N   LEU A 107      13.950 -11.513   2.427  1.00 98.96           N  
ATOM   1591  H   LEU A 107      13.890 -11.674   1.432  1.00 98.96           H  
ATOM   1592  CA  LEU A 107      14.211 -10.163   2.927  1.00 98.96           C  
ATOM   1593  HA  LEU A 107      14.950 -10.240   3.724  1.00 98.96           H  
ATOM   1594  C   LEU A 107      12.951  -9.543   3.536  1.00 98.96           C  
ATOM   1595  CB  LEU A 107      14.782  -9.286   1.807  1.00 98.96           C  
ATOM   1596  HB2 LEU A 107      15.631  -9.798   1.355  1.00 98.96           H  
ATOM   1597  HB3 LEU A 107      14.021  -9.155   1.037  1.00 98.96           H  
ATOM   1598  O   LEU A 107      13.041  -8.930   4.595  1.00 98.96           O  
ATOM   1599  CG  LEU A 107      15.236  -7.901   2.306  1.00 98.96           C  
ATOM   1600  HG  LEU A 107      14.430  -7.377   2.821  1.00 98.96           H  
ATOM   1601  CD1 LEU A 107      16.381  -7.986   3.301  1.00 98.96           C  
ATOM   1602 HD11 LEU A 107      16.006  -8.294   4.277  1.00 98.96           H  
ATOM   1603 HD12 LEU A 107      16.859  -7.010   3.382  1.00 98.96           H  
ATOM   1604 HD13 LEU A 107      17.121  -8.705   2.949  1.00 98.96           H  
ATOM   1605  CD2 LEU A 107      15.675  -7.069   1.108  1.00 98.96           C  
ATOM   1606 HD21 LEU A 107      15.987  -6.079   1.439  1.00 98.96           H  
ATOM   1607 HD22 LEU A 107      14.841  -6.953   0.415  1.00 98.96           H  
ATOM   1608 HD23 LEU A 107      16.505  -7.566   0.605  1.00 98.96           H  
ATOM   1609  N   ALA A 108      11.783  -9.743   2.920  1.00 98.94           N  
ATOM   1610  H   ALA A 108      11.776 -10.229   2.034  1.00 98.94           H  
ATOM   1611  CA  ALA A 108      10.510  -9.302   3.485  1.00 98.94           C  
ATOM   1612  HA  ALA A 108      10.530  -8.217   3.590  1.00 98.94           H  
ATOM   1613  C   ALA A 108      10.289  -9.887   4.891  1.00 98.94           C  
ATOM   1614  CB  ALA A 108       9.377  -9.676   2.523  1.00 98.94           C  
ATOM   1615  HB1 ALA A 108       9.247 -10.757   2.478  1.00 98.94           H  
ATOM   1616  HB2 ALA A 108       8.446  -9.233   2.877  1.00 98.94           H  
ATOM   1617  HB3 ALA A 108       9.588  -9.300   1.522  1.00 98.94           H  
ATOM   1618  O   ALA A 108       9.935  -9.153   5.814  1.00 98.94           O  
ATOM   1619  N   ARG A 109      10.582 -11.180   5.091  1.00 98.88           N  
ATOM   1620  H   ARG A 109      10.838 -11.744   4.294  1.00 98.88           H  
ATOM   1621  CA  ARG A 109      10.497 -11.814   6.414  1.00 98.88           C  
ATOM   1622  HA  ARG A 109       9.502 -11.618   6.815  1.00 98.88           H  
ATOM   1623  C   ARG A 109      11.479 -11.208   7.419  1.00 98.88           C  
ATOM   1624  CB  ARG A 109      10.681 -13.333   6.275  1.00 98.88           C  
ATOM   1625  HB2 ARG A 109      11.710 -13.567   6.002  1.00 98.88           H  
ATOM   1626  HB3 ARG A 109      10.022 -13.711   5.494  1.00 98.88           H  
ATOM   1627  O   ARG A 109      11.092 -10.954   8.557  1.00 98.88           O  
ATOM   1628  CG  ARG A 109      10.330 -14.017   7.601  1.00 98.88           C  
ATOM   1629  HG2 ARG A 109      11.048 -13.716   8.364  1.00 98.88           H  
ATOM   1630  HG3 ARG A 109       9.332 -13.707   7.908  1.00 98.88           H  
ATOM   1631  CD  ARG A 109      10.354 -15.539   7.487  1.00 98.88           C  
ATOM   1632  HD2 ARG A 109       9.690 -15.851   6.681  1.00 98.88           H  
ATOM   1633  HD3 ARG A 109      11.369 -15.860   7.252  1.00 98.88           H  
ATOM   1634  NE  ARG A 109       9.924 -16.152   8.755  1.00 98.88           N  
ATOM   1635  HE  ARG A 109       9.903 -15.547   9.563  1.00 98.88           H  
ATOM   1636  NH1 ARG A 109       9.762 -18.335   8.027  1.00 98.88           N  
ATOM   1637 HH11 ARG A 109      10.219 -18.125   7.151  1.00 98.88           H  
ATOM   1638 HH12 ARG A 109       9.630 -19.295   8.312  1.00 98.88           H  
ATOM   1639  NH2 ARG A 109       9.247 -17.875  10.089  1.00 98.88           N  
ATOM   1640 HH21 ARG A 109       9.047 -17.267  10.870  1.00 98.88           H  
ATOM   1641 HH22 ARG A 109       9.103 -18.874  10.139  1.00 98.88           H  
ATOM   1642  CZ  ARG A 109       9.648 -17.430   8.938  1.00 98.88           C  
ATOM   1643  N   LEU A 110      12.713 -10.916   7.008  1.00 98.59           N  
ATOM   1644  H   LEU A 110      12.984 -11.190   6.074  1.00 98.59           H  
ATOM   1645  CA  LEU A 110      13.687 -10.251   7.880  1.00 98.59           C  
ATOM   1646  HA  LEU A 110      13.769 -10.820   8.806  1.00 98.59           H  
ATOM   1647  C   LEU A 110      13.244  -8.836   8.276  1.00 98.59           C  
ATOM   1648  CB  LEU A 110      15.059 -10.194   7.201  1.00 98.59           C  
ATOM   1649  HB2 LEU A 110      15.711  -9.559   7.801  1.00 98.59           H  
ATOM   1650  HB3 LEU A 110      14.943  -9.721   6.225  1.00 98.59           H  
ATOM   1651  O   LEU A 110      13.433  -8.452   9.427  1.00 98.59           O  
ATOM   1652  CG  LEU A 110      15.752 -11.552   7.028  1.00 98.59           C  
ATOM   1653  HG  LEU A 110      15.099 -12.256   6.512  1.00 98.59           H  
ATOM   1654  CD1 LEU A 110      16.997 -11.317   6.182  1.00 98.59           C  
ATOM   1655 HD11 LEU A 110      17.623 -10.572   6.673  1.00 98.59           H  
ATOM   1656 HD12 LEU A 110      17.547 -12.250   6.061  1.00 98.59           H  
ATOM   1657 HD13 LEU A 110      16.702 -10.926   5.208  1.00 98.59           H  
ATOM   1658  CD2 LEU A 110      16.186 -12.170   8.357  1.00 98.59           C  
ATOM   1659 HD21 LEU A 110      16.842 -11.488   8.897  1.00 98.59           H  
ATOM   1660 HD22 LEU A 110      15.315 -12.398   8.970  1.00 98.59           H  
ATOM   1661 HD23 LEU A 110      16.719 -13.103   8.171  1.00 98.59           H  
ATOM   1662  N   VAL A 111      12.628  -8.073   7.366  1.00 98.11           N  
ATOM   1663  H   VAL A 111      12.529  -8.432   6.426  1.00 98.11           H  
ATOM   1664  CA  VAL A 111      12.066  -6.747   7.682  1.00 98.11           C  
ATOM   1665  HA  VAL A 111      12.860  -6.127   8.099  1.00 98.11           H  
ATOM   1666  C   VAL A 111      10.990  -6.860   8.765  1.00 98.11           C  
ATOM   1667  CB  VAL A 111      11.533  -6.040   6.418  1.00 98.11           C  
ATOM   1668  HB  VAL A 111      10.870  -6.711   5.872  1.00 98.11           H  
ATOM   1669  O   VAL A 111      11.064  -6.129   9.752  1.00 98.11           O  
ATOM   1670  CG1 VAL A 111      10.760  -4.753   6.732  1.00 98.11           C  
ATOM   1671 HG11 VAL A 111       9.850  -4.979   7.288  1.00 98.11           H  
ATOM   1672 HG12 VAL A 111      11.376  -4.074   7.321  1.00 98.11           H  
ATOM   1673 HG13 VAL A 111      10.466  -4.262   5.805  1.00 98.11           H  
ATOM   1674  CG2 VAL A 111      12.700  -5.645   5.505  1.00 98.11           C  
ATOM   1675 HG21 VAL A 111      13.368  -4.970   6.041  1.00 98.11           H  
ATOM   1676 HG22 VAL A 111      12.318  -5.152   4.611  1.00 98.11           H  
ATOM   1677 HG23 VAL A 111      13.266  -6.526   5.202  1.00 98.11           H  
ATOM   1678  N   LEU A 112      10.065  -7.821   8.631  1.00 97.23           N  
ATOM   1679  H   LEU A 112      10.087  -8.381   7.791  1.00 97.23           H  
ATOM   1680  CA  LEU A 112       9.020  -8.109   9.627  1.00 97.23           C  
ATOM   1681  HA  LEU A 112       8.396  -7.223   9.743  1.00 97.23           H  
ATOM   1682  C   LEU A 112       9.607  -8.442  11.007  1.00 97.23           C  
ATOM   1683  CB  LEU A 112       8.149  -9.270   9.091  1.00 97.23           C  
ATOM   1684  HB2 LEU A 112       7.757  -8.951   8.125  1.00 97.23           H  
ATOM   1685  HB3 LEU A 112       8.772 -10.144   8.903  1.00 97.23           H  
ATOM   1686  O   LEU A 112       9.056  -8.034  12.027  1.00 97.23           O  
ATOM   1687  CG  LEU A 112       6.949  -9.706   9.957  1.00 97.23           C  
ATOM   1688  HG  LEU A 112       6.468  -8.830  10.393  1.00 97.23           H  
ATOM   1689  CD1 LEU A 112       5.929 -10.438   9.082  1.00 97.23           C  
ATOM   1690 HD11 LEU A 112       6.395 -11.305   8.615  1.00 97.23           H  
ATOM   1691 HD12 LEU A 112       5.562  -9.776   8.298  1.00 97.23           H  
ATOM   1692 HD13 LEU A 112       5.074 -10.758   9.678  1.00 97.23           H  
ATOM   1693  CD2 LEU A 112       7.313 -10.715  11.056  1.00 97.23           C  
ATOM   1694 HD21 LEU A 112       7.830 -11.571  10.620  1.00 97.23           H  
ATOM   1695 HD22 LEU A 112       7.945 -10.259  11.817  1.00 97.23           H  
ATOM   1696 HD23 LEU A 112       6.406 -11.061  11.552  1.00 97.23           H  
ATOM   1697  N   GLN A 113      10.691  -9.220  11.040  1.00 95.51           N  
ATOM   1698  H   GLN A 113      11.063  -9.538  10.156  1.00 95.51           H  
ATOM   1699  CA  GLN A 113      11.255  -9.788  12.270  1.00 95.51           C  
ATOM   1700  HA  GLN A 113      10.450  -9.989  12.977  1.00 95.51           H  
ATOM   1701  C   GLN A 113      12.249  -8.869  12.988  1.00 95.51           C  
ATOM   1702  CB  GLN A 113      11.950 -11.113  11.923  1.00 95.51           C  
ATOM   1703  HB2 GLN A 113      12.541 -11.444  12.777  1.00 95.51           H  
ATOM   1704  HB3 GLN A 113      12.627 -10.951  11.084  1.00 95.51           H  
ATOM   1705  O   GLN A 113      12.368  -8.940  14.210  1.00 95.51           O  
ATOM   1706  CG  GLN A 113      10.942 -12.218  11.578  1.00 95.51           C  
ATOM   1707  HG2 GLN A 113      10.342 -12.428  12.464  1.00 95.51           H  
ATOM   1708  HG3 GLN A 113      10.268 -11.884  10.790  1.00 95.51           H  
ATOM   1709  CD  GLN A 113      11.617 -13.503  11.110  1.00 95.51           C  
ATOM   1710  NE2 GLN A 113      11.029 -14.652  11.371  1.00 95.51           N  
ATOM   1711 HE21 GLN A 113      11.616 -15.449  11.170  1.00 95.51           H  
ATOM   1712 HE22 GLN A 113      10.257 -14.666  12.022  1.00 95.51           H  
ATOM   1713  OE1 GLN A 113      12.669 -13.529  10.501  1.00 95.51           O  
ATOM   1714  N   HIS A 114      12.991  -8.048  12.245  1.00 93.63           N  
ATOM   1715  H   HIS A 114      12.865  -8.077  11.243  1.00 93.63           H  
ATOM   1716  CA  HIS A 114      14.170  -7.341  12.757  1.00 93.63           C  
ATOM   1717  HA  HIS A 114      14.257  -7.523  13.829  1.00 93.63           H  
ATOM   1718  C   HIS A 114      14.088  -5.821  12.619  1.00 93.63           C  
ATOM   1719  CB  HIS A 114      15.430  -7.912  12.095  1.00 93.63           C  
ATOM   1720  HB2 HIS A 114      15.352  -7.800  11.014  1.00 93.63           H  
ATOM   1721  HB3 HIS A 114      16.306  -7.357  12.431  1.00 93.63           H  
ATOM   1722  O   HIS A 114      15.072  -5.128  12.876  1.00 93.63           O  
ATOM   1723  CG  HIS A 114      15.655  -9.362  12.412  1.00 93.63           C  
ATOM   1724  CD2 HIS A 114      15.659 -10.401  11.524  1.00 93.63           C  
ATOM   1725  HD2 HIS A 114      15.493 -10.319  10.460  1.00 93.63           H  
ATOM   1726  ND1 HIS A 114      15.886  -9.887  13.659  1.00 93.63           N  
ATOM   1727  HD1 HIS A 114      15.892  -9.368  14.526  1.00 93.63           H  
ATOM   1728  CE1 HIS A 114      16.034 -11.214  13.526  1.00 93.63           C  
ATOM   1729  HE1 HIS A 114      16.213 -11.903  14.339  1.00 93.63           H  
ATOM   1730  NE2 HIS A 114      15.909 -11.576  12.241  1.00 93.63           N  
ATOM   1731  N   THR A 115      12.934  -5.278  12.232  1.00 91.52           N  
ATOM   1732  H   THR A 115      12.143  -5.877  12.040  1.00 91.52           H  
ATOM   1733  CA  THR A 115      12.724  -3.830  12.174  1.00 91.52           C  
ATOM   1734  HA  THR A 115      13.498  -3.351  12.772  1.00 91.52           H  
ATOM   1735  C   THR A 115      11.374  -3.451  12.783  1.00 91.52           C  
ATOM   1736  CB  THR A 115      12.853  -3.277  10.743  1.00 91.52           C  
ATOM   1737  HB  THR A 115      13.030  -2.204  10.819  1.00 91.52           H  
ATOM   1738  O   THR A 115      10.452  -4.262  12.785  1.00 91.52           O  
ATOM   1739  CG2 THR A 115      14.007  -3.862   9.933  1.00 91.52           C  
ATOM   1740 HG21 THR A 115      13.855  -4.930   9.773  1.00 91.52           H  
ATOM   1741 HG22 THR A 115      14.060  -3.366   8.964  1.00 91.52           H  
ATOM   1742 HG23 THR A 115      14.945  -3.705  10.466  1.00 91.52           H  
ATOM   1743  OG1 THR A 115      11.674  -3.441  10.001  1.00 91.52           O  
ATOM   1744  HG1 THR A 115      11.415  -4.365  10.008  1.00 91.52           H  
ATOM   1745  N   PRO A 116      11.209  -2.205  13.260  1.00 90.14           N  
ATOM   1746  CA  PRO A 116       9.897  -1.674  13.625  1.00 90.14           C  
ATOM   1747  HA  PRO A 116       9.318  -2.428  14.158  1.00 90.14           H  
ATOM   1748  C   PRO A 116       9.082  -1.228  12.394  1.00 90.14           C  
ATOM   1749  CB  PRO A 116      10.220  -0.514  14.571  1.00 90.14           C  
ATOM   1750  HB2 PRO A 116      10.409  -0.904  15.571  1.00 90.14           H  
ATOM   1751  HB3 PRO A 116       9.434   0.241  14.607  1.00 90.14           H  
ATOM   1752  O   PRO A 116       8.101  -0.504  12.545  1.00 90.14           O  
ATOM   1753  CG  PRO A 116      11.518   0.041  13.986  1.00 90.14           C  
ATOM   1754  HG2 PRO A 116      12.103   0.570  14.739  1.00 90.14           H  
ATOM   1755  HG3 PRO A 116      11.291   0.693  13.142  1.00 90.14           H  
ATOM   1756  CD  PRO A 116      12.246  -1.206  13.492  1.00 90.14           C  
ATOM   1757  HD2 PRO A 116      12.799  -0.975  12.581  1.00 90.14           H  
ATOM   1758  HD3 PRO A 116      12.926  -1.564  14.265  1.00 90.14           H  
ATOM   1759  N   HIS A 117       9.519  -1.572  11.177  1.00 93.48           N  
ATOM   1760  H   HIS A 117      10.222  -2.293  11.102  1.00 93.48           H  
ATOM   1761  CA  HIS A 117       8.966  -1.097   9.914  1.00 93.48           C  
ATOM   1762  HA  HIS A 117       8.196  -0.352  10.116  1.00 93.48           H  
ATOM   1763  C   HIS A 117       8.311  -2.230   9.130  1.00 93.48           C  
ATOM   1764  CB  HIS A 117      10.062  -0.411   9.086  1.00 93.48           C  
ATOM   1765  HB2 HIS A 117       9.638  -0.076   8.140  1.00 93.48           H  
ATOM   1766  HB3 HIS A 117      10.850  -1.131   8.864  1.00 93.48           H  
ATOM   1767  O   HIS A 117       8.667  -3.394   9.271  1.00 93.48           O  
ATOM   1768  CG  HIS A 117      10.660   0.783   9.781  1.00 93.48           C  
ATOM   1769  CD2 HIS A 117      11.985   1.102   9.884  1.00 93.48           C  
ATOM   1770  HD2 HIS A 117      12.803   0.525   9.478  1.00 93.48           H  
ATOM   1771  ND1 HIS A 117       9.953   1.754  10.449  1.00 93.48           N  
ATOM   1772  HD1 HIS A 117       8.947   1.781  10.530  1.00 93.48           H  
ATOM   1773  CE1 HIS A 117      10.831   2.634  10.952  1.00 93.48           C  
ATOM   1774  HE1 HIS A 117      10.560   3.496  11.544  1.00 93.48           H  
ATOM   1775  NE2 HIS A 117      12.087   2.305  10.604  1.00 93.48           N  
ATOM   1776  N   ILE A 118       7.373  -1.866   8.256  1.00 96.99           N  
ATOM   1777  H   ILE A 118       7.087  -0.897   8.236  1.00 96.99           H  
ATOM   1778  CA  ILE A 118       6.726  -2.821   7.350  1.00 96.99           C  
ATOM   1779  HA  ILE A 118       6.769  -3.821   7.781  1.00 96.99           H  
ATOM   1780  C   ILE A 118       7.456  -2.905   6.022  1.00 96.99           C  
ATOM   1781  CB  ILE A 118       5.245  -2.455   7.165  1.00 96.99           C  
ATOM   1782  HB  ILE A 118       5.169  -1.377   7.022  1.00 96.99           H  
ATOM   1783  O   ILE A 118       7.657  -3.999   5.514  1.00 96.99           O  
ATOM   1784  CG1 ILE A 118       4.525  -2.832   8.472  1.00 96.99           C  
ATOM   1785 HG12 ILE A 118       5.043  -2.378   9.317  1.00 96.99           H  
ATOM   1786 HG13 ILE A 118       4.538  -3.911   8.628  1.00 96.99           H  
ATOM   1787  CG2 ILE A 118       4.619  -3.129   5.929  1.00 96.99           C  
ATOM   1788 HG21 ILE A 118       4.849  -4.194   5.933  1.00 96.99           H  
ATOM   1789 HG22 ILE A 118       5.019  -2.693   5.013  1.00 96.99           H  
ATOM   1790 HG23 ILE A 118       3.538  -2.989   5.919  1.00 96.99           H  
ATOM   1791  CD1 ILE A 118       3.091  -2.343   8.506  1.00 96.99           C  
ATOM   1792 HD11 ILE A 118       2.430  -2.993   7.933  1.00 96.99           H  
ATOM   1793 HD12 ILE A 118       3.058  -1.335   8.093  1.00 96.99           H  
ATOM   1794 HD13 ILE A 118       2.788  -2.327   9.554  1.00 96.99           H  
ATOM   1795  N   MET A 119       7.832  -1.766   5.434  1.00 98.44           N  
ATOM   1796  H   MET A 119       7.669  -0.888   5.905  1.00 98.44           H  
ATOM   1797  CA  MET A 119       8.355  -1.730   4.073  1.00 98.44           C  
ATOM   1798  HA  MET A 119       8.528  -2.753   3.741  1.00 98.44           H  
ATOM   1799  C   MET A 119       9.686  -0.993   3.995  1.00 98.44           C  
ATOM   1800  CB  MET A 119       7.304  -1.142   3.128  1.00 98.44           C  
ATOM   1801  HB2 MET A 119       6.359  -1.659   3.296  1.00 98.44           H  
ATOM   1802  HB3 MET A 119       7.161  -0.084   3.347  1.00 98.44           H  
ATOM   1803  O   MET A 119       9.771   0.175   4.379  1.00 98.44           O  
ATOM   1804  CG  MET A 119       7.715  -1.324   1.661  1.00 98.44           C  
ATOM   1805  HG2 MET A 119       8.670  -0.826   1.498  1.00 98.44           H  
ATOM   1806  HG3 MET A 119       7.858  -2.387   1.466  1.00 98.44           H  
ATOM   1807  SD  MET A 119       6.541  -0.675   0.440  1.00 98.44           S  
ATOM   1808  CE  MET A 119       5.067  -1.609   0.893  1.00 98.44           C  
ATOM   1809  HE1 MET A 119       5.362  -2.630   1.137  1.00 98.44           H  
ATOM   1810  HE2 MET A 119       4.594  -1.155   1.764  1.00 98.44           H  
ATOM   1811  HE3 MET A 119       4.364  -1.608   0.060  1.00 98.44           H  
ATOM   1812  N   LEU A 120      10.698  -1.666   3.444  1.00 98.44           N  
ATOM   1813  H   LEU A 120      10.528  -2.620   3.158  1.00 98.44           H  
ATOM   1814  CA  LEU A 120      11.979  -1.069   3.062  1.00 98.44           C  
ATOM   1815  HA  LEU A 120      11.963  -0.008   3.314  1.00 98.44           H  
ATOM   1816  C   LEU A 120      12.187  -1.176   1.547  1.00 98.44           C  
ATOM   1817  CB  LEU A 120      13.149  -1.719   3.822  1.00 98.44           C  
ATOM   1818  HB2 LEU A 120      14.070  -1.263   3.460  1.00 98.44           H  
ATOM   1819  HB3 LEU A 120      13.183  -2.778   3.565  1.00 98.44           H  
ATOM   1820  O   LEU A 120      11.836  -2.183   0.937  1.00 98.44           O  
ATOM   1821  CG  LEU A 120      13.128  -1.590   5.356  1.00 98.44           C  
ATOM   1822  HG  LEU A 120      12.304  -2.179   5.760  1.00 98.44           H  
ATOM   1823  CD1 LEU A 120      14.444  -2.131   5.916  1.00 98.44           C  
ATOM   1824 HD11 LEU A 120      15.276  -1.504   5.596  1.00 98.44           H  
ATOM   1825 HD12 LEU A 120      14.614  -3.148   5.560  1.00 98.44           H  
ATOM   1826 HD13 LEU A 120      14.404  -2.145   7.005  1.00 98.44           H  
ATOM   1827  CD2 LEU A 120      12.993  -0.146   5.845  1.00 98.44           C  
ATOM   1828 HD21 LEU A 120      13.138  -0.109   6.925  1.00 98.44           H  
ATOM   1829 HD22 LEU A 120      13.729   0.492   5.355  1.00 98.44           H  
ATOM   1830 HD23 LEU A 120      11.985   0.210   5.632  1.00 98.44           H  
ATOM   1831  N   GLY A 121      12.790  -0.164   0.930  1.00 98.66           N  
ATOM   1832  H   GLY A 121      12.997   0.671   1.459  1.00 98.66           H  
ATOM   1833  CA  GLY A 121      13.037  -0.152  -0.508  1.00 98.66           C  
ATOM   1834  HA2 GLY A 121      12.318   0.508  -0.994  1.00 98.66           H  
ATOM   1835  HA3 GLY A 121      12.879  -1.156  -0.903  1.00 98.66           H  
ATOM   1836  C   GLY A 121      14.442   0.276  -0.914  1.00 98.66           C  
ATOM   1837  O   GLY A 121      15.150   0.967  -0.178  1.00 98.66           O  
ATOM   1838  N   GLY A 122      14.817  -0.121  -2.129  1.00 98.05           N  
ATOM   1839  H   GLY A 122      14.221  -0.777  -2.613  1.00 98.05           H  
ATOM   1840  CA  GLY A 122      16.026   0.334  -2.812  1.00 98.05           C  
ATOM   1841  HA2 GLY A 122      16.035  -0.056  -3.830  1.00 98.05           H  
ATOM   1842  HA3 GLY A 122      16.007   1.422  -2.867  1.00 98.05           H  
ATOM   1843  C   GLY A 122      17.322  -0.103  -2.130  1.00 98.05           C  
ATOM   1844  O   GLY A 122      17.381  -1.128  -1.453  1.00 98.05           O  
ATOM   1845  N   GLU A 123      18.375   0.700  -2.296  1.00 97.21           N  
ATOM   1846  H   GLU A 123      18.271   1.522  -2.875  1.00 97.21           H  
ATOM   1847  CA  GLU A 123      19.725   0.368  -1.824  1.00 97.21           C  
ATOM   1848  HA  GLU A 123      20.069  -0.527  -2.341  1.00 97.21           H  
ATOM   1849  C   GLU A 123      19.775   0.089  -0.313  1.00 97.21           C  
ATOM   1850  CB  GLU A 123      20.662   1.533  -2.167  1.00 97.21           C  
ATOM   1851  HB2 GLU A 123      20.469   2.351  -1.473  1.00 97.21           H  
ATOM   1852  HB3 GLU A 123      20.451   1.885  -3.177  1.00 97.21           H  
ATOM   1853  O   GLU A 123      20.475  -0.818   0.126  1.00 97.21           O  
ATOM   1854  CG  GLU A 123      22.141   1.128  -2.096  1.00 97.21           C  
ATOM   1855  HG2 GLU A 123      22.303   0.497  -1.223  1.00 97.21           H  
ATOM   1856  HG3 GLU A 123      22.395   0.544  -2.981  1.00 97.21           H  
ATOM   1857  CD  GLU A 123      23.066   2.344  -1.990  1.00 97.21           C  
ATOM   1858  OE1 GLU A 123      24.045   2.228  -1.215  1.00 97.21           O  
ATOM   1859  OE2 GLU A 123      22.727   3.410  -2.547  1.00 97.21           O  
ATOM   1860  N   ALA A 124      18.998   0.814   0.497  1.00 96.30           N  
ATOM   1861  H   ALA A 124      18.382   1.506   0.095  1.00 96.30           H  
ATOM   1862  CA  ALA A 124      18.964   0.589   1.940  1.00 96.30           C  
ATOM   1863  HA  ALA A 124      19.984   0.630   2.321  1.00 96.30           H  
ATOM   1864  C   ALA A 124      18.398  -0.797   2.304  1.00 96.30           C  
ATOM   1865  CB  ALA A 124      18.169   1.720   2.588  1.00 96.30           C  
ATOM   1866  HB1 ALA A 124      17.137   1.694   2.238  1.00 96.30           H  
ATOM   1867  HB2 ALA A 124      18.185   1.593   3.670  1.00 96.30           H  
ATOM   1868  HB3 ALA A 124      18.613   2.684   2.339  1.00 96.30           H  
ATOM   1869  O   ALA A 124      18.913  -1.444   3.218  1.00 96.30           O  
ATOM   1870  N   ALA A 125      17.403  -1.291   1.558  1.00 98.38           N  
ATOM   1871  H   ALA A 125      17.067  -0.752   0.773  1.00 98.38           H  
ATOM   1872  CA  ALA A 125      16.898  -2.654   1.716  1.00 98.38           C  
ATOM   1873  HA  ALA A 125      16.676  -2.822   2.770  1.00 98.38           H  
ATOM   1874  C   ALA A 125      17.945  -3.700   1.291  1.00 98.38           C  
ATOM   1875  CB  ALA A 125      15.592  -2.794   0.927  1.00 98.38           C  
ATOM   1876  HB1 ALA A 125      15.779  -2.685  -0.141  1.00 98.38           H  
ATOM   1877  HB2 ALA A 125      15.152  -3.773   1.115  1.00 98.38           H  
ATOM   1878  HB3 ALA A 125      14.887  -2.026   1.246  1.00 98.38           H  
ATOM   1879  O   ALA A 125      18.123  -4.706   1.975  1.00 98.38           O  
ATOM   1880  N   GLU A 126      18.703  -3.449   0.219  1.00 98.61           N  
ATOM   1881  H   GLU A 126      18.509  -2.624  -0.330  1.00 98.61           H  
ATOM   1882  CA  GLU A 126      19.797  -4.341  -0.197  1.00 98.61           C  
ATOM   1883  HA  GLU A 126      19.411  -5.359  -0.253  1.00 98.61           H  
ATOM   1884  C   GLU A 126      20.948  -4.362   0.821  1.00 98.61           C  
ATOM   1885  CB  GLU A 126      20.327  -3.967  -1.589  1.00 98.61           C  
ATOM   1886  HB2 GLU A 126      21.096  -4.691  -1.859  1.00 98.61           H  
ATOM   1887  HB3 GLU A 126      20.780  -2.976  -1.561  1.00 98.61           H  
ATOM   1888  O   GLU A 126      21.458  -5.432   1.155  1.00 98.61           O  
ATOM   1889  CG  GLU A 126      19.230  -3.995  -2.659  1.00 98.61           C  
ATOM   1890  HG2 GLU A 126      18.606  -4.874  -2.496  1.00 98.61           H  
ATOM   1891  HG3 GLU A 126      18.596  -3.115  -2.551  1.00 98.61           H  
ATOM   1892  CD  GLU A 126      19.791  -4.035  -4.083  1.00 98.61           C  
ATOM   1893  OE1 GLU A 126      19.208  -4.788  -4.894  1.00 98.61           O  
ATOM   1894  OE2 GLU A 126      20.789  -3.347  -4.393  1.00 98.61           O  
ATOM   1895  N   ARG A 127      21.318  -3.208   1.397  1.00 98.15           N  
ATOM   1896  H   ARG A 127      20.896  -2.357   1.053  1.00 98.15           H  
ATOM   1897  CA  ARG A 127      22.289  -3.140   2.505  1.00 98.15           C  
ATOM   1898  HA  ARG A 127      23.209  -3.633   2.193  1.00 98.15           H  
ATOM   1899  C   ARG A 127      21.795  -3.908   3.730  1.00 98.15           C  
ATOM   1900  CB  ARG A 127      22.601  -1.682   2.885  1.00 98.15           C  
ATOM   1901  HB2 ARG A 127      21.672  -1.151   3.090  1.00 98.15           H  
ATOM   1902  HB3 ARG A 127      23.193  -1.695   3.800  1.00 98.15           H  
ATOM   1903  O   ARG A 127      22.585  -4.601   4.370  1.00 98.15           O  
ATOM   1904  CG  ARG A 127      23.402  -0.923   1.812  1.00 98.15           C  
ATOM   1905  HG2 ARG A 127      24.219  -1.555   1.466  1.00 98.15           H  
ATOM   1906  HG3 ARG A 127      22.767  -0.697   0.956  1.00 98.15           H  
ATOM   1907  CD  ARG A 127      24.011   0.386   2.343  1.00 98.15           C  
ATOM   1908  HD2 ARG A 127      24.527   0.882   1.521  1.00 98.15           H  
ATOM   1909  HD3 ARG A 127      24.760   0.137   3.094  1.00 98.15           H  
ATOM   1910  NE  ARG A 127      23.020   1.303   2.954  1.00 98.15           N  
ATOM   1911  HE  ARG A 127      22.785   1.164   3.926  1.00 98.15           H  
ATOM   1912  NH1 ARG A 127      22.623   2.668   1.131  1.00 98.15           N  
ATOM   1913 HH11 ARG A 127      23.267   2.179   0.526  1.00 98.15           H  
ATOM   1914 HH12 ARG A 127      22.209   3.499   0.733  1.00 98.15           H  
ATOM   1915  NH2 ARG A 127      21.718   3.170   3.098  1.00 98.15           N  
ATOM   1916 HH21 ARG A 127      21.689   3.157   4.108  1.00 98.15           H  
ATOM   1917 HH22 ARG A 127      21.434   4.064   2.724  1.00 98.15           H  
ATOM   1918  CZ  ARG A 127      22.458   2.360   2.389  1.00 98.15           C  
ATOM   1919  N   PHE A 128      20.500  -3.827   4.041  1.00 97.91           N  
ATOM   1920  H   PHE A 128      19.916  -3.207   3.499  1.00 97.91           H  
ATOM   1921  CA  PHE A 128      19.886  -4.603   5.120  1.00 97.91           C  
ATOM   1922  HA  PHE A 128      20.445  -4.419   6.038  1.00 97.91           H  
ATOM   1923  C   PHE A 128      19.948  -6.115   4.849  1.00 97.91           C  
ATOM   1924  CB  PHE A 128      18.448  -4.114   5.336  1.00 97.91           C  
ATOM   1925  HB2 PHE A 128      17.857  -4.304   4.440  1.00 97.91           H  
ATOM   1926  HB3 PHE A 128      18.462  -3.036   5.493  1.00 97.91           H  
ATOM   1927  O   PHE A 128      20.243  -6.881   5.768  1.00 97.91           O  
ATOM   1928  CG  PHE A 128      17.756  -4.757   6.518  1.00 97.91           C  
ATOM   1929  CD1 PHE A 128      16.888  -5.845   6.324  1.00 97.91           C  
ATOM   1930  HD1 PHE A 128      16.703  -6.220   5.328  1.00 97.91           H  
ATOM   1931  CD2 PHE A 128      17.962  -4.251   7.814  1.00 97.91           C  
ATOM   1932  HD2 PHE A 128      18.615  -3.406   7.970  1.00 97.91           H  
ATOM   1933  CE1 PHE A 128      16.234  -6.438   7.415  1.00 97.91           C  
ATOM   1934  HE1 PHE A 128      15.558  -7.265   7.261  1.00 97.91           H  
ATOM   1935  CE2 PHE A 128      17.287  -4.827   8.905  1.00 97.91           C  
ATOM   1936  HE2 PHE A 128      17.417  -4.430   9.901  1.00 97.91           H  
ATOM   1937  CZ  PHE A 128      16.436  -5.926   8.705  1.00 97.91           C  
ATOM   1938  HZ  PHE A 128      15.918  -6.365   9.545  1.00 97.91           H  
ATOM   1939  N   ALA A 129      19.760  -6.538   3.593  1.00 98.72           N  
ATOM   1940  H   ALA A 129      19.478  -5.861   2.899  1.00 98.72           H  
ATOM   1941  CA  ALA A 129      19.915  -7.929   3.168  1.00 98.72           C  
ATOM   1942  HA  ALA A 129      19.238  -8.545   3.759  1.00 98.72           H  
ATOM   1943  C   ALA A 129      21.340  -8.446   3.414  1.00 98.72           C  
ATOM   1944  CB  ALA A 129      19.524  -8.041   1.685  1.00 98.72           C  
ATOM   1945  HB1 ALA A 129      18.608  -7.481   1.494  1.00 98.72           H  
ATOM   1946  HB2 ALA A 129      19.361  -9.085   1.416  1.00 98.72           H  
ATOM   1947  HB3 ALA A 129      20.313  -7.644   1.046  1.00 98.72           H  
ATOM   1948  O   ALA A 129      21.515  -9.496   4.034  1.00 98.72           O  
ATOM   1949  N   VAL A 130      22.355  -7.674   3.007  1.00 98.46           N  
ATOM   1950  H   VAL A 130      22.129  -6.841   2.482  1.00 98.46           H  
ATOM   1951  CA  VAL A 130      23.773  -8.002   3.237  1.00 98.46           C  
ATOM   1952  HA  VAL A 130      23.978  -8.982   2.804  1.00 98.46           H  
ATOM   1953  C   VAL A 130      24.082  -8.096   4.732  1.00 98.46           C  
ATOM   1954  CB  VAL A 130      24.696  -6.969   2.559  1.00 98.46           C  
ATOM   1955  HB  VAL A 130      24.424  -5.967   2.892  1.00 98.46           H  
ATOM   1956  O   VAL A 130      24.728  -9.049   5.162  1.00 98.46           O  
ATOM   1957  CG1 VAL A 130      26.180  -7.198   2.880  1.00 98.46           C  
ATOM   1958 HG11 VAL A 130      26.794  -6.500   2.312  1.00 98.46           H  
ATOM   1959 HG12 VAL A 130      26.463  -8.219   2.622  1.00 98.46           H  
ATOM   1960 HG13 VAL A 130      26.370  -7.031   3.940  1.00 98.46           H  
ATOM   1961  CG2 VAL A 130      24.553  -7.032   1.036  1.00 98.46           C  
ATOM   1962 HG21 VAL A 130      24.868  -8.010   0.672  1.00 98.46           H  
ATOM   1963 HG22 VAL A 130      23.515  -6.869   0.745  1.00 98.46           H  
ATOM   1964 HG23 VAL A 130      25.164  -6.258   0.571  1.00 98.46           H  
ATOM   1965  N   ALA A 131      23.582  -7.154   5.538  1.00 97.62           N  
ATOM   1966  H   ALA A 131      23.066  -6.389   5.125  1.00 97.62           H  
ATOM   1967  CA  ALA A 131      23.787  -7.147   6.988  1.00 97.62           C  
ATOM   1968  HA  ALA A 131      24.860  -7.144   7.182  1.00 97.62           H  
ATOM   1969  C   ALA A 131      23.209  -8.390   7.695  1.00 97.62           C  
ATOM   1970  CB  ALA A 131      23.191  -5.853   7.555  1.00 97.62           C  
ATOM   1971  HB1 ALA A 131      23.393  -5.800   8.625  1.00 97.62           H  
ATOM   1972  HB2 ALA A 131      23.641  -4.990   7.063  1.00 97.62           H  
ATOM   1973  HB3 ALA A 131      22.113  -5.838   7.397  1.00 97.62           H  
ATOM   1974  O   ALA A 131      23.713  -8.777   8.746  1.00 97.62           O  
ATOM   1975  N   HIS A 132      22.196  -9.033   7.106  1.00 98.14           N  
ATOM   1976  H   HIS A 132      21.820  -8.644   6.253  1.00 98.14           H  
ATOM   1977  CA  HIS A 132      21.577 -10.266   7.610  1.00 98.14           C  
ATOM   1978  HA  HIS A 132      21.890 -10.420   8.643  1.00 98.14           H  
ATOM   1979  C   HIS A 132      22.019 -11.526   6.847  1.00 98.14           C  
ATOM   1980  CB  HIS A 132      20.055 -10.100   7.619  1.00 98.14           C  
ATOM   1981  HB2 HIS A 132      19.729  -9.786   6.628  1.00 98.14           H  
ATOM   1982  HB3 HIS A 132      19.590 -11.057   7.854  1.00 98.14           H  
ATOM   1983  O   HIS A 132      21.427 -12.593   7.007  1.00 98.14           O  
ATOM   1984  CG  HIS A 132      19.587  -9.101   8.640  1.00 98.14           C  
ATOM   1985  CD2 HIS A 132      19.120  -9.370   9.899  1.00 98.14           C  
ATOM   1986  HD2 HIS A 132      18.980 -10.350  10.331  1.00 98.14           H  
ATOM   1987  ND1 HIS A 132      19.634  -7.736   8.503  1.00 98.14           N  
ATOM   1988  HD1 HIS A 132      19.873  -7.242   7.656  1.00 98.14           H  
ATOM   1989  CE1 HIS A 132      19.242  -7.196   9.668  1.00 98.14           C  
ATOM   1990  HE1 HIS A 132      19.204  -6.137   9.879  1.00 98.14           H  
ATOM   1991  NE2 HIS A 132      18.905  -8.151  10.546  1.00 98.14           N  
ATOM   1992  N   GLY A 133      23.060 -11.427   6.016  1.00 98.07           N  
ATOM   1993  H   GLY A 133      23.499 -10.525   5.896  1.00 98.07           H  
ATOM   1994  CA  GLY A 133      23.651 -12.574   5.330  1.00 98.07           C  
ATOM   1995  HA2 GLY A 133      24.605 -12.263   4.903  1.00 98.07           H  
ATOM   1996  HA3 GLY A 133      23.839 -13.368   6.053  1.00 98.07           H  
ATOM   1997  C   GLY A 133      22.804 -13.155   4.195  1.00 98.07           C  
ATOM   1998  O   GLY A 133      23.010 -14.313   3.826  1.00 98.07           O  
ATOM   1999  N   LEU A 134      21.861 -12.394   3.627  1.00 98.62           N  
ATOM   2000  H   LEU A 134      21.761 -11.437   3.934  1.00 98.62           H  
ATOM   2001  CA  LEU A 134      21.187 -12.815   2.399  1.00 98.62           C  
ATOM   2002  HA  LEU A 134      20.994 -13.884   2.491  1.00 98.62           H  
ATOM   2003  C   LEU A 134      22.094 -12.605   1.177  1.00 98.62           C  
ATOM   2004  CB  LEU A 134      19.843 -12.103   2.201  1.00 98.62           C  
ATOM   2005  HB2 LEU A 134      20.009 -11.028   2.277  1.00 98.62           H  
ATOM   2006  HB3 LEU A 134      19.501 -12.315   1.188  1.00 98.62           H  
ATOM   2007  O   LEU A 134      22.756 -11.569   1.069  1.00 98.62           O  
ATOM   2008  CG  LEU A 134      18.729 -12.504   3.179  1.00 98.62           C  
ATOM   2009  HG  LEU A 134      18.964 -12.114   4.169  1.00 98.62           H  
ATOM   2010  CD1 LEU A 134      17.422 -11.887   2.685  1.00 98.62           C  
ATOM   2011 HD11 LEU A 134      16.607 -12.156   3.356  1.00 98.62           H  
ATOM   2012 HD12 LEU A 134      17.181 -12.245   1.684  1.00 98.62           H  
ATOM   2013 HD13 LEU A 134      17.527 -10.802   2.661  1.00 98.62           H  
ATOM   2014  CD2 LEU A 134      18.496 -14.016   3.278  1.00 98.62           C  
ATOM   2015 HD21 LEU A 134      17.617 -14.206   3.893  1.00 98.62           H  
ATOM   2016 HD22 LEU A 134      19.351 -14.487   3.763  1.00 98.62           H  
ATOM   2017 HD23 LEU A 134      18.345 -14.437   2.284  1.00 98.62           H  
ATOM   2018  N   PRO A 135      22.115 -13.561   0.233  1.00 98.37           N  
ATOM   2019  CA  PRO A 135      22.946 -13.457  -0.953  1.00 98.37           C  
ATOM   2020  HA  PRO A 135      23.965 -13.203  -0.661  1.00 98.37           H  
ATOM   2021  C   PRO A 135      22.419 -12.382  -1.909  1.00 98.37           C  
ATOM   2022  CB  PRO A 135      22.949 -14.853  -1.582  1.00 98.37           C  
ATOM   2023  HB2 PRO A 135      23.763 -15.442  -1.159  1.00 98.37           H  
ATOM   2024  HB3 PRO A 135      23.031 -14.817  -2.668  1.00 98.37           H  
ATOM   2025  O   PRO A 135      21.231 -12.340  -2.248  1.00 98.37           O  
ATOM   2026  CG  PRO A 135      21.612 -15.443  -1.136  1.00 98.37           C  
ATOM   2027  HG2 PRO A 135      20.826 -15.110  -1.814  1.00 98.37           H  
ATOM   2028  HG3 PRO A 135      21.641 -16.531  -1.092  1.00 98.37           H  
ATOM   2029  CD  PRO A 135      21.387 -14.822   0.240  1.00 98.37           C  
ATOM   2030  HD2 PRO A 135      21.805 -15.474   1.007  1.00 98.37           H  
ATOM   2031  HD3 PRO A 135      20.322 -14.667   0.410  1.00 98.37           H  
ATOM   2032  N   LEU A 136      23.344 -11.549  -2.381  1.00 98.46           N  
ATOM   2033  H   LEU A 136      24.294 -11.663  -2.056  1.00 98.46           H  
ATOM   2034  CA  LEU A 136      23.152 -10.736  -3.573  1.00 98.46           C  
ATOM   2035  HA  LEU A 136      22.085 -10.570  -3.720  1.00 98.46           H  
ATOM   2036  C   LEU A 136      23.672 -11.494  -4.796  1.00 98.46           C  
ATOM   2037  CB  LEU A 136      23.837  -9.367  -3.430  1.00 98.46           C  
ATOM   2038  HB2 LEU A 136      24.912  -9.521  -3.342  1.00 98.46           H  
ATOM   2039  HB3 LEU A 136      23.664  -8.814  -4.353  1.00 98.46           H  
ATOM   2040  O   LEU A 136      24.595 -12.303  -4.696  1.00 98.46           O  
ATOM   2041  CG  LEU A 136      23.374  -8.500  -2.243  1.00 98.46           C  
ATOM   2042  HG  LEU A 136      23.767  -8.923  -1.319  1.00 98.46           H  
ATOM   2043  CD1 LEU A 136      23.939  -7.090  -2.419  1.00 98.46           C  
ATOM   2044 HD11 LEU A 136      23.617  -6.450  -1.597  1.00 98.46           H  
ATOM   2045 HD12 LEU A 136      25.028  -7.126  -2.436  1.00 98.46           H  
ATOM   2046 HD13 LEU A 136      23.581  -6.655  -3.353  1.00 98.46           H  
ATOM   2047  CD2 LEU A 136      21.856  -8.387  -2.112  1.00 98.46           C  
ATOM   2048 HD21 LEU A 136      21.425  -8.031  -3.048  1.00 98.46           H  
ATOM   2049 HD22 LEU A 136      21.609  -7.688  -1.313  1.00 98.46           H  
ATOM   2050 HD23 LEU A 136      21.436  -9.359  -1.852  1.00 98.46           H  
ATOM   2051  N   GLN A 137      23.085 -11.216  -5.949  1.00 98.45           N  
ATOM   2052  H   GLN A 137      22.330 -10.545  -5.946  1.00 98.45           H  
ATOM   2053  CA  GLN A 137      23.394 -11.845  -7.222  1.00 98.45           C  
ATOM   2054  HA  GLN A 137      24.289 -12.459  -7.123  1.00 98.45           H  
ATOM   2055  C   GLN A 137      23.682 -10.783  -8.280  1.00 98.45           C  
ATOM   2056  CB  GLN A 137      22.225 -12.744  -7.643  1.00 98.45           C  
ATOM   2057  HB2 GLN A 137      22.431 -13.126  -8.642  1.00 98.45           H  
ATOM   2058  HB3 GLN A 137      21.316 -12.143  -7.679  1.00 98.45           H  
ATOM   2059  O   GLN A 137      23.190  -9.654  -8.211  1.00 98.45           O  
ATOM   2060  CG  GLN A 137      21.969 -13.932  -6.707  1.00 98.45           C  
ATOM   2061  HG2 GLN A 137      21.039 -14.419  -7.000  1.00 98.45           H  
ATOM   2062  HG3 GLN A 137      21.850 -13.569  -5.686  1.00 98.45           H  
ATOM   2063  CD  GLN A 137      23.077 -14.978  -6.725  1.00 98.45           C  
ATOM   2064  NE2 GLN A 137      23.049 -15.941  -5.832  1.00 98.45           N  
ATOM   2065 HE21 GLN A 137      23.817 -16.596  -5.861  1.00 98.45           H  
ATOM   2066 HE22 GLN A 137      22.290 -16.037  -5.172  1.00 98.45           H  
ATOM   2067  OE1 GLN A 137      23.985 -14.975  -7.544  1.00 98.45           O  
ATOM   2068  N   SER A 138      24.484 -11.154  -9.274  1.00 97.36           N  
ATOM   2069  H   SER A 138      24.805 -12.111  -9.315  1.00 97.36           H  
ATOM   2070  CA  SER A 138      24.785 -10.285 -10.407  1.00 97.36           C  
ATOM   2071  HA  SER A 138      24.976  -9.287 -10.013  1.00 97.36           H  
ATOM   2072  C   SER A 138      23.599 -10.202 -11.384  1.00 97.36           C  
ATOM   2073  CB  SER A 138      26.063 -10.770 -11.095  1.00 97.36           C  
ATOM   2074  HB2 SER A 138      26.449  -9.981 -11.740  1.00 97.36           H  
ATOM   2075  HB3 SER A 138      26.820 -10.986 -10.342  1.00 97.36           H  
ATOM   2076  O   SER A 138      22.709 -11.061 -11.355  1.00 97.36           O  
ATOM   2077  OG  SER A 138      25.823 -11.922 -11.874  1.00 97.36           O  
ATOM   2078  HG  SER A 138      26.031 -11.653 -12.772  1.00 97.36           H  
ATOM   2079  N   PRO A 139      23.567  -9.212 -12.295  1.00 96.67           N  
ATOM   2080  CA  PRO A 139      22.519  -9.115 -13.313  1.00 96.67           C  
ATOM   2081  HA  PRO A 139      21.574  -8.891 -12.818  1.00 96.67           H  
ATOM   2082  C   PRO A 139      22.344 -10.389 -14.157  1.00 96.67           C  
ATOM   2083  CB  PRO A 139      22.927  -7.925 -14.187  1.00 96.67           C  
ATOM   2084  HB2 PRO A 139      22.058  -7.399 -14.583  1.00 96.67           H  
ATOM   2085  HB3 PRO A 139      23.573  -8.258 -14.999  1.00 96.67           H  
ATOM   2086  O   PRO A 139      21.226 -10.710 -14.559  1.00 96.67           O  
ATOM   2087  CG  PRO A 139      23.735  -7.046 -13.234  1.00 96.67           C  
ATOM   2088  HG2 PRO A 139      23.061  -6.466 -12.604  1.00 96.67           H  
ATOM   2089  HG3 PRO A 139      24.425  -6.394 -13.769  1.00 96.67           H  
ATOM   2090  CD  PRO A 139      24.474  -8.077 -12.387  1.00 96.67           C  
ATOM   2091  HD2 PRO A 139      25.387  -8.382 -12.900  1.00 96.67           H  
ATOM   2092  HD3 PRO A 139      24.706  -7.656 -11.409  1.00 96.67           H  
ATOM   2093  N   GLU A 140      23.419 -11.147 -14.395  1.00 96.63           N  
ATOM   2094  H   GLU A 140      24.316 -10.826 -14.059  1.00 96.63           H  
ATOM   2095  CA  GLU A 140      23.401 -12.392 -15.173  1.00 96.63           C  
ATOM   2096  HA  GLU A 140      22.956 -12.192 -16.147  1.00 96.63           H  
ATOM   2097  C   GLU A 140      22.568 -13.494 -14.509  1.00 96.63           C  
ATOM   2098  CB  GLU A 140      24.825 -12.940 -15.391  1.00 96.63           C  
ATOM   2099  HB2 GLU A 140      24.735 -13.875 -15.944  1.00 96.63           H  
ATOM   2100  HB3 GLU A 140      25.280 -13.181 -14.431  1.00 96.63           H  
ATOM   2101  O   GLU A 140      21.960 -14.299 -15.212  1.00 96.63           O  
ATOM   2102  CG  GLU A 140      25.761 -12.029 -16.203  1.00 96.63           C  
ATOM   2103  HG2 GLU A 140      25.256 -11.746 -17.126  1.00 96.63           H  
ATOM   2104  HG3 GLU A 140      26.644 -12.608 -16.474  1.00 96.63           H  
ATOM   2105  CD  GLU A 140      26.218 -10.775 -15.444  1.00 96.63           C  
ATOM   2106  OE1 GLU A 140      26.525  -9.769 -16.116  1.00 96.63           O  
ATOM   2107  OE2 GLU A 140      26.212 -10.809 -14.189  1.00 96.63           O  
ATOM   2108  N   TYR A 141      22.501 -13.528 -13.174  1.00 97.32           N  
ATOM   2109  H   TYR A 141      22.984 -12.815 -12.646  1.00 97.32           H  
ATOM   2110  CA  TYR A 141      21.666 -14.489 -12.452  1.00 97.32           C  
ATOM   2111  HA  TYR A 141      21.922 -15.501 -12.767  1.00 97.32           H  
ATOM   2112  C   TYR A 141      20.178 -14.268 -12.747  1.00 97.32           C  
ATOM   2113  CB  TYR A 141      21.936 -14.353 -10.953  1.00 97.32           C  
ATOM   2114  HB2 TYR A 141      22.977 -14.600 -10.746  1.00 97.32           H  
ATOM   2115  HB3 TYR A 141      21.775 -13.310 -10.681  1.00 97.32           H  
ATOM   2116  O   TYR A 141      19.438 -15.223 -12.990  1.00 97.32           O  
ATOM   2117  CG  TYR A 141      21.032 -15.210 -10.087  1.00 97.32           C  
ATOM   2118  CD1 TYR A 141      19.822 -14.674  -9.605  1.00 97.32           C  
ATOM   2119  HD1 TYR A 141      19.559 -13.648  -9.816  1.00 97.32           H  
ATOM   2120  CD2 TYR A 141      21.386 -16.538  -9.782  1.00 97.32           C  
ATOM   2121  HD2 TYR A 141      22.332 -16.931 -10.124  1.00 97.32           H  
ATOM   2122  CE1 TYR A 141      18.950 -15.475  -8.850  1.00 97.32           C  
ATOM   2123  HE1 TYR A 141      18.016 -15.077  -8.482  1.00 97.32           H  
ATOM   2124  CE2 TYR A 141      20.521 -17.340  -9.009  1.00 97.32           C  
ATOM   2125  HE2 TYR A 141      20.794 -18.353  -8.755  1.00 97.32           H  
ATOM   2126  OH  TYR A 141      18.423 -17.558  -7.835  1.00 97.32           O  
ATOM   2127  HH  TYR A 141      18.758 -18.391  -7.494  1.00 97.32           H  
ATOM   2128  CZ  TYR A 141      19.294 -16.809  -8.555  1.00 97.32           C  
ATOM   2129  N   PHE A 142      19.746 -13.003 -12.756  1.00 97.27           N  
ATOM   2130  H   PHE A 142      20.415 -12.274 -12.551  1.00 97.27           H  
ATOM   2131  CA  PHE A 142      18.360 -12.619 -13.027  1.00 97.27           C  
ATOM   2132  HA  PHE A 142      17.698 -13.335 -12.541  1.00 97.27           H  
ATOM   2133  C   PHE A 142      18.025 -12.633 -14.521  1.00 97.27           C  
ATOM   2134  CB  PHE A 142      18.096 -11.237 -12.424  1.00 97.27           C  
ATOM   2135  HB2 PHE A 142      17.057 -10.969 -12.617  1.00 97.27           H  
ATOM   2136  HB3 PHE A 142      18.729 -10.500 -12.918  1.00 97.27           H  
ATOM   2137  O   PHE A 142      16.850 -12.699 -14.895  1.00 97.27           O  
ATOM   2138  CG  PHE A 142      18.329 -11.187 -10.929  1.00 97.27           C  
ATOM   2139  CD1 PHE A 142      17.411 -11.801 -10.059  1.00 97.27           C  
ATOM   2140  HD1 PHE A 142      16.529 -12.278 -10.458  1.00 97.27           H  
ATOM   2141  CD2 PHE A 142      19.477 -10.565 -10.409  1.00 97.27           C  
ATOM   2142  HD2 PHE A 142      20.196 -10.096 -11.065  1.00 97.27           H  
ATOM   2143  CE1 PHE A 142      17.637 -11.800  -8.672  1.00 97.27           C  
ATOM   2144  HE1 PHE A 142      16.929 -12.264  -8.001  1.00 97.27           H  
ATOM   2145  CE2 PHE A 142      19.700 -10.558  -9.024  1.00 97.27           C  
ATOM   2146  HE2 PHE A 142      20.589 -10.089  -8.632  1.00 97.27           H  
ATOM   2147  CZ  PHE A 142      18.783 -11.176  -8.156  1.00 97.27           C  
ATOM   2148  HZ  PHE A 142      18.958 -11.175  -7.090  1.00 97.27           H  
ATOM   2149  N   PHE A 143      19.043 -12.594 -15.384  1.00 94.95           N  
ATOM   2150  H   PHE A 143      19.983 -12.519 -15.020  1.00 94.95           H  
ATOM   2151  CA  PHE A 143      18.854 -12.599 -16.821  1.00 94.95           C  
ATOM   2152  HA  PHE A 143      18.114 -11.827 -17.033  1.00 94.95           H  
ATOM   2153  C   PHE A 143      18.281 -13.926 -17.313  1.00 94.95           C  
ATOM   2154  CB  PHE A 143      20.146 -12.226 -17.558  1.00 94.95           C  
ATOM   2155  HB2 PHE A 143      20.915 -12.962 -17.323  1.00 94.95           H  
ATOM   2156  HB3 PHE A 143      20.494 -11.259 -17.196  1.00 94.95           H  
ATOM   2157  O   PHE A 143      18.859 -15.003 -17.168  1.00 94.95           O  
ATOM   2158  CG  PHE A 143      19.978 -12.161 -19.067  1.00 94.95           C  
ATOM   2159  CD1 PHE A 143      20.089 -13.332 -19.842  1.00 94.95           C  
ATOM   2160  HD1 PHE A 143      20.325 -14.269 -19.360  1.00 94.95           H  
ATOM   2161  CD2 PHE A 143      19.704 -10.935 -19.700  1.00 94.95           C  
ATOM   2162  HD2 PHE A 143      19.652 -10.025 -19.121  1.00 94.95           H  
ATOM   2163  CE1 PHE A 143      19.906 -13.282 -21.236  1.00 94.95           C  
ATOM   2164  HE1 PHE A 143      20.004 -14.182 -21.825  1.00 94.95           H  
ATOM   2165  CE2 PHE A 143      19.533 -10.883 -21.094  1.00 94.95           C  
ATOM   2166  HE2 PHE A 143      19.352  -9.932 -21.573  1.00 94.95           H  
ATOM   2167  CZ  PHE A 143      19.623 -12.056 -21.862  1.00 94.95           C  
ATOM   2168  HZ  PHE A 143      19.499 -12.005 -22.934  1.00 94.95           H  
ATOM   2169  N   THR A 144      17.153 -13.828 -18.006  1.00 92.92           N  
ATOM   2170  H   THR A 144      16.711 -12.922 -18.080  1.00 92.92           H  
ATOM   2171  CA  THR A 144      16.575 -14.932 -18.764  1.00 92.92           C  
ATOM   2172  HA  THR A 144      17.310 -15.732 -18.852  1.00 92.92           H  
ATOM   2173  C   THR A 144      16.243 -14.450 -20.169  1.00 92.92           C  
ATOM   2174  CB  THR A 144      15.346 -15.519 -18.067  1.00 92.92           C  
ATOM   2175  HB  THR A 144      14.890 -16.245 -18.739  1.00 92.92           H  
ATOM   2176  O   THR A 144      15.643 -13.389 -20.363  1.00 92.92           O  
ATOM   2177  CG2 THR A 144      15.673 -16.203 -16.740  1.00 92.92           C  
ATOM   2178 HG21 THR A 144      16.404 -16.995 -16.904  1.00 92.92           H  
ATOM   2179 HG22 THR A 144      16.081 -15.487 -16.028  1.00 92.92           H  
ATOM   2180 HG23 THR A 144      14.765 -16.641 -16.326  1.00 92.92           H  
ATOM   2181  OG1 THR A 144      14.431 -14.500 -17.785  1.00 92.92           O  
ATOM   2182  HG1 THR A 144      14.747 -14.053 -16.996  1.00 92.92           H  
ATOM   2183  N   LYS A 145      16.647 -15.239 -21.174  1.00 91.76           N  
ATOM   2184  H   LYS A 145      17.162 -16.074 -20.936  1.00 91.76           H  
ATOM   2185  CA  LYS A 145      16.527 -14.867 -22.591  1.00 91.76           C  
ATOM   2186  HA  LYS A 145      17.135 -13.980 -22.770  1.00 91.76           H  
ATOM   2187  C   LYS A 145      15.096 -14.480 -22.964  1.00 91.76           C  
ATOM   2188  CB  LYS A 145      17.059 -16.018 -23.461  1.00 91.76           C  
ATOM   2189  HB2 LYS A 145      18.106 -16.191 -23.211  1.00 91.76           H  
ATOM   2190  HB3 LYS A 145      16.497 -16.927 -23.246  1.00 91.76           H  
ATOM   2191  O   LYS A 145      14.887 -13.472 -23.628  1.00 91.76           O  
ATOM   2192  CG  LYS A 145      16.950 -15.708 -24.961  1.00 91.76           C  
ATOM   2193  HG2 LYS A 145      17.452 -14.764 -25.175  1.00 91.76           H  
ATOM   2194  HG3 LYS A 145      15.898 -15.614 -25.231  1.00 91.76           H  
ATOM   2195  CD  LYS A 145      17.575 -16.818 -25.815  1.00 91.76           C  
ATOM   2196  HD2 LYS A 145      17.146 -17.780 -25.534  1.00 91.76           H  
ATOM   2197  HD3 LYS A 145      18.654 -16.834 -25.662  1.00 91.76           H  
ATOM   2198  CE  LYS A 145      17.245 -16.515 -27.277  1.00 91.76           C  
ATOM   2199  HE2 LYS A 145      17.600 -15.516 -27.529  1.00 91.76           H  
ATOM   2200  HE3 LYS A 145      16.160 -16.480 -27.371  1.00 91.76           H  
ATOM   2201  NZ  LYS A 145      17.779 -17.518 -28.222  1.00 91.76           N  
ATOM   2202  HZ1 LYS A 145      18.788 -17.543 -28.187  1.00 91.76           H  
ATOM   2203  HZ2 LYS A 145      17.397 -18.429 -28.012  1.00 91.76           H  
ATOM   2204  HZ3 LYS A 145      17.483 -17.260 -29.152  1.00 91.76           H  
ATOM   2205  N   PHE A 146      14.110 -15.231 -22.484  1.00 87.75           N  
ATOM   2206  H   PHE A 146      14.327 -16.031 -21.908  1.00 87.75           H  
ATOM   2207  CA  PHE A 146      12.713 -14.950 -22.784  1.00 87.75           C  
ATOM   2208  HA  PHE A 146      12.587 -14.885 -23.865  1.00 87.75           H  
ATOM   2209  C   PHE A 146      12.202 -13.634 -22.189  1.00 87.75           C  
ATOM   2210  CB  PHE A 146      11.862 -16.099 -22.286  1.00 87.75           C  
ATOM   2211  HB2 PHE A 146      12.078 -16.987 -22.880  1.00 87.75           H  
ATOM   2212  HB3 PHE A 146      10.829 -15.811 -22.476  1.00 87.75           H  
ATOM   2213  O   PHE A 146      11.457 -12.927 -22.865  1.00 87.75           O  
ATOM   2214  CG  PHE A 146      12.017 -16.428 -20.814  1.00 87.75           C  
ATOM   2215  CD1 PHE A 146      12.803 -17.522 -20.425  1.00 87.75           C  
ATOM   2216  HD1 PHE A 146      13.287 -18.136 -21.170  1.00 87.75           H  
ATOM   2217  CD2 PHE A 146      11.334 -15.685 -19.834  1.00 87.75           C  
ATOM   2218  HD2 PHE A 146      10.749 -14.819 -20.106  1.00 87.75           H  
ATOM   2219  CE1 PHE A 146      12.924 -17.851 -19.069  1.00 87.75           C  
ATOM   2220  HE1 PHE A 146      13.531 -18.689 -18.761  1.00 87.75           H  
ATOM   2221  CE2 PHE A 146      11.360 -16.094 -18.497  1.00 87.75           C  
ATOM   2222  HE2 PHE A 146      10.787 -15.597 -17.728  1.00 87.75           H  
ATOM   2223  CZ  PHE A 146      12.216 -17.121 -18.116  1.00 87.75           C  
ATOM   2224  HZ  PHE A 146      12.360 -17.358 -17.072  1.00 87.75           H  
ATOM   2225  N   ARG A 147      12.598 -13.259 -20.959  1.00 90.71           N  
ATOM   2226  H   ARG A 147      13.211 -13.866 -20.434  1.00 90.71           H  
ATOM   2227  CA  ARG A 147      12.176 -11.978 -20.362  1.00 90.71           C  
ATOM   2228  HA  ARG A 147      11.102 -11.846 -20.495  1.00 90.71           H  
ATOM   2229  C   ARG A 147      12.829 -10.824 -21.086  1.00 90.71           C  
ATOM   2230  CB  ARG A 147      12.540 -11.864 -18.873  1.00 90.71           C  
ATOM   2231  HB2 ARG A 147      12.351 -10.841 -18.547  1.00 90.71           H  
ATOM   2232  HB3 ARG A 147      13.605 -12.061 -18.747  1.00 90.71           H  
ATOM   2233  O   ARG A 147      12.191  -9.793 -21.287  1.00 90.71           O  
ATOM   2234  CG  ARG A 147      11.779 -12.773 -17.924  1.00 90.71           C  
ATOM   2235  HG2 ARG A 147      12.094 -13.799 -18.118  1.00 90.71           H  
ATOM   2236  HG3 ARG A 147      12.091 -12.521 -16.911  1.00 90.71           H  
ATOM   2237  CD  ARG A 147      10.254 -12.671 -18.016  1.00 90.71           C  
ATOM   2238  HD2 ARG A 147       9.924 -12.960 -19.014  1.00 90.71           H  
ATOM   2239  HD3 ARG A 147       9.949 -11.644 -17.812  1.00 90.71           H  
ATOM   2240  NE  ARG A 147       9.664 -13.564 -17.022  1.00 90.71           N  
ATOM   2241  HE  ARG A 147      10.262 -13.807 -16.244  1.00 90.71           H  
ATOM   2242  NH1 ARG A 147       7.505 -13.685 -17.753  1.00 90.71           N  
ATOM   2243 HH11 ARG A 147       6.604 -14.119 -17.611  1.00 90.71           H  
ATOM   2244 HH12 ARG A 147       7.637 -12.888 -18.360  1.00 90.71           H  
ATOM   2245  NH2 ARG A 147       8.259 -15.104 -16.195  1.00 90.71           N  
ATOM   2246 HH21 ARG A 147       8.997 -15.471 -15.611  1.00 90.71           H  
ATOM   2247 HH22 ARG A 147       7.322 -15.477 -16.129  1.00 90.71           H  
ATOM   2248  CZ  ARG A 147       8.477 -14.111 -17.001  1.00 90.71           C  
ATOM   2249  N   TRP A 148      14.086 -11.007 -21.479  1.00 92.40           N  
ATOM   2250  H   TRP A 148      14.547 -11.871 -21.234  1.00 92.40           H  
ATOM   2251  CA  TRP A 148      14.817 -10.016 -22.248  1.00 92.40           C  
ATOM   2252  HA  TRP A 148      14.806  -9.066 -21.713  1.00 92.40           H  
ATOM   2253  C   TRP A 148      14.159  -9.781 -23.608  1.00 92.40           C  
ATOM   2254  CB  TRP A 148      16.265 -10.468 -22.397  1.00 92.40           C  
ATOM   2255  HB2 TRP A 148      16.311 -11.418 -22.930  1.00 92.40           H  
ATOM   2256  HB3 TRP A 148      16.692 -10.618 -21.405  1.00 92.40           H  
ATOM   2257  O   TRP A 148      13.843  -8.646 -23.952  1.00 92.40           O  
ATOM   2258  CG  TRP A 148      17.090  -9.461 -23.118  1.00 92.40           C  
ATOM   2259  CD1 TRP A 148      17.554  -9.565 -24.382  1.00 92.40           C  
ATOM   2260  HD1 TRP A 148      17.395 -10.414 -25.030  1.00 92.40           H  
ATOM   2261  CD2 TRP A 148      17.511  -8.154 -22.633  1.00 92.40           C  
ATOM   2262  CE2 TRP A 148      18.245  -7.508 -23.669  1.00 92.40           C  
ATOM   2263  CE3 TRP A 148      17.362  -7.462 -21.414  1.00 92.40           C  
ATOM   2264  HE3 TRP A 148      16.836  -7.929 -20.594  1.00 92.40           H  
ATOM   2265  NE1 TRP A 148      18.260  -8.422 -24.701  1.00 92.40           N  
ATOM   2266  HE1 TRP A 148      18.734  -8.290 -25.583  1.00 92.40           H  
ATOM   2267  CH2 TRP A 148      18.639  -5.568 -22.283  1.00 92.40           C  
ATOM   2268  HH2 TRP A 148      19.087  -4.599 -22.120  1.00 92.40           H  
ATOM   2269  CZ2 TRP A 148      18.797  -6.229 -23.513  1.00 92.40           C  
ATOM   2270  HZ2 TRP A 148      19.367  -5.777 -24.311  1.00 92.40           H  
ATOM   2271  CZ3 TRP A 148      17.929  -6.187 -21.239  1.00 92.40           C  
ATOM   2272  HZ3 TRP A 148      17.839  -5.693 -20.283  1.00 92.40           H  
ATOM   2273  N   GLU A 149      13.864 -10.849 -24.351  1.00 89.15           N  
ATOM   2274  H   GLU A 149      14.157 -11.761 -24.031  1.00 89.15           H  
ATOM   2275  CA  GLU A 149      13.161 -10.755 -25.633  1.00 89.15           C  
ATOM   2276  HA  GLU A 149      13.717 -10.098 -26.302  1.00 89.15           H  
ATOM   2277  C   GLU A 149      11.756 -10.164 -25.489  1.00 89.15           C  
ATOM   2278  CB  GLU A 149      13.054 -12.138 -26.277  1.00 89.15           C  
ATOM   2279  HB2 GLU A 149      12.668 -12.849 -25.547  1.00 89.15           H  
ATOM   2280  HB3 GLU A 149      12.345 -12.067 -27.101  1.00 89.15           H  
ATOM   2281  O   GLU A 149      11.357  -9.337 -26.308  1.00 89.15           O  
ATOM   2282  CG  GLU A 149      14.390 -12.638 -26.842  1.00 89.15           C  
ATOM   2283  HG2 GLU A 149      14.741 -11.920 -27.583  1.00 89.15           H  
ATOM   2284  HG3 GLU A 149      15.137 -12.688 -26.050  1.00 89.15           H  
ATOM   2285  CD  GLU A 149      14.251 -14.014 -27.509  1.00 89.15           C  
ATOM   2286  OE1 GLU A 149      15.303 -14.568 -27.902  1.00 89.15           O  
ATOM   2287  OE2 GLU A 149      13.101 -14.493 -27.657  1.00 89.15           O  
ATOM   2288  N   ALA A 150      11.017 -10.537 -24.441  1.00 86.15           N  
ATOM   2289  H   ALA A 150      11.368 -11.259 -23.829  1.00 86.15           H  
ATOM   2290  CA  ALA A 150       9.718  -9.948 -24.135  1.00 86.15           C  
ATOM   2291  HA  ALA A 150       9.054 -10.112 -24.984  1.00 86.15           H  
ATOM   2292  C   ALA A 150       9.824  -8.427 -23.916  1.00 86.15           C  
ATOM   2293  CB  ALA A 150       9.139 -10.673 -22.914  1.00 86.15           C  
ATOM   2294  HB1 ALA A 150       9.805 -10.560 -22.059  1.00 86.15           H  
ATOM   2295  HB2 ALA A 150       8.168 -10.253 -22.652  1.00 86.15           H  
ATOM   2296  HB3 ALA A 150       9.016 -11.732 -23.138  1.00 86.15           H  
ATOM   2297  O   ALA A 150       9.014  -7.671 -24.451  1.00 86.15           O  
ATOM   2298  N   MET A 151      10.849  -7.961 -23.194  1.00 87.91           N  
ATOM   2299  H   MET A 151      11.486  -8.623 -22.774  1.00 87.91           H  
ATOM   2300  CA  MET A 151      11.104  -6.530 -23.009  1.00 87.91           C  
ATOM   2301  HA  MET A 151      10.180  -6.056 -22.677  1.00 87.91           H  
ATOM   2302  C   MET A 151      11.475  -5.847 -24.326  1.00 87.91           C  
ATOM   2303  CB  MET A 151      12.151  -6.331 -21.906  1.00 87.91           C  
ATOM   2304  HB2 MET A 151      11.765  -6.811 -21.006  1.00 87.91           H  
ATOM   2305  HB3 MET A 151      13.085  -6.823 -22.174  1.00 87.91           H  
ATOM   2306  O   MET A 151      10.889  -4.817 -24.649  1.00 87.91           O  
ATOM   2307  CG  MET A 151      12.411  -4.851 -21.577  1.00 87.91           C  
ATOM   2308  HG2 MET A 151      11.457  -4.325 -21.555  1.00 87.91           H  
ATOM   2309  HG3 MET A 151      12.831  -4.790 -20.573  1.00 87.91           H  
ATOM   2310  SD  MET A 151      13.538  -3.957 -22.689  1.00 87.91           S  
ATOM   2311  CE  MET A 151      15.093  -4.811 -22.323  1.00 87.91           C  
ATOM   2312  HE1 MET A 151      15.240  -4.858 -21.244  1.00 87.91           H  
ATOM   2313  HE2 MET A 151      15.068  -5.823 -22.726  1.00 87.91           H  
ATOM   2314  HE3 MET A 151      15.925  -4.271 -22.776  1.00 87.91           H  
ATOM   2315  N   LEU A 152      12.356  -6.442 -25.138  1.00 88.66           N  
ATOM   2316  H   LEU A 152      12.801  -7.290 -24.819  1.00 88.66           H  
ATOM   2317  CA  LEU A 152      12.737  -5.883 -26.441  1.00 88.66           C  
ATOM   2318  HA  LEU A 152      13.140  -4.882 -26.284  1.00 88.66           H  
ATOM   2319  C   LEU A 152      11.544  -5.710 -27.391  1.00 88.66           C  
ATOM   2320  CB  LEU A 152      13.803  -6.765 -27.110  1.00 88.66           C  
ATOM   2321  HB2 LEU A 152      13.442  -7.793 -27.133  1.00 88.66           H  
ATOM   2322  HB3 LEU A 152      13.906  -6.434 -28.143  1.00 88.66           H  
ATOM   2323  O   LEU A 152      11.503  -4.723 -28.120  1.00 88.66           O  
ATOM   2324  CG  LEU A 152      15.202  -6.744 -26.469  1.00 88.66           C  
ATOM   2325  HG  LEU A 152      15.160  -7.129 -25.450  1.00 88.66           H  
ATOM   2326  CD1 LEU A 152      16.114  -7.647 -27.302  1.00 88.66           C  
ATOM   2327 HD11 LEU A 152      17.137  -7.590 -26.930  1.00 88.66           H  
ATOM   2328 HD12 LEU A 152      15.767  -8.678 -27.229  1.00 88.66           H  
ATOM   2329 HD13 LEU A 152      16.104  -7.334 -28.346  1.00 88.66           H  
ATOM   2330  CD2 LEU A 152      15.816  -5.341 -26.424  1.00 88.66           C  
ATOM   2331 HD21 LEU A 152      15.247  -4.717 -25.734  1.00 88.66           H  
ATOM   2332 HD22 LEU A 152      16.839  -5.407 -26.053  1.00 88.66           H  
ATOM   2333 HD23 LEU A 152      15.811  -4.900 -27.421  1.00 88.66           H  
ATOM   2334  N   ARG A 153      10.563  -6.623 -27.366  1.00 83.66           N  
ATOM   2335  H   ARG A 153      10.685  -7.422 -26.761  1.00 83.66           H  
ATOM   2336  CA  ARG A 153       9.338  -6.524 -28.186  1.00 83.66           C  
ATOM   2337  HA  ARG A 153       9.613  -6.332 -29.223  1.00 83.66           H  
ATOM   2338  C   ARG A 153       8.433  -5.357 -27.783  1.00 83.66           C  
ATOM   2339  CB  ARG A 153       8.543  -7.837 -28.103  1.00 83.66           C  
ATOM   2340  HB2 ARG A 153       8.400  -8.087 -27.052  1.00 83.66           H  
ATOM   2341  HB3 ARG A 153       7.561  -7.691 -28.552  1.00 83.66           H  
ATOM   2342  O   ARG A 153       7.684  -4.867 -28.623  1.00 83.66           O  
ATOM   2343  CG  ARG A 153       9.228  -9.007 -28.825  1.00 83.66           C  
ATOM   2344  HG2 ARG A 153      10.262  -9.087 -28.490  1.00 83.66           H  
ATOM   2345  HG3 ARG A 153       9.235  -8.825 -29.899  1.00 83.66           H  
ATOM   2346  CD  ARG A 153       8.489 -10.321 -28.532  1.00 83.66           C  
ATOM   2347  HD2 ARG A 153       8.122 -10.287 -27.506  1.00 83.66           H  
ATOM   2348  HD3 ARG A 153       7.634 -10.415 -29.201  1.00 83.66           H  
ATOM   2349  NE  ARG A 153       9.380 -11.492 -28.668  1.00 83.66           N  
ATOM   2350  HE  ARG A 153      10.255 -11.358 -29.153  1.00 83.66           H  
ATOM   2351  NH1 ARG A 153       8.113 -12.956 -27.436  1.00 83.66           N  
ATOM   2352 HH11 ARG A 153       7.297 -12.377 -27.573  1.00 83.66           H  
ATOM   2353 HH12 ARG A 153       7.987 -13.895 -27.086  1.00 83.66           H  
ATOM   2354  NH2 ARG A 153      10.131 -13.587 -28.099  1.00 83.66           N  
ATOM   2355 HH21 ARG A 153      11.076 -13.425 -28.418  1.00 83.66           H  
ATOM   2356 HH22 ARG A 153       9.979 -14.473 -27.639  1.00 83.66           H  
ATOM   2357  CZ  ARG A 153       9.210 -12.662 -28.074  1.00 83.66           C  
ATOM   2721  N   THR A 180       2.555 -11.999 -10.850  1.00 95.42           N  
ATOM   2722  H   THR A 180       1.566 -11.795 -10.833  1.00 95.42           H  
ATOM   2723  CA  THR A 180       3.200 -12.209  -9.549  1.00 95.42           C  
ATOM   2724  HA  THR A 180       4.252 -11.926  -9.585  1.00 95.42           H  
ATOM   2725  C   THR A 180       3.090 -13.676  -9.137  1.00 95.42           C  
ATOM   2726  CB  THR A 180       2.453 -11.307  -8.566  1.00 95.42           C  
ATOM   2727  HB  THR A 180       1.407 -11.612  -8.547  1.00 95.42           H  
ATOM   2728  O   THR A 180       2.120 -14.318  -9.536  1.00 95.42           O  
ATOM   2729  CG2 THR A 180       2.957 -11.294  -7.148  1.00 95.42           C  
ATOM   2730 HG21 THR A 180       3.991 -10.953  -7.099  1.00 95.42           H  
ATOM   2731 HG22 THR A 180       2.323 -10.604  -6.590  1.00 95.42           H  
ATOM   2732 HG23 THR A 180       2.862 -12.288  -6.712  1.00 95.42           H  
ATOM   2733  OG1 THR A 180       2.512  -9.961  -8.992  1.00 95.42           O  
ATOM   2734  HG1 THR A 180       1.841  -9.500  -8.484  1.00 95.42           H  
ATOM   2735  N   VAL A 181       4.017 -14.188  -8.321  1.00 98.73           N  
ATOM   2736  H   VAL A 181       4.762 -13.586  -7.999  1.00 98.73           H  
ATOM   2737  CA  VAL A 181       3.895 -15.498  -7.653  1.00 98.73           C  
ATOM   2738  HA  VAL A 181       3.124 -16.079  -8.159  1.00 98.73           H  
ATOM   2739  C   VAL A 181       3.458 -15.335  -6.203  1.00 98.73           C  
ATOM   2740  CB  VAL A 181       5.189 -16.328  -7.704  1.00 98.73           C  
ATOM   2741  HB  VAL A 181       4.936 -17.338  -7.381  1.00 98.73           H  
ATOM   2742  O   VAL A 181       3.704 -14.294  -5.590  1.00 98.73           O  
ATOM   2743  CG1 VAL A 181       5.740 -16.433  -9.120  1.00 98.73           C  
ATOM   2744 HG11 VAL A 181       4.960 -16.771  -9.803  1.00 98.73           H  
ATOM   2745 HG12 VAL A 181       6.121 -15.468  -9.453  1.00 98.73           H  
ATOM   2746 HG13 VAL A 181       6.558 -17.153  -9.107  1.00 98.73           H  
ATOM   2747  CG2 VAL A 181       6.313 -15.824  -6.791  1.00 98.73           C  
ATOM   2748 HG21 VAL A 181       7.205 -16.436  -6.918  1.00 98.73           H  
ATOM   2749 HG22 VAL A 181       6.557 -14.789  -7.032  1.00 98.73           H  
ATOM   2750 HG23 VAL A 181       6.007 -15.885  -5.747  1.00 98.73           H  
ATOM   2751  N   GLY A 182       2.846 -16.360  -5.621  1.00 98.93           N  
ATOM   2752  H   GLY A 182       2.619 -17.185  -6.159  1.00 98.93           H  
ATOM   2753  CA  GLY A 182       2.433 -16.285  -4.228  1.00 98.93           C  
ATOM   2754  HA2 GLY A 182       1.621 -15.563  -4.138  1.00 98.93           H  
ATOM   2755  HA3 GLY A 182       3.270 -15.921  -3.632  1.00 98.93           H  
ATOM   2756  C   GLY A 182       1.969 -17.597  -3.627  1.00 98.93           C  
ATOM   2757  O   GLY A 182       1.763 -18.595  -4.321  1.00 98.93           O  
ATOM   2758  N   ALA A 183       1.818 -17.577  -2.308  1.00 98.97           N  
ATOM   2759  H   ALA A 183       1.988 -16.705  -1.828  1.00 98.97           H  
ATOM   2760  CA  ALA A 183       1.387 -18.707  -1.503  1.00 98.97           C  
ATOM   2761  HA  ALA A 183       0.790 -19.377  -2.122  1.00 98.97           H  
ATOM   2762  C   ALA A 183       0.523 -18.235  -0.332  1.00 98.97           C  
ATOM   2763  CB  ALA A 183       2.623 -19.466  -1.014  1.00 98.97           C  
ATOM   2764  HB1 ALA A 183       3.210 -18.828  -0.353  1.00 98.97           H  
ATOM   2765  HB2 ALA A 183       3.236 -19.742  -1.872  1.00 98.97           H  
ATOM   2766  HB3 ALA A 183       2.320 -20.364  -0.477  1.00 98.97           H  
ATOM   2767  O   ALA A 183       0.769 -17.176   0.246  1.00 98.97           O  
ATOM   2768  N   VAL A 184      -0.459 -19.052   0.041  1.00 98.97           N  
ATOM   2769  H   VAL A 184      -0.599 -19.899  -0.491  1.00 98.97           H  
ATOM   2770  CA  VAL A 184      -1.255 -18.897   1.263  1.00 98.97           C  
ATOM   2771  HA  VAL A 184      -0.733 -18.208   1.927  1.00 98.97           H  
ATOM   2772  C   VAL A 184      -1.344 -20.240   1.976  1.00 98.97           C  
ATOM   2773  CB  VAL A 184      -2.654 -18.308   1.000  1.00 98.97           C  
ATOM   2774  HB  VAL A 184      -3.158 -18.210   1.961  1.00 98.97           H  
ATOM   2775  O   VAL A 184      -1.465 -21.281   1.323  1.00 98.97           O  
ATOM   2776  CG1 VAL A 184      -2.573 -16.906   0.390  1.00 98.97           C  
ATOM   2777 HG11 VAL A 184      -2.024 -16.248   1.064  1.00 98.97           H  
ATOM   2778 HG12 VAL A 184      -2.062 -16.932  -0.572  1.00 98.97           H  
ATOM   2779 HG13 VAL A 184      -3.579 -16.510   0.250  1.00 98.97           H  
ATOM   2780  CG2 VAL A 184      -3.518 -19.190   0.091  1.00 98.97           C  
ATOM   2781 HG21 VAL A 184      -3.724 -20.144   0.576  1.00 98.97           H  
ATOM   2782 HG22 VAL A 184      -4.469 -18.696  -0.106  1.00 98.97           H  
ATOM   2783 HG23 VAL A 184      -3.002 -19.369  -0.853  1.00 98.97           H  
ATOM   2784  N   ALA A 185      -1.270 -20.237   3.304  1.00 98.95           N  
ATOM   2785  H   ALA A 185      -1.185 -19.356   3.789  1.00 98.95           H  
ATOM   2786  CA  ALA A 185      -1.263 -21.465   4.095  1.00 98.95           C  
ATOM   2787  HA  ALA A 185      -1.700 -22.266   3.499  1.00 98.95           H  
ATOM   2788  C   ALA A 185      -2.104 -21.349   5.368  1.00 98.95           C  
ATOM   2789  CB  ALA A 185       0.187 -21.855   4.412  1.00 98.95           C  
ATOM   2790  HB1 ALA A 185       0.753 -21.968   3.488  1.00 98.95           H  
ATOM   2791  HB2 ALA A 185       0.650 -21.083   5.027  1.00 98.95           H  
ATOM   2792  HB3 ALA A 185       0.202 -22.798   4.958  1.00 98.95           H  
ATOM   2793  O   ALA A 185      -2.215 -20.271   5.950  1.00 98.95           O  
ATOM   2794  N   LEU A 186      -2.645 -22.493   5.790  1.00 98.82           N  
ATOM   2795  H   LEU A 186      -2.470 -23.305   5.216  1.00 98.82           H  
ATOM   2796  CA  LEU A 186      -3.205 -22.753   7.115  1.00 98.82           C  
ATOM   2797  HA  LEU A 186      -3.120 -21.856   7.728  1.00 98.82           H  
ATOM   2798  C   LEU A 186      -2.393 -23.884   7.754  1.00 98.82           C  
ATOM   2799  CB  LEU A 186      -4.691 -23.136   6.982  1.00 98.82           C  
ATOM   2800  HB2 LEU A 186      -5.238 -22.306   6.533  1.00 98.82           H  
ATOM   2801  HB3 LEU A 186      -4.759 -23.987   6.305  1.00 98.82           H  
ATOM   2802  O   LEU A 186      -2.295 -24.972   7.175  1.00 98.82           O  
ATOM   2803  CG  LEU A 186      -5.369 -23.533   8.309  1.00 98.82           C  
ATOM   2804  HG  LEU A 186      -4.811 -24.341   8.782  1.00 98.82           H  
ATOM   2805  CD1 LEU A 186      -5.464 -22.360   9.282  1.00 98.82           C  
ATOM   2806 HD11 LEU A 186      -5.937 -21.508   8.794  1.00 98.82           H  
ATOM   2807 HD12 LEU A 186      -4.468 -22.073   9.620  1.00 98.82           H  
ATOM   2808 HD13 LEU A 186      -6.061 -22.641  10.149  1.00 98.82           H  
ATOM   2809  CD2 LEU A 186      -6.778 -24.054   8.028  1.00 98.82           C  
ATOM   2810 HD21 LEU A 186      -7.260 -24.343   8.962  1.00 98.82           H  
ATOM   2811 HD22 LEU A 186      -7.370 -23.268   7.559  1.00 98.82           H  
ATOM   2812 HD23 LEU A 186      -6.734 -24.915   7.361  1.00 98.82           H  
ATOM   2813  N   ASP A 187      -1.842 -23.652   8.941  1.00 98.61           N  
ATOM   2814  H   ASP A 187      -1.961 -22.740   9.358  1.00 98.61           H  
ATOM   2815  CA  ASP A 187      -1.014 -24.625   9.650  1.00 98.61           C  
ATOM   2816  HA  ASP A 187      -0.665 -25.356   8.920  1.00 98.61           H  
ATOM   2817  C   ASP A 187      -1.797 -25.428  10.693  1.00 98.61           C  
ATOM   2818  CB  ASP A 187       0.265 -23.982  10.217  1.00 98.61           C  
ATOM   2819  HB2 ASP A 187       0.794 -23.501   9.395  1.00 98.61           H  
ATOM   2820  HB3 ASP A 187       0.919 -24.776  10.578  1.00 98.61           H  
ATOM   2821  O   ASP A 187      -2.980 -25.209  10.957  1.00 98.61           O  
ATOM   2822  CG  ASP A 187       0.057 -22.989  11.367  1.00 98.61           C  
ATOM   2823  OD1 ASP A 187      -0.935 -23.139  12.117  1.00 98.61           O  
ATOM   2824  OD2 ASP A 187       0.954 -22.137  11.559  1.00 98.61           O  
ATOM   2825  N   ALA A 188      -1.116 -26.402  11.300  1.00 97.69           N  
ATOM   2826  H   ALA A 188      -0.133 -26.497  11.088  1.00 97.69           H  
ATOM   2827  CA  ALA A 188      -1.722 -27.294  12.279  1.00 97.69           C  
ATOM   2828  HA  ALA A 188      -2.638 -27.692  11.842  1.00 97.69           H  
ATOM   2829  C   ALA A 188      -2.126 -26.592  13.590  1.00 97.69           C  
ATOM   2830  CB  ALA A 188      -0.752 -28.454  12.534  1.00 97.69           C  
ATOM   2831  HB1 ALA A 188      -1.205 -29.166  13.223  1.00 97.69           H  
ATOM   2832  HB2 ALA A 188      -0.521 -28.957  11.595  1.00 97.69           H  
ATOM   2833  HB3 ALA A 188       0.171 -28.072  12.971  1.00 97.69           H  
ATOM   2834  O   ALA A 188      -2.907 -27.174  14.345  1.00 97.69           O  
ATOM   2835  N   ALA A 189      -1.604 -25.392  13.860  1.00 98.17           N  
ATOM   2836  H   ALA A 189      -1.076 -24.919  13.140  1.00 98.17           H  
ATOM   2837  CA  ALA A 189      -1.969 -24.564  15.005  1.00 98.17           C  
ATOM   2838  HA  ALA A 189      -2.288 -25.210  15.823  1.00 98.17           H  
ATOM   2839  C   ALA A 189      -3.154 -23.626  14.700  1.00 98.17           C  
ATOM   2840  CB  ALA A 189      -0.722 -23.801  15.468  1.00 98.17           C  
ATOM   2841  HB1 ALA A 189       0.074 -24.502  15.721  1.00 98.17           H  
ATOM   2842  HB2 ALA A 189      -0.964 -23.202  16.345  1.00 98.17           H  
ATOM   2843  HB3 ALA A 189      -0.376 -23.138  14.674  1.00 98.17           H  
ATOM   2844  O   ALA A 189      -3.666 -22.988  15.617  1.00 98.17           O  
ATOM   2845  N   GLY A 190      -3.621 -23.580  13.447  1.00 98.25           N  
ATOM   2846  H   GLY A 190      -3.102 -24.061  12.726  1.00 98.25           H  
ATOM   2847  CA  GLY A 190      -4.737 -22.742  13.017  1.00 98.25           C  
ATOM   2848  HA2 GLY A 190      -5.229 -23.230  12.175  1.00 98.25           H  
ATOM   2849  HA3 GLY A 190      -5.459 -22.639  13.827  1.00 98.25           H  
ATOM   2850  C   GLY A 190      -4.325 -21.339  12.570  1.00 98.25           C  
ATOM   2851  O   GLY A 190      -5.195 -20.480  12.440  1.00 98.25           O  
ATOM   2852  N   ASN A 191      -3.033 -21.090  12.333  1.00 98.88           N  
ATOM   2853  H   ASN A 191      -2.361 -21.843  12.397  1.00 98.88           H  
ATOM   2854  CA  ASN A 191      -2.566 -19.789  11.865  1.00 98.88           C  
ATOM   2855  HA  ASN A 191      -3.251 -19.027  12.237  1.00 98.88           H  
ATOM   2856  C   ASN A 191      -2.578 -19.710  10.344  1.00 98.88           C  
ATOM   2857  CB  ASN A 191      -1.177 -19.462  12.415  1.00 98.88           C  
ATOM   2858  HB2 ASN A 191      -0.883 -18.463  12.094  1.00 98.88           H  
ATOM   2859  HB3 ASN A 191      -0.454 -20.170  12.010  1.00 98.88           H  
ATOM   2860  O   ASN A 191      -2.209 -20.659   9.648  1.00 98.88           O  
ATOM   2861  CG  ASN A 191      -1.142 -19.494  13.923  1.00 98.88           C  
ATOM   2862  ND2 ASN A 191      -0.252 -20.274  14.486  1.00 98.88           N  
ATOM   2863 HD21 ASN A 191      -0.246 -20.307  15.496  1.00 98.88           H  
ATOM   2864 HD22 ASN A 191       0.311 -20.863  13.890  1.00 98.88           H  
ATOM   2865  OD1 ASN A 191      -1.919 -18.836  14.598  1.00 98.88           O  
ATOM   2866  N   LEU A 192      -2.953 -18.544   9.839  1.00 98.94           N  
ATOM   2867  H   LEU A 192      -3.219 -17.814  10.484  1.00 98.94           H  
ATOM   2868  CA  LEU A 192      -2.937 -18.196   8.430  1.00 98.94           C  
ATOM   2869  HA  LEU A 192      -2.898 -19.112   7.840  1.00 98.94           H  
ATOM   2870  C   LEU A 192      -1.687 -17.380   8.097  1.00 98.94           C  
ATOM   2871  CB  LEU A 192      -4.234 -17.440   8.103  1.00 98.94           C  
ATOM   2872  HB2 LEU A 192      -4.149 -16.999   7.110  1.00 98.94           H  
ATOM   2873  HB3 LEU A 192      -4.350 -16.623   8.815  1.00 98.94           H  
ATOM   2874  O   LEU A 192      -1.232 -16.577   8.906  1.00 98.94           O  
ATOM   2875  CG  LEU A 192      -5.492 -18.326   8.136  1.00 98.94           C  
ATOM   2876  HG  LEU A 192      -5.564 -18.859   9.084  1.00 98.94           H  
ATOM   2877  CD1 LEU A 192      -6.730 -17.459   7.957  1.00 98.94           C  
ATOM   2878 HD11 LEU A 192      -7.631 -18.067   8.031  1.00 98.94           H  
ATOM   2879 HD12 LEU A 192      -6.765 -16.687   8.726  1.00 98.94           H  
ATOM   2880 HD13 LEU A 192      -6.692 -16.976   6.980  1.00 98.94           H  
ATOM   2881  CD2 LEU A 192      -5.501 -19.315   6.976  1.00 98.94           C  
ATOM   2882 HD21 LEU A 192      -5.409 -18.757   6.045  1.00 98.94           H  
ATOM   2883 HD22 LEU A 192      -6.435 -19.877   6.967  1.00 98.94           H  
ATOM   2884 HD23 LEU A 192      -4.674 -20.019   7.066  1.00 98.94           H  
ATOM   2885  N   ALA A 193      -1.147 -17.548   6.895  1.00 98.97           N  
ATOM   2886  H   ALA A 193      -1.536 -18.251   6.283  1.00 98.97           H  
ATOM   2887  CA  ALA A 193      -0.119 -16.656   6.359  1.00 98.97           C  
ATOM   2888  HA  ALA A 193      -0.247 -15.668   6.802  1.00 98.97           H  
ATOM   2889  C   ALA A 193      -0.261 -16.507   4.846  1.00 98.97           C  
ATOM   2890  CB  ALA A 193       1.280 -17.164   6.725  1.00 98.97           C  
ATOM   2891  HB1 ALA A 193       1.494 -18.085   6.183  1.00 98.97           H  
ATOM   2892  HB2 ALA A 193       1.350 -17.327   7.800  1.00 98.97           H  
ATOM   2893  HB3 ALA A 193       2.020 -16.416   6.439  1.00 98.97           H  
ATOM   2894  O   ALA A 193      -0.772 -17.405   4.171  1.00 98.97           O  
ATOM   2895  N   ALA A 194       0.232 -15.388   4.322  1.00 98.98           N  
ATOM   2896  H   ALA A 194       0.655 -14.718   4.948  1.00 98.98           H  
ATOM   2897  CA  ALA A 194       0.295 -15.108   2.894  1.00 98.98           C  
ATOM   2898  HA  ALA A 194       0.142 -16.032   2.336  1.00 98.98           H  
ATOM   2899  C   ALA A 194       1.671 -14.550   2.522  1.00 98.98           C  
ATOM   2900  CB  ALA A 194      -0.823 -14.128   2.521  1.00 98.98           C  
ATOM   2901  HB1 ALA A 194      -1.795 -14.539   2.793  1.00 98.98           H  
ATOM   2902  HB2 ALA A 194      -0.807 -13.946   1.446  1.00 98.98           H  
ATOM   2903  HB3 ALA A 194      -0.684 -13.185   3.049  1.00 98.98           H  
ATOM   2904  O   ALA A 194       2.244 -13.763   3.275  1.00 98.98           O  
ATOM   2905  N   ALA A 195       2.182 -14.922   1.352  1.00 98.97           N  
ATOM   2906  H   ALA A 195       1.669 -15.590   0.794  1.00 98.97           H  
ATOM   2907  CA  ALA A 195       3.373 -14.327   0.760  1.00 98.97           C  
ATOM   2908  HA  ALA A 195       3.535 -13.350   1.215  1.00 98.97           H  
ATOM   2909  C   ALA A 195       3.182 -14.102  -0.740  1.00 98.97           C  
ATOM   2910  CB  ALA A 195       4.600 -15.198   1.044  1.00 98.97           C  
ATOM   2911  HB1 ALA A 195       4.733 -15.309   2.120  1.00 98.97           H  
ATOM   2912  HB2 ALA A 195       5.487 -14.718   0.630  1.00 98.97           H  
ATOM   2913  HB3 ALA A 195       4.475 -16.182   0.592  1.00 98.97           H  
ATOM   2914  O   ALA A 195       2.526 -14.891  -1.424  1.00 98.97           O  
ATOM   2915  N   THR A 196       3.790 -13.036  -1.244  1.00 98.95           N  
ATOM   2916  H   THR A 196       4.320 -12.454  -0.611  1.00 98.95           H  
ATOM   2917  CA  THR A 196       3.645 -12.568  -2.623  1.00 98.95           C  
ATOM   2918  HA  THR A 196       3.342 -13.392  -3.269  1.00 98.95           H  
ATOM   2919  C   THR A 196       4.995 -12.026  -3.104  1.00 98.95           C  
ATOM   2920  CB  THR A 196       2.554 -11.480  -2.658  1.00 98.95           C  
ATOM   2921  HB  THR A 196       2.856 -10.637  -2.038  1.00 98.95           H  
ATOM   2922  O   THR A 196       5.633 -11.278  -2.370  1.00 98.95           O  
ATOM   2923  CG2 THR A 196       2.263 -11.001  -4.062  1.00 98.95           C  
ATOM   2924 HG21 THR A 196       1.914 -11.846  -4.656  1.00 98.95           H  
ATOM   2925 HG22 THR A 196       3.170 -10.571  -4.486  1.00 98.95           H  
ATOM   2926 HG23 THR A 196       1.485 -10.238  -4.030  1.00 98.95           H  
ATOM   2927  OG1 THR A 196       1.307 -11.975  -2.210  1.00 98.95           O  
ATOM   2928  HG1 THR A 196       0.698 -11.233  -2.169  1.00 98.95           H  
ATOM   2929  N   SER A 197       5.450 -12.377  -4.312  1.00 98.90           N  
ATOM   2930  H   SER A 197       4.896 -13.010  -4.870  1.00 98.90           H  
ATOM   2931  CA  SER A 197       6.726 -11.898  -4.885  1.00 98.90           C  
ATOM   2932  HA  SER A 197       6.979 -10.943  -4.426  1.00 98.90           H  
ATOM   2933  C   SER A 197       6.629 -11.666  -6.394  1.00 98.90           C  
ATOM   2934  CB  SER A 197       7.865 -12.868  -4.563  1.00 98.90           C  
ATOM   2935  HB2 SER A 197       7.911 -13.010  -3.483  1.00 98.90           H  
ATOM   2936  HB3 SER A 197       7.685 -13.830  -5.041  1.00 98.90           H  
ATOM   2937  O   SER A 197       5.918 -12.384  -7.101  1.00 98.90           O  
ATOM   2938  OG  SER A 197       9.099 -12.341  -5.001  1.00 98.90           O  
ATOM   2939  HG  SER A 197       9.786 -12.777  -4.491  1.00 98.90           H  
ATOM   2940  N   SER A 198       7.297 -10.631  -6.904  1.00 98.30           N  
ATOM   2941  H   SER A 198       7.878 -10.090  -6.280  1.00 98.30           H  
ATOM   2942  CA  SER A 198       7.170 -10.191  -8.295  1.00 98.30           C  
ATOM   2943  HA  SER A 198       6.923 -11.051  -8.917  1.00 98.30           H  
ATOM   2944  C   SER A 198       8.441  -9.543  -8.837  1.00 98.30           C  
ATOM   2945  CB  SER A 198       6.039  -9.162  -8.403  1.00 98.30           C  
ATOM   2946  HB2 SER A 198       5.220  -9.436  -7.739  1.00 98.30           H  
ATOM   2947  HB3 SER A 198       6.405  -8.185  -8.088  1.00 98.30           H  
ATOM   2948  O   SER A 198       9.073  -8.726  -8.170  1.00 98.30           O  
ATOM   2949  OG  SER A 198       5.547  -9.084  -9.728  1.00 98.30           O  
ATOM   2950  HG  SER A 198       4.701  -9.536  -9.740  1.00 98.30           H  
ATOM   2951  N   GLY A 199       8.730  -9.796 -10.114  1.00 96.95           N  
ATOM   2952  H   GLY A 199       8.225 -10.545 -10.566  1.00 96.95           H  
ATOM   2953  CA  GLY A 199       9.589  -8.941 -10.943  1.00 96.95           C  
ATOM   2954  HA2 GLY A 199       9.920  -9.519 -11.806  1.00 96.95           H  
ATOM   2955  HA3 GLY A 199      10.464  -8.635 -10.371  1.00 96.95           H  
ATOM   2956  C   GLY A 199       8.878  -7.681 -11.465  1.00 96.95           C  
ATOM   2957  O   GLY A 199       9.461  -6.869 -12.183  1.00 96.95           O  
ATOM   2958  N   GLY A 200       7.596  -7.500 -11.139  1.00 93.71           N  
ATOM   2959  H   GLY A 200       7.149  -8.206 -10.571  1.00 93.71           H  
ATOM   2960  CA  GLY A 200       6.742  -6.461 -11.701  1.00 93.71           C  
ATOM   2961  HA2 GLY A 200       5.890  -6.306 -11.040  1.00 93.71           H  
ATOM   2962  HA3 GLY A 200       7.304  -5.529 -11.767  1.00 93.71           H  
ATOM   2963  C   GLY A 200       6.217  -6.840 -13.085  1.00 93.71           C  
ATOM   2964  O   GLY A 200       5.874  -7.992 -13.337  1.00 93.71           O  
ATOM   2965  N   THR A 201       6.119  -5.864 -13.986  1.00 90.64           N  
ATOM   2966  H   THR A 201       6.501  -4.956 -13.765  1.00 90.64           H  
ATOM   2967  CA  THR A 201       5.624  -6.069 -15.353  1.00 90.64           C  
ATOM   2968  HA  THR A 201       5.374  -7.122 -15.483  1.00 90.64           H  
ATOM   2969  C   THR A 201       6.700  -5.758 -16.388  1.00 90.64           C  
ATOM   2970  CB  THR A 201       4.320  -5.299 -15.593  1.00 90.64           C  
ATOM   2971  HB  THR A 201       3.597  -5.602 -14.835  1.00 90.64           H  
ATOM   2972  O   THR A 201       7.581  -4.927 -16.157  1.00 90.64           O  
ATOM   2973  CG2 THR A 201       4.429  -3.777 -15.584  1.00 90.64           C  
ATOM   2974 HG21 THR A 201       4.785  -3.438 -14.611  1.00 90.64           H  
ATOM   2975 HG22 THR A 201       5.098  -3.447 -16.379  1.00 90.64           H  
ATOM   2976 HG23 THR A 201       3.447  -3.339 -15.759  1.00 90.64           H  
ATOM   2977  OG1 THR A 201       3.822  -5.655 -16.848  1.00 90.64           O  
ATOM   2978  HG1 THR A 201       2.919  -5.335 -16.910  1.00 90.64           H  
ATOM   2979  N   THR A 202       6.646  -6.434 -17.535  1.00 90.26           N  
ATOM   2980  H   THR A 202       5.855  -7.039 -17.699  1.00 90.26           H  
ATOM   2981  CA  THR A 202       7.584  -6.198 -18.633  1.00 90.26           C  
ATOM   2982  HA  THR A 202       8.598  -6.335 -18.258  1.00 90.26           H  
ATOM   2983  C   THR A 202       7.464  -4.763 -19.135  1.00 90.26           C  
ATOM   2984  CB  THR A 202       7.344  -7.183 -19.785  1.00 90.26           C  
ATOM   2985  HB  THR A 202       6.373  -6.994 -20.241  1.00 90.26           H  
ATOM   2986  O   THR A 202       6.356  -4.261 -19.334  1.00 90.26           O  
ATOM   2987  CG2 THR A 202       8.432  -7.086 -20.848  1.00 90.26           C  
ATOM   2988 HG21 THR A 202       8.282  -7.872 -21.588  1.00 90.26           H  
ATOM   2989 HG22 THR A 202       8.375  -6.122 -21.352  1.00 90.26           H  
ATOM   2990 HG23 THR A 202       9.416  -7.205 -20.394  1.00 90.26           H  
ATOM   2991  OG1 THR A 202       7.375  -8.510 -19.305  1.00 90.26           O  
ATOM   2992  HG1 THR A 202       8.136  -8.594 -18.725  1.00 90.26           H  
ATOM   2993  N   ASN A 203       8.613  -4.119 -19.359  1.00 90.05           N  
ATOM   2994  H   ASN A 203       9.473  -4.566 -19.075  1.00 90.05           H  
ATOM   2995  CA  ASN A 203       8.703  -2.733 -19.822  1.00 90.05           C  
ATOM   2996  HA  ASN A 203       9.765  -2.497 -19.895  1.00 90.05           H  
ATOM   2997  C   ASN A 203       8.127  -1.714 -18.812  1.00 90.05           C  
ATOM   2998  CB  ASN A 203       8.120  -2.646 -21.251  1.00 90.05           C  
ATOM   2999  HB2 ASN A 203       8.477  -3.491 -21.839  1.00 90.05           H  
ATOM   3000  HB3 ASN A 203       7.033  -2.694 -21.205  1.00 90.05           H  
ATOM   3001  O   ASN A 203       7.789  -0.594 -19.190  1.00 90.05           O  
ATOM   3002  CG  ASN A 203       8.515  -1.391 -22.007  1.00 90.05           C  
ATOM   3003  ND2 ASN A 203       7.583  -0.780 -22.705  1.00 90.05           N  
ATOM   3004 HD21 ASN A 203       7.816   0.067 -23.204  1.00 90.05           H  
ATOM   3005 HD22 ASN A 203       6.629  -1.111 -22.727  1.00 90.05           H  
ATOM   3006  OD1 ASN A 203       9.672  -0.995 -22.019  1.00 90.05           O  
ATOM   3007  N   LYS A 204       8.026  -2.073 -17.519  1.00 89.79           N  
ATOM   3008  H   LYS A 204       8.251  -3.023 -17.259  1.00 89.79           H  
ATOM   3009  CA  LYS A 204       7.641  -1.119 -16.465  1.00 89.79           C  
ATOM   3010  HA  LYS A 204       6.679  -0.692 -16.748  1.00 89.79           H  
ATOM   3011  C   LYS A 204       8.622   0.043 -16.365  1.00 89.79           C  
ATOM   3012  CB  LYS A 204       7.470  -1.795 -15.092  1.00 89.79           C  
ATOM   3013  HB2 LYS A 204       6.988  -1.079 -14.428  1.00 89.79           H  
ATOM   3014  HB3 LYS A 204       6.799  -2.647 -15.201  1.00 89.79           H  
ATOM   3015  O   LYS A 204       9.802  -0.087 -16.713  1.00 89.79           O  
ATOM   3016  CG  LYS A 204       8.760  -2.294 -14.413  1.00 89.79           C  
ATOM   3017  HG2 LYS A 204       9.475  -1.476 -14.326  1.00 89.79           H  
ATOM   3018  HG3 LYS A 204       9.206  -3.093 -15.004  1.00 89.79           H  
ATOM   3019  CD  LYS A 204       8.434  -2.812 -13.003  1.00 89.79           C  
ATOM   3020  HD2 LYS A 204       7.972  -2.003 -12.437  1.00 89.79           H  
ATOM   3021  HD3 LYS A 204       7.731  -3.642 -13.076  1.00 89.79           H  
ATOM   3022  CE  LYS A 204       9.684  -3.268 -12.246  1.00 89.79           C  
ATOM   3023  HE2 LYS A 204      10.440  -2.486 -12.317  1.00 89.79           H  
ATOM   3024  HE3 LYS A 204      10.077  -4.171 -12.712  1.00 89.79           H  
ATOM   3025  NZ  LYS A 204       9.404  -3.525 -10.812  1.00 89.79           N  
ATOM   3026  HZ1 LYS A 204       8.704  -4.240 -10.673  1.00 89.79           H  
ATOM   3027  HZ2 LYS A 204       9.163  -2.682 -10.310  1.00 89.79           H  
ATOM   3028  HZ3 LYS A 204      10.229  -3.909 -10.374  1.00 89.79           H  
ATOM   3029  N   TYR A 205       8.151   1.153 -15.810  1.00 92.44           N  
ATOM   3030  H   TYR A 205       7.176   1.198 -15.549  1.00 92.44           H  
ATOM   3031  CA  TYR A 205       9.021   2.248 -15.406  1.00 92.44           C  
ATOM   3032  HA  TYR A 205       9.607   2.557 -16.271  1.00 92.44           H  
ATOM   3033  C   TYR A 205       9.995   1.743 -14.329  1.00 92.44           C  
ATOM   3034  CB  TYR A 205       8.183   3.448 -14.918  1.00 92.44           C  
ATOM   3035  HB2 TYR A 205       8.855   4.117 -14.381  1.00 92.44           H  
ATOM   3036  HB3 TYR A 205       7.454   3.094 -14.190  1.00 92.44           H  
ATOM   3037  O   TYR A 205       9.591   1.013 -13.423  1.00 92.44           O  
ATOM   3038  CG  TYR A 205       7.456   4.275 -15.984  1.00 92.44           C  
ATOM   3039  CD1 TYR A 205       7.377   5.679 -15.834  1.00 92.44           C  
ATOM   3040  HD1 TYR A 205       7.751   6.142 -14.933  1.00 92.44           H  
ATOM   3041  CD2 TYR A 205       6.858   3.683 -17.119  1.00 92.44           C  
ATOM   3042  HD2 TYR A 205       6.820   2.611 -17.250  1.00 92.44           H  
ATOM   3043  CE1 TYR A 205       6.818   6.484 -16.849  1.00 92.44           C  
ATOM   3044  HE1 TYR A 205       6.761   7.555 -16.730  1.00 92.44           H  
ATOM   3045  CE2 TYR A 205       6.269   4.477 -18.118  1.00 92.44           C  
ATOM   3046  HE2 TYR A 205       5.824   4.028 -18.993  1.00 92.44           H  
ATOM   3047  OH  TYR A 205       5.790   6.622 -19.023  1.00 92.44           O  
ATOM   3048  HH  TYR A 205       5.605   7.544 -18.829  1.00 92.44           H  
ATOM   3049  CZ  TYR A 205       6.261   5.878 -17.996  1.00 92.44           C  
ATOM   3050  N   ALA A 206      11.273   2.128 -14.419  1.00 95.64           N  
ATOM   3051  H   ALA A 206      11.577   2.717 -15.181  1.00 95.64           H  
ATOM   3052  CA  ALA A 206      12.168   2.009 -13.271  1.00 95.64           C  
ATOM   3053  HA  ALA A 206      12.230   0.964 -12.966  1.00 95.64           H  
ATOM   3054  C   ALA A 206      11.586   2.814 -12.097  1.00 95.64           C  
ATOM   3055  CB  ALA A 206      13.571   2.483 -13.663  1.00 95.64           C  
ATOM   3056  HB1 ALA A 206      13.548   3.533 -13.954  1.00 95.64           H  
ATOM   3057  HB2 ALA A 206      14.243   2.371 -12.812  1.00 95.64           H  
ATOM   3058  HB3 ALA A 206      13.953   1.880 -14.487  1.00 95.64           H  
ATOM   3059  O   ALA A 206      10.943   3.847 -12.310  1.00 95.64           O  
ATOM   3060  N   GLY A 207      11.760   2.320 -10.877  1.00 98.17           N  
ATOM   3061  H   GLY A 207      12.256   1.445 -10.786  1.00 98.17           H  
ATOM   3062  CA  GLY A 207      11.146   2.871  -9.672  1.00 98.17           C  
ATOM   3063  HA2 GLY A 207      11.200   3.959  -9.702  1.00 98.17           H  
ATOM   3064  HA3 GLY A 207      11.714   2.538  -8.803  1.00 98.17           H  
ATOM   3065  C   GLY A 207       9.677   2.491  -9.468  1.00 98.17           C  
ATOM   3066  O   GLY A 207       9.108   2.902  -8.460  1.00 98.17           O  
ATOM   3067  N   ARG A 208       9.032   1.736 -10.372  1.00 97.18           N  
ATOM   3068  H   ARG A 208       9.548   1.408 -11.176  1.00 97.18           H  
ATOM   3069  CA  ARG A 208       7.620   1.345 -10.210  1.00 97.18           C  
ATOM   3070  HA  ARG A 208       7.075   2.227  -9.872  1.00 97.18           H  
ATOM   3071  C   ARG A 208       7.456   0.293  -9.118  1.00 97.18           C  
ATOM   3072  CB  ARG A 208       7.014   0.922 -11.558  1.00 97.18           C  
ATOM   3073  HB2 ARG A 208       7.092   1.775 -12.232  1.00 97.18           H  
ATOM   3074  HB3 ARG A 208       7.611   0.115 -11.984  1.00 97.18           H  
ATOM   3075  O   ARG A 208       7.983  -0.819  -9.247  1.00 97.18           O  
ATOM   3076  CG  ARG A 208       5.533   0.492 -11.531  1.00 97.18           C  
ATOM   3077  HG2 ARG A 208       4.945   1.205 -10.953  1.00 97.18           H  
ATOM   3078  HG3 ARG A 208       5.189   0.514 -12.566  1.00 97.18           H  
ATOM   3079  CD  ARG A 208       5.288  -0.932 -11.012  1.00 97.18           C  
ATOM   3080  HD2 ARG A 208       6.005  -1.606 -11.482  1.00 97.18           H  
ATOM   3081  HD3 ARG A 208       5.440  -0.958  -9.933  1.00 97.18           H  
ATOM   3082  NE  ARG A 208       3.924  -1.418 -11.285  1.00 97.18           N  
ATOM   3083  HE  ARG A 208       3.227  -0.764 -11.610  1.00 97.18           H  
ATOM   3084  NH1 ARG A 208       4.241  -3.541 -10.473  1.00 97.18           N  
ATOM   3085 HH11 ARG A 208       3.844  -4.417 -10.165  1.00 97.18           H  
ATOM   3086 HH12 ARG A 208       5.050  -3.203  -9.971  1.00 97.18           H  
ATOM   3087  NH2 ARG A 208       2.276  -2.971 -11.387  1.00 97.18           N  
ATOM   3088 HH21 ARG A 208       1.679  -2.274 -11.808  1.00 97.18           H  
ATOM   3089 HH22 ARG A 208       1.930  -3.915 -11.293  1.00 97.18           H  
ATOM   3090  CZ  ARG A 208       3.486  -2.637 -11.046  1.00 97.18           C  
ATOM   3091  N   ILE A 209       6.609   0.618  -8.142  1.00 98.47           N  
ATOM   3092  H   ILE A 209       6.199   1.540  -8.178  1.00 98.47           H  
ATOM   3093  CA  ILE A 209       6.170  -0.252  -7.042  1.00 98.47           C  
ATOM   3094  HA  ILE A 209       6.808  -1.134  -6.999  1.00 98.47           H  
ATOM   3095  C   ILE A 209       4.731  -0.704  -7.319  1.00 98.47           C  
ATOM   3096  CB  ILE A 209       6.287   0.485  -5.687  1.00 98.47           C  
ATOM   3097  HB  ILE A 209       5.614   1.342  -5.710  1.00 98.47           H  
ATOM   3098  O   ILE A 209       3.895   0.096  -7.742  1.00 98.47           O  
ATOM   3099  CG1 ILE A 209       7.723   1.024  -5.467  1.00 98.47           C  
ATOM   3100 HG12 ILE A 209       8.040   1.596  -6.339  1.00 98.47           H  
ATOM   3101 HG13 ILE A 209       8.415   0.189  -5.356  1.00 98.47           H  
ATOM   3102  CG2 ILE A 209       5.840  -0.444  -4.540  1.00 98.47           C  
ATOM   3103 HG21 ILE A 209       6.448  -1.349  -4.527  1.00 98.47           H  
ATOM   3104 HG22 ILE A 209       4.793  -0.724  -4.658  1.00 98.47           H  
ATOM   3105 HG23 ILE A 209       5.928   0.062  -3.578  1.00 98.47           H  
ATOM   3106  CD1 ILE A 209       7.882   1.972  -4.276  1.00 98.47           C  
ATOM   3107 HD11 ILE A 209       7.285   2.869  -4.442  1.00 98.47           H  
ATOM   3108 HD12 ILE A 209       8.929   2.262  -4.183  1.00 98.47           H  
ATOM   3109 HD13 ILE A 209       7.570   1.497  -3.345  1.00 98.47           H  
ATOM   3110  N   GLY A 210       4.446  -1.990  -7.142  1.00 96.96           N  
ATOM   3111  H   GLY A 210       5.158  -2.587  -6.746  1.00 96.96           H  
ATOM   3112  CA  GLY A 210       3.133  -2.581  -7.375  1.00 96.96           C  
ATOM   3113  HA2 GLY A 210       3.232  -3.346  -8.146  1.00 96.96           H  
ATOM   3114  HA3 GLY A 210       2.428  -1.828  -7.727  1.00 96.96           H  
ATOM   3115  C   GLY A 210       2.533  -3.263  -6.152  1.00 96.96           C  
ATOM   3116  O   GLY A 210       3.084  -3.281  -5.053  1.00 96.96           O  
ATOM   3117  N   GLN A 211       1.387  -3.903  -6.391  1.00 97.64           N  
ATOM   3118  H   GLN A 211       0.944  -3.748  -7.285  1.00 97.64           H  
ATOM   3119  CA  GLN A 211       0.600  -4.581  -5.361  1.00 97.64           C  
ATOM   3120  HA  GLN A 211       0.261  -3.825  -4.653  1.00 97.64           H  
ATOM   3121  C   GLN A 211       1.360  -5.647  -4.562  1.00 97.64           C  
ATOM   3122  CB  GLN A 211      -0.638  -5.206  -6.019  1.00 97.64           C  
ATOM   3123  HB2 GLN A 211      -1.324  -5.548  -5.244  1.00 97.64           H  
ATOM   3124  HB3 GLN A 211      -1.159  -4.431  -6.581  1.00 97.64           H  
ATOM   3125  O   GLN A 211       0.970  -5.934  -3.438  1.00 97.64           O  
ATOM   3126  CG  GLN A 211      -0.322  -6.366  -6.984  1.00 97.64           C  
ATOM   3127  HG2 GLN A 211       0.655  -6.246  -7.453  1.00 97.64           H  
ATOM   3128  HG3 GLN A 211      -1.077  -6.358  -7.769  1.00 97.64           H  
ATOM   3129  CD  GLN A 211      -0.455  -7.738  -6.358  1.00 97.64           C  
ATOM   3130  NE2 GLN A 211       0.552  -8.580  -6.334  1.00 97.64           N  
ATOM   3131 HE21 GLN A 211       1.499  -8.262  -6.479  1.00 97.64           H  
ATOM   3132 HE22 GLN A 211       0.323  -9.494  -5.970  1.00 97.64           H  
ATOM   3133  OE1 GLN A 211      -1.520  -8.105  -5.936  1.00 97.64           O  
ATOM   3134  N   ALA A 212       2.423  -6.249  -5.112  1.00 98.46           N  
ATOM   3135  H   ALA A 212       2.830  -5.857  -5.949  1.00 98.46           H  
ATOM   3136  CA  ALA A 212       3.127  -7.348  -4.450  1.00 98.46           C  
ATOM   3137  HA  ALA A 212       2.393  -8.077  -4.107  1.00 98.46           H  
ATOM   3138  C   ALA A 212       3.898  -6.895  -3.201  1.00 98.46           C  
ATOM   3139  CB  ALA A 212       4.045  -8.028  -5.468  1.00 98.46           C  
ATOM   3140  HB1 ALA A 212       4.677  -8.763  -4.970  1.00 98.46           H  
ATOM   3141  HB2 ALA A 212       3.455  -8.523  -6.240  1.00 98.46           H  
ATOM   3142  HB3 ALA A 212       4.677  -7.278  -5.943  1.00 98.46           H  
ATOM   3143  O   ALA A 212       4.092  -7.707  -2.301  1.00 98.46           O  
ATOM   3144  N   ALA A 213       4.290  -5.618  -3.119  1.00 98.58           N  
ATOM   3145  H   ALA A 213       4.132  -5.006  -3.906  1.00 98.58           H  
ATOM   3146  CA  ALA A 213       4.803  -5.020  -1.886  1.00 98.58           C  
ATOM   3147  HA  ALA A 213       5.295  -5.783  -1.283  1.00 98.58           H  
ATOM   3148  C   ALA A 213       3.697  -4.397  -1.022  1.00 98.58           C  
ATOM   3149  CB  ALA A 213       5.851  -3.959  -2.238  1.00 98.58           C  
ATOM   3150  HB1 ALA A 213       6.745  -4.434  -2.641  1.00 98.58           H  
ATOM   3151  HB2 ALA A 213       5.447  -3.248  -2.960  1.00 98.58           H  
ATOM   3152  HB3 ALA A 213       6.146  -3.420  -1.338  1.00 98.58           H  
ATOM   3153  O   ALA A 213       3.911  -4.190   0.163  1.00 98.58           O  
ATOM   3154  N   THR A 214       2.538  -4.052  -1.584  1.00 98.45           N  
ATOM   3155  H   THR A 214       2.392  -4.286  -2.556  1.00 98.45           H  
ATOM   3156  CA  THR A 214       1.519  -3.224  -0.921  1.00 98.45           C  
ATOM   3157  HA  THR A 214       2.021  -2.473  -0.312  1.00 98.45           H  
ATOM   3158  C   THR A 214       0.580  -4.051  -0.026  1.00 98.45           C  
ATOM   3159  CB  THR A 214       0.715  -2.465  -1.984  1.00 98.45           C  
ATOM   3160  HB  THR A 214       0.206  -3.186  -2.624  1.00 98.45           H  
ATOM   3161  O   THR A 214      -0.254  -4.797  -0.557  1.00 98.45           O  
ATOM   3162  CG2 THR A 214      -0.309  -1.500  -1.400  1.00 98.45           C  
ATOM   3163 HG21 THR A 214      -0.771  -0.920  -2.199  1.00 98.45           H  
ATOM   3164 HG22 THR A 214      -1.091  -2.046  -0.871  1.00 98.45           H  
ATOM   3165 HG23 THR A 214       0.192  -0.826  -0.706  1.00 98.45           H  
ATOM   3166  OG1 THR A 214       1.565  -1.699  -2.804  1.00 98.45           O  
ATOM   3167  HG1 THR A 214       2.310  -1.394  -2.280  1.00 98.45           H  
ATOM   3168  N   PRO A 215       0.637  -3.896   1.317  1.00 97.28           N  
ATOM   3169  CA  PRO A 215      -0.288  -4.576   2.224  1.00 97.28           C  
ATOM   3170  HA  PRO A 215      -0.159  -5.653   2.112  1.00 97.28           H  
ATOM   3171  C   PRO A 215      -1.739  -4.198   1.925  1.00 97.28           C  
ATOM   3172  CB  PRO A 215       0.112  -4.168   3.646  1.00 97.28           C  
ATOM   3173  HB2 PRO A 215      -0.489  -3.323   3.983  1.00 97.28           H  
ATOM   3174  HB3 PRO A 215       0.019  -5.000   4.344  1.00 97.28           H  
ATOM   3175  O   PRO A 215      -2.040  -3.044   1.626  1.00 97.28           O  
ATOM   3176  CG  PRO A 215       1.562  -3.721   3.488  1.00 97.28           C  
ATOM   3177  HG2 PRO A 215       2.223  -4.587   3.487  1.00 97.28           H  
ATOM   3178  HG3 PRO A 215       1.846  -3.014   4.268  1.00 97.28           H  
ATOM   3179  CD  PRO A 215       1.552  -3.079   2.105  1.00 97.28           C  
ATOM   3180  HD2 PRO A 215       1.158  -2.065   2.173  1.00 97.28           H  
ATOM   3181  HD3 PRO A 215       2.566  -3.057   1.706  1.00 97.28           H  
ATOM   3182  N   GLY A 216      -2.633  -5.181   1.966  1.00 98.63           N  
ATOM   3183  H   GLY A 216      -2.311  -6.118   2.158  1.00 98.63           H  
ATOM   3184  CA  GLY A 216      -4.047  -5.020   1.635  1.00 98.63           C  
ATOM   3185  HA2 GLY A 216      -4.415  -4.088   2.064  1.00 98.63           H  
ATOM   3186  HA3 GLY A 216      -4.594  -5.851   2.080  1.00 98.63           H  
ATOM   3187  C   GLY A 216      -4.355  -5.006   0.135  1.00 98.63           C  
ATOM   3188  O   GLY A 216      -5.457  -5.381  -0.243  1.00 98.63           O  
ATOM   3189  N   ALA A 217      -3.405  -4.676  -0.743  1.00 98.59           N  
ATOM   3190  H   ALA A 217      -2.513  -4.357  -0.393  1.00 98.59           H  
ATOM   3191  CA  ALA A 217      -3.610  -4.785  -2.189  1.00 98.59           C  
ATOM   3192  HA  ALA A 217      -4.657  -4.594  -2.423  1.00 98.59           H  
ATOM   3193  C   ALA A 217      -3.286  -6.195  -2.691  1.00 98.59           C  
ATOM   3194  CB  ALA A 217      -2.784  -3.719  -2.903  1.00 98.59           C  
ATOM   3195  HB1 ALA A 217      -1.725  -3.887  -2.705  1.00 98.59           H  
ATOM   3196  HB2 ALA A 217      -2.957  -3.790  -3.977  1.00 98.59           H  
ATOM   3197  HB3 ALA A 217      -3.072  -2.730  -2.545  1.00 98.59           H  
ATOM   3198  O   ALA A 217      -4.166  -6.888  -3.208  1.00 98.59           O  
ATOM   3199  N   GLY A 218      -2.028  -6.620  -2.521  1.00 98.55           N  
ATOM   3200  H   GLY A 218      -1.361  -6.000  -2.086  1.00 98.55           H  
ATOM   3201  CA  GLY A 218      -1.542  -7.887  -3.068  1.00 98.55           C  
ATOM   3202  HA2 GLY A 218      -0.629  -7.712  -3.636  1.00 98.55           H  
ATOM   3203  HA3 GLY A 218      -2.313  -8.271  -3.736  1.00 98.55           H  
ATOM   3204  C   GLY A 218      -1.251  -8.994  -2.076  1.00 98.55           C  
ATOM   3205  O   GLY A 218      -1.003 -10.136  -2.474  1.00 98.55           O  
ATOM   3206  N   VAL A 219      -1.280  -8.658  -0.793  1.00 98.87           N  
ATOM   3207  H   VAL A 219      -1.481  -7.697  -0.553  1.00 98.87           H  
ATOM   3208  CA  VAL A 219      -1.111  -9.593   0.310  1.00 98.87           C  
ATOM   3209  HA  VAL A 219      -1.418 -10.584  -0.023  1.00 98.87           H  
ATOM   3210  C   VAL A 219      -2.021  -9.169   1.454  1.00 98.87           C  
ATOM   3211  CB  VAL A 219       0.369  -9.668   0.739  1.00 98.87           C  
ATOM   3212  HB  VAL A 219       0.972  -9.793  -0.160  1.00 98.87           H  
ATOM   3213  O   VAL A 219      -2.128  -7.979   1.763  1.00 98.87           O  
ATOM   3214  CG1 VAL A 219       0.857  -8.407   1.470  1.00 98.87           C  
ATOM   3215 HG11 VAL A 219       0.801  -7.544   0.807  1.00 98.87           H  
ATOM   3216 HG12 VAL A 219       0.279  -8.224   2.376  1.00 98.87           H  
ATOM   3217 HG13 VAL A 219       1.889  -8.546   1.793  1.00 98.87           H  
ATOM   3218  CG2 VAL A 219       0.626 -10.892   1.620  1.00 98.87           C  
ATOM   3219 HG21 VAL A 219       1.692 -10.970   1.832  1.00 98.87           H  
ATOM   3220 HG22 VAL A 219       0.082 -10.811   2.562  1.00 98.87           H  
ATOM   3221 HG23 VAL A 219       0.315 -11.792   1.090  1.00 98.87           H  
ATOM   3222  N   TYR A 220      -2.674 -10.134   2.086  1.00 98.93           N  
ATOM   3223  H   TYR A 220      -2.628 -11.077   1.727  1.00 98.93           H  
ATOM   3224  CA  TYR A 220      -3.333  -9.932   3.369  1.00 98.93           C  
ATOM   3225  HA  TYR A 220      -2.730  -9.245   3.962  1.00 98.93           H  
ATOM   3226  C   TYR A 220      -3.423 -11.264   4.113  1.00 98.93           C  
ATOM   3227  CB  TYR A 220      -4.719  -9.304   3.164  1.00 98.93           C  
ATOM   3228  HB2 TYR A 220      -5.375 -10.027   2.679  1.00 98.93           H  
ATOM   3229  HB3 TYR A 220      -4.636  -8.439   2.506  1.00 98.93           H  
ATOM   3230  O   TYR A 220      -3.602 -12.302   3.482  1.00 98.93           O  
ATOM   3231  CG  TYR A 220      -5.337  -8.833   4.462  1.00 98.93           C  
ATOM   3232  CD1 TYR A 220      -6.414  -9.539   5.026  1.00 98.93           C  
ATOM   3233  HD1 TYR A 220      -6.824 -10.400   4.518  1.00 98.93           H  
ATOM   3234  CD2 TYR A 220      -4.794  -7.719   5.132  1.00 98.93           C  
ATOM   3235  HD2 TYR A 220      -3.962  -7.182   4.701  1.00 98.93           H  
ATOM   3236  CE1 TYR A 220      -6.955  -9.126   6.258  1.00 98.93           C  
ATOM   3237  HE1 TYR A 220      -7.783  -9.662   6.698  1.00 98.93           H  
ATOM   3238  CE2 TYR A 220      -5.320  -7.315   6.375  1.00 98.93           C  
ATOM   3239  HE2 TYR A 220      -4.899  -6.464   6.890  1.00 98.93           H  
ATOM   3240  OH  TYR A 220      -6.936  -7.624   8.126  1.00 98.93           O  
ATOM   3241  HH  TYR A 220      -6.474  -6.852   8.462  1.00 98.93           H  
ATOM   3242  CZ  TYR A 220      -6.414  -8.014   6.933  1.00 98.93           C  
ATOM   3243  N   ALA A 221      -3.298 -11.258   5.437  1.00 98.93           N  
ATOM   3244  H   ALA A 221      -3.128 -10.385   5.915  1.00 98.93           H  
ATOM   3245  CA  ALA A 221      -3.563 -12.431   6.260  1.00 98.93           C  
ATOM   3246  HA  ALA A 221      -4.324 -13.035   5.765  1.00 98.93           H  
ATOM   3247  C   ALA A 221      -4.130 -12.018   7.615  1.00 98.93           C  
ATOM   3248  CB  ALA A 221      -2.297 -13.286   6.402  1.00 98.93           C  
ATOM   3249  HB1 ALA A 221      -1.926 -13.569   5.417  1.00 98.93           H  
ATOM   3250  HB2 ALA A 221      -2.525 -14.190   6.967  1.00 98.93           H  
ATOM   3251  HB3 ALA A 221      -1.524 -12.729   6.932  1.00 98.93           H  
ATOM   3252  O   ALA A 221      -3.609 -11.115   8.268  1.00 98.93           O  
ATOM   3253  N   ASN A 222      -5.191 -12.699   8.039  1.00 98.86           N  
ATOM   3254  H   ASN A 222      -5.640 -13.334   7.395  1.00 98.86           H  
ATOM   3255  CA  ASN A 222      -5.809 -12.519   9.344  1.00 98.86           C  
ATOM   3256  HA  ASN A 222      -5.046 -12.281  10.085  1.00 98.86           H  
ATOM   3257  C   ASN A 222      -6.507 -13.819   9.763  1.00 98.86           C  
ATOM   3258  CB  ASN A 222      -6.780 -11.331   9.234  1.00 98.86           C  
ATOM   3259  HB2 ASN A 222      -6.225 -10.460   8.885  1.00 98.86           H  
ATOM   3260  HB3 ASN A 222      -7.551 -11.558   8.498  1.00 98.86           H  
ATOM   3261  O   ASN A 222      -7.403 -14.288   9.061  1.00 98.86           O  
ATOM   3262  CG  ASN A 222      -7.453 -10.958  10.539  1.00 98.86           C  
ATOM   3263  ND2 ASN A 222      -7.949  -9.747  10.631  1.00 98.86           N  
ATOM   3264 HD21 ASN A 222      -8.422  -9.503  11.489  1.00 98.86           H  
ATOM   3265 HD22 ASN A 222      -7.869  -9.107   9.854  1.00 98.86           H  
ATOM   3266  OD1 ASN A 222      -7.542 -11.727  11.483  1.00 98.86           O  
ATOM   3267  N   ASN A 223      -6.138 -14.379  10.919  1.00 98.77           N  
ATOM   3268  H   ASN A 223      -5.395 -13.942  11.445  1.00 98.77           H  
ATOM   3269  CA  ASN A 223      -6.731 -15.608  11.464  1.00 98.77           C  
ATOM   3270  HA  ASN A 223      -6.533 -16.439  10.787  1.00 98.77           H  
ATOM   3271  C   ASN A 223      -8.263 -15.525  11.621  1.00 98.77           C  
ATOM   3272  CB  ASN A 223      -6.067 -15.935  12.815  1.00 98.77           C  
ATOM   3273  HB2 ASN A 223      -5.992 -15.033  13.422  1.00 98.77           H  
ATOM   3274  HB3 ASN A 223      -6.699 -16.648  13.345  1.00 98.77           H  
ATOM   3275  O   ASN A 223      -8.941 -16.552  11.574  1.00 98.77           O  
ATOM   3276  CG  ASN A 223      -4.691 -16.570  12.698  1.00 98.77           C  
ATOM   3277  ND2 ASN A 223      -4.148 -17.013  13.809  1.00 98.77           N  
ATOM   3278 HD21 ASN A 223      -4.643 -16.938  14.686  1.00 98.77           H  
ATOM   3279 HD22 ASN A 223      -3.257 -17.486  13.772  1.00 98.77           H  
ATOM   3280  OD1 ASN A 223      -4.110 -16.692  11.632  1.00 98.77           O  
ATOM   3281  N   ALA A 224      -8.814 -14.319  11.792  1.00 98.44           N  
ATOM   3282  H   ALA A 224      -8.211 -13.509  11.802  1.00 98.44           H  
ATOM   3283  CA  ALA A 224     -10.252 -14.092  11.914  1.00 98.44           C  
ATOM   3284  HA  ALA A 224     -10.668 -14.854  12.573  1.00 98.44           H  
ATOM   3285  C   ALA A 224     -11.010 -14.189  10.578  1.00 98.44           C  
ATOM   3286  CB  ALA A 224     -10.471 -12.723  12.570  1.00 98.44           C  
ATOM   3287  HB1 ALA A 224      -9.920 -12.663  13.508  1.00 98.44           H  
ATOM   3288  HB2 ALA A 224     -11.533 -12.583  12.771  1.00 98.44           H  
ATOM   3289  HB3 ALA A 224     -10.137 -11.930  11.901  1.00 98.44           H  
ATOM   3290  O   ALA A 224     -12.228 -14.355  10.592  1.00 98.44           O  
ATOM   3291  N   THR A 225     -10.322 -14.084   9.437  1.00 98.65           N  
ATOM   3292  H   THR A 225      -9.318 -13.987   9.480  1.00 98.65           H  
ATOM   3293  CA  THR A 225     -10.947 -14.095   8.107  1.00 98.65           C  
ATOM   3294  HA  THR A 225     -11.958 -14.493   8.195  1.00 98.65           H  
ATOM   3295  C   THR A 225     -10.224 -15.052   7.163  1.00 98.65           C  
ATOM   3296  CB  THR A 225     -11.085 -12.679   7.512  1.00 98.65           C  
ATOM   3297  HB  THR A 225     -11.483 -12.758   6.500  1.00 98.65           H  
ATOM   3298  O   THR A 225     -10.641 -16.200   7.018  1.00 98.65           O  
ATOM   3299  CG2 THR A 225     -12.011 -11.778   8.322  1.00 98.65           C  
ATOM   3300 HG21 THR A 225     -12.120 -10.818   7.817  1.00 98.65           H  
ATOM   3301 HG22 THR A 225     -12.994 -12.242   8.402  1.00 98.65           H  
ATOM   3302 HG23 THR A 225     -11.612 -11.613   9.323  1.00 98.65           H  
ATOM   3303  OG1 THR A 225      -9.847 -12.009   7.469  1.00 98.65           O  
ATOM   3304  HG1 THR A 225     -10.053 -11.072   7.497  1.00 98.65           H  
ATOM   3305  N   CYS A 226      -9.157 -14.599   6.508  1.00 98.91           N  
ATOM   3306  H   CYS A 226      -8.813 -13.678   6.742  1.00 98.91           H  
ATOM   3307  CA  CYS A 226      -8.463 -15.344   5.468  1.00 98.91           C  
ATOM   3308  HA  CYS A 226      -8.428 -16.394   5.759  1.00 98.91           H  
ATOM   3309  C   CYS A 226      -7.015 -14.876   5.270  1.00 98.91           C  
ATOM   3310  CB  CYS A 226      -9.274 -15.246   4.166  1.00 98.91           C  
ATOM   3311  HB2 CYS A 226      -8.805 -15.852   3.391  1.00 98.91           H  
ATOM   3312  HB3 CYS A 226     -10.275 -15.636   4.350  1.00 98.91           H  
ATOM   3313  O   CYS A 226      -6.616 -13.799   5.716  1.00 98.91           O  
ATOM   3314  SG  CYS A 226      -9.408 -13.530   3.590  1.00 98.91           S  
ATOM   3315  HG  CYS A 226      -9.835 -13.011   4.744  1.00 98.91           H  
ATOM   3316  N   ALA A 227      -6.236 -15.702   4.575  1.00 98.96           N  
ATOM   3317  H   ALA A 227      -6.641 -16.583   4.291  1.00 98.96           H  
ATOM   3318  CA  ALA A 227      -5.000 -15.317   3.909  1.00 98.96           C  
ATOM   3319  HA  ALA A 227      -4.688 -14.330   4.251  1.00 98.96           H  
ATOM   3320  C   ALA A 227      -5.243 -15.219   2.402  1.00 98.96           C  
ATOM   3321  CB  ALA A 227      -3.893 -16.315   4.253  1.00 98.96           C  
ATOM   3322  HB1 ALA A 227      -3.073 -16.215   3.541  1.00 98.96           H  
ATOM   3323  HB2 ALA A 227      -3.507 -16.102   5.250  1.00 98.96           H  
ATOM   3324  HB3 ALA A 227      -4.271 -17.336   4.209  1.00 98.96           H  
ATOM   3325  O   ALA A 227      -5.904 -16.090   1.839  1.00 98.96           O  
ATOM   3326  N   VAL A 228      -4.698 -14.183   1.762  1.00 98.98           N  
ATOM   3327  H   VAL A 228      -4.176 -13.518   2.315  1.00 98.98           H  
ATOM   3328  CA  VAL A 228      -4.898 -13.844   0.349  1.00 98.98           C  
ATOM   3329  HA  VAL A 228      -5.276 -14.727  -0.167  1.00 98.98           H  
ATOM   3330  C   VAL A 228      -3.575 -13.426  -0.289  1.00 98.98           C  
ATOM   3331  CB  VAL A 228      -5.934 -12.713   0.176  1.00 98.98           C  
ATOM   3332  HB  VAL A 228      -5.536 -11.792   0.601  1.00 98.98           H  
ATOM   3333  O   VAL A 228      -2.848 -12.593   0.255  1.00 98.98           O  
ATOM   3334  CG1 VAL A 228      -6.238 -12.482  -1.309  1.00 98.98           C  
ATOM   3335 HG11 VAL A 228      -5.375 -12.039  -1.806  1.00 98.98           H  
ATOM   3336 HG12 VAL A 228      -6.484 -13.431  -1.786  1.00 98.98           H  
ATOM   3337 HG13 VAL A 228      -7.083 -11.803  -1.416  1.00 98.98           H  
ATOM   3338  CG2 VAL A 228      -7.257 -13.022   0.879  1.00 98.98           C  
ATOM   3339 HG21 VAL A 228      -7.096 -13.089   1.955  1.00 98.98           H  
ATOM   3340 HG22 VAL A 228      -7.961 -12.208   0.706  1.00 98.98           H  
ATOM   3341 HG23 VAL A 228      -7.679 -13.956   0.511  1.00 98.98           H  
ATOM   3342  N   SER A 229      -3.288 -13.967  -1.474  1.00 98.95           N  
ATOM   3343  H   SER A 229      -3.941 -14.640  -1.849  1.00 98.95           H  
ATOM   3344  CA  SER A 229      -2.199 -13.518  -2.348  1.00 98.95           C  
ATOM   3345  HA  SER A 229      -1.811 -12.568  -1.979  1.00 98.95           H  
ATOM   3346  C   SER A 229      -2.722 -13.301  -3.766  1.00 98.95           C  
ATOM   3347  CB  SER A 229      -1.047 -14.522  -2.347  1.00 98.95           C  
ATOM   3348  HB2 SER A 229      -1.419 -15.500  -2.651  1.00 98.95           H  
ATOM   3349  HB3 SER A 229      -0.622 -14.599  -1.347  1.00 98.95           H  
ATOM   3350  O   SER A 229      -3.385 -14.171  -4.332  1.00 98.95           O  
ATOM   3351  OG  SER A 229      -0.054 -14.095  -3.258  1.00 98.95           O  
ATOM   3352  HG  SER A 229       0.520 -13.480  -2.796  1.00 98.95           H  
ATOM   3353  N   CYS A 230      -2.408 -12.145  -4.344  1.00 98.71           N  
ATOM   3354  H   CYS A 230      -1.847 -11.492  -3.816  1.00 98.71           H  
ATOM   3355  CA  CYS A 230      -2.981 -11.679  -5.604  1.00 98.71           C  
ATOM   3356  HA  CYS A 230      -3.788 -12.339  -5.922  1.00 98.71           H  
ATOM   3357  C   CYS A 230      -1.951 -11.614  -6.744  1.00 98.71           C  
ATOM   3358  CB  CYS A 230      -3.569 -10.297  -5.356  1.00 98.71           C  
ATOM   3359  HB2 CYS A 230      -3.853  -9.841  -6.305  1.00 98.71           H  
ATOM   3360  HB3 CYS A 230      -2.768  -9.704  -4.914  1.00 98.71           H  
ATOM   3361  O   CYS A 230      -0.737 -11.504  -6.531  1.00 98.71           O  
ATOM   3362  SG  CYS A 230      -4.970 -10.293  -4.206  1.00 98.71           S  
ATOM   3363  HG  CYS A 230      -4.938  -8.987  -3.928  1.00 98.71           H  
ATOM   3364  N   THR A 231      -2.449 -11.628  -7.981  1.00 97.37           N  
ATOM   3365  H   THR A 231      -3.444 -11.754  -8.095  1.00 97.37           H  
ATOM   3366  CA  THR A 231      -1.640 -11.530  -9.200  1.00 97.37           C  
ATOM   3367  HA  THR A 231      -0.798 -10.868  -8.998  1.00 97.37           H  
ATOM   3368  C   THR A 231      -2.428 -10.937 -10.369  1.00 97.37           C  
ATOM   3369  CB  THR A 231      -1.073 -12.911  -9.542  1.00 97.37           C  
ATOM   3370  HB  THR A 231      -0.473 -13.225  -8.688  1.00 97.37           H  
ATOM   3371  O   THR A 231      -3.591 -11.269 -10.577  1.00 97.37           O  
ATOM   3372  CG2 THR A 231      -2.108 -14.003  -9.809  1.00 97.37           C  
ATOM   3373 HG21 THR A 231      -2.765 -13.715 -10.630  1.00 97.37           H  
ATOM   3374 HG22 THR A 231      -2.713 -14.166  -8.917  1.00 97.37           H  
ATOM   3375 HG23 THR A 231      -1.605 -14.941 -10.046  1.00 97.37           H  
ATOM   3376  OG1 THR A 231      -0.197 -12.822 -10.637  1.00 97.37           O  
ATOM   3377  HG1 THR A 231       0.466 -13.491 -10.449  1.00 97.37           H  
ATOM   3378  N   GLY A 232      -1.810 -10.053 -11.158  1.00 94.28           N  
ATOM   3379  H   GLY A 232      -0.855  -9.796 -10.952  1.00 94.28           H  
ATOM   3380  CA  GLY A 232      -2.447  -9.423 -12.320  1.00 94.28           C  
ATOM   3381  HA2 GLY A 232      -2.216 -10.000 -13.215  1.00 94.28           H  
ATOM   3382  HA3 GLY A 232      -3.529  -9.421 -12.189  1.00 94.28           H  
ATOM   3383  C   GLY A 232      -2.002  -7.980 -12.550  1.00 94.28           C  
ATOM   3384  O   GLY A 232      -0.848  -7.632 -12.289  1.00 94.28           O  
ATOM   3385  N   GLN A 233      -2.919  -7.138 -13.038  1.00 92.12           N  
ATOM   3386  H   GLN A 233      -3.841  -7.502 -13.231  1.00 92.12           H  
ATOM   3387  CA  GLN A 233      -2.709  -5.700 -13.233  1.00 92.12           C  
ATOM   3388  HA  GLN A 233      -1.794  -5.550 -13.805  1.00 92.12           H  
ATOM   3389  C   GLN A 233      -2.513  -4.997 -11.891  1.00 92.12           C  
ATOM   3390  CB  GLN A 233      -3.870  -5.074 -14.028  1.00 92.12           C  
ATOM   3391  HB2 GLN A 233      -4.814  -5.351 -13.557  1.00 92.12           H  
ATOM   3392  HB3 GLN A 233      -3.777  -3.989 -13.996  1.00 92.12           H  
ATOM   3393  O   GLN A 233      -3.480  -4.597 -11.253  1.00 92.12           O  
ATOM   3394  CG  GLN A 233      -3.884  -5.506 -15.501  1.00 92.12           C  
ATOM   3395  HG2 GLN A 233      -2.968  -5.174 -15.989  1.00 92.12           H  
ATOM   3396  HG3 GLN A 233      -3.944  -6.594 -15.547  1.00 92.12           H  
ATOM   3397  CD  GLN A 233      -5.056  -4.943 -16.287  1.00 92.12           C  
ATOM   3398  NE2 GLN A 233      -4.883  -4.577 -17.536  1.00 92.12           N  
ATOM   3399 HE21 GLN A 233      -5.680  -4.192 -18.023  1.00 92.12           H  
ATOM   3400 HE22 GLN A 233      -3.976  -4.551 -17.979  1.00 92.12           H  
ATOM   3401  OE1 GLN A 233      -6.169  -4.883 -15.796  1.00 92.12           O  
ATOM   3402  N   GLY A 234      -1.258  -4.868 -11.449  1.00 94.31           N  
ATOM   3403  H   GLY A 234      -0.534  -5.303 -12.002  1.00 94.31           H  
ATOM   3404  CA  GLY A 234      -0.944  -4.444 -10.083  1.00 94.31           C  
ATOM   3405  HA2 GLY A 234       0.133  -4.327  -9.970  1.00 94.31           H  
ATOM   3406  HA3 GLY A 234      -1.300  -5.227  -9.413  1.00 94.31           H  
ATOM   3407  C   GLY A 234      -1.621  -3.144  -9.655  1.00 94.31           C  
ATOM   3408  O   GLY A 234      -2.099  -3.044  -8.531  1.00 94.31           O  
ATOM   3409  N   GLU A 235      -1.747  -2.194 -10.570  1.00 94.45           N  
ATOM   3410  H   GLU A 235      -1.273  -2.305 -11.455  1.00 94.45           H  
ATOM   3411  CA  GLU A 235      -2.437  -0.933 -10.351  1.00 94.45           C  
ATOM   3412  HA  GLU A 235      -1.998  -0.456  -9.475  1.00 94.45           H  
ATOM   3413  C   GLU A 235      -3.938  -1.125 -10.052  1.00 94.45           C  
ATOM   3414  CB  GLU A 235      -2.201  -0.031 -11.574  1.00 94.45           C  
ATOM   3415  HB2 GLU A 235      -2.866   0.827 -11.486  1.00 94.45           H  
ATOM   3416  HB3 GLU A 235      -2.467  -0.560 -12.489  1.00 94.45           H  
ATOM   3417  O   GLU A 235      -4.470  -0.497  -9.139  1.00 94.45           O  
ATOM   3418  CG  GLU A 235      -0.759   0.512 -11.676  1.00 94.45           C  
ATOM   3419  HG2 GLU A 235      -0.468   0.894 -10.698  1.00 94.45           H  
ATOM   3420  HG3 GLU A 235      -0.795   1.367 -12.350  1.00 94.45           H  
ATOM   3421  CD  GLU A 235       0.340  -0.463 -12.166  1.00 94.45           C  
ATOM   3422  OE1 GLU A 235       1.545  -0.114 -12.095  1.00 94.45           O  
ATOM   3423  OE2 GLU A 235       0.077  -1.640 -12.510  1.00 94.45           O  
ATOM   3424  N   ALA A 236      -4.624  -2.052 -10.727  1.00 94.65           N  
ATOM   3425  H   ALA A 236      -4.131  -2.639 -11.383  1.00 94.65           H  
ATOM   3426  CA  ALA A 236      -6.025  -2.367 -10.434  1.00 94.65           C  
ATOM   3427  HA  ALA A 236      -6.601  -1.442 -10.459  1.00 94.65           H  
ATOM   3428  C   ALA A 236      -6.201  -2.976  -9.031  1.00 94.65           C  
ATOM   3429  CB  ALA A 236      -6.572  -3.296 -11.524  1.00 94.65           C  
ATOM   3430  HB1 ALA A 236      -6.461  -2.829 -12.503  1.00 94.65           H  
ATOM   3431  HB2 ALA A 236      -7.630  -3.481 -11.343  1.00 94.65           H  
ATOM   3432  HB3 ALA A 236      -6.045  -4.251 -11.515  1.00 94.65           H  
ATOM   3433  O   ALA A 236      -7.116  -2.587  -8.306  1.00 94.65           O  
ATOM   3434  N   PHE A 237      -5.295  -3.873  -8.623  1.00 96.91           N  
ATOM   3435  H   PHE A 237      -4.562  -4.130  -9.268  1.00 96.91           H  
ATOM   3436  CA  PHE A 237      -5.311  -4.485  -7.286  1.00 96.91           C  
ATOM   3437  HA  PHE A 237      -6.306  -4.885  -7.092  1.00 96.91           H  
ATOM   3438  C   PHE A 237      -5.019  -3.471  -6.171  1.00 96.91           C  
ATOM   3439  CB  PHE A 237      -4.307  -5.647  -7.231  1.00 96.91           C  
ATOM   3440  HB2 PHE A 237      -3.366  -5.341  -7.688  1.00 96.91           H  
ATOM   3441  HB3 PHE A 237      -4.098  -5.875  -6.186  1.00 96.91           H  
ATOM   3442  O   PHE A 237      -5.584  -3.572  -5.084  1.00 96.91           O  
ATOM   3443  CG  PHE A 237      -4.801  -6.917  -7.895  1.00 96.91           C  
ATOM   3444  CD1 PHE A 237      -5.372  -7.938  -7.119  1.00 96.91           C  
ATOM   3445  HD1 PHE A 237      -5.417  -7.833  -6.045  1.00 96.91           H  
ATOM   3446  CD2 PHE A 237      -4.713  -7.081  -9.287  1.00 96.91           C  
ATOM   3447  HD2 PHE A 237      -4.282  -6.298  -9.893  1.00 96.91           H  
ATOM   3448  CE1 PHE A 237      -5.867  -9.105  -7.728  1.00 96.91           C  
ATOM   3449  HE1 PHE A 237      -6.306  -9.886  -7.125  1.00 96.91           H  
ATOM   3450  CE2 PHE A 237      -5.203  -8.243  -9.901  1.00 96.91           C  
ATOM   3451  HE2 PHE A 237      -5.157  -8.342 -10.976  1.00 96.91           H  
ATOM   3452  CZ  PHE A 237      -5.783  -9.257  -9.120  1.00 96.91           C  
ATOM   3453  HZ  PHE A 237      -6.175 -10.151  -9.582  1.00 96.91           H  
ATOM   3454  N   MET A 238      -4.170  -2.471  -6.436  1.00 97.73           N  
ATOM   3455  H   MET A 238      -3.700  -2.470  -7.330  1.00 97.73           H  
ATOM   3456  CA  MET A 238      -3.917  -1.361  -5.508  1.00 97.73           C  
ATOM   3457  HA  MET A 238      -3.737  -1.754  -4.507  1.00 97.73           H  
ATOM   3458  C   MET A 238      -5.122  -0.425  -5.385  1.00 97.73           C  
ATOM   3459  CB  MET A 238      -2.678  -0.579  -5.952  1.00 97.73           C  
ATOM   3460  HB2 MET A 238      -2.623   0.358  -5.397  1.00 97.73           H  
ATOM   3461  HB3 MET A 238      -2.784  -0.358  -7.014  1.00 97.73           H  
ATOM   3462  O   MET A 238      -5.469  -0.047  -4.271  1.00 97.73           O  
ATOM   3463  CG  MET A 238      -1.374  -1.352  -5.742  1.00 97.73           C  
ATOM   3464  HG2 MET A 238      -1.481  -2.335  -6.201  1.00 97.73           H  
ATOM   3465  HG3 MET A 238      -1.205  -1.496  -4.675  1.00 97.73           H  
ATOM   3466  SD  MET A 238       0.083  -0.558  -6.474  1.00 97.73           S  
ATOM   3467  CE  MET A 238       0.371   0.757  -5.261  1.00 97.73           C  
ATOM   3468  HE1 MET A 238       1.263   1.315  -5.544  1.00 97.73           H  
ATOM   3469  HE2 MET A 238      -0.486   1.430  -5.239  1.00 97.73           H  
ATOM   3470  HE3 MET A 238       0.519   0.320  -4.273  1.00 97.73           H  
ATOM   3471  N   ARG A 239      -5.791  -0.082  -6.496  1.00 95.40           N  
ATOM   3472  H   ARG A 239      -5.435  -0.405  -7.385  1.00 95.40           H  
ATOM   3473  CA  ARG A 239      -7.005   0.761  -6.484  1.00 95.40           C  
ATOM   3474  HA  ARG A 239      -6.801   1.691  -5.953  1.00 95.40           H  
ATOM   3475  C   ARG A 239      -8.162   0.107  -5.737  1.00 95.40           C  
ATOM   3476  CB  ARG A 239      -7.453   1.080  -7.918  1.00 95.40           C  
ATOM   3477  HB2 ARG A 239      -8.453   1.514  -7.891  1.00 95.40           H  
ATOM   3478  HB3 ARG A 239      -7.492   0.159  -8.499  1.00 95.40           H  
ATOM   3479  O   ARG A 239      -8.867   0.784  -4.999  1.00 95.40           O  
ATOM   3480  CG  ARG A 239      -6.512   2.081  -8.592  1.00 95.40           C  
ATOM   3481  HG2 ARG A 239      -5.487   1.738  -8.449  1.00 95.40           H  
ATOM   3482  HG3 ARG A 239      -6.607   3.055  -8.112  1.00 95.40           H  
ATOM   3483  CD  ARG A 239      -6.784   2.209 -10.094  1.00 95.40           C  
ATOM   3484  HD2 ARG A 239      -6.678   1.223 -10.546  1.00 95.40           H  
ATOM   3485  HD3 ARG A 239      -6.029   2.866 -10.525  1.00 95.40           H  
ATOM   3486  NE  ARG A 239      -8.120   2.778 -10.358  1.00 95.40           N  
ATOM   3487  HE  ARG A 239      -8.436   3.475  -9.698  1.00 95.40           H  
ATOM   3488  NH1 ARG A 239      -8.636   1.584 -12.252  1.00 95.40           N  
ATOM   3489 HH11 ARG A 239      -7.743   1.115 -12.195  1.00 95.40           H  
ATOM   3490 HH12 ARG A 239      -9.240   1.412 -13.043  1.00 95.40           H  
ATOM   3491  NH2 ARG A 239     -10.056   3.124 -11.521  1.00 95.40           N  
ATOM   3492 HH21 ARG A 239     -10.269   3.957 -10.990  1.00 95.40           H  
ATOM   3493 HH22 ARG A 239     -10.639   2.933 -12.323  1.00 95.40           H  
ATOM   3494  CZ  ARG A 239      -8.928   2.495 -11.364  1.00 95.40           C  
ATOM   3495  N   ALA A 240      -8.348  -1.196  -5.940  1.00 97.49           N  
ATOM   3496  H   ALA A 240      -7.755  -1.667  -6.609  1.00 97.49           H  
ATOM   3497  CA  ALA A 240      -9.417  -1.964  -5.311  1.00 97.49           C  
ATOM   3498  HA  ALA A 240     -10.288  -1.322  -5.179  1.00 97.49           H  
ATOM   3499  C   ALA A 240      -9.064  -2.496  -3.916  1.00 97.49           C  
ATOM   3500  CB  ALA A 240      -9.810  -3.096  -6.264  1.00 97.49           C  
ATOM   3501  HB1 ALA A 240      -8.933  -3.683  -6.535  1.00 97.49           H  
ATOM   3502  HB2 ALA A 240     -10.553  -3.740  -5.792  1.00 97.49           H  
ATOM   3503  HB3 ALA A 240     -10.251  -2.661  -7.161  1.00 97.49           H  
ATOM   3504  O   ALA A 240      -9.935  -3.064  -3.267  1.00 97.49           O  
ATOM   3505  N   VAL A 241      -7.807  -2.355  -3.470  1.00 98.60           N  
ATOM   3506  H   VAL A 241      -7.146  -1.857  -4.048  1.00 98.60           H  
ATOM   3507  CA  VAL A 241      -7.330  -2.873  -2.176  1.00 98.60           C  
ATOM   3508  HA  VAL A 241      -6.240  -2.846  -2.207  1.00 98.60           H  
ATOM   3509  C   VAL A 241      -7.728  -4.352  -1.997  1.00 98.60           C  
ATOM   3510  CB  VAL A 241      -7.774  -1.949  -1.021  1.00 98.60           C  
ATOM   3511  HB  VAL A 241      -8.819  -2.140  -0.775  1.00 98.60           H  
ATOM   3512  O   VAL A 241      -8.277  -4.777  -0.981  1.00 98.60           O  
ATOM   3513  CG1 VAL A 241      -6.912  -2.174   0.219  1.00 98.60           C  
ATOM   3514 HG11 VAL A 241      -6.930  -3.223   0.513  1.00 98.60           H  
ATOM   3515 HG12 VAL A 241      -7.329  -1.571   1.026  1.00 98.60           H  
ATOM   3516 HG13 VAL A 241      -5.881  -1.874   0.031  1.00 98.60           H  
ATOM   3517  CG2 VAL A 241      -7.617  -0.455  -1.363  1.00 98.60           C  
ATOM   3518 HG21 VAL A 241      -8.324  -0.172  -2.143  1.00 98.60           H  
ATOM   3519 HG22 VAL A 241      -7.839   0.153  -0.486  1.00 98.60           H  
ATOM   3520 HG23 VAL A 241      -6.602  -0.247  -1.700  1.00 98.60           H  
ATOM   3521  N   THR A 242      -7.523  -5.136  -3.061  1.00 98.77           N  
ATOM   3522  H   THR A 242      -7.065  -4.713  -3.856  1.00 98.77           H  
ATOM   3523  CA  THR A 242      -8.256  -6.389  -3.301  1.00 98.77           C  
ATOM   3524  HA  THR A 242      -9.323  -6.167  -3.314  1.00 98.77           H  
ATOM   3525  C   THR A 242      -8.033  -7.456  -2.234  1.00 98.77           C  
ATOM   3526  CB  THR A 242      -7.852  -6.963  -4.664  1.00 98.77           C  
ATOM   3527  HB  THR A 242      -6.782  -7.173  -4.637  1.00 98.77           H  
ATOM   3528  O   THR A 242      -8.991  -8.118  -1.840  1.00 98.77           O  
ATOM   3529  CG2 THR A 242      -8.597  -8.231  -5.074  1.00 98.77           C  
ATOM   3530 HG21 THR A 242      -8.301  -8.519  -6.083  1.00 98.77           H  
ATOM   3531 HG22 THR A 242      -9.671  -8.048  -5.054  1.00 98.77           H  
ATOM   3532 HG23 THR A 242      -8.355  -9.049  -4.394  1.00 98.77           H  
ATOM   3533  OG1 THR A 242      -8.105  -6.017  -5.675  1.00 98.77           O  
ATOM   3534  HG1 THR A 242      -9.039  -5.800  -5.628  1.00 98.77           H  
ATOM   3535  N   ALA A 243      -6.798  -7.649  -1.763  1.00 98.94           N  
ATOM   3536  H   ALA A 243      -6.049  -7.047  -2.074  1.00 98.94           H  
ATOM   3537  CA  ALA A 243      -6.508  -8.685  -0.772  1.00 98.94           C  
ATOM   3538  HA  ALA A 243      -6.878  -9.635  -1.158  1.00 98.94           H  
ATOM   3539  C   ALA A 243      -7.237  -8.429   0.560  1.00 98.94           C  
ATOM   3540  CB  ALA A 243      -4.989  -8.802  -0.586  1.00 98.94           C  
ATOM   3541  HB1 ALA A 243      -4.772  -9.615   0.108  1.00 98.94           H  
ATOM   3542  HB2 ALA A 243      -4.512  -9.024  -1.540  1.00 98.94           H  
ATOM   3543  HB3 ALA A 243      -4.580  -7.876  -0.183  1.00 98.94           H  
ATOM   3544  O   ALA A 243      -7.798  -9.356   1.144  1.00 98.94           O  
ATOM   3545  N   TYR A 244      -7.275  -7.174   1.012  1.00 98.90           N  
ATOM   3546  H   TYR A 244      -6.849  -6.450   0.451  1.00 98.90           H  
ATOM   3547  CA  TYR A 244      -8.041  -6.770   2.189  1.00 98.90           C  
ATOM   3548  HA  TYR A 244      -7.819  -7.445   3.016  1.00 98.90           H  
ATOM   3549  C   TYR A 244      -9.545  -6.818   1.930  1.00 98.90           C  
ATOM   3550  CB  TYR A 244      -7.659  -5.347   2.592  1.00 98.90           C  
ATOM   3551  HB2 TYR A 244      -7.931  -4.664   1.786  1.00 98.90           H  
ATOM   3552  HB3 TYR A 244      -6.581  -5.291   2.741  1.00 98.90           H  
ATOM   3553  O   TYR A 244     -10.306  -7.217   2.806  1.00 98.90           O  
ATOM   3554  CG  TYR A 244      -8.341  -4.895   3.863  1.00 98.90           C  
ATOM   3555  CD1 TYR A 244      -9.484  -4.078   3.822  1.00 98.90           C  
ATOM   3556  HD1 TYR A 244      -9.891  -3.779   2.867  1.00 98.90           H  
ATOM   3557  CD2 TYR A 244      -7.841  -5.345   5.091  1.00 98.90           C  
ATOM   3558  HD2 TYR A 244      -6.976  -5.991   5.095  1.00 98.90           H  
ATOM   3559  CE1 TYR A 244     -10.111  -3.687   5.024  1.00 98.90           C  
ATOM   3560  HE1 TYR A 244     -10.992  -3.061   5.023  1.00 98.90           H  
ATOM   3561  CE2 TYR A 244      -8.453  -4.957   6.293  1.00 98.90           C  
ATOM   3562  HE2 TYR A 244      -8.062  -5.300   7.240  1.00 98.90           H  
ATOM   3563  OH  TYR A 244     -10.160  -3.768   7.432  1.00 98.90           O  
ATOM   3564  HH  TYR A 244      -9.570  -3.941   8.169  1.00 98.90           H  
ATOM   3565  CZ  TYR A 244      -9.588  -4.126   6.259  1.00 98.90           C  
ATOM   3566  N   ASP A 245      -9.985  -6.442   0.729  1.00 98.87           N  
ATOM   3567  H   ASP A 245      -9.329  -6.056   0.065  1.00 98.87           H  
ATOM   3568  CA  ASP A 245     -11.406  -6.390   0.401  1.00 98.87           C  
ATOM   3569  HA  ASP A 245     -11.886  -5.731   1.124  1.00 98.87           H  
ATOM   3570  C   ASP A 245     -12.088  -7.763   0.509  1.00 98.87           C  
ATOM   3571  CB  ASP A 245     -11.587  -5.777  -0.990  1.00 98.87           C  
ATOM   3572  HB2 ASP A 245     -10.976  -4.878  -1.071  1.00 98.87           H  
ATOM   3573  HB3 ASP A 245     -11.263  -6.486  -1.752  1.00 98.87           H  
ATOM   3574  O   ASP A 245     -13.223  -7.845   0.974  1.00 98.87           O  
ATOM   3575  CG  ASP A 245     -13.041  -5.382  -1.217  1.00 98.87           C  
ATOM   3576  OD1 ASP A 245     -13.613  -4.697  -0.337  1.00 98.87           O  
ATOM   3577  OD2 ASP A 245     -13.605  -5.713  -2.280  1.00 98.87           O  
ATOM   3578  N   VAL A 246     -11.382  -8.859   0.196  1.00 98.92           N  
ATOM   3579  H   VAL A 246     -10.460  -8.727  -0.197  1.00 98.92           H  
ATOM   3580  CA  VAL A 246     -11.869 -10.227   0.467  1.00 98.92           C  
ATOM   3581  HA  VAL A 246     -12.808 -10.374  -0.066  1.00 98.92           H  
ATOM   3582  C   VAL A 246     -12.156 -10.415   1.960  1.00 98.92           C  
ATOM   3583  CB  VAL A 246     -10.863 -11.293  -0.010  1.00 98.92           C  
ATOM   3584  HB  VAL A 246      -9.908 -11.123   0.487  1.00 98.92           H  
ATOM   3585  O   VAL A 246     -13.241 -10.866   2.330  1.00 98.92           O  
ATOM   3586  CG1 VAL A 246     -11.334 -12.723   0.299  1.00 98.92           C  
ATOM   3587 HG11 VAL A 246     -10.609 -13.443  -0.080  1.00 98.92           H  
ATOM   3588 HG12 VAL A 246     -12.303 -12.911  -0.163  1.00 98.92           H  
ATOM   3589 HG13 VAL A 246     -11.417 -12.876   1.376  1.00 98.92           H  
ATOM   3590  CG2 VAL A 246     -10.647 -11.227  -1.525  1.00 98.92           C  
ATOM   3591 HG21 VAL A 246     -10.255 -10.251  -1.811  1.00 98.92           H  
ATOM   3592 HG22 VAL A 246     -11.596 -11.391  -2.036  1.00 98.92           H  
ATOM   3593 HG23 VAL A 246      -9.930 -11.990  -1.828  1.00 98.92           H  
ATOM   3594  N   ALA A 247     -11.220 -10.030   2.829  1.00 98.87           N  
ATOM   3595  H   ALA A 247     -10.389  -9.577   2.476  1.00 98.87           H  
ATOM   3596  CA  ALA A 247     -11.397 -10.123   4.275  1.00 98.87           C  
ATOM   3597  HA  ALA A 247     -11.676 -11.147   4.523  1.00 98.87           H  
ATOM   3598  C   ALA A 247     -12.522  -9.208   4.785  1.00 98.87           C  
ATOM   3599  CB  ALA A 247     -10.062  -9.809   4.956  1.00 98.87           C  
ATOM   3600  HB1 ALA A 247      -9.700  -8.825   4.657  1.00 98.87           H  
ATOM   3601  HB2 ALA A 247      -9.323 -10.561   4.682  1.00 98.87           H  
ATOM   3602  HB3 ALA A 247     -10.200  -9.805   6.037  1.00 98.87           H  
ATOM   3603  O   ALA A 247     -13.321  -9.642   5.614  1.00 98.87           O  
ATOM   3604  N   ALA A 248     -12.634  -7.985   4.262  1.00 98.83           N  
ATOM   3605  H   ALA A 248     -11.925  -7.679   3.611  1.00 98.83           H  
ATOM   3606  CA  ALA A 248     -13.693  -7.043   4.619  1.00 98.83           C  
ATOM   3607  HA  ALA A 248     -13.701  -6.920   5.702  1.00 98.83           H  
ATOM   3608  C   ALA A 248     -15.080  -7.553   4.194  1.00 98.83           C  
ATOM   3609  CB  ALA A 248     -13.372  -5.687   3.982  1.00 98.83           C  
ATOM   3610  HB1 ALA A 248     -14.112  -4.951   4.297  1.00 98.83           H  
ATOM   3611  HB2 ALA A 248     -13.383  -5.769   2.895  1.00 98.83           H  
ATOM   3612  HB3 ALA A 248     -12.386  -5.354   4.306  1.00 98.83           H  
ATOM   3613  O   ALA A 248     -16.042  -7.446   4.952  1.00 98.83           O  
ATOM   3614  N   LEU A 249     -15.196  -8.173   3.017  1.00 98.77           N  
ATOM   3615  H   LEU A 249     -14.390  -8.192   2.409  1.00 98.77           H  
ATOM   3616  CA  LEU A 249     -16.421  -8.837   2.569  1.00 98.77           C  
ATOM   3617  HA  LEU A 249     -17.241  -8.119   2.597  1.00 98.77           H  
ATOM   3618  C   LEU A 249     -16.810  -9.997   3.502  1.00 98.77           C  
ATOM   3619  CB  LEU A 249     -16.210  -9.328   1.127  1.00 98.77           C  
ATOM   3620  HB2 LEU A 249     -16.942 -10.104   0.905  1.00 98.77           H  
ATOM   3621  HB3 LEU A 249     -15.227  -9.795   1.064  1.00 98.77           H  
ATOM   3622  O   LEU A 249     -17.982 -10.137   3.853  1.00 98.77           O  
ATOM   3623  CG  LEU A 249     -16.302  -8.232   0.049  1.00 98.77           C  
ATOM   3624  HG  LEU A 249     -15.677  -7.382   0.322  1.00 98.77           H  
ATOM   3625  CD1 LEU A 249     -15.817  -8.796  -1.287  1.00 98.77           C  
ATOM   3626 HD11 LEU A 249     -15.825  -8.003  -2.035  1.00 98.77           H  
ATOM   3627 HD12 LEU A 249     -16.441  -9.633  -1.603  1.00 98.77           H  
ATOM   3628 HD13 LEU A 249     -14.786  -9.132  -1.179  1.00 98.77           H  
ATOM   3629  CD2 LEU A 249     -17.741  -7.739  -0.143  1.00 98.77           C  
ATOM   3630 HD21 LEU A 249     -17.760  -7.015  -0.957  1.00 98.77           H  
ATOM   3631 HD22 LEU A 249     -18.402  -8.575  -0.374  1.00 98.77           H  
ATOM   3632 HD23 LEU A 249     -18.075  -7.231   0.761  1.00 98.77           H  
ATOM   3633  N   MET A 250     -15.850 -10.801   3.956  1.00 98.85           N  
ATOM   3634  H   MET A 250     -14.904 -10.667   3.628  1.00 98.85           H  
ATOM   3635  CA  MET A 250     -16.124 -11.857   4.937  1.00 98.85           C  
ATOM   3636  HA  MET A 250     -16.949 -12.469   4.573  1.00 98.85           H  
ATOM   3637  C   MET A 250     -16.558 -11.277   6.292  1.00 98.85           C  
ATOM   3638  CB  MET A 250     -14.900 -12.764   5.108  1.00 98.85           C  
ATOM   3639  HB2 MET A 250     -15.101 -13.462   5.921  1.00 98.85           H  
ATOM   3640  HB3 MET A 250     -14.033 -12.162   5.382  1.00 98.85           H  
ATOM   3641  O   MET A 250     -17.595 -11.667   6.824  1.00 98.85           O  
ATOM   3642  CG  MET A 250     -14.571 -13.567   3.846  1.00 98.85           C  
ATOM   3643  HG2 MET A 250     -15.396 -14.242   3.619  1.00 98.85           H  
ATOM   3644  HG3 MET A 250     -14.463 -12.882   3.006  1.00 98.85           H  
ATOM   3645  SD  MET A 250     -13.042 -14.531   3.974  1.00 98.85           S  
ATOM   3646  CE  MET A 250     -13.537 -15.780   5.190  1.00 98.85           C  
ATOM   3647  HE1 MET A 250     -14.436 -16.291   4.844  1.00 98.85           H  
ATOM   3648  HE2 MET A 250     -12.732 -16.505   5.310  1.00 98.85           H  
ATOM   3649  HE3 MET A 250     -13.732 -15.306   6.152  1.00 98.85           H  
ATOM   3650  N   GLU A 251     -15.808 -10.313   6.834  1.00 98.54           N  
ATOM   3651  H   GLU A 251     -14.974 -10.025   6.343  1.00 98.54           H  
ATOM   3652  CA  GLU A 251     -16.043  -9.747   8.170  1.00 98.54           C  
ATOM   3653  HA  GLU A 251     -16.148 -10.567   8.880  1.00 98.54           H  
ATOM   3654  C   GLU A 251     -17.333  -8.915   8.235  1.00 98.54           C  
ATOM   3655  CB  GLU A 251     -14.823  -8.895   8.588  1.00 98.54           C  
ATOM   3656  HB2 GLU A 251     -14.773  -8.004   7.962  1.00 98.54           H  
ATOM   3657  HB3 GLU A 251     -13.915  -9.479   8.435  1.00 98.54           H  
ATOM   3658  O   GLU A 251     -18.110  -9.023   9.185  1.00 98.54           O  
ATOM   3659  CG  GLU A 251     -14.888  -8.482  10.069  1.00 98.54           C  
ATOM   3660  HG2 GLU A 251     -15.830  -7.964  10.250  1.00 98.54           H  
ATOM   3661  HG3 GLU A 251     -14.891  -9.386  10.678  1.00 98.54           H  
ATOM   3662  CD  GLU A 251     -13.745  -7.565  10.548  1.00 98.54           C  
ATOM   3663  OE1 GLU A 251     -13.902  -6.964  11.638  1.00 98.54           O  
ATOM   3664  OE2 GLU A 251     -12.713  -7.395   9.865  1.00 98.54           O  
ATOM   3665  N   TYR A 252     -17.576  -8.069   7.234  1.00 98.50           N  
ATOM   3666  H   TYR A 252     -16.887  -7.996   6.500  1.00 98.50           H  
ATOM   3667  CA  TYR A 252     -18.632  -7.059   7.290  1.00 98.50           C  
ATOM   3668  HA  TYR A 252     -18.902  -6.884   8.332  1.00 98.50           H  
ATOM   3669  C   TYR A 252     -19.920  -7.462   6.596  1.00 98.50           C  
ATOM   3670  CB  TYR A 252     -18.112  -5.751   6.699  1.00 98.50           C  
ATOM   3671  HB2 TYR A 252     -18.933  -5.034   6.684  1.00 98.50           H  
ATOM   3672  HB3 TYR A 252     -17.849  -5.921   5.655  1.00 98.50           H  
ATOM   3673  O   TYR A 252     -20.992  -7.042   7.031  1.00 98.50           O  
ATOM   3674  CG  TYR A 252     -16.927  -5.122   7.405  1.00 98.50           C  
ATOM   3675  CD1 TYR A 252     -16.635  -5.394   8.762  1.00 98.50           C  
ATOM   3676  HD1 TYR A 252     -17.213  -6.106   9.333  1.00 98.50           H  
ATOM   3677  CD2 TYR A 252     -16.112  -4.236   6.678  1.00 98.50           C  
ATOM   3678  HD2 TYR A 252     -16.339  -3.998   5.650  1.00 98.50           H  
ATOM   3679  CE1 TYR A 252     -15.546  -4.762   9.381  1.00 98.50           C  
ATOM   3680  HE1 TYR A 252     -15.295  -4.963  10.412  1.00 98.50           H  
ATOM   3681  CE2 TYR A 252     -15.011  -3.623   7.286  1.00 98.50           C  
ATOM   3682  HE2 TYR A 252     -14.390  -2.928   6.741  1.00 98.50           H  
ATOM   3683  OH  TYR A 252     -13.782  -3.172   9.255  1.00 98.50           O  
ATOM   3684  HH  TYR A 252     -13.270  -2.647   8.635  1.00 98.50           H  
ATOM   3685  CZ  TYR A 252     -14.748  -3.870   8.641  1.00 98.50           C  
ATOM   3686  N   ARG A 253     -19.837  -8.269   5.533  1.00 98.16           N  
ATOM   3687  H   ARG A 253     -18.920  -8.572   5.237  1.00 98.16           H  
ATOM   3688  CA  ARG A 253     -21.018  -8.804   4.838  1.00 98.16           C  
ATOM   3689  HA  ARG A 253     -21.892  -8.218   5.124  1.00 98.16           H  
ATOM   3690  C   ARG A 253     -21.369 -10.224   5.272  1.00 98.16           C  
ATOM   3691  CB  ARG A 253     -20.841  -8.707   3.312  1.00 98.16           C  
ATOM   3692  HB2 ARG A 253     -19.944  -9.245   3.005  1.00 98.16           H  
ATOM   3693  HB3 ARG A 253     -21.678  -9.205   2.823  1.00 98.16           H  
ATOM   3694  O   ARG A 253     -22.440 -10.692   4.895  1.00 98.16           O  
ATOM   3695  CG  ARG A 253     -20.708  -7.283   2.766  1.00 98.16           C  
ATOM   3696  HG2 ARG A 253     -20.484  -7.342   1.700  1.00 98.16           H  
ATOM   3697  HG3 ARG A 253     -19.858  -6.798   3.247  1.00 98.16           H  
ATOM   3698  CD  ARG A 253     -21.991  -6.466   2.959  1.00 98.16           C  
ATOM   3699  HD2 ARG A 253     -21.838  -5.460   2.568  1.00 98.16           H  
ATOM   3700  HD3 ARG A 253     -22.202  -6.374   4.024  1.00 98.16           H  
ATOM   3701  NE  ARG A 253     -23.130  -7.115   2.281  1.00 98.16           N  
ATOM   3702  HE  ARG A 253     -23.679  -7.743   2.850  1.00 98.16           H  
ATOM   3703  NH1 ARG A 253     -22.794  -6.217   0.195  1.00 98.16           N  
ATOM   3704 HH11 ARG A 253     -22.088  -5.612   0.590  1.00 98.16           H  
ATOM   3705 HH12 ARG A 253     -23.037  -6.128  -0.781  1.00 98.16           H  
ATOM   3706  NH2 ARG A 253     -24.353  -7.792   0.490  1.00 98.16           N  
ATOM   3707 HH21 ARG A 253     -24.577  -7.727  -0.492  1.00 98.16           H  
ATOM   3708 HH22 ARG A 253     -24.830  -8.453   1.087  1.00 98.16           H  
ATOM   3709  CZ  ARG A 253     -23.420  -7.035   0.996  1.00 98.16           C  
ATOM   3710  N   GLY A 254     -20.509 -10.894   6.044  1.00 98.20           N  
ATOM   3711  H   GLY A 254     -19.630 -10.463   6.290  1.00 98.20           H  
ATOM   3712  CA  GLY A 254     -20.722 -12.277   6.476  1.00 98.20           C  
ATOM   3713  HA2 GLY A 254     -19.969 -12.535   7.221  1.00 98.20           H  
ATOM   3714  HA3 GLY A 254     -21.708 -12.371   6.931  1.00 98.20           H  
ATOM   3715  C   GLY A 254     -20.619 -13.290   5.334  1.00 98.20           C  
ATOM   3716  O   GLY A 254     -21.229 -14.354   5.416  1.00 98.20           O  
ATOM   3717  N   LEU A 255     -19.916 -12.948   4.249  1.00 98.51           N  
ATOM   3718  H   LEU A 255     -19.370 -12.099   4.278  1.00 98.51           H  
ATOM   3719  CA  LEU A 255     -19.738 -13.856   3.116  1.00 98.51           C  
ATOM   3720  HA  LEU A 255     -20.694 -14.333   2.900  1.00 98.51           H  
ATOM   3721  C   LEU A 255     -18.760 -14.979   3.475  1.00 98.51           C  
ATOM   3722  CB  LEU A 255     -19.276 -13.087   1.864  1.00 98.51           C  
ATOM   3723  HB2 LEU A 255     -18.311 -12.629   2.079  1.00 98.51           H  
ATOM   3724  HB3 LEU A 255     -19.131 -13.805   1.057  1.00 98.51           H  
ATOM   3725  O   LEU A 255     -17.798 -14.771   4.214  1.00 98.51           O  
ATOM   3726  CG  LEU A 255     -20.243 -11.991   1.385  1.00 98.51           C  
ATOM   3727  HG  LEU A 255     -20.281 -11.204   2.139  1.00 98.51           H  
ATOM   3728  CD1 LEU A 255     -19.747 -11.380   0.074  1.00 98.51           C  
ATOM   3729 HD11 LEU A 255     -19.756 -12.131  -0.715  1.00 98.51           H  
ATOM   3730 HD12 LEU A 255     -20.376 -10.536  -0.208  1.00 98.51           H  
ATOM   3731 HD13 LEU A 255     -18.722 -11.030   0.202  1.00 98.51           H  
ATOM   3732  CD2 LEU A 255     -21.670 -12.490   1.151  1.00 98.51           C  
ATOM   3733 HD21 LEU A 255     -22.116 -12.782   2.102  1.00 98.51           H  
ATOM   3734 HD22 LEU A 255     -22.278 -11.694   0.721  1.00 98.51           H  
ATOM   3735 HD23 LEU A 255     -21.658 -13.348   0.480  1.00 98.51           H  
ATOM   3736  N   ASP A 256     -18.978 -16.166   2.914  1.00 98.38           N  
ATOM   3737  H   ASP A 256     -19.777 -16.292   2.309  1.00 98.38           H  
ATOM   3738  CA  ASP A 256     -17.941 -17.193   2.898  1.00 98.38           C  
ATOM   3739  HA  ASP A 256     -17.535 -17.273   3.906  1.00 98.38           H  
ATOM   3740  C   ASP A 256     -16.771 -16.794   1.980  1.00 98.38           C  
ATOM   3741  CB  ASP A 256     -18.534 -18.563   2.536  1.00 98.38           C  
ATOM   3742  HB2 ASP A 256     -17.744 -19.314   2.562  1.00 98.38           H  
ATOM   3743  HB3 ASP A 256     -19.266 -18.835   3.297  1.00 98.38           H  
ATOM   3744  O   ASP A 256     -16.866 -15.873   1.161  1.00 98.38           O  
ATOM   3745  CG  ASP A 256     -19.197 -18.580   1.158  1.00 98.38           C  
ATOM   3746  OD1 ASP A 256     -18.516 -18.254   0.162  1.00 98.38           O  
ATOM   3747  OD2 ASP A 256     -20.405 -18.872   1.101  1.00 98.38           O  
ATOM   3748  N   LEU A 257     -15.648 -17.503   2.132  1.00 98.54           N  
ATOM   3749  H   LEU A 257     -15.635 -18.249   2.813  1.00 98.54           H  
ATOM   3750  CA  LEU A 257     -14.415 -17.226   1.401  1.00 98.54           C  
ATOM   3751  HA  LEU A 257     -14.069 -16.228   1.669  1.00 98.54           H  
ATOM   3752  C   LEU A 257     -14.614 -17.265  -0.116  1.00 98.54           C  
ATOM   3753  CB  LEU A 257     -13.367 -18.271   1.812  1.00 98.54           C  
ATOM   3754  HB2 LEU A 257     -13.728 -19.258   1.522  1.00 98.54           H  
ATOM   3755  HB3 LEU A 257     -13.256 -18.265   2.897  1.00 98.54           H  
ATOM   3756  O   LEU A 257     -14.124 -16.382  -0.816  1.00 98.54           O  
ATOM   3757  CG  LEU A 257     -11.994 -18.034   1.159  1.00 98.54           C  
ATOM   3758  HG  LEU A 257     -12.091 -17.880   0.085  1.00 98.54           H  
ATOM   3759  CD1 LEU A 257     -11.310 -16.818   1.775  1.00 98.54           C  
ATOM   3760 HD11 LEU A 257     -10.275 -16.762   1.438  1.00 98.54           H  
ATOM   3761 HD12 LEU A 257     -11.320 -16.902   2.862  1.00 98.54           H  
ATOM   3762 HD13 LEU A 257     -11.824 -15.905   1.476  1.00 98.54           H  
ATOM   3763  CD2 LEU A 257     -11.125 -19.267   1.357  1.00 98.54           C  
ATOM   3764 HD21 LEU A 257     -11.571 -20.115   0.838  1.00 98.54           H  
ATOM   3765 HD22 LEU A 257     -11.045 -19.504   2.418  1.00 98.54           H  
ATOM   3766 HD23 LEU A 257     -10.134 -19.091   0.940  1.00 98.54           H  
ATOM   3767  N   ALA A 258     -15.314 -18.285  -0.620  1.00 98.07           N  
ATOM   3768  H   ALA A 258     -15.802 -18.903   0.012  1.00 98.07           H  
ATOM   3769  CA  ALA A 258     -15.519 -18.467  -2.051  1.00 98.07           C  
ATOM   3770  HA  ALA A 258     -14.550 -18.495  -2.550  1.00 98.07           H  
ATOM   3771  C   ALA A 258     -16.296 -17.279  -2.629  1.00 98.07           C  
ATOM   3772  CB  ALA A 258     -16.226 -19.809  -2.284  1.00 98.07           C  
ATOM   3773  HB1 ALA A 258     -15.617 -20.622  -1.890  1.00 98.07           H  
ATOM   3774  HB2 ALA A 258     -16.372 -19.961  -3.353  1.00 98.07           H  
ATOM   3775  HB3 ALA A 258     -17.196 -19.816  -1.788  1.00 98.07           H  
ATOM   3776  O   ALA A 258     -15.828 -16.623  -3.555  1.00 98.07           O  
ATOM   3777  N   THR A 259     -17.423 -16.920  -2.018  1.00 98.60           N  
ATOM   3778  H   THR A 259     -17.734 -17.470  -1.230  1.00 98.60           H  
ATOM   3779  CA  THR A 259     -18.269 -15.805  -2.457  1.00 98.60           C  
ATOM   3780  HA  THR A 259     -18.531 -15.967  -3.502  1.00 98.60           H  
ATOM   3781  C   THR A 259     -17.542 -14.461  -2.357  1.00 98.60           C  
ATOM   3782  CB  THR A 259     -19.564 -15.763  -1.633  1.00 98.60           C  
ATOM   3783  HB  THR A 259     -19.340 -15.497  -0.600  1.00 98.60           H  
ATOM   3784  O   THR A 259     -17.665 -13.627  -3.260  1.00 98.60           O  
ATOM   3785  CG2 THR A 259     -20.573 -14.768  -2.211  1.00 98.60           C  
ATOM   3786 HG21 THR A 259     -20.164 -13.758  -2.210  1.00 98.60           H  
ATOM   3787 HG22 THR A 259     -21.478 -14.788  -1.605  1.00 98.60           H  
ATOM   3788 HG23 THR A 259     -20.821 -15.056  -3.233  1.00 98.60           H  
ATOM   3789  OG1 THR A 259     -20.218 -17.008  -1.659  1.00 98.60           O  
ATOM   3790  HG1 THR A 259     -19.793 -17.578  -1.014  1.00 98.60           H  
ATOM   3791  N   ALA A 260     -16.768 -14.237  -1.290  1.00 98.81           N  
ATOM   3792  H   ALA A 260     -16.708 -14.949  -0.575  1.00 98.81           H  
ATOM   3793  CA  ALA A 260     -15.977 -13.020  -1.116  1.00 98.81           C  
ATOM   3794  HA  ALA A 260     -16.634 -12.156  -1.218  1.00 98.81           H  
ATOM   3795  C   ALA A 260     -14.878 -12.894  -2.184  1.00 98.81           C  
ATOM   3796  CB  ALA A 260     -15.394 -13.013   0.302  1.00 98.81           C  
ATOM   3797  HB1 ALA A 260     -16.197 -13.040   1.038  1.00 98.81           H  
ATOM   3798  HB2 ALA A 260     -14.752 -13.881   0.452  1.00 98.81           H  
ATOM   3799  HB3 ALA A 260     -14.805 -12.109   0.452  1.00 98.81           H  
ATOM   3800  O   ALA A 260     -14.776 -11.859  -2.846  1.00 98.81           O  
ATOM   3801  N   ALA A 261     -14.103 -13.959  -2.398  1.00 98.78           N  
ATOM   3802  H   ALA A 261     -14.257 -14.786  -1.839  1.00 98.78           H  
ATOM   3803  CA  ALA A 261     -13.019 -14.006  -3.375  1.00 98.78           C  
ATOM   3804  HA  ALA A 261     -12.327 -13.188  -3.177  1.00 98.78           H  
ATOM   3805  C   ALA A 261     -13.530 -13.838  -4.818  1.00 98.78           C  
ATOM   3806  CB  ALA A 261     -12.276 -15.331  -3.162  1.00 98.78           C  
ATOM   3807  HB1 ALA A 261     -12.951 -16.168  -3.337  1.00 98.78           H  
ATOM   3808  HB2 ALA A 261     -11.897 -15.383  -2.142  1.00 98.78           H  
ATOM   3809  HB3 ALA A 261     -11.435 -15.406  -3.851  1.00 98.78           H  
ATOM   3810  O   ALA A 261     -12.986 -13.039  -5.583  1.00 98.78           O  
ATOM   3811  N   GLU A 262     -14.611 -14.536  -5.178  1.00 98.34           N  
ATOM   3812  H   GLU A 262     -14.984 -15.214  -4.529  1.00 98.34           H  
ATOM   3813  CA  GLU A 262     -15.273 -14.414  -6.484  1.00 98.34           C  
ATOM   3814  HA  GLU A 262     -14.572 -14.658  -7.282  1.00 98.34           H  
ATOM   3815  C   GLU A 262     -15.776 -12.985  -6.725  1.00 98.34           C  
ATOM   3816  CB  GLU A 262     -16.462 -15.391  -6.537  1.00 98.34           C  
ATOM   3817  HB2 GLU A 262     -17.049 -15.286  -5.624  1.00 98.34           H  
ATOM   3818  HB3 GLU A 262     -17.119 -15.116  -7.363  1.00 98.34           H  
ATOM   3819  O   GLU A 262     -15.561 -12.401  -7.789  1.00 98.34           O  
ATOM   3820  CG  GLU A 262     -16.045 -16.865  -6.695  1.00 98.34           C  
ATOM   3821  HG2 GLU A 262     -15.352 -17.138  -5.900  1.00 98.34           H  
ATOM   3822  HG3 GLU A 262     -16.937 -17.485  -6.595  1.00 98.34           H  
ATOM   3823  CD  GLU A 262     -15.377 -17.167  -8.036  1.00 98.34           C  
ATOM   3824  OE1 GLU A 262     -14.644 -18.178  -8.096  1.00 98.34           O  
ATOM   3825  OE2 GLU A 262     -15.587 -16.360  -8.966  1.00 98.34           O  
ATOM   3826  N   SER A 263     -16.404 -12.371  -5.717  1.00 98.45           N  
ATOM   3827  H   SER A 263     -16.539 -12.883  -4.857  1.00 98.45           H  
ATOM   3828  CA  SER A 263     -16.860 -10.982  -5.806  1.00 98.45           C  
ATOM   3829  HA  SER A 263     -17.520 -10.892  -6.669  1.00 98.45           H  
ATOM   3830  C   SER A 263     -15.693 -10.012  -6.014  1.00 98.45           C  
ATOM   3831  CB  SER A 263     -17.655 -10.621  -4.551  1.00 98.45           C  
ATOM   3832  HB2 SER A 263     -18.470 -11.335  -4.431  1.00 98.45           H  
ATOM   3833  HB3 SER A 263     -17.012 -10.677  -3.673  1.00 98.45           H  
ATOM   3834  O   SER A 263     -15.778  -9.131  -6.874  1.00 98.45           O  
ATOM   3835  OG  SER A 263     -18.199  -9.318  -4.669  1.00 98.45           O  
ATOM   3836  HG  SER A 263     -17.547  -8.711  -4.312  1.00 98.45           H  
ATOM   3837  N   ALA A 264     -14.597 -10.186  -5.272  1.00 98.53           N  
ATOM   3838  H   ALA A 264     -14.579 -10.929  -4.587  1.00 98.53           H  
ATOM   3839  CA  ALA A 264     -13.416  -9.337  -5.379  1.00 98.53           C  
ATOM   3840  HA  ALA A 264     -13.702  -8.312  -5.141  1.00 98.53           H  
ATOM   3841  C   ALA A 264     -12.832  -9.345  -6.805  1.00 98.53           C  
ATOM   3842  CB  ALA A 264     -12.399  -9.786  -4.325  1.00 98.53           C  
ATOM   3843  HB1 ALA A 264     -12.857  -9.751  -3.337  1.00 98.53           H  
ATOM   3844  HB2 ALA A 264     -12.056 -10.800  -4.530  1.00 98.53           H  
ATOM   3845  HB3 ALA A 264     -11.544  -9.111  -4.328  1.00 98.53           H  
ATOM   3846  O   ALA A 264     -12.546  -8.284  -7.356  1.00 98.53           O  
ATOM   3847  N   ILE A 265     -12.734 -10.515  -7.444  1.00 97.71           N  
ATOM   3848  H   ILE A 265     -12.986 -11.352  -6.937  1.00 97.71           H  
ATOM   3849  CA  ILE A 265     -12.137 -10.657  -8.781  1.00 97.71           C  
ATOM   3850  HA  ILE A 265     -11.336  -9.925  -8.884  1.00 97.71           H  
ATOM   3851  C   ILE A 265     -13.108 -10.348  -9.928  1.00 97.71           C  
ATOM   3852  CB  ILE A 265     -11.520 -12.066  -8.911  1.00 97.71           C  
ATOM   3853  HB  ILE A 265     -12.274 -12.794  -8.610  1.00 97.71           H  
ATOM   3854  O   ILE A 265     -12.723  -9.682 -10.893  1.00 97.71           O  
ATOM   3855  CG1 ILE A 265     -10.296 -12.256  -7.986  1.00 97.71           C  
ATOM   3856 HG12 ILE A 265     -10.624 -12.222  -6.947  1.00 97.71           H  
ATOM   3857 HG13 ILE A 265      -9.884 -13.249  -8.164  1.00 97.71           H  
ATOM   3858  CG2 ILE A 265     -11.130 -12.406 -10.358  1.00 97.71           C  
ATOM   3859 HG21 ILE A 265     -10.616 -13.367 -10.366  1.00 97.71           H  
ATOM   3860 HG22 ILE A 265     -10.486 -11.636 -10.784  1.00 97.71           H  
ATOM   3861 HG23 ILE A 265     -12.026 -12.522 -10.969  1.00 97.71           H  
ATOM   3862  CD1 ILE A 265      -9.153 -11.244  -8.165  1.00 97.71           C  
ATOM   3863 HD11 ILE A 265      -8.291 -11.569  -7.583  1.00 97.71           H  
ATOM   3864 HD12 ILE A 265      -9.457 -10.259  -7.809  1.00 97.71           H  
ATOM   3865 HD13 ILE A 265      -8.854 -11.180  -9.212  1.00 97.71           H  
ATOM   3866  N   HIS A 266     -14.352 -10.823  -9.866  1.00 97.05           N  
ATOM   3867  H   HIS A 266     -14.613 -11.401  -9.080  1.00 97.05           H  
ATOM   3868  CA  HIS A 266     -15.276 -10.735 -11.003  1.00 97.05           C  
ATOM   3869  HA  HIS A 266     -14.696 -10.663 -11.923  1.00 97.05           H  
ATOM   3870  C   HIS A 266     -16.170  -9.495 -10.981  1.00 97.05           C  
ATOM   3871  CB  HIS A 266     -16.106 -12.020 -11.108  1.00 97.05           C  
ATOM   3872  HB2 HIS A 266     -16.875 -11.887 -11.869  1.00 97.05           H  
ATOM   3873  HB3 HIS A 266     -16.604 -12.225 -10.160  1.00 97.05           H  
ATOM   3874  O   HIS A 266     -16.686  -9.111 -12.029  1.00 97.05           O  
ATOM   3875  CG  HIS A 266     -15.260 -13.197 -11.505  1.00 97.05           C  
ATOM   3876  CD2 HIS A 266     -14.657 -14.091 -10.664  1.00 97.05           C  
ATOM   3877  HD2 HIS A 266     -14.733 -14.112  -9.586  1.00 97.05           H  
ATOM   3878  ND1 HIS A 266     -14.883 -13.530 -12.789  1.00 97.05           N  
ATOM   3879  HD1 HIS A 266     -15.247 -13.133 -13.643  1.00 97.05           H  
ATOM   3880  CE1 HIS A 266     -14.079 -14.606 -12.719  1.00 97.05           C  
ATOM   3881  HE1 HIS A 266     -13.660 -15.145 -13.556  1.00 97.05           H  
ATOM   3882  NE2 HIS A 266     -13.878 -14.946 -11.443  1.00 97.05           N  
ATOM   3883  N   LYS A 267     -16.375  -8.872  -9.813  1.00 97.41           N  
ATOM   3884  H   LYS A 267     -15.935  -9.254  -8.988  1.00 97.41           H  
ATOM   3885  CA  LYS A 267     -17.288  -7.724  -9.670  1.00 97.41           C  
ATOM   3886  HA  LYS A 267     -17.750  -7.503 -10.632  1.00 97.41           H  
ATOM   3887  C   LYS A 267     -16.589  -6.432  -9.266  1.00 97.41           C  
ATOM   3888  CB  LYS A 267     -18.410  -8.052  -8.674  1.00 97.41           C  
ATOM   3889  HB2 LYS A 267     -17.987  -8.212  -7.682  1.00 97.41           H  
ATOM   3890  HB3 LYS A 267     -19.079  -7.194  -8.617  1.00 97.41           H  
ATOM   3891  O   LYS A 267     -17.091  -5.367  -9.612  1.00 97.41           O  
ATOM   3892  CG  LYS A 267     -19.227  -9.285  -9.083  1.00 97.41           C  
ATOM   3893  HG2 LYS A 267     -19.669  -9.118 -10.065  1.00 97.41           H  
ATOM   3894  HG3 LYS A 267     -18.579 -10.160  -9.127  1.00 97.41           H  
ATOM   3895  CD  LYS A 267     -20.334  -9.548  -8.058  1.00 97.41           C  
ATOM   3896  HD2 LYS A 267     -19.879  -9.690  -7.077  1.00 97.41           H  
ATOM   3897  HD3 LYS A 267     -21.009  -8.693  -8.023  1.00 97.41           H  
ATOM   3898  CE  LYS A 267     -21.100 -10.809  -8.462  1.00 97.41           C  
ATOM   3899  HE2 LYS A 267     -21.591 -10.632  -9.420  1.00 97.41           H  
ATOM   3900  HE3 LYS A 267     -20.380 -11.615  -8.602  1.00 97.41           H  
ATOM   3901  NZ  LYS A 267     -22.088 -11.193  -7.426  1.00 97.41           N  
ATOM   3902  HZ1 LYS A 267     -21.611 -11.359  -6.551  1.00 97.41           H  
ATOM   3903  HZ2 LYS A 267     -22.556 -12.048  -7.691  1.00 97.41           H  
ATOM   3904  HZ3 LYS A 267     -22.771 -10.460  -7.295  1.00 97.41           H  
ATOM   3905  N   ARG A 268     -15.489  -6.511  -8.512  1.00 96.99           N  
ATOM   3906  H   ARG A 268     -15.180  -7.429  -8.226  1.00 96.99           H  
ATOM   3907  CA  ARG A 268     -14.887  -5.335  -7.857  1.00 96.99           C  
ATOM   3908  HA  ARG A 268     -15.522  -4.464  -8.014  1.00 96.99           H  
ATOM   3909  C   ARG A 268     -13.535  -4.915  -8.419  1.00 96.99           C  
ATOM   3910  CB  ARG A 268     -14.805  -5.569  -6.345  1.00 96.99           C  
ATOM   3911  HB2 ARG A 268     -14.351  -4.689  -5.890  1.00 96.99           H  
ATOM   3912  HB3 ARG A 268     -14.163  -6.425  -6.137  1.00 96.99           H  
ATOM   3913  O   ARG A 268     -13.227  -3.730  -8.382  1.00 96.99           O  
ATOM   3914  CG  ARG A 268     -16.195  -5.800  -5.728  1.00 96.99           C  
ATOM   3915  HG2 ARG A 268     -16.864  -4.993  -6.028  1.00 96.99           H  
ATOM   3916  HG3 ARG A 268     -16.609  -6.742  -6.088  1.00 96.99           H  
ATOM   3917  CD  ARG A 268     -16.130  -5.857  -4.202  1.00 96.99           C  
ATOM   3918  HD2 ARG A 268     -15.413  -6.624  -3.909  1.00 96.99           H  
ATOM   3919  HD3 ARG A 268     -17.104  -6.138  -3.800  1.00 96.99           H  
ATOM   3920  NE  ARG A 268     -15.709  -4.574  -3.618  1.00 96.99           N  
ATOM   3921  HE  ARG A 268     -14.811  -4.616  -3.157  1.00 96.99           H  
ATOM   3922  NH1 ARG A 268     -17.716  -3.469  -3.644  1.00 96.99           N  
ATOM   3923 HH11 ARG A 268     -18.248  -2.702  -3.259  1.00 96.99           H  
ATOM   3924 HH12 ARG A 268     -18.156  -4.261  -4.088  1.00 96.99           H  
ATOM   3925  NH2 ARG A 268     -15.968  -2.480  -2.706  1.00 96.99           N  
ATOM   3926 HH21 ARG A 268     -16.595  -1.776  -2.346  1.00 96.99           H  
ATOM   3927 HH22 ARG A 268     -15.047  -2.542  -2.297  1.00 96.99           H  
ATOM   3928  CZ  ARG A 268     -16.453  -3.514  -3.336  1.00 96.99           C  
ATOM   3929  N   LEU A 269     -12.743  -5.840  -8.957  1.00 95.41           N  
ATOM   3930  H   LEU A 269     -12.997  -6.812  -8.852  1.00 95.41           H  
ATOM   3931  CA  LEU A 269     -11.442  -5.527  -9.545  1.00 95.41           C  
ATOM   3932  HA  LEU A 269     -10.886  -4.940  -8.814  1.00 95.41           H  
ATOM   3933  C   LEU A 269     -11.609  -4.717 -10.850  1.00 95.41           C  
ATOM   3934  CB  LEU A 269     -10.681  -6.846  -9.778  1.00 95.41           C  
ATOM   3935  HB2 LEU A 269     -11.253  -7.448 -10.484  1.00 95.41           H  
ATOM   3936  HB3 LEU A 269     -10.621  -7.396  -8.838  1.00 95.41           H  
ATOM   3937  O   LEU A 269     -12.140  -5.254 -11.826  1.00 95.41           O  
ATOM   3938  CG  LEU A 269      -9.255  -6.665 -10.323  1.00 95.41           C  
ATOM   3939  HG  LEU A 269      -9.275  -6.020 -11.202  1.00 95.41           H  
ATOM   3940  CD1 LEU A 269      -8.312  -6.054  -9.286  1.00 95.41           C  
ATOM   3941 HD11 LEU A 269      -8.661  -5.072  -8.967  1.00 95.41           H  
ATOM   3942 HD12 LEU A 269      -7.317  -5.944  -9.716  1.00 95.41           H  
ATOM   3943 HD13 LEU A 269      -8.246  -6.703  -8.412  1.00 95.41           H  
ATOM   3944  CD2 LEU A 269      -8.682  -8.018 -10.742  1.00 95.41           C  
ATOM   3945 HD21 LEU A 269      -8.598  -8.668  -9.871  1.00 95.41           H  
ATOM   3946 HD22 LEU A 269      -9.341  -8.485 -11.475  1.00 95.41           H  
ATOM   3947 HD23 LEU A 269      -7.699  -7.875 -11.189  1.00 95.41           H  
ATOM   3948  N   PRO A 270     -11.108  -3.466 -10.937  1.00 92.94           N  
ATOM   3949  CA  PRO A 270     -11.176  -2.646 -12.148  1.00 92.94           C  
ATOM   3950  HA  PRO A 270     -12.127  -2.803 -12.656  1.00 92.94           H  
ATOM   3951  C   PRO A 270     -10.043  -3.017 -13.116  1.00 92.94           C  
ATOM   3952  CB  PRO A 270     -11.109  -1.203 -11.639  1.00 92.94           C  
ATOM   3953  HB2 PRO A 270     -10.763  -0.497 -12.394  1.00 92.94           H  
ATOM   3954  HB3 PRO A 270     -12.091  -0.905 -11.272  1.00 92.94           H  
ATOM   3955  O   PRO A 270      -9.232  -2.177 -13.504  1.00 92.94           O  
ATOM   3956  CG  PRO A 270     -10.142  -1.322 -10.463  1.00 92.94           C  
ATOM   3957  HG2 PRO A 270      -9.114  -1.354 -10.824  1.00 92.94           H  
ATOM   3958  HG3 PRO A 270     -10.271  -0.510  -9.747  1.00 92.94           H  
ATOM   3959  CD  PRO A 270     -10.521  -2.673  -9.860  1.00 92.94           C  
ATOM   3960  HD2 PRO A 270     -11.270  -2.507  -9.085  1.00 92.94           H  
ATOM   3961  HD3 PRO A 270      -9.637  -3.154  -9.440  1.00 92.94           H  
ATOM   3962  N   GLY A 271      -9.934  -4.303 -13.437  1.00 91.84           N  
ATOM   3963  H   GLY A 271     -10.643  -4.941 -13.105  1.00 91.84           H  
ATOM   3964  CA  GLY A 271      -8.835  -4.845 -14.218  1.00 91.84           C  
ATOM   3965  HA2 GLY A 271      -8.893  -4.471 -15.241  1.00 91.84           H  
ATOM   3966  HA3 GLY A 271      -7.892  -4.501 -13.793  1.00 91.84           H  
ATOM   3967  C   GLY A 271      -8.826  -6.366 -14.256  1.00 91.84           C  
ATOM   3968  O   GLY A 271      -9.825  -7.044 -13.998  1.00 91.84           O  
ATOM   3969  N   LYS A 272      -7.670  -6.908 -14.613  1.00 92.22           N  
ATOM   3970  H   LYS A 272      -6.927  -6.264 -14.841  1.00 92.22           H  
ATOM   3971  CA  LYS A 272      -7.476  -8.319 -14.918  1.00 92.22           C  
ATOM   3972  HA  LYS A 272      -8.420  -8.837 -14.748  1.00 92.22           H  
ATOM   3973  C   LYS A 272      -6.452  -8.969 -13.993  1.00 92.22           C  
ATOM   3974  CB  LYS A 272      -7.101  -8.440 -16.399  1.00 92.22           C  
ATOM   3975  HB2 LYS A 272      -6.784  -9.461 -16.607  1.00 92.22           H  
ATOM   3976  HB3 LYS A 272      -6.268  -7.759 -16.573  1.00 92.22           H  
ATOM   3977  O   LYS A 272      -5.413  -8.384 -13.689  1.00 92.22           O  
ATOM   3978  CG  LYS A 272      -8.199  -8.050 -17.399  1.00 92.22           C  
ATOM   3979  HG2 LYS A 272      -7.797  -8.164 -18.406  1.00 92.22           H  
ATOM   3980  HG3 LYS A 272      -8.478  -7.006 -17.259  1.00 92.22           H  
ATOM   3981  CD  LYS A 272      -9.438  -8.934 -17.255  1.00 92.22           C  
ATOM   3982  HD2 LYS A 272      -9.124  -9.977 -17.277  1.00 92.22           H  
ATOM   3983  HD3 LYS A 272      -9.921  -8.729 -16.299  1.00 92.22           H  
ATOM   3984  CE  LYS A 272     -10.439  -8.678 -18.378  1.00 92.22           C  
ATOM   3985  HE2 LYS A 272      -9.955  -8.882 -19.333  1.00 92.22           H  
ATOM   3986  HE3 LYS A 272     -10.737  -7.630 -18.361  1.00 92.22           H  
ATOM   3987  NZ  LYS A 272     -11.613  -9.562 -18.192  1.00 92.22           N  
ATOM   3988  HZ1 LYS A 272     -12.241  -9.514 -18.982  1.00 92.22           H  
ATOM   3989  HZ2 LYS A 272     -12.111  -9.299 -17.354  1.00 92.22           H  
ATOM   3990  HZ3 LYS A 272     -11.304 -10.515 -18.062  1.00 92.22           H  
ATOM   3991  N   GLY A 273      -6.725 -10.199 -13.575  1.00 95.06           N  
ATOM   3992  H   GLY A 273      -7.616 -10.601 -13.826  1.00 95.06           H  
ATOM   3993  CA  GLY A 273      -5.860 -10.975 -12.696  1.00 95.06           C  
ATOM   3994  HA2 GLY A 273      -5.008 -11.363 -13.253  1.00 95.06           H  
ATOM   3995  HA3 GLY A 273      -5.489 -10.320 -11.908  1.00 95.06           H  
ATOM   3996  C   GLY A 273      -6.581 -12.139 -12.028  1.00 95.06           C  
ATOM   3997  O   GLY A 273      -7.535 -12.692 -12.573  1.00 95.06           O  
ATOM   3998  N   GLY A 274      -6.105 -12.497 -10.845  1.00 96.63           N  
ATOM   3999  H   GLY A 274      -5.285 -12.021 -10.497  1.00 96.63           H  
ATOM   4000  CA  GLY A 274      -6.689 -13.486  -9.955  1.00 96.63           C  
ATOM   4001  HA2 GLY A 274      -6.541 -14.486 -10.364  1.00 96.63           H  
ATOM   4002  HA3 GLY A 274      -7.759 -13.305  -9.847  1.00 96.63           H  
ATOM   4003  C   GLY A 274      -6.049 -13.432  -8.574  1.00 96.63           C  
ATOM   4004  O   GLY A 274      -5.149 -12.627  -8.312  1.00 96.63           O  
ATOM   4005  N   LEU A 275      -6.521 -14.297  -7.689  1.00 98.75           N  
ATOM   4006  H   LEU A 275      -7.247 -14.937  -7.976  1.00 98.75           H  
ATOM   4007  CA  LEU A 275      -5.953 -14.477  -6.361  1.00 98.75           C  
ATOM   4008  HA  LEU A 275      -4.883 -14.274  -6.417  1.00 98.75           H  
ATOM   4009  C   LEU A 275      -6.088 -15.928  -5.910  1.00 98.75           C  
ATOM   4010  CB  LEU A 275      -6.572 -13.455  -5.381  1.00 98.75           C  
ATOM   4011  HB2 LEU A 275      -6.031 -13.494  -4.435  1.00 98.75           H  
ATOM   4012  HB3 LEU A 275      -6.392 -12.465  -5.800  1.00 98.75           H  
ATOM   4013  O   LEU A 275      -6.874 -16.700  -6.454  1.00 98.75           O  
ATOM   4014  CG  LEU A 275      -8.082 -13.594  -5.099  1.00 98.75           C  
ATOM   4015  HG  LEU A 275      -8.613 -13.806  -6.027  1.00 98.75           H  
ATOM   4016  CD1 LEU A 275      -8.392 -14.683  -4.070  1.00 98.75           C  
ATOM   4017 HD11 LEU A 275      -9.424 -14.591  -3.734  1.00 98.75           H  
ATOM   4018 HD12 LEU A 275      -8.256 -15.676  -4.498  1.00 98.75           H  
ATOM   4019 HD13 LEU A 275      -7.735 -14.575  -3.206  1.00 98.75           H  
ATOM   4020  CD2 LEU A 275      -8.624 -12.279  -4.534  1.00 98.75           C  
ATOM   4021 HD21 LEU A 275      -8.137 -12.048  -3.587  1.00 98.75           H  
ATOM   4022 HD22 LEU A 275      -9.700 -12.356  -4.382  1.00 98.75           H  
ATOM   4023 HD23 LEU A 275      -8.435 -11.465  -5.234  1.00 98.75           H  
ATOM   4024  N   ILE A 276      -5.332 -16.277  -4.881  1.00 98.87           N  
ATOM   4025  H   ILE A 276      -4.713 -15.574  -4.502  1.00 98.87           H  
ATOM   4026  CA  ILE A 276      -5.556 -17.474  -4.073  1.00 98.87           C  
ATOM   4027  HA  ILE A 276      -6.417 -18.019  -4.462  1.00 98.87           H  
ATOM   4028  C   ILE A 276      -5.894 -17.037  -2.658  1.00 98.87           C  
ATOM   4029  CB  ILE A 276      -4.345 -18.423  -4.098  1.00 98.87           C  
ATOM   4030  HB  ILE A 276      -4.596 -19.299  -3.499  1.00 98.87           H  
ATOM   4031  O   ILE A 276      -5.324 -16.064  -2.155  1.00 98.87           O  
ATOM   4032  CG1 ILE A 276      -3.126 -17.736  -3.440  1.00 98.87           C  
ATOM   4033 HG12 ILE A 276      -3.334 -17.612  -2.378  1.00 98.87           H  
ATOM   4034 HG13 ILE A 276      -2.982 -16.736  -3.849  1.00 98.87           H  
ATOM   4035  CG2 ILE A 276      -4.112 -18.908  -5.538  1.00 98.87           C  
ATOM   4036 HG21 ILE A 276      -3.780 -18.078  -6.160  1.00 98.87           H  
ATOM   4037 HG22 ILE A 276      -5.049 -19.285  -5.949  1.00 98.87           H  
ATOM   4038 HG23 ILE A 276      -3.372 -19.708  -5.558  1.00 98.87           H  
ATOM   4039  CD1 ILE A 276      -1.823 -18.512  -3.531  1.00 98.87           C  
ATOM   4040 HD11 ILE A 276      -1.988 -19.487  -3.074  1.00 98.87           H  
ATOM   4041 HD12 ILE A 276      -1.521 -18.638  -4.571  1.00 98.87           H  
ATOM   4042 HD13 ILE A 276      -1.043 -17.975  -2.992  1.00 98.87           H  
ATOM   4043  N   ALA A 277      -6.790 -17.769  -2.011  1.00 98.91           N  
ATOM   4044  H   ALA A 277      -7.282 -18.501  -2.503  1.00 98.91           H  
ATOM   4045  CA  ALA A 277      -7.158 -17.514  -0.636  1.00 98.91           C  
ATOM   4046  HA  ALA A 277      -6.299 -17.039  -0.163  1.00 98.91           H  
ATOM   4047  C   ALA A 277      -7.451 -18.801   0.139  1.00 98.91           C  
ATOM   4048  CB  ALA A 277      -8.335 -16.537  -0.605  1.00 98.91           C  
ATOM   4049  HB1 ALA A 277      -9.242 -17.022  -0.968  1.00 98.91           H  
ATOM   4050  HB2 ALA A 277      -8.115 -15.667  -1.224  1.00 98.91           H  
ATOM   4051  HB3 ALA A 277      -8.476 -16.191   0.419  1.00 98.91           H  
ATOM   4052  O   ALA A 277      -7.892 -19.799  -0.436  1.00 98.91           O  
ATOM   4053  N   VAL A 278      -7.223 -18.758   1.451  1.00 98.74           N  
ATOM   4054  H   VAL A 278      -6.863 -17.896   1.833  1.00 98.74           H  
ATOM   4055  CA  VAL A 278      -7.572 -19.822   2.402  1.00 98.74           C  
ATOM   4056  HA  VAL A 278      -8.380 -20.405   1.959  1.00 98.74           H  
ATOM   4057  C   VAL A 278      -8.108 -19.211   3.697  1.00 98.74           C  
ATOM   4058  CB  VAL A 278      -6.384 -20.783   2.621  1.00 98.74           C  
ATOM   4059  HB  VAL A 278      -6.082 -21.152   1.641  1.00 98.74           H  
ATOM   4060  O   VAL A 278      -7.573 -18.206   4.168  1.00 98.74           O  
ATOM   4061  CG1 VAL A 278      -5.159 -20.124   3.257  1.00 98.74           C  
ATOM   4062 HG11 VAL A 278      -4.972 -19.156   2.792  1.00 98.74           H  
ATOM   4063 HG12 VAL A 278      -4.286 -20.765   3.126  1.00 98.74           H  
ATOM   4064 HG13 VAL A 278      -5.333 -19.981   4.323  1.00 98.74           H  
ATOM   4065  CG2 VAL A 278      -6.742 -22.005   3.472  1.00 98.74           C  
ATOM   4066 HG21 VAL A 278      -5.865 -22.647   3.555  1.00 98.74           H  
ATOM   4067 HG22 VAL A 278      -7.550 -22.565   3.002  1.00 98.74           H  
ATOM   4068 HG23 VAL A 278      -7.050 -21.700   4.471  1.00 98.74           H  
ATOM   4069  N   ASP A 279      -9.175 -19.784   4.258  1.00 98.47           N  
ATOM   4070  H   ASP A 279      -9.542 -20.625   3.836  1.00 98.47           H  
ATOM   4071  CA  ASP A 279      -9.752 -19.361   5.543  1.00 98.47           C  
ATOM   4072  HA  ASP A 279      -9.348 -18.378   5.784  1.00 98.47           H  
ATOM   4073  C   ASP A 279      -9.304 -20.275   6.697  1.00 98.47           C  
ATOM   4074  CB  ASP A 279     -11.287 -19.148   5.451  1.00 98.47           C  
ATOM   4075  HB2 ASP A 279     -11.580 -18.524   6.295  1.00 98.47           H  
ATOM   4076  HB3 ASP A 279     -11.511 -18.581   4.547  1.00 98.47           H  
ATOM   4077  O   ASP A 279      -8.700 -21.331   6.496  1.00 98.47           O  
ATOM   4078  CG  ASP A 279     -12.188 -20.394   5.500  1.00 98.47           C  
ATOM   4079  OD1 ASP A 279     -11.664 -21.518   5.628  1.00 98.47           O  
ATOM   4080  OD2 ASP A 279     -13.442 -20.253   5.511  1.00 98.47           O  
ATOM   4081  N   SER A 280      -9.604 -19.884   7.936  1.00 95.87           N  
ATOM   4082  H   SER A 280     -10.102 -19.016   8.073  1.00 95.87           H  
ATOM   4083  CA  SER A 280      -9.238 -20.659   9.135  1.00 95.87           C  
ATOM   4084  HA  SER A 280      -8.182 -20.918   9.063  1.00 95.87           H  
ATOM   4085  C   SER A 280     -10.004 -21.982   9.275  1.00 95.87           C  
ATOM   4086  CB  SER A 280      -9.411 -19.789  10.381  1.00 95.87           C  
ATOM   4087  HB2 SER A 280      -8.698 -18.966  10.332  1.00 95.87           H  
ATOM   4088  HB3 SER A 280      -9.201 -20.375  11.276  1.00 95.87           H  
ATOM   4089  O   SER A 280      -9.640 -22.829  10.092  1.00 95.87           O  
ATOM   4090  OG  SER A 280     -10.722 -19.258  10.448  1.00 95.87           O  
ATOM   4091  HG  SER A 280     -10.653 -18.412  10.898  1.00 95.87           H  
ATOM   4092  N   ARG A 281     -11.033 -22.202   8.447  1.00 96.15           N  
ATOM   4093  H   ARG A 281     -11.206 -21.506   7.735  1.00 96.15           H  
ATOM   4094  CA  ARG A 281     -11.768 -23.469   8.319  1.00 96.15           C  
ATOM   4095  HA  ARG A 281     -11.650 -24.046   9.236  1.00 96.15           H  
ATOM   4096  C   ARG A 281     -11.207 -24.343   7.194  1.00 96.15           C  
ATOM   4097  CB  ARG A 281     -13.260 -23.192   8.101  1.00 96.15           C  
ATOM   4098  HB2 ARG A 281     -13.369 -22.655   7.158  1.00 96.15           H  
ATOM   4099  HB3 ARG A 281     -13.791 -24.139   8.012  1.00 96.15           H  
ATOM   4100  O   ARG A 281     -11.746 -25.415   6.956  1.00 96.15           O  
ATOM   4101  CG  ARG A 281     -13.900 -22.377   9.236  1.00 96.15           C  
ATOM   4102  HG2 ARG A 281     -13.853 -22.954  10.160  1.00 96.15           H  
ATOM   4103  HG3 ARG A 281     -13.364 -21.440   9.383  1.00 96.15           H  
ATOM   4104  CD  ARG A 281     -15.365 -22.057   8.920  1.00 96.15           C  
ATOM   4105  HD2 ARG A 281     -15.801 -21.545   9.778  1.00 96.15           H  
ATOM   4106  HD3 ARG A 281     -15.900 -22.992   8.753  1.00 96.15           H  
ATOM   4107  NE  ARG A 281     -15.473 -21.193   7.731  1.00 96.15           N  
ATOM   4108  HE  ARG A 281     -14.613 -20.858   7.322  1.00 96.15           H  
ATOM   4109  NH1 ARG A 281     -17.757 -21.252   7.446  1.00 96.15           N  
ATOM   4110 HH11 ARG A 281     -17.852 -21.814   8.280  1.00 96.15           H  
ATOM   4111 HH12 ARG A 281     -18.559 -21.017   6.878  1.00 96.15           H  
ATOM   4112  NH2 ARG A 281     -16.432 -20.187   5.975  1.00 96.15           N  
ATOM   4113 HH21 ARG A 281     -17.226 -19.973   5.389  1.00 96.15           H  
ATOM   4114 HH22 ARG A 281     -15.493 -19.984   5.663  1.00 96.15           H  
ATOM   4115  CZ  ARG A 281     -16.564 -20.876   7.068  1.00 96.15           C  
ATOM   4116  N   GLY A 282     -10.127 -23.919   6.536  1.00 95.99           N  
ATOM   4117  H   GLY A 282      -9.818 -22.974   6.717  1.00 95.99           H  
ATOM   4118  CA  GLY A 282      -9.446 -24.634   5.459  1.00 95.99           C  
ATOM   4119  HA2 GLY A 282      -8.527 -24.094   5.234  1.00 95.99           H  
ATOM   4120  HA3 GLY A 282      -9.175 -25.642   5.773  1.00 95.99           H  
ATOM   4121  C   GLY A 282     -10.232 -24.731   4.155  1.00 95.99           C  
ATOM   4122  O   GLY A 282      -9.920 -25.591   3.330  1.00 95.99           O  
ATOM   4123  N   HIS A 283     -11.214 -23.853   3.941  1.00 96.93           N  
ATOM   4124  H   HIS A 283     -11.403 -23.147   4.638  1.00 96.93           H  
ATOM   4125  CA  HIS A 283     -11.746 -23.641   2.599  1.00 96.93           C  
ATOM   4126  HA  HIS A 283     -11.962 -24.611   2.151  1.00 96.93           H  
ATOM   4127  C   HIS A 283     -10.694 -22.924   1.754  1.00 96.93           C  
ATOM   4128  CB  HIS A 283     -13.042 -22.831   2.629  1.00 96.93           C  
ATOM   4129  HB2 HIS A 283     -13.460 -22.791   1.623  1.00 96.93           H  
ATOM   4130  HB3 HIS A 283     -12.814 -21.810   2.938  1.00 96.93           H  
ATOM   4131  O   HIS A 283      -9.942 -22.093   2.263  1.00 96.93           O  
ATOM   4132  CG  HIS A 283     -14.085 -23.389   3.555  1.00 96.93           C  
ATOM   4133  CD2 HIS A 283     -14.744 -24.589   3.469  1.00 96.93           C  
ATOM   4134  HD2 HIS A 283     -14.633 -25.336   2.697  1.00 96.93           H  
ATOM   4135  ND1 HIS A 283     -14.523 -22.757   4.688  1.00 96.93           N  
ATOM   4136  HD1 HIS A 283     -14.104 -21.917   5.062  1.00 96.93           H  
ATOM   4137  CE1 HIS A 283     -15.427 -23.555   5.277  1.00 96.93           C  
ATOM   4138  HE1 HIS A 283     -15.913 -23.366   6.223  1.00 96.93           H  
ATOM   4139  NE2 HIS A 283     -15.598 -24.677   4.576  1.00 96.93           N  
ATOM   4140  N   VAL A 284     -10.656 -23.227   0.457  1.00 97.26           N  
ATOM   4141  H   VAL A 284     -11.342 -23.873   0.094  1.00 97.26           H  
ATOM   4142  CA  VAL A 284      -9.716 -22.631  -0.501  1.00 97.26           C  
ATOM   4143  HA  VAL A 284      -9.164 -21.829  -0.010  1.00 97.26           H  
ATOM   4144  C   VAL A 284     -10.505 -22.024  -1.658  1.00 97.26           C  
ATOM   4145  CB  VAL A 284      -8.693 -23.671  -1.003  1.00 97.26           C  
ATOM   4146  HB  VAL A 284      -9.218 -24.456  -1.549  1.00 97.26           H  
ATOM   4147  O   VAL A 284     -11.413 -22.665  -2.181  1.00 97.26           O  
ATOM   4148  CG1 VAL A 284      -7.655 -23.039  -1.937  1.00 97.26           C  
ATOM   4149 HG11 VAL A 284      -8.149 -22.545  -2.774  1.00 97.26           H  
ATOM   4150 HG12 VAL A 284      -6.989 -23.807  -2.328  1.00 97.26           H  
ATOM   4151 HG13 VAL A 284      -7.076 -22.292  -1.394  1.00 97.26           H  
ATOM   4152  CG2 VAL A 284      -7.906 -24.321   0.146  1.00 97.26           C  
ATOM   4153 HG21 VAL A 284      -7.168 -25.017  -0.251  1.00 97.26           H  
ATOM   4154 HG22 VAL A 284      -8.582 -24.871   0.801  1.00 97.26           H  
ATOM   4155 HG23 VAL A 284      -7.402 -23.550   0.729  1.00 97.26           H  
ATOM   4156  N   ALA A 285     -10.138 -20.816  -2.083  1.00 98.04           N  
ATOM   4157  H   ALA A 285      -9.374 -20.357  -1.607  1.00 98.04           H  
ATOM   4158  CA  ALA A 285     -10.691 -20.149  -3.262  1.00 98.04           C  
ATOM   4159  HA  ALA A 285     -11.308 -20.851  -3.822  1.00 98.04           H  
ATOM   4160  C   ALA A 285      -9.554 -19.682  -4.183  1.00 98.04           C  
ATOM   4161  CB  ALA A 285     -11.588 -18.992  -2.807  1.00 98.04           C  
ATOM   4162  HB1 ALA A 285     -12.061 -18.530  -3.673  1.00 98.04           H  
ATOM   4163  HB2 ALA A 285     -12.363 -19.370  -2.141  1.00 98.04           H  
ATOM   4164  HB3 ALA A 285     -10.996 -18.244  -2.280  1.00 98.04           H  
ATOM   4165  O   ALA A 285      -8.539 -19.181  -3.699  1.00 98.04           O  
ATOM   4166  N   LEU A 286      -9.698 -19.861  -5.501  1.00 97.95           N  
ATOM   4167  H   LEU A 286     -10.566 -20.244  -5.847  1.00 97.95           H  
ATOM   4168  CA  LEU A 286      -8.663 -19.506  -6.486  1.00 97.95           C  
ATOM   4169  HA  LEU A 286      -7.978 -18.803  -6.014  1.00 97.95           H  
ATOM   4170  C   LEU A 286      -9.221 -18.761  -7.728  1.00 97.95           C  
ATOM   4171  CB  LEU A 286      -7.826 -20.746  -6.890  1.00 97.95           C  
ATOM   4172  HB2 LEU A 286      -8.401 -21.348  -7.595  1.00 97.95           H  
ATOM   4173  HB3 LEU A 286      -6.965 -20.355  -7.433  1.00 97.95           H  
ATOM   4174  O   LEU A 286      -8.918 -19.176  -8.850  1.00 97.95           O  
ATOM   4175  CG  LEU A 286      -7.308 -21.669  -5.768  1.00 97.95           C  
ATOM   4176  HG  LEU A 286      -7.120 -21.097  -4.860  1.00 97.95           H  
ATOM   4177  CD1 LEU A 286      -8.293 -22.812  -5.483  1.00 97.95           C  
ATOM   4178 HD11 LEU A 286      -9.213 -22.428  -5.043  1.00 97.95           H  
ATOM   4179 HD12 LEU A 286      -7.849 -23.531  -4.795  1.00 97.95           H  
ATOM   4180 HD13 LEU A 286      -8.540 -23.337  -6.406  1.00 97.95           H  
ATOM   4181  CD2 LEU A 286      -5.991 -22.336  -6.179  1.00 97.95           C  
ATOM   4182 HD21 LEU A 286      -6.153 -22.987  -7.038  1.00 97.95           H  
ATOM   4183 HD22 LEU A 286      -5.248 -21.576  -6.421  1.00 97.95           H  
ATOM   4184 HD23 LEU A 286      -5.614 -22.930  -5.347  1.00 97.95           H  
ATOM   4185  N   PRO A 287     -10.056 -17.713  -7.574  1.00 97.63           N  
ATOM   4186  CA  PRO A 287     -10.701 -17.032  -8.698  1.00 97.63           C  
ATOM   4187  HA  PRO A 287     -11.219 -17.760  -9.323  1.00 97.63           H  
ATOM   4188  C   PRO A 287      -9.721 -16.239  -9.571  1.00 97.63           C  
ATOM   4189  CB  PRO A 287     -11.736 -16.098  -8.073  1.00 97.63           C  
ATOM   4190  HB2 PRO A 287     -11.922 -15.209  -8.676  1.00 97.63           H  
ATOM   4191  HB3 PRO A 287     -12.666 -16.644  -7.913  1.00 97.63           H  
ATOM   4192  O   PRO A 287      -8.731 -15.677  -9.092  1.00 97.63           O  
ATOM   4193  CG  PRO A 287     -11.116 -15.763  -6.725  1.00 97.63           C  
ATOM   4194  HG2 PRO A 287     -10.367 -14.978  -6.834  1.00 97.63           H  
ATOM   4195  HG3 PRO A 287     -11.888 -15.480  -6.010  1.00 97.63           H  
ATOM   4196  CD  PRO A 287     -10.440 -17.069  -6.325  1.00 97.63           C  
ATOM   4197  HD2 PRO A 287     -11.167 -17.693  -5.805  1.00 97.63           H  
ATOM   4198  HD3 PRO A 287      -9.574 -16.881  -5.692  1.00 97.63           H  
ATOM   4199  N   PHE A 288     -10.033 -16.134 -10.862  1.00 95.47           N  
ATOM   4200  H   PHE A 288     -10.875 -16.584 -11.189  1.00 95.47           H  
ATOM   4201  CA  PHE A 288      -9.309 -15.318 -11.840  1.00 95.47           C  
ATOM   4202  HA  PHE A 288      -8.980 -14.401 -11.352  1.00 95.47           H  
ATOM   4203  C   PHE A 288     -10.234 -14.920 -12.998  1.00 95.47           C  
ATOM   4204  CB  PHE A 288      -8.057 -16.052 -12.350  1.00 95.47           C  
ATOM   4205  HB2 PHE A 288      -7.393 -16.239 -11.506  1.00 95.47           H  
ATOM   4206  HB3 PHE A 288      -7.521 -15.401 -13.041  1.00 95.47           H  
ATOM   4207  O   PHE A 288     -11.157 -15.639 -13.351  1.00 95.47           O  
ATOM   4208  CG  PHE A 288      -8.336 -17.373 -13.032  1.00 95.47           C  
ATOM   4209  CD1 PHE A 288      -8.553 -18.518 -12.249  1.00 95.47           C  
ATOM   4210  HD1 PHE A 288      -8.518 -18.452 -11.172  1.00 95.47           H  
ATOM   4211  CD2 PHE A 288      -8.439 -17.452 -14.433  1.00 95.47           C  
ATOM   4212  HD2 PHE A 288      -8.310 -16.572 -15.044  1.00 95.47           H  
ATOM   4213  CE1 PHE A 288      -8.894 -19.732 -12.858  1.00 95.47           C  
ATOM   4214  HE1 PHE A 288      -9.151 -20.581 -12.242  1.00 95.47           H  
ATOM   4215  CE2 PHE A 288      -8.763 -18.673 -15.045  1.00 95.47           C  
ATOM   4216  HE2 PHE A 288      -8.899 -18.715 -16.116  1.00 95.47           H  
ATOM   4217  CZ  PHE A 288      -8.976 -19.816 -14.255  1.00 95.47           C  
ATOM   4218  HZ  PHE A 288      -9.265 -20.750 -14.714  1.00 95.47           H  
ATOM   4219  N   ASN A 289      -9.968 -13.778 -13.630  1.00 93.55           N  
ATOM   4220  H   ASN A 289      -9.197 -13.223 -13.288  1.00 93.55           H  
ATOM   4221  CA  ASN A 289     -10.775 -13.234 -14.734  1.00 93.55           C  
ATOM   4222  HA  ASN A 289     -11.557 -13.954 -14.975  1.00 93.55           H  
ATOM   4223  C   ASN A 289      -9.964 -13.068 -16.043  1.00 93.55           C  
ATOM   4224  CB  ASN A 289     -11.473 -11.959 -14.229  1.00 93.55           C  
ATOM   4225  HB2 ASN A 289     -12.198 -11.627 -14.973  1.00 93.55           H  
ATOM   4226  HB3 ASN A 289     -12.019 -12.190 -13.314  1.00 93.55           H  
ATOM   4227  O   ASN A 289     -10.265 -12.217 -16.893  1.00 93.55           O  
ATOM   4228  CG  ASN A 289     -10.517 -10.814 -13.954  1.00 93.55           C  
ATOM   4229  ND2 ASN A 289     -10.984  -9.747 -13.350  1.00 93.55           N  
ATOM   4230 HD21 ASN A 289     -11.851  -9.774 -12.834  1.00 93.55           H  
ATOM   4231 HD22 ASN A 289     -10.409  -8.918 -13.297  1.00 93.55           H  
ATOM   4232  OD1 ASN A 289      -9.357 -10.843 -14.332  1.00 93.55           O  
ATOM   4233  N   THR A 290      -8.910 -13.877 -16.165  1.00 89.66           N  
ATOM   4234  H   THR A 290      -8.862 -14.621 -15.484  1.00 89.66           H  
ATOM   4235  CA  THR A 290      -7.993 -13.979 -17.310  1.00 89.66           C  
ATOM   4236  HA  THR A 290      -8.231 -13.202 -18.037  1.00 89.66           H  
ATOM   4237  C   THR A 290      -8.169 -15.327 -18.010  1.00 89.66           C  
ATOM   4238  CB  THR A 290      -6.527 -13.798 -16.872  1.00 89.66           C  
ATOM   4239  HB  THR A 290      -5.882 -13.916 -17.743  1.00 89.66           H  
ATOM   4240  O   THR A 290      -8.894 -16.184 -17.523  1.00 89.66           O  
ATOM   4241  CG2 THR A 290      -6.253 -12.423 -16.274  1.00 89.66           C  
ATOM   4242 HG21 THR A 290      -5.213 -12.363 -15.953  1.00 89.66           H  
ATOM   4243 HG22 THR A 290      -6.439 -11.663 -17.032  1.00 89.66           H  
ATOM   4244 HG23 THR A 290      -6.905 -12.247 -15.418  1.00 89.66           H  
ATOM   4245  OG1 THR A 290      -6.143 -14.746 -15.909  1.00 89.66           O  
ATOM   4246  HG1 THR A 290      -6.650 -14.576 -15.111  1.00 89.66           H  
ATOM   4247  N   GLU A 291      -7.483 -15.538 -19.134  1.00 85.84           N  
ATOM   4248  H   GLU A 291      -6.938 -14.788 -19.536  1.00 85.84           H  
ATOM   4249  CA  GLU A 291      -7.490 -16.821 -19.856  1.00 85.84           C  
ATOM   4250  HA  GLU A 291      -8.474 -17.001 -20.291  1.00 85.84           H  
ATOM   4251  C   GLU A 291      -7.128 -18.020 -18.958  1.00 85.84           C  
ATOM   4252  CB  GLU A 291      -6.452 -16.688 -20.974  1.00 85.84           C  
ATOM   4253  HB2 GLU A 291      -5.473 -16.556 -20.513  1.00 85.84           H  
ATOM   4254  HB3 GLU A 291      -6.651 -15.790 -21.557  1.00 85.84           H  
ATOM   4255  O   GLU A 291      -7.656 -19.120 -19.109  1.00 85.84           O  
ATOM   4256  CG  GLU A 291      -6.371 -17.893 -21.912  1.00 85.84           C  
ATOM   4257  HG2 GLU A 291      -6.249 -18.812 -21.339  1.00 85.84           H  
ATOM   4258  HG3 GLU A 291      -5.446 -17.740 -22.467  1.00 85.84           H  
ATOM   4259  CD  GLU A 291      -7.542 -18.039 -22.899  1.00 85.84           C  
ATOM   4260  OE1 GLU A 291      -7.545 -19.079 -23.608  1.00 85.84           O  
ATOM   4261  OE2 GLU A 291      -8.360 -17.098 -23.001  1.00 85.84           O  
ATOM   4262  N   GLY A 292      -6.223 -17.808 -18.004  1.00 90.29           N  
ATOM   4263  H   GLY A 292      -5.874 -16.870 -17.872  1.00 90.29           H  
ATOM   4264  CA  GLY A 292      -5.801 -18.822 -17.055  1.00 90.29           C  
ATOM   4265  HA2 GLY A 292      -5.276 -19.622 -17.578  1.00 90.29           H  
ATOM   4266  HA3 GLY A 292      -6.679 -19.256 -16.577  1.00 90.29           H  
ATOM   4267  C   GLY A 292      -4.889 -18.249 -15.980  1.00 90.29           C  
ATOM   4268  O   GLY A 292      -4.311 -17.171 -16.131  1.00 90.29           O  
ATOM   4269  N   MET A 293      -4.720 -19.012 -14.909  1.00 94.24           N  
ATOM   4270  H   MET A 293      -5.190 -19.906 -14.907  1.00 94.24           H  
ATOM   4271  CA  MET A 293      -3.822 -18.724 -13.799  1.00 94.24           C  
ATOM   4272  HA  MET A 293      -3.095 -17.972 -14.107  1.00 94.24           H  
ATOM   4273  C   MET A 293      -3.048 -19.985 -13.432  1.00 94.24           C  
ATOM   4274  CB  MET A 293      -4.645 -18.179 -12.621  1.00 94.24           C  
ATOM   4275  HB2 MET A 293      -5.165 -17.278 -12.946  1.00 94.24           H  
ATOM   4276  HB3 MET A 293      -5.389 -18.917 -12.322  1.00 94.24           H  
ATOM   4277  O   MET A 293      -3.644 -21.008 -13.104  1.00 94.24           O  
ATOM   4278  CG  MET A 293      -3.772 -17.823 -11.413  1.00 94.24           C  
ATOM   4279  HG2 MET A 293      -3.318 -18.728 -11.009  1.00 94.24           H  
ATOM   4280  HG3 MET A 293      -2.969 -17.167 -11.750  1.00 94.24           H  
ATOM   4281  SD  MET A 293      -4.648 -16.967 -10.077  1.00 94.24           S  
ATOM   4282  CE  MET A 293      -5.692 -18.295  -9.414  1.00 94.24           C  
ATOM   4283  HE1 MET A 293      -6.348 -18.681 -10.194  1.00 94.24           H  
ATOM   4284  HE2 MET A 293      -5.068 -19.094  -9.014  1.00 94.24           H  
ATOM   4285  HE3 MET A 293      -6.314 -17.894  -8.614  1.00 94.24           H  
ATOM   4286  N   TYR A 294      -1.720 -19.936 -13.450  1.00 95.19           N  
ATOM   4287  H   TYR A 294      -1.260 -19.058 -13.643  1.00 95.19           H  
ATOM   4288  CA  TYR A 294      -0.916 -21.065 -12.984  1.00 95.19           C  
ATOM   4289  HA  TYR A 294      -1.241 -21.974 -13.490  1.00 95.19           H  
ATOM   4290  C   TYR A 294      -1.146 -21.223 -11.484  1.00 95.19           C  
ATOM   4291  CB  TYR A 294       0.563 -20.823 -13.302  1.00 95.19           C  
ATOM   4292  HB2 TYR A 294       1.148 -21.684 -12.980  1.00 95.19           H  
ATOM   4293  HB3 TYR A 294       0.914 -19.958 -12.738  1.00 95.19           H  
ATOM   4294  O   TYR A 294      -0.783 -20.334 -10.719  1.00 95.19           O  
ATOM   4295  CG  TYR A 294       0.815 -20.584 -14.772  1.00 95.19           C  
ATOM   4296  CD1 TYR A 294       0.762 -21.655 -15.683  1.00 95.19           C  
ATOM   4297  HD1 TYR A 294       0.598 -22.661 -15.326  1.00 95.19           H  
ATOM   4298  CD2 TYR A 294       1.051 -19.276 -15.233  1.00 95.19           C  
ATOM   4299  HD2 TYR A 294       1.084 -18.452 -14.535  1.00 95.19           H  
ATOM   4300  CE1 TYR A 294       0.947 -21.417 -17.058  1.00 95.19           C  
ATOM   4301  HE1 TYR A 294       0.934 -22.233 -17.766  1.00 95.19           H  
ATOM   4302  CE2 TYR A 294       1.236 -19.037 -16.605  1.00 95.19           C  
ATOM   4303  HE2 TYR A 294       1.379 -18.025 -16.953  1.00 95.19           H  
ATOM   4304  OH  TYR A 294       1.406 -19.875 -18.843  1.00 95.19           O  
ATOM   4305  HH  TYR A 294       1.743 -18.989 -18.994  1.00 95.19           H  
ATOM   4306  CZ  TYR A 294       1.201 -20.109 -17.520  1.00 95.19           C  
ATOM   4307  N   ARG A 295      -1.774 -22.317 -11.052  1.00 97.72           N  
ATOM   4308  H   ARG A 295      -2.108 -22.985 -11.731  1.00 97.72           H  
ATOM   4309  CA  ARG A 295      -2.157 -22.497  -9.646  1.00 97.72           C  
ATOM   4310  HA  ARG A 295      -1.456 -21.940  -9.023  1.00 97.72           H  
ATOM   4311  C   ARG A 295      -2.059 -23.941  -9.204  1.00 97.72           C  
ATOM   4312  CB  ARG A 295      -3.558 -21.907  -9.392  1.00 97.72           C  
ATOM   4313  HB2 ARG A 295      -3.572 -20.882  -9.761  1.00 97.72           H  
ATOM   4314  HB3 ARG A 295      -3.745 -21.876  -8.318  1.00 97.72           H  
ATOM   4315  O   ARG A 295      -2.208 -24.873  -9.995  1.00 97.72           O  
ATOM   4316  CG  ARG A 295      -4.678 -22.711 -10.072  1.00 97.72           C  
ATOM   4317  HG2 ARG A 295      -4.804 -23.669  -9.568  1.00 97.72           H  
ATOM   4318  HG3 ARG A 295      -4.397 -22.901 -11.108  1.00 97.72           H  
ATOM   4319  CD  ARG A 295      -6.015 -21.962 -10.052  1.00 97.72           C  
ATOM   4320  HD2 ARG A 295      -5.856 -20.933 -10.374  1.00 97.72           H  
ATOM   4321  HD3 ARG A 295      -6.410 -21.942  -9.036  1.00 97.72           H  
ATOM   4322  NE  ARG A 295      -7.005 -22.587 -10.949  1.00 97.72           N  
ATOM   4323  HE  ARG A 295      -7.720 -23.192 -10.571  1.00 97.72           H  
ATOM   4324  NH1 ARG A 295      -6.171 -21.834 -12.960  1.00 97.72           N  
ATOM   4325 HH11 ARG A 295      -6.311 -21.697 -13.950  1.00 97.72           H  
ATOM   4326 HH12 ARG A 295      -5.306 -21.517 -12.545  1.00 97.72           H  
ATOM   4327  NH2 ARG A 295      -8.044 -22.867 -12.975  1.00 97.72           N  
ATOM   4328 HH21 ARG A 295      -8.026 -22.922 -13.983  1.00 97.72           H  
ATOM   4329 HH22 ARG A 295      -8.744 -23.445 -12.532  1.00 97.72           H  
ATOM   4330  CZ  ARG A 295      -7.074 -22.427 -12.259  1.00 97.72           C  
ATOM   4331  N   GLY A 296      -1.848 -24.128  -7.915  1.00 97.61           N  
ATOM   4332  H   GLY A 296      -1.767 -23.318  -7.317  1.00 97.61           H  
ATOM   4333  CA  GLY A 296      -1.886 -25.437  -7.292  1.00 97.61           C  
ATOM   4334  HA2 GLY A 296      -0.895 -25.890  -7.340  1.00 97.61           H  
ATOM   4335  HA3 GLY A 296      -2.599 -26.068  -7.822  1.00 97.61           H  
ATOM   4336  C   GLY A 296      -2.338 -25.336  -5.848  1.00 97.61           C  
ATOM   4337  O   GLY A 296      -2.199 -24.289  -5.224  1.00 97.61           O  
ATOM   4338  N   TRP A 297      -2.898 -26.415  -5.317  1.00 97.86           N  
ATOM   4339  H   TRP A 297      -2.981 -27.257  -5.868  1.00 97.86           H  
ATOM   4340  CA  TRP A 297      -3.321 -26.457  -3.925  1.00 97.86           C  
ATOM   4341  HA  TRP A 297      -2.617 -25.861  -3.345  1.00 97.86           H  
ATOM   4342  C   TRP A 297      -3.277 -27.870  -3.352  1.00 97.86           C  
ATOM   4343  CB  TRP A 297      -4.713 -25.824  -3.761  1.00 97.86           C  
ATOM   4344  HB2 TRP A 297      -4.904 -25.685  -2.697  1.00 97.86           H  
ATOM   4345  HB3 TRP A 297      -4.708 -24.829  -4.207  1.00 97.86           H  
ATOM   4346  O   TRP A 297      -3.322 -28.872  -4.070  1.00 97.86           O  
ATOM   4347  CG  TRP A 297      -5.853 -26.598  -4.344  1.00 97.86           C  
ATOM   4348  CD1 TRP A 297      -6.745 -27.326  -3.634  1.00 97.86           C  
ATOM   4349  HD1 TRP A 297      -6.751 -27.411  -2.557  1.00 97.86           H  
ATOM   4350  CD2 TRP A 297      -6.258 -26.721  -5.743  1.00 97.86           C  
ATOM   4351  CE2 TRP A 297      -7.407 -27.566  -5.803  1.00 97.86           C  
ATOM   4352  CE3 TRP A 297      -5.778 -26.204  -6.968  1.00 97.86           C  
ATOM   4353  HE3 TRP A 297      -4.946 -25.516  -6.958  1.00 97.86           H  
ATOM   4354  NE1 TRP A 297      -7.664 -27.899  -4.491  1.00 97.86           N  
ATOM   4355  HE1 TRP A 297      -8.481 -28.404  -4.181  1.00 97.86           H  
ATOM   4356  CH2 TRP A 297      -7.537 -27.359  -8.211  1.00 97.86           C  
ATOM   4357  HH2 TRP A 297      -8.041 -27.554  -9.146  1.00 97.86           H  
ATOM   4358  CZ2 TRP A 297      -8.042 -27.888  -7.010  1.00 97.86           C  
ATOM   4359  HZ2 TRP A 297      -8.933 -28.498  -7.009  1.00 97.86           H  
ATOM   4360  CZ3 TRP A 297      -6.405 -26.525  -8.189  1.00 97.86           C  
ATOM   4361  HZ3 TRP A 297      -6.053 -26.087  -9.111  1.00 97.86           H  
ATOM   4362  N   ILE A 298      -3.187 -27.917  -2.030  1.00 96.67           N  
ATOM   4363  H   ILE A 298      -3.110 -27.031  -1.550  1.00 96.67           H  
ATOM   4364  CA  ILE A 298      -3.378 -29.083  -1.185  1.00 96.67           C  
ATOM   4365  HA  ILE A 298      -3.785 -29.899  -1.783  1.00 96.67           H  
ATOM   4366  C   ILE A 298      -4.414 -28.675  -0.144  1.00 96.67           C  
ATOM   4367  CB  ILE A 298      -2.052 -29.551  -0.551  1.00 96.67           C  
ATOM   4368  HB  ILE A 298      -1.649 -28.746   0.064  1.00 96.67           H  
ATOM   4369  O   ILE A 298      -4.123 -27.911   0.778  1.00 96.67           O  
ATOM   4370  CG1 ILE A 298      -1.018 -29.915  -1.638  1.00 96.67           C  
ATOM   4371 HG12 ILE A 298      -1.356 -30.810  -2.162  1.00 96.67           H  
ATOM   4372 HG13 ILE A 298      -0.937 -29.108  -2.366  1.00 96.67           H  
ATOM   4373  CG2 ILE A 298      -2.322 -30.777   0.341  1.00 96.67           C  
ATOM   4374 HG21 ILE A 298      -2.699 -31.599  -0.267  1.00 96.67           H  
ATOM   4375 HG22 ILE A 298      -3.048 -30.531   1.116  1.00 96.67           H  
ATOM   4376 HG23 ILE A 298      -1.409 -31.087   0.850  1.00 96.67           H  
ATOM   4377  CD1 ILE A 298       0.387 -30.157  -1.086  1.00 96.67           C  
ATOM   4378 HD11 ILE A 298       1.074 -30.367  -1.906  1.00 96.67           H  
ATOM   4379 HD12 ILE A 298       0.397 -31.015  -0.413  1.00 96.67           H  
ATOM   4380 HD13 ILE A 298       0.722 -29.265  -0.556  1.00 96.67           H  
ATOM   4381  N   GLY A 299      -5.643 -29.151  -0.332  1.00 92.39           N  
ATOM   4382  H   GLY A 299      -5.801 -29.760  -1.122  1.00 92.39           H  
ATOM   4383  CA  GLY A 299      -6.716 -28.956   0.637  1.00 92.39           C  
ATOM   4384  HA2 GLY A 299      -7.678 -29.141   0.158  1.00 92.39           H  
ATOM   4385  HA3 GLY A 299      -6.712 -27.926   0.993  1.00 92.39           H  
ATOM   4386  C   GLY A 299      -6.579 -29.885   1.845  1.00 92.39           C  
ATOM   4387  O   GLY A 299      -5.630 -30.660   1.974  1.00 92.39           O  
ATOM   4388  N   THR A 300      -7.598 -29.874   2.695  1.00 87.73           N  
ATOM   4389  H   THR A 300      -8.355 -29.228   2.524  1.00 87.73           H  
ATOM   4390  CA  THR A 300      -7.671 -30.656   3.942  1.00 87.73           C  
ATOM   4391  HA  THR A 300      -6.861 -30.343   4.602  1.00 87.73           H  
ATOM   4392  C   THR A 300      -7.548 -32.169   3.738  1.00 87.73           C  
ATOM   4393  CB  THR A 300      -9.008 -30.366   4.631  1.00 87.73           C  
ATOM   4394  HB  THR A 300      -9.070 -30.911   5.573  1.00 87.73           H  
ATOM   4395  O   THR A 300      -7.025 -32.871   4.602  1.00 87.73           O  
ATOM   4396  CG2 THR A 300      -9.199 -28.881   4.886  1.00 87.73           C  
ATOM   4397 HG21 THR A 300      -8.376 -28.505   5.493  1.00 87.73           H  
ATOM   4398 HG22 THR A 300      -9.244 -28.315   3.956  1.00 87.73           H  
ATOM   4399 HG23 THR A 300     -10.154 -28.734   5.391  1.00 87.73           H  
ATOM   4400  OG1 THR A 300     -10.063 -30.749   3.784  1.00 87.73           O  
ATOM   4401  HG1 THR A 300     -10.854 -30.280   4.060  1.00 87.73           H  
ATOM   4402  N   ALA A 301      -7.962 -32.673   2.571  1.00 87.48           N  
ATOM   4403  H   ALA A 301      -8.475 -32.046   1.967  1.00 87.48           H  
ATOM   4404  CA  ALA A 301      -7.835 -34.075   2.175  1.00 87.48           C  
ATOM   4405  HA  ALA A 301      -8.129 -34.694   3.022  1.00 87.48           H  
ATOM   4406  C   ALA A 301      -6.398 -34.494   1.790  1.00 87.48           C  
ATOM   4407  CB  ALA A 301      -8.823 -34.328   1.028  1.00 87.48           C  
ATOM   4408  HB1 ALA A 301      -8.808 -35.384   0.756  1.00 87.48           H  
ATOM   4409  HB2 ALA A 301      -9.832 -34.064   1.346  1.00 87.48           H  
ATOM   4410  HB3 ALA A 301      -8.553 -33.728   0.159  1.00 87.48           H  
ATOM   4411  O   ALA A 301      -6.170 -35.659   1.464  1.00 87.48           O  
ATOM   4412  N   GLY A 302      -5.436 -33.563   1.760  1.00 88.82           N  
ATOM   4413  H   GLY A 302      -5.671 -32.620   2.033  1.00 88.82           H  
ATOM   4414  CA  GLY A 302      -4.026 -33.843   1.465  1.00 88.82           C  
ATOM   4415  HA2 GLY A 302      -3.437 -32.967   1.735  1.00 88.82           H  
ATOM   4416  HA3 GLY A 302      -3.694 -34.678   2.083  1.00 88.82           H  
ATOM   4417  C   GLY A 302      -3.721 -34.188   0.002  1.00 88.82           C  
ATOM   4418  O   GLY A 302      -2.601 -34.587  -0.314  1.00 88.82           O  
ATOM   4419  N   ARG A 303      -4.695 -34.053  -0.906  1.00 91.82           N  
ATOM   4420  H   ARG A 303      -5.573 -33.669  -0.588  1.00 91.82           H  
ATOM   4421  CA  ARG A 303      -4.508 -34.310  -2.341  1.00 91.82           C  
ATOM   4422  HA  ARG A 303      -3.823 -35.150  -2.452  1.00 91.82           H  
ATOM   4423  C   ARG A 303      -3.864 -33.111  -3.024  1.00 91.82           C  
ATOM   4424  CB  ARG A 303      -5.836 -34.667  -3.018  1.00 91.82           C  
ATOM   4425  HB2 ARG A 303      -6.566 -33.881  -2.823  1.00 91.82           H  
ATOM   4426  HB3 ARG A 303      -5.675 -34.724  -4.095  1.00 91.82           H  
ATOM   4427  O   ARG A 303      -4.270 -31.977  -2.798  1.00 91.82           O  
ATOM   4428  CG  ARG A 303      -6.380 -36.012  -2.525  1.00 91.82           C  
ATOM   4429  HG2 ARG A 303      -6.625 -35.940  -1.465  1.00 91.82           H  
ATOM   4430  HG3 ARG A 303      -5.623 -36.784  -2.664  1.00 91.82           H  
ATOM   4431  CD  ARG A 303      -7.636 -36.385  -3.313  1.00 91.82           C  
ATOM   4432  HD2 ARG A 303      -8.369 -35.587  -3.197  1.00 91.82           H  
ATOM   4433  HD3 ARG A 303      -7.373 -36.471  -4.367  1.00 91.82           H  
ATOM   4434  NE  ARG A 303      -8.209 -37.655  -2.831  1.00 91.82           N  
ATOM   4435  HE  ARG A 303      -7.820 -38.026  -1.976  1.00 91.82           H  
ATOM   4436  NH1 ARG A 303      -9.816 -37.881  -4.451  1.00 91.82           N  
ATOM   4437 HH11 ARG A 303     -10.616 -38.366  -4.832  1.00 91.82           H  
ATOM   4438 HH12 ARG A 303      -9.523 -36.998  -4.843  1.00 91.82           H  
ATOM   4439  NH2 ARG A 303      -9.657 -39.411  -2.834  1.00 91.82           N  
ATOM   4440 HH21 ARG A 303     -10.451 -39.891  -3.232  1.00 91.82           H  
ATOM   4441 HH22 ARG A 303      -9.245 -39.751  -1.977  1.00 91.82           H  
ATOM   4442  CZ  ARG A 303      -9.219 -38.309  -3.374  1.00 91.82           C  
ATOM   4443  N   VAL A 304      -2.885 -33.387  -3.881  1.00 95.42           N  
ATOM   4444  H   VAL A 304      -2.631 -34.355  -4.017  1.00 95.42           H  
ATOM   4445  CA  VAL A 304      -2.189 -32.376  -4.682  1.00 95.42           C  
ATOM   4446  HA  VAL A 304      -2.136 -31.445  -4.117  1.00 95.42           H  
ATOM   4447  C   VAL A 304      -2.978 -32.110  -5.958  1.00 95.42           C  
ATOM   4448  CB  VAL A 304      -0.754 -32.822  -5.020  1.00 95.42           C  
ATOM   4449  HB  VAL A 304      -0.797 -33.724  -5.631  1.00 95.42           H  
ATOM   4450  O   VAL A 304      -3.233 -33.030  -6.736  1.00 95.42           O  
ATOM   4451  CG1 VAL A 304       0.014 -31.747  -5.797  1.00 95.42           C  
ATOM   4452 HG11 VAL A 304      -0.492 -31.505  -6.732  1.00 95.42           H  
ATOM   4453 HG12 VAL A 304       1.019 -32.105  -6.023  1.00 95.42           H  
ATOM   4454 HG13 VAL A 304       0.094 -30.849  -5.185  1.00 95.42           H  
ATOM   4455  CG2 VAL A 304       0.066 -33.140  -3.762  1.00 95.42           C  
ATOM   4456 HG21 VAL A 304       0.182 -32.245  -3.150  1.00 95.42           H  
ATOM   4457 HG22 VAL A 304      -0.418 -33.915  -3.167  1.00 95.42           H  
ATOM   4458 HG23 VAL A 304       1.055 -33.500  -4.046  1.00 95.42           H  
ATOM   4459  N   HIS A 305      -3.299 -30.846  -6.199  1.00 95.91           N  
ATOM   4460  H   HIS A 305      -3.120 -30.155  -5.484  1.00 95.91           H  
ATOM   4461  CA  HIS A 305      -3.959 -30.383  -7.410  1.00 95.91           C  
ATOM   4462  HA  HIS A 305      -4.070 -31.208  -8.114  1.00 95.91           H  
ATOM   4463  C   HIS A 305      -3.132 -29.288  -8.083  1.00 95.91           C  
ATOM   4464  CB  HIS A 305      -5.351 -29.873  -7.053  1.00 95.91           C  
ATOM   4465  HB2 HIS A 305      -5.820 -29.472  -7.951  1.00 95.91           H  
ATOM   4466  HB3 HIS A 305      -5.233 -29.068  -6.327  1.00 95.91           H  
ATOM   4467  O   HIS A 305      -2.484 -28.480  -7.420  1.00 95.91           O  
ATOM   4468  CG  HIS A 305      -6.256 -30.922  -6.464  1.00 95.91           C  
ATOM   4469  CD2 HIS A 305      -6.437 -31.196  -5.134  1.00 95.91           C  
ATOM   4470  HD2 HIS A 305      -5.946 -30.690  -4.316  1.00 95.91           H  
ATOM   4471  ND1 HIS A 305      -7.067 -31.776  -7.170  1.00 95.91           N  
ATOM   4472  HD1 HIS A 305      -7.222 -31.752  -8.168  1.00 95.91           H  
ATOM   4473  CE1 HIS A 305      -7.721 -32.548  -6.289  1.00 95.91           C  
ATOM   4474  HE1 HIS A 305      -8.464 -33.287  -6.551  1.00 95.91           H  
ATOM   4475  NE2 HIS A 305      -7.361 -32.247  -5.032  1.00 95.91           N  
ATOM   4476  N   THR A 306      -3.163 -29.253  -9.414  1.00 96.97           N  
ATOM   4477  H   THR A 306      -3.763 -29.908  -9.895  1.00 96.97           H  
ATOM   4478  CA  THR A 306      -2.552 -28.190 -10.223  1.00 96.97           C  
ATOM   4479  HA  THR A 306      -2.477 -27.279  -9.629  1.00 96.97           H  
ATOM   4480  C   THR A 306      -3.435 -27.901 -11.424  1.00 96.97           C  
ATOM   4481  CB  THR A 306      -1.149 -28.558 -10.727  1.00 96.97           C  
ATOM   4482  HB  THR A 306      -0.803 -27.757 -11.381  1.00 96.97           H  
ATOM   4483  O   THR A 306      -3.893 -28.849 -12.063  1.00 96.97           O  
ATOM   4484  CG2 THR A 306      -0.128 -28.728  -9.610  1.00 96.97           C  
ATOM   4485 HG21 THR A 306       0.869 -28.786 -10.045  1.00 96.97           H  
ATOM   4486 HG22 THR A 306      -0.338 -29.631  -9.036  1.00 96.97           H  
ATOM   4487 HG23 THR A 306      -0.166 -27.867  -8.943  1.00 96.97           H  
ATOM   4488  OG1 THR A 306      -1.187 -29.768 -11.462  1.00 96.97           O  
ATOM   4489  HG1 THR A 306      -2.105 -29.908 -11.707  1.00 96.97           H  
ATOM   4490  N   ALA A 307      -3.613 -26.630 -11.765  1.00 96.03           N  
ATOM   4491  H   ALA A 307      -3.166 -25.910 -11.216  1.00 96.03           H  
ATOM   4492  CA  ALA A 307      -4.443 -26.175 -12.873  1.00 96.03           C  
ATOM   4493  HA  ALA A 307      -4.510 -26.961 -13.626  1.00 96.03           H  
ATOM   4494  C   ALA A 307      -3.838 -24.932 -13.546  1.00 96.03           C  
ATOM   4495  CB  ALA A 307      -5.856 -25.915 -12.345  1.00 96.03           C  
ATOM   4496  HB1 ALA A 307      -6.274 -26.826 -11.916  1.00 96.03           H  
ATOM   4497  HB2 ALA A 307      -6.509 -25.585 -13.152  1.00 96.03           H  
ATOM   4498  HB3 ALA A 307      -5.834 -25.143 -11.576  1.00 96.03           H  
ATOM   4499  O   ALA A 307      -2.967 -24.262 -12.987  1.00 96.03           O  
ATOM   4500  N   ILE A 308      -4.295 -24.653 -14.768  1.00 94.52           N  
ATOM   4501  H   ILE A 308      -5.064 -25.210 -15.110  1.00 94.52           H  
ATOM   4502  CA  ILE A 308      -3.871 -23.493 -15.568  1.00 94.52           C  
ATOM   4503  HA  ILE A 308      -3.332 -22.791 -14.932  1.00 94.52           H  
ATOM   4504  C   ILE A 308      -5.117 -22.765 -16.072  1.00 94.52           C  
ATOM   4505  CB  ILE A 308      -2.924 -23.908 -16.725  1.00 94.52           C  
ATOM   4506  HB  ILE A 308      -3.462 -24.578 -17.395  1.00 94.52           H  
ATOM   4507  O   ILE A 308      -5.369 -21.622 -15.708  1.00 94.52           O  
ATOM   4508  CG1 ILE A 308      -1.683 -24.667 -16.195  1.00 94.52           C  
ATOM   4509 HG12 ILE A 308      -2.015 -25.559 -15.664  1.00 94.52           H  
ATOM   4510 HG13 ILE A 308      -1.151 -24.038 -15.481  1.00 94.52           H  
ATOM   4511  CG2 ILE A 308      -2.517 -22.659 -17.529  1.00 94.52           C  
ATOM   4512 HG21 ILE A 308      -1.901 -22.938 -18.384  1.00 94.52           H  
ATOM   4513 HG22 ILE A 308      -1.960 -21.968 -16.895  1.00 94.52           H  
ATOM   4514 HG23 ILE A 308      -3.392 -22.146 -17.928  1.00 94.52           H  
ATOM   4515  CD1 ILE A 308      -0.704 -25.146 -17.276  1.00 94.52           C  
ATOM   4516 HD11 ILE A 308      -1.239 -25.710 -18.040  1.00 94.52           H  
ATOM   4517 HD12 ILE A 308       0.044 -25.795 -16.820  1.00 94.52           H  
ATOM   4518 HD13 ILE A 308      -0.192 -24.300 -17.735  1.00 94.52           H  
ATOM   4519  N   TYR A 309      -5.945 -23.453 -16.850  1.00 92.64           N  
ATOM   4520  H   TYR A 309      -5.696 -24.399 -17.103  1.00 92.64           H  
ATOM   4521  CA  TYR A 309      -7.193 -22.920 -17.400  1.00 92.64           C  
ATOM   4522  HA  TYR A 309      -7.118 -21.837 -17.504  1.00 92.64           H  
ATOM   4523  C   TYR A 309      -8.374 -23.217 -16.488  1.00 92.64           C  
ATOM   4524  CB  TYR A 309      -7.403 -23.519 -18.793  1.00 92.64           C  
ATOM   4525  HB2 TYR A 309      -7.551 -24.596 -18.709  1.00 92.64           H  
ATOM   4526  HB3 TYR A 309      -8.299 -23.087 -19.240  1.00 92.64           H  
ATOM   4527  O   TYR A 309      -8.266 -24.084 -15.619  1.00 92.64           O  
ATOM   4528  CG  TYR A 309      -6.222 -23.230 -19.686  1.00 92.64           C  
ATOM   4529  CD1 TYR A 309      -6.034 -21.916 -20.137  1.00 92.64           C  
ATOM   4530  HD1 TYR A 309      -6.779 -21.160 -19.937  1.00 92.64           H  
ATOM   4531  CD2 TYR A 309      -5.256 -24.220 -19.955  1.00 92.64           C  
ATOM   4532  HD2 TYR A 309      -5.388 -25.228 -19.587  1.00 92.64           H  
ATOM   4533  CE1 TYR A 309      -4.870 -21.570 -20.830  1.00 92.64           C  
ATOM   4534  HE1 TYR A 309      -4.736 -20.548 -21.153  1.00 92.64           H  
ATOM   4535  CE2 TYR A 309      -4.091 -23.879 -20.666  1.00 92.64           C  
ATOM   4536  HE2 TYR A 309      -3.327 -24.614 -20.871  1.00 92.64           H  
ATOM   4537  OH  TYR A 309      -2.758 -22.219 -21.740  1.00 92.64           O  
ATOM   4538  HH  TYR A 309      -2.769 -21.289 -21.978  1.00 92.64           H  
ATOM   4539  CZ  TYR A 309      -3.892 -22.549 -21.087  1.00 92.64           C  
ATOM   4540  N   GLU A 310      -9.498 -22.534 -16.698  1.00 86.90           N  
ATOM   4541  H   GLU A 310      -9.533 -21.800 -17.391  1.00 86.90           H  
ATOM   4542  CA  GLU A 310     -10.762 -22.968 -16.104  1.00 86.90           C  
ATOM   4543  HA  GLU A 310     -10.662 -22.997 -15.019  1.00 86.90           H  
ATOM   4544  C   GLU A 310     -11.100 -24.381 -16.592  1.00 86.90           C  
ATOM   4545  CB  GLU A 310     -11.921 -22.023 -16.450  1.00 86.90           C  
ATOM   4546  HB2 GLU A 310     -12.850 -22.514 -16.162  1.00 86.90           H  
ATOM   4547  HB3 GLU A 310     -11.938 -21.857 -17.527  1.00 86.90           H  
ATOM   4548  O   GLU A 310     -10.993 -24.715 -17.781  1.00 86.90           O  
ATOM   4549  CG  GLU A 310     -11.847 -20.681 -15.712  1.00 86.90           C  
ATOM   4550  HG2 GLU A 310     -10.992 -20.128 -16.102  1.00 86.90           H  
ATOM   4551  HG3 GLU A 310     -11.697 -20.874 -14.650  1.00 86.90           H  
ATOM   4552  CD  GLU A 310     -13.111 -19.834 -15.911  1.00 86.90           C  
ATOM   4553  OE1 GLU A 310     -13.421 -19.029 -15.010  1.00 86.90           O  
ATOM   4554  OE2 GLU A 310     -13.763 -20.004 -16.969  1.00 86.90           O  
ATOM   4555  N   THR A 311     -11.511 -25.230 -15.659  1.00 69.13           N  
ATOM   4556  H   THR A 311     -11.544 -24.903 -14.704  1.00 69.13           H  
ATOM   4557  CA  THR A 311     -12.093 -26.536 -15.968  1.00 69.13           C  
ATOM   4558  HA  THR A 311     -12.339 -26.574 -17.029  1.00 69.13           H  
ATOM   4559  C   THR A 311     -13.391 -26.713 -15.198  1.00 69.13           C  
ATOM   4560  CB  THR A 311     -11.130 -27.694 -15.667  1.00 69.13           C  
ATOM   4561  HB  THR A 311     -11.618 -28.624 -15.958  1.00 69.13           H  
ATOM   4562  O   THR A 311     -13.571 -26.148 -14.122  1.00 69.13           O  
ATOM   4563  CG2 THR A 311      -9.806 -27.606 -16.423  1.00 69.13           C  
ATOM   4564 HG21 THR A 311      -9.216 -28.501 -16.224  1.00 69.13           H  
ATOM   4565 HG22 THR A 311      -9.998 -27.525 -17.492  1.00 69.13           H  
ATOM   4566 HG23 THR A 311      -9.246 -26.731 -16.094  1.00 69.13           H  
ATOM   4567  OG1 THR A 311     -10.847 -27.764 -14.295  1.00 69.13           O  
ATOM   4568  HG1 THR A 311     -10.534 -26.900 -14.019  1.00 69.13           H  
ATOM   4569  N   ALA A 312     -14.286 -27.562 -15.705  1.00 48.57           N  
ATOM   4570  H   ALA A 312     -14.119 -27.978 -16.609  1.00 48.57           H  
ATOM   4571  CA  ALA A 312     -15.556 -27.844 -15.037  1.00 48.57           C  
ATOM   4572  HA  ALA A 312     -16.121 -26.915 -14.958  1.00 48.57           H  
ATOM   4573  C   ALA A 312     -15.404 -28.397 -13.598  1.00 48.57           C  
ATOM   4574  CB  ALA A 312     -16.341 -28.820 -15.924  1.00 48.57           C  
ATOM   4575  HB1 ALA A 312     -15.806 -29.765 -16.010  1.00 48.57           H  
ATOM   4576  HB2 ALA A 312     -17.318 -29.005 -15.477  1.00 48.57           H  
ATOM   4577  HB3 ALA A 312     -16.488 -28.387 -16.913  1.00 48.57           H  
ATOM   4578  O   ALA A 312     -16.358 -28.353 -12.830  1.00 48.57           O  
ATOM   4579  N   GLN A 313     -14.233 -28.931 -13.221  1.00 43.62           N  
ATOM   4580  H   GLN A 313     -13.444 -28.849 -13.846  1.00 43.62           H  
ATOM   4581  CA  GLN A 313     -14.001 -29.528 -11.900  1.00 43.62           C  
ATOM   4582  HA  GLN A 313     -14.897 -30.070 -11.598  1.00 43.62           H  
ATOM   4583  C   GLN A 313     -13.736 -28.521 -10.777  1.00 43.62           C  
ATOM   4584  CB  GLN A 313     -12.825 -30.518 -11.980  1.00 43.62           C  
ATOM   4585  HB2 GLN A 313     -12.339 -30.587 -11.007  1.00 43.62           H  
ATOM   4586  HB3 GLN A 313     -12.087 -30.163 -12.699  1.00 43.62           H  
ATOM   4587  O   GLN A 313     -13.889 -28.878  -9.612  1.00 43.62           O  
ATOM   4588  CG  GLN A 313     -13.308 -31.923 -12.355  1.00 43.62           C  
ATOM   4589  HG2 GLN A 313     -14.028 -32.256 -11.609  1.00 43.62           H  
ATOM   4590  HG3 GLN A 313     -13.808 -31.890 -13.323  1.00 43.62           H  
ATOM   4591  CD  GLN A 313     -12.176 -32.943 -12.430  1.00 43.62           C  
ATOM   4592  NE2 GLN A 313     -12.482 -34.219 -12.342  1.00 43.62           N  
ATOM   4593 HE21 GLN A 313     -13.441 -34.510 -12.216  1.00 43.62           H  
ATOM   4594 HE22 GLN A 313     -11.704 -34.858 -12.420  1.00 43.62           H  
ATOM   4595  OE1 GLN A 313     -11.007 -32.641 -12.591  1.00 43.62           O  
ATOM   4596  N   GLU A 314     -13.317 -27.294 -11.070  1.00 48.52           N  
ATOM   4597  H   GLU A 314     -13.237 -26.998 -12.032  1.00 48.52           H  
ATOM   4598  CA  GLU A 314     -12.776 -26.421 -10.015  1.00 48.52           C  
ATOM   4599  HA  GLU A 314     -12.134 -27.009  -9.360  1.00 48.52           H  
ATOM   4600  C   GLU A 314     -13.831 -25.824  -9.096  1.00 48.52           C  
ATOM   4601  CB  GLU A 314     -11.928 -25.334 -10.646  1.00 48.52           C  
ATOM   4602  HB2 GLU A 314     -11.677 -24.576  -9.904  1.00 48.52           H  
ATOM   4603  HB3 GLU A 314     -12.471 -24.874 -11.472  1.00 48.52           H  
ATOM   4604  O   GLU A 314     -13.565 -25.615  -7.917  1.00 48.52           O  
ATOM   4605  CG  GLU A 314     -10.650 -26.009 -11.123  1.00 48.52           C  
ATOM   4606  HG2 GLU A 314     -10.873 -26.822 -11.814  1.00 48.52           H  
ATOM   4607  HG3 GLU A 314     -10.121 -26.427 -10.266  1.00 48.52           H  
ATOM   4608  CD  GLU A 314      -9.784 -25.007 -11.820  1.00 48.52           C  
ATOM   4609  OE1 GLU A 314      -8.607 -24.898 -11.422  1.00 48.52           O  
ATOM   4610  OE2 GLU A 314     -10.256 -24.360 -12.779  1.00 48.52           O  
ATOM   4611  N   TRP A 315     -15.059 -25.670  -9.584  1.00 39.48           N  
ATOM   4612  H   TRP A 315     -15.220 -25.858 -10.564  1.00 39.48           H  
ATOM   4613  CA  TRP A 315     -16.193 -25.276  -8.749  1.00 39.48           C  
ATOM   4614  HA  TRP A 315     -15.940 -24.364  -8.208  1.00 39.48           H  
ATOM   4615  C   TRP A 315     -16.558 -26.323  -7.682  1.00 39.48           C  
ATOM   4616  CB  TRP A 315     -17.383 -24.976  -9.666  1.00 39.48           C  
ATOM   4617  HB2 TRP A 315     -18.297 -25.022  -9.074  1.00 39.48           H  
ATOM   4618  HB3 TRP A 315     -17.464 -25.744 -10.436  1.00 39.48           H  
ATOM   4619  O   TRP A 315     -17.294 -26.019  -6.746  1.00 39.48           O  
ATOM   4620  CG  TRP A 315     -17.340 -23.625 -10.308  1.00 39.48           C  
ATOM   4621  CD1 TRP A 315     -16.585 -23.252 -11.370  1.00 39.48           C  
ATOM   4622  HD1 TRP A 315     -15.902 -23.893 -11.907  1.00 39.48           H  
ATOM   4623  CD2 TRP A 315     -18.049 -22.423  -9.882  1.00 39.48           C  
ATOM   4624  CE2 TRP A 315     -17.679 -21.349 -10.744  1.00 39.48           C  
ATOM   4625  CE3 TRP A 315     -18.950 -22.131  -8.834  1.00 39.48           C  
ATOM   4626  HE3 TRP A 315     -19.231 -22.914  -8.145  1.00 39.48           H  
ATOM   4627  NE1 TRP A 315     -16.781 -21.908 -11.627  1.00 39.48           N  
ATOM   4628  HE1 TRP A 315     -16.250 -21.381 -12.306  1.00 39.48           H  
ATOM   4629  CH2 TRP A 315     -19.073 -19.792  -9.528  1.00 39.48           C  
ATOM   4630  HH2 TRP A 315     -19.431 -18.786  -9.365  1.00 39.48           H  
ATOM   4631  CZ2 TRP A 315     -18.177 -20.051 -10.579  1.00 39.48           C  
ATOM   4632  HZ2 TRP A 315     -17.834 -19.252 -11.219  1.00 39.48           H  
ATOM   4633  CZ3 TRP A 315     -19.459 -20.829  -8.660  1.00 39.48           C  
ATOM   4634  HZ3 TRP A 315     -20.126 -20.617  -7.837  1.00 39.48           H  
ATOM   4635  N   ALA A 316     -16.070 -27.566  -7.796  1.00 36.06           N  
ATOM   4636  H   ALA A 316     -15.432 -27.776  -8.550  1.00 36.06           H  
ATOM   4637  CA  ALA A 316     -16.425 -28.628  -6.857  1.00 36.06           C  
ATOM   4638  HA  ALA A 316     -17.475 -28.516  -6.587  1.00 36.06           H  
ATOM   4639  C   ALA A 316     -15.628 -28.578  -5.544  1.00 36.06           C  
ATOM   4640  CB  ALA A 316     -16.269 -29.984  -7.553  1.00 36.06           C  
ATOM   4641  HB1 ALA A 316     -16.845 -29.993  -8.478  1.00 36.06           H  
ATOM   4642  HB2 ALA A 316     -15.218 -30.171  -7.776  1.00 36.06           H  
ATOM   4643  HB3 ALA A 316     -16.638 -30.771  -6.895  1.00 36.06           H  
ATOM   4644  O   ALA A 316     -16.130 -29.047  -4.526  1.00 36.06           O  
ATOM   4645  N   SER A 317     -14.397 -28.044  -5.526  1.00 39.54           N  
ATOM   4646  H   SER A 317     -14.029 -27.598  -6.355  1.00 39.54           H  
ATOM   4647  CA  SER A 317     -13.621 -27.999  -4.274  1.00 39.54           C  
ATOM   4648  HA  SER A 317     -13.867 -28.887  -3.692  1.00 39.54           H  
ATOM   4649  C   SER A 317     -13.973 -26.812  -3.383  1.00 39.54           C  
ATOM   4650  CB  SER A 317     -12.109 -28.058  -4.507  1.00 39.54           C  
ATOM   4651  HB2 SER A 317     -11.631 -28.374  -3.580  1.00 39.54           H  
ATOM   4652  HB3 SER A 317     -11.890 -28.799  -5.276  1.00 39.54           H  
ATOM   4653  O   SER A 317     -13.581 -26.810  -2.224  1.00 39.54           O  
ATOM   4654  OG  SER A 317     -11.561 -26.812  -4.882  1.00 39.54           O  
ATOM   4655  HG  SER A 317     -11.750 -26.159  -4.204  1.00 39.54           H  
ATOM   4656  N   THR A 318     -14.672 -25.801  -3.902  1.00 39.55           N  
ATOM   4657  H   THR A 318     -14.936 -25.821  -4.876  1.00 39.55           H  
ATOM   4658  CA  THR A 318     -15.153 -24.660  -3.107  1.00 39.55           C  
ATOM   4659  HA  THR A 318     -14.408 -24.401  -2.354  1.00 39.55           H  
ATOM   4660  C   THR A 318     -16.448 -24.973  -2.353  1.00 39.55           C  
ATOM   4661  CB  THR A 318     -15.373 -23.428  -3.996  1.00 39.55           C  
ATOM   4662  HB  THR A 318     -15.819 -22.627  -3.405  1.00 39.55           H  
ATOM   4663  O   THR A 318     -16.843 -24.202  -1.486  1.00 39.55           O  
ATOM   4664  CG2 THR A 318     -14.079 -22.913  -4.622  1.00 39.55           C  
ATOM   4665 HG21 THR A 318     -13.636 -23.671  -5.268  1.00 39.55           H  
ATOM   4666 HG22 THR A 318     -13.374 -22.652  -3.833  1.00 39.55           H  
ATOM   4667 HG23 THR A 318     -14.286 -22.020  -5.212  1.00 39.55           H  
ATOM   4668  OG1 THR A 318     -16.232 -23.753  -5.062  1.00 39.55           O  
ATOM   4669  HG1 THR A 318     -16.373 -22.954  -5.575  1.00 39.55           H  
ATOM   4670  N   SER A 319     -17.110 -26.091  -2.678  1.00 33.28           N  
ATOM   4671  H   SER A 319     -16.718 -26.680  -3.398  1.00 33.28           H  
ATOM   4672  CA  SER A 319     -18.398 -26.515  -2.113  1.00 33.28           C  
ATOM   4673  HA  SER A 319     -18.761 -25.721  -1.460  1.00 33.28           H  
ATOM   4674  C   SER A 319     -18.318 -27.751  -1.198  1.00 33.28           C  
ATOM   4675  CB  SER A 319     -19.444 -26.666  -3.235  1.00 33.28           C  
ATOM   4676  HB2 SER A 319     -20.263 -27.302  -2.899  1.00 33.28           H  
ATOM   4677  HB3 SER A 319     -19.859 -25.679  -3.442  1.00 33.28           H  
ATOM   4678  O   SER A 319     -19.365 -28.236  -0.764  1.00 33.28           O  
ATOM   4679  OG  SER A 319     -18.915 -27.175  -4.453  1.00 33.28           O  
ATOM   4680  HG  SER A 319     -18.439 -26.477  -4.910  1.00 33.28           H  
ATOM   4681  N   GLN A 320     -17.113 -28.257  -0.894  1.00 30.73           N  
ATOM   4682  H   GLN A 320     -16.300 -27.721  -1.165  1.00 30.73           H  
ATOM   4683  CA  GLN A 320     -16.891 -29.283   0.143  1.00 30.73           C  
ATOM   4684  HA  GLN A 320     -17.827 -29.806   0.341  1.00 30.73           H  
ATOM   4685  C   GLN A 320     -16.510 -28.668   1.487  1.00 30.73           C  
ATOM   4686  CB  GLN A 320     -15.833 -30.314  -0.282  1.00 30.73           C  
ATOM   4687  HB2 GLN A 320     -14.963 -29.805  -0.697  1.00 30.73           H  
ATOM   4688  HB3 GLN A 320     -15.517 -30.861   0.607  1.00 30.73           H  
ATOM   4689  O   GLN A 320     -15.620 -27.788   1.482  1.00 30.73           O  
ATOM   4690  CG  GLN A 320     -16.398 -31.318  -1.288  1.00 30.73           C  
ATOM   4691  HG2 GLN A 320     -17.335 -31.720  -0.903  1.00 30.73           H  
ATOM   4692  HG3 GLN A 320     -16.617 -30.795  -2.219  1.00 30.73           H  
ATOM   4693  CD  GLN A 320     -15.470 -32.498  -1.587  1.00 30.73           C  
ATOM   4694  NE2 GLN A 320     -15.783 -33.271  -2.605  1.00 30.73           N  
ATOM   4695 HE21 GLN A 320     -15.156 -34.042  -2.782  1.00 30.73           H  
ATOM   4696 HE22 GLN A 320     -16.586 -33.028  -3.167  1.00 30.73           H  
ATOM   4697  OE1 GLN A 320     -14.470 -32.790  -0.947  1.00 30.73           O  
ATOM   4698  OXT GLN A 320     -17.076 -29.168   2.485  1.00 30.73           O  
TER    4699      GLN A 320                                                       
ATOM   4699  N   MET B   1     -22.394  22.671  -3.151  1.00 89.02           N  
ATOM   4700  H   MET B   1     -22.137  21.880  -3.725  1.00 89.02           H  
ATOM   4701  H2  MET B   1     -23.392  22.815  -3.204  1.00 89.02           H  
ATOM   4702  H3  MET B   1     -21.895  23.477  -3.499  1.00 89.02           H  
ATOM   4703  CA  MET B   1     -21.980  22.373  -1.765  1.00 89.02           C  
ATOM   4704  HA  MET B   1     -22.125  23.241  -1.122  1.00 89.02           H  
ATOM   4705  C   MET B   1     -20.511  22.024  -1.821  1.00 89.02           C  
ATOM   4706  CB  MET B   1     -22.812  21.201  -1.250  1.00 89.02           C  
ATOM   4707  HB2 MET B   1     -23.863  21.463  -1.375  1.00 89.02           H  
ATOM   4708  HB3 MET B   1     -22.614  20.331  -1.877  1.00 89.02           H  
ATOM   4709  O   MET B   1     -20.127  21.392  -2.790  1.00 89.02           O  
ATOM   4710  CG  MET B   1     -22.615  20.791   0.207  1.00 89.02           C  
ATOM   4711  HG2 MET B   1     -22.842  21.630   0.865  1.00 89.02           H  
ATOM   4712  HG3 MET B   1     -21.597  20.440   0.378  1.00 89.02           H  
ATOM   4713  SD  MET B   1     -23.787  19.447   0.497  1.00 89.02           S  
ATOM   4714  CE  MET B   1     -23.798  19.284   2.282  1.00 89.02           C  
ATOM   4715  HE1 MET B   1     -22.843  18.874   2.609  1.00 89.02           H  
ATOM   4716  HE2 MET B   1     -24.588  18.590   2.571  1.00 89.02           H  
ATOM   4717  HE3 MET B   1     -24.011  20.253   2.734  1.00 89.02           H  
ATOM   4718  N   THR B   2     -19.700  22.492  -0.880  1.00 96.46           N  
ATOM   4719  H   THR B   2     -20.051  23.004  -0.084  1.00 96.46           H  
ATOM   4720  CA  THR B   2     -18.268  22.174  -0.845  1.00 96.46           C  
ATOM   4721  HA  THR B   2     -18.090  21.254  -1.401  1.00 96.46           H  
ATOM   4722  C   THR B   2     -17.854  21.947   0.594  1.00 96.46           C  
ATOM   4723  CB  THR B   2     -17.385  23.288  -1.436  1.00 96.46           C  
ATOM   4724  HB  THR B   2     -16.339  23.003  -1.324  1.00 96.46           H  
ATOM   4725  O   THR B   2     -18.357  22.646   1.476  1.00 96.46           O  
ATOM   4726  CG2 THR B   2     -17.663  23.543  -2.915  1.00 96.46           C  
ATOM   4727 HG21 THR B   2     -16.961  24.285  -3.296  1.00 96.46           H  
ATOM   4728 HG22 THR B   2     -17.527  22.612  -3.466  1.00 96.46           H  
ATOM   4729 HG23 THR B   2     -18.680  23.909  -3.057  1.00 96.46           H  
ATOM   4730  OG1 THR B   2     -17.604  24.508  -0.757  1.00 96.46           O  
ATOM   4731  HG1 THR B   2     -17.449  24.345   0.176  1.00 96.46           H  
ATOM   4732  N   CYS B   3     -16.923  21.031   0.810  1.00 97.64           N  
ATOM   4733  H   CYS B   3     -16.528  20.544   0.018  1.00 97.64           H  
ATOM   4734  CA  CYS B   3     -16.309  20.793   2.109  1.00 97.64           C  
ATOM   4735  HA  CYS B   3     -16.482  21.651   2.759  1.00 97.64           H  
ATOM   4736  C   CYS B   3     -14.802  20.640   1.935  1.00 97.64           C  
ATOM   4737  CB  CYS B   3     -16.916  19.552   2.777  1.00 97.64           C  
ATOM   4738  HB2 CYS B   3     -16.910  18.716   2.078  1.00 97.64           H  
ATOM   4739  HB3 CYS B   3     -16.328  19.286   3.655  1.00 97.64           H  
ATOM   4740  O   CYS B   3     -14.332  20.141   0.914  1.00 97.64           O  
ATOM   4741  SG  CYS B   3     -18.614  19.895   3.298  1.00 97.64           S  
ATOM   4742  HG  CYS B   3     -18.832  18.782   4.003  1.00 97.64           H  
ATOM   4743  N   LEU B   4     -14.056  21.051   2.951  1.00 98.78           N  
ATOM   4744  H   LEU B   4     -14.516  21.482   3.739  1.00 98.78           H  
ATOM   4745  CA  LEU B   4     -12.612  20.879   3.021  1.00 98.78           C  
ATOM   4746  HA  LEU B   4     -12.309  20.058   2.371  1.00 98.78           H  
ATOM   4747  C   LEU B   4     -12.240  20.534   4.457  1.00 98.78           C  
ATOM   4748  CB  LEU B   4     -11.942  22.183   2.549  1.00 98.78           C  
ATOM   4749  HB2 LEU B   4     -12.256  22.384   1.524  1.00 98.78           H  
ATOM   4750  HB3 LEU B   4     -12.302  22.999   3.174  1.00 98.78           H  
ATOM   4751  O   LEU B   4     -12.621  21.255   5.375  1.00 98.78           O  
ATOM   4752  CG  LEU B   4     -10.404  22.173   2.601  1.00 98.78           C  
ATOM   4753  HG  LEU B   4     -10.070  21.929   3.610  1.00 98.78           H  
ATOM   4754  CD1 LEU B   4      -9.798  21.171   1.619  1.00 98.78           C  
ATOM   4755 HD11 LEU B   4     -10.123  21.393   0.602  1.00 98.78           H  
ATOM   4756 HD12 LEU B   4     -10.104  20.158   1.879  1.00 98.78           H  
ATOM   4757 HD13 LEU B   4      -8.710  21.207   1.671  1.00 98.78           H  
ATOM   4758  CD2 LEU B   4      -9.885  23.567   2.250  1.00 98.78           C  
ATOM   4759 HD21 LEU B   4      -8.796  23.578   2.289  1.00 98.78           H  
ATOM   4760 HD22 LEU B   4     -10.223  23.840   1.250  1.00 98.78           H  
ATOM   4761 HD23 LEU B   4     -10.270  24.294   2.965  1.00 98.78           H  
ATOM   4762  N   ALA B   5     -11.467  19.478   4.661  1.00 98.87           N  
ATOM   4763  H   ALA B   5     -11.198  18.911   3.869  1.00 98.87           H  
ATOM   4764  CA  ALA B   5     -10.820  19.196   5.935  1.00 98.87           C  
ATOM   4765  HA  ALA B   5     -10.905  20.066   6.587  1.00 98.87           H  
ATOM   4766  C   ALA B   5      -9.330  18.967   5.702  1.00 98.87           C  
ATOM   4767  CB  ALA B   5     -11.521  18.030   6.639  1.00 98.87           C  
ATOM   4768  HB1 ALA B   5     -11.047  17.840   7.603  1.00 98.87           H  
ATOM   4769  HB2 ALA B   5     -12.568  18.284   6.803  1.00 98.87           H  
ATOM   4770  HB3 ALA B   5     -11.465  17.129   6.029  1.00 98.87           H  
ATOM   4771  O   ALA B   5      -8.925  18.494   4.639  1.00 98.87           O  
ATOM   4772  N   ILE B   6      -8.514  19.332   6.687  1.00 98.93           N  
ATOM   4773  H   ILE B   6      -8.921  19.721   7.526  1.00 98.93           H  
ATOM   4774  CA  ILE B   6      -7.055  19.237   6.638  1.00 98.93           C  
ATOM   4775  HA  ILE B   6      -6.787  18.483   5.897  1.00 98.93           H  
ATOM   4776  C   ILE B   6      -6.515  18.760   7.983  1.00 98.93           C  
ATOM   4777  CB  ILE B   6      -6.397  20.568   6.197  1.00 98.93           C  
ATOM   4778  HB  ILE B   6      -5.354  20.348   5.970  1.00 98.93           H  
ATOM   4779  O   ILE B   6      -7.084  19.072   9.036  1.00 98.93           O  
ATOM   4780  CG1 ILE B   6      -6.418  21.658   7.294  1.00 98.93           C  
ATOM   4781 HG12 ILE B   6      -6.022  21.255   8.227  1.00 98.93           H  
ATOM   4782 HG13 ILE B   6      -7.442  21.986   7.472  1.00 98.93           H  
ATOM   4783  CG2 ILE B   6      -7.059  21.094   4.911  1.00 98.93           C  
ATOM   4784 HG21 ILE B   6      -7.042  20.313   4.151  1.00 98.93           H  
ATOM   4785 HG22 ILE B   6      -6.536  21.976   4.541  1.00 98.93           H  
ATOM   4786 HG23 ILE B   6      -8.096  21.371   5.098  1.00 98.93           H  
ATOM   4787  CD1 ILE B   6      -5.548  22.871   6.965  1.00 98.93           C  
ATOM   4788 HD11 ILE B   6      -5.537  23.538   7.827  1.00 98.93           H  
ATOM   4789 HD12 ILE B   6      -5.943  23.412   6.105  1.00 98.93           H  
ATOM   4790 HD13 ILE B   6      -4.529  22.546   6.757  1.00 98.93           H  
ATOM   4791  N   HIS B   7      -5.379  18.071   7.960  1.00 98.57           N  
ATOM   4792  H   HIS B   7      -4.968  17.852   7.063  1.00 98.57           H  
ATOM   4793  CA  HIS B   7      -4.577  17.804   9.147  1.00 98.57           C  
ATOM   4794  HA  HIS B   7      -4.920  18.476   9.934  1.00 98.57           H  
ATOM   4795  C   HIS B   7      -3.109  18.141   8.899  1.00 98.57           C  
ATOM   4796  CB  HIS B   7      -4.775  16.375   9.677  1.00 98.57           C  
ATOM   4797  HB2 HIS B   7      -5.840  16.189   9.811  1.00 98.57           H  
ATOM   4798  HB3 HIS B   7      -4.307  16.298  10.658  1.00 98.57           H  
ATOM   4799  O   HIS B   7      -2.588  18.030   7.790  1.00 98.57           O  
ATOM   4800  CG  HIS B   7      -4.180  15.308   8.797  1.00 98.57           C  
ATOM   4801  CD2 HIS B   7      -4.858  14.515   7.928  1.00 98.57           C  
ATOM   4802  HD2 HIS B   7      -5.930  14.496   7.794  1.00 98.57           H  
ATOM   4803  ND1 HIS B   7      -2.827  14.992   8.725  1.00 98.57           N  
ATOM   4804  CE1 HIS B   7      -2.727  14.041   7.781  1.00 98.57           C  
ATOM   4805  HE1 HIS B   7      -1.803  13.590   7.452  1.00 98.57           H  
ATOM   4806  NE2 HIS B   7      -3.932  13.737   7.280  1.00 98.57           N  
ATOM   4807  HE2 HIS B   7      -4.111  13.100   6.517  1.00 98.57           H  
ATOM   4808  N   GLY B   8      -2.457  18.581   9.965  1.00 97.28           N  
ATOM   4809  H   GLY B   8      -2.980  18.633  10.827  1.00 97.28           H  
ATOM   4810  CA  GLY B   8      -1.026  18.827  10.042  1.00 97.28           C  
ATOM   4811  HA2 GLY B   8      -0.582  18.774   9.048  1.00 97.28           H  
ATOM   4812  HA3 GLY B   8      -0.861  19.827  10.445  1.00 97.28           H  
ATOM   4813  C   GLY B   8      -0.322  17.816  10.942  1.00 97.28           C  
ATOM   4814  O   GLY B   8       0.720  18.148  11.493  1.00 97.28           O  
ATOM   4815  N   GLY B   9      -0.909  16.635  11.151  1.00 94.69           N  
ATOM   4816  H   GLY B   9      -1.715  16.400  10.590  1.00 94.69           H  
ATOM   4817  CA  GLY B   9      -0.338  15.590  11.995  1.00 94.69           C  
ATOM   4818  HA2 GLY B   9       0.698  15.839  12.223  1.00 94.69           H  
ATOM   4819  HA3 GLY B   9      -0.327  14.664  11.421  1.00 94.69           H  
ATOM   4820  C   GLY B   9      -1.051  15.344  13.324  1.00 94.69           C  
ATOM   4821  O   GLY B   9      -1.464  16.278  14.017  1.00 94.69           O  
ATOM   4822  N   ALA B  10      -1.175  14.065  13.687  1.00 91.85           N  
ATOM   4823  H   ALA B  10      -0.818  13.361  13.057  1.00 91.85           H  
ATOM   4824  CA  ALA B  10      -1.550  13.619  15.029  1.00 91.85           C  
ATOM   4825  HA  ALA B  10      -2.211  14.357  15.484  1.00 91.85           H  
ATOM   4826  C   ALA B  10      -0.316  13.503  15.937  1.00 91.85           C  
ATOM   4827  CB  ALA B  10      -2.337  12.308  14.938  1.00 91.85           C  
ATOM   4828  HB1 ALA B  10      -1.744  11.550  14.425  1.00 91.85           H  
ATOM   4829  HB2 ALA B  10      -2.586  11.950  15.937  1.00 91.85           H  
ATOM   4830  HB3 ALA B  10      -3.269  12.475  14.399  1.00 91.85           H  
ATOM   4831  O   ALA B  10       0.816  13.447  15.455  1.00 91.85           O  
ATOM   4832  N   GLY B  11      -0.537  13.462  17.252  1.00 84.53           N  
ATOM   4833  H   GLY B  11      -1.492  13.514  17.577  1.00 84.53           H  
ATOM   4834  CA  GLY B  11       0.545  13.495  18.237  1.00 84.53           C  
ATOM   4835  HA2 GLY B  11       0.202  13.045  19.168  1.00 84.53           H  
ATOM   4836  HA3 GLY B  11       1.386  12.917  17.854  1.00 84.53           H  
ATOM   4837  C   GLY B  11       1.035  14.910  18.539  1.00 84.53           C  
ATOM   4838  O   GLY B  11       2.238  15.173  18.584  1.00 84.53           O  
ATOM   4839  N   ALA B  12       0.090  15.837  18.722  1.00 80.20           N  
ATOM   4840  H   ALA B  12      -0.877  15.563  18.625  1.00 80.20           H  
ATOM   4841  CA  ALA B  12       0.387  17.184  19.194  1.00 80.20           C  
ATOM   4842  HA  ALA B  12       1.028  17.664  18.454  1.00 80.20           H  
ATOM   4843  C   ALA B  12       1.151  17.165  20.529  1.00 80.20           C  
ATOM   4844  CB  ALA B  12      -0.916  17.984  19.298  1.00 80.20           C  
ATOM   4845  HB1 ALA B  12      -1.441  17.971  18.343  1.00 80.20           H  
ATOM   4846  HB2 ALA B  12      -1.548  17.551  20.074  1.00 80.20           H  
ATOM   4847  HB3 ALA B  12      -0.694  19.016  19.567  1.00 80.20           H  
ATOM   4848  O   ALA B  12       1.129  16.176  21.267  1.00 80.20           O  
ATOM   4849  N   LEU B  13       1.820  18.280  20.835  1.00 81.34           N  
ATOM   4850  H   LEU B  13       1.729  19.084  20.230  1.00 81.34           H  
ATOM   4851  CA  LEU B  13       2.474  18.456  22.132  1.00 81.34           C  
ATOM   4852  HA  LEU B  13       3.273  17.719  22.219  1.00 81.34           H  
ATOM   4853  C   LEU B  13       1.463  18.228  23.258  1.00 81.34           C  
ATOM   4854  CB  LEU B  13       3.047  19.875  22.269  1.00 81.34           C  
ATOM   4855  HB2 LEU B  13       3.546  19.963  23.234  1.00 81.34           H  
ATOM   4856  HB3 LEU B  13       2.216  20.581  22.270  1.00 81.34           H  
ATOM   4857  O   LEU B  13       0.297  18.565  23.077  1.00 81.34           O  
ATOM   4858  CG  LEU B  13       4.035  20.267  21.168  1.00 81.34           C  
ATOM   4859  HG  LEU B  13       3.556  20.160  20.195  1.00 81.34           H  
ATOM   4860  CD1 LEU B  13       4.427  21.731  21.333  1.00 81.34           C  
ATOM   4861 HD11 LEU B  13       3.535  22.354  21.401  1.00 81.34           H  
ATOM   4862 HD12 LEU B  13       4.998  22.066  20.467  1.00 81.34           H  
ATOM   4863 HD13 LEU B  13       5.018  21.868  22.238  1.00 81.34           H  
ATOM   4864  CD2 LEU B  13       5.278  19.386  21.201  1.00 81.34           C  
ATOM   4865 HD21 LEU B  13       5.016  18.335  21.079  1.00 81.34           H  
ATOM   4866 HD22 LEU B  13       5.813  19.525  22.141  1.00 81.34           H  
ATOM   4867 HD23 LEU B  13       5.916  19.666  20.364  1.00 81.34           H  
ATOM   4868  N   PRO B  14       1.881  17.726  24.427  1.00 83.11           N  
ATOM   4869  CA  PRO B  14       1.044  17.762  25.615  1.00 83.11           C  
ATOM   4870  HA  PRO B  14       0.224  17.049  25.530  1.00 83.11           H  
ATOM   4871  C   PRO B  14       0.469  19.157  25.826  1.00 83.11           C  
ATOM   4872  CB  PRO B  14       1.939  17.306  26.763  1.00 83.11           C  
ATOM   4873  HB2 PRO B  14       2.447  18.163  27.206  1.00 83.11           H  
ATOM   4874  HB3 PRO B  14       1.377  16.755  27.517  1.00 83.11           H  
ATOM   4875  O   PRO B  14       1.188  20.152  25.714  1.00 83.11           O  
ATOM   4876  CG  PRO B  14       2.962  16.417  26.055  1.00 83.11           C  
ATOM   4877  HG2 PRO B  14       3.889  16.330  26.621  1.00 83.11           H  
ATOM   4878  HG3 PRO B  14       2.530  15.434  25.869  1.00 83.11           H  
ATOM   4879  CD  PRO B  14       3.175  17.141  24.729  1.00 83.11           C  
ATOM   4880  HD2 PRO B  14       3.916  17.931  24.851  1.00 83.11           H  
ATOM   4881  HD3 PRO B  14       3.488  16.431  23.963  1.00 83.11           H  
ATOM   4882  N   LYS B  15      -0.813  19.248  26.186  1.00 84.75           N  
ATOM   4883  H   LYS B  15      -1.361  18.399  26.212  1.00 84.75           H  
ATOM   4884  CA  LYS B  15      -1.478  20.549  26.368  1.00 84.75           C  
ATOM   4885  HA  LYS B  15      -1.467  21.068  25.409  1.00 84.75           H  
ATOM   4886  C   LYS B  15      -0.743  21.463  27.357  1.00 84.75           C  
ATOM   4887  CB  LYS B  15      -2.929  20.286  26.777  1.00 84.75           C  
ATOM   4888  HB2 LYS B  15      -2.953  19.837  27.770  1.00 84.75           H  
ATOM   4889  HB3 LYS B  15      -3.358  19.575  26.072  1.00 84.75           H  
ATOM   4890  O   LYS B  15      -0.755  22.678  27.196  1.00 84.75           O  
ATOM   4891  CG  LYS B  15      -3.782  21.562  26.766  1.00 84.75           C  
ATOM   4892  HG2 LYS B  15      -3.437  22.251  27.536  1.00 84.75           H  
ATOM   4893  HG3 LYS B  15      -3.705  22.042  25.790  1.00 84.75           H  
ATOM   4894  CD  LYS B  15      -5.241  21.187  27.035  1.00 84.75           C  
ATOM   4895  HD2 LYS B  15      -5.561  20.469  26.280  1.00 84.75           H  
ATOM   4896  HD3 LYS B  15      -5.314  20.720  28.018  1.00 84.75           H  
ATOM   4897  CE  LYS B  15      -6.143  22.420  26.977  1.00 84.75           C  
ATOM   4898  HE2 LYS B  15      -5.832  23.119  27.753  1.00 84.75           H  
ATOM   4899  HE3 LYS B  15      -6.002  22.903  26.009  1.00 84.75           H  
ATOM   4900  NZ  LYS B  15      -7.563  22.029  27.156  1.00 84.75           N  
ATOM   4901  HZ1 LYS B  15      -7.833  21.370  26.440  1.00 84.75           H  
ATOM   4902  HZ2 LYS B  15      -7.693  21.573  28.048  1.00 84.75           H  
ATOM   4903  HZ3 LYS B  15      -8.173  22.832  27.100  1.00 84.75           H  
ATOM   4904  N   LYS B  16      -0.073  20.867  28.349  1.00 84.90           N  
ATOM   4905  H   LYS B  16      -0.113  19.858  28.356  1.00 84.90           H  
ATOM   4906  CA  LYS B  16       0.784  21.541  29.341  1.00 84.90           C  
ATOM   4907  HA  LYS B  16       0.231  22.376  29.771  1.00 84.90           H  
ATOM   4908  C   LYS B  16       2.068  22.163  28.765  1.00 84.90           C  
ATOM   4909  CB  LYS B  16       1.127  20.549  30.467  1.00 84.90           C  
ATOM   4910  HB2 LYS B  16       1.750  21.062  31.200  1.00 84.90           H  
ATOM   4911  HB3 LYS B  16       0.210  20.229  30.962  1.00 84.90           H  
ATOM   4912  O   LYS B  16       2.591  23.090  29.369  1.00 84.90           O  
ATOM   4913  CG  LYS B  16       1.878  19.314  29.943  1.00 84.90           C  
ATOM   4914  HG2 LYS B  16       2.725  19.637  29.338  1.00 84.90           H  
ATOM   4915  HG3 LYS B  16       1.211  18.722  29.316  1.00 84.90           H  
ATOM   4916  CD  LYS B  16       2.417  18.422  31.060  1.00 84.90           C  
ATOM   4917  HD2 LYS B  16       3.021  19.021  31.741  1.00 84.90           H  
ATOM   4918  HD3 LYS B  16       1.587  17.962  31.596  1.00 84.90           H  
ATOM   4919  CE  LYS B  16       3.294  17.359  30.393  1.00 84.90           C  
ATOM   4920  HE2 LYS B  16       4.096  17.867  29.858  1.00 84.90           H  
ATOM   4921  HE3 LYS B  16       2.702  16.829  29.646  1.00 84.90           H  
ATOM   4922  NZ  LYS B  16       3.851  16.409  31.382  1.00 84.90           N  
ATOM   4923  HZ1 LYS B  16       4.441  15.746  30.898  1.00 84.90           H  
ATOM   4924  HZ2 LYS B  16       3.109  15.915  31.857  1.00 84.90           H  
ATOM   4925  HZ3 LYS B  16       4.419  16.915  32.046  1.00 84.90           H  
ATOM   4926  N   ASP B  17       2.552  21.665  27.629  1.00 84.87           N  
ATOM   4927  H   ASP B  17       2.033  20.935  27.161  1.00 84.87           H  
ATOM   4928  CA  ASP B  17       3.814  22.072  26.996  1.00 84.87           C  
ATOM   4929  HA  ASP B  17       4.419  22.616  27.721  1.00 84.87           H  
ATOM   4930  C   ASP B  17       3.582  23.022  25.803  1.00 84.87           C  
ATOM   4931  CB  ASP B  17       4.609  20.818  26.574  1.00 84.87           C  
ATOM   4932  HB2 ASP B  17       5.540  21.135  26.103  1.00 84.87           H  
ATOM   4933  HB3 ASP B  17       4.030  20.272  25.829  1.00 84.87           H  
ATOM   4934  O   ASP B  17       4.531  23.554  25.228  1.00 84.87           O  
ATOM   4935  CG  ASP B  17       4.962  19.869  27.733  1.00 84.87           C  
ATOM   4936  OD1 ASP B  17       5.166  20.337  28.875  1.00 84.87           O  
ATOM   4937  OD2 ASP B  17       4.996  18.637  27.506  1.00 84.87           O  
ATOM   4938  N   MET B  18       2.319  23.251  25.427  1.00 88.81           N  
ATOM   4939  H   MET B  18       1.588  22.798  25.956  1.00 88.81           H  
ATOM   4940  CA  MET B  18       1.924  24.143  24.340  1.00 88.81           C  
ATOM   4941  HA  MET B  18       2.695  24.124  23.569  1.00 88.81           H  
ATOM   4942  C   MET B  18       1.767  25.578  24.839  1.00 88.81           C  
ATOM   4943  CB  MET B  18       0.624  23.614  23.730  1.00 88.81           C  
ATOM   4944  HB2 MET B  18      -0.149  23.591  24.497  1.00 88.81           H  
ATOM   4945  HB3 MET B  18       0.819  22.594  23.398  1.00 88.81           H  
ATOM   4946  O   MET B  18       0.835  25.887  25.585  1.00 88.81           O  
ATOM   4947  CG  MET B  18       0.118  24.448  22.545  1.00 88.81           C  
ATOM   4948  HG2 MET B  18      -0.898  24.133  22.308  1.00 88.81           H  
ATOM   4949  HG3 MET B  18       0.071  25.494  22.847  1.00 88.81           H  
ATOM   4950  SD  MET B  18       1.109  24.334  21.030  1.00 88.81           S  
ATOM   4951  CE  MET B  18       0.653  22.679  20.448  1.00 88.81           C  
ATOM   4952  HE1 MET B  18       1.200  22.462  19.531  1.00 88.81           H  
ATOM   4953  HE2 MET B  18      -0.418  22.641  20.246  1.00 88.81           H  
ATOM   4954  HE3 MET B  18       0.910  21.930  21.197  1.00 88.81           H  
ATOM   4955  N   THR B  19       2.634  26.480  24.380  1.00 90.32           N  
ATOM   4956  H   THR B  19       3.390  26.186  23.778  1.00 90.32           H  
ATOM   4957  CA  THR B  19       2.492  27.905  24.700  1.00 90.32           C  
ATOM   4958  HA  THR B  19       2.214  27.952  25.753  1.00 90.32           H  
ATOM   4959  C   THR B  19       1.369  28.553  23.879  1.00 90.32           C  
ATOM   4960  CB  THR B  19       3.796  28.709  24.574  1.00 90.32           C  
ATOM   4961  HB  THR B  19       3.682  29.601  25.190  1.00 90.32           H  
ATOM   4962  O   THR B  19       1.062  28.089  22.772  1.00 90.32           O  
ATOM   4963  CG2 THR B  19       5.029  27.964  25.086  1.00 90.32           C  
ATOM   4964 HG21 THR B  19       5.254  27.113  24.442  1.00 90.32           H  
ATOM   4965 HG22 THR B  19       5.882  28.642  25.083  1.00 90.32           H  
ATOM   4966 HG23 THR B  19       4.856  27.616  26.104  1.00 90.32           H  
ATOM   4967  OG1 THR B  19       4.035  29.143  23.256  1.00 90.32           O  
ATOM   4968  HG1 THR B  19       4.131  30.094  23.347  1.00 90.32           H  
ATOM   4969  N   PRO B  20       0.753  29.646  24.370  1.00 93.83           N  
ATOM   4970  CA  PRO B  20      -0.248  30.394  23.609  1.00 93.83           C  
ATOM   4971  HA  PRO B  20      -1.120  29.757  23.457  1.00 93.83           H  
ATOM   4972  C   PRO B  20       0.262  30.876  22.245  1.00 93.83           C  
ATOM   4973  CB  PRO B  20      -0.629  31.579  24.502  1.00 93.83           C  
ATOM   4974  HB2 PRO B  20      -1.676  31.856  24.378  1.00 93.83           H  
ATOM   4975  HB3 PRO B  20       0.016  32.434  24.296  1.00 93.83           H  
ATOM   4976  O   PRO B  20      -0.474  30.823  21.261  1.00 93.83           O  
ATOM   4977  CG  PRO B  20      -0.342  31.070  25.912  1.00 93.83           C  
ATOM   4978  HG2 PRO B  20      -1.169  30.448  26.255  1.00 93.83           H  
ATOM   4979  HG3 PRO B  20      -0.154  31.888  26.608  1.00 93.83           H  
ATOM   4980  CD  PRO B  20       0.900  30.210  25.705  1.00 93.83           C  
ATOM   4981  HD2 PRO B  20       0.942  29.439  26.475  1.00 93.83           H  
ATOM   4982  HD3 PRO B  20       1.791  30.837  25.740  1.00 93.83           H  
ATOM   4983  N   GLU B  21       1.524  31.300  22.165  1.00 93.44           N  
ATOM   4984  H   GLU B  21       2.080  31.329  23.008  1.00 93.44           H  
ATOM   4985  CA  GLU B  21       2.157  31.766  20.927  1.00 93.44           C  
ATOM   4986  HA  GLU B  21       1.535  32.541  20.478  1.00 93.44           H  
ATOM   4987  C   GLU B  21       2.278  30.624  19.920  1.00 93.44           C  
ATOM   4988  CB  GLU B  21       3.559  32.352  21.186  1.00 93.44           C  
ATOM   4989  HB2 GLU B  21       3.935  32.725  20.234  1.00 93.44           H  
ATOM   4990  HB3 GLU B  21       4.238  31.562  21.507  1.00 93.44           H  
ATOM   4991  O   GLU B  21       1.925  30.786  18.750  1.00 93.44           O  
ATOM   4992  CG  GLU B  21       3.614  33.517  22.190  1.00 93.44           C  
ATOM   4993  HG2 GLU B  21       4.598  33.979  22.117  1.00 93.44           H  
ATOM   4994  HG3 GLU B  21       2.874  34.262  21.897  1.00 93.44           H  
ATOM   4995  CD  GLU B  21       3.385  33.088  23.648  1.00 93.44           C  
ATOM   4996  OE1 GLU B  21       2.926  33.944  24.433  1.00 93.44           O  
ATOM   4997  OE2 GLU B  21       3.595  31.885  23.953  1.00 93.44           O  
ATOM   4998  N   ARG B  22       2.708  29.444  20.382  1.00 90.97           N  
ATOM   4999  H   ARG B  22       2.960  29.366  21.357  1.00 90.97           H  
ATOM   5000  CA  ARG B  22       2.856  28.275  19.517  1.00 90.97           C  
ATOM   5001  HA  ARG B  22       3.386  28.607  18.624  1.00 90.97           H  
ATOM   5002  C   ARG B  22       1.505  27.748  19.044  1.00 90.97           C  
ATOM   5003  CB  ARG B  22       3.686  27.212  20.251  1.00 90.97           C  
ATOM   5004  HB2 ARG B  22       4.585  27.680  20.653  1.00 90.97           H  
ATOM   5005  HB3 ARG B  22       3.116  26.810  21.089  1.00 90.97           H  
ATOM   5006  O   ARG B  22       1.345  27.440  17.865  1.00 90.97           O  
ATOM   5007  CG  ARG B  22       4.120  26.061  19.336  1.00 90.97           C  
ATOM   5008  HG2 ARG B  22       3.243  25.489  19.032  1.00 90.97           H  
ATOM   5009  HG3 ARG B  22       4.780  25.406  19.904  1.00 90.97           H  
ATOM   5010  CD  ARG B  22       4.857  26.569  18.087  1.00 90.97           C  
ATOM   5011  HD2 ARG B  22       4.143  27.010  17.391  1.00 90.97           H  
ATOM   5012  HD3 ARG B  22       5.576  27.334  18.379  1.00 90.97           H  
ATOM   5013  NE  ARG B  22       5.561  25.478  17.412  1.00 90.97           N  
ATOM   5014  HE  ARG B  22       5.429  24.549  17.785  1.00 90.97           H  
ATOM   5015  NH1 ARG B  22       6.790  26.704  15.894  1.00 90.97           N  
ATOM   5016 HH11 ARG B  22       7.389  26.726  15.082  1.00 90.97           H  
ATOM   5017 HH12 ARG B  22       6.204  27.514  16.036  1.00 90.97           H  
ATOM   5018  NH2 ARG B  22       7.156  24.522  16.152  1.00 90.97           N  
ATOM   5019 HH21 ARG B  22       8.029  24.561  15.647  1.00 90.97           H  
ATOM   5020 HH22 ARG B  22       6.971  23.686  16.688  1.00 90.97           H  
ATOM   5021  CZ  ARG B  22       6.489  25.587  16.483  1.00 90.97           C  
ATOM   5022  N   ALA B  23       0.504  27.720  19.924  1.00 93.39           N  
ATOM   5023  H   ALA B  23       0.704  27.960  20.884  1.00 93.39           H  
ATOM   5024  CA  ALA B  23      -0.866  27.400  19.535  1.00 93.39           C  
ATOM   5025  HA  ALA B  23      -0.880  26.402  19.098  1.00 93.39           H  
ATOM   5026  C   ALA B  23      -1.388  28.385  18.474  1.00 93.39           C  
ATOM   5027  CB  ALA B  23      -1.754  27.398  20.785  1.00 93.39           C  
ATOM   5028  HB1 ALA B  23      -1.757  28.386  21.246  1.00 93.39           H  
ATOM   5029  HB2 ALA B  23      -1.375  26.674  21.506  1.00 93.39           H  
ATOM   5030  HB3 ALA B  23      -2.772  27.125  20.509  1.00 93.39           H  
ATOM   5031  O   ALA B  23      -1.969  27.962  17.473  1.00 93.39           O  
ATOM   5032  N   ALA B  24      -1.155  29.690  18.653  1.00 95.97           N  
ATOM   5033  H   ALA B  24      -0.680  29.990  19.493  1.00 95.97           H  
ATOM   5034  CA  ALA B  24      -1.564  30.714  17.695  1.00 95.97           C  
ATOM   5035  HA  ALA B  24      -2.640  30.623  17.542  1.00 95.97           H  
ATOM   5036  C   ALA B  24      -0.889  30.539  16.326  1.00 95.97           C  
ATOM   5037  CB  ALA B  24      -1.285  32.098  18.291  1.00 95.97           C  
ATOM   5038  HB1 ALA B  24      -1.803  32.204  19.243  1.00 95.97           H  
ATOM   5039  HB2 ALA B  24      -0.215  32.228  18.454  1.00 95.97           H  
ATOM   5040  HB3 ALA B  24      -1.635  32.871  17.606  1.00 95.97           H  
ATOM   5041  O   ALA B  24      -1.560  30.708  15.304  1.00 95.97           O  
ATOM   5042  N   GLU B  25       0.390  30.155  16.296  1.00 95.46           N  
ATOM   5043  H   GLU B  25       0.894  30.105  17.170  1.00 95.46           H  
ATOM   5044  CA  GLU B  25       1.132  29.838  15.071  1.00 95.46           C  
ATOM   5045  HA  GLU B  25       1.093  30.697  14.402  1.00 95.46           H  
ATOM   5046  C   GLU B  25       0.514  28.644  14.330  1.00 95.46           C  
ATOM   5047  CB  GLU B  25       2.600  29.575  15.427  1.00 95.46           C  
ATOM   5048  HB2 GLU B  25       2.961  30.394  16.050  1.00 95.46           H  
ATOM   5049  HB3 GLU B  25       2.663  28.649  15.999  1.00 95.46           H  
ATOM   5050  O   GLU B  25       0.186  28.764  13.148  1.00 95.46           O  
ATOM   5051  CG  GLU B  25       3.506  29.471  14.190  1.00 95.46           C  
ATOM   5052  HG2 GLU B  25       3.101  28.723  13.510  1.00 95.46           H  
ATOM   5053  HG3 GLU B  25       3.505  30.432  13.676  1.00 95.46           H  
ATOM   5054  CD  GLU B  25       4.948  29.085  14.556  1.00 95.46           C  
ATOM   5055  OE1 GLU B  25       5.779  28.939  13.634  1.00 95.46           O  
ATOM   5056  OE2 GLU B  25       5.232  28.877  15.760  1.00 95.46           O  
ATOM   5057  N   PHE B  26       0.247  27.532  15.027  1.00 95.35           N  
ATOM   5058  H   PHE B  26       0.557  27.484  15.988  1.00 95.35           H  
ATOM   5059  CA  PHE B  26      -0.435  26.371  14.441  1.00 95.35           C  
ATOM   5060  HA  PHE B  26       0.154  26.006  13.600  1.00 95.35           H  
ATOM   5061  C   PHE B  26      -1.817  26.733  13.897  1.00 95.35           C  
ATOM   5062  CB  PHE B  26      -0.578  25.251  15.481  1.00 95.35           C  
ATOM   5063  HB2 PHE B  26      -1.386  24.588  15.174  1.00 95.35           H  
ATOM   5064  HB3 PHE B  26      -0.859  25.676  16.445  1.00 95.35           H  
ATOM   5065  O   PHE B  26      -2.150  26.404  12.758  1.00 95.35           O  
ATOM   5066  CG  PHE B  26       0.658  24.396  15.635  1.00 95.35           C  
ATOM   5067  CD1 PHE B  26       1.076  23.589  14.561  1.00 95.35           C  
ATOM   5068  HD1 PHE B  26       0.531  23.592  13.629  1.00 95.35           H  
ATOM   5069  CD2 PHE B  26       1.368  24.369  16.849  1.00 95.35           C  
ATOM   5070  HD2 PHE B  26       1.039  24.965  17.688  1.00 95.35           H  
ATOM   5071  CE1 PHE B  26       2.212  22.776  14.697  1.00 95.35           C  
ATOM   5072  HE1 PHE B  26       2.538  22.172  13.863  1.00 95.35           H  
ATOM   5073  CE2 PHE B  26       2.499  23.546  16.985  1.00 95.35           C  
ATOM   5074  HE2 PHE B  26       3.034  23.502  17.922  1.00 95.35           H  
ATOM   5075  CZ  PHE B  26       2.922  22.753  15.908  1.00 95.35           C  
ATOM   5076  HZ  PHE B  26       3.786  22.115  16.024  1.00 95.35           H  
ATOM   5077  N   HIS B  27      -2.622  27.448  14.682  1.00 96.76           N  
ATOM   5078  H   HIS B  27      -2.303  27.670  15.615  1.00 96.76           H  
ATOM   5079  CA  HIS B  27      -3.945  27.889  14.259  1.00 96.76           C  
ATOM   5080  HA  HIS B  27      -4.527  27.017  13.960  1.00 96.76           H  
ATOM   5081  C   HIS B  27      -3.881  28.824  13.041  1.00 96.76           C  
ATOM   5082  CB  HIS B  27      -4.640  28.567  15.444  1.00 96.76           C  
ATOM   5083  HB2 HIS B  27      -5.478  29.147  15.058  1.00 96.76           H  
ATOM   5084  HB3 HIS B  27      -3.954  29.249  15.946  1.00 96.76           H  
ATOM   5085  O   HIS B  27      -4.714  28.715  12.141  1.00 96.76           O  
ATOM   5086  CG  HIS B  27      -5.231  27.604  16.435  1.00 96.76           C  
ATOM   5087  CD2 HIS B  27      -4.954  27.498  17.772  1.00 96.76           C  
ATOM   5088  HD2 HIS B  27      -4.235  28.084  18.326  1.00 96.76           H  
ATOM   5089  ND1 HIS B  27      -6.258  26.733  16.172  1.00 96.76           N  
ATOM   5090  HD1 HIS B  27      -6.762  26.666  15.299  1.00 96.76           H  
ATOM   5091  CE1 HIS B  27      -6.588  26.109  17.311  1.00 96.76           C  
ATOM   5092  HE1 HIS B  27      -7.397  25.403  17.422  1.00 96.76           H  
ATOM   5093  NE2 HIS B  27      -5.817  26.543  18.316  1.00 96.76           N  
ATOM   5094  N   ALA B  28      -2.907  29.736  12.982  1.00 97.94           N  
ATOM   5095  H   ALA B  28      -2.231  29.778  13.732  1.00 97.94           H  
ATOM   5096  CA  ALA B  28      -2.706  30.610  11.830  1.00 97.94           C  
ATOM   5097  HA  ALA B  28      -3.650  31.098  11.589  1.00 97.94           H  
ATOM   5098  C   ALA B  28      -2.289  29.818  10.586  1.00 97.94           C  
ATOM   5099  CB  ALA B  28      -1.679  31.690  12.191  1.00 97.94           C  
ATOM   5100  HB1 ALA B  28      -0.720  31.230  12.430  1.00 97.94           H  
ATOM   5101  HB2 ALA B  28      -2.019  32.259  13.056  1.00 97.94           H  
ATOM   5102  HB3 ALA B  28      -1.545  32.367  11.347  1.00 97.94           H  
ATOM   5103  O   ALA B  28      -2.850  30.045   9.513  1.00 97.94           O  
ATOM   5104  N   ALA B  29      -1.376  28.858  10.733  1.00 97.92           N  
ATOM   5105  H   ALA B  29      -0.932  28.737  11.632  1.00 97.92           H  
ATOM   5106  CA  ALA B  29      -0.931  28.007   9.640  1.00 97.92           C  
ATOM   5107  HA  ALA B  29      -0.583  28.655   8.835  1.00 97.92           H  
ATOM   5108  C   ALA B  29      -2.078  27.148   9.078  1.00 97.92           C  
ATOM   5109  CB  ALA B  29       0.253  27.170  10.134  1.00 97.92           C  
ATOM   5110  HB1 ALA B  29       1.024  27.824  10.541  1.00 97.92           H  
ATOM   5111  HB2 ALA B  29       0.677  26.611   9.300  1.00 97.92           H  
ATOM   5112  HB3 ALA B  29      -0.067  26.475  10.911  1.00 97.92           H  
ATOM   5113  O   ALA B  29      -2.320  27.160   7.873  1.00 97.92           O  
ATOM   5114  N   LEU B  30      -2.860  26.498   9.946  1.00 98.19           N  
ATOM   5115  H   LEU B  30      -2.601  26.518  10.922  1.00 98.19           H  
ATOM   5116  CA  LEU B  30      -4.040  25.718   9.550  1.00 98.19           C  
ATOM   5117  HA  LEU B  30      -3.734  24.949   8.840  1.00 98.19           H  
ATOM   5118  C   LEU B  30      -5.092  26.587   8.843  1.00 98.19           C  
ATOM   5119  CB  LEU B  30      -4.648  25.053  10.796  1.00 98.19           C  
ATOM   5120  HB2 LEU B  30      -5.627  24.650  10.538  1.00 98.19           H  
ATOM   5121  HB3 LEU B  30      -4.794  25.823  11.554  1.00 98.19           H  
ATOM   5122  O   LEU B  30      -5.623  26.190   7.808  1.00 98.19           O  
ATOM   5123  CG  LEU B  30      -3.803  23.916  11.399  1.00 98.19           C  
ATOM   5124  HG  LEU B  30      -2.761  24.223  11.484  1.00 98.19           H  
ATOM   5125  CD1 LEU B  30      -4.330  23.604  12.801  1.00 98.19           C  
ATOM   5126 HD11 LEU B  30      -4.194  24.473  13.445  1.00 98.19           H  
ATOM   5127 HD12 LEU B  30      -5.388  23.347  12.758  1.00 98.19           H  
ATOM   5128 HD13 LEU B  30      -3.774  22.771  13.231  1.00 98.19           H  
ATOM   5129  CD2 LEU B  30      -3.863  22.647  10.547  1.00 98.19           C  
ATOM   5130 HD21 LEU B  30      -3.440  22.836   9.560  1.00 98.19           H  
ATOM   5131 HD22 LEU B  30      -4.894  22.311  10.437  1.00 98.19           H  
ATOM   5132 HD23 LEU B  30      -3.279  21.857  11.018  1.00 98.19           H  
ATOM   5133  N   ARG B  31      -5.369  27.798   9.352  1.00 98.24           N  
ATOM   5134  H   ARG B  31      -4.908  28.074  10.207  1.00 98.24           H  
ATOM   5135  CA  ARG B  31      -6.273  28.742   8.672  1.00 98.24           C  
ATOM   5136  HA  ARG B  31      -7.233  28.254   8.499  1.00 98.24           H  
ATOM   5137  C   ARG B  31      -5.753  29.121   7.288  1.00 98.24           C  
ATOM   5138  CB  ARG B  31      -6.490  30.013   9.503  1.00 98.24           C  
ATOM   5139  HB2 ARG B  31      -6.905  30.779   8.848  1.00 98.24           H  
ATOM   5140  HB3 ARG B  31      -5.531  30.372   9.877  1.00 98.24           H  
ATOM   5141  O   ARG B  31      -6.531  29.126   6.341  1.00 98.24           O  
ATOM   5142  CG  ARG B  31      -7.471  29.810  10.665  1.00 98.24           C  
ATOM   5143  HG2 ARG B  31      -7.044  29.139  11.411  1.00 98.24           H  
ATOM   5144  HG3 ARG B  31      -8.389  29.362  10.284  1.00 98.24           H  
ATOM   5145  CD  ARG B  31      -7.817  31.146  11.330  1.00 98.24           C  
ATOM   5146  HD2 ARG B  31      -8.235  31.814  10.576  1.00 98.24           H  
ATOM   5147  HD3 ARG B  31      -8.593  30.979  12.078  1.00 98.24           H  
ATOM   5148  NE  ARG B  31      -6.633  31.784  11.941  1.00 98.24           N  
ATOM   5149  HE  ARG B  31      -6.066  32.357  11.333  1.00 98.24           H  
ATOM   5150  NH1 ARG B  31      -6.864  30.899  14.040  1.00 98.24           N  
ATOM   5151 HH11 ARG B  31      -7.621  30.320  13.706  1.00 98.24           H  
ATOM   5152 HH12 ARG B  31      -6.553  30.819  14.998  1.00 98.24           H  
ATOM   5153  NH2 ARG B  31      -5.149  32.257  13.607  1.00 98.24           N  
ATOM   5154 HH21 ARG B  31      -4.609  32.832  12.976  1.00 98.24           H  
ATOM   5155 HH22 ARG B  31      -4.795  32.089  14.538  1.00 98.24           H  
ATOM   5156  CZ  ARG B  31      -6.220  31.642  13.188  1.00 98.24           C  
ATOM   5157  N   ASN B  32      -4.464  29.424   7.153  1.00 98.71           N  
ATOM   5158  H   ASN B  32      -3.872  29.403   7.971  1.00 98.71           H  
ATOM   5159  CA  ASN B  32      -3.876  29.794   5.866  1.00 98.71           C  
ATOM   5160  HA  ASN B  32      -4.443  30.624   5.445  1.00 98.71           H  
ATOM   5161  C   ASN B  32      -3.967  28.647   4.850  1.00 98.71           C  
ATOM   5162  CB  ASN B  32      -2.427  30.252   6.084  1.00 98.71           C  
ATOM   5163  HB2 ASN B  32      -1.930  30.331   5.117  1.00 98.71           H  
ATOM   5164  HB3 ASN B  32      -1.895  29.506   6.674  1.00 98.71           H  
ATOM   5165  O   ASN B  32      -4.394  28.888   3.721  1.00 98.71           O  
ATOM   5166  CG  ASN B  32      -2.319  31.604   6.765  1.00 98.71           C  
ATOM   5167  ND2 ASN B  32      -1.169  31.912   7.315  1.00 98.71           N  
ATOM   5168 HD21 ASN B  32      -0.427  31.227   7.346  1.00 98.71           H  
ATOM   5169 HD22 ASN B  32      -1.112  32.810   7.774  1.00 98.71           H  
ATOM   5170  OD1 ASN B  32      -3.233  32.414   6.780  1.00 98.71           O  
ATOM   5171  N   ALA B  33      -3.662  27.415   5.268  1.00 98.79           N  
ATOM   5172  H   ALA B  33      -3.268  27.297   6.190  1.00 98.79           H  
ATOM   5173  CA  ALA B  33      -3.835  26.216   4.451  1.00 98.79           C  
ATOM   5174  HA  ALA B  33      -3.216  26.301   3.558  1.00 98.79           H  
ATOM   5175  C   ALA B  33      -5.297  26.037   4.002  1.00 98.79           C  
ATOM   5176  CB  ALA B  33      -3.352  25.012   5.266  1.00 98.79           C  
ATOM   5177  HB1 ALA B  33      -3.949  24.913   6.172  1.00 98.79           H  
ATOM   5178  HB2 ALA B  33      -2.312  25.148   5.564  1.00 98.79           H  
ATOM   5179  HB3 ALA B  33      -3.431  24.103   4.670  1.00 98.79           H  
ATOM   5180  O   ALA B  33      -5.564  25.883   2.812  1.00 98.79           O  
ATOM   5181  N   LEU B  34      -6.264  26.154   4.923  1.00 98.67           N  
ATOM   5182  H   LEU B  34      -5.996  26.258   5.891  1.00 98.67           H  
ATOM   5183  CA  LEU B  34      -7.692  26.100   4.585  1.00 98.67           C  
ATOM   5184  HA  LEU B  34      -7.909  25.138   4.120  1.00 98.67           H  
ATOM   5185  C   LEU B  34      -8.087  27.172   3.565  1.00 98.67           C  
ATOM   5186  CB  LEU B  34      -8.544  26.277   5.852  1.00 98.67           C  
ATOM   5187  HB2 LEU B  34      -8.156  27.123   6.418  1.00 98.67           H  
ATOM   5188  HB3 LEU B  34      -9.561  26.527   5.550  1.00 98.67           H  
ATOM   5189  O   LEU B  34      -8.826  26.884   2.627  1.00 98.67           O  
ATOM   5190  CG  LEU B  34      -8.627  25.053   6.769  1.00 98.67           C  
ATOM   5191  HG  LEU B  34      -7.625  24.727   7.049  1.00 98.67           H  
ATOM   5192  CD1 LEU B  34      -9.373  25.464   8.035  1.00 98.67           C  
ATOM   5193 HD11 LEU B  34      -9.378  24.635   8.743  1.00 98.67           H  
ATOM   5194 HD12 LEU B  34     -10.407  25.716   7.796  1.00 98.67           H  
ATOM   5195 HD13 LEU B  34      -8.874  26.310   8.507  1.00 98.67           H  
ATOM   5196  CD2 LEU B  34      -9.371  23.892   6.109  1.00 98.67           C  
ATOM   5197 HD21 LEU B  34      -9.447  23.055   6.803  1.00 98.67           H  
ATOM   5198 HD22 LEU B  34      -8.824  23.548   5.231  1.00 98.67           H  
ATOM   5199 HD23 LEU B  34     -10.373  24.196   5.805  1.00 98.67           H  
ATOM   5200  N   MET B  35      -7.580  28.399   3.709  1.00 98.53           N  
ATOM   5201  H   MET B  35      -6.998  28.583   4.513  1.00 98.53           H  
ATOM   5202  CA  MET B  35      -7.874  29.483   2.768  1.00 98.53           C  
ATOM   5203  HA  MET B  35      -8.956  29.540   2.646  1.00 98.53           H  
ATOM   5204  C   MET B  35      -7.302  29.227   1.370  1.00 98.53           C  
ATOM   5205  CB  MET B  35      -7.367  30.828   3.310  1.00 98.53           C  
ATOM   5206  HB2 MET B  35      -7.445  31.573   2.518  1.00 98.53           H  
ATOM   5207  HB3 MET B  35      -6.315  30.741   3.580  1.00 98.53           H  
ATOM   5208  O   MET B  35      -7.890  29.694   0.395  1.00 98.53           O  
ATOM   5209  CG  MET B  35      -8.156  31.339   4.523  1.00 98.53           C  
ATOM   5210  HG2 MET B  35      -7.790  32.335   4.773  1.00 98.53           H  
ATOM   5211  HG3 MET B  35      -7.947  30.695   5.378  1.00 98.53           H  
ATOM   5212  SD  MET B  35      -9.962  31.415   4.362  1.00 98.53           S  
ATOM   5213  CE  MET B  35     -10.141  32.530   2.948  1.00 98.53           C  
ATOM   5214  HE1 MET B  35      -9.720  32.065   2.056  1.00 98.53           H  
ATOM   5215  HE2 MET B  35     -11.200  32.724   2.778  1.00 98.53           H  
ATOM   5216  HE3 MET B  35      -9.631  33.471   3.155  1.00 98.53           H  
ATOM   5217  N   VAL B  36      -6.191  28.493   1.243  1.00 98.73           N  
ATOM   5218  H   VAL B  36      -5.751  28.135   2.078  1.00 98.73           H  
ATOM   5219  CA  VAL B  36      -5.665  28.062  -0.062  1.00 98.73           C  
ATOM   5220  HA  VAL B  36      -5.559  28.937  -0.704  1.00 98.73           H  
ATOM   5221  C   VAL B  36      -6.670  27.142  -0.757  1.00 98.73           C  
ATOM   5222  CB  VAL B  36      -4.272  27.411   0.074  1.00 98.73           C  
ATOM   5223  HB  VAL B  36      -4.291  26.642   0.846  1.00 98.73           H  
ATOM   5224  O   VAL B  36      -7.105  27.460  -1.864  1.00 98.73           O  
ATOM   5225  CG1 VAL B  36      -3.807  26.754  -1.228  1.00 98.73           C  
ATOM   5226 HG11 VAL B  36      -2.783  26.396  -1.115  1.00 98.73           H  
ATOM   5227 HG12 VAL B  36      -3.851  27.461  -2.056  1.00 98.73           H  
ATOM   5228 HG13 VAL B  36      -4.431  25.889  -1.453  1.00 98.73           H  
ATOM   5229  CG2 VAL B  36      -3.229  28.468   0.455  1.00 98.73           C  
ATOM   5230 HG21 VAL B  36      -2.270  27.974   0.615  1.00 98.73           H  
ATOM   5231 HG22 VAL B  36      -3.126  29.203  -0.344  1.00 98.73           H  
ATOM   5232 HG23 VAL B  36      -3.512  28.967   1.381  1.00 98.73           H  
ATOM   5233  N   GLY B  37      -7.115  26.071  -0.093  1.00 98.76           N  
ATOM   5234  H   GLY B  37      -6.735  25.874   0.822  1.00 98.76           H  
ATOM   5235  CA  GLY B  37      -8.099  25.143  -0.664  1.00 98.76           C  
ATOM   5236  HA2 GLY B  37      -7.727  24.755  -1.613  1.00 98.76           H  
ATOM   5237  HA3 GLY B  37      -8.235  24.303   0.017  1.00 98.76           H  
ATOM   5238  C   GLY B  37      -9.465  25.792  -0.904  1.00 98.76           C  
ATOM   5239  O   GLY B  37     -10.077  25.595  -1.952  1.00 98.76           O  
ATOM   5240  N   GLN B  38      -9.919  26.651   0.013  1.00 97.93           N  
ATOM   5241  H   GLN B  38      -9.409  26.741   0.880  1.00 97.93           H  
ATOM   5242  CA  GLN B  38     -11.199  27.344  -0.123  1.00 97.93           C  
ATOM   5243  HA  GLN B  38     -11.969  26.585  -0.259  1.00 97.93           H  
ATOM   5244  C   GLN B  38     -11.243  28.268  -1.341  1.00 97.93           C  
ATOM   5245  CB  GLN B  38     -11.498  28.140   1.156  1.00 97.93           C  
ATOM   5246  HB2 GLN B  38     -10.747  28.921   1.276  1.00 97.93           H  
ATOM   5247  HB3 GLN B  38     -11.421  27.465   2.008  1.00 97.93           H  
ATOM   5248  O   GLN B  38     -12.293  28.381  -1.970  1.00 97.93           O  
ATOM   5249  CG  GLN B  38     -12.894  28.794   1.160  1.00 97.93           C  
ATOM   5250  HG2 GLN B  38     -13.036  29.310   2.110  1.00 97.93           H  
ATOM   5251  HG3 GLN B  38     -12.949  29.543   0.371  1.00 97.93           H  
ATOM   5252  CD  GLN B  38     -14.042  27.797   0.988  1.00 97.93           C  
ATOM   5253  NE2 GLN B  38     -15.187  28.222   0.504  1.00 97.93           N  
ATOM   5254 HE21 GLN B  38     -15.310  29.180   0.207  1.00 97.93           H  
ATOM   5255 HE22 GLN B  38     -15.889  27.506   0.383  1.00 97.93           H  
ATOM   5256  OE1 GLN B  38     -13.941  26.623   1.287  1.00 97.93           O  
ATOM   5257  N   ARG B  39     -10.132  28.927  -1.702  1.00 98.27           N  
ATOM   5258  H   ARG B  39      -9.292  28.784  -1.159  1.00 98.27           H  
ATOM   5259  CA  ARG B  39     -10.075  29.749  -2.924  1.00 98.27           C  
ATOM   5260  HA  ARG B  39     -10.887  30.475  -2.913  1.00 98.27           H  
ATOM   5261  C   ARG B  39     -10.297  28.906  -4.177  1.00 98.27           C  
ATOM   5262  CB  ARG B  39      -8.733  30.480  -3.033  1.00 98.27           C  
ATOM   5263  HB2 ARG B  39      -7.929  29.776  -2.821  1.00 98.27           H  
ATOM   5264  HB3 ARG B  39      -8.608  30.834  -4.056  1.00 98.27           H  
ATOM   5265  O   ARG B  39     -11.041  29.343  -5.049  1.00 98.27           O  
ATOM   5266  CG  ARG B  39      -8.634  31.692  -2.099  1.00 98.27           C  
ATOM   5267  HG2 ARG B  39      -8.841  31.389  -1.072  1.00 98.27           H  
ATOM   5268  HG3 ARG B  39      -9.363  32.447  -2.391  1.00 98.27           H  
ATOM   5269  CD  ARG B  39      -7.219  32.266  -2.208  1.00 98.27           C  
ATOM   5270  HD2 ARG B  39      -7.134  32.828  -3.138  1.00 98.27           H  
ATOM   5271  HD3 ARG B  39      -6.525  31.427  -2.260  1.00 98.27           H  
ATOM   5272  NE  ARG B  39      -6.876  33.130  -1.063  1.00 98.27           N  
ATOM   5273  HE  ARG B  39      -7.598  33.756  -0.737  1.00 98.27           H  
ATOM   5274  NH1 ARG B  39      -4.737  32.342  -0.736  1.00 98.27           N  
ATOM   5275 HH11 ARG B  39      -4.860  31.703  -1.508  1.00 98.27           H  
ATOM   5276 HH12 ARG B  39      -3.883  32.313  -0.197  1.00 98.27           H  
ATOM   5277  NH2 ARG B  39      -5.553  33.905   0.623  1.00 98.27           N  
ATOM   5278 HH21 ARG B  39      -6.288  34.533   0.917  1.00 98.27           H  
ATOM   5279 HH22 ARG B  39      -4.677  33.880   1.126  1.00 98.27           H  
ATOM   5280  CZ  ARG B  39      -5.730  33.120  -0.402  1.00 98.27           C  
ATOM   5281  N   VAL B  40      -9.701  27.713  -4.237  1.00 98.75           N  
ATOM   5282  H   VAL B  40      -9.124  27.423  -3.460  1.00 98.75           H  
ATOM   5283  CA  VAL B  40      -9.892  26.771  -5.349  1.00 98.75           C  
ATOM   5284  HA  VAL B  40      -9.636  27.268  -6.285  1.00 98.75           H  
ATOM   5285  C   VAL B  40     -11.362  26.361  -5.443  1.00 98.75           C  
ATOM   5286  CB  VAL B  40      -8.975  25.540  -5.193  1.00 98.75           C  
ATOM   5287  HB  VAL B  40      -9.182  25.042  -4.245  1.00 98.75           H  
ATOM   5288  O   VAL B  40     -11.995  26.560  -6.479  1.00 98.75           O  
ATOM   5289  CG1 VAL B  40      -9.206  24.529  -6.313  1.00 98.75           C  
ATOM   5290 HG11 VAL B  40     -10.199  24.085  -6.237  1.00 98.75           H  
ATOM   5291 HG12 VAL B  40      -8.477  23.724  -6.216  1.00 98.75           H  
ATOM   5292 HG13 VAL B  40      -9.080  25.001  -7.287  1.00 98.75           H  
ATOM   5293  CG2 VAL B  40      -7.493  25.939  -5.212  1.00 98.75           C  
ATOM   5294 HG21 VAL B  40      -7.252  26.440  -6.149  1.00 98.75           H  
ATOM   5295 HG22 VAL B  40      -6.872  25.049  -5.117  1.00 98.75           H  
ATOM   5296 HG23 VAL B  40      -7.264  26.601  -4.376  1.00 98.75           H  
ATOM   5297  N   LEU B  41     -11.945  25.886  -4.339  1.00 98.31           N  
ATOM   5298  H   LEU B  41     -11.370  25.749  -3.520  1.00 98.31           H  
ATOM   5299  CA  LEU B  41     -13.336  25.419  -4.305  1.00 98.31           C  
ATOM   5300  HA  LEU B  41     -13.474  24.676  -5.090  1.00 98.31           H
[truncated: 302,463 more chars]
