# Supplementary material for: The effects of nature‐inspired amino acid substitutions on structural and biochemical properties of the E. coli L‐asparaginase EcAIII
Source: Protein Sci. 2023 Jun 1;32(6):e4647. doi: 10.1002/pro.4647 (PMC10204187; doi:10.1002/pro.4647)
Supplement: Supplementary file 6 — DATA S3. Supporting Information. [file PRO-32-e4647-s004.zip › predicted_structures_of_orthologs_PDB_files/T/DCAL01000061.1_2_post.pdb]

ATOM    597  N   THR A  38      25.959 -23.695   0.641  1.00 56.91           N  
ATOM    598  H   THR A  38      26.766 -23.920   0.077  1.00 56.91           H  
ATOM    599  CA  THR A  38      25.442 -22.332   0.519  1.00 56.91           C  
ATOM    600  HA  THR A  38      25.676 -21.796   1.439  1.00 56.91           H  
ATOM    601  C   THR A  38      23.931 -22.423   0.384  1.00 56.91           C  
ATOM    602  CB  THR A  38      26.063 -21.574  -0.675  1.00 56.91           C  
ATOM    603  HB  THR A  38      25.274 -21.192  -1.323  1.00 56.91           H  
ATOM    604  O   THR A  38      23.422 -22.953  -0.604  1.00 56.91           O  
ATOM    605  CG2 THR A  38      26.905 -20.395  -0.196  1.00 56.91           C  
ATOM    606 HG21 THR A  38      27.287 -19.836  -1.050  1.00 56.91           H  
ATOM    607 HG22 THR A  38      27.737 -20.753   0.410  1.00 56.91           H  
ATOM    608 HG23 THR A  38      26.289 -19.727   0.406  1.00 56.91           H  
ATOM    609  OG1 THR A  38      26.932 -22.387  -1.442  1.00 56.91           O  
ATOM    610  HG1 THR A  38      27.232 -21.857  -2.185  1.00 56.91           H  
ATOM    611  N   ARG A  39      23.204 -22.011   1.430  1.00 87.58           N  
ATOM    612  H   ARG A  39      23.681 -21.619   2.229  1.00 87.58           H  
ATOM    613  CA  ARG A  39      21.757 -22.212   1.496  1.00 87.58           C  
ATOM    614  HA  ARG A  39      21.510 -23.188   1.078  1.00 87.58           H  
ATOM    615  C   ARG A  39      21.105 -21.163   0.618  1.00 87.58           C  
ATOM    616  CB  ARG A  39      21.226 -22.156   2.934  1.00 87.58           C  
ATOM    617  HB2 ARG A  39      21.540 -21.225   3.405  1.00 87.58           H  
ATOM    618  HB3 ARG A  39      20.137 -22.162   2.892  1.00 87.58           H  
ATOM    619  O   ARG A  39      20.884 -20.045   1.054  1.00 87.58           O  
ATOM    620  CG  ARG A  39      21.687 -23.343   3.786  1.00 87.58           C  
ATOM    621  HG2 ARG A  39      21.484 -24.281   3.270  1.00 87.58           H  
ATOM    622  HG3 ARG A  39      22.758 -23.254   3.972  1.00 87.58           H  
ATOM    623  CD  ARG A  39      20.930 -23.312   5.113  1.00 87.58           C  
ATOM    624  HD2 ARG A  39      19.888 -23.573   4.930  1.00 87.58           H  
ATOM    625  HD3 ARG A  39      20.965 -22.295   5.506  1.00 87.58           H  
ATOM    626  NE  ARG A  39      21.513 -24.235   6.102  1.00 87.58           N  
ATOM    627  HE  ARG A  39      22.240 -24.855   5.776  1.00 87.58           H  
ATOM    628  NH1 ARG A  39      20.275 -23.462   7.866  1.00 87.58           N  
ATOM    629 HH11 ARG A  39      19.731 -22.908   7.220  1.00 87.58           H  
ATOM    630 HH12 ARG A  39      20.011 -23.470   8.841  1.00 87.58           H  
ATOM    631  NH2 ARG A  39      21.829 -25.040   8.208  1.00 87.58           N  
ATOM    632 HH21 ARG A  39      21.582 -25.030   9.187  1.00 87.58           H  
ATOM    633 HH22 ARG A  39      22.562 -25.645   7.865  1.00 87.58           H  
ATOM    634  CZ  ARG A  39      21.205 -24.242   7.386  1.00 87.58           C  
ATOM    635  N   PHE A  40      20.826 -21.541  -0.619  1.00 97.09           N  
ATOM    636  H   PHE A  40      21.155 -22.445  -0.928  1.00 97.09           H  
ATOM    637  CA  PHE A  40      20.005 -20.768  -1.533  1.00 97.09           C  
ATOM    638  HA  PHE A  40      19.659 -19.865  -1.028  1.00 97.09           H  
ATOM    639  C   PHE A  40      18.770 -21.573  -1.924  1.00 97.09           C  
ATOM    640  CB  PHE A  40      20.833 -20.321  -2.744  1.00 97.09           C  
ATOM    641  HB2 PHE A  40      21.738 -19.829  -2.387  1.00 97.09           H  
ATOM    642  HB3 PHE A  40      20.268 -19.573  -3.300  1.00 97.09           H  
ATOM    643  O   PHE A  40      18.734 -22.808  -1.833  1.00 97.09           O  
ATOM    644  CG  PHE A  40      21.210 -21.425  -3.710  1.00 97.09           C  
ATOM    645  CD1 PHE A  40      22.466 -22.049  -3.617  1.00 97.09           C  
ATOM    646  HD1 PHE A  40      23.155 -21.762  -2.837  1.00 97.09           H  
ATOM    647  CD2 PHE A  40      20.316 -21.808  -4.727  1.00 97.09           C  
ATOM    648  HD2 PHE A  40      19.347 -21.337  -4.803  1.00 97.09           H  
ATOM    649  CE1 PHE A  40      22.832 -23.041  -4.543  1.00 97.09           C  
ATOM    650  HE1 PHE A  40      23.796 -23.520  -4.464  1.00 97.09           H  
ATOM    651  CE2 PHE A  40      20.691 -22.778  -5.669  1.00 97.09           C  
ATOM    652  HE2 PHE A  40      20.018 -23.040  -6.472  1.00 97.09           H  
ATOM    653  CZ  PHE A  40      21.951 -23.394  -5.580  1.00 97.09           C  
ATOM    654  HZ  PHE A  40      22.236 -24.148  -6.298  1.00 97.09           H  
ATOM    655  N   GLY A  41      17.754 -20.864  -2.384  1.00 98.59           N  
ATOM    656  H   GLY A  41      17.831 -19.858  -2.415  1.00 98.59           H  
ATOM    657  CA  GLY A  41      16.536 -21.466  -2.892  1.00 98.59           C  
ATOM    658  HA2 GLY A  41      16.074 -22.084  -2.121  1.00 98.59           H  
ATOM    659  HA3 GLY A  41      16.774 -22.096  -3.750  1.00 98.59           H  
ATOM    660  C   GLY A  41      15.541 -20.410  -3.326  1.00 98.59           C  
ATOM    661  O   GLY A  41      15.711 -19.223  -3.057  1.00 98.59           O  
ATOM    662  N   LEU A  42      14.491 -20.858  -3.994  1.00 98.79           N  
ATOM    663  H   LEU A  42      14.409 -21.850  -4.165  1.00 98.79           H  
ATOM    664  CA  LEU A  42      13.343 -20.021  -4.290  1.00 98.79           C  
ATOM    665  HA  LEU A  42      13.287 -19.251  -3.520  1.00 98.79           H  
ATOM    666  C   LEU A  42      12.053 -20.820  -4.188  1.00 98.79           C  
ATOM    667  CB  LEU A  42      13.481 -19.300  -5.647  1.00 98.79           C  
ATOM    668  HB2 LEU A  42      12.663 -18.582  -5.696  1.00 98.79           H  
ATOM    669  HB3 LEU A  42      14.403 -18.718  -5.655  1.00 98.79           H  
ATOM    670  O   LEU A  42      12.029 -22.034  -4.406  1.00 98.79           O  
ATOM    671  CG  LEU A  42      13.418 -20.193  -6.904  1.00 98.79           C  
ATOM    672  HG  LEU A  42      12.731 -21.026  -6.755  1.00 98.79           H  
ATOM    673  CD1 LEU A  42      12.911 -19.379  -8.091  1.00 98.79           C  
ATOM    674 HD11 LEU A  42      12.850 -20.005  -8.981  1.00 98.79           H  
ATOM    675 HD12 LEU A  42      13.577 -18.535  -8.271  1.00 98.79           H  
ATOM    676 HD13 LEU A  42      11.915 -18.995  -7.870  1.00 98.79           H  
ATOM    677  CD2 LEU A  42      14.794 -20.734  -7.295  1.00 98.79           C  
ATOM    678 HD21 LEU A  42      14.704 -21.346  -8.193  1.00 98.79           H  
ATOM    679 HD22 LEU A  42      15.200 -21.341  -6.486  1.00 98.79           H  
ATOM    680 HD23 LEU A  42      15.474 -19.905  -7.492  1.00 98.79           H  
ATOM    681  N   VAL A  43      10.981 -20.100  -3.899  1.00 98.94           N  
ATOM    682  H   VAL A  43      11.113 -19.114  -3.730  1.00 98.94           H  
ATOM    683  CA  VAL A  43       9.602 -20.555  -4.013  1.00 98.94           C  
ATOM    684  HA  VAL A  43       9.597 -21.554  -4.449  1.00 98.94           H  
ATOM    685  C   VAL A  43       8.874 -19.629  -4.980  1.00 98.94           C  
ATOM    686  CB  VAL A  43       8.947 -20.659  -2.625  1.00 98.94           C  
ATOM    687  HB  VAL A  43       9.548 -21.355  -2.040  1.00 98.94           H  
ATOM    688  O   VAL A  43       9.155 -18.431  -5.030  1.00 98.94           O  
ATOM    689  CG1 VAL A  43       8.927 -19.333  -1.860  1.00 98.94           C  
ATOM    690 HG11 VAL A  43       9.945 -18.986  -1.681  1.00 98.94           H  
ATOM    691 HG12 VAL A  43       8.442 -19.477  -0.895  1.00 98.94           H  
ATOM    692 HG13 VAL A  43       8.384 -18.573  -2.422  1.00 98.94           H  
ATOM    693  CG2 VAL A  43       7.545 -21.270  -2.688  1.00 98.94           C  
ATOM    694 HG21 VAL A  43       7.590 -22.266  -3.129  1.00 98.94           H  
ATOM    695 HG22 VAL A  43       6.881 -20.650  -3.292  1.00 98.94           H  
ATOM    696 HG23 VAL A  43       7.138 -21.358  -1.681  1.00 98.94           H  
ATOM    697  N   ILE A  44       7.963 -20.192  -5.770  1.00 98.95           N  
ATOM    698  H   ILE A  44       7.781 -21.179  -5.655  1.00 98.95           H  
ATOM    699  CA  ILE A  44       7.153 -19.477  -6.757  1.00 98.95           C  
ATOM    700  HA  ILE A  44       7.251 -18.409  -6.562  1.00 98.95           H  
ATOM    701  C   ILE A  44       5.675 -19.830  -6.602  1.00 98.95           C  
ATOM    702  CB  ILE A  44       7.643 -19.730  -8.202  1.00 98.95           C  
ATOM    703  HB  ILE A  44       7.128 -19.018  -8.846  1.00 98.95           H  
ATOM    704  O   ILE A  44       5.348 -20.948  -6.187  1.00 98.95           O  
ATOM    705  CG1 ILE A  44       7.320 -21.154  -8.714  1.00 98.95           C  
ATOM    706 HG12 ILE A  44       7.806 -21.892  -8.076  1.00 98.95           H  
ATOM    707 HG13 ILE A  44       6.244 -21.321  -8.661  1.00 98.95           H  
ATOM    708  CG2 ILE A  44       9.150 -19.452  -8.310  1.00 98.95           C  
ATOM    709 HG21 ILE A  44       9.388 -18.526  -7.787  1.00 98.95           H  
ATOM    710 HG22 ILE A  44       9.719 -20.262  -7.853  1.00 98.95           H  
ATOM    711 HG23 ILE A  44       9.433 -19.355  -9.358  1.00 98.95           H  
ATOM    712  CD1 ILE A  44       7.732 -21.402 -10.169  1.00 98.95           C  
ATOM    713 HD11 ILE A  44       8.815 -21.353 -10.279  1.00 98.95           H  
ATOM    714 HD12 ILE A  44       7.267 -20.657 -10.815  1.00 98.95           H  
ATOM    715 HD13 ILE A  44       7.393 -22.393 -10.471  1.00 98.95           H  
ATOM    716  N   HIS A  45       4.792 -18.921  -7.012  1.00 98.70           N  
ATOM    717  H   HIS A  45       5.134 -18.018  -7.308  1.00 98.70           H  
ATOM    718  CA  HIS A  45       3.380 -19.213  -7.241  1.00 98.70           C  
ATOM    719  HA  HIS A  45       3.287 -20.298  -7.283  1.00 98.70           H  
ATOM    720  C   HIS A  45       2.897 -18.684  -8.591  1.00 98.70           C  
ATOM    721  CB  HIS A  45       2.483 -18.728  -6.091  1.00 98.70           C  
ATOM    722  HB2 HIS A  45       2.889 -19.096  -5.149  1.00 98.70           H  
ATOM    723  HB3 HIS A  45       1.494 -19.172  -6.205  1.00 98.70           H  
ATOM    724  O   HIS A  45       3.447 -17.732  -9.142  1.00 98.70           O  
ATOM    725  CG  HIS A  45       2.304 -17.233  -6.008  1.00 98.70           C  
ATOM    726  CD2 HIS A  45       2.759 -16.433  -4.998  1.00 98.70           C  
ATOM    727  HD2 HIS A  45       3.296 -16.757  -4.118  1.00 98.70           H  
ATOM    728  ND1 HIS A  45       1.579 -16.419  -6.859  1.00 98.70           N  
ATOM    729  HD1 HIS A  45       1.108 -16.650  -7.722  1.00 98.70           H  
ATOM    730  CE1 HIS A  45       1.632 -15.169  -6.378  1.00 98.70           C  
ATOM    731  HE1 HIS A  45       1.172 -14.301  -6.827  1.00 98.70           H  
ATOM    732  NE2 HIS A  45       2.330 -15.137  -5.244  1.00 98.70           N  
ATOM    733  N   GLY A  46       1.841 -19.313  -9.103  1.00 96.95           N  
ATOM    734  H   GLY A  46       1.475 -20.092  -8.574  1.00 96.95           H  
ATOM    735  CA  GLY A  46       1.130 -18.929 -10.323  1.00 96.95           C  
ATOM    736  HA2 GLY A  46       1.165 -19.755 -11.033  1.00 96.95           H  
ATOM    737  HA3 GLY A  46       1.613 -18.064 -10.779  1.00 96.95           H  
ATOM    738  C   GLY A  46      -0.337 -18.569 -10.087  1.00 96.95           C  
ATOM    739  O   GLY A  46      -1.107 -18.550 -11.040  1.00 96.95           O  
ATOM    740  N   GLY A  47      -0.730 -18.348  -8.831  1.00 94.20           N  
ATOM    741  H   GLY A  47      -0.055 -18.448  -8.087  1.00 94.20           H  
ATOM    742  CA  GLY A  47      -2.102 -18.024  -8.459  1.00 94.20           C  
ATOM    743  HA2 GLY A  47      -2.120 -17.060  -7.950  1.00 94.20           H  
ATOM    744  HA3 GLY A  47      -2.708 -17.937  -9.361  1.00 94.20           H  
ATOM    745  C   GLY A  47      -2.767 -19.076  -7.574  1.00 94.20           C  
ATOM    746  O   GLY A  47      -2.294 -20.212  -7.476  1.00 94.20           O  
ATOM    747  N   ALA A  48      -3.871 -18.686  -6.943  1.00 94.54           N  
ATOM    748  H   ALA A  48      -4.239 -17.780  -7.195  1.00 94.54           H  
ATOM    749  CA  ALA A  48      -4.702 -19.503  -6.064  1.00 94.54           C  
ATOM    750  HA  ALA A  48      -4.443 -20.554  -6.198  1.00 94.54           H  
ATOM    751  C   ALA A  48      -6.194 -19.356  -6.411  1.00 94.54           C  
ATOM    752  CB  ALA A  48      -4.409 -19.115  -4.609  1.00 94.54           C  
ATOM    753  HB1 ALA A  48      -4.746 -18.096  -4.419  1.00 94.54           H  
ATOM    754  HB2 ALA A  48      -4.926 -19.798  -3.934  1.00 94.54           H  
ATOM    755  HB3 ALA A  48      -3.340 -19.182  -4.409  1.00 94.54           H  
ATOM    756  O   ALA A  48      -6.612 -18.389  -7.053  1.00 94.54           O  
ATOM    757  N   GLY A  49      -7.026 -20.307  -5.989  1.00 92.06           N  
ATOM    758  H   GLY A  49      -6.658 -21.088  -5.465  1.00 92.06           H  
ATOM    759  CA  GLY A  49      -8.466 -20.246  -6.240  1.00 92.06           C  
ATOM    760  HA2 GLY A  49      -8.947 -19.659  -5.457  1.00 92.06           H  
ATOM    761  HA3 GLY A  49      -8.643 -19.751  -7.195  1.00 92.06           H  
ATOM    762  C   GLY A  49      -9.135 -21.612  -6.300  1.00 92.06           C  
ATOM    763  O   GLY A  49      -8.653 -22.584  -5.723  1.00 92.06           O  
ATOM    764  N   THR A  50     -10.250 -21.685  -7.027  1.00 84.75           N  
ATOM    765  H   THR A  50     -10.552 -20.875  -7.550  1.00 84.75           H  
ATOM    766  CA  THR A  50     -11.000 -22.924  -7.272  1.00 84.75           C  
ATOM    767  HA  THR A  50     -10.982 -23.523  -6.361  1.00 84.75           H  
ATOM    768  C   THR A  50     -10.305 -23.748  -8.352  1.00 84.75           C  
ATOM    769  CB  THR A  50     -12.471 -22.618  -7.584  1.00 84.75           C  
ATOM    770  HB  THR A  50     -12.535 -21.966  -8.454  1.00 84.75           H  
ATOM    771  O   THR A  50     -10.776 -23.886  -9.480  1.00 84.75           O  
ATOM    772  CG2 THR A  50     -13.356 -23.849  -7.809  1.00 84.75           C  
ATOM    773 HG21 THR A  50     -14.396 -23.534  -7.893  1.00 84.75           H  
ATOM    774 HG22 THR A  50     -13.262 -24.540  -6.972  1.00 84.75           H  
ATOM    775 HG23 THR A  50     -13.062 -24.369  -8.721  1.00 84.75           H  
ATOM    776  OG1 THR A  50     -13.027 -21.961  -6.468  1.00 84.75           O  
ATOM    777  HG1 THR A  50     -12.975 -22.599  -5.753  1.00 84.75           H  
ATOM    778  N   ILE A  51      -9.134 -24.272  -8.000  1.00 86.50           N  
ATOM    779  H   ILE A  51      -8.809 -24.090  -7.061  1.00 86.50           H  
ATOM    780  CA  ILE A  51      -8.308 -25.116  -8.856  1.00 86.50           C  
ATOM    781  HA  ILE A  51      -8.656 -25.046  -9.887  1.00 86.50           H  
ATOM    782  C   ILE A  51      -8.487 -26.553  -8.384  1.00 86.50           C  
ATOM    783  CB  ILE A  51      -6.834 -24.660  -8.826  1.00 86.50           C  
ATOM    784  HB  ILE A  51      -6.456 -24.779  -7.810  1.00 86.50           H  
ATOM    785  O   ILE A  51      -7.833 -26.995  -7.442  1.00 86.50           O  
ATOM    786  CG1 ILE A  51      -6.665 -23.178  -9.237  1.00 86.50           C  
ATOM    787 HG12 ILE A  51      -6.711 -23.089 -10.323  1.00 86.50           H  
ATOM    788 HG13 ILE A  51      -7.465 -22.564  -8.821  1.00 86.50           H  
ATOM    789  CG2 ILE A  51      -6.015 -25.554  -9.778  1.00 86.50           C  
ATOM    790 HG21 ILE A  51      -6.420 -25.495 -10.788  1.00 86.50           H  
ATOM    791 HG22 ILE A  51      -4.974 -25.231  -9.799  1.00 86.50           H  
ATOM    792 HG23 ILE A  51      -6.038 -26.591  -9.442  1.00 86.50           H  
ATOM    793  CD1 ILE A  51      -5.347 -22.585  -8.729  1.00 86.50           C  
ATOM    794 HD11 ILE A  51      -5.372 -22.529  -7.641  1.00 86.50           H  
ATOM    795 HD12 ILE A  51      -4.496 -23.199  -9.027  1.00 86.50           H  
ATOM    796 HD13 ILE A  51      -5.223 -21.576  -9.121  1.00 86.50           H  
ATOM    797  N   THR A  52      -9.386 -27.280  -9.042  1.00 86.84           N  
ATOM    798  H   THR A  52      -9.898 -26.860  -9.804  1.00 86.84           H  
ATOM    799  CA  THR A  52      -9.699 -28.669  -8.699  1.00 86.84           C  
ATOM    800  HA  THR A  52      -9.076 -28.972  -7.858  1.00 86.84           H  
ATOM    801  C   THR A  52      -9.360 -29.601  -9.852  1.00 86.84           C  
ATOM    802  CB  THR A  52     -11.149 -28.857  -8.229  1.00 86.84           C  
ATOM    803  HB  THR A  52     -11.176 -29.786  -7.660  1.00 86.84           H  
ATOM    804  O   THR A  52      -9.325 -29.196 -11.020  1.00 86.84           O  
ATOM    805  CG2 THR A  52     -11.656 -27.755  -7.304  1.00 86.84           C  
ATOM    806 HG21 THR A  52     -12.629 -28.037  -6.903  1.00 86.84           H  
ATOM    807 HG22 THR A  52     -11.750 -26.812  -7.842  1.00 86.84           H  
ATOM    808 HG23 THR A  52     -10.959 -27.633  -6.475  1.00 86.84           H  
ATOM    809  OG1 THR A  52     -12.045 -28.975  -9.309  1.00 86.84           O  
ATOM    810  HG1 THR A  52     -12.369 -29.872  -9.202  1.00 86.84           H  
ATOM    811  N   LYS A  53      -9.092 -30.867  -9.533  1.00 87.82           N  
ATOM    812  H   LYS A  53      -9.211 -31.163  -8.574  1.00 87.82           H  
ATOM    813  CA  LYS A  53      -8.663 -31.851 -10.529  1.00 87.82           C  
ATOM    814  HA  LYS A  53      -7.826 -31.435 -11.089  1.00 87.82           H  
ATOM    815  C   LYS A  53      -9.759 -32.144 -11.556  1.00 87.82           C  
ATOM    816  CB  LYS A  53      -8.193 -33.107  -9.792  1.00 87.82           C  
ATOM    817  HB2 LYS A  53      -7.510 -32.810  -8.996  1.00 87.82           H  
ATOM    818  HB3 LYS A  53      -9.047 -33.618  -9.347  1.00 87.82           H  
ATOM    819  O   LYS A  53      -9.461 -32.418 -12.709  1.00 87.82           O  
ATOM    820  CG  LYS A  53      -7.453 -34.049 -10.745  1.00 87.82           C  
ATOM    821  HG2 LYS A  53      -8.139 -34.421 -11.505  1.00 87.82           H  
ATOM    822  HG3 LYS A  53      -6.643 -33.505 -11.231  1.00 87.82           H  
ATOM    823  CD  LYS A  53      -6.873 -35.232  -9.974  1.00 87.82           C  
ATOM    824  HD2 LYS A  53      -7.684 -35.793  -9.510  1.00 87.82           H  
ATOM    825  HD3 LYS A  53      -6.196 -34.862  -9.204  1.00 87.82           H  
ATOM    826  CE  LYS A  53      -6.112 -36.113 -10.963  1.00 87.82           C  
ATOM    827  HE2 LYS A  53      -6.802 -36.437 -11.743  1.00 87.82           H  
ATOM    828  HE3 LYS A  53      -5.343 -35.507 -11.442  1.00 87.82           H  
ATOM    829  NZ  LYS A  53      -5.509 -37.276 -10.278  1.00 87.82           N  
ATOM    830  HZ1 LYS A  53      -4.868 -36.952  -9.569  1.00 87.82           H  
ATOM    831  HZ2 LYS A  53      -5.009 -37.841 -10.950  1.00 87.82           H  
ATOM    832  HZ3 LYS A  53      -6.234 -37.828  -9.842  1.00 87.82           H  
ATOM    833  N   GLU A  54     -11.026 -32.027 -11.169  1.00 86.38           N  
ATOM    834  H   GLU A  54     -11.205 -31.777 -10.207  1.00 86.38           H  
ATOM    835  CA  GLU A  54     -12.186 -32.272 -12.034  1.00 86.38           C  
ATOM    836  HA  GLU A  54     -12.074 -33.247 -12.508  1.00 86.38           H  
ATOM    837  C   GLU A  54     -12.317 -31.237 -13.157  1.00 86.38           C  
ATOM    838  CB  GLU A  54     -13.495 -32.265 -11.220  1.00 86.38           C  
ATOM    839  HB2 GLU A  54     -13.711 -31.252 -10.883  1.00 86.38           H  
ATOM    840  HB3 GLU A  54     -14.302 -32.550 -11.896  1.00 86.38           H  
ATOM    841  O   GLU A  54     -12.957 -31.509 -14.173  1.00 86.38           O  
ATOM    842  CG  GLU A  54     -13.543 -33.231 -10.023  1.00 86.38           C  
ATOM    843  HG2 GLU A  54     -14.578 -33.301  -9.687  1.00 86.38           H  
ATOM    844  HG3 GLU A  54     -13.237 -34.221 -10.361  1.00 86.38           H  
ATOM    845  CD  GLU A  54     -12.677 -32.785  -8.837  1.00 86.38           C  
ATOM    846  OE1 GLU A  54     -12.256 -33.669  -8.067  1.00 86.38           O  
ATOM    847  OE2 GLU A  54     -12.365 -31.571  -8.765  1.00 86.38           O  
ATOM    848  N   LYS A  55     -11.727 -30.050 -12.979  1.00 82.37           N  
ATOM    849  H   LYS A  55     -11.223 -29.899 -12.117  1.00 82.37           H  
ATOM    850  CA  LYS A  55     -11.752 -28.959 -13.962  1.00 82.37           C  
ATOM    851  HA  LYS A  55     -12.533 -29.152 -14.698  1.00 82.37           H  
ATOM    852  C   LYS A  55     -10.456 -28.834 -14.761  1.00 82.37           C  
ATOM    853  CB  LYS A  55     -12.082 -27.651 -13.248  1.00 82.37           C  
ATOM    854  HB2 LYS A  55     -11.285 -27.414 -12.543  1.00 82.37           H  
ATOM    855  HB3 LYS A  55     -12.121 -26.862 -13.998  1.00 82.37           H  
ATOM    856  O   LYS A  55     -10.374 -28.017 -15.676  1.00 82.37           O  
ATOM    857  CG  LYS A  55     -13.425 -27.712 -12.501  1.00 82.37           C  
ATOM    858  HG2 LYS A  55     -14.209 -28.085 -13.160  1.00 82.37           H  
ATOM    859  HG3 LYS A  55     -13.345 -28.350 -11.621  1.00 82.37           H  
ATOM    860  CD  LYS A  55     -13.742 -26.288 -12.083  1.00 82.37           C  
ATOM    861  HD2 LYS A  55     -12.881 -25.880 -11.554  1.00 82.37           H  
ATOM    862  HD3 LYS A  55     -13.898 -25.735 -13.009  1.00 82.37           H  
ATOM    863  CE  LYS A  55     -14.985 -26.102 -11.225  1.00 82.37           C  
ATOM    864  HE2 LYS A  55     -14.917 -26.745 -10.348  1.00 82.37           H  
ATOM    865  HE3 LYS A  55     -15.859 -26.383 -11.813  1.00 82.37           H  
ATOM    866  NZ  LYS A  55     -15.042 -24.676 -10.831  1.00 82.37           N  
ATOM    867  HZ1 LYS A  55     -15.950 -24.388 -10.495  1.00 82.37           H  
ATOM    868  HZ2 LYS A  55     -14.745 -24.112 -11.614  1.00 82.37           H  
ATOM    869  HZ3 LYS A  55     -14.337 -24.488 -10.133  1.00 82.37           H  
ATOM    870  N   MET A  56      -9.452 -29.641 -14.429  1.00 87.57           N  
ATOM    871  H   MET A  56      -9.614 -30.343 -13.721  1.00 87.57           H  
ATOM    872  CA  MET A  56      -8.149 -29.632 -15.077  1.00 87.57           C  
ATOM    873  HA  MET A  56      -8.029 -28.691 -15.615  1.00 87.57           H  
ATOM    874  C   MET A  56      -8.053 -30.783 -16.073  1.00 87.57           C  
ATOM    875  CB  MET A  56      -7.054 -29.729 -14.008  1.00 87.57           C  
ATOM    876  HB2 MET A  56      -6.948 -30.765 -13.687  1.00 87.57           H  
ATOM    877  HB3 MET A  56      -7.343 -29.151 -13.130  1.00 87.57           H  
ATOM    878  O   MET A  56      -8.189 -31.946 -15.696  1.00 87.57           O  
ATOM    879  CG  MET A  56      -5.707 -29.227 -14.538  1.00 87.57           C  
ATOM    880  HG2 MET A  56      -4.948 -29.409 -13.777  1.00 87.57           H  
ATOM    881  HG3 MET A  56      -5.448 -29.816 -15.418  1.00 87.57           H  
ATOM    882  SD  MET A  56      -5.641 -27.474 -15.000  1.00 87.57           S  
ATOM    883  CE  MET A  56      -5.837 -26.727 -13.363  1.00 87.57           C  
ATOM    884  HE1 MET A  56      -4.887 -26.747 -12.829  1.00 87.57           H  
ATOM    885  HE2 MET A  56      -6.178 -25.699 -13.490  1.00 87.57           H  
ATOM    886  HE3 MET A  56      -6.592 -27.250 -12.776  1.00 87.57           H  
ATOM    887  N   THR A  57      -7.782 -30.485 -17.344  1.00 90.67           N  
ATOM    888  H   THR A  57      -7.646 -29.522 -17.616  1.00 90.67           H  
ATOM    889  CA  THR A  57      -7.394 -31.547 -18.284  1.00 90.67           C  
ATOM    890  HA  THR A  57      -8.008 -32.423 -18.071  1.00 90.67           H  
ATOM    891  C   THR A  57      -5.945 -31.951 -18.034  1.00 90.67           C  
ATOM    892  CB  THR A  57      -7.641 -31.208 -19.763  1.00 90.67           C  
ATOM    893  HB  THR A  57      -7.721 -32.157 -20.293  1.00 90.67           H  
ATOM    894  O   THR A  57      -5.148 -31.153 -17.533  1.00 90.67           O  
ATOM    895  CG2 THR A  57      -8.942 -30.441 -20.003  1.00 90.67           C  
ATOM    896 HG21 THR A  57      -8.859 -29.427 -19.614  1.00 90.67           H  
ATOM    897 HG22 THR A  57      -9.768 -30.955 -19.511  1.00 90.67           H  
ATOM    898 HG23 THR A  57      -9.136 -30.396 -21.075  1.00 90.67           H  
ATOM    899  OG1 THR A  57      -6.581 -30.489 -20.349  1.00 90.67           O  
ATOM    900  HG1 THR A  57      -6.259 -31.086 -21.029  1.00 90.67           H  
ATOM    901  N   GLU A  58      -5.574 -33.176 -18.405  1.00 93.74           N  
ATOM    902  H   GLU A  58      -6.240 -33.796 -18.843  1.00 93.74           H  
ATOM    903  CA  GLU A  58      -4.192 -33.643 -18.253  1.00 93.74           C  
ATOM    904  HA  GLU A  58      -3.907 -33.582 -17.203  1.00 93.74           H  
ATOM    905  C   GLU A  58      -3.207 -32.763 -19.037  1.00 93.74           C  
ATOM    906  CB  GLU A  58      -4.066 -35.104 -18.710  1.00 93.74           C  
ATOM    907  HB2 GLU A  58      -3.011 -35.375 -18.680  1.00 93.74           H  
ATOM    908  HB3 GLU A  58      -4.420 -35.195 -19.737  1.00 93.74           H  
ATOM    909  O   GLU A  58      -2.113 -32.478 -18.553  1.00 93.74           O  
ATOM    910  CG  GLU A  58      -4.845 -36.072 -17.805  1.00 93.74           C  
ATOM    911  HG2 GLU A  58      -5.912 -35.877 -17.912  1.00 93.74           H  
ATOM    912  HG3 GLU A  58      -4.569 -35.871 -16.769  1.00 93.74           H  
ATOM    913  CD  GLU A  58      -4.569 -37.556 -18.112  1.00 93.74           C  
ATOM    914  OE1 GLU A  58      -4.962 -38.394 -17.267  1.00 93.74           O  
ATOM    915  OE2 GLU A  58      -3.961 -37.859 -19.163  1.00 93.74           O  
ATOM    916  N   GLU A  59      -3.609 -32.264 -20.209  1.00 94.31           N  
ATOM    917  H   GLU A  59      -4.518 -32.530 -20.563  1.00 94.31           H  
ATOM    918  CA  GLU A  59      -2.788 -31.370 -21.028  1.00 94.31           C  
ATOM    919  HA  GLU A  59      -1.803 -31.820 -21.148  1.00 94.31           H  
ATOM    920  C   GLU A  59      -2.592 -30.007 -20.361  1.00 94.31           C  
ATOM    921  CB  GLU A  59      -3.395 -31.156 -22.426  1.00 94.31           C  
ATOM    922  HB2 GLU A  59      -4.290 -30.537 -22.358  1.00 94.31           H  
ATOM    923  HB3 GLU A  59      -2.667 -30.589 -23.006  1.00 94.31           H  
ATOM    924  O   GLU A  59      -1.480 -29.474 -20.367  1.00 94.31           O  
ATOM    925  CG  GLU A  59      -3.705 -32.442 -23.209  1.00 94.31           C  
ATOM    926  HG2 GLU A  59      -2.871 -33.134 -23.095  1.00 94.31           H  
ATOM    927  HG3 GLU A  59      -3.771 -32.178 -24.264  1.00 94.31           H  
ATOM    928  CD  GLU A  59      -5.021 -33.130 -22.805  1.00 94.31           C  
ATOM    929  OE1 GLU A  59      -5.269 -34.230 -23.339  1.00 94.31           O  
ATOM    930  OE2 GLU A  59      -5.778 -32.544 -21.986  1.00 94.31           O  
ATOM    931  N   MET A  60      -3.647 -29.441 -19.763  1.00 91.88           N  
ATOM    932  H   MET A  60      -4.524 -29.942 -19.750  1.00 91.88           H  
ATOM    933  CA  MET A  60      -3.535 -28.187 -19.016  1.00 91.88           C  
ATOM    934  HA  MET A  60      -3.041 -27.445 -19.644  1.00 91.88           H  
ATOM    935  C   MET A  60      -2.662 -28.363 -17.775  1.00 91.88           C  
ATOM    936  CB  MET A  60      -4.914 -27.652 -18.615  1.00 91.88           C  
ATOM    937  HB2 MET A  60      -4.763 -26.893 -17.847  1.00 91.88           H  
ATOM    938  HB3 MET A  60      -5.524 -28.452 -18.194  1.00 91.88           H  
ATOM    939  O   MET A  60      -1.772 -27.545 -17.542  1.00 91.88           O  
ATOM    940  CG  MET A  60      -5.645 -27.005 -19.795  1.00 91.88           C  
ATOM    941  HG2 MET A  60      -5.836 -27.772 -20.545  1.00 91.88           H  
ATOM    942  HG3 MET A  60      -4.989 -26.256 -20.239  1.00 91.88           H  
ATOM    943  SD  MET A  60      -7.225 -26.202 -19.388  1.00 91.88           S  
ATOM    944  CE  MET A  60      -6.717 -25.005 -18.121  1.00 91.88           C  
ATOM    945  HE1 MET A  60      -7.560 -24.358 -17.880  1.00 91.88           H  
ATOM    946  HE2 MET A  60      -5.883 -24.407 -18.489  1.00 91.88           H  
ATOM    947  HE3 MET A  60      -6.419 -25.533 -17.215  1.00 91.88           H  
ATOM    948  N   GLU A  61      -2.865 -29.438 -17.006  1.00 93.98           N  
ATOM    949  H   GLU A  61      -3.602 -30.083 -17.251  1.00 93.98           H  
ATOM    950  CA  GLU A  61      -2.040 -29.724 -15.832  1.00 93.98           C  
ATOM    951  HA  GLU A  61      -2.121 -28.876 -15.151  1.00 93.98           H  
ATOM    952  C   GLU A  61      -0.563 -29.867 -16.221  1.00 93.98           C  
ATOM    953  CB  GLU A  61      -2.528 -30.991 -15.099  1.00 93.98           C  
ATOM    954  HB2 GLU A  61      -2.299 -31.880 -15.686  1.00 93.98           H  
ATOM    955  HB3 GLU A  61      -3.607 -30.940 -14.948  1.00 93.98           H  
ATOM    956  O   GLU A  61       0.307 -29.268 -15.584  1.00 93.98           O  
ATOM    957  CG  GLU A  61      -1.831 -31.068 -13.733  1.00 93.98           C  
ATOM    958  HG2 GLU A  61      -0.756 -31.150 -13.890  1.00 93.98           H  
ATOM    959  HG3 GLU A  61      -2.019 -30.130 -13.211  1.00 93.98           H  
ATOM    960  CD  GLU A  61      -2.273 -32.213 -12.812  1.00 93.98           C  
ATOM    961  OE1 GLU A  61      -1.384 -32.700 -12.064  1.00 93.98           O  
ATOM    962  OE2 GLU A  61      -3.482 -32.511 -12.715  1.00 93.98           O  
ATOM    963  N   ALA A  62      -0.276 -30.614 -17.292  1.00 96.57           N  
ATOM    964  H   ALA A  62      -1.028 -31.093 -17.766  1.00 96.57           H  
ATOM    965  CA  ALA A  62       1.075 -30.781 -17.811  1.00 96.57           C  
ATOM    966  HA  ALA A  62       1.699 -31.200 -17.022  1.00 96.57           H  
ATOM    967  C   ALA A  62       1.697 -29.438 -18.225  1.00 96.57           C  
ATOM    968  CB  ALA A  62       1.041 -31.778 -18.974  1.00 96.57           C  
ATOM    969  HB1 ALA A  62       2.049 -31.926 -19.361  1.00 96.57           H  
ATOM    970  HB2 ALA A  62       0.646 -32.734 -18.630  1.00 96.57           H  
ATOM    971  HB3 ALA A  62       0.405 -31.400 -19.774  1.00 96.57           H  
ATOM    972  O   ALA A  62       2.829 -29.157 -17.832  1.00 96.57           O  
ATOM    973  N   ALA A  63       0.950 -28.578 -18.927  1.00 96.32           N  
ATOM    974  H   ALA A  63       0.032 -28.872 -19.229  1.00 96.32           H  
ATOM    975  CA  ALA A  63       1.424 -27.258 -19.340  1.00 96.32           C  
ATOM    976  HA  ALA A  63       2.338 -27.386 -19.920  1.00 96.32           H  
ATOM    977  C   ALA A  63       1.761 -26.356 -18.138  1.00 96.32           C  
ATOM    978  CB  ALA A  63       0.362 -26.620 -20.244  1.00 96.32           C  
ATOM    979  HB1 ALA A  63       0.161 -27.275 -21.091  1.00 96.32           H  
ATOM    980  HB2 ALA A  63      -0.562 -26.462 -19.688  1.00 96.32           H  
ATOM    981  HB3 ALA A  63       0.727 -25.662 -20.617  1.00 96.32           H  
ATOM    982  O   ALA A  63       2.817 -25.718 -18.114  1.00 96.32           O  
ATOM    983  N   TYR A  64       0.911 -26.337 -17.104  1.00 95.48           N  
ATOM    984  H   TYR A  64       0.051 -26.861 -17.180  1.00 95.48           H  
ATOM    985  CA  TYR A  64       1.191 -25.601 -15.867  1.00 95.48           C  
ATOM    986  HA  TYR A  64       1.419 -24.565 -16.118  1.00 95.48           H  
ATOM    987  C   TYR A  64       2.418 -26.159 -15.137  1.00 95.48           C  
ATOM    988  CB  TYR A  64      -0.038 -25.615 -14.948  1.00 95.48           C  
ATOM    989  HB2 TYR A  64       0.294 -25.479 -13.919  1.00 95.48           H  
ATOM    990  HB3 TYR A  64      -0.527 -26.589 -14.997  1.00 95.48           H  
ATOM    991  O   TYR A  64       3.288 -25.393 -14.716  1.00 95.48           O  
ATOM    992  CG  TYR A  64      -1.042 -24.515 -15.237  1.00 95.48           C  
ATOM    993  CD1 TYR A  64      -0.752 -23.195 -14.843  1.00 95.48           C  
ATOM    994  HD1 TYR A  64       0.189 -22.970 -14.364  1.00 95.48           H  
ATOM    995  CD2 TYR A  64      -2.289 -24.808 -15.821  1.00 95.48           C  
ATOM    996  HD2 TYR A  64      -2.545 -25.826 -16.074  1.00 95.48           H  
ATOM    997  CE1 TYR A  64      -1.717 -22.180 -14.994  1.00 95.48           C  
ATOM    998  HE1 TYR A  64      -1.527 -21.184 -14.624  1.00 95.48           H  
ATOM    999  CE2 TYR A  64      -3.238 -23.786 -16.020  1.00 95.48           C  
ATOM   1000  HE2 TYR A  64      -4.211 -24.023 -16.425  1.00 95.48           H  
ATOM   1001  OH  TYR A  64      -3.919 -21.503 -15.659  1.00 95.48           O  
ATOM   1002  HH  TYR A  64      -3.746 -20.846 -14.982  1.00 95.48           H  
ATOM   1003  CZ  TYR A  64      -2.965 -22.473 -15.580  1.00 95.48           C  
ATOM   1004  N   ARG A  65       2.530 -27.488 -15.010  1.00 97.40           N  
ATOM   1005  H   ARG A  65       1.791 -28.064 -15.386  1.00 97.40           H  
ATOM   1006  CA  ARG A  65       3.689 -28.131 -14.373  1.00 97.40           C  
ATOM   1007  HA  ARG A  65       3.818 -27.706 -13.377  1.00 97.40           H  
ATOM   1008  C   ARG A  65       4.984 -27.845 -15.118  1.00 97.40           C  
ATOM   1009  CB  ARG A  65       3.474 -29.645 -14.260  1.00 97.40           C  
ATOM   1010  HB2 ARG A  65       3.141 -30.042 -15.219  1.00 97.40           H  
ATOM   1011  HB3 ARG A  65       4.422 -30.117 -14.004  1.00 97.40           H  
ATOM   1012  O   ARG A  65       5.989 -27.552 -14.472  1.00 97.40           O  
ATOM   1013  CG  ARG A  65       2.454 -29.989 -13.172  1.00 97.40           C  
ATOM   1014  HG2 ARG A  65       2.798 -29.583 -12.221  1.00 97.40           H  
ATOM   1015  HG3 ARG A  65       1.487 -29.545 -13.408  1.00 97.40           H  
ATOM   1016  CD  ARG A  65       2.297 -31.508 -13.060  1.00 97.40           C  
ATOM   1017  HD2 ARG A  65       1.956 -31.892 -14.021  1.00 97.40           H  
ATOM   1018  HD3 ARG A  65       3.260 -31.965 -12.833  1.00 97.40           H  
ATOM   1019  NE  ARG A  65       1.308 -31.873 -12.034  1.00 97.40           N  
ATOM   1020  HE  ARG A  65       0.404 -32.189 -12.355  1.00 97.40           H  
ATOM   1021  NH1 ARG A  65       2.525 -31.423 -10.136  1.00 97.40           N  
ATOM   1022 HH11 ARG A  65       3.308 -31.178 -10.726  1.00 97.40           H  
ATOM   1023 HH12 ARG A  65       2.621 -31.383  -9.132  1.00 97.40           H  
ATOM   1024  NH2 ARG A  65       0.395 -32.169 -10.018  1.00 97.40           N  
ATOM   1025 HH21 ARG A  65      -0.418 -32.447 -10.550  1.00 97.40           H  
ATOM   1026 HH22 ARG A  65       0.405 -32.207  -9.009  1.00 97.40           H  
ATOM   1027  CZ  ARG A  65       1.424 -31.815 -10.726  1.00 97.40           C  
ATOM   1028  N   GLU A  66       4.969 -27.897 -16.445  1.00 98.28           N  
ATOM   1029  H   GLU A  66       4.118 -28.186 -16.907  1.00 98.28           H  
ATOM   1030  CA  GLU A  66       6.124 -27.583 -17.282  1.00 98.28           C  
ATOM   1031  HA  GLU A  66       6.967 -28.201 -16.972  1.00 98.28           H  
ATOM   1032  C   GLU A  66       6.540 -26.116 -17.126  1.00 98.28           C  
ATOM   1033  CB  GLU A  66       5.801 -27.917 -18.746  1.00 98.28           C  
ATOM   1034  HB2 GLU A  66       4.996 -27.272 -19.095  1.00 98.28           H  
ATOM   1035  HB3 GLU A  66       5.476 -28.956 -18.805  1.00 98.28           H  
ATOM   1036  O   GLU A  66       7.716 -25.831 -16.887  1.00 98.28           O  
ATOM   1037  CG  GLU A  66       7.037 -27.733 -19.640  1.00 98.28           C  
ATOM   1038  HG2 GLU A  66       7.820 -28.409 -19.297  1.00 98.28           H  
ATOM   1039  HG3 GLU A  66       7.407 -26.713 -19.532  1.00 98.28           H  
ATOM   1040  CD  GLU A  66       6.768 -27.985 -21.130  1.00 98.28           C  
ATOM   1041  OE1 GLU A  66       7.686 -27.658 -21.918  1.00 98.28           O  
ATOM   1042  OE2 GLU A  66       5.675 -28.483 -21.473  1.00 98.28           O  
ATOM   1043  N   ALA A  67       5.583 -25.183 -17.180  1.00 97.85           N  
ATOM   1044  H   ALA A  67       4.640 -25.467 -17.403  1.00 97.85           H  
ATOM   1045  CA  ALA A  67       5.858 -23.757 -17.029  1.00 97.85           C  
ATOM   1046  HA  ALA A  67       6.578 -23.466 -17.793  1.00 97.85           H  
ATOM   1047  C   ALA A  67       6.482 -23.434 -15.659  1.00 97.85           C  
ATOM   1048  CB  ALA A  67       4.562 -22.981 -17.278  1.00 97.85           C  
ATOM   1049  HB1 ALA A  67       3.806 -23.259 -16.543  1.00 97.85           H  
ATOM   1050  HB2 ALA A  67       4.756 -21.910 -17.213  1.00 97.85           H  
ATOM   1051  HB3 ALA A  67       4.189 -23.214 -18.275  1.00 97.85           H  
ATOM   1052  O   ALA A  67       7.522 -22.770 -15.599  1.00 97.85           O  
ATOM   1053  N   LEU A  68       5.905 -23.965 -14.573  1.00 98.61           N  
ATOM   1054  H   LEU A  68       5.056 -24.497 -14.703  1.00 98.61           H  
ATOM   1055  CA  LEU A  68       6.425 -23.800 -13.211  1.00 98.61           C  
ATOM   1056  HA  LEU A  68       6.555 -22.738 -13.006  1.00 98.61           H  
ATOM   1057  C   LEU A  68       7.799 -24.459 -13.047  1.00 98.61           C  
ATOM   1058  CB  LEU A  68       5.426 -24.395 -12.201  1.00 98.61           C  
ATOM   1059  HB2 LEU A  68       5.223 -25.425 -12.493  1.00 98.61           H  
ATOM   1060  HB3 LEU A  68       5.890 -24.415 -11.215  1.00 98.61           H  
ATOM   1061  O   LEU A  68       8.715 -23.847 -12.503  1.00 98.61           O  
ATOM   1062  CG  LEU A  68       4.092 -23.634 -12.094  1.00 98.61           C  
ATOM   1063  HG  LEU A  68       3.679 -23.470 -13.090  1.00 98.61           H  
ATOM   1064  CD1 LEU A  68       3.094 -24.469 -11.294  1.00 98.61           C  
ATOM   1065 HD11 LEU A  68       2.998 -25.457 -11.744  1.00 98.61           H  
ATOM   1066 HD12 LEU A  68       3.414 -24.556 -10.256  1.00 98.61           H  
ATOM   1067 HD13 LEU A  68       2.115 -23.991 -11.341  1.00 98.61           H  
ATOM   1068  CD2 LEU A  68       4.244 -22.274 -11.410  1.00 98.61           C  
ATOM   1069 HD21 LEU A  68       4.888 -21.623 -12.002  1.00 98.61           H  
ATOM   1070 HD22 LEU A  68       4.666 -22.394 -10.413  1.00 98.61           H  
ATOM   1071 HD23 LEU A  68       3.268 -21.795 -11.328  1.00 98.61           H  
ATOM   1072  N   THR A  69       7.984 -25.676 -13.565  1.00 98.74           N  
ATOM   1073  H   THR A  69       7.205 -26.130 -14.020  1.00 98.74           H  
ATOM   1074  CA  THR A  69       9.275 -26.380 -13.496  1.00 98.74           C  
ATOM   1075  HA  THR A  69       9.585 -26.440 -12.452  1.00 98.74           H  
ATOM   1076  C   THR A  69      10.358 -25.613 -14.253  1.00 98.74           C  
ATOM   1077  CB  THR A  69       9.166 -27.812 -14.038  1.00 98.74           C  
ATOM   1078  HB  THR A  69       8.873 -27.789 -15.088  1.00 98.74           H  
ATOM   1079  O   THR A  69      11.460 -25.433 -13.740  1.00 98.74           O  
ATOM   1080  CG2 THR A  69      10.472 -28.594 -13.901  1.00 98.74           C  
ATOM   1081 HG21 THR A  69      10.810 -28.580 -12.865  1.00 98.74           H  
ATOM   1082 HG22 THR A  69      10.307 -29.626 -14.210  1.00 98.74           H  
ATOM   1083 HG23 THR A  69      11.240 -28.160 -14.541  1.00 98.74           H  
ATOM   1084  OG1 THR A  69       8.192 -28.521 -13.312  1.00 98.74           O  
ATOM   1085  HG1 THR A  69       7.343 -28.243 -13.663  1.00 98.74           H  
ATOM   1086  N   GLY A  70      10.049 -25.086 -15.440  1.00 98.78           N  
ATOM   1087  H   GLY A  70       9.136 -25.272 -15.830  1.00 98.78           H  
ATOM   1088  CA  GLY A  70      10.982 -24.260 -16.205  1.00 98.78           C  
ATOM   1089  HA2 GLY A  70      10.521 -24.009 -17.160  1.00 98.78           H  
ATOM   1090  HA3 GLY A  70      11.893 -24.828 -16.393  1.00 98.78           H  
ATOM   1091  C   GLY A  70      11.358 -22.960 -15.487  1.00 98.78           C  
ATOM   1092  O   GLY A  70      12.515 -22.545 -15.543  1.00 98.78           O  
ATOM   1093  N   ALA A  71      10.408 -22.332 -14.787  1.00 98.88           N  
ATOM   1094  H   ALA A  71       9.474 -22.717 -14.780  1.00 98.88           H  
ATOM   1095  CA  ALA A  71      10.660 -21.159 -13.949  1.00 98.88           C  
ATOM   1096  HA  ALA A  71      11.203 -20.409 -14.526  1.00 98.88           H  
ATOM   1097  C   ALA A  71      11.568 -21.483 -12.751  1.00 98.88           C  
ATOM   1098  CB  ALA A  71       9.303 -20.567 -13.549  1.00 98.88           C  
ATOM   1099  HB1 ALA A  71       8.737 -21.283 -12.953  1.00 98.88           H  
ATOM   1100  HB2 ALA A  71       8.727 -20.319 -14.441  1.00 98.88           H  
ATOM   1101  HB3 ALA A  71       9.437 -19.656 -12.965  1.00 98.88           H  
ATOM   1102  O   ALA A  71      12.535 -20.762 -12.501  1.00 98.88           O  
ATOM   1103  N   LEU A  72      11.337 -22.614 -12.079  1.00 98.90           N  
ATOM   1104  H   LEU A  72      10.512 -23.148 -12.314  1.00 98.90           H  
ATOM   1105  CA  LEU A  72      12.200 -23.099 -10.998  1.00 98.90           C  
ATOM   1106  HA  LEU A  72      12.295 -22.317 -10.245  1.00 98.90           H  
ATOM   1107  C   LEU A  72      13.620 -23.407 -11.480  1.00 98.90           C  
ATOM   1108  CB  LEU A  72      11.579 -24.353 -10.363  1.00 98.90           C  
ATOM   1109  HB2 LEU A  72      11.360 -25.073 -11.152  1.00 98.90           H  
ATOM   1110  HB3 LEU A  72      12.313 -24.809  -9.699  1.00 98.90           H  
ATOM   1111  O   LEU A  72      14.580 -22.992 -10.835  1.00 98.90           O  
ATOM   1112  CG  LEU A  72      10.299 -24.089  -9.559  1.00 98.90           C  
ATOM   1113  HG  LEU A  72       9.571 -23.561 -10.175  1.00 98.90           H  
ATOM   1114  CD1 LEU A  72       9.695 -25.428  -9.146  1.00 98.90           C  
ATOM   1115 HD11 LEU A  72       9.466 -26.018 -10.034  1.00 98.90           H  
ATOM   1116 HD12 LEU A  72       8.767 -25.256  -8.602  1.00 98.90           H  
ATOM   1117 HD13 LEU A  72      10.388 -25.974  -8.507  1.00 98.90           H  
ATOM   1118  CD2 LEU A  72      10.580 -23.253  -8.311  1.00 98.90           C  
ATOM   1119 HD21 LEU A  72      10.909 -22.253  -8.592  1.00 98.90           H  
ATOM   1120 HD22 LEU A  72      11.350 -23.732  -7.707  1.00 98.90           H  
ATOM   1121 HD23 LEU A  72       9.667 -23.150  -7.724  1.00 98.90           H  
ATOM   1122  N   ILE A  73      13.774 -24.084 -12.622  1.00 98.74           N  
ATOM   1123  H   ILE A  73      12.945 -24.431 -13.083  1.00 98.74           H  
ATOM   1124  CA  ILE A  73      15.092 -24.401 -13.194  1.00 98.74           C  
ATOM   1125  HA  ILE A  73      15.678 -24.929 -12.443  1.00 98.74           H  
ATOM   1126  C   ILE A  73      15.859 -23.117 -13.528  1.00 98.74           C  
ATOM   1127  CB  ILE A  73      14.943 -25.323 -14.427  1.00 98.74           C  
ATOM   1128  HB  ILE A  73      14.186 -24.900 -15.087  1.00 98.74           H  
ATOM   1129  O   ILE A  73      17.039 -23.011 -13.193  1.00 98.74           O  
ATOM   1130  CG1 ILE A  73      14.489 -26.731 -13.978  1.00 98.74           C  
ATOM   1131 HG12 ILE A  73      13.657 -26.647 -13.279  1.00 98.74           H  
ATOM   1132 HG13 ILE A  73      15.305 -27.224 -13.448  1.00 98.74           H  
ATOM   1133  CG2 ILE A  73      16.267 -25.431 -15.213  1.00 98.74           C  
ATOM   1134 HG21 ILE A  73      16.155 -26.107 -16.061  1.00 98.74           H  
ATOM   1135 HG22 ILE A  73      17.056 -25.800 -14.558  1.00 98.74           H  
ATOM   1136 HG23 ILE A  73      16.556 -24.461 -15.617  1.00 98.74           H  
ATOM   1137  CD1 ILE A  73      14.031 -27.630 -15.134  1.00 98.74           C  
ATOM   1138 HD11 ILE A  73      13.630 -28.558 -14.726  1.00 98.74           H  
ATOM   1139 HD12 ILE A  73      14.866 -27.880 -15.788  1.00 98.74           H  
ATOM   1140 HD13 ILE A  73      13.252 -27.128 -15.708  1.00 98.74           H  
ATOM   1141  N   LEU A  74      15.201 -22.126 -14.141  1.00 98.84           N  
ATOM   1142  H   LEU A  74      14.234 -22.268 -14.393  1.00 98.84           H  
ATOM   1143  CA  LEU A  74      15.814 -20.823 -14.418  1.00 98.84           C  
ATOM   1144  HA  LEU A  74      16.687 -20.979 -15.052  1.00 98.84           H  
ATOM   1145  C   LEU A  74      16.297 -20.146 -13.126  1.00 98.84           C  
ATOM   1146  CB  LEU A  74      14.795 -19.943 -15.168  1.00 98.84           C  
ATOM   1147  HB2 LEU A  74      14.570 -20.409 -16.127  1.00 98.84           H  
ATOM   1148  HB3 LEU A  74      13.871 -19.909 -14.590  1.00 98.84           H  
ATOM   1149  O   LEU A  74      17.428 -19.652 -13.068  1.00 98.84           O  
ATOM   1150  CG  LEU A  74      15.262 -18.493 -15.403  1.00 98.84           C  
ATOM   1151  HG  LEU A  74      15.457 -18.006 -14.448  1.00 98.84           H  
ATOM   1152  CD1 LEU A  74      16.526 -18.427 -16.264  1.00 98.84           C  
ATOM   1153 HD11 LEU A  74      16.777 -17.384 -16.457  1.00 98.84           H  
ATOM   1154 HD12 LEU A  74      16.364 -18.943 -17.210  1.00 98.84           H  
ATOM   1155 HD13 LEU A  74      17.362 -18.884 -15.735  1.00 98.84           H  
ATOM   1156  CD2 LEU A  74      14.159 -17.708 -16.110  1.00 98.84           C  
ATOM   1157 HD21 LEU A  74      13.247 -17.730 -15.513  1.00 98.84           H  
ATOM   1158 HD22 LEU A  74      14.459 -16.665 -16.217  1.00 98.84           H  
ATOM   1159 HD23 LEU A  74      13.969 -18.126 -17.098  1.00 98.84           H  
ATOM   1160  N   GLY A  75      15.456 -20.151 -12.089  1.00 98.89           N  
ATOM   1161  H   GLY A  75      14.537 -20.552 -12.211  1.00 98.89           H  
ATOM   1162  CA  GLY A  75      15.794 -19.579 -10.790  1.00 98.89           C  
ATOM   1163  HA2 GLY A  75      16.035 -18.525 -10.926  1.00 98.89           H  
ATOM   1164  HA3 GLY A  75      14.931 -19.664 -10.129  1.00 98.89           H  
ATOM   1165  C   GLY A  75      16.980 -20.286 -10.135  1.00 98.89           C  
ATOM   1166  O   GLY A  75      17.961 -19.640  -9.771  1.00 98.89           O  
ATOM   1167  N   HIS A  76      16.944 -21.620 -10.067  1.00 98.44           N  
ATOM   1168  H   HIS A  76      16.118 -22.091 -10.408  1.00 98.44           H  
ATOM   1169  CA  HIS A  76      18.024 -22.435  -9.503  1.00 98.44           C  
ATOM   1170  HA  HIS A  76      18.170 -22.162  -8.458  1.00 98.44           H  
ATOM   1171  C   HIS A  76      19.350 -22.200 -10.217  1.00 98.44           C  
ATOM   1172  CB  HIS A  76      17.660 -23.922  -9.578  1.00 98.44           C  
ATOM   1173  HB2 HIS A  76      17.476 -24.207 -10.614  1.00 98.44           H  
ATOM   1174  HB3 HIS A  76      16.747 -24.099  -9.010  1.00 98.44           H  
ATOM   1175  O   HIS A  76      20.352 -21.921  -9.565  1.00 98.44           O  
ATOM   1176  CG  HIS A  76      18.751 -24.800  -9.018  1.00 98.44           C  
ATOM   1177  CD2 HIS A  76      18.923 -25.097  -7.702  1.00 98.44           C  
ATOM   1178  HD2 HIS A  76      18.291 -24.770  -6.891  1.00 98.44           H  
ATOM   1179  ND1 HIS A  76      19.788 -25.377  -9.751  1.00 98.44           N  
ATOM   1180  CE1 HIS A  76      20.547 -26.030  -8.855  1.00 98.44           C  
ATOM   1181  HE1 HIS A  76      21.423 -26.613  -9.099  1.00 98.44           H  
ATOM   1182  NE2 HIS A  76      20.055 -25.877  -7.615  1.00 98.44           N  
ATOM   1183  HE2 HIS A  76      20.421 -26.318  -6.783  1.00 98.44           H  
ATOM   1184  N   GLN A  77      19.356 -22.232 -11.552  1.00 98.53           N  
ATOM   1185  H   GLN A  77      18.497 -22.460 -12.031  1.00 98.53           H  
ATOM   1186  CA  GLN A  77      20.565 -21.991 -12.339  1.00 98.53           C  
ATOM   1187  HA  GLN A  77      21.332 -22.706 -12.038  1.00 98.53           H  
ATOM   1188  C   GLN A  77      21.133 -20.587 -12.120  1.00 98.53           C  
ATOM   1189  CB  GLN A  77      20.257 -22.167 -13.828  1.00 98.53           C  
ATOM   1190  HB2 GLN A  77      21.091 -21.770 -14.407  1.00 98.53           H  
ATOM   1191  HB3 GLN A  77      19.364 -21.596 -14.081  1.00 98.53           H  
ATOM   1192  O   GLN A  77      22.351 -20.412 -12.157  1.00 98.53           O  
ATOM   1193  CG  GLN A  77      20.064 -23.635 -14.226  1.00 98.53           C  
ATOM   1194  HG2 GLN A  77      20.981 -24.186 -14.016  1.00 98.53           H  
ATOM   1195  HG3 GLN A  77      19.264 -24.087 -13.639  1.00 98.53           H  
ATOM   1196  CD  GLN A  77      19.734 -23.785 -15.707  1.00 98.53           C  
ATOM   1197  NE2 GLN A  77      19.611 -24.998 -16.195  1.00 98.53           N  
ATOM   1198 HE21 GLN A  77      19.625 -25.796 -15.576  1.00 98.53           H  
ATOM   1199 HE22 GLN A  77      19.336 -25.062 -17.165  1.00 98.53           H  
ATOM   1200  OE1 GLN A  77      19.639 -22.836 -16.470  1.00 98.53           O  
ATOM   1201  N   THR A  78      20.273 -19.589 -11.912  1.00 98.69           N  
ATOM   1202  H   THR A  78      19.285 -19.799 -11.895  1.00 98.69           H  
ATOM   1203  CA  THR A  78      20.701 -18.214 -11.629  1.00 98.69           C  
ATOM   1204  HA  THR A  78      21.442 -17.919 -12.372  1.00 98.69           H  
ATOM   1205  C   THR A  78      21.375 -18.133 -10.261  1.00 98.69           C  
ATOM   1206  CB  THR A  78      19.523 -17.235 -11.735  1.00 98.69           C  
ATOM   1207  HB  THR A  78      18.754 -17.487 -11.005  1.00 98.69           H  
ATOM   1208  O   THR A  78      22.504 -17.648 -10.175  1.00 98.69           O  
ATOM   1209  CG2 THR A  78      19.961 -15.785 -11.525  1.00 98.69           C  
ATOM   1210 HG21 THR A  78      19.096 -15.133 -11.649  1.00 98.69           H  
ATOM   1211 HG22 THR A  78      20.736 -15.515 -12.241  1.00 98.69           H  
ATOM   1212 HG23 THR A  78      20.331 -15.655 -10.508  1.00 98.69           H  
ATOM   1213  OG1 THR A  78      18.983 -17.315 -13.037  1.00 98.69           O  
ATOM   1214  HG1 THR A  78      18.402 -18.079 -13.058  1.00 98.69           H  
ATOM   1215  N   LEU A  79      20.741 -18.676  -9.218  1.00 98.47           N  
ATOM   1216  H   LEU A  79      19.820 -19.065  -9.364  1.00 98.47           H  
ATOM   1217  CA  LEU A  79      21.281 -18.691  -7.854  1.00 98.47           C  
ATOM   1218  HA  LEU A  79      21.545 -17.675  -7.563  1.00 98.47           H  
ATOM   1219  C   LEU A  79      22.561 -19.534  -7.747  1.00 98.47           C  
ATOM   1220  CB  LEU A  79      20.208 -19.227  -6.890  1.00 98.47           C  
ATOM   1221  HB2 LEU A  79      19.915 -20.222  -7.224  1.00 98.47           H  
ATOM   1222  HB3 LEU A  79      20.657 -19.321  -5.901  1.00 98.47           H  
ATOM   1223  O   LEU A  79      23.546 -19.089  -7.164  1.00 98.47           O  
ATOM   1224  CG  LEU A  79      18.945 -18.358  -6.763  1.00 98.47           C  
ATOM   1225  HG  LEU A  79      18.534 -18.171  -7.755  1.00 98.47           H  
ATOM   1226  CD1 LEU A  79      17.895 -19.094  -5.927  1.00 98.47           C  
ATOM   1227 HD11 LEU A  79      18.257 -19.232  -4.908  1.00 98.47           H  
ATOM   1228 HD12 LEU A  79      16.980 -18.503  -5.885  1.00 98.47           H  
ATOM   1229 HD13 LEU A  79      17.672 -20.061  -6.378  1.00 98.47           H  
ATOM   1230  CD2 LEU A  79      19.225 -17.023  -6.082  1.00 98.47           C  
ATOM   1231 HD21 LEU A  79      19.616 -17.207  -5.082  1.00 98.47           H  
ATOM   1232 HD22 LEU A  79      19.943 -16.440  -6.659  1.00 98.47           H  
ATOM   1233 HD23 LEU A  79      18.302 -16.450  -5.997  1.00 98.47           H  
ATOM   1234  N   ALA A  80      22.595 -20.711  -8.380  1.00 97.45           N  
ATOM   1235  H   ALA A  80      21.744 -21.043  -8.809  1.00 97.45           H  
ATOM   1236  CA  ALA A  80      23.754 -21.607  -8.387  1.00 97.45           C  
ATOM   1237  HA  ALA A  80      24.022 -21.835  -7.356  1.00 97.45           H  
ATOM   1238  C   ALA A  80      24.989 -20.983  -9.062  1.00 97.45           C  
ATOM   1239  CB  ALA A  80      23.353 -22.909  -9.091  1.00 97.45           C  
ATOM   1240  HB1 ALA A  80      24.183 -23.614  -9.056  1.00 97.45           H  
ATOM   1241  HB2 ALA A  80      23.094 -22.708 -10.131  1.00 97.45           H  
ATOM   1242  HB3 ALA A  80      22.492 -23.352  -8.591  1.00 97.45           H  
ATOM   1243  O   ALA A  80      26.121 -21.319  -8.722  1.00 97.45           O  
ATOM   1244  N   LYS A  81      24.784 -20.049 -10.001  1.00 97.67           N  
ATOM   1245  H   LYS A  81      23.826 -19.833 -10.234  1.00 97.67           H  
ATOM   1246  CA  LYS A  81      25.851 -19.258 -10.639  1.00 97.67           C  
ATOM   1247  HA  LYS A  81      26.759 -19.859 -10.675  1.00 97.67           H  
ATOM   1248  C   LYS A  81      26.240 -18.006  -9.839  1.00 97.67           C  
ATOM   1249  CB  LYS A  81      25.439 -18.909 -12.078  1.00 97.67           C  
ATOM   1250  HB2 LYS A  81      24.449 -18.453 -12.058  1.00 97.67           H  
ATOM   1251  HB3 LYS A  81      26.138 -18.184 -12.495  1.00 97.67           H  
ATOM   1252  O   LYS A  81      26.999 -17.184 -10.345  1.00 97.67           O  
ATOM   1253  CG  LYS A  81      25.434 -20.137 -12.997  1.00 97.67           C  
ATOM   1254  HG2 LYS A  81      24.837 -20.935 -12.555  1.00 97.67           H  
ATOM   1255  HG3 LYS A  81      26.455 -20.499 -13.125  1.00 97.67           H  
ATOM   1256  CD  LYS A  81      24.846 -19.759 -14.361  1.00 97.67           C  
ATOM   1257  HD2 LYS A  81      23.858 -19.326 -14.206  1.00 97.67           H  
ATOM   1258  HD3 LYS A  81      25.490 -19.022 -14.842  1.00 97.67           H  
ATOM   1259  CE  LYS A  81      24.720 -21.005 -15.238  1.00 97.67           C  
ATOM   1260  HE2 LYS A  81      25.716 -21.403 -15.430  1.00 97.67           H  
ATOM   1261  HE3 LYS A  81      24.161 -21.755 -14.678  1.00 97.67           H  
ATOM   1262  NZ  LYS A  81      24.019 -20.699 -16.510  1.00 97.67           N  
ATOM   1263  HZ1 LYS A  81      23.921 -21.533 -17.071  1.00 97.67           H  
ATOM   1264  HZ2 LYS A  81      24.521 -19.999 -17.038  1.00 97.67           H  
ATOM   1265  HZ3 LYS A  81      23.091 -20.352 -16.312  1.00 97.67           H  
ATOM   1266  N   GLY A  82      25.721 -17.839  -8.622  1.00 97.43           N  
ATOM   1267  H   GLY A  82      25.096 -18.545  -8.260  1.00 97.43           H  
ATOM   1268  CA  GLY A  82      25.985 -16.680  -7.767  1.00 97.43           C  
ATOM   1269  HA2 GLY A  82      27.038 -16.406  -7.831  1.00 97.43           H  
ATOM   1270  HA3 GLY A  82      25.763 -16.955  -6.736  1.00 97.43           H  
ATOM   1271  C   GLY A  82      25.146 -15.445  -8.104  1.00 97.43           C  
ATOM   1272  O   GLY A  82      25.519 -14.337  -7.728  1.00 97.43           O  
ATOM   1273  N   GLY A  83      24.035 -15.601  -8.830  1.00 98.45           N  
ATOM   1274  H   GLY A  83      23.748 -16.534  -9.088  1.00 98.45           H  
ATOM   1275  CA  GLY A  83      23.085 -14.513  -9.048  1.00 98.45           C  
ATOM   1276  HA2 GLY A  83      22.308 -14.839  -9.741  1.00 98.45           H  
ATOM   1277  HA3 GLY A  83      23.610 -13.662  -9.480  1.00 98.45           H  
ATOM   1278  C   GLY A  83      22.415 -14.077  -7.743  1.00 98.45           C  
ATOM   1279  O   GLY A  83      22.138 -14.907  -6.878  1.00 98.45           O  
ATOM   1280  N   SER A  84      22.143 -12.777  -7.612  1.00 98.87           N  
ATOM   1281  H   SER A  84      22.381 -12.132  -8.351  1.00 98.87           H  
ATOM   1282  CA  SER A  84      21.443 -12.234  -6.445  1.00 98.87           C  
ATOM   1283  HA  SER A  84      21.930 -12.620  -5.549  1.00 98.87           H  
ATOM   1284  C   SER A  84      19.979 -12.669  -6.401  1.00 98.87           C  
ATOM   1285  CB  SER A  84      21.538 -10.704  -6.401  1.00 98.87           C  
ATOM   1286  HB2 SER A  84      22.588 -10.410  -6.412  1.00 98.87           H  
ATOM   1287  HB3 SER A  84      21.094 -10.349  -5.471  1.00 98.87           H  
ATOM   1288  O   SER A  84      19.384 -13.027  -7.427  1.00 98.87           O  
ATOM   1289  OG  SER A  84      20.865 -10.102  -7.498  1.00 98.87           O  
ATOM   1290  HG  SER A  84      20.888  -9.151  -7.366  1.00 98.87           H  
ATOM   1291  N   ALA A  85      19.375 -12.577  -5.217  1.00 98.94           N  
ATOM   1292  H   ALA A  85      19.934 -12.380  -4.399  1.00 98.94           H  
ATOM   1293  CA  ALA A  85      17.957 -12.863  -5.038  1.00 98.94           C  
ATOM   1294  HA  ALA A  85      17.761 -13.883  -5.368  1.00 98.94           H  
ATOM   1295  C   ALA A  85      17.095 -11.923  -5.898  1.00 98.94           C  
ATOM   1296  CB  ALA A  85      17.624 -12.781  -3.548  1.00 98.94           C  
ATOM   1297  HB1 ALA A  85      18.226 -13.505  -2.999  1.00 98.94           H  
ATOM   1298  HB2 ALA A  85      17.824 -11.782  -3.159  1.00 98.94           H  
ATOM   1299  HB3 ALA A  85      16.573 -13.026  -3.390  1.00 98.94           H  
ATOM   1300  O   ALA A  85      16.232 -12.399  -6.630  1.00 98.94           O  
ATOM   1301  N   VAL A  86      17.405 -10.620  -5.919  1.00 98.98           N  
ATOM   1302  H   VAL A  86      18.095 -10.298  -5.256  1.00 98.98           H  
ATOM   1303  CA  VAL A  86      16.709  -9.607  -6.741  1.00 98.98           C  
ATOM   1304  HA  VAL A  86      15.664  -9.559  -6.438  1.00 98.98           H  
ATOM   1305  C   VAL A  86      16.734  -9.965  -8.230  1.00 98.98           C  
ATOM   1306  CB  VAL A  86      17.340  -8.215  -6.523  1.00 98.98           C  
ATOM   1307  HB  VAL A  86      18.408  -8.282  -6.730  1.00 98.98           H  
ATOM   1308  O   VAL A  86      15.689 -10.016  -8.877  1.00 98.98           O  
ATOM   1309  CG1 VAL A  86      16.746  -7.142  -7.442  1.00 98.98           C  
ATOM   1310 HG11 VAL A  86      16.898  -7.388  -8.493  1.00 98.98           H  
ATOM   1311 HG12 VAL A  86      15.679  -7.030  -7.250  1.00 98.98           H  
ATOM   1312 HG13 VAL A  86      17.242  -6.188  -7.260  1.00 98.98           H  
ATOM   1313  CG2 VAL A  86      17.160  -7.751  -5.074  1.00 98.98           C  
ATOM   1314 HG21 VAL A  86      17.626  -8.444  -4.373  1.00 98.98           H  
ATOM   1315 HG22 VAL A  86      16.101  -7.660  -4.835  1.00 98.98           H  
ATOM   1316 HG23 VAL A  86      17.632  -6.777  -4.944  1.00 98.98           H  
ATOM   1317  N   LYS A  87      17.916 -10.286  -8.778  1.00 98.93           N  
ATOM   1318  H   LYS A  87      18.737 -10.271  -8.190  1.00 98.93           H  
ATOM   1319  CA  LYS A  87      18.049 -10.688 -10.187  1.00 98.93           C  
ATOM   1320  HA  LYS A  87      17.622  -9.907 -10.816  1.00 98.93           H  
ATOM   1321  C   LYS A  87      17.259 -11.963 -10.481  1.00 98.93           C  
ATOM   1322  CB  LYS A  87      19.537 -10.863 -10.521  1.00 98.93           C  
ATOM   1323  HB2 LYS A  87      20.043  -9.911 -10.359  1.00 98.93           H  
ATOM   1324  HB3 LYS A  87      19.973 -11.606  -9.852  1.00 98.93           H  
ATOM   1325  O   LYS A  87      16.663 -12.094 -11.546  1.00 98.93           O  
ATOM   1326  CG  LYS A  87      19.750 -11.308 -11.975  1.00 98.93           C  
ATOM   1327  HG2 LYS A  87      19.268 -10.596 -12.643  1.00 98.93           H  
ATOM   1328  HG3 LYS A  87      19.310 -12.294 -12.128  1.00 98.93           H  
ATOM   1329  CD  LYS A  87      21.240 -11.391 -12.310  1.00 98.93           C  
ATOM   1330  HD2 LYS A  87      21.722 -12.103 -11.640  1.00 98.93           H  
ATOM   1331  HD3 LYS A  87      21.687 -10.406 -12.176  1.00 98.93           H  
ATOM   1332  CE  LYS A  87      21.399 -11.847 -13.762  1.00 98.93           C  
ATOM   1333  HE2 LYS A  87      20.816 -11.178 -14.396  1.00 98.93           H  
ATOM   1334  HE3 LYS A  87      20.978 -12.847 -13.861  1.00 98.93           H  
ATOM   1335  NZ  LYS A  87      22.823 -11.831 -14.176  1.00 98.93           N  
ATOM   1336  HZ1 LYS A  87      23.368 -12.451 -13.594  1.00 98.93           H  
ATOM   1337  HZ2 LYS A  87      22.911 -12.111 -15.142  1.00 98.93           H  
ATOM   1338  HZ3 LYS A  87      23.194 -10.896 -14.083  1.00 98.93           H  
ATOM   1339  N   THR A  88      17.280 -12.913  -9.551  1.00 98.96           N  
ATOM   1340  H   THR A  88      17.783 -12.730  -8.695  1.00 98.96           H  
ATOM   1341  CA  THR A  88      16.559 -14.182  -9.687  1.00 98.96           C  
ATOM   1342  HA  THR A  88      16.827 -14.644 -10.637  1.00 98.96           H  
ATOM   1343  C   THR A  88      15.050 -13.957  -9.704  1.00 98.96           C  
ATOM   1344  CB  THR A  88      16.953 -15.148  -8.565  1.00 98.96           C  
ATOM   1345  HB  THR A  88      16.679 -14.732  -7.595  1.00 98.96           H  
ATOM   1346  O   THR A  88      14.381 -14.485 -10.588  1.00 98.96           O  
ATOM   1347  CG2 THR A  88      16.296 -16.517  -8.723  1.00 98.96           C  
ATOM   1348 HG21 THR A  88      16.519 -17.127  -7.848  1.00 98.96           H  
ATOM   1349 HG22 THR A  88      15.212 -16.425  -8.797  1.00 98.96           H  
ATOM   1350 HG23 THR A  88      16.692 -16.998  -9.618  1.00 98.96           H  
ATOM   1351  OG1 THR A  88      18.350 -15.342  -8.620  1.00 98.96           O  
ATOM   1352  HG1 THR A  88      18.754 -14.617  -8.138  1.00 98.96           H  
ATOM   1353  N   VAL A  89      14.524 -13.145  -8.782  1.00 98.97           N  
ATOM   1354  H   VAL A  89      15.139 -12.736  -8.093  1.00 98.97           H  
ATOM   1355  CA  VAL A  89      13.105 -12.767  -8.722  1.00 98.97           C  
ATOM   1356  HA  VAL A  89      12.499 -13.659  -8.564  1.00 98.97           H  
ATOM   1357  C   VAL A  89      12.655 -12.159 -10.046  1.00 98.97           C  
ATOM   1358  CB  VAL A  89      12.858 -11.799  -7.548  1.00 98.97           C  
ATOM   1359  HB  VAL A  89      13.635 -11.035  -7.545  1.00 98.97           H  
ATOM   1360  O   VAL A  89      11.692 -12.647 -10.632  1.00 98.97           O  
ATOM   1361  CG1 VAL A  89      11.503 -11.091  -7.615  1.00 98.97           C  
ATOM   1362 HG11 VAL A  89      11.396 -10.449  -6.741  1.00 98.97           H  
ATOM   1363 HG12 VAL A  89      10.692 -11.820  -7.629  1.00 98.97           H  
ATOM   1364 HG13 VAL A  89      11.437 -10.453  -8.497  1.00 98.97           H  
ATOM   1365  CG2 VAL A  89      12.907 -12.547  -6.211  1.00 98.97           C  
ATOM   1366 HG21 VAL A  89      12.054 -13.220  -6.121  1.00 98.97           H  
ATOM   1367 HG22 VAL A  89      12.865 -11.826  -5.395  1.00 98.97           H  
ATOM   1368 HG23 VAL A  89      13.830 -13.121  -6.122  1.00 98.97           H  
ATOM   1369  N   GLU A  90      13.379 -11.163 -10.563  1.00 98.96           N  
ATOM   1370  H   GLU A  90      14.151 -10.788 -10.030  1.00 98.96           H  
ATOM   1371  CA  GLU A  90      13.026 -10.526 -11.834  1.00 98.96           C  
ATOM   1372  HA  GLU A  90      12.025 -10.104 -11.750  1.00 98.96           H  
ATOM   1373  C   GLU A  90      13.008 -11.542 -12.987  1.00 98.96           C  
ATOM   1374  CB  GLU A  90      14.010  -9.389 -12.139  1.00 98.96           C  
ATOM   1375  HB2 GLU A  90      14.985  -9.831 -12.343  1.00 98.96           H  
ATOM   1376  HB3 GLU A  90      14.100  -8.736 -11.271  1.00 98.96           H  
ATOM   1377  O   GLU A  90      12.007 -11.661 -13.688  1.00 98.96           O  
ATOM   1378  CG  GLU A  90      13.534  -8.555 -13.342  1.00 98.96           C  
ATOM   1379  HG2 GLU A  90      13.116  -9.213 -14.103  1.00 98.96           H  
ATOM   1380  HG3 GLU A  90      12.737  -7.890 -13.008  1.00 98.96           H  
ATOM   1381  CD  GLU A  90      14.637  -7.735 -14.016  1.00 98.96           C  
ATOM   1382  OE1 GLU A  90      14.300  -7.067 -15.020  1.00 98.96           O  
ATOM   1383  OE2 GLU A  90      15.817  -7.841 -13.605  1.00 98.96           O  
ATOM   1384  N   LEU A  91      14.081 -12.318 -13.178  1.00 98.95           N  
ATOM   1385  H   LEU A  91      14.867 -12.208 -12.553  1.00 98.95           H  
ATOM   1386  CA  LEU A  91      14.176 -13.269 -14.294  1.00 98.95           C  
ATOM   1387  HA  LEU A  91      14.036 -12.728 -15.229  1.00 98.95           H  
ATOM   1388  C   LEU A  91      13.081 -14.340 -14.256  1.00 98.95           C  
ATOM   1389  CB  LEU A  91      15.557 -13.947 -14.277  1.00 98.95           C  
ATOM   1390  HB2 LEU A  91      15.745 -14.326 -13.273  1.00 98.95           H  
ATOM   1391  HB3 LEU A  91      15.530 -14.802 -14.953  1.00 98.95           H  
ATOM   1392  O   LEU A  91      12.552 -14.728 -15.300  1.00 98.95           O  
ATOM   1393  CG  LEU A  91      16.726 -13.042 -14.701  1.00 98.95           C  
ATOM   1394  HG  LEU A  91      16.776 -12.160 -14.064  1.00 98.95           H  
ATOM   1395  CD1 LEU A  91      18.034 -13.826 -14.562  1.00 98.95           C  
ATOM   1396 HD11 LEU A  91      18.007 -14.715 -15.192  1.00 98.95           H  
ATOM   1397 HD12 LEU A  91      18.871 -13.191 -14.851  1.00 98.95           H  
ATOM   1398 HD13 LEU A  91      18.152 -14.131 -13.522  1.00 98.95           H  
ATOM   1399  CD2 LEU A  91      16.611 -12.575 -16.154  1.00 98.95           C  
ATOM   1400 HD21 LEU A  91      15.758 -11.905 -16.259  1.00 98.95           H  
ATOM   1401 HD22 LEU A  91      16.483 -13.429 -16.819  1.00 98.95           H  
ATOM   1402 HD23 LEU A  91      17.503 -12.017 -16.437  1.00 98.95           H  
ATOM   1403  N   VAL A  92      12.747 -14.829 -13.062  1.00 98.97           N  
ATOM   1404  H   VAL A  92      13.204 -14.454 -12.243  1.00 98.97           H  
ATOM   1405  CA  VAL A  92      11.716 -15.851 -12.885  1.00 98.97           C  
ATOM   1406  HA  VAL A  92      11.855 -16.623 -13.642  1.00 98.97           H  
ATOM   1407  C   VAL A  92      10.326 -15.259 -13.120  1.00 98.97           C  
ATOM   1408  CB  VAL A  92      11.859 -16.518 -11.509  1.00 98.97           C  
ATOM   1409  HB  VAL A  92      11.858 -15.752 -10.733  1.00 98.97           H  
ATOM   1410  O   VAL A  92       9.544 -15.872 -13.845  1.00 98.97           O  
ATOM   1411  CG1 VAL A  92      10.747 -17.528 -11.222  1.00 98.97           C  
ATOM   1412 HG11 VAL A  92       9.764 -17.061 -11.280  1.00 98.97           H  
ATOM   1413 HG12 VAL A  92      10.888 -17.920 -10.215  1.00 98.97           H  
ATOM   1414 HG13 VAL A  92      10.805 -18.347 -11.940  1.00 98.97           H  
ATOM   1415  CG2 VAL A  92      13.172 -17.314 -11.433  1.00 98.97           C  
ATOM   1416 HG21 VAL A  92      14.027 -16.682 -11.674  1.00 98.97           H  
ATOM   1417 HG22 VAL A  92      13.303 -17.699 -10.422  1.00 98.97           H  
ATOM   1418 HG23 VAL A  92      13.150 -18.145 -12.139  1.00 98.97           H  
ATOM   1419  N   ILE A  93      10.030 -14.060 -12.605  1.00 98.97           N  
ATOM   1420  H   ILE A  93      10.713 -13.579 -12.037  1.00 98.97           H  
ATOM   1421  CA  ILE A  93       8.743 -13.395 -12.857  1.00 98.97           C  
ATOM   1422  HA  ILE A  93       7.944 -14.101 -12.630  1.00 98.97           H  
ATOM   1423  C   ILE A  93       8.589 -13.041 -14.331  1.00 98.97           C  
ATOM   1424  CB  ILE A  93       8.537 -12.163 -11.956  1.00 98.97           C  
ATOM   1425  HB  ILE A  93       9.421 -11.529 -12.025  1.00 98.97           H  
ATOM   1426  O   ILE A  93       7.539 -13.333 -14.885  1.00 98.97           O  
ATOM   1427  CG1 ILE A  93       8.361 -12.643 -10.507  1.00 98.97           C  
ATOM   1428 HG12 ILE A  93       7.463 -13.256 -10.430  1.00 98.97           H  
ATOM   1429 HG13 ILE A  93       9.222 -13.256 -10.240  1.00 98.97           H  
ATOM   1430  CG2 ILE A  93       7.296 -11.356 -12.383  1.00 98.97           C  
ATOM   1431 HG21 ILE A  93       7.427 -10.925 -13.376  1.00 98.97           H  
ATOM   1432 HG22 ILE A  93       7.116 -10.529 -11.696  1.00 98.97           H  
ATOM   1433 HG23 ILE A  93       6.415 -11.998 -12.397  1.00 98.97           H  
ATOM   1434  CD1 ILE A  93       8.284 -11.531  -9.467  1.00 98.97           C  
ATOM   1435 HD11 ILE A  93       8.375 -11.993  -8.484  1.00 98.97           H  
ATOM   1436 HD12 ILE A  93       7.334 -11.000  -9.530  1.00 98.97           H  
ATOM   1437 HD13 ILE A  93       9.116 -10.839  -9.597  1.00 98.97           H  
ATOM   1438  N   ARG A  94       9.625 -12.529 -15.005  1.00 98.94           N  
ATOM   1439  H   ARG A  94      10.455 -12.277 -14.488  1.00 98.94           H  
ATOM   1440  CA  ARG A  94       9.576 -12.266 -16.455  1.00 98.94           C  
ATOM   1441  HA  ARG A  94       8.823 -11.506 -16.663  1.00 98.94           H  
ATOM   1442  C   ARG A  94       9.180 -13.506 -17.250  1.00 98.94           C  
ATOM   1443  CB  ARG A  94      10.936 -11.778 -16.950  1.00 98.94           C  
ATOM   1444  HB2 ARG A  94      11.721 -12.436 -16.576  1.00 98.94           H  
ATOM   1445  HB3 ARG A  94      10.937 -11.824 -18.039  1.00 98.94           H  
ATOM   1446  O   ARG A  94       8.344 -13.436 -18.141  1.00 98.94           O  
ATOM   1447  CG  ARG A  94      11.219 -10.336 -16.521  1.00 98.94           C  
ATOM   1448  HG2 ARG A  94      10.465  -9.673 -16.944  1.00 98.94           H  
ATOM   1449  HG3 ARG A  94      11.176 -10.241 -15.436  1.00 98.94           H  
ATOM   1450  CD  ARG A  94      12.604  -9.916 -17.001  1.00 98.94           C  
ATOM   1451  HD2 ARG A  94      12.852  -8.964 -16.531  1.00 98.94           H  
ATOM   1452  HD3 ARG A  94      13.340 -10.652 -16.678  1.00 98.94           H  
ATOM   1453  NE  ARG A  94      12.615  -9.793 -18.468  1.00 98.94           N  
ATOM   1454  HE  ARG A  94      11.867 -10.257 -18.964  1.00 98.94           H  
ATOM   1455  NH1 ARG A  94      14.270  -8.213 -18.637  1.00 98.94           N  
ATOM   1456 HH11 ARG A  94      14.234  -8.099 -17.634  1.00 98.94           H  
ATOM   1457 HH12 ARG A  94      14.721  -7.489 -19.178  1.00 98.94           H  
ATOM   1458  NH2 ARG A  94      13.181  -8.930 -20.469  1.00 98.94           N  
ATOM   1459 HH21 ARG A  94      12.314  -9.306 -20.825  1.00 98.94           H  
ATOM   1460 HH22 ARG A  94      13.656  -8.223 -21.013  1.00 98.94           H  
ATOM   1461  CZ  ARG A  94      13.366  -8.983 -19.181  1.00 98.94           C  
ATOM   1462  N   ARG A  95       9.729 -14.673 -16.895  1.00 98.88           N  
ATOM   1463  H   ARG A  95      10.405 -14.666 -16.145  1.00 98.88           H  
ATOM   1464  CA  ARG A  95       9.350 -15.940 -17.538  1.00 98.88           C  
ATOM   1465  HA  ARG A  95       9.451 -15.811 -18.615  1.00 98.88           H  
ATOM   1466  C   ARG A  95       7.880 -16.301 -17.299  1.00 98.88           C  
ATOM   1467  CB  ARG A  95      10.293 -17.051 -17.062  1.00 98.88           C  
ATOM   1468  HB2 ARG A  95      11.321 -16.758 -17.275  1.00 98.88           H  
ATOM   1469  HB3 ARG A  95      10.186 -17.192 -15.986  1.00 98.88           H  
ATOM   1470  O   ARG A  95       7.259 -16.893 -18.180  1.00 98.88           O  
ATOM   1471  CG  ARG A  95       9.982 -18.370 -17.778  1.00 98.88           C  
ATOM   1472  HG2 ARG A  95       8.980 -18.709 -17.513  1.00 98.88           H  
ATOM   1473  HG3 ARG A  95      10.034 -18.219 -18.856  1.00 98.88           H  
ATOM   1474  CD  ARG A  95      10.968 -19.457 -17.363  1.00 98.88           C  
ATOM   1475  HD2 ARG A  95      11.983 -19.154 -17.617  1.00 98.88           H  
ATOM   1476  HD3 ARG A  95      10.909 -19.561 -16.280  1.00 98.88           H  
ATOM   1477  NE  ARG A  95      10.627 -20.743 -17.997  1.00 98.88           N  
ATOM   1478  HE  ARG A  95       9.976 -21.328 -17.494  1.00 98.88           H  
ATOM   1479  NH1 ARG A  95      11.790 -20.419 -19.949  1.00 98.88           N  
ATOM   1480 HH11 ARG A  95      12.029 -20.718 -20.884  1.00 98.88           H  
ATOM   1481 HH12 ARG A  95      12.048 -19.500 -19.619  1.00 98.88           H  
ATOM   1482  NH2 ARG A  95      10.603 -22.291 -19.667  1.00 98.88           N  
ATOM   1483 HH21 ARG A  95       9.930 -22.842 -19.153  1.00 98.88           H  
ATOM   1484 HH22 ARG A  95      10.864 -22.587 -20.597  1.00 98.88           H  
ATOM   1485  CZ  ARG A  95      11.011 -21.147 -19.195  1.00 98.88           C  
ATOM   1486  N   LEU A  96       7.344 -15.995 -16.119  1.00 98.75           N  
ATOM   1487  H   LEU A  96       7.911 -15.487 -15.454  1.00 98.75           H  
ATOM   1488  CA  LEU A  96       5.934 -16.217 -15.793  1.00 98.75           C  
ATOM   1489  HA  LEU A  96       5.633 -17.192 -16.174  1.00 98.75           H  
ATOM   1490  C   LEU A  96       5.026 -15.191 -16.496  1.00 98.75           C  
ATOM   1491  CB  LEU A  96       5.750 -16.216 -14.262  1.00 98.75           C  
ATOM   1492  HB2 LEU A  96       4.685 -16.311 -14.050  1.00 98.75           H  
ATOM   1493  HB3 LEU A  96       6.080 -15.254 -13.871  1.00 98.75           H  
ATOM   1494  O   LEU A  96       3.988 -15.583 -17.015  1.00 98.75           O  
ATOM   1495  CG  LEU A  96       6.484 -17.343 -13.508  1.00 98.75           C  
ATOM   1496  HG  LEU A  96       7.535 -17.356 -13.795  1.00 98.75           H  
ATOM   1497  CD1 LEU A  96       6.407 -17.131 -11.995  1.00 98.75           C  
ATOM   1498 HD11 LEU A  96       7.046 -17.854 -11.489  1.00 98.75           H  
ATOM   1499 HD12 LEU A  96       5.383 -17.263 -11.646  1.00 98.75           H  
ATOM   1500 HD13 LEU A  96       6.751 -16.129 -11.742  1.00 98.75           H  
ATOM   1501  CD2 LEU A  96       5.899 -18.725 -13.812  1.00 98.75           C  
ATOM   1502 HD21 LEU A  96       6.415 -19.480 -13.219  1.00 98.75           H  
ATOM   1503 HD22 LEU A  96       4.838 -18.737 -13.560  1.00 98.75           H  
ATOM   1504 HD23 LEU A  96       6.027 -18.959 -14.868  1.00 98.75           H  
ATOM   1505  N   GLU A  97       5.447 -13.928 -16.592  1.00 98.77           N  
ATOM   1506  H   GLU A  97       6.295 -13.681 -16.103  1.00 98.77           H  
ATOM   1507  CA  GLU A  97       4.794 -12.846 -17.348  1.00 98.77           C  
ATOM   1508  HA  GLU A  97       3.766 -12.723 -17.006  1.00 98.77           H  
ATOM   1509  C   GLU A  97       4.746 -13.118 -18.860  1.00 98.77           C  
ATOM   1510  CB  GLU A  97       5.574 -11.540 -17.120  1.00 98.77           C  
ATOM   1511  HB2 GLU A  97       6.638 -11.754 -17.220  1.00 98.77           H  
ATOM   1512  HB3 GLU A  97       5.319 -10.823 -17.900  1.00 98.77           H  
ATOM   1513  O   GLU A  97       3.791 -12.751 -19.540  1.00 98.77           O  
ATOM   1514  CG  GLU A  97       5.316 -10.875 -15.762  1.00 98.77           C  
ATOM   1515  HG2 GLU A  97       5.535 -11.579 -14.959  1.00 98.77           H  
ATOM   1516  HG3 GLU A  97       4.258 -10.616 -15.705  1.00 98.77           H  
ATOM   1517  CD  GLU A  97       6.160  -9.603 -15.575  1.00 98.77           C  
ATOM   1518  OE1 GLU A  97       5.817  -8.796 -14.678  1.00 98.77           O  
ATOM   1519  OE2 GLU A  97       7.143  -9.409 -16.328  1.00 98.77           O  
ATOM   1520  N   ASP A  98       5.763 -13.785 -19.404  1.00 98.61           N  
ATOM   1521  H   ASP A  98       6.592 -13.912 -18.841  1.00 98.61           H  
ATOM   1522  CA  ASP A  98       5.818 -14.165 -20.819  1.00 98.61           C  
ATOM   1523  HA  ASP A  98       5.398 -13.352 -21.412  1.00 98.61           H  
ATOM   1524  C   ASP A  98       4.978 -15.423 -21.136  1.00 98.61           C  
ATOM   1525  CB  ASP A  98       7.286 -14.351 -21.241  1.00 98.61           C  
ATOM   1526  HB2 ASP A  98       7.767 -15.049 -20.555  1.00 98.61           H  
ATOM   1527  HB3 ASP A  98       7.307 -14.801 -22.234  1.00 98.61           H  
ATOM   1528  O   ASP A  98       4.846 -15.814 -22.304  1.00 98.61           O  
ATOM   1529  CG  ASP A  98       8.108 -13.054 -21.315  1.00 98.61           C  
ATOM   1530  OD1 ASP A  98       7.516 -11.954 -21.445  1.00 98.61           O  
ATOM   1531  OD2 ASP A  98       9.354 -13.184 -21.352  1.00 98.61           O  
ATOM   1532  N   SER A  99       4.400 -16.078 -20.122  1.00 97.62           N  
ATOM   1533  H   SER A  99       4.448 -15.654 -19.206  1.00 97.62           H  
ATOM   1534  CA  SER A  99       3.596 -17.292 -20.275  1.00 97.62           C  
ATOM   1535  HA  SER A  99       3.901 -17.788 -21.197  1.00 97.62           H  
ATOM   1536  C   SER A  99       2.095 -16.977 -20.305  1.00 97.62           C  
ATOM   1537  CB  SER A  99       3.888 -18.266 -19.137  1.00 97.62           C  
ATOM   1538  HB2 SER A  99       3.735 -17.753 -18.187  1.00 97.62           H  
ATOM   1539  HB3 SER A  99       4.927 -18.591 -19.192  1.00 97.62           H  
ATOM   1540  O   SER A  99       1.558 -16.519 -19.301  1.00 97.62           O  
ATOM   1541  OG  SER A  99       3.022 -19.391 -19.207  1.00 97.62           O  
ATOM   1542  HG  SER A  99       2.963 -19.754 -18.320  1.00 97.62           H  
ATOM   1543  N   PRO A 100       1.355 -17.361 -21.368  1.00 96.96           N  
ATOM   1544  CA  PRO A 100      -0.088 -17.098 -21.487  1.00 96.96           C  
ATOM   1545  HA  PRO A 100      -0.282 -16.031 -21.369  1.00 96.96           H  
ATOM   1546  C   PRO A 100      -0.957 -17.848 -20.457  1.00 96.96           C  
ATOM   1547  CB  PRO A 100      -0.434 -17.517 -22.919  1.00 96.96           C  
ATOM   1548  HB2 PRO A 100      -1.467 -17.850 -23.020  1.00 96.96           H  
ATOM   1549  HB3 PRO A 100      -0.238 -16.689 -23.599  1.00 96.96           H  
ATOM   1550  O   PRO A 100      -2.183 -17.681 -20.422  1.00 96.96           O  
ATOM   1551  CG  PRO A 100       0.552 -18.651 -23.198  1.00 96.96           C  
ATOM   1552  HG2 PRO A 100       0.719 -18.791 -24.266  1.00 96.96           H  
ATOM   1553  HG3 PRO A 100       0.193 -19.572 -22.739  1.00 96.96           H  
ATOM   1554  CD  PRO A 100       1.815 -18.178 -22.484  1.00 96.96           C  
ATOM   1555  HD2 PRO A 100       2.420 -17.567 -23.154  1.00 96.96           H  
ATOM   1556  HD3 PRO A 100       2.385 -19.040 -22.138  1.00 96.96           H  
ATOM   1557  N   LEU A 101      -0.347 -18.735 -19.664  1.00 94.81           N  
ATOM   1558  H   LEU A 101       0.662 -18.769 -19.693  1.00 94.81           H  
ATOM   1559  CA  LEU A 101      -1.029 -19.545 -18.658  1.00 94.81           C  
ATOM   1560  HA  LEU A 101      -1.966 -19.918 -19.073  1.00 94.81           H  
ATOM   1561  C   LEU A 101      -1.389 -18.742 -17.408  1.00 94.81           C  
ATOM   1562  CB  LEU A 101      -0.149 -20.741 -18.267  1.00 94.81           C  
ATOM   1563  HB2 LEU A 101      -0.647 -21.284 -17.463  1.00 94.81           H  
ATOM   1564  HB3 LEU A 101       0.793 -20.365 -17.868  1.00 94.81           H  
ATOM   1565  O   LEU A 101      -2.413 -19.034 -16.794  1.00 94.81           O  
ATOM   1566  CG  LEU A 101       0.142 -21.733 -19.405  1.00 94.81           C  
ATOM   1567  HG  LEU A 101       0.648 -21.219 -20.222  1.00 94.81           H  
ATOM   1568  CD1 LEU A 101       1.065 -22.827 -18.879  1.00 94.81           C  
ATOM   1569 HD11 LEU A 101       1.971 -22.379 -18.471  1.00 94.81           H  
ATOM   1570 HD12 LEU A 101       0.564 -23.397 -18.097  1.00 94.81           H  
ATOM   1571 HD13 LEU A 101       1.347 -23.500 -19.689  1.00 94.81           H  
ATOM   1572  CD2 LEU A 101      -1.130 -22.393 -19.943  1.00 94.81           C  
ATOM   1573 HD21 LEU A 101      -1.761 -21.653 -20.434  1.00 94.81           H  
ATOM   1574 HD22 LEU A 101      -1.679 -22.861 -19.125  1.00 94.81           H  
ATOM   1575 HD23 LEU A 101      -0.864 -23.159 -20.671  1.00 94.81           H  
ATOM   1576  N   PHE A 102      -0.609 -17.726 -17.053  1.00 96.34           N  
ATOM   1577  H   PHE A 102       0.141 -17.428 -17.661  1.00 96.34           H  
ATOM   1578  CA  PHE A 102      -0.793 -16.993 -15.803  1.00 96.34           C  
ATOM   1579  HA  PHE A 102      -1.448 -17.562 -15.144  1.00 96.34           H  
ATOM   1580  C   PHE A 102      -1.471 -15.640 -16.037  1.00 96.34           C  
ATOM   1581  CB  PHE A 102       0.549 -16.883 -15.081  1.00 96.34           C  
ATOM   1582  HB2 PHE A 102       0.351 -16.449 -14.100  1.00 96.34           H  
ATOM   1583  HB3 PHE A 102       1.198 -16.203 -15.631  1.00 96.34           H  
ATOM   1584  O   PHE A 102      -1.568 -15.165 -17.165  1.00 96.34           O  
ATOM   1585  CG  PHE A 102       1.249 -18.218 -14.883  1.00 96.34           C  
ATOM   1586  CD1 PHE A 102       0.737 -19.161 -13.973  1.00 96.34           C  
ATOM   1587  HD1 PHE A 102      -0.149 -18.933 -13.400  1.00 96.34           H  
ATOM   1588  CD2 PHE A 102       2.397 -18.529 -15.633  1.00 96.34           C  
ATOM   1589  HD2 PHE A 102       2.797 -17.786 -16.307  1.00 96.34           H  
ATOM   1590  CE1 PHE A 102       1.372 -20.406 -13.814  1.00 96.34           C  
ATOM   1591  HE1 PHE A 102       0.970 -21.119 -13.109  1.00 96.34           H  
ATOM   1592  CE2 PHE A 102       3.025 -19.780 -15.487  1.00 96.34           C  
ATOM   1593  HE2 PHE A 102       3.920 -20.001 -16.049  1.00 96.34           H  
ATOM   1594  CZ  PHE A 102       2.511 -20.720 -14.576  1.00 96.34           C  
ATOM   1595  HZ  PHE A 102       2.996 -21.678 -14.455  1.00 96.34           H  
ATOM   1596  N   ASN A 103      -2.012 -15.031 -14.981  1.00 96.78           N  
ATOM   1597  H   ASN A 103      -1.834 -15.405 -14.060  1.00 96.78           H  
ATOM   1598  CA  ASN A 103      -2.616 -13.699 -15.052  1.00 96.78           C  
ATOM   1599  HA  ASN A 103      -2.931 -13.487 -16.073  1.00 96.78           H  
ATOM   1600  C   ASN A 103      -1.572 -12.635 -14.687  1.00 96.78           C  
ATOM   1601  CB  ASN A 103      -3.867 -13.661 -14.162  1.00 96.78           C  
ATOM   1602  HB2 ASN A 103      -3.555 -13.886 -13.142  1.00 96.78           H  
ATOM   1603  HB3 ASN A 103      -4.600 -14.398 -14.492  1.00 96.78           H  
ATOM   1604  O   ASN A 103      -1.692 -11.971 -13.661  1.00 96.78           O  
ATOM   1605  CG  ASN A 103      -4.527 -12.303 -14.092  1.00 96.78           C  
ATOM   1606  ND2 ASN A 103      -5.151 -12.003 -12.981  1.00 96.78           N  
ATOM   1607 HD21 ASN A 103      -5.539 -11.077 -12.869  1.00 96.78           H  
ATOM   1608 HD22 ASN A 103      -5.037 -12.584 -12.163  1.00 96.78           H  
ATOM   1609  OD1 ASN A 103      -4.505 -11.526 -15.029  1.00 96.78           O  
ATOM   1610  N   ALA A 104      -0.545 -12.495 -15.523  1.00 98.00           N  
ATOM   1611  H   ALA A 104      -0.475 -13.118 -16.315  1.00 98.00           H  
ATOM   1612  CA  ALA A 104       0.476 -11.456 -15.424  1.00 98.00           C  
ATOM   1613  HA  ALA A 104       0.038 -10.539 -15.031  1.00 98.00           H  
ATOM   1614  C   ALA A 104       1.031 -11.186 -16.826  1.00 98.00           C  
ATOM   1615  CB  ALA A 104       1.574 -11.929 -14.467  1.00 98.00           C  
ATOM   1616  HB1 ALA A 104       1.138 -12.139 -13.490  1.00 98.00           H  
ATOM   1617  HB2 ALA A 104       2.326 -11.148 -14.355  1.00 98.00           H  
ATOM   1618  HB3 ALA A 104       2.049 -12.831 -14.852  1.00 98.00           H  
ATOM   1619  O   ALA A 104       1.460 -12.119 -17.492  1.00 98.00           O  
ATOM   1620  N   ALA A 105       0.980  -9.935 -17.290  1.00 98.28           N  
ATOM   1621  H   ALA A 105       0.670  -9.205 -16.665  1.00 98.28           H  
ATOM   1622  CA  ALA A 105       1.313  -9.555 -18.666  1.00 98.28           C  
ATOM   1623  HA  ALA A 105       0.895  -8.562 -18.832  1.00 98.28           H  
ATOM   1624  C   ALA A 105       0.643 -10.446 -19.736  1.00 98.28           C  
ATOM   1625  CB  ALA A 105       2.830  -9.410 -18.811  1.00 98.28           C  
ATOM   1626  HB1 ALA A 105       3.075  -9.059 -19.814  1.00 98.28           H  
ATOM   1627  HB2 ALA A 105       3.309 -10.374 -18.643  1.00 98.28           H  
ATOM   1628  HB3 ALA A 105       3.209  -8.692 -18.084  1.00 98.28           H  
ATOM   1629  O   ALA A 105      -0.549 -10.282 -20.007  1.00 98.28           O  
ATOM   1630  N   LYS A 106       1.368 -11.364 -20.388  1.00 98.18           N  
ATOM   1631  H   LYS A 106       2.278 -11.603 -20.021  1.00 98.18           H  
ATOM   1632  CA  LYS A 106       0.783 -12.232 -21.415  1.00 98.18           C  
ATOM   1633  HA  LYS A 106       0.234 -11.613 -22.124  1.00 98.18           H  
ATOM   1634  C   LYS A 106      -0.203 -13.199 -20.769  1.00 98.18           C  
ATOM   1635  CB  LYS A 106       1.892 -12.955 -22.178  1.00 98.18           C  
ATOM   1636  HB2 LYS A 106       2.386 -13.676 -21.526  1.00 98.18           H  
ATOM   1637  HB3 LYS A 106       2.625 -12.220 -22.510  1.00 98.18           H  
ATOM   1638  O   LYS A 106       0.188 -14.084 -20.028  1.00 98.18           O  
ATOM   1639  CG  LYS A 106       1.308 -13.677 -23.396  1.00 98.18           C  
ATOM   1640  HG2 LYS A 106       0.761 -12.965 -24.013  1.00 98.18           H  
ATOM   1641  HG3 LYS A 106       0.628 -14.467 -23.076  1.00 98.18           H  
ATOM   1642  CD  LYS A 106       2.447 -14.282 -24.204  1.00 98.18           C  
ATOM   1643  HD2 LYS A 106       3.191 -13.509 -24.400  1.00 98.18           H  
ATOM   1644  HD3 LYS A 106       2.903 -15.081 -23.620  1.00 98.18           H  
ATOM   1645  CE  LYS A 106       1.929 -14.839 -25.524  1.00 98.18           C  
ATOM   1646  HE2 LYS A 106       1.396 -14.045 -26.045  1.00 98.18           H  
ATOM   1647  HE3 LYS A 106       1.228 -15.647 -25.314  1.00 98.18           H  
ATOM   1648  NZ  LYS A 106       3.075 -15.315 -26.327  1.00 98.18           N  
ATOM   1649  HZ1 LYS A 106       3.689 -14.533 -26.506  1.00 98.18           H  
ATOM   1650  HZ2 LYS A 106       2.766 -15.707 -27.205  1.00 98.18           H  
ATOM   1651  HZ3 LYS A 106       3.602 -15.995 -25.797  1.00 98.18           H  
ATOM   1652  N   GLY A 107      -1.491 -13.072 -21.087  1.00 96.84           N  
ATOM   1653  H   GLY A 107      -1.765 -12.313 -21.694  1.00 96.84           H  
ATOM   1654  CA  GLY A 107      -2.540 -13.818 -20.383  1.00 96.84           C  
ATOM   1655  HA2 GLY A 107      -3.344 -14.035 -21.086  1.00 96.84           H  
ATOM   1656  HA3 GLY A 107      -2.147 -14.762 -20.007  1.00 96.84           H  
ATOM   1657  C   GLY A 107      -3.156 -13.063 -19.204  1.00 96.84           C  
ATOM   1658  O   GLY A 107      -3.931 -13.660 -18.449  1.00 96.84           O  
ATOM   1659  N   ALA A 108      -2.882 -11.761 -19.076  1.00 97.79           N  
ATOM   1660  H   ALA A 108      -2.194 -11.338 -19.683  1.00 97.79           H  
ATOM   1661  CA  ALA A 108      -3.593 -10.877 -18.164  1.00 97.79           C  
ATOM   1662  HA  ALA A 108      -3.429 -11.247 -17.152  1.00 97.79           H  
ATOM   1663  C   ALA A 108      -5.107 -10.866 -18.439  1.00 97.79           C  
ATOM   1664  CB  ALA A 108      -3.000  -9.468 -18.245  1.00 97.79           C  
ATOM   1665  HB1 ALA A 108      -3.029  -9.109 -19.273  1.00 97.79           H  
ATOM   1666  HB2 ALA A 108      -1.967  -9.487 -17.897  1.00 97.79           H  
ATOM   1667  HB3 ALA A 108      -3.573  -8.784 -17.618  1.00 97.79           H  
ATOM   1668  O   ALA A 108      -5.579 -10.957 -19.577  1.00 97.79           O  
ATOM   1669  N   VAL A 109      -5.887 -10.751 -17.369  1.00 96.36           N  
ATOM   1670  H   VAL A 109      -5.438 -10.716 -16.465  1.00 96.36           H  
ATOM   1671  CA  VAL A 109      -7.334 -10.526 -17.431  1.00 96.36           C  
ATOM   1672  HA  VAL A 109      -7.753 -11.226 -18.155  1.00 96.36           H  
ATOM   1673  C   VAL A 109      -7.645  -9.118 -17.938  1.00 96.36           C  
ATOM   1674  CB  VAL A 109      -8.014 -10.789 -16.076  1.00 96.36           C  
ATOM   1675  HB  VAL A 109      -9.077 -10.574 -16.186  1.00 96.36           H  
ATOM   1676  O   VAL A 109      -6.820  -8.206 -17.857  1.00 96.36           O  
ATOM   1677  CG1 VAL A 109      -7.908 -12.266 -15.672  1.00 96.36           C  
ATOM   1678 HG11 VAL A 109      -8.515 -12.866 -16.349  1.00 96.36           H  
ATOM   1679 HG12 VAL A 109      -6.871 -12.601 -15.693  1.00 96.36           H  
ATOM   1680 HG13 VAL A 109      -8.301 -12.400 -14.664  1.00 96.36           H  
ATOM   1681  CG2 VAL A 109      -7.477  -9.893 -14.958  1.00 96.36           C  
ATOM   1682 HG21 VAL A 109      -7.867 -10.226 -13.996  1.00 96.36           H  
ATOM   1683 HG22 VAL A 109      -7.778  -8.859 -15.129  1.00 96.36           H  
ATOM   1684 HG23 VAL A 109      -6.389  -9.924 -14.910  1.00 96.36           H  
ATOM   1685  N   PHE A 110      -8.849  -8.944 -18.478  1.00 96.45           N  
ATOM   1686  H   PHE A 110      -9.497  -9.718 -18.496  1.00 96.45           H  
ATOM   1687  CA  PHE A 110      -9.304  -7.660 -19.007  1.00 96.45           C  
ATOM   1688  HA  PHE A 110      -8.433  -7.063 -19.278  1.00 96.45           H  
ATOM   1689  C   PHE A 110     -10.103  -6.883 -17.963  1.00 96.45           C  
ATOM   1690  CB  PHE A 110     -10.124  -7.874 -20.280  1.00 96.45           C  
ATOM   1691  HB2 PHE A 110     -10.515  -6.910 -20.604  1.00 96.45           H  
ATOM   1692  HB3 PHE A 110     -10.980  -8.507 -20.045  1.00 96.45           H  
ATOM   1693  O   PHE A 110     -10.902  -7.470 -17.231  1.00 96.45           O  
ATOM   1694  CG  PHE A 110      -9.332  -8.479 -21.420  1.00 96.45           C  
ATOM   1695  CD1 PHE A 110      -8.634  -7.629 -22.294  1.00 96.45           C  
ATOM   1696  HD1 PHE A 110      -8.668  -6.559 -22.155  1.00 96.45           H  
ATOM   1697  CD2 PHE A 110      -9.241  -9.876 -21.581  1.00 96.45           C  
ATOM   1698  HD2 PHE A 110      -9.767 -10.533 -20.904  1.00 96.45           H  
ATOM   1699  CE1 PHE A 110      -7.852  -8.163 -23.328  1.00 96.45           C  
ATOM   1700  HE1 PHE A 110      -7.296  -7.502 -23.976  1.00 96.45           H  
ATOM   1701  CE2 PHE A 110      -8.441 -10.412 -22.607  1.00 96.45           C  
ATOM   1702  HE2 PHE A 110      -8.340 -11.480 -22.726  1.00 96.45           H  
ATOM   1703  CZ  PHE A 110      -7.751  -9.555 -23.479  1.00 96.45           C  
ATOM   1704  HZ  PHE A 110      -7.125  -9.963 -24.259  1.00 96.45           H  
ATOM   1705  N   THR A 111      -9.935  -5.565 -17.942  1.00 96.41           N  
ATOM   1706  H   THR A 111      -9.275  -5.172 -18.597  1.00 96.41           H  
ATOM   1707  CA  THR A 111     -10.775  -4.600 -17.222  1.00 96.41           C  
ATOM   1708  HA  THR A 111     -10.836  -4.879 -16.170  1.00 96.41           H  
ATOM   1709  C   THR A 111     -12.189  -4.561 -17.806  1.00 96.41           C  
ATOM   1710  CB  THR A 111     -10.177  -3.185 -17.326  1.00 96.41           C  
ATOM   1711  HB  THR A 111     -10.762  -2.506 -16.705  1.00 96.41           H  
ATOM   1712  O   THR A 111     -12.469  -5.137 -18.858  1.00 96.41           O  
ATOM   1713  CG2 THR A 111      -8.715  -3.102 -16.889  1.00 96.41           C  
ATOM   1714 HG21 THR A 111      -8.598  -3.564 -15.909  1.00 96.41           H  
ATOM   1715 HG22 THR A 111      -8.424  -2.055 -16.819  1.00 96.41           H  
ATOM   1716 HG23 THR A 111      -8.060  -3.606 -17.600  1.00 96.41           H  
ATOM   1717  OG1 THR A 111     -10.273  -2.773 -18.668  1.00 96.41           O  
ATOM   1718  HG1 THR A 111      -9.949  -1.874 -18.762  1.00 96.41           H  
ATOM   1719  N   SER A 112     -13.101  -3.839 -17.157  1.00 95.10           N  
ATOM   1720  H   SER A 112     -12.832  -3.405 -16.285  1.00 95.10           H  
ATOM   1721  CA  SER A 112     -14.459  -3.587 -17.667  1.00 95.10           C  
ATOM   1722  HA  SER A 112     -14.987  -4.538 -17.737  1.00 95.10           H  
ATOM   1723  C   SER A 112     -14.491  -2.941 -19.065  1.00 95.10           C  
ATOM   1724  CB  SER A 112     -15.217  -2.709 -16.674  1.00 95.10           C  
ATOM   1725  HB2 SER A 112     -15.348  -3.254 -15.739  1.00 95.10           H  
ATOM   1726  HB3 SER A 112     -16.199  -2.466 -17.079  1.00 95.10           H  
ATOM   1727  O   SER A 112     -15.379  -3.247 -19.869  1.00 95.10           O  
ATOM   1728  OG  SER A 112     -14.494  -1.518 -16.431  1.00 95.10           O  
ATOM   1729  HG  SER A 112     -13.802  -1.702 -15.792  1.00 95.10           H  
ATOM   1730  N   THR A 113     -13.482  -2.135 -19.409  1.00 95.87           N  
ATOM   1731  H   THR A 113     -12.768  -1.934 -18.723  1.00 95.87           H  
ATOM   1732  CA  THR A 113     -13.338  -1.473 -20.716  1.00 95.87           C  
ATOM   1733  HA  THR A 113     -14.332  -1.214 -21.081  1.00 95.87           H  
ATOM   1734  C   THR A 113     -12.708  -2.365 -21.791  1.00 95.87           C  
ATOM   1735  CB  THR A 113     -12.552  -0.159 -20.588  1.00 95.87           C  
ATOM   1736  HB  THR A 113     -12.442   0.296 -21.572  1.00 95.87           H  
ATOM   1737  O   THR A 113     -12.594  -1.942 -22.939  1.00 95.87           O  
ATOM   1738  CG2 THR A 113     -13.248   0.835 -19.659  1.00 95.87           C  
ATOM   1739 HG21 THR A 113     -14.259   1.032 -20.016  1.00 95.87           H  
ATOM   1740 HG22 THR A 113     -13.299   0.446 -18.642  1.00 95.87           H  
ATOM   1741 HG23 THR A 113     -12.696   1.775 -19.646  1.00 95.87           H  
ATOM   1742  OG1 THR A 113     -11.279  -0.417 -20.048  1.00 95.87           O  
ATOM   1743  HG1 THR A 113     -10.730   0.356 -20.199  1.00 95.87           H  
ATOM   1744  N   GLY A 114     -12.349  -3.612 -21.464  1.00 96.91           N  
ATOM   1745  H   GLY A 114     -12.430  -3.903 -20.500  1.00 96.91           H  
ATOM   1746  CA  GLY A 114     -11.759  -4.555 -22.418  1.00 96.91           C  
ATOM   1747  HA2 GLY A 114     -11.876  -5.566 -22.026  1.00 96.91           H  
ATOM   1748  HA3 GLY A 114     -12.286  -4.492 -23.370  1.00 96.91           H  
ATOM   1749  C   GLY A 114     -10.270  -4.321 -22.679  1.00 96.91           C  
ATOM   1750  O   GLY A 114      -9.757  -4.786 -23.692  1.00 96.91           O  
ATOM   1751  N   THR A 115      -9.576  -3.619 -21.780  1.00 97.64           N  
ATOM   1752  H   THR A 115     -10.057  -3.260 -20.968  1.00 97.64           H  
ATOM   1753  CA  THR A 115      -8.120  -3.403 -21.827  1.00 97.64           C  
ATOM   1754  HA  THR A 115      -7.734  -3.742 -22.789  1.00 97.64           H  
ATOM   1755  C   THR A 115      -7.416  -4.223 -20.748  1.00 97.64           C  
ATOM   1756  CB  THR A 115      -7.771  -1.910 -21.694  1.00 97.64           C  
ATOM   1757  HB  THR A 115      -6.690  -1.792 -21.770  1.00 97.64           H  
ATOM   1758  O   THR A 115      -8.064  -4.751 -19.849  1.00 97.64           O  
ATOM   1759  CG2 THR A 115      -8.419  -1.080 -22.803  1.00 97.64           C  
ATOM   1760 HG21 THR A 115      -8.141  -1.484 -23.776  1.00 97.64           H  
ATOM   1761 HG22 THR A 115      -8.069  -0.050 -22.734  1.00 97.64           H  
ATOM   1762 HG23 THR A 115      -9.504  -1.093 -22.704  1.00 97.64           H  
ATOM   1763  OG1 THR A 115      -8.197  -1.376 -20.458  1.00 97.64           O  
ATOM   1764  HG1 THR A 115      -7.536  -1.593 -19.796  1.00 97.64           H  
ATOM   1765  N   ASN A 116      -6.091  -4.330 -20.800  1.00 98.12           N  
ATOM   1766  H   ASN A 116      -5.582  -3.892 -21.554  1.00 98.12           H  
ATOM   1767  CA  ASN A 116      -5.295  -4.887 -19.705  1.00 98.12           C  
ATOM   1768  HA  ASN A 116      -5.941  -5.448 -19.028  1.00 98.12           H  
ATOM   1769  C   ASN A 116      -4.668  -3.749 -18.893  1.00 98.12           C  
ATOM   1770  CB  ASN A 116      -4.258  -5.871 -20.263  1.00 98.12           C  
ATOM   1771  HB2 ASN A 116      -3.685  -6.304 -19.442  1.00 98.12           H  
ATOM   1772  HB3 ASN A 116      -3.566  -5.344 -20.920  1.00 98.12           H  
ATOM   1773  O   ASN A 116      -4.297  -2.721 -19.451  1.00 98.12           O  
ATOM   1774  CG  ASN A 116      -4.909  -6.994 -21.046  1.00 98.12           C  
ATOM   1775  ND2 ASN A 116      -5.574  -7.916 -20.393  1.00 98.12           N  
ATOM   1776 HD21 ASN A 116      -5.701  -7.879 -19.392  1.00 98.12           H  
ATOM   1777 HD22 ASN A 116      -5.951  -8.674 -20.943  1.00 98.12           H  
ATOM   1778  OD1 ASN A 116      -4.864  -7.042 -22.261  1.00 98.12           O  
ATOM   1779  N   GLU A 117      -4.572  -3.934 -17.581  1.00 98.09           N  
ATOM   1780  H   GLU A 117      -4.879  -4.812 -17.187  1.00 98.09           H  
ATOM   1781  CA  GLU A 117      -3.913  -3.009 -16.657  1.00 98.09           C  
ATOM   1782  HA  GLU A 117      -3.232  -2.344 -17.188  1.00 98.09           H  
ATOM   1783  C   GLU A 117      -3.113  -3.840 -15.665  1.00 98.09           C  
ATOM   1784  CB  GLU A 117      -4.951  -2.175 -15.906  1.00 98.09           C  
ATOM   1785  HB2 GLU A 117      -4.510  -1.815 -14.976  1.00 98.09           H  
ATOM   1786  HB3 GLU A 117      -5.802  -2.818 -15.682  1.00 98.09           H  
ATOM   1787  O   GLU A 117      -3.693  -4.592 -14.874  1.00 98.09           O  
ATOM   1788  CG  GLU A 117      -5.449  -0.969 -16.694  1.00 98.09           C  
ATOM   1789  HG2 GLU A 117      -4.591  -0.329 -16.901  1.00 98.09           H  
ATOM   1790  HG3 GLU A 117      -5.870  -1.307 -17.641  1.00 98.09           H  
ATOM   1791  CD  GLU A 117      -6.511  -0.157 -15.940  1.00 98.09           C  
ATOM   1792  OE1 GLU A 117      -6.993   0.820 -16.564  1.00 98.09           O  
ATOM   1793  OE2 GLU A 117      -6.865  -0.547 -14.800  1.00 98.09           O  
ATOM   1794  N   LEU A 118      -1.796  -3.725 -15.760  1.00 98.80           N  
ATOM   1795  H   LEU A 118      -1.414  -3.031 -16.387  1.00 98.80           H  
ATOM   1796  CA  LEU A 118      -0.837  -4.597 -15.107  1.00 98.80           C  
ATOM   1797  HA  LEU A 118      -1.351  -5.496 -14.766  1.00 98.80           H  
ATOM   1798  C   LEU A 118      -0.234  -3.904 -13.888  1.00 98.80           C  
ATOM   1799  CB  LEU A 118       0.258  -5.009 -16.106  1.00 98.80           C  
ATOM   1800  HB2 LEU A 118       0.825  -5.823 -15.654  1.00 98.80           H  
ATOM   1801  HB3 LEU A 118       0.933  -4.162 -16.233  1.00 98.80           H  
ATOM   1802  O   LEU A 118       0.036  -2.701 -13.919  1.00 98.80           O  
ATOM   1803  CG  LEU A 118      -0.220  -5.443 -17.505  1.00 98.80           C  
ATOM   1804  HG  LEU A 118      -0.795  -4.645 -17.972  1.00 98.80           H  
ATOM   1805  CD1 LEU A 118       0.978  -5.726 -18.406  1.00 98.80           C  
ATOM   1806 HD11 LEU A 118       1.586  -4.827 -18.504  1.00 98.80           H  
ATOM   1807 HD12 LEU A 118       0.627  -6.004 -19.400  1.00 98.80           H  
ATOM   1808 HD13 LEU A 118       1.591  -6.529 -17.995  1.00 98.80           H  
ATOM   1809  CD2 LEU A 118      -1.092  -6.697 -17.439  1.00 98.80           C  
ATOM   1810 HD21 LEU A 118      -0.572  -7.482 -16.890  1.00 98.80           H  
ATOM   1811 HD22 LEU A 118      -2.026  -6.459 -16.931  1.00 98.80           H  
ATOM   1812 HD23 LEU A 118      -1.317  -7.036 -18.451  1.00 98.80           H  
ATOM   1813  N   ASP A 119       0.027  -4.689 -12.849  1.00 98.92           N  
ATOM   1814  H   ASP A 119      -0.182  -5.674 -12.922  1.00 98.92           H  
ATOM   1815  CA  ASP A 119       0.647  -4.226 -11.613  1.00 98.92           C  
ATOM   1816  HA  ASP A 119       1.038  -3.220 -11.764  1.00 98.92           H  
ATOM   1817  C   ASP A 119       1.814  -5.153 -11.249  1.00 98.92           C  
ATOM   1818  CB  ASP A 119      -0.377  -4.174 -10.464  1.00 98.92           C  
ATOM   1819  HB2 ASP A 119       0.060  -3.566  -9.672  1.00 98.92           H  
ATOM   1820  HB3 ASP A 119      -0.510  -5.179 -10.064  1.00 98.92           H  
ATOM   1821  O   ASP A 119       1.704  -6.372 -11.402  1.00 98.92           O  
ATOM   1822  CG  ASP A 119      -1.764  -3.602 -10.804  1.00 98.92           C  
ATOM   1823  OD1 ASP A 119      -1.836  -2.502 -11.394  1.00 98.92           O  
ATOM   1824  OD2 ASP A 119      -2.781  -4.234 -10.421  1.00 98.92           O  
ATOM   1825  N   ALA A 120       2.916  -4.607 -10.735  1.00 98.98           N  
ATOM   1826  H   ALA A 120       2.955  -3.606 -10.612  1.00 98.98           H  
ATOM   1827  CA  ALA A 120       4.028  -5.405 -10.221  1.00 98.98           C  
ATOM   1828  HA  ALA A 120       3.610  -6.311  -9.783  1.00 98.98           H  
ATOM   1829  C   ALA A 120       4.802  -4.684  -9.117  1.00 98.98           C  
ATOM   1830  CB  ALA A 120       4.962  -5.801 -11.371  1.00 98.98           C  
ATOM   1831  HB1 ALA A 120       5.337  -4.908 -11.871  1.00 98.98           H  
ATOM   1832  HB2 ALA A 120       5.801  -6.380 -10.985  1.00 98.98           H  
ATOM   1833  HB3 ALA A 120       4.414  -6.424 -12.078  1.00 98.98           H  
ATOM   1834  O   ALA A 120       4.829  -3.456  -9.062  1.00 98.98           O  
ATOM   1835  N   SER A 121       5.474  -5.451  -8.261  1.00 98.99           N  
ATOM   1836  H   SER A 121       5.401  -6.454  -8.360  1.00 98.99           H  
ATOM   1837  CA  SER A 121       6.428  -4.937  -7.278  1.00 98.99           C  
ATOM   1838  HA  SER A 121       6.849  -4.008  -7.660  1.00 98.99           H  
ATOM   1839  C   SER A 121       7.590  -5.897  -7.046  1.00 98.99           C  
ATOM   1840  CB  SER A 121       5.753  -4.620  -5.943  1.00 98.99           C  
ATOM   1841  HB2 SER A 121       6.502  -4.203  -5.269  1.00 98.99           H  
ATOM   1842  HB3 SER A 121       4.978  -3.866  -6.085  1.00 98.99           H  
ATOM   1843  O   SER A 121       7.470  -7.106  -7.256  1.00 98.99           O  
ATOM   1844  OG  SER A 121       5.203  -5.784  -5.361  1.00 98.99           O  
ATOM   1845  HG  SER A 121       4.270  -5.816  -5.584  1.00 98.99           H  
ATOM   1846  N   ILE A 122       8.714  -5.349  -6.590  1.00 98.99           N  
ATOM   1847  H   ILE A 122       8.739  -4.346  -6.479  1.00 98.99           H  
ATOM   1848  CA  ILE A 122       9.910  -6.081  -6.175  1.00 98.99           C  
ATOM   1849  HA  ILE A 122       9.602  -7.085  -5.885  1.00 98.99           H  
ATOM   1850  C   ILE A 122      10.527  -5.408  -4.945  1.00 98.99           C  
ATOM   1851  CB  ILE A 122      10.900  -6.207  -7.354  1.00 98.99           C  
ATOM   1852  HB  ILE A 122      10.343  -6.621  -8.194  1.00 98.99           H  
ATOM   1853  O   ILE A 122      10.503  -4.183  -4.824  1.00 98.99           O  
ATOM   1854  CG1 ILE A 122      12.037  -7.198  -7.024  1.00 98.99           C  
ATOM   1855 HG12 ILE A 122      11.593  -8.108  -6.618  1.00 98.99           H  
ATOM   1856 HG13 ILE A 122      12.693  -6.771  -6.266  1.00 98.99           H  
ATOM   1857  CG2 ILE A 122      11.456  -4.846  -7.800  1.00 98.99           C  
ATOM   1858 HG21 ILE A 122      11.999  -4.972  -8.737  1.00 98.99           H  
ATOM   1859 HG22 ILE A 122      10.645  -4.138  -7.973  1.00 98.99           H  
ATOM   1860 HG23 ILE A 122      12.126  -4.433  -7.045  1.00 98.99           H  
ATOM   1861  CD1 ILE A 122      12.883  -7.601  -8.239  1.00 98.99           C  
ATOM   1862 HD11 ILE A 122      13.582  -8.383  -7.944  1.00 98.99           H  
ATOM   1863 HD12 ILE A 122      13.450  -6.747  -8.609  1.00 98.99           H  
ATOM   1864 HD13 ILE A 122      12.239  -7.983  -9.032  1.00 98.99           H  
ATOM   1865  N   MET A 123      11.073  -6.206  -4.028  1.00 98.99           N  
ATOM   1866  H   MET A 123      11.022  -7.205  -4.171  1.00 98.99           H  
ATOM   1867  CA  MET A 123      11.719  -5.725  -2.807  1.00 98.99           C  
ATOM   1868  HA  MET A 123      11.979  -4.674  -2.938  1.00 98.99           H  
ATOM   1869  C   MET A 123      13.015  -6.488  -2.524  1.00 98.99           C  
ATOM   1870  CB  MET A 123      10.726  -5.821  -1.639  1.00 98.99           C  
ATOM   1871  HB2 MET A 123      10.489  -6.865  -1.438  1.00 98.99           H  
ATOM   1872  HB3 MET A 123       9.808  -5.308  -1.926  1.00 98.99           H  
ATOM   1873  O   MET A 123      13.044  -7.721  -2.570  1.00 98.99           O  
ATOM   1874  CG  MET A 123      11.258  -5.165  -0.362  1.00 98.99           C  
ATOM   1875  HG2 MET A 123      12.080  -5.758   0.039  1.00 98.99           H  
ATOM   1876  HG3 MET A 123      11.646  -4.176  -0.606  1.00 98.99           H  
ATOM   1877  SD  MET A 123       9.994  -4.976   0.920  1.00 98.99           S  
ATOM   1878  CE  MET A 123      10.924  -3.982   2.115  1.00 98.99           C  
ATOM   1879  HE1 MET A 123      11.830  -4.512   2.408  1.00 98.99           H  
ATOM   1880  HE2 MET A 123      11.189  -3.023   1.671  1.00 98.99           H  
ATOM   1881  HE3 MET A 123      10.313  -3.809   3.001  1.00 98.99           H  
ATOM   1882  N   ASP A 124      14.073  -5.745  -2.201  1.00 98.96           N  
ATOM   1883  H   ASP A 124      13.948  -4.743  -2.165  1.00 98.96           H  
ATOM   1884  CA  ASP A 124      15.365  -6.258  -1.746  1.00 98.96           C  
ATOM   1885  HA  ASP A 124      15.518  -7.266  -2.132  1.00 98.96           H  
ATOM   1886  C   ASP A 124      15.401  -6.317  -0.214  1.00 98.96           C  
ATOM   1887  CB  ASP A 124      16.493  -5.369  -2.298  1.00 98.96           C  
ATOM   1888  HB2 ASP A 124      16.289  -4.334  -2.024  1.00 98.96           H  
ATOM   1889  HB3 ASP A 124      16.495  -5.429  -3.386  1.00 98.96           H  
ATOM   1890  O   ASP A 124      15.443  -5.289   0.463  1.00 98.96           O  
ATOM   1891  CG  ASP A 124      17.883  -5.751  -1.767  1.00 98.96           C  
ATOM   1892  OD1 ASP A 124      18.045  -6.851  -1.192  1.00 98.96           O  
ATOM   1893  OD2 ASP A 124      18.800  -4.904  -1.859  1.00 98.96           O  
ATOM   1894  N   GLY A 125      15.450  -7.525   0.345  1.00 98.92           N  
ATOM   1895  H   GLY A 125      15.537  -8.333  -0.255  1.00 98.92           H  
ATOM   1896  CA  GLY A 125      15.493  -7.751   1.787  1.00 98.92           C  
ATOM   1897  HA2 GLY A 125      15.366  -8.816   1.982  1.00 98.92           H  
ATOM   1898  HA3 GLY A 125      14.674  -7.203   2.251  1.00 98.92           H  
ATOM   1899  C   GLY A 125      16.790  -7.297   2.454  1.00 98.92           C  
ATOM   1900  O   GLY A 125      16.805  -7.097   3.670  1.00 98.92           O  
ATOM   1901  N   LYS A 126      17.872  -7.085   1.696  1.00 98.59           N  
ATOM   1902  H   LYS A 126      17.792  -7.232   0.700  1.00 98.59           H  
ATOM   1903  CA  LYS A 126      19.147  -6.598   2.238  1.00 98.59           C  
ATOM   1904  HA  LYS A 126      19.372  -7.133   3.161  1.00 98.59           H  
ATOM   1905  C   LYS A 126      19.088  -5.121   2.594  1.00 98.59           C  
ATOM   1906  CB  LYS A 126      20.248  -6.862   1.206  1.00 98.59           C  
ATOM   1907  HB2 LYS A 126      20.035  -6.285   0.307  1.00 98.59           H  
ATOM   1908  HB3 LYS A 126      20.244  -7.919   0.940  1.00 98.59           H  
ATOM   1909  O   LYS A 126      19.567  -4.714   3.650  1.00 98.59           O  
ATOM   1910  CG  LYS A 126      21.636  -6.473   1.727  1.00 98.59           C  
ATOM   1911  HG2 LYS A 126      21.627  -5.455   2.118  1.00 98.59           H  
ATOM   1912  HG3 LYS A 126      21.932  -7.159   2.521  1.00 98.59           H  
ATOM   1913  CD  LYS A 126      22.642  -6.527   0.581  1.00 98.59           C  
ATOM   1914  HD2 LYS A 126      22.326  -5.836  -0.200  1.00 98.59           H  
ATOM   1915  HD3 LYS A 126      22.673  -7.535   0.168  1.00 98.59           H  
ATOM   1916  CE  LYS A 126      24.019  -6.125   1.102  1.00 98.59           C  
ATOM   1917  HE2 LYS A 126      24.301  -6.818   1.895  1.00 98.59           H  
ATOM   1918  HE3 LYS A 126      23.949  -5.125   1.530  1.00 98.59           H  
ATOM   1919  NZ  LYS A 126      25.008  -6.156   0.003  1.00 98.59           N  
ATOM   1920  HZ1 LYS A 126      25.046  -7.086  -0.390  1.00 98.59           H  
ATOM   1921  HZ2 LYS A 126      24.721  -5.520  -0.726  1.00 98.59           H  
ATOM   1922  HZ3 LYS A 126      25.924  -5.890   0.336  1.00 98.59           H  
ATOM   1923  N   THR A 127      18.564  -4.315   1.678  1.00 98.36           N  
ATOM   1924  H   THR A 127      18.219  -4.737   0.828  1.00 98.36           H  
ATOM   1925  CA  THR A 127      18.527  -2.849   1.792  1.00 98.36           C  
ATOM   1926  HA  THR A 127      19.238  -2.523   2.551  1.00 98.36           H  
ATOM   1927  C   THR A 127      17.160  -2.329   2.229  1.00 98.36           C  
ATOM   1928  CB  THR A 127      18.934  -2.205   0.461  1.00 98.36           C  
ATOM   1929  HB  THR A 127      18.881  -1.122   0.569  1.00 98.36           H  
ATOM   1930  O   THR A 127      17.006  -1.140   2.522  1.00 98.36           O  
ATOM   1931  CG2 THR A 127      20.356  -2.579   0.041  1.00 98.36           C  
ATOM   1932 HG21 THR A 127      20.429  -3.649  -0.155  1.00 98.36           H  
ATOM   1933 HG22 THR A 127      20.610  -2.037  -0.870  1.00 98.36           H  
ATOM   1934 HG23 THR A 127      21.057  -2.302   0.829  1.00 98.36           H  
ATOM   1935  OG1 THR A 127      18.052  -2.600  -0.562  1.00 98.36           O  
ATOM   1936  HG1 THR A 127      18.423  -3.346  -1.038  1.00 98.36           H  
ATOM   1937  N   LEU A 128      16.158  -3.214   2.250  1.00 98.64           N  
ATOM   1938  H   LEU A 128      16.358  -4.152   1.933  1.00 98.64           H  
ATOM   1939  CA  LEU A 128      14.738  -2.898   2.366  1.00 98.64           C  
ATOM   1940  HA  LEU A 128      14.189  -3.819   2.172  1.00 98.64           H  
ATOM   1941  C   LEU A 128      14.262  -1.933   1.276  1.00 98.64           C  
ATOM   1942  CB  LEU A 128      14.396  -2.442   3.801  1.00 98.64           C  
ATOM   1943  HB2 LEU A 128      13.319  -2.294   3.872  1.00 98.64           H  
ATOM   1944  HB3 LEU A 128      14.877  -1.482   3.992  1.00 98.64           H  
ATOM   1945  O   LEU A 128      13.243  -1.272   1.458  1.00 98.64           O  
ATOM   1946  CG  LEU A 128      14.821  -3.435   4.897  1.00 98.64           C  
ATOM   1947  HG  LEU A 128      15.898  -3.600   4.857  1.00 98.64           H  
ATOM   1948  CD1 LEU A 128      14.485  -2.881   6.280  1.00 98.64           C  
ATOM   1949 HD11 LEU A 128      13.431  -2.601   6.306  1.00 98.64           H  
ATOM   1950 HD12 LEU A 128      15.117  -2.020   6.494  1.00 98.64           H  
ATOM   1951 HD13 LEU A 128      14.674  -3.646   7.033  1.00 98.64           H  
ATOM   1952  CD2 LEU A 128      14.112  -4.778   4.755  1.00 98.64           C  
ATOM   1953 HD21 LEU A 128      14.383  -5.255   3.813  1.00 98.64           H  
ATOM   1954 HD22 LEU A 128      14.427  -5.441   5.561  1.00 98.64           H  
ATOM   1955 HD23 LEU A 128      13.030  -4.649   4.791  1.00 98.64           H  
ATOM   1956  N   ASN A 129      15.018  -1.769   0.185  1.00 98.84           N  
ATOM   1957  H   ASN A 129      15.811  -2.380   0.050  1.00 98.84           H  
ATOM   1958  CA  ASN A 129      14.594  -0.954  -0.943  1.00 98.84           C  
ATOM   1959  HA  ASN A 129      14.115  -0.059  -0.546  1.00 98.84           H  
ATOM   1960  C   ASN A 129      13.535  -1.704  -1.755  1.00 98.84           C  
ATOM   1961  CB  ASN A 129      15.805  -0.516  -1.785  1.00 98.84           C  
ATOM   1962  HB2 ASN A 129      16.134  -1.348  -2.407  1.00 98.84           H  
ATOM   1963  HB3 ASN A 129      16.627  -0.227  -1.130  1.00 98.84           H  
ATOM   1964  O   ASN A 129      13.526  -2.936  -1.786  1.00 98.84           O  
ATOM   1965  CG  ASN A 129      15.475   0.679  -2.661  1.00 98.84           C  
ATOM   1966  ND2 ASN A 129      16.272   0.937  -3.667  1.00 98.84           N  
ATOM   1967 HD21 ASN A 129      15.948   1.594  -4.362  1.00 98.84           H  
ATOM   1968 HD22 ASN A 129      17.025   0.311  -3.912  1.00 98.84           H  
ATOM   1969  OD1 ASN A 129      14.517   1.395  -2.412  1.00 98.84           O  
ATOM   1970  N   ALA A 130      12.630  -0.964  -2.383  1.00 98.97           N  
ATOM   1971  H   ALA A 130      12.749   0.037  -2.434  1.00 98.97           H  
ATOM   1972  CA  ALA A 130      11.522  -1.544  -3.123  1.00 98.97           C  
ATOM   1973  HA  ALA A 130      11.833  -2.502  -3.540  1.00 98.97           H  
ATOM   1974  C   ALA A 130      11.104  -0.647  -4.284  1.00 98.97           C  
ATOM   1975  CB  ALA A 130      10.351  -1.773  -2.164  1.00 98.97           C  
ATOM   1976  HB1 ALA A 130       9.581  -2.341  -2.686  1.00 98.97           H  
ATOM   1977  HB2 ALA A 130      10.676  -2.341  -1.292  1.00 98.97           H  
ATOM   1978  HB3 ALA A 130       9.943  -0.817  -1.837  1.00 98.97           H  
ATOM   1979  O   ALA A 130      11.304   0.564  -4.242  1.00 98.97           O  
ATOM   1980  N   GLY A 131      10.483  -1.249  -5.290  1.00 98.97           N  
ATOM   1981  H   GLY A 131      10.356  -2.250  -5.251  1.00 98.97           H  
ATOM   1982  CA  GLY A 131       9.915  -0.540  -6.426  1.00 98.97           C  
ATOM   1983  HA2 GLY A 131      10.648  -0.454  -7.227  1.00 98.97           H  
ATOM   1984  HA3 GLY A 131       9.635   0.470  -6.126  1.00 98.97           H  
ATOM   1985  C   GLY A 131       8.687  -1.263  -6.954  1.00 98.97           C  
ATOM   1986  O   GLY A 131       8.566  -2.485  -6.840  1.00 98.97           O  
ATOM   1987  N   ALA A 132       7.752  -0.496  -7.494  1.00 98.98           N  
ATOM   1988  H   ALA A 132       7.869   0.505  -7.431  1.00 98.98           H  
ATOM   1989  CA  ALA A 132       6.455  -0.964  -7.930  1.00 98.98           C  
ATOM   1990  HA  ALA A 132       6.571  -1.967  -8.339  1.00 98.98           H  
ATOM   1991  C   ALA A 132       5.882  -0.070  -9.031  1.00 98.98           C  
ATOM   1992  CB  ALA A 132       5.512  -1.021  -6.722  1.00 98.98           C  
ATOM   1993  HB1 ALA A 132       5.926  -1.672  -5.952  1.00 98.98           H  
ATOM   1994  HB2 ALA A 132       4.542  -1.409  -7.033  1.00 98.98           H  
ATOM   1995  HB3 ALA A 132       5.383  -0.023  -6.303  1.00 98.98           H  
ATOM   1996  O   ALA A 132       6.108   1.143  -9.070  1.00 98.98           O  
ATOM   1997  N   VAL A 133       5.091  -0.694  -9.898  1.00 98.97           N  
ATOM   1998  H   VAL A 133       4.920  -1.679  -9.749  1.00 98.97           H  
ATOM   1999  CA  VAL A 133       4.266  -0.027 -10.903  1.00 98.97           C  
ATOM   2000  HA  VAL A 133       4.255   1.039 -10.674  1.00 98.97           H  
ATOM   2001  C   VAL A 133       2.833  -0.532 -10.801  1.00 98.97           C  
ATOM   2002  CB  VAL A 133       4.822  -0.171 -12.332  1.00 98.97           C  
ATOM   2003  HB  VAL A 133       4.132   0.335 -13.009  1.00 98.97           H  
ATOM   2004  O   VAL A 133       2.616  -1.720 -10.553  1.00 98.97           O  
ATOM   2005  CG1 VAL A 133       6.183   0.522 -12.465  1.00 98.97           C  
ATOM   2006 HG11 VAL A 133       6.494   0.529 -13.510  1.00 98.97           H  
ATOM   2007 HG12 VAL A 133       6.935   0.006 -11.869  1.00 98.97           H  
ATOM   2008 HG13 VAL A 133       6.105   1.553 -12.119  1.00 98.97           H  
ATOM   2009  CG2 VAL A 133       4.957  -1.628 -12.798  1.00 98.97           C  
ATOM   2010 HG21 VAL A 133       5.644  -2.172 -12.150  1.00 98.97           H  
ATOM   2011 HG22 VAL A 133       3.985  -2.120 -12.787  1.00 98.97           H  
ATOM   2012 HG23 VAL A 133       5.341  -1.652 -13.818  1.00 98.97           H  
ATOM   2013  N   ALA A 134       1.852   0.344 -11.003  1.00 98.92           N  
ATOM   2014  H   ALA A 134       2.089   1.314 -11.159  1.00 98.92           H  
ATOM   2015  CA  ALA A 134       0.443  -0.047 -11.052  1.00 98.92           C  
ATOM   2016  HA  ALA A 134       0.380  -1.128 -11.175  1.00 98.92           H  
ATOM   2017  C   ALA A 134      -0.278   0.569 -12.255  1.00 98.92           C  
ATOM   2018  CB  ALA A 134      -0.249   0.297  -9.727  1.00 98.92           C  
ATOM   2019  HB1 ALA A 134      -0.481   1.361  -9.688  1.00 98.92           H  
ATOM   2020  HB2 ALA A 134      -1.180  -0.264  -9.656  1.00 98.92           H  
ATOM   2021  HB3 ALA A 134       0.390   0.025  -8.887  1.00 98.92           H  
ATOM   2022  O   ALA A 134       0.034   1.684 -12.678  1.00 98.92           O  
ATOM   2023  N   ALA A 135      -1.267  -0.152 -12.775  1.00 98.67           N  
ATOM   2024  H   ALA A 135      -1.445  -1.054 -12.356  1.00 98.67           H  
ATOM   2025  CA  ALA A 135      -2.104   0.233 -13.907  1.00 98.67           C  
ATOM   2026  HA  ALA A 135      -2.669  -0.661 -14.172  1.00 98.67           H  
ATOM   2027  C   ALA A 135      -1.330   0.612 -15.186  1.00 98.67           C  
ATOM   2028  CB  ALA A 135      -3.122   1.285 -13.448  1.00 98.67           C  
ATOM   2029  HB1 ALA A 135      -3.845   1.471 -14.242  1.00 98.67           H  
ATOM   2030  HB2 ALA A 135      -2.609   2.216 -13.207  1.00 98.67           H  
ATOM   2031  HB3 ALA A 135      -3.653   0.920 -12.569  1.00 98.67           H  
ATOM   2032  O   ALA A 135      -1.768   1.480 -15.945  1.00 98.67           O  
ATOM   2033  N   VAL A 136      -0.200  -0.052 -15.454  1.00 98.82           N  
ATOM   2034  H   VAL A 136       0.074  -0.793 -14.826  1.00 98.82           H  
ATOM   2035  CA  VAL A 136       0.522   0.096 -16.732  1.00 98.82           C  
ATOM   2036  HA  VAL A 136       0.421   1.132 -17.056  1.00 98.82           H  
ATOM   2037  C   VAL A 136      -0.135  -0.764 -17.813  1.00 98.82           C  
ATOM   2038  CB  VAL A 136       2.034  -0.165 -16.603  1.00 98.82           C  
ATOM   2039  HB  VAL A 136       2.488   0.010 -17.578  1.00 98.82           H  
ATOM   2040  O   VAL A 136      -0.693  -1.823 -17.522  1.00 98.82           O  
ATOM   2041  CG1 VAL A 136       2.658   0.826 -15.614  1.00 98.82           C  
ATOM   2042 HG11 VAL A 136       2.248   0.681 -14.615  1.00 98.82           H  
ATOM   2043 HG12 VAL A 136       3.740   0.695 -15.575  1.00 98.82           H  
ATOM   2044 HG13 VAL A 136       2.442   1.843 -15.941  1.00 98.82           H  
ATOM   2045  CG2 VAL A 136       2.389  -1.593 -16.177  1.00 98.82           C  
ATOM   2046 HG21 VAL A 136       1.982  -1.805 -15.188  1.00 98.82           H  
ATOM   2047 HG22 VAL A 136       3.472  -1.709 -16.134  1.00 98.82           H  
ATOM   2048 HG23 VAL A 136       1.994  -2.303 -16.904  1.00 98.82           H  
ATOM   2049  N   LYS A 137      -0.112  -0.313 -19.068  1.00 98.49           N  
ATOM   2050  H   LYS A 137       0.391   0.541 -19.262  1.00 98.49           H  
ATOM   2051  CA  LYS A 137      -0.933  -0.866 -20.162  1.00 98.49           C  
ATOM   2052  HA  LYS A 137      -1.487  -1.738 -19.813  1.00 98.49           H  
ATOM   2053  C   LYS A 137      -0.124  -1.347 -21.359  1.00 98.49           C  
ATOM   2054  CB  LYS A 137      -1.950   0.195 -20.610  1.00 98.49           C  
ATOM   2055  HB2 LYS A 137      -1.421   1.098 -20.915  1.00 98.49           H  
ATOM   2056  HB3 LYS A 137      -2.514  -0.185 -21.462  1.00 98.49           H  
ATOM   2057  O   LYS A 137      -0.665  -2.086 -22.173  1.00 98.49           O  
ATOM   2058  CG  LYS A 137      -2.928   0.543 -19.484  1.00 98.49           C  
ATOM   2059  HG2 LYS A 137      -2.377   0.956 -18.639  1.00 98.49           H  
ATOM   2060  HG3 LYS A 137      -3.426  -0.369 -19.155  1.00 98.49           H  
ATOM   2061  CD  LYS A 137      -3.984   1.568 -19.909  1.00 98.49           C  
ATOM   2062  HD2 LYS A 137      -3.498   2.513 -20.154  1.00 98.49           H  
ATOM   2063  HD3 LYS A 137      -4.545   1.196 -20.767  1.00 98.49           H  
ATOM   2064  CE  LYS A 137      -4.902   1.733 -18.696  1.00 98.49           C  
ATOM   2065  HE2 LYS A 137      -5.381   0.773 -18.501  1.00 98.49           H  
ATOM   2066  HE3 LYS A 137      -4.288   1.964 -17.825  1.00 98.49           H  
ATOM   2067  NZ  LYS A 137      -5.949   2.763 -18.846  1.00 98.49           N  
ATOM   2068  HZ1 LYS A 137      -6.553   2.681 -18.041  1.00 98.49           H  
ATOM   2069  HZ2 LYS A 137      -5.540   3.686 -18.855  1.00 98.49           H  
ATOM   2070  HZ3 LYS A 137      -6.499   2.609 -19.679  1.00 98.49           H  
ATOM   2071  N   HIS A 138       1.140  -0.946 -21.470  1.00 98.76           N  
ATOM   2072  H   HIS A 138       1.407  -0.178 -20.871  1.00 98.76           H  
ATOM   2073  CA  HIS A 138       1.973  -1.195 -22.650  1.00 98.76           C  
ATOM   2074  HA  HIS A 138       1.496  -1.942 -23.285  1.00 98.76           H  
ATOM   2075  C   HIS A 138       3.371  -1.734 -22.319  1.00 98.76           C  
ATOM   2076  CB  HIS A 138       2.078   0.103 -23.456  1.00 98.76           C  
ATOM   2077  HB2 HIS A 138       2.573  -0.107 -24.404  1.00 98.76           H  
ATOM   2078  HB3 HIS A 138       2.687   0.806 -22.887  1.00 98.76           H  
ATOM   2079  O   HIS A 138       4.157  -1.982 -23.228  1.00 98.76           O  
ATOM   2080  CG  HIS A 138       0.760   0.767 -23.737  1.00 98.76           C  
ATOM   2081  CD2 HIS A 138      -0.166   0.404 -24.676  1.00 98.76           C  
ATOM   2082  HD2 HIS A 138      -0.075  -0.425 -25.362  1.00 98.76           H  
ATOM   2083  ND1 HIS A 138       0.252   1.842 -23.051  1.00 98.76           N  
ATOM   2084  HD1 HIS A 138       0.701   2.313 -22.279  1.00 98.76           H  
ATOM   2085  CE1 HIS A 138      -0.953   2.127 -23.565  1.00 98.76           C  
ATOM   2086  HE1 HIS A 138      -1.590   2.928 -23.221  1.00 98.76           H  
ATOM   2087  NE2 HIS A 138      -1.253   1.281 -24.567  1.00 98.76           N  
ATOM   2088  N   ILE A 139       3.704  -1.932 -21.042  1.00 98.86           N  
ATOM   2089  H   ILE A 139       3.010  -1.735 -20.334  1.00 98.86           H  
ATOM   2090  CA  ILE A 139       4.996  -2.489 -20.621  1.00 98.86           C  
ATOM   2091  HA  ILE A 139       5.774  -2.129 -21.295  1.00 98.86           H  
ATOM   2092  C   ILE A 139       4.945  -4.012 -20.724  1.00 98.86           C  
ATOM   2093  CB  ILE A 139       5.357  -2.022 -19.196  1.00 98.86           C  
ATOM   2094  HB  ILE A 139       4.542  -2.290 -18.523  1.00 98.86           H  
ATOM   2095  O   ILE A 139       4.112  -4.648 -20.079  1.00 98.86           O  
ATOM   2096  CG1 ILE A 139       5.521  -0.485 -19.179  1.00 98.86           C  
ATOM   2097 HG12 ILE A 139       6.315  -0.194 -19.867  1.00 98.86           H  
ATOM   2098 HG13 ILE A 139       4.594  -0.021 -19.517  1.00 98.86           H  
ATOM   2099  CG2 ILE A 139       6.630  -2.738 -18.712  1.00 98.86           C  
ATOM   2100 HG21 ILE A 139       6.922  -2.382 -17.724  1.00 98.86           H  
ATOM   2101 HG22 ILE A 139       7.441  -2.571 -19.420  1.00 98.86           H  
ATOM   2102 HG23 ILE A 139       6.446  -3.808 -18.616  1.00 98.86           H  
ATOM   2103  CD1 ILE A 139       5.834   0.090 -17.795  1.00 98.86           C  
ATOM   2104 HD11 ILE A 139       5.681   1.169 -17.805  1.00 98.86           H  
ATOM   2105 HD12 ILE A 139       6.873  -0.112 -17.534  1.00 98.86           H  
ATOM   2106 HD13 ILE A 139       5.179  -0.357 -17.046  1.00 98.86           H  
ATOM   2107  N   LYS A 140       5.856  -4.613 -21.497  1.00 98.89           N  
ATOM   2108  H   LYS A 140       6.522  -4.039 -21.994  1.00 98.89           H  
ATOM   2109  CA  LYS A 140       5.874  -6.068 -21.711  1.00 98.89           C  
ATOM   2110  HA  LYS A 140       4.911  -6.379 -22.118  1.00 98.89           H  
ATOM   2111  C   LYS A 140       6.095  -6.861 -20.427  1.00 98.89           C  
ATOM   2112  CB  LYS A 140       6.976  -6.394 -22.710  1.00 98.89           C  
ATOM   2113  HB2 LYS A 140       6.830  -5.786 -23.603  1.00 98.89           H  
ATOM   2114  HB3 LYS A 140       7.938  -6.124 -22.276  1.00 98.89           H  
ATOM   2115  O   LYS A 140       5.397  -7.842 -20.193  1.00 98.89           O  
ATOM   2116  CG  LYS A 140       6.979  -7.882 -23.092  1.00 98.89           C  
ATOM   2117  HG2 LYS A 140       7.127  -8.514 -22.217  1.00 98.89           H  
ATOM   2118  HG3 LYS A 140       6.045  -8.139 -23.592  1.00 98.89           H  
ATOM   2119  CD  LYS A 140       8.143  -8.067 -24.042  1.00 98.89           C  
ATOM   2120  HD2 LYS A 140       7.945  -7.482 -24.940  1.00 98.89           H  
ATOM   2121  HD3 LYS A 140       9.030  -7.673 -23.546  1.00 98.89           H  
ATOM   2122  CE  LYS A 140       8.437  -9.505 -24.436  1.00 98.89           C  
ATOM   2123  HE2 LYS A 140       8.604 -10.094 -23.535  1.00 98.89           H  
ATOM   2124  HE3 LYS A 140       7.586  -9.918 -24.977  1.00 98.89           H  
ATOM   2125  NZ  LYS A 140       9.651  -9.461 -25.279  1.00 98.89           N  
ATOM   2126  HZ1 LYS A 140       9.986 -10.369 -25.568  1.00 98.89           H  
ATOM   2127  HZ2 LYS A 140       9.520  -8.829 -26.056  1.00 98.89           H  
ATOM   2128  HZ3 LYS A 140      10.374  -8.943 -24.800  1.00 98.89           H  
ATOM   2129  N   ASN A 141       7.072  -6.434 -19.628  1.00 98.93           N  
ATOM   2130  H   ASN A 141       7.580  -5.610 -19.915  1.00 98.93           H  
ATOM   2131  CA  ASN A 141       7.444  -7.066 -18.366  1.00 98.93           C  
ATOM   2132  HA  ASN A 141       6.750  -7.879 -18.148  1.00 98.93           H  
ATOM   2133  C   ASN A 141       7.342  -6.054 -17.210  1.00 98.93           C  
ATOM   2134  CB  ASN A 141       8.854  -7.676 -18.483  1.00 98.93           C  
ATOM   2135  HB2 ASN A 141       9.145  -8.026 -17.492  1.00 98.93           H  
ATOM   2136  HB3 ASN A 141       9.565  -6.909 -18.790  1.00 98.93           H  
ATOM   2137  O   ASN A 141       8.334  -5.384 -16.899  1.00 98.93           O  
ATOM   2138  CG  ASN A 141       8.947  -8.850 -19.443  1.00 98.93           C  
ATOM   2139  ND2 ASN A 141       8.201  -9.902 -19.200  1.00 98.93           N  
ATOM   2140 HD21 ASN A 141       8.133 -10.630 -19.896  1.00 98.93           H  
ATOM   2141 HD22 ASN A 141       7.614  -9.899 -18.378  1.00 98.93           H  
ATOM   2142  OD1 ASN A 141       9.737  -8.837 -20.381  1.00 98.93           O  
ATOM   2143  N   PRO A 142       6.160  -5.899 -16.583  1.00 98.95           N  
ATOM   2144  CA  PRO A 142       5.952  -4.978 -15.465  1.00 98.95           C  
ATOM   2145  HA  PRO A 142       6.004  -3.957 -15.842  1.00 98.95           H  
ATOM   2146  C   PRO A 142       6.965  -5.131 -14.322  1.00 98.95           C  
ATOM   2147  CB  PRO A 142       4.530  -5.258 -14.979  1.00 98.95           C  
ATOM   2148  HB2 PRO A 142       4.533  -6.086 -14.270  1.00 98.95           H  
ATOM   2149  HB3 PRO A 142       4.064  -4.375 -14.541  1.00 98.95           H  
ATOM   2150  O   PRO A 142       7.379  -4.123 -13.751  1.00 98.95           O  
ATOM   2151  CG  PRO A 142       3.815  -5.714 -16.243  1.00 98.95           C  
ATOM   2152  HG2 PRO A 142       3.510  -4.847 -16.829  1.00 98.95           H  
ATOM   2153  HG3 PRO A 142       2.965  -6.356 -16.008  1.00 98.95           H  
ATOM   2154  CD  PRO A 142       4.892  -6.492 -16.988  1.00 98.95           C  
ATOM   2155  HD2 PRO A 142       4.861  -7.541 -16.694  1.00 98.95           H  
ATOM   2156  HD3 PRO A 142       4.727  -6.399 -18.062  1.00 98.95           H  
ATOM   2157  N   ILE A 143       7.433  -6.349 -14.018  1.00 98.98           N  
ATOM   2158  H   ILE A 143       7.010  -7.157 -14.452  1.00 98.98           H  
ATOM   2159  CA  ILE A 143       8.449  -6.559 -12.973  1.00 98.98           C  
ATOM   2160  HA  ILE A 143       8.053  -6.112 -12.061  1.00 98.98           H  
ATOM   2161  C   ILE A 143       9.783  -5.859 -13.271  1.00 98.98           C  
ATOM   2162  CB  ILE A 143       8.661  -8.065 -12.728  1.00 98.98           C  
ATOM   2163  HB  ILE A 143       7.676  -8.525 -12.658  1.00 98.98           H  
ATOM   2164  O   ILE A 143      10.450  -5.388 -12.350  1.00 98.98           O  
ATOM   2165  CG1 ILE A 143       9.414  -8.349 -11.411  1.00 98.98           C  
ATOM   2166 HG12 ILE A 143       9.603  -9.420 -11.343  1.00 98.98           H  
ATOM   2167 HG13 ILE A 143      10.383  -7.851 -11.410  1.00 98.98           H  
ATOM   2168  CG2 ILE A 143       9.422  -8.740 -13.883  1.00 98.98           C  
ATOM   2169 HG21 ILE A 143       8.942  -8.507 -14.834  1.00 98.98           H  
ATOM   2170 HG22 ILE A 143      10.459  -8.407 -13.914  1.00 98.98           H  
ATOM   2171 HG23 ILE A 143       9.413  -9.822 -13.754  1.00 98.98           H  
ATOM   2172  CD1 ILE A 143       8.635  -7.933 -10.157  1.00 98.98           C  
ATOM   2173 HD11 ILE A 143       9.144  -8.323  -9.275  1.00 98.98           H  
ATOM   2174 HD12 ILE A 143       8.586  -6.847 -10.078  1.00 98.98           H  
ATOM   2175 HD13 ILE A 143       7.626  -8.343 -10.187  1.00 98.98           H  
ATOM   2176  N   THR A 144      10.168  -5.745 -14.546  1.00 98.95           N  
ATOM   2177  H   THR A 144       9.564  -6.107 -15.269  1.00 98.95           H  
ATOM   2178  CA  THR A 144      11.382  -5.019 -14.942  1.00 98.95           C  
ATOM   2179  HA  THR A 144      12.215  -5.347 -14.320  1.00 98.95           H  
ATOM   2180  C   THR A 144      11.208  -3.524 -14.698  1.00 98.95           C  
ATOM   2181  CB  THR A 144      11.746  -5.300 -16.407  1.00 98.95           C  
ATOM   2182  HB  THR A 144      10.882  -5.124 -17.047  1.00 98.95           H  
ATOM   2183  O   THR A 144      12.114  -2.887 -14.168  1.00 98.95           O  
ATOM   2184  CG2 THR A 144      12.916  -4.462 -16.919  1.00 98.95           C  
ATOM   2185 HG21 THR A 144      12.621  -3.417 -17.005  1.00 98.95           H  
ATOM   2186 HG22 THR A 144      13.218  -4.815 -17.905  1.00 98.95           H  
ATOM   2187 HG23 THR A 144      13.759  -4.538 -16.231  1.00 98.95           H  
ATOM   2188  OG1 THR A 144      12.155  -6.642 -16.531  1.00 98.95           O  
ATOM   2189  HG1 THR A 144      12.912  -6.732 -15.948  1.00 98.95           H  
ATOM   2190  N   ALA A 145      10.030  -2.969 -14.995  1.00 98.96           N  
ATOM   2191  H   ALA A 145       9.293  -3.548 -15.371  1.00 98.96           H  
ATOM   2192  CA  ALA A 145       9.734  -1.576 -14.671  1.00 98.96           C  
ATOM   2193  HA  ALA A 145      10.525  -0.948 -15.081  1.00 98.96           H  
ATOM   2194  C   ALA A 145       9.714  -1.339 -13.152  1.00 98.96           C  
ATOM   2195  CB  ALA A 145       8.422  -1.174 -15.345  1.00 98.96           C  
ATOM   2196  HB1 ALA A 145       7.596  -1.778 -14.970  1.00 98.96           H  
ATOM   2197  HB2 ALA A 145       8.521  -1.311 -16.422  1.00 98.96           H  
ATOM   2198  HB3 ALA A 145       8.218  -0.122 -15.143  1.00 98.96           H  
ATOM   2199  O   ALA A 145      10.318  -0.381 -12.683  1.00 98.96           O  
ATOM   2200  N   ALA A 146       9.113  -2.242 -12.369  1.00 98.97           N  
ATOM   2201  H   ALA A 146       8.600  -2.994 -12.806  1.00 98.97           H  
ATOM   2202  CA  ALA A 146       9.144  -2.176 -10.907  1.00 98.97           C  
ATOM   2203  HA  ALA A 146       8.684  -1.241 -10.586  1.00 98.97           H  
ATOM   2204  C   ALA A 146      10.582  -2.194 -10.353  1.00 98.97           C  
ATOM   2205  CB  ALA A 146       8.318  -3.342 -10.355  1.00 98.97           C  
ATOM   2206  HB1 ALA A 146       8.742  -4.294 -10.675  1.00 98.97           H  
ATOM   2207  HB2 ALA A 146       8.327  -3.309  -9.265  1.00 98.97           H  
ATOM   2208  HB3 ALA A 146       7.288  -3.269 -10.705  1.00 98.97           H  
ATOM   2209  O   ALA A 146      10.910  -1.427  -9.449  1.00 98.97           O  
ATOM   2210  N   ARG A 147      11.466  -3.020 -10.926  1.00 98.97           N  
ATOM   2211  H   ARG A 147      11.134  -3.657 -11.636  1.00 98.97           H  
ATOM   2212  CA  ARG A 147      12.886  -3.044 -10.558  1.00 98.97           C  
ATOM   2213  HA  ARG A 147      12.961  -3.123  -9.473  1.00 98.97           H  
ATOM   2214  C   ARG A 147      13.605  -1.742 -10.908  1.00 98.97           C  
ATOM   2215  CB  ARG A 147      13.560  -4.262 -11.198  1.00 98.97           C  
ATOM   2216  HB2 ARG A 147      13.012  -5.165 -10.929  1.00 98.97           H  
ATOM   2217  HB3 ARG A 147      13.562  -4.162 -12.283  1.00 98.97           H  
ATOM   2218  O   ARG A 147      14.375  -1.255 -10.089  1.00 98.97           O  
ATOM   2219  CG  ARG A 147      14.998  -4.376 -10.692  1.00 98.97           C  
ATOM   2220  HG2 ARG A 147      15.571  -3.505 -11.011  1.00 98.97           H  
ATOM   2221  HG3 ARG A 147      14.996  -4.418  -9.603  1.00 98.97           H  
ATOM   2222  CD  ARG A 147      15.685  -5.620 -11.232  1.00 98.97           C  
ATOM   2223  HD2 ARG A 147      15.668  -5.584 -12.321  1.00 98.97           H  
ATOM   2224  HD3 ARG A 147      15.165  -6.514 -10.886  1.00 98.97           H  
ATOM   2225  NE  ARG A 147      17.063  -5.614 -10.750  1.00 98.97           N  
ATOM   2226  HE  ARG A 147      17.319  -4.863 -10.125  1.00 98.97           H  
ATOM   2227  NH1 ARG A 147      17.987  -7.168 -12.167  1.00 98.97           N  
ATOM   2228 HH11 ARG A 147      18.798  -7.444 -12.702  1.00 98.97           H  
ATOM   2229 HH12 ARG A 147      17.074  -7.340 -12.565  1.00 98.97           H  
ATOM   2230  NH2 ARG A 147      19.261  -5.825 -10.888  1.00 98.97           N  
ATOM   2231 HH21 ARG A 147      19.202  -5.008 -10.297  1.00 98.97           H  
ATOM   2232 HH22 ARG A 147      20.050  -5.878 -11.517  1.00 98.97           H  
ATOM   2233  CZ  ARG A 147      18.089  -6.223 -11.275  1.00 98.97           C  
ATOM   2234  N   LEU A 148      13.330  -1.158 -12.072  1.00 98.89           N  
ATOM   2235  H   LEU A 148      12.714  -1.627 -12.720  1.00 98.89           H  
ATOM   2236  CA  LEU A 148      13.886   0.147 -12.437  1.00 98.89           C  
ATOM   2237  HA  LEU A 148      14.970   0.115 -12.332  1.00 98.89           H  
ATOM   2238  C   LEU A 148      13.400   1.252 -11.497  1.00 98.89           C  
ATOM   2239  CB  LEU A 148      13.533   0.478 -13.891  1.00 98.89           C  
ATOM   2240  HB2 LEU A 148      13.743   1.531 -14.077  1.00 98.89           H  
ATOM   2241  HB3 LEU A 148      12.464   0.321 -14.038  1.00 98.89           H  
ATOM   2242  O   LEU A 148      14.198   2.093 -11.109  1.00 98.89           O  
ATOM   2243  CG  LEU A 148      14.325  -0.359 -14.906  1.00 98.89           C  
ATOM   2244  HG  LEU A 148      14.304  -1.413 -14.627  1.00 98.89           H  
ATOM   2245  CD1 LEU A 148      13.664  -0.211 -16.266  1.00 98.89           C  
ATOM   2246 HD11 LEU A 148      13.607   0.842 -16.542  1.00 98.89           H  
ATOM   2247 HD12 LEU A 148      14.240  -0.747 -17.020  1.00 98.89           H  
ATOM   2248 HD13 LEU A 148      12.659  -0.630 -16.211  1.00 98.89           H  
ATOM   2249  CD2 LEU A 148      15.780   0.090 -15.022  1.00 98.89           C  
ATOM   2250 HD21 LEU A 148      16.304  -0.063 -14.078  1.00 98.89           H  
ATOM   2251 HD22 LEU A 148      15.824   1.148 -15.282  1.00 98.89           H  
ATOM   2252 HD23 LEU A 148      16.288  -0.486 -15.795  1.00 98.89           H  
ATOM   2253  N   VAL A 149      12.139   1.227 -11.050  1.00 98.92           N  
ATOM   2254  H   VAL A 149      11.499   0.546 -11.435  1.00 98.92           H  
ATOM   2255  CA  VAL A 149      11.664   2.173 -10.022  1.00 98.92           C  
ATOM   2256  HA  VAL A 149      11.815   3.186 -10.393  1.00 98.92           H  
ATOM   2257  C   VAL A 149      12.501   2.047  -8.745  1.00 98.92           C  
ATOM   2258  CB  VAL A 149      10.160   1.993  -9.727  1.00 98.92           C  
ATOM   2259  HB  VAL A 149       9.951   0.950  -9.487  1.00 98.92           H  
ATOM   2260  O   VAL A 149      12.899   3.066  -8.189  1.00 98.92           O  
ATOM   2261  CG1 VAL A 149       9.674   2.857  -8.555  1.00 98.92           C  
ATOM   2262 HG11 VAL A 149       8.597   2.742  -8.431  1.00 98.92           H  
ATOM   2263 HG12 VAL A 149       9.906   3.905  -8.741  1.00 98.92           H  
ATOM   2264 HG13 VAL A 149      10.154   2.547  -7.626  1.00 98.92           H  
ATOM   2265  CG2 VAL A 149       9.327   2.395 -10.947  1.00 98.92           C  
ATOM   2266 HG21 VAL A 149       9.568   3.423 -11.216  1.00 98.92           H  
ATOM   2267 HG22 VAL A 149       9.557   1.757 -11.800  1.00 98.92           H  
ATOM   2268 HG23 VAL A 149       8.264   2.307 -10.723  1.00 98.92           H  
ATOM   2269  N   MET A 150      12.813   0.820  -8.315  1.00 98.88           N  
ATOM   2270  H   MET A 150      12.467   0.032  -8.844  1.00 98.88           H  
ATOM   2271  CA  MET A 150      13.633   0.559  -7.126  1.00 98.88           C  
ATOM   2272  HA  MET A 150      13.187   1.075  -6.275  1.00 98.88           H  
ATOM   2273  C   MET A 150      15.081   1.051  -7.270  1.00 98.88           C  
ATOM   2274  CB  MET A 150      13.646  -0.955  -6.851  1.00 98.88           C  
ATOM   2275  HB2 MET A 150      14.141  -1.466  -7.677  1.00 98.88           H  
ATOM   2276  HB3 MET A 150      12.627  -1.337  -6.798  1.00 98.88           H  
ATOM   2277  O   MET A 150      15.642   1.586  -6.316  1.00 98.88           O  
ATOM   2278  CG  MET A 150      14.382  -1.323  -5.560  1.00 98.88           C  
ATOM   2279  HG2 MET A 150      15.413  -0.973  -5.620  1.00 98.88           H  
ATOM   2280  HG3 MET A 150      13.900  -0.804  -4.732  1.00 98.88           H  
ATOM   2281  SD  MET A 150      14.418  -3.100  -5.200  1.00 98.88           S  
ATOM   2282  CE  MET A 150      15.558  -3.658  -6.495  1.00 98.88           C  
ATOM   2283  HE1 MET A 150      16.508  -3.130  -6.406  1.00 98.88           H  
ATOM   2284  HE2 MET A 150      15.130  -3.468  -7.480  1.00 98.88           H  
ATOM   2285  HE3 MET A 150      15.727  -4.728  -6.377  1.00 98.88           H  
ATOM   2286  N   GLU A 151      15.715   0.783  -8.413  1.00 98.65           N  
ATOM   2287  H   GLU A 151      15.201   0.315  -9.146  1.00 98.65           H  
ATOM   2288  CA  GLU A 151      17.160   0.980  -8.611  1.00 98.65           C  
ATOM   2289  HA  GLU A 151      17.664   0.934  -7.645  1.00 98.65           H  
ATOM   2290  C   GLU A 151      17.501   2.369  -9.180  1.00 98.65           C  
ATOM   2291  CB  GLU A 151      17.732  -0.164  -9.486  1.00 98.65           C  
ATOM   2292  HB2 GLU A 151      17.162  -0.224 -10.413  1.00 98.65           H  
ATOM   2293  HB3 GLU A 151      18.769   0.068  -9.732  1.00 98.65           H  
ATOM   2294  O   GLU A 151      18.517   2.944  -8.801  1.00 98.65           O  
ATOM   2295  CG  GLU A 151      17.702  -1.535  -8.771  1.00 98.65           C  
ATOM   2296  HG2 GLU A 151      18.275  -1.451  -7.847  1.00 98.65           H  
ATOM   2297  HG3 GLU A 151      16.672  -1.761  -8.492  1.00 98.65           H  
ATOM   2298  CD  GLU A 151      18.248  -2.738  -9.581  1.00 98.65           C  
ATOM   2299  OE1 GLU A 151      18.446  -3.838  -9.000  1.00 98.65           O  
ATOM   2300  OE2 GLU A 151      18.403  -2.702 -10.816  1.00 98.65           O  
ATOM   2301  N   GLU A 152      16.637   2.928 -10.030  1.00 98.18           N  
ATOM   2302  H   GLU A 152      15.800   2.413 -10.261  1.00 98.18           H  
ATOM   2303  CA  GLU A 152      16.910   4.116 -10.854  1.00 98.18           C  
ATOM   2304  HA  GLU A 152      17.934   4.445 -10.680  1.00 98.18           H  
ATOM   2305  C   GLU A 152      16.007   5.316 -10.509  1.00 98.18           C  
ATOM   2306  CB  GLU A 152      16.796   3.754 -12.346  1.00 98.18           C  
ATOM   2307  HB2 GLU A 152      17.045   4.636 -12.936  1.00 98.18           H  
ATOM   2308  HB3 GLU A 152      15.763   3.494 -12.577  1.00 98.18           H  
ATOM   2309  O   GLU A 152      15.971   6.319 -11.223  1.00 98.18           O  
ATOM   2310  CG  GLU A 152      17.700   2.597 -12.804  1.00 98.18           C  
ATOM   2311  HG2 GLU A 152      17.429   1.689 -12.266  1.00 98.18           H  
ATOM   2312  HG3 GLU A 152      17.498   2.416 -13.859  1.00 98.18           H  
ATOM   2313  CD  GLU A 152      19.201   2.885 -12.640  1.00 98.18           C  
ATOM   2314  OE1 GLU A 152      19.965   1.903 -12.487  1.00 98.18           O  
ATOM   2315  OE2 GLU A 152      19.591   4.071 -12.734  1.00 98.18           O  
ATOM   2316  N   SER A 153      15.259   5.249  -9.405  1.00 96.77           N  
ATOM   2317  H   SER A 153      15.315   4.415  -8.838  1.00 96.77           H  
ATOM   2318  CA  SER A 153      14.442   6.366  -8.929  1.00 96.77           C  
ATOM   2319  HA  SER A 153      14.849   7.281  -9.360  1.00 96.77           H  
ATOM   2320  C   SER A 153      14.506   6.511  -7.404  1.00 96.77           C  
ATOM   2321  CB  SER A 153      13.003   6.222  -9.445  1.00 96.77           C  
ATOM   2322  HB2 SER A 153      12.605   7.215  -9.656  1.00 96.77           H  
ATOM   2323  HB3 SER A 153      12.996   5.655 -10.375  1.00 96.77           H  
ATOM   2324  O   SER A 153      14.796   5.550  -6.695  1.00 96.77           O  
ATOM   2325  OG  SER A 153      12.159   5.600  -8.497  1.00 96.77           O  
ATOM   2326  HG  SER A 153      12.488   4.713  -8.335  1.00 96.77           H  
ATOM   2327  N   PRO A 154      14.193   7.697  -6.850  1.00 95.98           N  
ATOM   2328  CA  PRO A 154      14.031   7.864  -5.410  1.00 95.98           C  
ATOM   2329  HA  PRO A 154      14.783   7.285  -4.873  1.00 95.98           H  
ATOM   2330  C   PRO A 154      12.642   7.419  -4.915  1.00 95.98           C  
ATOM   2331  CB  PRO A 154      14.276   9.358  -5.185  1.00 95.98           C  
ATOM   2332  HB2 PRO A 154      13.814   9.733  -4.272  1.00 95.98           H  
ATOM   2333  HB3 PRO A 154      15.349   9.550  -5.172  1.00 95.98           H  
ATOM   2334  O   PRO A 154      12.310   7.705  -3.765  1.00 95.98           O  
ATOM   2335  CG  PRO A 154      13.659   9.981  -6.437  1.00 95.98           C  
ATOM   2336  HG2 PRO A 154      12.578  10.052  -6.315  1.00 95.98           H  
ATOM   2337  HG3 PRO A 154      14.086  10.960  -6.655  1.00 95.98           H  
ATOM   2338  CD  PRO A 154      13.984   8.966  -7.535  1.00 95.98           C  
ATOM   2339  HD2 PRO A 154      13.157   8.905  -8.243  1.00 95.98           H  
ATOM   2340  HD3 PRO A 154      14.901   9.257  -8.048  1.00 95.98           H  
ATOM   2341  N   HIS A 155      11.811   6.819  -5.777  1.00 98.05           N  
ATOM   2342  H   HIS A 155      12.189   6.501  -6.658  1.00 98.05           H  
ATOM   2343  CA  HIS A 155      10.410   6.475  -5.531  1.00 98.05           C  
ATOM   2344  HA  HIS A 155      10.061   7.028  -4.659  1.00 98.05           H  
ATOM   2345  C   HIS A 155      10.223   4.982  -5.244  1.00 98.05           C  
ATOM   2346  CB  HIS A 155       9.543   6.943  -6.708  1.00 98.05           C  
ATOM   2347  HB2 HIS A 155       8.498   6.709  -6.503  1.00 98.05           H  
ATOM   2348  HB3 HIS A 155       9.833   6.410  -7.613  1.00 98.05           H  
ATOM   2349  O   HIS A 155      11.095   4.169  -5.524  1.00 98.05           O  
ATOM   2350  CG  HIS A 155       9.654   8.426  -6.937  1.00 98.05           C  
ATOM   2351  CD2 HIS A 155       9.898   9.064  -8.123  1.00 98.05           C  
ATOM   2352  HD2 HIS A 155      10.037   8.585  -9.081  1.00 98.05           H  
ATOM   2353  ND1 HIS A 155       9.586   9.386  -5.955  1.00 98.05           N  
ATOM   2354  HD1 HIS A 155       9.414   9.204  -4.977  1.00 98.05           H  
ATOM   2355  CE1 HIS A 155       9.772  10.580  -6.541  1.00 98.05           C  
ATOM   2356  HE1 HIS A 155       9.776  11.525  -6.019  1.00 98.05           H  
ATOM   2357  NE2 HIS A 155       9.956  10.442  -7.864  1.00 98.05           N  
ATOM   2358  N   VAL A 156       9.055   4.620  -4.702  1.00 98.83           N  
ATOM   2359  H   VAL A 156       8.404   5.353  -4.456  1.00 98.83           H  
ATOM   2360  CA  VAL A 156       8.655   3.214  -4.506  1.00 98.83           C  
ATOM   2361  HA  VAL A 156       9.484   2.560  -4.778  1.00 98.83           H  
ATOM   2362  C   VAL A 156       7.503   2.828  -5.423  1.00 98.83           C  
ATOM   2363  CB  VAL A 156       8.322   2.920  -3.033  1.00 98.83           C  
ATOM   2364  HB  VAL A 156       7.616   3.667  -2.669  1.00 98.83           H  
ATOM   2365  O   VAL A 156       7.524   1.733  -5.962  1.00 98.83           O  
ATOM   2366  CG1 VAL A 156       7.710   1.528  -2.824  1.00 98.83           C  
ATOM   2367 HG11 VAL A 156       6.704   1.487  -3.243  1.00 98.83           H  
ATOM   2368 HG12 VAL A 156       7.654   1.302  -1.759  1.00 98.83           H  
ATOM   2369 HG13 VAL A 156       8.330   0.776  -3.312  1.00 98.83           H  
ATOM   2370  CG2 VAL A 156       9.590   2.984  -2.175  1.00 98.83           C  
ATOM   2371 HG21 VAL A 156      10.129   3.912  -2.364  1.00 98.83           H  
ATOM   2372 HG22 VAL A 156      10.251   2.155  -2.429  1.00 98.83           H  
ATOM   2373 HG23 VAL A 156       9.321   2.929  -1.121  1.00 98.83           H  
ATOM   2374  N   LEU A 157       6.507   3.694  -5.630  1.00 98.95           N  
ATOM   2375  H   LEU A 157       6.530   4.597  -5.176  1.00 98.95           H  
ATOM   2376  CA  LEU A 157       5.333   3.382  -6.447  1.00 98.95           C  
ATOM   2377  HA  LEU A 157       5.518   2.463  -7.003  1.00 98.95           H  
ATOM   2378  C   LEU A 157       5.068   4.489  -7.469  1.00 98.95           C  
ATOM   2379  CB  LEU A 157       4.133   3.125  -5.516  1.00 98.95           C  
ATOM   2380  HB2 LEU A 157       4.369   2.277  -4.874  1.00 98.95           H  
ATOM   2381  HB3 LEU A 157       3.994   4.000  -4.881  1.00 98.95           H  
ATOM   2382  O   LEU A 157       4.795   5.636  -7.101  1.00 98.95           O  
ATOM   2383  CG  LEU A 157       2.804   2.841  -6.242  1.00 98.95           C  
ATOM   2384  HG  LEU A 157       2.531   3.704  -6.850  1.00 98.95           H  
ATOM   2385  CD1 LEU A 157       2.858   1.607  -7.145  1.00 98.95           C  
ATOM   2386 HD11 LEU A 157       3.123   0.728  -6.558  1.00 98.95           H  
ATOM   2387 HD12 LEU A 157       1.881   1.450  -7.603  1.00 98.95           H  
ATOM   2388 HD13 LEU A 157       3.584   1.748  -7.945  1.00 98.95           H  
ATOM   2389  CD2 LEU A 157       1.700   2.613  -5.208  1.00 98.95           C  
ATOM   2390 HD21 LEU A 157       1.909   1.713  -4.632  1.00 98.95           H  
ATOM   2391 HD22 LEU A 157       0.740   2.501  -5.713  1.00 98.95           H  
ATOM   2392 HD23 LEU A 157       1.643   3.464  -4.529  1.00 98.95           H  
ATOM   2393  N   LEU A 158       5.114   4.119  -8.748  1.00 98.93           N  
ATOM   2394  H   LEU A 158       5.353   3.159  -8.951  1.00 98.93           H  
ATOM   2395  CA  LEU A 158       4.683   4.945  -9.877  1.00 98.93           C  
ATOM   2396  HA  LEU A 158       4.412   5.942  -9.530  1.00 98.93           H  
ATOM   2397  C   LEU A 158       3.433   4.322 -10.508  1.00 98.93           C  
ATOM   2398  CB  LEU A 158       5.827   5.078 -10.900  1.00 98.93           C  
ATOM   2399  HB2 LEU A 158       6.019   4.095 -11.332  1.00 98.93           H  
ATOM   2400  HB3 LEU A 158       5.489   5.732 -11.705  1.00 98.93           H  
ATOM   2401  O   LEU A 158       3.312   3.097 -10.550  1.00 98.93           O  
ATOM   2402  CG  LEU A 158       7.157   5.625 -10.349  1.00 98.93           C  
ATOM   2403  HG  LEU A 158       7.585   4.900  -9.656  1.00 98.93           H  
ATOM   2404  CD1 LEU A 158       8.143   5.821 -11.499  1.00 98.93           C  
ATOM   2405 HD11 LEU A 158       7.826   6.645 -12.138  1.00 98.93           H  
ATOM   2406 HD12 LEU A 158       8.188   4.919 -12.111  1.00 98.93           H  
ATOM   2407 HD13 LEU A 158       9.139   6.030 -11.108  1.00 98.93           H  
ATOM   2408  CD2 LEU A 158       6.998   6.961  -9.619  1.00 98.93           C  
ATOM   2409 HD21 LEU A 158       6.503   6.797  -8.662  1.00 98.93           H  
ATOM   2410 HD22 LEU A 158       7.980   7.393  -9.430  1.00 98.93           H  
ATOM   2411 HD23 LEU A 158       6.403   7.647 -10.222  1.00 98.93           H  
ATOM   2412  N   ILE A 159       2.504   5.131 -11.022  1.00 98.89           N  
ATOM   2413  H   ILE A 159       2.642   6.130 -10.986  1.00 98.89           H  
ATOM   2414  CA  ILE A 159       1.249   4.611 -11.597  1.00 98.89           C  
ATOM   2415  HA  ILE A 159       1.356   3.534 -11.724  1.00 98.89           H  
ATOM   2416  C   ILE A 159       0.957   5.140 -13.002  1.00 98.89           C  
ATOM   2417  CB  ILE A 159       0.044   4.803 -10.643  1.00 98.89           C  
ATOM   2418  HB  ILE A 159      -0.803   4.275 -11.081  1.00 98.89           H  
ATOM   2419  O   ILE A 159       1.365   6.245 -13.372  1.00 98.89           O  
ATOM   2420  CG1 ILE A 159      -0.344   6.287 -10.483  1.00 98.89           C  
ATOM   2421 HG12 ILE A 159      -0.393   6.779 -11.454  1.00 98.89           H  
ATOM   2422 HG13 ILE A 159       0.440   6.767  -9.897  1.00 98.89           H  
ATOM   2423  CG2 ILE A 159       0.342   4.162  -9.272  1.00 98.89           C  
ATOM   2424 HG21 ILE A 159       0.773   3.171  -9.413  1.00 98.89           H  
ATOM   2425 HG22 ILE A 159      -0.575   4.063  -8.691  1.00 98.89           H  
ATOM   2426 HG23 ILE A 159       1.057   4.768  -8.715  1.00 98.89           H  
ATOM   2427  CD1 ILE A 159      -1.658   6.576  -9.757  1.00 98.89           C  
ATOM   2428 HD11 ILE A 159      -1.756   5.977  -8.852  1.00 98.89           H  
ATOM   2429 HD12 ILE A 159      -1.675   7.630  -9.477  1.00 98.89           H  
ATOM   2430 HD13 ILE A 159      -2.500   6.387 -10.423  1.00 98.89           H  
ATOM   2431  N   GLY A 160       0.198   4.348 -13.761  1.00 98.10           N  
ATOM   2432  H   GLY A 160      -0.002   3.421 -13.412  1.00 98.10           H  
ATOM   2433  CA  GLY A 160      -0.425   4.735 -15.026  1.00 98.10           C  
ATOM   2434  HA2 GLY A 160      -1.200   5.473 -14.820  1.00 98.10           H  
ATOM   2435  HA3 GLY A 160      -0.901   3.864 -15.476  1.00 98.10           H  
ATOM   2436  C   GLY A 160       0.552   5.315 -16.048  1.00 98.10           C  
ATOM   2437  O   GLY A 160       1.682   4.846 -16.194  1.00 98.10           O  
ATOM   2438  N   ASP A 161       0.119   6.370 -16.739  1.00 97.73           N  
ATOM   2439  H   ASP A 161      -0.853   6.635 -16.660  1.00 97.73           H  
ATOM   2440  CA  ASP A 161       0.896   7.019 -17.802  1.00 97.73           C  
ATOM   2441  HA  ASP A 161       1.081   6.296 -18.598  1.00 97.73           H  
ATOM   2442  C   ASP A 161       2.251   7.541 -17.316  1.00 97.73           C  
ATOM   2443  CB  ASP A 161       0.096   8.195 -18.384  1.00 97.73           C  
ATOM   2444  HB2 ASP A 161       0.728   8.723 -19.099  1.00 97.73           H  
ATOM   2445  HB3 ASP A 161      -0.150   8.888 -17.580  1.00 97.73           H  
ATOM   2446  O   ASP A 161       3.224   7.518 -18.066  1.00 97.73           O  
ATOM   2447  CG  ASP A 161      -1.191   7.787 -19.107  1.00 97.73           C  
ATOM   2448  OD1 ASP A 161      -1.380   6.578 -19.369  1.00 97.73           O  
ATOM   2449  OD2 ASP A 161      -1.990   8.706 -19.382  1.00 97.73           O  
ATOM   2450  N   GLY A 162       2.333   7.972 -16.054  1.00 98.09           N  
ATOM   2451  H   GLY A 162       1.517   7.876 -15.468  1.00 98.09           H  
ATOM   2452  CA  GLY A 162       3.577   8.439 -15.457  1.00 98.09           C  
ATOM   2453  HA2 GLY A 162       3.331   8.880 -14.492  1.00 98.09           H  
ATOM   2454  HA3 GLY A 162       4.029   9.197 -16.097  1.00 98.09           H  
ATOM   2455  C   GLY A 162       4.590   7.311 -15.241  1.00 98.09           C  
ATOM   2456  O   GLY A 162       5.772   7.489 -15.531  1.00 98.09           O  
ATOM   2457  N   ALA A 163       4.133   6.132 -14.811  1.00 98.75           N  
ATOM   2458  H   ALA A 163       3.149   6.035 -14.606  1.00 98.75           H  
ATOM   2459  CA  ALA A 163       4.982   4.942 -14.751  1.00 98.75           C  
ATOM   2460  HA  ALA A 163       5.868   5.167 -14.159  1.00 98.75           H  
ATOM   2461  C   ALA A 163       5.452   4.510 -16.147  1.00 98.75           C  
ATOM   2462  CB  ALA A 163       4.211   3.808 -14.071  1.00 98.75           C  
ATOM   2463  HB1 ALA A 163       3.943   4.109 -13.058  1.00 98.75           H  
ATOM   2464  HB2 ALA A 163       3.302   3.579 -14.626  1.00 98.75           H  
ATOM   2465  HB3 ALA A 163       4.837   2.917 -14.021  1.00 98.75           H  
ATOM   2466  O   ALA A 163       6.597   4.092 -16.314  1.00 98.75           O  
ATOM   2467  N   GLU A 164       4.595   4.639 -17.162  1.00 98.63           N  
ATOM   2468  H   GLU A 164       3.651   4.942 -16.967  1.00 98.63           H  
ATOM   2469  CA  GLU A 164       4.992   4.364 -18.542  1.00 98.63           C  
ATOM   2470  HA  GLU A 164       5.511   3.406 -18.567  1.00 98.63           H  
ATOM   2471  C   GLU A 164       5.969   5.403 -19.101  1.00 98.63           C  
ATOM   2472  CB  GLU A 164       3.776   4.274 -19.463  1.00 98.63           C  
ATOM   2473  HB2 GLU A 164       4.157   4.180 -20.480  1.00 98.63           H  
ATOM   2474  HB3 GLU A 164       3.184   5.187 -19.405  1.00 98.63           H  
ATOM   2475  O   GLU A 164       6.869   5.044 -19.852  1.00 98.63           O  
ATOM   2476  CG  GLU A 164       2.892   3.062 -19.159  1.00 98.63           C  
ATOM   2477  HG2 GLU A 164       2.286   3.261 -18.275  1.00 98.63           H  
ATOM   2478  HG3 GLU A 164       3.533   2.207 -18.944  1.00 98.63           H  
ATOM   2479  CD  GLU A 164       1.984   2.697 -20.336  1.00 98.63           C  
ATOM   2480  OE1 GLU A 164       1.445   1.570 -20.306  1.00 98.63           O  
ATOM   2481  OE2 GLU A 164       1.873   3.464 -21.326  1.00 98.63           O  
ATOM   2482  N   GLU A 165       5.822   6.682 -18.759  1.00 98.49           N  
ATOM   2483  H   GLU A 165       5.034   6.941 -18.183  1.00 98.49           H  
ATOM   2484  CA  GLU A 165       6.791   7.726 -19.108  1.00 98.49           C  
ATOM   2485  HA  GLU A 165       6.903   7.773 -20.192  1.00 98.49           H  
ATOM   2486  C   GLU A 165       8.173   7.391 -18.539  1.00 98.49           C  
ATOM   2487  CB  GLU A 165       6.272   9.086 -18.624  1.00 98.49           C  
ATOM   2488  HB2 GLU A 165       5.266   9.233 -19.018  1.00 98.49           H  
ATOM   2489  HB3 GLU A 165       6.215   9.073 -17.535  1.00 98.49           H  
ATOM   2490  O   GLU A 165       9.133   7.322 -19.303  1.00 98.49           O  
ATOM   2491  CG  GLU A 165       7.143  10.273 -19.069  1.00 98.49           C  
ATOM   2492  HG2 GLU A 165       8.180  10.077 -18.796  1.00 98.49           H  
ATOM   2493  HG3 GLU A 165       7.090  10.353 -20.155  1.00 98.49           H  
ATOM   2494  CD  GLU A 165       6.703  11.608 -18.433  1.00 98.49           C  
ATOM   2495  OE1 GLU A 165       7.457  12.601 -18.544  1.00 98.49           O  
ATOM   2496  OE2 GLU A 165       5.614  11.653 -17.812  1.00 98.49           O  
ATOM   2497  N   PHE A 166       8.251   7.062 -17.245  1.00 98.54           N  
ATOM   2498  H   PHE A 166       7.418   7.132 -16.679  1.00 98.54           H  
ATOM   2499  CA  PHE A 166       9.488   6.601 -16.610  1.00 98.54           C  
ATOM   2500  HA  PHE A 166      10.237   7.390 -16.673  1.00 98.54           H  
ATOM   2501  C   PHE A 166      10.066   5.366 -17.317  1.00 98.54           C  
ATOM   2502  CB  PHE A 166       9.201   6.312 -15.131  1.00 98.54           C  
ATOM   2503  HB2 PHE A 166       8.910   7.241 -14.641  1.00 98.54           H  
ATOM   2504  HB3 PHE A 166       8.357   5.626 -15.052  1.00 98.54           H  
ATOM   2505  O   PHE A 166      11.239   5.336 -17.674  1.00 98.54           O  
ATOM   2506  CG  PHE A 166      10.380   5.722 -14.386  1.00 98.54           C  
ATOM   2507  CD1 PHE A 166      10.452   4.335 -14.159  1.00 98.54           C  
ATOM   2508  HD1 PHE A 166       9.658   3.687 -14.501  1.00 98.54           H  
ATOM   2509  CD2 PHE A 166      11.427   6.557 -13.957  1.00 98.54           C  
ATOM   2510  HD2 PHE A 166      11.400   7.616 -14.168  1.00 98.54           H  
ATOM   2511  CE1 PHE A 166      11.568   3.786 -13.505  1.00 98.54           C  
ATOM   2512  HE1 PHE A 166      11.629   2.719 -13.348  1.00 98.54           H  
ATOM   2513  CE2 PHE A 166      12.537   6.007 -13.292  1.00 98.54           C  
ATOM   2514  HE2 PHE A 166      13.368   6.635 -13.005  1.00 98.54           H  
ATOM   2515  CZ  PHE A 166      12.610   4.622 -13.071  1.00 98.54           C  
ATOM   2516  HZ  PHE A 166      13.484   4.204 -12.592  1.00 98.54           H  
ATOM   2517  N   ALA A 167       9.240   4.357 -17.602  1.00 98.65           N  
ATOM   2518  H   ALA A 167       8.284   4.407 -17.282  1.00 98.65           H  
ATOM   2519  CA  ALA A 167       9.698   3.154 -18.291  1.00 98.65           C  
ATOM   2520  HA  ALA A 167      10.520   2.724 -17.719  1.00 98.65           H  
ATOM   2521  C   ALA A 167      10.238   3.441 -19.708  1.00 98.65           C  
ATOM   2522  CB  ALA A 167       8.540   2.154 -18.299  1.00 98.65           C  
ATOM   2523  HB1 ALA A 167       8.857   1.214 -18.751  1.00 98.65           H  
ATOM   2524  HB2 ALA A 167       7.702   2.562 -18.865  1.00 98.65           H  
ATOM   2525  HB3 ALA A 167       8.221   1.962 -17.274  1.00 98.65           H  
ATOM   2526  O   ALA A 167      11.207   2.809 -20.126  1.00 98.65           O  
ATOM   2527  N   ARG A 168       9.653   4.402 -20.442  1.00 98.13           N  
ATOM   2528  H   ARG A 168       8.870   4.896 -20.038  1.00 98.13           H  
ATOM   2529  CA  ARG A 168      10.182   4.847 -21.745  1.00 98.13           C  
ATOM   2530  HA  ARG A 168      10.396   3.973 -22.360  1.00 98.13           H  
ATOM   2531  C   ARG A 168      11.518   5.574 -21.605  1.00 98.13           C  
ATOM   2532  CB  ARG A 168       9.191   5.758 -22.486  1.00 98.13           C  
ATOM   2533  HB2 ARG A 168       8.879   6.564 -21.822  1.00 98.13           H  
ATOM   2534  HB3 ARG A 168       9.704   6.203 -23.338  1.00 98.13           H  
ATOM   2535  O   ARG A 168      12.385   5.354 -22.441  1.00 98.13           O  
ATOM   2536  CG  ARG A 168       7.956   5.020 -23.012  1.00 98.13           C  
ATOM   2537  HG2 ARG A 168       7.412   4.601 -22.165  1.00 98.13           H  
ATOM   2538  HG3 ARG A 168       8.258   4.203 -23.667  1.00 98.13           H  
ATOM   2539  CD  ARG A 168       7.038   5.983 -23.777  1.00 98.13           C  
ATOM   2540  HD2 ARG A 168       7.404   6.076 -24.800  1.00 98.13           H  
ATOM   2541  HD3 ARG A 168       7.090   6.971 -23.320  1.00 98.13           H  
ATOM   2542  NE  ARG A 168       5.638   5.507 -23.787  1.00 98.13           N  
ATOM   2543  HE  ARG A 168       5.425   4.742 -24.412  1.00 98.13           H  
ATOM   2544  NH1 ARG A 168       4.861   6.759 -22.017  1.00 98.13           N  
ATOM   2545 HH11 ARG A 168       5.804   7.064 -21.821  1.00 98.13           H  
ATOM   2546 HH12 ARG A 168       4.125   6.969 -21.357  1.00 98.13           H  
ATOM   2547  NH2 ARG A 168       3.500   5.306 -23.020  1.00 98.13           N  
ATOM   2548 HH21 ARG A 168       3.336   4.532 -23.648  1.00 98.13           H  
ATOM   2549 HH22 ARG A 168       2.854   5.364 -22.246  1.00 98.13           H  
ATOM   2550  CZ  ARG A 168       4.676   5.867 -22.949  1.00 98.13           C  
ATOM   2551  N   GLU A 169      11.691   6.410 -20.576  1.00 97.33           N  
ATOM   2552  H   GLU A 169      10.924   6.562 -19.937  1.00 97.33           H  
ATOM   2553  CA  GLU A 169      12.968   7.094 -20.300  1.00 97.33           C  
ATOM   2554  HA  GLU A 169      13.281   7.631 -21.195  1.00 97.33           H  
ATOM   2555  C   GLU A 169      14.111   6.104 -19.990  1.00 97.33           C  
ATOM   2556  CB  GLU A 169      12.820   8.125 -19.153  1.00 97.33           C  
ATOM   2557  HB2 GLU A 169      12.353   7.650 -18.291  1.00 97.33           H  
ATOM   2558  HB3 GLU A 169      13.823   8.437 -18.860  1.00 97.33           H  
ATOM   2559  O   GLU A 169      15.272   6.433 -20.217  1.00 97.33           O  
ATOM   2560  CG  GLU A 169      12.028   9.399 -19.525  1.00 97.33           C  
ATOM   2561  HG2 GLU A 169      10.998   9.123 -19.752  1.00 97.33           H  
ATOM   2562  HG3 GLU A 169      12.461   9.815 -20.435  1.00 97.33           H  
ATOM   2563  CD  GLU A 169      12.031  10.504 -18.433  1.00 97.33           C  
ATOM   2564  OE1 GLU A 169      11.295  11.510 -18.567  1.00 97.33           O  
ATOM   2565  OE2 GLU A 169      12.789  10.432 -17.441  1.00 97.33           O  
ATOM   2566  N   HIS A 170      13.788   4.887 -19.534  1.00 97.86           N  
ATOM   2567  H   HIS A 170      12.815   4.721 -19.320  1.00 97.86           H  
ATOM   2568  CA  HIS A 170      14.745   3.823 -19.199  1.00 97.86           C  
ATOM   2569  HA  HIS A 170      15.750   4.245 -19.235  1.00 97.86           H  
ATOM   2570  C   HIS A 170      14.770   2.654 -20.205  1.00 97.86           C  
ATOM   2571  CB  HIS A 170      14.499   3.368 -17.752  1.00 97.86           C  
ATOM   2572  HB2 HIS A 170      13.441   3.145 -17.613  1.00 97.86           H  
ATOM   2573  HB3 HIS A 170      15.067   2.459 -17.553  1.00 97.86           H  
ATOM   2574  O   HIS A 170      15.153   1.539 -19.848  1.00 97.86           O  
ATOM   2575  CG  HIS A 170      14.942   4.387 -16.737  1.00 97.86           C  
ATOM   2576  CD2 HIS A 170      14.184   5.368 -16.158  1.00 97.86           C  
ATOM   2577  HD2 HIS A 170      13.134   5.556 -16.329  1.00 97.86           H  
ATOM   2578  ND1 HIS A 170      16.214   4.511 -16.227  1.00 97.86           N  
ATOM   2579  HD1 HIS A 170      17.011   3.933 -16.449  1.00 97.86           H  
ATOM   2580  CE1 HIS A 170      16.222   5.545 -15.371  1.00 97.86           C  
ATOM   2581  HE1 HIS A 170      17.082   5.882 -14.812  1.00 97.86           H  
ATOM   2582  NE2 HIS A 170      15.005   6.099 -15.296  1.00 97.86           N  
ATOM   2583  N   ASP A 171      14.354   2.887 -21.456  1.00 96.42           N  
ATOM   2584  H   ASP A 171      14.083   3.832 -21.688  1.00 96.42           H  
ATOM   2585  CA  ASP A 171      14.435   1.916 -22.561  1.00 96.42           C  
ATOM   2586  HA  ASP A 171      13.869   2.344 -23.389  1.00 96.42           H  
ATOM   2587  C   ASP A 171      13.766   0.551 -22.273  1.00 96.42           C  
ATOM   2588  CB  ASP A 171      15.888   1.776 -23.053  1.00 96.42           C  
ATOM   2589  HB2 ASP A 171      16.517   1.420 -22.236  1.00 96.42           H  
ATOM   2590  HB3 ASP A 171      15.925   1.029 -23.845  1.00 96.42           H  
ATOM   2591  O   ASP A 171      14.174  -0.497 -22.789  1.00 96.42           O  
ATOM   2592  CG  ASP A 171      16.468   3.068 -23.630  1.00 96.42           C  
ATOM   2593  OD1 ASP A 171      15.834   3.618 -24.562  1.00 96.42           O  
ATOM   2594  OD2 ASP A 171      17.591   3.437 -23.218  1.00 96.42           O  
ATOM   2595  N   VAL A 172      12.711   0.536 -21.451  1.00 97.65           N  
ATOM   2596  H   VAL A 172      12.422   1.410 -21.035  1.00 97.65           H  
ATOM   2597  CA  VAL A 172      11.919  -0.676 -21.202  1.00 97.65           C  
ATOM   2598  HA  VAL A 172      12.609  -1.472 -20.923  1.00 97.65           H  
ATOM   2599  C   VAL A 172      11.202  -1.102 -22.483  1.00 97.65           C  
ATOM   2600  CB  VAL A 172      10.925  -0.472 -20.047  1.00 97.65           C  
ATOM   2601  HB  VAL A 172      10.273   0.369 -20.281  1.00 97.65           H  
ATOM   2602  O   VAL A 172      10.749  -0.276 -23.271  1.00 97.65           O  
ATOM   2603  CG1 VAL A 172      10.046  -1.701 -19.781  1.00 97.65           C  
ATOM   2604 HG11 VAL A 172       9.441  -1.524 -18.891  1.00 97.65           H  
ATOM   2605 HG12 VAL A 172      10.665  -2.584 -19.623  1.00 97.65           H  
ATOM   2606 HG13 VAL A 172       9.372  -1.864 -20.622  1.00 97.65           H  
ATOM   2607  CG2 VAL A 172      11.676  -0.198 -18.745  1.00 97.65           C  
ATOM   2608 HG21 VAL A 172      10.974  -0.048 -17.925  1.00 97.65           H  
ATOM   2609 HG22 VAL A 172      12.282   0.703 -18.841  1.00 97.65           H  
ATOM   2610 HG23 VAL A 172      12.333  -1.040 -18.526  1.00 97.65           H  
ATOM   2611  N   GLU A 173      11.056  -2.411 -22.697  1.00 98.46           N  
ATOM   2612  H   GLU A 173      11.450  -3.058 -22.030  1.00 98.46           H  
ATOM   2613  CA  GLU A 173      10.345  -2.934 -23.864  1.00 98.46           C  
ATOM   2614  HA  GLU A 173      10.723  -2.407 -24.740  1.00 98.46           H  
ATOM   2615  C   GLU A 173       8.833  -2.663 -23.761  1.00 98.46           C  
ATOM   2616  CB  GLU A 173      10.663  -4.428 -24.061  1.00 98.46           C  
ATOM   2617  HB2 GLU A 173      10.206  -5.004 -23.256  1.00 98.46           H  
ATOM   2618  HB3 GLU A 173      11.743  -4.564 -24.009  1.00 98.46           H  
ATOM   2619  O   GLU A 173       8.133  -3.215 -22.902  1.00 98.46           O  
ATOM   2620  CG  GLU A 173      10.171  -4.963 -25.420  1.00 98.46           C  
ATOM   2621  HG2 GLU A 173      10.655  -4.395 -26.215  1.00 98.46           H  
ATOM   2622  HG3 GLU A 173       9.097  -4.797 -25.493  1.00 98.46           H  
ATOM   2623  CD  GLU A 173      10.449  -6.466 -25.639  1.00 98.46           C  
ATOM   2624  OE1 GLU A 173       9.881  -7.067 -26.584  1.00 98.46           O  
ATOM   2625  OE2 GLU A 173      11.138  -7.129 -24.826  1.00 98.46           O  
ATOM   2626  N   PHE A 174       8.331  -1.834 -24.678  1.00 98.59           N  
ATOM   2627  H   PHE A 174       8.975  -1.378 -25.308  1.00 98.59           H  
ATOM   2628  CA  PHE A 174       6.905  -1.585 -24.872  1.00 98.59           C  
ATOM   2629  HA  PHE A 174       6.394  -1.803 -23.934  1.00 98.59           H  
ATOM   2630  C   PHE A 174       6.324  -2.513 -25.939  1.00 98.59           C  
ATOM   2631  CB  PHE A 174       6.638  -0.108 -25.208  1.00 98.59           C  
ATOM   2632  HB2 PHE A 174       5.702  -0.043 -25.763  1.00 98.59           H  
ATOM   2633  HB3 PHE A 174       7.427   0.269 -25.859  1.00 98.59           H  
ATOM   2634  O   PHE A 174       6.966  -2.819 -26.944  1.00 98.59           O  
ATOM   2635  CG  PHE A 174       6.524   0.780 -23.985  1.00 98.59           C  
ATOM   2636  CD1 PHE A 174       5.303   1.399 -23.665  1.00 98.59           C  
ATOM   2637  HD1 PHE A 174       4.451   1.275 -24.318  1.00 98.59           H  
ATOM   2638  CD2 PHE A 174       7.629   0.960 -23.140  1.00 98.59           C  
ATOM   2639  HD2 PHE A 174       8.580   0.515 -23.396  1.00 98.59           H  
ATOM   2640  CE1 PHE A 174       5.178   2.142 -22.479  1.00 98.59           C  
ATOM   2641  HE1 PHE A 174       4.226   2.576 -22.208  1.00 98.59           H  
ATOM   2642  CE2 PHE A 174       7.514   1.703 -21.958  1.00 98.59           C  
ATOM   2643  HE2 PHE A 174       8.371   1.823 -21.313  1.00 98.59           H  
ATOM   2644  CZ  PHE A 174       6.279   2.276 -21.619  1.00 98.59           C  
ATOM   2645  HZ  PHE A 174       6.181   2.823 -20.693  1.00 98.59           H  
ATOM   2646  N   VAL A 175       5.075  -2.923 -25.742  1.00 98.69           N  
ATOM   2647  H   VAL A 175       4.599  -2.597 -24.913  1.00 98.69           H  
ATOM   2648  CA  VAL A 175       4.320  -3.791 -26.649  1.00 98.69           C  
ATOM   2649  HA  VAL A 175       4.822  -3.805 -27.617  1.00 98.69           H  
ATOM   2650  C   VAL A 175       2.920  -3.241 -26.888  1.00 98.69           C  
ATOM   2651  CB  VAL A 175       4.253  -5.243 -26.140  1.00 98.69           C  
ATOM   2652  HB  VAL A 175       3.580  -5.800 -26.793  1.00 98.69           H  
ATOM   2653  O   VAL A 175       2.363  -2.510 -26.069  1.00 98.69           O  
ATOM   2654  CG1 VAL A 175       5.622  -5.923 -26.233  1.00 98.69           C  
ATOM   2655 HG11 VAL A 175       6.367  -5.357 -25.675  1.00 98.69           H  
ATOM   2656 HG12 VAL A 175       5.940  -5.963 -27.275  1.00 98.69           H  
ATOM   2657 HG13 VAL A 175       5.559  -6.939 -25.843  1.00 98.69           H  
ATOM   2658  CG2 VAL A 175       3.710  -5.345 -24.712  1.00 98.69           C  
ATOM   2659 HG21 VAL A 175       2.700  -4.936 -24.676  1.00 98.69           H  
ATOM   2660 HG22 VAL A 175       4.344  -4.791 -24.020  1.00 98.69           H  
ATOM   2661 HG23 VAL A 175       3.676  -6.388 -24.399  1.00 98.69           H  
ATOM   2662  N   ALA A 176       2.343  -3.606 -28.030  1.00 98.04           N  
ATOM   2663  H   ALA A 176       2.834  -4.233 -28.651  1.00 98.04           H  
ATOM   2664  CA  ALA A 176       0.948  -3.310 -28.317  1.00 98.04           C  
ATOM   2665  HA  ALA A 176       0.793  -2.250 -28.115  1.00 98.04           H  
ATOM   2666  C   ALA A 176       0.017  -4.144 -27.407  1.00 98.04           C  
ATOM   2667  CB  ALA A 176       0.693  -3.553 -29.807  1.00 98.04           C  
ATOM   2668  HB1 ALA A 176      -0.285  -3.153 -30.076  1.00 98.04           H  
ATOM   2669  HB2 ALA A 176       1.447  -3.041 -30.406  1.00 98.04           H  
ATOM   2670  HB3 ALA A 176       0.711  -4.621 -30.024  1.00 98.04           H  
ATOM   2671  O   ALA A 176       0.399  -5.257 -27.020  1.00 98.04           O  
ATOM   2672  N   PRO A 177      -1.199  -3.661 -27.088  1.00 95.57           N  
ATOM   2673  CA  PRO A 177      -2.135  -4.363 -26.204  1.00 95.57           C  
ATOM   2674  HA  PRO A 177      -1.723  -4.356 -25.194  1.00 95.57           H  
ATOM   2675  C   PRO A 177      -2.427  -5.817 -26.611  1.00 95.57           C  
ATOM   2676  CB  PRO A 177      -3.413  -3.519 -26.231  1.00 95.57           C  
ATOM   2677  HB2 PRO A 177      -3.950  -3.573 -25.285  1.00 95.57           H  
ATOM   2678  HB3 PRO A 177      -4.055  -3.835 -27.054  1.00 95.57           H  
ATOM   2679  O   PRO A 177      -2.651  -6.675 -25.757  1.00 95.57           O  
ATOM   2680  CG  PRO A 177      -2.899  -2.108 -26.510  1.00 95.57           C  
ATOM   2681  HG2 PRO A 177      -3.665  -1.476 -26.957  1.00 95.57           H  
ATOM   2682  HG3 PRO A 177      -2.520  -1.666 -25.588  1.00 95.57           H  
ATOM   2683  CD  PRO A 177      -1.743  -2.363 -27.471  1.00 95.57           C  
ATOM   2684  HD2 PRO A 177      -1.011  -1.561 -27.373  1.00 95.57           H  
ATOM   2685  HD3 PRO A 177      -2.118  -2.417 -28.493  1.00 95.57           H  
ATOM   2686  N   GLU A 178      -2.363  -6.133 -27.907  1.00 97.57           N  
ATOM   2687  H   GLU A 178      -2.181  -5.393 -28.570  1.00 97.57           H  
ATOM   2688  CA  GLU A 178      -2.577  -7.479 -28.448  1.00 97.57           C  
ATOM   2689  HA  GLU A 178      -3.562  -7.826 -28.138  1.00 97.57           H  
ATOM   2690  C   GLU A 178      -1.553  -8.503 -27.936  1.00 97.57           C  
ATOM   2691  CB  GLU A 178      -2.525  -7.462 -29.987  1.00 97.57           C  
ATOM   2692  HB2 GLU A 178      -1.537  -7.141 -30.318  1.00 97.57           H  
ATOM   2693  HB3 GLU A 178      -2.660  -8.487 -30.333  1.00 97.57           H  
ATOM   2694  O   GLU A 178      -1.830  -9.701 -27.963  1.00 97.57           O  
ATOM   2695  CG  GLU A 178      -3.611  -6.612 -30.668  1.00 97.57           C  
ATOM   2696  HG2 GLU A 178      -3.611  -6.858 -31.730  1.00 97.57           H  
ATOM   2697  HG3 GLU A 178      -4.581  -6.903 -30.265  1.00 97.57           H  
ATOM   2698  CD  GLU A 178      -3.415  -5.095 -30.522  1.00 97.57           C  
ATOM   2699  OE1 GLU A 178      -4.427  -4.371 -30.621  1.00 97.57           O  
ATOM   2700  OE2 GLU A 178      -2.261  -4.667 -30.290  1.00 97.57           O  
ATOM   2701  N   TYR A 179      -0.387  -8.070 -27.443  1.00 98.54           N  
ATOM   2702  H   TYR A 179      -0.219  -7.075 -27.401  1.00 98.54           H  
ATOM   2703  CA  TYR A 179       0.592  -8.973 -26.832  1.00 98.54           C  
ATOM   2704  HA  TYR A 179       0.838  -9.760 -27.544  1.00 98.54           H  
ATOM   2705  C   TYR A 179       0.042  -9.651 -25.571  1.00 98.54           C  
ATOM   2706  CB  TYR A 179       1.870  -8.198 -26.493  1.00 98.54           C  
ATOM   2707  HB2 TYR A 179       1.617  -7.364 -25.838  1.00 98.54           H  
ATOM   2708  HB3 TYR A 179       2.287  -7.784 -27.411  1.00 98.54           H  
ATOM   2709  O   TYR A 179       0.315 -10.830 -25.333  1.00 98.54           O  
ATOM   2710  CG  TYR A 179       2.925  -9.053 -25.810  1.00 98.54           C  
ATOM   2711  CD1 TYR A 179       3.044  -9.046 -24.406  1.00 98.54           C  
ATOM   2712  HD1 TYR A 179       2.399  -8.407 -23.822  1.00 98.54           H  
ATOM   2713  CD2 TYR A 179       3.761  -9.886 -26.575  1.00 98.54           C  
ATOM   2714  HD2 TYR A 179       3.673  -9.887 -27.651  1.00 98.54           H  
ATOM   2715  CE1 TYR A 179       4.000  -9.855 -23.759  1.00 98.54           C  
ATOM   2716  HE1 TYR A 179       4.096  -9.832 -22.684  1.00 98.54           H  
ATOM   2717  CE2 TYR A 179       4.719 -10.698 -25.935  1.00 98.54           C  
ATOM   2718  HE2 TYR A 179       5.385 -11.319 -26.514  1.00 98.54           H  
ATOM   2719  OH  TYR A 179       5.802 -11.464 -23.952  1.00 98.54           O  
ATOM   2720  HH  TYR A 179       5.919 -11.346 -23.007  1.00 98.54           H  
ATOM   2721  CZ  TYR A 179       4.846 -10.682 -24.528  1.00 98.54           C  
ATOM   2722  N   PHE A 180      -0.748  -8.925 -24.776  1.00 98.54           N  
ATOM   2723  H   PHE A 180      -0.967  -7.976 -25.043  1.00 98.54           H  
ATOM   2724  CA  PHE A 180      -1.314  -9.432 -23.525  1.00 98.54           C  
ATOM   2725  HA  PHE A 180      -0.548 -10.014 -23.013  1.00 98.54           H  
ATOM   2726  C   PHE A 180      -2.522 -10.347 -23.753  1.00 98.54           C  
ATOM   2727  CB  PHE A 180      -1.675  -8.246 -22.627  1.00 98.54           C  
ATOM   2728  HB2 PHE A 180      -2.521  -7.726 -23.076  1.00 98.54           H  
ATOM   2729  HB3 PHE A 180      -1.991  -8.617 -21.652  1.00 98.54           H  
ATOM   2730  O   PHE A 180      -2.870 -11.163 -22.893  1.00 98.54           O  
ATOM   2731  CG  PHE A 180      -0.540  -7.261 -22.430  1.00 98.54           C  
ATOM   2732  CD1 PHE A 180       0.706  -7.689 -21.933  1.00 98.54           C  
ATOM   2733  HD1 PHE A 180       0.855  -8.725 -21.669  1.00 98.54           H  
ATOM   2734  CD2 PHE A 180      -0.710  -5.920 -22.812  1.00 98.54           C  
ATOM   2735  HD2 PHE A 180      -1.651  -5.584 -23.221  1.00 98.54           H  
ATOM   2736  CE1 PHE A 180       1.766  -6.779 -21.784  1.00 98.54           C  
ATOM   2737  HE1 PHE A 180       2.712  -7.098 -21.371  1.00 98.54           H  
ATOM   2738  CE2 PHE A 180       0.365  -5.025 -22.706  1.00 98.54           C  
ATOM   2739  HE2 PHE A 180       0.259  -4.014 -23.072  1.00 98.54           H  
ATOM   2740  CZ  PHE A 180       1.591  -5.441 -22.166  1.00 98.54           C  
ATOM   2741  HZ  PHE A 180       2.404  -4.736 -22.067  1.00 98.54           H  
ATOM   2742  N   TYR A 181      -3.141 -10.239 -24.929  1.00 97.41           N  
ATOM   2743  H   TYR A 181      -2.755  -9.589 -25.599  1.00 97.41           H  
ATOM   2744  CA  TYR A 181      -4.364 -10.936 -25.286  1.00 97.41           C  
ATOM   2745  HA  TYR A 181      -5.110 -10.678 -24.535  1.00 97.41           H  
ATOM   2746  C   TYR A 181      -4.203 -12.461 -25.292  1.00 97.41           C  
ATOM   2747  CB  TYR A 181      -4.858 -10.426 -26.649  1.00 97.41           C  
ATOM   2748  HB2 TYR A 181      -5.037  -9.353 -26.583  1.00 97.41           H  
ATOM   2749  HB3 TYR A 181      -4.074 -10.587 -27.389  1.00 97.41           H  
ATOM   2750  O   TYR A 181      -3.270 -13.029 -25.860  1.00 97.41           O  
ATOM   2751  CG  TYR A 181      -6.109 -11.115 -27.156  1.00 97.41           C  
ATOM   2752  CD1 TYR A 181      -6.004 -12.347 -27.833  1.00 97.41           C  
ATOM   2753  HD1 TYR A 181      -5.029 -12.772 -28.019  1.00 97.41           H  
ATOM   2754  CD2 TYR A 181      -7.372 -10.528 -26.956  1.00 97.41           C  
ATOM   2755  HD2 TYR A 181      -7.450  -9.559 -26.486  1.00 97.41           H  
ATOM   2756  CE1 TYR A 181      -7.164 -13.017 -28.266  1.00 97.41           C  
ATOM   2757  HE1 TYR A 181      -7.099 -13.962 -28.785  1.00 97.41           H  
ATOM   2758  CE2 TYR A 181      -8.531 -11.186 -27.403  1.00 97.41           C  
ATOM   2759  HE2 TYR A 181      -9.495 -10.717 -27.267  1.00 97.41           H  
ATOM   2760  OH  TYR A 181      -9.549 -13.088 -28.451  1.00 97.41           O  
ATOM   2761  HH  TYR A 181     -10.339 -12.581 -28.249  1.00 97.41           H  
ATOM   2762  CZ  TYR A 181      -8.429 -12.439 -28.043  1.00 97.41           C  
ATOM   2763  N   THR A 182      -5.207 -13.149 -24.743  1.00 96.33           N  
ATOM   2764  H   THR A 182      -5.963 -12.622 -24.329  1.00 96.33           H  
ATOM   2765  CA  THR A 182      -5.440 -14.576 -24.992  1.00 96.33           C  
ATOM   2766  HA  THR A 182      -4.952 -14.850 -25.927  1.00 96.33           H  
ATOM   2767  C   THR A 182      -6.935 -14.838 -25.152  1.00 96.33           C  
ATOM   2768  CB  THR A 182      -4.869 -15.477 -23.883  1.00 96.33           C  
ATOM   2769  HB  THR A 182      -5.061 -16.515 -24.154  1.00 96.33           H  
ATOM   2770  O   THR A 182      -7.757 -14.251 -24.444  1.00 96.33           O  
ATOM   2771  CG2 THR A 182      -3.368 -15.315 -23.651  1.00 96.33           C  
ATOM   2772 HG21 THR A 182      -2.828 -15.570 -24.562  1.00 96.33           H  
ATOM   2773 HG22 THR A 182      -3.126 -14.288 -23.380  1.00 96.33           H  
ATOM   2774 HG23 THR A 182      -3.049 -15.978 -22.847  1.00 96.33           H  
ATOM   2775  OG1 THR A 182      -5.507 -15.219 -22.658  1.00 96.33           O  
ATOM   2776  HG1 THR A 182      -5.205 -14.347 -22.396  1.00 96.33           H  
ATOM   2777  N   ASP A 183      -7.298 -15.770 -26.037  1.00 95.60           N  
ATOM   2778  H   ASP A 183      -6.596 -16.167 -26.645  1.00 95.60           H  
ATOM   2779  CA  ASP A 183      -8.700 -16.144 -26.282  1.00 95.60           C  
ATOM   2780  HA  ASP A 183      -9.246 -15.277 -26.654  1.00 95.60           H  
ATOM   2781  C   ASP A 183      -9.403 -16.620 -24.996  1.00 95.60           C  
ATOM   2782  CB  ASP A 183      -8.726 -17.226 -27.370  1.00 95.60           C  
ATOM   2783  HB2 ASP A 183      -8.076 -18.048 -27.071  1.00 95.60           H  
ATOM   2784  HB3 ASP A 183      -8.333 -16.807 -28.297  1.00 95.60           H  
ATOM   2785  O   ASP A 183     -10.538 -16.233 -24.717  1.00 95.60           O  
ATOM   2786  CG  ASP A 183     -10.136 -17.764 -27.619  1.00 95.60           C  
ATOM   2787  OD1 ASP A 183     -10.961 -17.069 -28.242  1.00 95.60           O  
ATOM   2788  OD2 ASP A 183     -10.409 -18.897 -27.158  1.00 95.60           O  
ATOM   2789  N   ARG A 184      -8.692 -17.374 -24.144  1.00 91.44           N  
ATOM   2790  H   ARG A 184      -7.764 -17.645 -24.437  1.00 91.44           H  
ATOM   2791  CA  ARG A 184      -9.193 -17.823 -22.835  1.00 91.44           C  
ATOM   2792  HA  ARG A 184     -10.081 -18.433 -22.997  1.00 91.44           H  
ATOM   2793  C   ARG A 184      -9.636 -16.646 -21.961  1.00 91.44           C  
ATOM   2794  CB  ARG A 184      -8.116 -18.675 -22.139  1.00 91.44           C  
ATOM   2795  HB2 ARG A 184      -7.854 -19.511 -22.787  1.00 91.44           H  
ATOM   2796  HB3 ARG A 184      -7.225 -18.066 -21.990  1.00 91.44           H  
ATOM   2797  O   ARG A 184     -10.750 -16.658 -21.444  1.00 91.44           O  
ATOM   2798  CG  ARG A 184      -8.592 -19.234 -20.784  1.00 91.44           C  
ATOM   2799  HG2 ARG A 184      -8.882 -18.418 -20.122  1.00 91.44           H  
ATOM   2800  HG3 ARG A 184      -9.466 -19.863 -20.951  1.00 91.44           H  
ATOM   2801  CD  ARG A 184      -7.517 -20.069 -20.074  1.00 91.44           C  
ATOM   2802  HD2 ARG A 184      -7.965 -20.501 -19.179  1.00 91.44           H  
ATOM   2803  HD3 ARG A 184      -7.207 -20.885 -20.727  1.00 91.44           H  
ATOM   2804  NE  ARG A 184      -6.338 -19.260 -19.697  1.00 91.44           N  
ATOM   2805  HE  ARG A 184      -6.159 -18.418 -20.225  1.00 91.44           H  
ATOM   2806  NH1 ARG A 184      -5.531 -20.567 -17.970  1.00 91.44           N  
ATOM   2807 HH11 ARG A 184      -6.287 -21.230 -18.063  1.00 91.44           H  
ATOM   2808 HH12 ARG A 184      -4.860 -20.703 -17.227  1.00 91.44           H  
ATOM   2809  NH2 ARG A 184      -4.469 -18.708 -18.548  1.00 91.44           N  
ATOM   2810 HH21 ARG A 184      -4.158 -18.045 -19.243  1.00 91.44           H  
ATOM   2811 HH22 ARG A 184      -3.843 -18.906 -17.780  1.00 91.44           H  
ATOM   2812  CZ  ARG A 184      -5.461 -19.520 -18.741  1.00 91.44           C  
ATOM   2813  N   ARG A 185      -8.785 -15.626 -21.800  1.00 94.88           N  
ATOM   2814  H   ARG A 185      -7.922 -15.634 -22.324  1.00 94.88           H  
ATOM   2815  CA  ARG A 185      -9.086 -14.464 -20.945  1.00 94.88           C  
ATOM   2816  HA  ARG A 185      -9.522 -14.810 -20.008  1.00 94.88           H  
ATOM   2817  C   ARG A 185     -10.143 -13.559 -21.571  1.00 94.88           C  
ATOM   2818  CB  ARG A 185      -7.798 -13.686 -20.640  1.00 94.88           C  
ATOM   2819  HB2 ARG A 185      -7.341 -13.376 -21.580  1.00 94.88           H  
ATOM   2820  HB3 ARG A 185      -8.043 -12.783 -20.082  1.00 94.88           H  
ATOM   2821  O   ARG A 185     -10.979 -13.021 -20.848  1.00 94.88           O  
ATOM   2822  CG  ARG A 185      -6.762 -14.493 -19.839  1.00 94.88           C  
ATOM   2823  HG2 ARG A 185      -5.842 -13.910 -19.860  1.00 94.88           H  
ATOM   2824  HG3 ARG A 185      -6.567 -15.449 -20.323  1.00 94.88           H  
ATOM   2825  CD  ARG A 185      -7.162 -14.762 -18.379  1.00 94.88           C  
ATOM   2826  HD2 ARG A 185      -8.057 -15.383 -18.360  1.00 94.88           H  
ATOM   2827  HD3 ARG A 185      -7.381 -13.800 -17.916  1.00 94.88           H  
ATOM   2828  NE  ARG A 185      -6.070 -15.412 -17.619  1.00 94.88           N  
ATOM   2829  HE  ARG A 185      -5.138 -15.115 -17.870  1.00 94.88           H  
ATOM   2830  NH1 ARG A 185      -7.293 -16.401 -15.924  1.00 94.88           N  
ATOM   2831 HH11 ARG A 185      -8.119 -15.879 -16.179  1.00 94.88           H  
ATOM   2832 HH12 ARG A 185      -7.259 -16.943 -15.072  1.00 94.88           H  
ATOM   2833  NH2 ARG A 185      -5.111 -16.745 -16.021  1.00 94.88           N  
ATOM   2834 HH21 ARG A 185      -5.173 -17.385 -15.242  1.00 94.88           H  
ATOM   2835 HH22 ARG A 185      -4.191 -16.562 -16.396  1.00 94.88           H  
ATOM   2836  CZ  ARG A 185      -6.165 -16.177 -16.535  1.00 94.88           C  
ATOM   2837  N   TRP A 186     -10.166 -13.452 -22.900  1.00 95.74           N  
ATOM   2838  H   TRP A 186      -9.431 -13.889 -23.438  1.00 95.74           H  
ATOM   2839  CA  TRP A 186     -11.206 -12.712 -23.612  1.00 95.74           C  
ATOM   2840  HA  TRP A 186     -11.256 -11.699 -23.212  1.00 95.74           H  
ATOM   2841  C   TRP A 186     -12.587 -13.349 -23.427  1.00 95.74           C  
ATOM   2842  CB  TRP A 186     -10.844 -12.616 -25.093  1.00 95.74           C  
ATOM   2843  HB2 TRP A 186      -9.831 -12.223 -25.175  1.00 95.74           H  
ATOM   2844  HB3 TRP A 186     -10.857 -13.608 -25.543  1.00 95.74           H  
ATOM   2845  O   TRP A 186     -13.559 -12.653 -23.140  1.00 95.74           O  
ATOM   2846  CG  TRP A 186     -11.759 -11.711 -25.854  1.00 95.74           C  
ATOM   2847  CD1 TRP A 186     -12.748 -12.095 -26.691  1.00 95.74           C  
ATOM   2848  HD1 TRP A 186     -12.992 -13.120 -26.928  1.00 95.74           H  
ATOM   2849  CD2 TRP A 186     -11.802 -10.253 -25.819  1.00 95.74           C  
ATOM   2850  CE2 TRP A 186     -12.847  -9.812 -26.684  1.00 95.74           C  
ATOM   2851  CE3 TRP A 186     -11.054  -9.259 -25.154  1.00 95.74           C  
ATOM   2852  HE3 TRP A 186     -10.254  -9.548 -24.489  1.00 95.74           H  
ATOM   2853  NE1 TRP A 186     -13.392 -10.976 -27.185  1.00 95.74           N  
ATOM   2854  HE1 TRP A 186     -14.160 -11.017 -27.840  1.00 95.74           H  
ATOM   2855  CH2 TRP A 186     -12.353  -7.489 -26.220  1.00 95.74           C  
ATOM   2856  HH2 TRP A 186     -12.534  -6.435 -26.374  1.00 95.74           H  
ATOM   2857  CZ2 TRP A 186     -13.129  -8.453 -26.888  1.00 95.74           C  
ATOM   2858  HZ2 TRP A 186     -13.915  -8.151 -27.564  1.00 95.74           H  
ATOM   2859  CZ3 TRP A 186     -11.322  -7.893 -25.354  1.00 95.74           C  
ATOM   2860  HZ3 TRP A 186     -10.725  -7.149 -24.847  1.00 95.74           H  
ATOM   2861  N   LYS A 187     -12.684 -14.682 -23.492  1.00 94.29           N  
ATOM   2862  H   LYS A 187     -11.869 -15.205 -23.778  1.00 94.29           H  
ATOM   2863  CA  LYS A 187     -13.927 -15.411 -23.192  1.00 94.29           C  
ATOM   2864  HA  LYS A 187     -14.724 -15.033 -23.833  1.00 94.29           H  
ATOM   2865  C   LYS A 187     -14.402 -15.180 -21.758  1.00 94.29           C  
ATOM   2866  CB  LYS A 187     -13.728 -16.905 -23.472  1.00 94.29           C  
ATOM   2867  HB2 LYS A 187     -12.782 -17.235 -23.043  1.00 94.29           H  
ATOM   2868  HB3 LYS A 187     -14.533 -17.469 -23.002  1.00 94.29           H  
ATOM   2869  O   LYS A 187     -15.591 -14.933 -21.556  1.00 94.29           O  
ATOM   2870  CG  LYS A 187     -13.751 -17.194 -24.977  1.00 94.29           C  
ATOM   2871  HG2 LYS A 187     -13.071 -16.522 -25.501  1.00 94.29           H  
ATOM   2872  HG3 LYS A 187     -14.761 -17.032 -25.355  1.00 94.29           H  
ATOM   2873  CD  LYS A 187     -13.326 -18.638 -25.249  1.00 94.29           C  
ATOM   2874  HD2 LYS A 187     -12.283 -18.750 -24.952  1.00 94.29           H  
ATOM   2875  HD3 LYS A 187     -13.946 -19.328 -24.677  1.00 94.29           H  
ATOM   2876  CE  LYS A 187     -13.466 -18.926 -26.744  1.00 94.29           C  
ATOM   2877  HE2 LYS A 187     -14.523 -18.991 -27.004  1.00 94.29           H  
ATOM   2878  HE3 LYS A 187     -13.026 -18.092 -27.291  1.00 94.29           H  
ATOM   2879  NZ  LYS A 187     -12.742 -20.158 -27.120  1.00 94.29           N  
ATOM   2880  HZ1 LYS A 187     -12.970 -20.946 -26.531  1.00 94.29           H  
ATOM   2881  HZ2 LYS A 187     -11.761 -19.938 -27.028  1.00 94.29           H  
ATOM   2882  HZ3 LYS A 187     -12.866 -20.361 -28.101  1.00 94.29           H  
ATOM   2883  N   SER A 188     -13.495 -15.196 -20.776  1.00 92.32           N  
ATOM   2884  H   SER A 188     -12.552 -15.490 -20.986  1.00 92.32           H  
ATOM   2885  CA  SER A 188     -13.831 -14.843 -19.387  1.00 92.32           C  
ATOM   2886  HA  SER A 188     -14.611 -15.517 -19.034  1.00 92.32           H  
ATOM   2887  C   SER A 188     -14.376 -13.415 -19.275  1.00 92.32           C  
ATOM   2888  CB  SER A 188     -12.618 -14.993 -18.463  1.00 92.32           C  
ATOM   2889  HB2 SER A 188     -12.895 -14.681 -17.456  1.00 92.32           H  
ATOM   2890  HB3 SER A 188     -11.805 -14.358 -18.813  1.00 92.32           H  
ATOM   2891  O   SER A 188     -15.379 -13.202 -18.597  1.00 92.32           O  
ATOM   2892  OG  SER A 188     -12.182 -16.338 -18.426  1.00 92.32           O  
ATOM   2893  HG  SER A 188     -12.305 -16.670 -17.533  1.00 92.32           H  
ATOM   2894  N   TYR A 189     -13.770 -12.450 -19.977  1.00 94.59           N  
ATOM   2895  H   TYR A 189     -12.938 -12.682 -20.502  1.00 94.59           H  
ATOM   2896  CA  TYR A 189     -14.254 -11.068 -20.037  1.00 94.59           C  
ATOM   2897  HA  TYR A 189     -14.308 -10.670 -19.023  1.00 94.59           H  
ATOM   2898  C   TYR A 189     -15.664 -10.968 -20.629  1.00 94.59           C  
ATOM   2899  CB  TYR A 189     -13.264 -10.205 -20.833  1.00 94.59           C  
ATOM   2900  HB2 TYR A 189     -12.977 -10.716 -21.752  1.00 94.59           H  
ATOM   2901  HB3 TYR A 189     -12.360 -10.103 -20.233  1.00 94.59           H  
ATOM   2902  O   TYR A 189     -16.541 -10.365 -20.011  1.00 94.59           O  
ATOM   2903  CG  TYR A 189     -13.802  -8.832 -21.200  1.00 94.59           C  
ATOM   2904  CD1 TYR A 189     -14.240  -8.564 -22.514  1.00 94.59           C  
ATOM   2905  HD1 TYR A 189     -14.128  -9.314 -23.283  1.00 94.59           H  
ATOM   2906  CD2 TYR A 189     -13.918  -7.838 -20.213  1.00 94.59           C  
ATOM   2907  HD2 TYR A 189     -13.561  -8.021 -19.211  1.00 94.59           H  
ATOM   2908  CE1 TYR A 189     -14.802  -7.310 -22.835  1.00 94.59           C  
ATOM   2909  HE1 TYR A 189     -15.106  -7.096 -23.849  1.00 94.59           H  
ATOM   2910  CE2 TYR A 189     -14.497  -6.594 -20.529  1.00 94.59           C  
ATOM   2911  HE2 TYR A 189     -14.604  -5.841 -19.763  1.00 94.59           H  
ATOM   2912  OH  TYR A 189     -15.504  -5.108 -22.120  1.00 94.59           O  
ATOM   2913  HH  TYR A 189     -15.392  -4.512 -21.376  1.00 94.59           H  
ATOM   2914  CZ  TYR A 189     -14.934  -6.317 -21.838  1.00 94.59           C  
ATOM   2915  N   VAL A 190     -15.910 -11.596 -21.784  1.00 95.31           N  
ATOM   2916  H   VAL A 190     -15.139 -12.057 -22.246  1.00 95.31           H  
ATOM   2917  CA  VAL A 190     -17.224 -11.580 -22.448  1.00 95.31           C  
ATOM   2918  HA  VAL A 190     -17.509 -10.544 -22.628  1.00 95.31           H  
ATOM   2919  C   VAL A 190     -18.300 -12.178 -21.539  1.00 95.31           C  
ATOM   2920  CB  VAL A 190     -17.167 -12.303 -23.809  1.00 95.31           C  
ATOM   2921  HB  VAL A 190     -16.731 -13.292 -23.673  1.00 95.31           H  
ATOM   2922  O   VAL A 190     -19.326 -11.539 -21.316  1.00 95.31           O  
ATOM   2923  CG1 VAL A 190     -18.551 -12.463 -24.449  1.00 95.31           C  
ATOM   2924 HG11 VAL A 190     -19.191 -13.104 -23.843  1.00 95.31           H  
ATOM   2925 HG12 VAL A 190     -18.458 -12.929 -25.430  1.00 95.31           H  
ATOM   2926 HG13 VAL A 190     -19.037 -11.494 -24.560  1.00 95.31           H  
ATOM   2927  CG2 VAL A 190     -16.303 -11.513 -24.804  1.00 95.31           C  
ATOM   2928 HG21 VAL A 190     -16.231 -12.061 -25.743  1.00 95.31           H  
ATOM   2929 HG22 VAL A 190     -16.746 -10.535 -24.991  1.00 95.31           H  
ATOM   2930 HG23 VAL A 190     -15.295 -11.370 -24.414  1.00 95.31           H  
ATOM   2931  N   LYS A 191     -18.040 -13.342 -20.928  1.00 92.75           N  
ATOM   2932  H   LYS A 191     -17.170 -13.810 -21.142  1.00 92.75           H  
ATOM   2933  CA  LYS A 191     -18.973 -13.977 -19.983  1.00 92.75           C  
ATOM   2934  HA  LYS A 191     -19.915 -14.166 -20.497  1.00 92.75           H  
ATOM   2935  C   LYS A 191     -19.293 -13.057 -18.798  1.00 92.75           C  
ATOM   2936  CB  LYS A 191     -18.373 -15.312 -19.510  1.00 92.75           C  
ATOM   2937  HB2 LYS A 191     -18.135 -15.927 -20.378  1.00 92.75           H  
ATOM   2938  HB3 LYS A 191     -17.451 -15.118 -18.962  1.00 92.75           H  
ATOM   2939  O   LYS A 191     -20.457 -12.880 -18.439  1.00 92.75           O  
ATOM   2940  CG  LYS A 191     -19.353 -16.084 -18.611  1.00 92.75           C  
ATOM   2941  HG2 LYS A 191     -20.218 -16.388 -19.200  1.00 92.75           H  
ATOM   2942  HG3 LYS A 191     -19.692 -15.438 -17.801  1.00 92.75           H  
ATOM   2943  CD  LYS A 191     -18.698 -17.314 -17.977  1.00 92.75           C  
ATOM   2944  HD2 LYS A 191     -17.837 -16.982 -17.397  1.00 92.75           H  
ATOM   2945  HD3 LYS A 191     -18.368 -18.008 -18.750  1.00 92.75           H  
ATOM   2946  CE  LYS A 191     -19.716 -17.995 -17.055  1.00 92.75           C  
ATOM   2947  HE2 LYS A 191     -20.301 -18.711 -17.632  1.00 92.75           H  
ATOM   2948  HE3 LYS A 191     -20.398 -17.233 -16.676  1.00 92.75           H  
ATOM   2949  NZ  LYS A 191     -19.069 -18.641 -15.892  1.00 92.75           N  
ATOM   2950  HZ1 LYS A 191     -19.720 -19.216 -15.376  1.00 92.75           H  
ATOM   2951  HZ2 LYS A 191     -18.253 -19.178 -16.148  1.00 92.75           H  
ATOM   2952  HZ3 LYS A 191     -18.797 -17.920 -15.239  1.00 92.75           H  
ATOM   2953  N   ARG A 192     -18.265 -12.444 -18.204  1.00 91.96           N  
ATOM   2954  H   ARG A 192     -17.336 -12.643 -18.545  1.00 91.96           H  
ATOM   2955  CA  ARG A 192     -18.411 -11.537 -17.058  1.00 91.96           C  
ATOM   2956  HA  ARG A 192     -18.986 -12.051 -16.288  1.00 91.96           H  
ATOM   2957  C   ARG A 192     -19.193 -10.271 -17.431  1.00 91.96           C  
ATOM   2958  CB  ARG A 192     -17.003 -11.239 -16.522  1.00 91.96           C  
ATOM   2959  HB2 ARG A 192     -16.500 -12.180 -16.298  1.00 91.96           H  
ATOM   2960  HB3 ARG A 192     -16.430 -10.733 -17.300  1.00 91.96           H  
ATOM   2961  O   ARG A 192     -20.040  -9.843 -16.648  1.00 91.96           O  
ATOM   2962  CG  ARG A 192     -16.963 -10.365 -15.269  1.00 91.96           C  
ATOM   2963  HG2 ARG A 192     -17.504  -9.437 -15.452  1.00 91.96           H  
ATOM   2964  HG3 ARG A 192     -15.916 -10.136 -15.070  1.00 91.96           H  
ATOM   2965  CD  ARG A 192     -17.463 -11.032 -13.992  1.00 91.96           C  
ATOM   2966  HD2 ARG A 192     -16.735 -11.779 -13.676  1.00 91.96           H  
ATOM   2967  HD3 ARG A 192     -18.403 -11.555 -14.170  1.00 91.96           H  
ATOM   2968  NE  ARG A 192     -17.602 -10.007 -12.940  1.00 91.96           N  
ATOM   2969  HE  ARG A 192     -16.791  -9.773 -12.385  1.00 91.96           H  
ATOM   2970  NH1 ARG A 192     -19.766  -9.612 -13.409  1.00 91.96           N  
ATOM   2971 HH11 ARG A 192     -20.596  -9.085 -13.180  1.00 91.96           H  
ATOM   2972 HH12 ARG A 192     -19.712 -10.162 -14.254  1.00 91.96           H  
ATOM   2973  NH2 ARG A 192     -18.810  -8.415 -11.807  1.00 91.96           N  
ATOM   2974 HH21 ARG A 192     -18.034  -8.116 -11.234  1.00 91.96           H  
ATOM   2975 HH22 ARG A 192     -19.716  -7.977 -11.728  1.00 91.96           H  
ATOM   2976  CZ  ARG A 192     -18.711  -9.341 -12.714  1.00 91.96           C  
ATOM   2977  N   LYS A 193     -18.967  -9.724 -18.631  1.00 92.83           N  
ATOM   2978  H   LYS A 193     -18.231 -10.132 -19.189  1.00 92.83           H  
ATOM   2979  CA  LYS A 193     -19.698  -8.576 -19.191  1.00 92.83           C  
ATOM   2980  HA  LYS A 193     -19.629  -7.742 -18.492  1.00 92.83           H  
ATOM   2981  C   LYS A 193     -21.182  -8.879 -19.381  1.00 92.83           C  
ATOM   2982  CB  LYS A 193     -19.050  -8.181 -20.527  1.00 92.83           C  
ATOM   2983  HB2 LYS A 193     -17.976  -8.075 -20.378  1.00 92.83           H  
ATOM   2984  HB3 LYS A 193     -19.204  -8.973 -21.260  1.00 92.83           H  
ATOM   2985  O   LYS A 193     -22.024  -8.082 -18.983  1.00 92.83           O  
ATOM   2986  CG  LYS A 193     -19.618  -6.869 -21.088  1.00 92.83           C  
ATOM   2987  HG2 LYS A 193     -19.515  -6.084 -20.340  1.00 92.83           H  
ATOM   2988  HG3 LYS A 193     -20.673  -6.989 -21.335  1.00 92.83           H  
ATOM   2989  CD  LYS A 193     -18.844  -6.475 -22.349  1.00 92.83           C  
ATOM   2990  HD2 LYS A 193     -17.781  -6.473 -22.107  1.00 92.83           H  
ATOM   2991  HD3 LYS A 193     -19.021  -7.211 -23.133  1.00 92.83           H  
ATOM   2992  CE  LYS A 193     -19.254  -5.082 -22.833  1.00 92.83           C  
ATOM   2993  HE2 LYS A 193     -20.253  -5.130 -23.266  1.00 92.83           H  
ATOM   2994  HE3 LYS A 193     -19.294  -4.419 -21.968  1.00 92.83           H  
ATOM   2995  NZ  LYS A 193     -18.268  -4.558 -23.809  1.00 92.83           N  
ATOM   2996  HZ1 LYS A 193     -17.350  -4.550 -23.389  1.00 92.83           H  
ATOM   2997  HZ2 LYS A 193     -18.226  -5.138 -24.635  1.00 92.83           H  
ATOM   2998  HZ3 LYS A 193     -18.490  -3.608 -24.074  1.00 92.83           H  
ATOM   2999  N   GLU A 194     -21.509 -10.036 -19.954  1.00 91.99           N  
ATOM   3000  H   GLU A 194     -20.770 -10.631 -20.301  1.00 91.99           H  
ATOM   3001  CA  GLU A 194     -22.900 -10.475 -20.125  1.00 91.99           C  
ATOM   3002  HA  GLU A 194     -23.448  -9.741 -20.715  1.00 91.99           H  
ATOM   3003  C   GLU A 194     -23.623 -10.618 -18.783  1.00 91.99           C  
ATOM   3004  CB  GLU A 194     -22.939 -11.827 -20.844  1.00 91.99           C  
ATOM   3005  HB2 GLU A 194     -22.254 -12.514 -20.346  1.00 91.99           H  
ATOM   3006  HB3 GLU A 194     -23.948 -12.231 -20.761  1.00 91.99           H  
ATOM   3007  O   GLU A 194     -24.796 -10.257 -18.669  1.00 91.99           O  
ATOM   3008  CG  GLU A 194     -22.585 -11.733 -22.333  1.00 91.99           C  
ATOM   3009  HG2 GLU A 194     -23.336 -11.115 -22.825  1.00 91.99           H  
ATOM   3010  HG3 GLU A 194     -21.620 -11.240 -22.452  1.00 91.99           H  
ATOM   3011  CD  GLU A 194     -22.542 -13.114 -23.007  1.00 91.99           C  
ATOM   3012  OE1 GLU A 194     -22.188 -13.149 -24.205  1.00 91.99           O  
ATOM   3013  OE2 GLU A 194     -22.899 -14.118 -22.343  1.00 91.99           O  
ATOM   3014  N   LYS A 195     -22.923 -11.118 -17.758  1.00 89.41           N  
ATOM   3015  H   LYS A 195     -21.984 -11.443 -17.939  1.00 89.41           H  
ATOM   3016  CA  LYS A 195     -23.459 -11.228 -16.399  1.00 89.41           C  
ATOM   3017  HA  LYS A 195     -24.409 -11.759 -16.444  1.00 89.41           H  
ATOM   3018  C   LYS A 195     -23.765  -9.859 -15.785  1.00 89.41           C  
ATOM   3019  CB  LYS A 195     -22.482 -12.048 -15.551  1.00 89.41           C  
ATOM   3020  HB2 LYS A 195     -22.217 -12.952 -16.098  1.00 89.41           H  
ATOM   3021  HB3 LYS A 195     -21.573 -11.471 -15.383  1.00 89.41           H  
ATOM   3022  O   LYS A 195     -24.850  -9.694 -15.238  1.00 89.41           O  
ATOM   3023  CG  LYS A 195     -23.081 -12.451 -14.198  1.00 89.41           C  
ATOM   3024  HG2 LYS A 195     -23.978 -13.051 -14.358  1.00 89.41           H  
ATOM   3025  HG3 LYS A 195     -23.333 -11.565 -13.616  1.00 89.41           H  
ATOM   3026  CD  LYS A 195     -22.035 -13.273 -13.446  1.00 89.41           C  
ATOM   3027  HD2 LYS A 195     -21.732 -14.115 -14.069  1.00 89.41           H  
ATOM   3028  HD3 LYS A 195     -21.159 -12.653 -13.257  1.00 89.41           H  
ATOM   3029  CE  LYS A 195     -22.565 -13.811 -12.121  1.00 89.41           C  
ATOM   3030  HE2 LYS A 195     -22.853 -12.990 -11.466  1.00 89.41           H  
ATOM   3031  HE3 LYS A 195     -23.446 -14.424 -12.311  1.00 89.41           H  
ATOM   3032  NZ  LYS A 195     -21.521 -14.641 -11.490  1.00 89.41           N  
ATOM   3033  HZ1 LYS A 195     -21.940 -15.269 -10.820  1.00 89.41           H  
ATOM   3034  HZ2 LYS A 195     -21.058 -15.229 -12.168  1.00 89.41           H  
ATOM   3035  HZ3 LYS A 195     -20.809 -14.095 -11.025  1.00 89.41           H  
ATOM   3036  N   GLU A 196     -22.875  -8.872 -15.931  1.00 87.17           N  
ATOM   3037  H   GLU A 196     -21.995  -9.072 -16.386  1.00 87.17           H  
ATOM   3038  CA  GLU A 196     -23.135  -7.500 -15.456  1.00 87.17           C  
ATOM   3039  HA  GLU A 196     -23.400  -7.527 -14.399  1.00 87.17           H  
ATOM   3040  C   GLU A 196     -24.314  -6.845 -16.168  1.00 87.17           C  
ATOM   3041  CB  GLU A 196     -21.917  -6.584 -15.650  1.00 87.17           C  
ATOM   3042  HB2 GLU A 196     -21.534  -6.689 -16.665  1.00 87.17           H  
ATOM   3043  HB3 GLU A 196     -22.228  -5.548 -15.518  1.00 87.17           H  
ATOM   3044  O   GLU A 196     -25.159  -6.239 -15.518  1.00 87.17           O  
ATOM   3045  CG  GLU A 196     -20.795  -6.864 -14.661  1.00 87.17           C  
ATOM   3046  HG2 GLU A 196     -20.391  -7.847 -14.899  1.00 87.17           H  
ATOM   3047  HG3 GLU A 196     -19.997  -6.141 -14.830  1.00 87.17           H  
ATOM   3048  CD  GLU A 196     -21.260  -6.742 -13.201  1.00 87.17           C  
ATOM   3049  OE1 GLU A 196     -21.359  -7.775 -12.501  1.00 87.17           O  
ATOM   3050  OE2 GLU A 196     -21.497  -5.616 -12.747  1.00 87.17           O  
ATOM   3051  N   VAL A 197     -24.416  -7.002 -17.492  1.00 85.78           N  
ATOM   3052  H   VAL A 197     -23.672  -7.482 -17.978  1.00 85.78           H  
ATOM   3053  CA  VAL A 197     -25.539  -6.443 -18.262  1.00 85.78           C  
ATOM   3054  HA  VAL A 197     -25.594  -5.371 -18.072  1.00 85.78           H  
ATOM   3055  C   VAL A 197     -26.869  -7.037 -17.798  1.00 85.78           C  
ATOM   3056  CB  VAL A 197     -25.323  -6.661 -19.771  1.00 85.78           C  
ATOM   3057  HB  VAL A 197     -25.073  -7.706 -19.951  1.00 85.78           H  
ATOM   3058  O   VAL A 197     -27.844  -6.308 -17.629  1.00 85.78           O  
ATOM   3059  CG1 VAL A 197     -26.563  -6.314 -20.607  1.00 85.78           C  
ATOM   3060 HG11 VAL A 197     -26.330  -6.393 -21.669  1.00 85.78           H  
ATOM   3061 HG12 VAL A 197     -26.890  -5.299 -20.384  1.00 85.78           H  
ATOM   3062 HG13 VAL A 197     -27.376  -7.006 -20.387  1.00 85.78           H  
ATOM   3063  CG2 VAL A 197     -24.170  -5.785 -20.281  1.00 85.78           C  
ATOM   3064 HG21 VAL A 197     -23.973  -6.006 -21.330  1.00 85.78           H  
ATOM   3065 HG22 VAL A 197     -24.430  -4.732 -20.174  1.00 85.78           H  
ATOM   3066 HG23 VAL A 197     -23.263  -5.977 -19.707  1.00 85.78           H  
ATOM   3067  N   LYS A 198     -26.919  -8.353 -17.554  1.00 86.67           N  
ATOM   3068  H   LYS A 198     -26.082  -8.898 -17.704  1.00 86.67           H  
ATOM   3069  CA  LYS A 198     -28.121  -9.014 -17.022  1.00 86.67           C  
ATOM   3070  HA  LYS A 198     -28.980  -8.752 -17.639  1.00 86.67           H  
ATOM   3071  C   LYS A 198     -28.463  -8.531 -15.618  1.00 86.67           C  
ATOM   3072  CB  LYS A 198     -27.938 -10.534 -17.020  1.00 86.67           C  
ATOM   3073  HB2 LYS A 198     -28.720 -10.986 -16.411  1.00 86.67           H  
ATOM   3074  HB3 LYS A 198     -26.973 -10.781 -16.577  1.00 86.67           H  
ATOM   3075  O   LYS A 198     -29.635  -8.291 -15.348  1.00 86.67           O  
ATOM   3076  CG  LYS A 198     -28.032 -11.112 -18.435  1.00 86.67           C  
ATOM   3077  HG2 LYS A 198     -29.041 -10.965 -18.820  1.00 86.67           H  
ATOM   3078  HG3 LYS A 198     -27.330 -10.602 -19.094  1.00 86.67           H  
ATOM   3079  CD  LYS A 198     -27.706 -12.607 -18.406  1.00 86.67           C  
ATOM   3080  HD2 LYS A 198     -28.448 -13.130 -17.802  1.00 86.67           H  
ATOM   3081  HD3 LYS A 198     -26.720 -12.741 -17.962  1.00 86.67           H  
ATOM   3082  CE  LYS A 198     -27.701 -13.154 -19.834  1.00 86.67           C  
ATOM   3083  HE2 LYS A 198     -28.704 -13.063 -20.250  1.00 86.67           H  
ATOM   3084  HE3 LYS A 198     -27.032 -12.535 -20.431  1.00 86.67           H  
ATOM   3085  NZ  LYS A 198     -27.242 -14.563 -19.869  1.00 86.67           N  
ATOM   3086  HZ1 LYS A 198     -26.304 -14.623 -19.501  1.00 86.67           H  
ATOM   3087  HZ2 LYS A 198     -27.210 -14.899 -20.821  1.00 86.67           H  
ATOM   3088  HZ3 LYS A 198     -27.849 -15.154 -19.318  1.00 86.67           H  
ATOM   3089  N   ARG A 199     -27.459  -8.365 -14.753  1.00 81.94           N  
ATOM   3090  H   ARG A 199     -26.523  -8.600 -15.051  1.00 81.94           H  
ATOM   3091  CA  ARG A 199     -27.652  -7.868 -13.389  1.00 81.94           C  
ATOM   3092  HA  ARG A 199     -28.405  -8.475 -12.886  1.00 81.94           H  
ATOM   3093  C   ARG A 199     -28.186  -6.437 -13.384  1.00 81.94           C  
ATOM   3094  CB  ARG A 199     -26.337  -7.965 -12.615  1.00 81.94           C  
ATOM   3095  HB2 ARG A 199     -25.905  -8.958 -12.737  1.00 81.94           H  
ATOM   3096  HB3 ARG A 199     -25.636  -7.236 -13.022  1.00 81.94           H  
ATOM   3097  O   ARG A 199     -29.171  -6.184 -12.720  1.00 81.94           O  
ATOM   3098  CG  ARG A 199     -26.565  -7.712 -11.118  1.00 81.94           C  
ATOM   3099  HG2 ARG A 199     -27.426  -7.066 -10.946  1.00 81.94           H  
ATOM   3100  HG3 ARG A 199     -26.742  -8.662 -10.614  1.00 81.94           H  
ATOM   3101  CD  ARG A 199     -25.338  -7.027 -10.537  1.00 81.94           C  
ATOM   3102  HD2 ARG A 199     -25.229  -6.049 -11.007  1.00 81.94           H  
ATOM   3103  HD3 ARG A 199     -24.451  -7.615 -10.777  1.00 81.94           H  
ATOM   3104  NE  ARG A 199     -25.481  -6.836  -9.088  1.00 81.94           N  
ATOM   3105  HE  ARG A 199     -26.409  -6.905  -8.697  1.00 81.94           H  
ATOM   3106  NH1 ARG A 199     -23.259  -6.546  -8.654  1.00 81.94           N  
ATOM   3107 HH11 ARG A 199     -23.076  -6.524  -9.648  1.00 81.94           H  
ATOM   3108 HH12 ARG A 199     -22.542  -6.851  -8.012  1.00 81.94           H  
ATOM   3109  NH2 ARG A 199     -24.727  -6.570  -6.966  1.00 81.94           N  
ATOM   3110 HH21 ARG A 199     -25.683  -6.609  -6.644  1.00 81.94           H  
ATOM   3111 HH22 ARG A 199     -23.992  -6.276  -6.340  1.00 81.94           H  
ATOM   3112  CZ  ARG A 199     -24.491  -6.646  -8.244  1.00 81.94           C  
ATOM   3113  N   ALA A 200     -27.604  -5.532 -14.168  1.00 79.50           N  
ATOM   3114  H   ALA A 200     -26.772  -5.790 -14.678  1.00 79.50           H  
ATOM   3115  CA  ALA A 200     -28.075  -4.148 -14.254  1.00 79.50           C  
ATOM   3116  HA  ALA A 200     -28.085  -3.716 -13.253  1.00 79.50           H  
ATOM   3117  C   ALA A 200     -29.509  -4.034 -14.812  1.00 79.50           C  
ATOM   3118  CB  ALA A 200     -27.078  -3.367 -15.118  1.00 79.50           C  
ATOM   3119  HB1 ALA A 200     -27.050  -3.782 -16.125  1.00 79.50           H  
ATOM   3120  HB2 ALA A 200     -26.083  -3.423 -14.675  1.00 79.50           H  
ATOM   3121  HB3 ALA A 200     -27.382  -2.322 -15.166  1.00 79.50           H  
ATOM   3122  O   ALA A 200     -30.223  -3.085 -14.502  1.00 79.50           O  
ATOM   3123  N   ALA A 201     -29.936  -4.992 -15.643  1.00 80.16           N  
ATOM   3124  H   ALA A 201     -29.283  -5.713 -15.916  1.00 80.16           H  
ATOM   3125  CA  ALA A 201     -31.296  -5.049 -16.178  1.00 80.16           C  
ATOM   3126  HA  ALA A 201     -31.635  -4.034 -16.385  1.00 80.16           H  
ATOM   3127  C   ALA A 201     -32.310  -5.674 -15.205  1.00 80.16           C  
ATOM   3128  CB  ALA A 201     -31.252  -5.824 -17.499  1.00 80.16           C  
ATOM   3129  HB1 ALA A 201     -30.926  -6.848 -17.319  1.00 80.16           H  
ATOM   3130  HB2 ALA A 201     -32.246  -5.836 -17.946  1.00 80.16           H  
ATOM   3131  HB3 ALA A 201     -30.557  -5.340 -18.185  1.00 80.16           H  
ATOM   3132  O   ALA A 201     -33.492  -5.324 -15.235  1.00 80.16           O  
ATOM   3383  H   THR A 220      -3.013 -14.122  -9.342  1.00 94.83           H  
ATOM   3384  CA  THR A 220      -1.069 -13.352  -9.773  1.00 94.83           C  
ATOM   3385  HA  THR A 220      -0.890 -12.638 -10.577  1.00 94.83           H  
ATOM   3386  C   THR A 220       0.124 -14.303  -9.687  1.00 94.83           C  
ATOM   3387  CB  THR A 220      -1.210 -12.583  -8.448  1.00 94.83           C  
ATOM   3388  HB  THR A 220      -1.432 -13.300  -7.658  1.00 94.83           H  
ATOM   3389  O   THR A 220       0.033 -15.373  -9.079  1.00 94.83           O  
ATOM   3390  CG2 THR A 220       0.016 -11.797  -8.012  1.00 94.83           C  
ATOM   3391 HG21 THR A 220       0.285 -11.034  -8.742  1.00 94.83           H  
ATOM   3392 HG22 THR A 220      -0.181 -11.326  -7.049  1.00 94.83           H  
ATOM   3393 HG23 THR A 220       0.870 -12.462  -7.886  1.00 94.83           H  
ATOM   3394  OG1 THR A 220      -2.278 -11.662  -8.521  1.00 94.83           O  
ATOM   3395  HG1 THR A 220      -2.106 -11.009  -7.839  1.00 94.83           H  
ATOM   3396  N   VAL A 221       1.256 -13.905 -10.260  1.00 98.80           N  
ATOM   3397  H   VAL A 221       1.296 -12.980 -10.664  1.00 98.80           H  
ATOM   3398  CA  VAL A 221       2.510 -14.661 -10.186  1.00 98.80           C  
ATOM   3399  HA  VAL A 221       2.288 -15.670  -9.838  1.00 98.80           H  
ATOM   3400  C   VAL A 221       3.443 -14.031  -9.167  1.00 98.80           C  
ATOM   3401  CB  VAL A 221       3.191 -14.820 -11.554  1.00 98.80           C  
ATOM   3402  HB  VAL A 221       4.023 -15.515 -11.434  1.00 98.80           H  
ATOM   3403  O   VAL A 221       3.447 -12.813  -8.995  1.00 98.80           O  
ATOM   3404  CG1 VAL A 221       2.217 -15.425 -12.566  1.00 98.80           C  
ATOM   3405 HG11 VAL A 221       1.372 -14.756 -12.724  1.00 98.80           H  
ATOM   3406 HG12 VAL A 221       2.713 -15.570 -13.526  1.00 98.80           H  
ATOM   3407 HG13 VAL A 221       1.853 -16.385 -12.201  1.00 98.80           H  
ATOM   3408  CG2 VAL A 221       3.760 -13.518 -12.122  1.00 98.80           C  
ATOM   3409 HG21 VAL A 221       2.974 -12.766 -12.193  1.00 98.80           H  
ATOM   3410 HG22 VAL A 221       4.550 -13.141 -11.472  1.00 98.80           H  
ATOM   3411 HG23 VAL A 221       4.180 -13.689 -13.113  1.00 98.80           H  
ATOM   3412  N   GLY A 222       4.242 -14.857  -8.505  1.00 98.93           N  
ATOM   3413  H   GLY A 222       4.184 -15.850  -8.678  1.00 98.93           H  
ATOM   3414  CA  GLY A 222       5.072 -14.402  -7.399  1.00 98.93           C  
ATOM   3415  HA2 GLY A 222       5.391 -13.373  -7.568  1.00 98.93           H  
ATOM   3416  HA3 GLY A 222       4.471 -14.434  -6.490  1.00 98.93           H  
ATOM   3417  C   GLY A 222       6.295 -15.267  -7.177  1.00 98.93           C  
ATOM   3418  O   GLY A 222       6.284 -16.462  -7.484  1.00 98.93           O  
ATOM   3419  N   VAL A 223       7.359 -14.657  -6.659  1.00 98.97           N  
ATOM   3420  H   VAL A 223       7.265 -13.678  -6.428  1.00 98.97           H  
ATOM   3421  CA  VAL A 223       8.632 -15.317  -6.346  1.00 98.97           C  
ATOM   3422  HA  VAL A 223       8.454 -16.386  -6.229  1.00 98.97           H  
ATOM   3423  C   VAL A 223       9.174 -14.770  -5.033  1.00 98.97           C  
ATOM   3424  CB  VAL A 223       9.677 -15.120  -7.465  1.00 98.97           C  
ATOM   3425  HB  VAL A 223       9.911 -14.059  -7.552  1.00 98.97           H  
ATOM   3426  O   VAL A 223       9.228 -13.558  -4.845  1.00 98.97           O  
ATOM   3427  CG1 VAL A 223      10.983 -15.882  -7.175  1.00 98.97           C  
ATOM   3428 HG11 VAL A 223      11.482 -15.458  -6.304  1.00 98.97           H  
ATOM   3429 HG12 VAL A 223      10.769 -16.932  -6.976  1.00 98.97           H  
ATOM   3430 HG13 VAL A 223      11.658 -15.806  -8.027  1.00 98.97           H  
ATOM   3431  CG2 VAL A 223       9.161 -15.598  -8.827  1.00 98.97           C  
ATOM   3432 HG21 VAL A 223       8.251 -15.061  -9.095  1.00 98.97           H  
ATOM   3433 HG22 VAL A 223       9.911 -15.388  -9.590  1.00 98.97           H  
ATOM   3434 HG23 VAL A 223       8.929 -16.663  -8.804  1.00 98.97           H  
ATOM   3435  N   ALA A 224       9.642 -15.659  -4.161  1.00 98.98           N  
ATOM   3436  H   ALA A 224       9.538 -16.639  -4.381  1.00 98.98           H  
ATOM   3437  CA  ALA A 224      10.466 -15.320  -3.007  1.00 98.98           C  
ATOM   3438  HA  ALA A 224      10.739 -14.266  -3.050  1.00 98.98           H  
ATOM   3439  C   ALA A 224      11.758 -16.148  -3.062  1.00 98.98           C  
ATOM   3440  CB  ALA A 224       9.648 -15.537  -1.730  1.00 98.98           C  
ATOM   3441  HB1 ALA A 224       8.741 -14.932  -1.764  1.00 98.98           H  
ATOM   3442  HB2 ALA A 224      10.234 -15.233  -0.863  1.00 98.98           H  
ATOM   3443  HB3 ALA A 224       9.375 -16.587  -1.624  1.00 98.98           H  
ATOM   3444  O   ALA A 224      11.708 -17.368  -3.247  1.00 98.98           O  
ATOM   3445  N   ALA A 225      12.916 -15.500  -2.949  1.00 98.97           N  
ATOM   3446  H   ALA A 225      12.897 -14.505  -2.775  1.00 98.97           H  
ATOM   3447  CA  ALA A 225      14.222 -16.125  -3.149  1.00 98.97           C  
ATOM   3448  HA  ALA A 225      14.108 -17.209  -3.133  1.00 98.97           H  
ATOM   3449  C   ALA A 225      15.216 -15.763  -2.041  1.00 98.97           C  
ATOM   3450  CB  ALA A 225      14.758 -15.730  -4.532  1.00 98.97           C  
ATOM   3451  HB1 ALA A 225      14.042 -16.017  -5.302  1.00 98.97           H  
ATOM   3452  HB2 ALA A 225      15.705 -16.237  -4.717  1.00 98.97           H  
ATOM   3453  HB3 ALA A 225      14.915 -14.652  -4.570  1.00 98.97           H  
ATOM   3454  O   ALA A 225      15.220 -14.634  -1.558  1.00 98.97           O  
ATOM   3455  N   LEU A 226      16.087 -16.717  -1.707  1.00 98.91           N  
ATOM   3456  H   LEU A 226      15.996 -17.605  -2.179  1.00 98.91           H  
ATOM   3457  CA  LEU A 226      17.284 -16.557  -0.881  1.00 98.91           C  
ATOM   3458  HA  LEU A 226      17.346 -15.530  -0.519  1.00 98.91           H  
ATOM   3459  C   LEU A 226      18.504 -16.867  -1.749  1.00 98.91           C  
ATOM   3460  CB  LEU A 226      17.208 -17.514   0.323  1.00 98.91           C  
ATOM   3461  HB2 LEU A 226      17.100 -18.528  -0.062  1.00 98.91           H  
ATOM   3462  HB3 LEU A 226      16.322 -17.279   0.913  1.00 98.91           H  
ATOM   3463  O   LEU A 226      18.579 -17.952  -2.334  1.00 98.91           O  
ATOM   3464  CG  LEU A 226      18.440 -17.500   1.248  1.00 98.91           C  
ATOM   3465  HG  LEU A 226      19.342 -17.699   0.668  1.00 98.91           H  
ATOM   3466  CD1 LEU A 226      18.601 -16.173   1.984  1.00 98.91           C  
ATOM   3467 HD11 LEU A 226      17.692 -15.944   2.539  1.00 98.91           H  
ATOM   3468 HD12 LEU A 226      19.429 -16.240   2.691  1.00 98.91           H  
ATOM   3469 HD13 LEU A 226      18.811 -15.372   1.274  1.00 98.91           H  
ATOM   3470  CD2 LEU A 226      18.290 -18.602   2.295  1.00 98.91           C  
ATOM   3471 HD21 LEU A 226      17.404 -18.416   2.902  1.00 98.91           H  
ATOM   3472 HD22 LEU A 226      19.169 -18.611   2.941  1.00 98.91           H  
ATOM   3473 HD23 LEU A 226      18.206 -19.570   1.801  1.00 98.91           H  
ATOM   3474  N   ASP A 227      19.460 -15.945  -1.825  1.00 98.74           N  
ATOM   3475  H   ASP A 227      19.341 -15.089  -1.302  1.00 98.74           H  
ATOM   3476  CA  ASP A 227      20.699 -16.147  -2.576  1.00 98.74           C  
ATOM   3477  HA  ASP A 227      20.505 -16.925  -3.314  1.00 98.74           H  
ATOM   3478  C   ASP A 227      21.852 -16.723  -1.756  1.00 98.74           C  
ATOM   3479  CB  ASP A 227      21.076 -14.899  -3.387  1.00 98.74           C  
ATOM   3480  HB2 ASP A 227      20.200 -14.618  -3.972  1.00 98.74           H  
ATOM   3481  HB3 ASP A 227      21.853 -15.176  -4.099  1.00 98.74           H  
ATOM   3482  O   ASP A 227      21.816 -16.801  -0.530  1.00 98.74           O  
ATOM   3483  CG  ASP A 227      21.580 -13.689  -2.589  1.00 98.74           C  
ATOM   3484  OD1 ASP A 227      22.223 -13.872  -1.531  1.00 98.74           O  
ATOM   3485  OD2 ASP A 227      21.432 -12.560  -3.109  1.00 98.74           O  
ATOM   3486  N   GLY A 228      22.910 -17.143  -2.456  1.00 97.35           N  
ATOM   3487  H   GLY A 228      22.886 -17.052  -3.462  1.00 97.35           H  
ATOM   3488  CA  GLY A 228      24.096 -17.729  -1.829  1.00 97.35           C  
ATOM   3489  HA2 GLY A 228      23.785 -18.572  -1.211  1.00 97.35           H  
ATOM   3490  HA3 GLY A 228      24.765 -18.096  -2.607  1.00 97.35           H  
ATOM   3491  C   GLY A 228      24.886 -16.762  -0.938  1.00 97.35           C  
ATOM   3492  O   GLY A 228      25.779 -17.211  -0.227  1.00 97.35           O  
ATOM   3493  N   SER A 229      24.572 -15.462  -0.961  1.00 97.39           N  
ATOM   3494  H   SER A 229      23.741 -15.178  -1.459  1.00 97.39           H  
ATOM   3495  CA  SER A 229      25.140 -14.459  -0.052  1.00 97.39           C  
ATOM   3496  HA  SER A 229      26.099 -14.814   0.327  1.00 97.39           H  
ATOM   3497  C   SER A 229      24.250 -14.203   1.171  1.00 97.39           C  
ATOM   3498  CB  SER A 229      25.398 -13.149  -0.800  1.00 97.39           C  
ATOM   3499  HB2 SER A 229      25.835 -12.420  -0.117  1.00 97.39           H  
ATOM   3500  HB3 SER A 229      24.455 -12.758  -1.183  1.00 97.39           H  
ATOM   3501  O   SER A 229      24.582 -13.346   1.988  1.00 97.39           O  
ATOM   3502  OG  SER A 229      26.284 -13.354  -1.882  1.00 97.39           O  
ATOM   3503  HG  SER A 229      25.854 -13.969  -2.481  1.00 97.39           H  
ATOM   3504  N   GLY A 230      23.136 -14.930   1.308  1.00 98.00           N  
ATOM   3505  H   GLY A 230      22.878 -15.569   0.571  1.00 98.00           H  
ATOM   3506  CA  GLY A 230      22.194 -14.792   2.414  1.00 98.00           C  
ATOM   3507  HA2 GLY A 230      21.621 -15.716   2.488  1.00 98.00           H  
ATOM   3508  HA3 GLY A 230      22.738 -14.646   3.347  1.00 98.00           H  
ATOM   3509  C   GLY A 230      21.206 -13.636   2.255  1.00 98.00           C  
ATOM   3510  O   GLY A 230      20.603 -13.238   3.248  1.00 98.00           O  
ATOM   3511  N   ASN A 231      21.042 -13.076   1.049  1.00 98.88           N  
ATOM   3512  H   ASN A 231      21.521 -13.466   0.250  1.00 98.88           H  
ATOM   3513  CA  ASN A 231      20.052 -12.022   0.822  1.00 98.88           C  
ATOM   3514  HA  ASN A 231      19.862 -11.531   1.777  1.00 98.88           H  
ATOM   3515  C   ASN A 231      18.727 -12.599   0.348  1.00 98.88           C  
ATOM   3516  CB  ASN A 231      20.546 -10.939  -0.140  1.00 98.88           C  
ATOM   3517  HB2 ASN A 231      19.855 -10.096  -0.119  1.00 98.88           H  
ATOM   3518  HB3 ASN A 231      20.547 -11.334  -1.156  1.00 98.88           H  
ATOM   3519  O   ASN A 231      18.688 -13.498  -0.493  1.00 98.88           O  
ATOM   3520  CG  ASN A 231      21.921 -10.443   0.220  1.00 98.88           C  
ATOM   3521  ND2 ASN A 231      22.893 -10.756  -0.600  1.00 98.88           N  
ATOM   3522 HD21 ASN A 231      22.656 -11.402  -1.340  1.00 98.88           H  
ATOM   3523 HD22 ASN A 231      23.833 -10.658  -0.244  1.00 98.88           H  
ATOM   3524  OD1 ASN A 231      22.143  -9.802   1.237  1.00 98.88           O  
ATOM   3525  N   LEU A 232      17.653 -12.028   0.871  1.00 98.95           N  
ATOM   3526  H   LEU A 232      17.791 -11.275   1.530  1.00 98.95           H  
ATOM   3527  CA  LEU A 232      16.280 -12.319   0.516  1.00 98.95           C  
ATOM   3528  HA  LEU A 232      16.241 -13.300   0.042  1.00 98.95           H  
ATOM   3529  C   LEU A 232      15.765 -11.289  -0.490  1.00 98.95           C  
ATOM   3530  CB  LEU A 232      15.447 -12.344   1.808  1.00 98.95           C  
ATOM   3531  HB2 LEU A 232      15.693 -11.464   2.402  1.00 98.95           H  
ATOM   3532  HB3 LEU A 232      14.388 -12.275   1.559  1.00 98.95           H  
ATOM   3533  O   LEU A 232      16.113 -10.115  -0.421  1.00 98.95           O  
ATOM   3534  CG  LEU A 232      15.668 -13.608   2.659  1.00 98.95           C  
ATOM   3535  HG  LEU A 232      16.734 -13.793   2.792  1.00 98.95           H  
ATOM   3536  CD1 LEU A 232      15.033 -13.425   4.034  1.00 98.95           C  
ATOM   3537 HD11 LEU A 232      14.849 -14.389   4.508  1.00 98.95           H  
ATOM   3538 HD12 LEU A 232      15.703 -12.859   4.681  1.00 98.95           H  
ATOM   3539 HD13 LEU A 232      14.094 -12.879   3.945  1.00 98.95           H  
ATOM   3540  CD2 LEU A 232      15.020 -14.833   2.018  1.00 98.95           C  
ATOM   3541 HD21 LEU A 232      13.949 -14.663   1.906  1.00 98.95           H  
ATOM   3542 HD22 LEU A 232      15.176 -15.710   2.646  1.00 98.95           H  
ATOM   3543 HD23 LEU A 232      15.461 -15.029   1.040  1.00 98.95           H  
ATOM   3544  N   ALA A 233      14.902 -11.712  -1.406  1.00 98.99           N  
ATOM   3545  H   ALA A 233      14.695 -12.700  -1.451  1.00 98.99           H  
ATOM   3546  CA  ALA A 233      14.123 -10.809  -2.245  1.00 98.99           C  
ATOM   3547  HA  ALA A 233      13.944  -9.885  -1.694  1.00 98.99           H  
ATOM   3548  C   ALA A 233      12.768 -11.430  -2.573  1.00 98.99           C  
ATOM   3549  CB  ALA A 233      14.895 -10.468  -3.524  1.00 98.99           C  
ATOM   3550  HB1 ALA A 233      15.018 -11.367  -4.128  1.00 98.99           H  
ATOM   3551  HB2 ALA A 233      15.868 -10.051  -3.266  1.00 98.99           H  
ATOM   3552  HB3 ALA A 233      14.338  -9.727  -4.099  1.00 98.99           H  
ATOM   3553  O   ALA A 233      12.648 -12.654  -2.682  1.00 98.99           O  
ATOM   3554  N   ALA A 234      11.767 -10.581  -2.773  1.00 98.99           N  
ATOM   3555  H   ALA A 234      11.957  -9.590  -2.718  1.00 98.99           H  
ATOM   3556  CA  ALA A 234      10.440 -10.987  -3.210  1.00 98.99           C  
ATOM   3557  HA  ALA A 234      10.480 -12.018  -3.562  1.00 98.99           H  
ATOM   3558  C   ALA A 234       9.967 -10.115  -4.368  1.00 98.99           C  
ATOM   3559  CB  ALA A 234       9.455 -10.916  -2.042  1.00 98.99           C  
ATOM   3560  HB1 ALA A 234       9.361  -9.887  -1.695  1.00 98.99           H  
ATOM   3561  HB2 ALA A 234       9.791 -11.537  -1.212  1.00 98.99           H  
ATOM   3562  HB3 ALA A 234       8.480 -11.272  -2.373  1.00 98.99           H  
ATOM   3563  O   ALA A 234      10.352  -8.950  -4.472  1.00 98.99           O  
ATOM   3564  N   GLY A 235       9.106 -10.666  -5.212  1.00 98.98           N  
ATOM   3565  H   GLY A 235       8.841 -11.632  -5.081  1.00 98.98           H  
ATOM   3566  CA  GLY A 235       8.400  -9.904  -6.229  1.00 98.98           C  
ATOM   3567  HA2 GLY A 235       8.189  -8.912  -5.831  1.00 98.98           H  
ATOM   3568  HA3 GLY A 235       9.009  -9.796  -7.127  1.00 98.98           H  
ATOM   3569  C   GLY A 235       7.077 -10.553  -6.593  1.00 98.98           C  
ATOM   3570  O   GLY A 235       6.906 -11.764  -6.442  1.00 98.98           O  
ATOM   3571  N   THR A 236       6.163  -9.733  -7.094  1.00 98.97           N  
ATOM   3572  H   THR A 236       6.411  -8.760  -7.204  1.00 98.97           H  
ATOM   3573  CA  THR A 236       4.793 -10.122  -7.435  1.00 98.97           C  
ATOM   3574  HA  THR A 236       4.754 -11.193  -7.634  1.00 98.97           H  
ATOM   3575  C   THR A 236       4.361  -9.365  -8.689  1.00 98.97           C  
ATOM   3576  CB  THR A 236       3.850  -9.815  -6.259  1.00 98.97           C  
ATOM   3577  HB  THR A 236       3.772  -8.735  -6.132  1.00 98.97           H  
ATOM   3578  O   THR A 236       4.680  -8.186  -8.822  1.00 98.97           O  
ATOM   3579  CG2 THR A 236       2.458 -10.391  -6.455  1.00 98.97           C  
ATOM   3580 HG21 THR A 236       1.994  -9.948  -7.336  1.00 98.97           H  
ATOM   3581 HG22 THR A 236       1.846 -10.169  -5.581  1.00 98.97           H  
ATOM   3582 HG23 THR A 236       2.528 -11.472  -6.568  1.00 98.97           H  
ATOM   3583  OG1 THR A 236       4.335 -10.387  -5.064  1.00 98.97           O  
ATOM   3584  HG1 THR A 236       4.528  -9.645  -4.487  1.00 98.97           H  
ATOM   3585  N   SER A 237       3.647 -10.016  -9.610  1.00 98.94           N  
ATOM   3586  H   SER A 237       3.424 -10.987  -9.441  1.00 98.94           H  
ATOM   3587  CA  SER A 237       3.128  -9.408 -10.847  1.00 98.94           C  
ATOM   3588  HA  SER A 237       3.047  -8.331 -10.704  1.00 98.94           H  
ATOM   3589  C   SER A 237       1.732  -9.938 -11.182  1.00 98.94           C  
ATOM   3590  CB  SER A 237       4.107  -9.640 -12.003  1.00 98.94           C  
ATOM   3591  HB2 SER A 237       5.074  -9.218 -11.730  1.00 98.94           H  
ATOM   3592  HB3 SER A 237       4.227 -10.709 -12.179  1.00 98.94           H  
ATOM   3593  O   SER A 237       1.435 -11.117 -10.971  1.00 98.94           O  
ATOM   3594  OG  SER A 237       3.665  -9.016 -13.190  1.00 98.94           O  
ATOM   3595  HG  SER A 237       4.437  -8.881 -13.746  1.00 98.94           H  
ATOM   3596  N   THR A 238       0.842  -9.075 -11.673  1.00 98.62           N  
ATOM   3597  H   THR A 238       1.138  -8.122 -11.830  1.00 98.62           H  
ATOM   3598  CA  THR A 238      -0.561  -9.420 -11.935  1.00 98.62           C  
ATOM   3599  HA  THR A 238      -0.594 -10.473 -12.216  1.00 98.62           H  
ATOM   3600  C   THR A 238      -1.181  -8.615 -13.076  1.00 98.62           C  
ATOM   3601  CB  THR A 238      -1.401  -9.269 -10.657  1.00 98.62           C  
ATOM   3602  HB  THR A 238      -0.880  -9.787  -9.853  1.00 98.62           H  
ATOM   3603  O   THR A 238      -0.791  -7.484 -13.351  1.00 98.62           O  
ATOM   3604  CG2 THR A 238      -1.610  -7.831 -10.196  1.00 98.62           C  
ATOM   3605 HG21 THR A 238      -2.184  -7.821  -9.269  1.00 98.62           H  
ATOM   3606 HG22 THR A 238      -0.634  -7.382 -10.012  1.00 98.62           H  
ATOM   3607 HG23 THR A 238      -2.136  -7.242 -10.948  1.00 98.62           H  
ATOM   3608  OG1 THR A 238      -2.663  -9.884 -10.799  1.00 98.62           O  
ATOM   3609  HG1 THR A 238      -2.712 -10.524 -10.085  1.00 98.62           H  
ATOM   3610  N   GLY A 239      -2.202  -9.187 -13.717  1.00 97.65           N  
ATOM   3611  H   GLY A 239      -2.400 -10.150 -13.485  1.00 97.65           H  
ATOM   3612  CA  GLY A 239      -3.164  -8.469 -14.560  1.00 97.65           C  
ATOM   3613  HA2 GLY A 239      -3.515  -9.141 -15.344  1.00 97.65           H  
ATOM   3614  HA3 GLY A 239      -2.677  -7.613 -15.026  1.00 97.65           H  
ATOM   3615  C   GLY A 239      -4.392  -7.950 -13.798  1.00 97.65           C  
ATOM   3616  O   GLY A 239      -5.329  -7.438 -14.407  1.00 97.65           O  
ATOM   3617  N   GLY A 240      -4.435  -8.117 -12.472  1.00 96.19           N  
ATOM   3618  H   GLY A 240      -3.656  -8.581 -12.026  1.00 96.19           H  
ATOM   3619  CA  GLY A 240      -5.559  -7.718 -11.629  1.00 96.19           C  
ATOM   3620  HA2 GLY A 240      -5.207  -7.600 -10.604  1.00 96.19           H  
ATOM   3621  HA3 GLY A 240      -5.937  -6.755 -11.972  1.00 96.19           H  
ATOM   3622  C   GLY A 240      -6.695  -8.743 -11.638  1.00 96.19           C  
ATOM   3623  O   GLY A 240      -6.457  -9.949 -11.607  1.00 96.19           O  
ATOM   3624  N   THR A 241      -7.944  -8.277 -11.652  1.00 93.87           N  
ATOM   3625  H   THR A 241      -8.098  -7.281 -11.714  1.00 93.87           H  
ATOM   3626  CA  THR A 241      -9.144  -9.129 -11.643  1.00 93.87           C  
ATOM   3627  HA  THR A 241      -8.840 -10.175 -11.630  1.00 93.87           H  
ATOM   3628  C   THR A 241      -9.980  -8.928 -12.905  1.00 93.87           C  
ATOM   3629  CB  THR A 241     -10.000  -8.902 -10.387  1.00 93.87           C  
ATOM   3630  HB  THR A 241     -10.910  -9.498 -10.465  1.00 93.87           H  
ATOM   3631  O   THR A 241     -10.020  -7.840 -13.485  1.00 93.87           O  
ATOM   3632  CG2 THR A 241      -9.264  -9.301  -9.110  1.00 93.87           C  
ATOM   3633 HG21 THR A 241      -8.389  -8.668  -8.961  1.00 93.87           H  
ATOM   3634 HG22 THR A 241      -8.943 -10.341  -9.180  1.00 93.87           H  
ATOM   3635 HG23 THR A 241      -9.930  -9.200  -8.252  1.00 93.87           H  
ATOM   3636  OG1 THR A 241     -10.347  -7.546 -10.249  1.00 93.87           O  
ATOM   3637  HG1 THR A 241     -10.859  -7.460  -9.441  1.00 93.87           H  
ATOM   3638  N   THR A 242     -10.658  -9.992 -13.348  1.00 93.29           N  
ATOM   3639  H   THR A 242     -10.556 -10.880 -12.877  1.00 93.29           H  
ATOM   3640  CA  THR A 242     -11.540  -9.927 -14.519  1.00 93.29           C  
ATOM   3641  HA  THR A 242     -10.945  -9.642 -15.386  1.00 93.29           H  
ATOM   3642  C   THR A 242     -12.618  -8.874 -14.302  1.00 93.29           C  
ATOM   3643  CB  THR A 242     -12.213 -11.278 -14.810  1.00 93.29           C  
ATOM   3644  HB  THR A 242     -12.877 -11.536 -13.984  1.00 93.29           H  
ATOM   3645  O   THR A 242     -13.345  -8.909 -13.310  1.00 93.29           O  
ATOM   3646  CG2 THR A 242     -13.008 -11.276 -16.118  1.00 93.29           C  
ATOM   3647 HG21 THR A 242     -13.429 -12.266 -16.291  1.00 93.29           H  
ATOM   3648 HG22 THR A 242     -12.353 -11.012 -16.949  1.00 93.29           H  
ATOM   3649 HG23 THR A 242     -13.827 -10.559 -16.066  1.00 93.29           H  
ATOM   3650  OG1 THR A 242     -11.243 -12.290 -14.944  1.00 93.29           O  
ATOM   3651  HG1 THR A 242     -11.626 -13.100 -14.597  1.00 93.29           H  
ATOM   3652  N   PHE A 243     -12.759  -7.981 -15.278  1.00 93.76           N  
ATOM   3653  H   PHE A 243     -12.075  -7.990 -16.021  1.00 93.76           H  
ATOM   3654  CA  PHE A 243     -13.751  -6.915 -15.311  1.00 93.76           C  
ATOM   3655  HA  PHE A 243     -13.593  -6.388 -16.252  1.00 93.76           H  
ATOM   3656  C   PHE A 243     -13.569  -5.860 -14.209  1.00 93.76           C  
ATOM   3657  CB  PHE A 243     -15.145  -7.550 -15.388  1.00 93.76           C  
ATOM   3658  HB2 PHE A 243     -15.499  -7.795 -14.387  1.00 93.76           H  
ATOM   3659  HB3 PHE A 243     -15.033  -8.474 -15.955  1.00 93.76           H  
ATOM   3660  O   PHE A 243     -14.534  -5.198 -13.830  1.00 93.76           O  
ATOM   3661  CG  PHE A 243     -16.195  -6.759 -16.122  1.00 93.76           C  
ATOM   3662  CD1 PHE A 243     -17.066  -5.894 -15.438  1.00 93.76           C  
ATOM   3663  HD1 PHE A 243     -16.991  -5.778 -14.367  1.00 93.76           H  
ATOM   3664  CD2 PHE A 243     -16.304  -6.909 -17.515  1.00 93.76           C  
ATOM   3665  HD2 PHE A 243     -15.646  -7.584 -18.043  1.00 93.76           H  
ATOM   3666  CE1 PHE A 243     -18.021  -5.156 -16.155  1.00 93.76           C  
ATOM   3667  HE1 PHE A 243     -18.676  -4.474 -15.634  1.00 93.76           H  
ATOM   3668  CE2 PHE A 243     -17.254  -6.165 -18.229  1.00 93.76           C  
ATOM   3669  HE2 PHE A 243     -17.299  -6.241 -19.306  1.00 93.76           H  
ATOM   3670  CZ  PHE A 243     -18.123  -5.297 -17.549  1.00 93.76           C  
ATOM   3671  HZ  PHE A 243     -18.855  -4.718 -18.092  1.00 93.76           H  
ATOM   3672  N   LYS A 244     -12.337  -5.666 -13.706  1.00 92.74           N  
ATOM   3673  H   LYS A 244     -11.590  -6.292 -13.972  1.00 92.74           H  
ATOM   3674  CA  LYS A 244     -12.049  -4.583 -12.752  1.00 92.74           C  
ATOM   3675  HA  LYS A 244     -12.673  -4.770 -11.879  1.00 92.74           H  
ATOM   3676  C   LYS A 244     -12.480  -3.213 -13.303  1.00 92.74           C  
ATOM   3677  CB  LYS A 244     -10.585  -4.613 -12.265  1.00 92.74           C  
ATOM   3678  HB2 LYS A 244     -10.344  -5.628 -11.946  1.00 92.74           H  
ATOM   3679  HB3 LYS A 244     -10.517  -3.971 -11.387  1.00 92.74           H  
ATOM   3680  O   LYS A 244     -12.413  -2.965 -14.514  1.00 92.74           O  
ATOM   3681  CG  LYS A 244      -9.518  -4.155 -13.276  1.00 92.74           C  
ATOM   3682  HG2 LYS A 244      -9.755  -3.147 -13.616  1.00 92.74           H  
ATOM   3683  HG3 LYS A 244      -9.519  -4.832 -14.131  1.00 92.74           H  
ATOM   3684  CD  LYS A 244      -8.115  -4.141 -12.635  1.00 92.74           C  
ATOM   3685  HD2 LYS A 244      -7.805  -5.164 -12.419  1.00 92.74           H  
ATOM   3686  HD3 LYS A 244      -8.156  -3.577 -11.704  1.00 92.74           H  
ATOM   3687  CE  LYS A 244      -7.084  -3.475 -13.557  1.00 92.74           C  
ATOM   3688  HE2 LYS A 244      -7.010  -4.043 -14.485  1.00 92.74           H  
ATOM   3689  HE3 LYS A 244      -7.450  -2.480 -13.807  1.00 92.74           H  
ATOM   3690  NZ  LYS A 244      -5.729  -3.336 -12.951  1.00 92.74           N  
ATOM   3691  HZ1 LYS A 244      -5.197  -2.653 -13.472  1.00 92.74           H  
ATOM   3692  HZ2 LYS A 244      -5.181  -4.184 -12.990  1.00 92.74           H  
ATOM   3693  HZ3 LYS A 244      -5.762  -2.984 -12.005  1.00 92.74           H  
ATOM   3694  N   ARG A 245     -12.945  -2.336 -12.412  1.00 92.16           N  
ATOM   3695  H   ARG A 245     -12.906  -2.593 -11.436  1.00 92.16           H  
ATOM   3696  CA  ARG A 245     -13.428  -0.977 -12.712  1.00 92.16           C  
ATOM   3697  HA  ARG A 245     -13.326  -0.765 -13.777  1.00 92.16           H  
ATOM   3698  C   ARG A 245     -12.583   0.068 -11.986  1.00 92.16           C  
ATOM   3699  CB  ARG A 245     -14.917  -0.836 -12.327  1.00 92.16           C  
ATOM   3700  HB2 ARG A 245     -15.042  -1.095 -11.275  1.00 92.16           H  
ATOM   3701  HB3 ARG A 245     -15.215   0.205 -12.450  1.00 92.16           H  
ATOM   3702  O   ARG A 245     -11.782  -0.277 -11.120  1.00 92.16           O  
ATOM   3703  CG  ARG A 245     -15.867  -1.697 -13.176  1.00 92.16           C  
ATOM   3704  HG2 ARG A 245     -15.718  -1.460 -14.229  1.00 92.16           H  
ATOM   3705  HG3 ARG A 245     -15.642  -2.751 -13.013  1.00 92.16           H  
ATOM   3706  CD  ARG A 245     -17.347  -1.449 -12.836  1.00 92.16           C  
ATOM   3707  HD2 ARG A 245     -17.948  -2.216 -13.325  1.00 92.16           H  
ATOM   3708  HD3 ARG A 245     -17.476  -1.545 -11.757  1.00 92.16           H  
ATOM   3709  NE  ARG A 245     -17.820  -0.118 -13.286  1.00 92.16           N  
ATOM   3710  HE  ARG A 245     -17.238   0.398 -13.930  1.00 92.16           H  
ATOM   3711  NH1 ARG A 245     -19.715   0.063 -11.982  1.00 92.16           N  
ATOM   3712 HH11 ARG A 245     -19.544  -0.834 -11.549  1.00 92.16           H  
ATOM   3713 HH12 ARG A 245     -20.425   0.688 -11.627  1.00 92.16           H  
ATOM   3714  NH2 ARG A 245     -19.148   1.748 -13.322  1.00 92.16           N  
ATOM   3715 HH21 ARG A 245     -19.805   2.373 -12.878  1.00 92.16           H  
ATOM   3716 HH22 ARG A 245     -18.501   2.266 -13.900  1.00 92.16           H  
ATOM   3717  CZ  ARG A 245     -18.890   0.551 -12.865  1.00 92.16           C  
ATOM   3718  N   PHE A 246     -12.787   1.331 -12.358  1.00 89.51           N  
ATOM   3719  H   PHE A 246     -13.478   1.506 -13.073  1.00 89.51           H  
ATOM   3720  CA  PHE A 246     -12.375   2.503 -11.582  1.00 89.51           C  
ATOM   3721  HA  PHE A 246     -12.590   3.377 -12.197  1.00 89.51           H  
ATOM   3722  C   PHE A 246     -10.880   2.590 -11.238  1.00 89.51           C  
ATOM   3723  CB  PHE A 246     -13.261   2.609 -10.339  1.00 89.51           C  
ATOM   3724  HB2 PHE A 246     -13.051   3.558  -9.844  1.00 89.51           H  
ATOM   3725  HB3 PHE A 246     -12.988   1.811  -9.649  1.00 89.51           H  
ATOM   3726  O   PHE A 246     -10.508   3.112 -10.191  1.00 89.51           O  
ATOM   3727  CG  PHE A 246     -14.748   2.550 -10.595  1.00 89.51           C  
ATOM   3728  CD1 PHE A 246     -15.353   3.463 -11.479  1.00 89.51           C  
ATOM   3729  HD1 PHE A 246     -14.760   4.189 -12.015  1.00 89.51           H  
ATOM   3730  CD2 PHE A 246     -15.535   1.624  -9.885  1.00 89.51           C  
ATOM   3731  HD2 PHE A 246     -15.076   0.944  -9.182  1.00 89.51           H  
ATOM   3732  CE1 PHE A 246     -16.750   3.482 -11.613  1.00 89.51           C  
ATOM   3733  HE1 PHE A 246     -17.232   4.213 -12.246  1.00 89.51           H  
ATOM   3734  CE2 PHE A 246     -16.931   1.645 -10.020  1.00 89.51           C  
ATOM   3735  HE2 PHE A 246     -17.548   0.995  -9.417  1.00 89.51           H  
ATOM   3736  CZ  PHE A 246     -17.532   2.598 -10.855  1.00 89.51           C  
ATOM   3737  HZ  PHE A 246     -18.608   2.681 -10.882  1.00 89.51           H  
ATOM   3738  N   GLY A 247     -10.002   2.067 -12.100  1.00 95.89           N  
ATOM   3739  H   GLY A 247     -10.332   1.682 -12.974  1.00 95.89           H  
ATOM   3740  CA  GLY A 247      -8.566   2.050 -11.815  1.00 95.89           C  
ATOM   3741  HA2 GLY A 247      -8.203   3.073 -11.710  1.00 95.89           H  
ATOM   3742  HA3 GLY A 247      -8.039   1.574 -12.642  1.00 95.89           H  
ATOM   3743  C   GLY A 247      -8.231   1.284 -10.530  1.00 95.89           C  
ATOM   3744  O   GLY A 247      -7.320   1.666  -9.805  1.00 95.89           O  
ATOM   3745  N   ARG A 248      -8.991   0.235 -10.188  1.00 98.24           N  
ATOM   3746  H   ARG A 248      -9.818   0.044 -10.737  1.00 98.24           H  
ATOM   3747  CA  ARG A 248      -8.746  -0.562  -8.981  1.00 98.24           C  
ATOM   3748  HA  ARG A 248      -8.871   0.093  -8.119  1.00 98.24           H  
ATOM   3749  C   ARG A 248      -7.311  -1.084  -8.955  1.00 98.24           C  
ATOM   3750  CB  ARG A 248      -9.789  -1.687  -8.886  1.00 98.24           C  
ATOM   3751  HB2 ARG A 248     -10.768  -1.218  -8.792  1.00 98.24           H  
ATOM   3752  HB3 ARG A 248      -9.788  -2.266  -9.810  1.00 98.24           H  
ATOM   3753  O   ARG A 248      -6.900  -1.829  -9.853  1.00 98.24           O  
ATOM   3754  CG  ARG A 248      -9.622  -2.640  -7.689  1.00 98.24           C  
ATOM   3755  HG2 ARG A 248     -10.585  -3.128  -7.542  1.00 98.24           H  
ATOM   3756  HG3 ARG A 248      -9.380  -2.074  -6.789  1.00 98.24           H  
ATOM   3757  CD  ARG A 248      -8.595  -3.758  -7.909  1.00 98.24           C  
ATOM   3758  HD2 ARG A 248      -7.590  -3.336  -7.938  1.00 98.24           H  
ATOM   3759  HD3 ARG A 248      -8.803  -4.242  -8.863  1.00 98.24           H  
ATOM   3760  NE  ARG A 248      -8.630  -4.763  -6.835  1.00 98.24           N  
ATOM   3761  HE  ARG A 248      -9.263  -4.615  -6.062  1.00 98.24           H  
ATOM   3762  NH1 ARG A 248      -6.946  -6.091  -7.647  1.00 98.24           N  
ATOM   3763 HH11 ARG A 248      -6.761  -5.385  -8.344  1.00 98.24           H  
ATOM   3764 HH12 ARG A 248      -6.323  -6.876  -7.522  1.00 98.24           H  
ATOM   3765  NH2 ARG A 248      -7.976  -6.647  -5.748  1.00 98.24           N  
ATOM   3766 HH21 ARG A 248      -7.387  -7.462  -5.649  1.00 98.24           H  
ATOM   3767 HH22 ARG A 248      -8.709  -6.489  -5.071  1.00 98.24           H  
ATOM   3768  CZ  ARG A 248      -7.854  -5.823  -6.745  1.00 98.24           C  
ATOM   3769  N   VAL A 249      -6.619  -0.802  -7.853  1.00 98.75           N  
ATOM   3770  H   VAL A 249      -7.052  -0.200  -7.168  1.00 98.75           H  
ATOM   3771  CA  VAL A 249      -5.297  -1.346  -7.526  1.00 98.75           C  
ATOM   3772  HA  VAL A 249      -4.895  -1.860  -8.399  1.00 98.75           H  
ATOM   3773  C   VAL A 249      -5.432  -2.367  -6.397  1.00 98.75           C  
ATOM   3774  CB  VAL A 249      -4.311  -0.217  -7.184  1.00 98.75           C  
ATOM   3775  HB  VAL A 249      -4.718   0.389  -6.375  1.00 98.75           H  
ATOM   3776  O   VAL A 249      -6.095  -2.123  -5.391  1.00 98.75           O  
ATOM   3777  CG1 VAL A 249      -2.948  -0.766  -6.764  1.00 98.75           C  
ATOM   3778 HG11 VAL A 249      -2.236   0.049  -6.642  1.00 98.75           H  
ATOM   3779 HG12 VAL A 249      -3.027  -1.285  -5.809  1.00 98.75           H  
ATOM   3780 HG13 VAL A 249      -2.589  -1.452  -7.532  1.00 98.75           H  
ATOM   3781  CG2 VAL A 249      -4.073   0.674  -8.406  1.00 98.75           C  
ATOM   3782 HG21 VAL A 249      -5.002   1.159  -8.706  1.00 98.75           H  
ATOM   3783 HG22 VAL A 249      -3.694   0.084  -9.241  1.00 98.75           H  
ATOM   3784 HG23 VAL A 249      -3.349   1.447  -8.152  1.00 98.75           H  
ATOM   3785  N   GLY A 250      -4.854  -3.552  -6.607  1.00 98.12           N  
ATOM   3786  H   GLY A 250      -4.257  -3.639  -7.417  1.00 98.12           H  
ATOM   3787  CA  GLY A 250      -4.826  -4.630  -5.615  1.00 98.12           C  
ATOM   3788  HA2 GLY A 250      -4.803  -5.589  -6.132  1.00 98.12           H  
ATOM   3789  HA3 GLY A 250      -5.718  -4.592  -4.989  1.00 98.12           H  
ATOM   3790  C   GLY A 250      -3.607  -4.572  -4.702  1.00 98.12           C  
ATOM   3791  O   GLY A 250      -2.917  -3.566  -4.624  1.00 98.12           O  
ATOM   3792  N   ASP A 251      -3.319  -5.683  -4.035  1.00 98.59           N  
ATOM   3793  H   ASP A 251      -3.857  -6.523  -4.192  1.00 98.59           H  
ATOM   3794  CA  ASP A 251      -2.192  -5.841  -3.114  1.00 98.59           C  
ATOM   3795  HA  ASP A 251      -2.127  -4.967  -2.466  1.00 98.59           H  
ATOM   3796  C   ASP A 251      -0.837  -6.008  -3.812  1.00 98.59           C  
ATOM   3797  CB  ASP A 251      -2.466  -7.078  -2.253  1.00 98.59           C  
ATOM   3798  HB2 ASP A 251      -1.694  -7.157  -1.488  1.00 98.59           H  
ATOM   3799  HB3 ASP A 251      -3.424  -6.944  -1.750  1.00 98.59           H  
ATOM   3800  O   ASP A 251       0.191  -5.658  -3.241  1.00 98.59           O  
ATOM   3801  CG  ASP A 251      -2.502  -8.362  -3.093  1.00 98.59           C  
ATOM   3802  OD1 ASP A 251      -3.379  -8.441  -3.990  1.00 98.59           O  
ATOM   3803  OD2 ASP A 251      -1.615  -9.214  -2.898  1.00 98.59           O  
ATOM   3804  N   SER A 252      -0.820  -6.531  -5.042  1.00 98.80           N  
ATOM   3805  H   SER A 252      -1.698  -6.854  -5.421  1.00 98.80           H  
ATOM   3806  CA  SER A 252       0.414  -6.902  -5.745  1.00 98.80           C  
ATOM   3807  HA  SER A 252       0.905  -7.674  -5.151  1.00 98.80           H  
ATOM   3808  C   SER A 252       1.443  -5.768  -5.903  1.00 98.80           C  
ATOM   3809  CB  SER A 252       0.086  -7.514  -7.107  1.00 98.80           C  
ATOM   3810  HB2 SER A 252       1.008  -7.857  -7.577  1.00 98.80           H  
ATOM   3811  HB3 SER A 252      -0.374  -6.765  -7.751  1.00 98.80           H  
ATOM   3812  O   SER A 252       2.625  -6.047  -5.707  1.00 98.80           O  
ATOM   3813  OG  SER A 252      -0.804  -8.608  -6.950  1.00 98.80           O  
ATOM   3814  HG  SER A 252      -0.727  -8.930  -6.049  1.00 98.80           H  
ATOM   3815  N   PRO A 253       1.077  -4.506  -6.215  1.00 98.96           N  
ATOM   3816  CA  PRO A 253       2.040  -3.401  -6.237  1.00 98.96           C  
ATOM   3817  HA  PRO A 253       2.999  -3.747  -6.621  1.00 98.96           H  
ATOM   3818  C   PRO A 253       2.272  -2.755  -4.858  1.00 98.96           C  
ATOM   3819  CB  PRO A 253       1.470  -2.405  -7.243  1.00 98.96           C  
ATOM   3820  HB2 PRO A 253       1.736  -2.720  -8.252  1.00 98.96           H  
ATOM   3821  HB3 PRO A 253       1.806  -1.383  -7.066  1.00 98.96           H  
ATOM   3822  O   PRO A 253       3.071  -1.828  -4.746  1.00 98.96           O  
ATOM   3823  CG  PRO A 253      -0.031  -2.554  -7.034  1.00 98.96           C  
ATOM   3824  HG2 PRO A 253      -0.342  -1.962  -6.173  1.00 98.96           H  
ATOM   3825  HG3 PRO A 253      -0.581  -2.256  -7.927  1.00 98.96           H  
ATOM   3826  CD  PRO A 253      -0.208  -4.042  -6.728  1.00 98.96           C  
ATOM   3827  HD2 PRO A 253      -1.003  -4.167  -5.993  1.00 98.96           H  
ATOM   3828  HD3 PRO A 253      -0.456  -4.577  -7.645  1.00 98.96           H  
ATOM   3829  N   ILE A 254       1.579  -3.201  -3.807  1.00 98.95           N  
ATOM   3830  H   ILE A 254       0.998  -4.021  -3.912  1.00 98.95           H  
ATOM   3831  CA  ILE A 254       1.632  -2.591  -2.479  1.00 98.95           C  
ATOM   3832  HA  ILE A 254       2.007  -1.572  -2.575  1.00 98.95           H  
ATOM   3833  C   ILE A 254       2.618  -3.352  -1.594  1.00 98.95           C  
ATOM   3834  CB  ILE A 254       0.220  -2.487  -1.866  1.00 98.95           C  
ATOM   3835  HB  ILE A 254      -0.177  -3.493  -1.730  1.00 98.95           H  
ATOM   3836  O   ILE A 254       2.343  -4.452  -1.104  1.00 98.95           O  
ATOM   3837  CG1 ILE A 254      -0.782  -1.747  -2.778  1.00 98.95           C  
ATOM   3838 HG12 ILE A 254      -1.008  -2.390  -3.628  1.00 98.95           H  
ATOM   3839 HG13 ILE A 254      -1.712  -1.590  -2.231  1.00 98.95           H  
ATOM   3840  CG2 ILE A 254       0.299  -1.814  -0.487  1.00 98.95           C  
ATOM   3841 HG21 ILE A 254      -0.702  -1.633  -0.097  1.00 98.95           H  
ATOM   3842 HG22 ILE A 254       0.825  -2.456   0.220  1.00 98.95           H  
ATOM   3843 HG23 ILE A 254       0.843  -0.873  -0.568  1.00 98.95           H  
ATOM   3844  CD1 ILE A 254      -0.304  -0.403  -3.341  1.00 98.95           C  
ATOM   3845 HD11 ILE A 254       0.203   0.175  -2.568  1.00 98.95           H  
ATOM   3846 HD12 ILE A 254      -1.157   0.157  -3.723  1.00 98.95           H  
ATOM   3847 HD13 ILE A 254       0.396  -0.570  -4.160  1.00 98.95           H  
ATOM   3848  N   ILE A 255       3.780  -2.737  -1.369  1.00 98.96           N  
ATOM   3849  H   ILE A 255       3.945  -1.850  -1.824  1.00 98.96           H  
ATOM   3850  CA  ILE A 255       4.801  -3.261  -0.461  1.00 98.96           C  
ATOM   3851  HA  ILE A 255       5.065  -4.265  -0.794  1.00 98.96           H  
ATOM   3852  C   ILE A 255       4.230  -3.368   0.953  1.00 98.96           C  
ATOM   3853  CB  ILE A 255       6.071  -2.393  -0.488  1.00 98.96           C  
ATOM   3854  HB  ILE A 255       5.777  -1.395  -0.163  1.00 98.96           H  
ATOM   3855  O   ILE A 255       3.583  -2.455   1.458  1.00 98.96           O  
ATOM   3856  CG1 ILE A 255       6.668  -2.262  -1.906  1.00 98.96           C  
ATOM   3857 HG12 ILE A 255       7.538  -1.607  -1.851  1.00 98.96           H  
ATOM   3858 HG13 ILE A 255       5.950  -1.767  -2.560  1.00 98.96           H  
ATOM   3859  CG2 ILE A 255       7.130  -2.901   0.507  1.00 98.96           C  
ATOM   3860 HG21 ILE A 255       7.295  -3.969   0.371  1.00 98.96           H  
ATOM   3861 HG22 ILE A 255       6.802  -2.718   1.531  1.00 98.96           H  
ATOM   3862 HG23 ILE A 255       8.071  -2.372   0.357  1.00 98.96           H  
ATOM   3863  CD1 ILE A 255       7.080  -3.590  -2.557  1.00 98.96           C  
ATOM   3864 HD11 ILE A 255       6.202  -4.205  -2.755  1.00 98.96           H  
ATOM   3865 HD12 ILE A 255       7.771  -4.135  -1.914  1.00 98.96           H  
ATOM   3866 HD13 ILE A 255       7.580  -3.381  -3.503  1.00 98.96           H  
ATOM   3867  N   GLY A 256       4.455  -4.522   1.571  1.00 98.89           N  
ATOM   3868  H   GLY A 256       4.976  -5.223   1.062  1.00 98.89           H  
ATOM   3869  CA  GLY A 256       3.881  -4.908   2.850  1.00 98.89           C  
ATOM   3870  HA2 GLY A 256       4.580  -5.584   3.343  1.00 98.89           H  
ATOM   3871  HA3 GLY A 256       3.744  -4.025   3.474  1.00 98.89           H  
ATOM   3872  C   GLY A 256       2.539  -5.630   2.735  1.00 98.89           C  
ATOM   3873  O   GLY A 256       2.222  -6.393   3.637  1.00 98.89           O  
ATOM   3874  N   ALA A 257       1.792  -5.493   1.635  1.00 98.80           N  
ATOM   3875  H   ALA A 257       2.112  -4.875   0.903  1.00 98.80           H  
ATOM   3876  CA  ALA A 257       0.553  -6.239   1.406  1.00 98.80           C  
ATOM   3877  HA  ALA A 257       0.151  -6.568   2.364  1.00 98.80           H  
ATOM   3878  C   ALA A 257       0.803  -7.511   0.585  1.00 98.80           C  
ATOM   3879  CB  ALA A 257      -0.498  -5.315   0.788  1.00 98.80           C  
ATOM   3880  HB1 ALA A 257      -0.161  -4.975  -0.191  1.00 98.80           H  
ATOM   3881  HB2 ALA A 257      -0.658  -4.453   1.435  1.00 98.80           H  
ATOM   3882  HB3 ALA A 257      -1.434  -5.859   0.666  1.00 98.80           H  
ATOM   3883  O   ALA A 257       0.811  -8.604   1.151  1.00 98.80           O  
ATOM   3884  N   GLY A 258       1.037  -7.372  -0.725  1.00 98.55           N  
ATOM   3885  H   GLY A 258       1.021  -6.446  -1.127  1.00 98.55           H  
ATOM   3886  CA  GLY A 258       1.260  -8.502  -1.635  1.00 98.55           C  
ATOM   3887  HA2 GLY A 258       0.945  -8.209  -2.636  1.00 98.55           H  
ATOM   3888  HA3 GLY A 258       0.648  -9.352  -1.332  1.00 98.55           H  
ATOM   3889  C   GLY A 258       2.719  -8.955  -1.720  1.00 98.55           C  
ATOM   3890  O   GLY A 258       2.986 -10.111  -2.039  1.00 98.55           O  
ATOM   3891  N   THR A 259       3.665  -8.068  -1.399  1.00 98.96           N  
ATOM   3892  H   THR A 259       3.369  -7.135  -1.152  1.00 98.96           H  
ATOM   3893  CA  THR A 259       5.112  -8.326  -1.500  1.00 98.96           C  
ATOM   3894  HA  THR A 259       5.295  -9.400  -1.551  1.00 98.96           H  
ATOM   3895  C   THR A 259       5.842  -7.752  -0.298  1.00 98.96           C  
ATOM   3896  CB  THR A 259       5.707  -7.674  -2.756  1.00 98.96           C  
ATOM   3897  HB  THR A 259       5.630  -6.590  -2.665  1.00 98.96           H  
ATOM   3898  O   THR A 259       5.628  -6.592   0.055  1.00 98.96           O  
ATOM   3899  CG2 THR A 259       7.166  -8.053  -3.007  1.00 98.96           C  
ATOM   3900 HG21 THR A 259       7.509  -7.591  -3.932  1.00 98.96           H  
ATOM   3901 HG22 THR A 259       7.255  -9.136  -3.089  1.00 98.96           H  
ATOM   3902 HG23 THR A 259       7.798  -7.693  -2.195  1.00 98.96           H  
ATOM   3903  OG1 THR A 259       5.008  -8.069  -3.903  1.00 98.96           O  
ATOM   3904  HG1 THR A 259       5.097  -7.327  -4.507  1.00 98.96           H  
ATOM   3905  N   TYR A 260       6.747  -8.520   0.305  1.00 98.97           N  
ATOM   3906  H   TYR A 260       6.865  -9.476  -0.000  1.00 98.97           H  
ATOM   3907  CA  TYR A 260       7.668  -8.002   1.317  1.00 98.97           C  
ATOM   3908  HA  TYR A 260       7.943  -6.982   1.045  1.00 98.97           H  
ATOM   3909  C   TYR A 260       8.951  -8.835   1.378  1.00 98.97           C  
ATOM   3910  CB  TYR A 260       6.969  -7.967   2.684  1.00 98.97           C  
ATOM   3911  HB2 TYR A 260       6.881  -8.981   3.074  1.00 98.97           H  
ATOM   3912  HB3 TYR A 260       5.961  -7.570   2.566  1.00 98.97           H  
ATOM   3913  O   TYR A 260       8.909 -10.041   1.146  1.00 98.97           O  
ATOM   3914  CG  TYR A 260       7.678  -7.090   3.688  1.00 98.97           C  
ATOM   3915  CD1 TYR A 260       8.489  -7.662   4.686  1.00 98.97           C  
ATOM   3916  HD1 TYR A 260       8.596  -8.735   4.745  1.00 98.97           H  
ATOM   3917  CD2 TYR A 260       7.555  -5.692   3.591  1.00 98.97           C  
ATOM   3918  HD2 TYR A 260       6.949  -5.248   2.815  1.00 98.97           H  
ATOM   3919  CE1 TYR A 260       9.196  -6.832   5.576  1.00 98.97           C  
ATOM   3920  HE1 TYR A 260       9.850  -7.268   6.316  1.00 98.97           H  
ATOM   3921  CE2 TYR A 260       8.247  -4.863   4.490  1.00 98.97           C  
ATOM   3922  HE2 TYR A 260       8.156  -3.789   4.425  1.00 98.97           H  
ATOM   3923  OH  TYR A 260       9.762  -4.630   6.337  1.00 98.97           O  
ATOM   3924  HH  TYR A 260      10.352  -5.137   6.900  1.00 98.97           H  
ATOM   3925  CZ  TYR A 260       9.086  -5.429   5.471  1.00 98.97           C  
ATOM   3926  N   ALA A 261      10.087  -8.222   1.701  1.00 98.98           N  
ATOM   3927  H   ALA A 261      10.081  -7.229   1.886  1.00 98.98           H  
ATOM   3928  CA  ALA A 261      11.330  -8.941   1.955  1.00 98.98           C  
ATOM   3929  HA  ALA A 261      11.084  -9.928   2.346  1.00 98.98           H  
ATOM   3930  C   ALA A 261      12.174  -8.237   3.017  1.00 98.98           C  
ATOM   3931  CB  ALA A 261      12.108  -9.124   0.644  1.00 98.98           C  
ATOM   3932  HB1 ALA A 261      13.016  -9.696   0.833  1.00 98.98           H  
ATOM   3933  HB2 ALA A 261      12.379  -8.151   0.234  1.00 98.98           H  
ATOM   3934  HB3 ALA A 261      11.492  -9.660  -0.078  1.00 98.98           H  
ATOM   3935  O   ALA A 261      12.343  -7.021   2.979  1.00 98.98           O  
ATOM   3936  N   ASP A 262      12.741  -9.014   3.936  1.00 98.87           N  
ATOM   3937  H   ASP A 262      12.468  -9.986   3.979  1.00 98.87           H  
ATOM   3938  CA  ASP A 262      13.670  -8.536   4.958  1.00 98.87           C  
ATOM   3939  HA  ASP A 262      14.232  -7.685   4.574  1.00 98.87           H  
ATOM   3940  C   ASP A 262      14.656  -9.653   5.316  1.00 98.87           C  
ATOM   3941  CB  ASP A 262      12.855  -8.067   6.173  1.00 98.87           C  
ATOM   3942  HB2 ASP A 262      12.120  -7.340   5.825  1.00 98.87           H  
ATOM   3943  HB3 ASP A 262      12.308  -8.913   6.589  1.00 98.87           H  
ATOM   3944  O   ASP A 262      14.255 -10.746   5.720  1.00 98.87           O  
ATOM   3945  CG  ASP A 262      13.665  -7.401   7.288  1.00 98.87           C  
ATOM   3946  OD1 ASP A 262      14.866  -7.690   7.486  1.00 98.87           O  
ATOM   3947  OD2 ASP A 262      13.081  -6.567   8.014  1.00 98.87           O  
ATOM   3948  N   ASN A 263      15.959  -9.380   5.196  1.00 98.73           N  
ATOM   3949  H   ASN A 263      16.223  -8.466   4.858  1.00 98.73           H  
ATOM   3950  CA  ASN A 263      17.025 -10.334   5.516  1.00 98.73           C  
ATOM   3951  HA  ASN A 263      16.924 -11.208   4.872  1.00 98.73           H  
ATOM   3952  C   ASN A 263      16.972 -10.847   6.965  1.00 98.73           C  
ATOM   3953  CB  ASN A 263      18.396  -9.694   5.236  1.00 98.73           C  
ATOM   3954  HB2 ASN A 263      18.386  -8.641   5.518  1.00 98.73           H  
ATOM   3955  HB3 ASN A 263      19.146 -10.201   5.844  1.00 98.73           H  
ATOM   3956  O   ASN A 263      17.583 -11.868   7.272  1.00 98.73           O  
ATOM   3957  CG  ASN A 263      18.850  -9.818   3.794  1.00 98.73           C  
ATOM   3958  ND2 ASN A 263      20.121  -9.584   3.551  1.00 98.73           N  
ATOM   3959 HD21 ASN A 263      20.753  -9.416   4.321  1.00 98.73           H  
ATOM   3960 HD22 ASN A 263      20.462  -9.702   2.608  1.00 98.73           H  
ATOM   3961  OD1 ASN A 263      18.101 -10.127   2.884  1.00 98.73           O  
ATOM   3962  N   ARG A 264      16.278 -10.147   7.869  1.00 98.01           N  
ATOM   3963  H   ARG A 264      15.802  -9.314   7.554  1.00 98.01           H  
ATOM   3964  CA  ARG A 264      16.116 -10.548   9.274  1.00 98.01           C  
ATOM   3965  HA  ARG A 264      17.039 -11.006   9.629  1.00 98.01           H  
ATOM   3966  C   ARG A 264      15.024 -11.598   9.472  1.00 98.01           C  
ATOM   3967  CB  ARG A 264      15.802  -9.309  10.121  1.00 98.01           C  
ATOM   3968  HB2 ARG A 264      14.843  -8.906   9.798  1.00 98.01           H  
ATOM   3969  HB3 ARG A 264      15.703  -9.609  11.164  1.00 98.01           H  
ATOM   3970  O   ARG A 264      14.994 -12.234  10.522  1.00 98.01           O  
ATOM   3971  CG  ARG A 264      16.895  -8.231  10.020  1.00 98.01           C  
ATOM   3972  HG2 ARG A 264      17.096  -7.976   8.980  1.00 98.01           H  
ATOM   3973  HG3 ARG A 264      17.813  -8.616  10.463  1.00 98.01           H  
ATOM   3974  CD  ARG A 264      16.481  -6.954  10.752  1.00 98.01           C  
ATOM   3975  HD2 ARG A 264      16.252  -7.203  11.788  1.00 98.01           H  
ATOM   3976  HD3 ARG A 264      17.327  -6.266  10.728  1.00 98.01           H  
ATOM   3977  NE  ARG A 264      15.311  -6.316  10.120  1.00 98.01           N  
ATOM   3978  HE  ARG A 264      14.923  -6.767   9.304  1.00 98.01           H  
ATOM   3979  NH1 ARG A 264      15.248  -4.422  11.406  1.00 98.01           N  
ATOM   3980 HH11 ARG A 264      16.141  -4.733  11.762  1.00 98.01           H  
ATOM   3981 HH12 ARG A 264      15.028  -3.439  11.338  1.00 98.01           H  
ATOM   3982  NH2 ARG A 264      13.698  -4.739   9.848  1.00 98.01           N  
ATOM   3983 HH21 ARG A 264      13.198  -3.891  10.072  1.00 98.01           H  
ATOM   3984 HH22 ARG A 264      13.344  -5.333   9.111  1.00 98.01           H  
ATOM   3985  CZ  ARG A 264      14.749  -5.177  10.465  1.00 98.01           C  
ATOM   3986  N   THR A 265      14.121 -11.761   8.508  1.00 98.67           N  
ATOM   3987  H   THR A 265      14.210 -11.214   7.664  1.00 98.67           H  
ATOM   3988  CA  THR A 265      12.939 -12.621   8.632  1.00 98.67           C  
ATOM   3989  HA  THR A 265      13.096 -13.329   9.445  1.00 98.67           H  
ATOM   3990  C   THR A 265      12.760 -13.469   7.376  1.00 98.67           C  
ATOM   3991  CB  THR A 265      11.673 -11.816   8.988  1.00 98.67           C  
ATOM   3992  HB  THR A 265      10.814 -12.488   9.007  1.00 98.67           H  
ATOM   3993  O   THR A 265      13.275 -14.586   7.319  1.00 98.67           O  
ATOM   3994  CG2 THR A 265      11.780 -11.117  10.338  1.00 98.67           C  
ATOM   3995 HG21 THR A 265      12.592 -10.391  10.332  1.00 98.67           H  
ATOM   3996 HG22 THR A 265      11.949 -11.852  11.125  1.00 98.67           H  
ATOM   3997 HG23 THR A 265      10.844 -10.593  10.533  1.00 98.67           H  
ATOM   3998  OG1 THR A 265      11.453 -10.809   8.036  1.00 98.67           O  
ATOM   3999  HG1 THR A 265      10.697 -10.281   8.305  1.00 98.67           H  
ATOM   4000  N   CYS A 266      12.039 -12.968   6.377  1.00 98.93           N  
ATOM   4001  H   CYS A 266      11.744 -12.005   6.448  1.00 98.93           H  
ATOM   4002  CA  CYS A 266      11.652 -13.704   5.185  1.00 98.93           C  
ATOM   4003  HA  CYS A 266      12.477 -14.358   4.902  1.00 98.93           H  
ATOM   4004  C   CYS A 266      11.403 -12.793   3.979  1.00 98.93           C  
ATOM   4005  CB  CYS A 266      10.421 -14.573   5.504  1.00 98.93           C  
ATOM   4006  HB2 CYS A 266      10.664 -15.272   6.304  1.00 98.93           H  
ATOM   4007  HB3 CYS A 266      10.141 -15.149   4.621  1.00 98.93           H  
ATOM   4008  O   CYS A 266      11.232 -11.580   4.099  1.00 98.93           O  
ATOM   4009  SG  CYS A 266       9.007 -13.550   6.009  1.00 98.93           S  
ATOM   4010  HG  CYS A 266       9.575 -13.035   7.103  1.00 98.93           H  
ATOM   4011  N   ALA A 267      11.381 -13.418   2.806  1.00 98.98           N  
ATOM   4012  H   ALA A 267      11.571 -14.410   2.815  1.00 98.98           H  
ATOM   4013  CA  ALA A 267      10.764 -12.901   1.595  1.00 98.98           C  
ATOM   4014  HA  ALA A 267      10.610 -11.825   1.679  1.00 98.98           H  
ATOM   4015  C   ALA A 267       9.392 -13.560   1.415  1.00 98.98           C  
ATOM   4016  CB  ALA A 267      11.701 -13.165   0.413  1.00 98.98           C  
ATOM   4017  HB1 ALA A 267      11.164 -13.037  -0.526  1.00 98.98           H  
ATOM   4018  HB2 ALA A 267      12.531 -12.459   0.436  1.00 98.98           H  
ATOM   4019  HB3 ALA A 267      12.084 -14.185   0.452  1.00 98.98           H  
ATOM   4020  O   ALA A 267       9.273 -14.773   1.591  1.00 98.98           O  
ATOM   4021  N   VAL A 268       8.381 -12.772   1.049  1.00 98.98           N  
ATOM   4022  H   VAL A 268       8.571 -11.787   0.931  1.00 98.98           H  
ATOM   4023  CA  VAL A 268       6.977 -13.180   0.924  1.00 98.98           C  
ATOM   4024  HA  VAL A 268       6.925 -14.268   0.886  1.00 98.98           H  
ATOM   4025  C   VAL A 268       6.370 -12.608  -0.354  1.00 98.98           C  
ATOM   4026  CB  VAL A 268       6.139 -12.699   2.124  1.00 98.98           C  
ATOM   4027  HB  VAL A 268       6.099 -11.610   2.108  1.00 98.98           H  
ATOM   4028  O   VAL A 268       6.544 -11.426  -0.655  1.00 98.98           O  
ATOM   4029  CG1 VAL A 268       4.706 -13.240   2.051  1.00 98.98           C  
ATOM   4030 HG11 VAL A 268       4.203 -12.908   1.143  1.00 98.98           H  
ATOM   4031 HG12 VAL A 268       4.706 -14.329   2.095  1.00 98.98           H  
ATOM   4032 HG13 VAL A 268       4.138 -12.839   2.891  1.00 98.98           H  
ATOM   4033  CG2 VAL A 268       6.731 -13.119   3.472  1.00 98.98           C  
ATOM   4034 HG21 VAL A 268       6.073 -12.800   4.280  1.00 98.98           H  
ATOM   4035 HG22 VAL A 268       6.858 -14.201   3.511  1.00 98.98           H  
ATOM   4036 HG23 VAL A 268       7.696 -12.633   3.615  1.00 98.98           H  
ATOM   4037  N   SER A 269       5.607 -13.438  -1.063  1.00 98.95           N  
ATOM   4038  H   SER A 269       5.483 -14.379  -0.715  1.00 98.95           H  
ATOM   4039  CA  SER A 269       4.748 -13.029  -2.177  1.00 98.95           C  
ATOM   4040  HA  SER A 269       4.624 -11.946  -2.155  1.00 98.95           H  
ATOM   4041  C   SER A 269       3.361 -13.667  -2.038  1.00 98.95           C  
ATOM   4042  CB  SER A 269       5.421 -13.384  -3.501  1.00 98.95           C  
ATOM   4043  HB2 SER A 269       6.369 -12.852  -3.583  1.00 98.95           H  
ATOM   4044  HB3 SER A 269       5.616 -14.456  -3.529  1.00 98.95           H  
ATOM   4045  O   SER A 269       3.244 -14.812  -1.584  1.00 98.95           O  
ATOM   4046  OG  SER A 269       4.603 -13.041  -4.589  1.00 98.95           O  
ATOM   4047  HG  SER A 269       4.546 -12.088  -4.689  1.00 98.95           H  
ATOM   4048  N   GLY A 270       2.315 -12.904  -2.358  1.00 98.48           N  
ATOM   4049  H   GLY A 270       2.500 -11.977  -2.714  1.00 98.48           H  
ATOM   4050  CA  GLY A 270       0.917 -13.264  -2.138  1.00 98.48           C  
ATOM   4051  HA2 GLY A 270       0.489 -12.553  -1.431  1.00 98.48           H  
ATOM   4052  HA3 GLY A 270       0.854 -14.258  -1.696  1.00 98.48           H  
ATOM   4053  C   GLY A 270       0.043 -13.250  -3.393  1.00 98.48           C  
ATOM   4054  O   GLY A 270       0.305 -12.563  -4.381  1.00 98.48           O  
ATOM   4055  N   THR A 271      -1.053 -14.004  -3.333  1.00 97.86           N  
ATOM   4056  H   THR A 271      -1.188 -14.579  -2.514  1.00 97.86           H  
ATOM   4057  CA  THR A 271      -2.117 -14.004  -4.342  1.00 97.86           C  
ATOM   4058  HA  THR A 271      -2.140 -13.018  -4.806  1.00 97.86           H  
ATOM   4059  C   THR A 271      -3.472 -14.245  -3.683  1.00 97.86           C  
ATOM   4060  CB  THR A 271      -1.824 -15.041  -5.441  1.00 97.86           C  
ATOM   4061  HB  THR A 271      -0.890 -14.752  -5.923  1.00 97.86           H  
ATOM   4062  O   THR A 271      -3.646 -15.209  -2.944  1.00 97.86           O  
ATOM   4063  CG2 THR A 271      -1.677 -16.487  -4.959  1.00 97.86           C  
ATOM   4064 HG21 THR A 271      -0.940 -16.542  -4.157  1.00 97.86           H  
ATOM   4065 HG22 THR A 271      -2.633 -16.865  -4.598  1.00 97.86           H  
ATOM   4066 HG23 THR A 271      -1.328 -17.111  -5.782  1.00 97.86           H  
ATOM   4067  OG1 THR A 271      -2.840 -15.000  -6.421  1.00 97.86           O  
ATOM   4068  HG1 THR A 271      -2.867 -14.099  -6.749  1.00 97.86           H  
ATOM   4069  N   GLY A 272      -4.457 -13.382  -3.931  1.00 95.78           N  
ATOM   4070  H   GLY A 272      -4.277 -12.548  -4.472  1.00 95.78           H  
ATOM   4071  CA  GLY A 272      -5.772 -13.508  -3.303  1.00 95.78           C  
ATOM   4072  HA2 GLY A 272      -5.635 -13.552  -2.223  1.00 95.78           H  
ATOM   4073  HA3 GLY A 272      -6.251 -14.435  -3.619  1.00 95.78           H  
ATOM   4074  C   GLY A 272      -6.707 -12.344  -3.600  1.00 95.78           C  
ATOM   4075  O   GLY A 272      -6.471 -11.551  -4.518  1.00 95.78           O  
ATOM   4076  N   THR A 273      -7.758 -12.209  -2.789  1.00 94.34           N  
ATOM   4077  H   THR A 273      -7.921 -12.924  -2.095  1.00 94.34           H  
ATOM   4078  CA  THR A 273      -8.584 -10.997  -2.776  1.00 94.34           C  
ATOM   4079  HA  THR A 273      -8.852 -10.752  -3.804  1.00 94.34           H  
ATOM   4080  C   THR A 273      -7.768  -9.838  -2.202  1.00 94.34           C  
ATOM   4081  CB  THR A 273      -9.900 -11.176  -2.007  1.00 94.34           C  
ATOM   4082  HB  THR A 273      -9.712 -11.463  -0.972  1.00 94.34           H  
ATOM   4083  O   THR A 273      -7.695  -9.650  -0.984  1.00 94.34           O  
ATOM   4084  CG2 THR A 273     -10.746  -9.899  -2.077  1.00 94.34           C  
ATOM   4085 HG21 THR A 273     -11.710 -10.071  -1.599  1.00 94.34           H  
ATOM   4086 HG22 THR A 273     -10.912  -9.617  -3.117  1.00 94.34           H  
ATOM   4087 HG23 THR A 273     -10.249  -9.072  -1.570  1.00 94.34           H  
ATOM   4088  OG1 THR A 273     -10.719 -12.127  -2.627  1.00 94.34           O  
ATOM   4089  HG1 THR A 273     -10.689 -12.967  -2.162  1.00 94.34           H  
ATOM   4090  N   GLY A 274      -7.151  -9.068  -3.103  1.00 96.90           N  
ATOM   4091  H   GLY A 274      -7.131  -9.437  -4.043  1.00 96.90           H  
ATOM   4092  CA  GLY A 274      -6.164  -8.040  -2.767  1.00 96.90           C  
ATOM   4093  HA2 GLY A 274      -5.881  -7.506  -3.674  1.00 96.90           H  
ATOM   4094  HA3 GLY A 274      -5.277  -8.540  -2.379  1.00 96.90           H  
ATOM   4095  C   GLY A 274      -6.619  -7.010  -1.734  1.00 96.90           C  
ATOM   4096  O   GLY A 274      -5.823  -6.557  -0.923  1.00 96.90           O  
ATOM   4097  N   GLU A 275      -7.909  -6.699  -1.678  1.00 97.45           N  
ATOM   4098  H   GLU A 275      -8.529  -7.053  -2.393  1.00 97.45           H  
ATOM   4099  CA  GLU A 275      -8.482  -5.804  -0.677  1.00 97.45           C  
ATOM   4100  HA  GLU A 275      -8.026  -4.819  -0.768  1.00 97.45           H  
ATOM   4101  C   GLU A 275      -8.224  -6.274   0.760  1.00 97.45           C  
ATOM   4102  CB  GLU A 275      -9.986  -5.685  -0.940  1.00 97.45           C  
ATOM   4103  HB2 GLU A 275     -10.447  -5.224  -0.067  1.00 97.45           H  
ATOM   4104  HB3 GLU A 275     -10.439  -6.670  -1.062  1.00 97.45           H  
ATOM   4105  O   GLU A 275      -7.818  -5.478   1.604  1.00 97.45           O  
ATOM   4106  CG  GLU A 275     -10.284  -4.798  -2.156  1.00 97.45           C  
ATOM   4107  HG2 GLU A 275     -11.304  -4.442  -2.012  1.00 97.45           H  
ATOM   4108  HG3 GLU A 275      -9.633  -3.924  -2.121  1.00 97.45           H  
ATOM   4109  CD  GLU A 275     -10.159  -5.448  -3.551  1.00 97.45           C  
ATOM   4110  OE1 GLU A 275     -10.293  -4.728  -4.572  1.00 97.45           O  
ATOM   4111  OE2 GLU A 275      -9.807  -6.646  -3.672  1.00 97.45           O  
ATOM   4112  N   TYR A 276      -8.380  -7.568   1.050  1.00 97.60           N  
ATOM   4113  H   TYR A 276      -8.589  -8.212   0.300  1.00 97.60           H  
ATOM   4114  CA  TYR A 276      -8.047  -8.101   2.375  1.00 97.60           C  
ATOM   4115  HA  TYR A 276      -8.458  -7.440   3.138  1.00 97.60           H  
ATOM   4116  C   TYR A 276      -6.537  -8.158   2.602  1.00 97.60           C  
ATOM   4117  CB  TYR A 276      -8.661  -9.485   2.573  1.00 97.60           C  
ATOM   4118  HB2 TYR A 276      -8.294  -9.877   3.522  1.00 97.60           H  
ATOM   4119  HB3 TYR A 276      -8.317 -10.152   1.783  1.00 97.60           H  
ATOM   4120  O   TYR A 276      -6.087  -7.951   3.727  1.00 97.60           O  
ATOM   4121  CG  TYR A 276     -10.171  -9.490   2.628  1.00 97.60           C  
ATOM   4122  CD1 TYR A 276     -10.835  -9.201   3.833  1.00 97.60           C  
ATOM   4123  HD1 TYR A 276     -10.265  -8.962   4.719  1.00 97.60           H  
ATOM   4124  CD2 TYR A 276     -10.912  -9.802   1.477  1.00 97.60           C  
ATOM   4125  HD2 TYR A 276     -10.387 -10.006   0.555  1.00 97.60           H  
ATOM   4126  CE1 TYR A 276     -12.239  -9.278   3.895  1.00 97.60           C  
ATOM   4127  HE1 TYR A 276     -12.747  -9.109   4.833  1.00 97.60           H  
ATOM   4128  CE2 TYR A 276     -12.316  -9.846   1.526  1.00 97.60           C  
ATOM   4129  HE2 TYR A 276     -12.886 -10.060   0.634  1.00 97.60           H  
ATOM   4130  OH  TYR A 276     -14.330  -9.766   2.838  1.00 97.60           O  
ATOM   4131  HH  TYR A 276     -14.593  -9.754   3.761  1.00 97.60           H  
ATOM   4132  CZ  TYR A 276     -12.982  -9.619   2.747  1.00 97.60           C  
ATOM   4133  N   PHE A 277      -5.754  -8.392   1.545  1.00 98.12           N  
ATOM   4134  H   PHE A 277      -6.175  -8.508   0.635  1.00 98.12           H  
ATOM   4135  CA  PHE A 277      -4.297  -8.403   1.650  1.00 98.12           C  
ATOM   4136  HA  PHE A 277      -4.046  -9.070   2.474  1.00 98.12           H  
ATOM   4137  C   PHE A 277      -3.735  -7.027   2.026  1.00 98.12           C  
ATOM   4138  CB  PHE A 277      -3.653  -8.962   0.375  1.00 98.12           C  
ATOM   4139  HB2 PHE A 277      -4.209  -8.608  -0.493  1.00 98.12           H  
ATOM   4140  HB3 PHE A 277      -2.642  -8.561   0.305  1.00 98.12           H  
ATOM   4141  O   PHE A 277      -2.835  -6.940   2.863  1.00 98.12           O  
ATOM   4142  CG  PHE A 277      -3.561 -10.475   0.293  1.00 98.12           C  
ATOM   4143  CD1 PHE A 277      -2.304 -11.091   0.132  1.00 98.12           C  
ATOM   4144  HD1 PHE A 277      -1.410 -10.490   0.060  1.00 98.12           H  
ATOM   4145  CD2 PHE A 277      -4.722 -11.273   0.346  1.00 98.12           C  
ATOM   4146  HD2 PHE A 277      -5.696 -10.815   0.439  1.00 98.12           H  
ATOM   4147  CE1 PHE A 277      -2.209 -12.491   0.048  1.00 98.12           C  
ATOM   4148  HE1 PHE A 277      -1.244 -12.962  -0.067  1.00 98.12           H  
ATOM   4149  CE2 PHE A 277      -4.624 -12.672   0.257  1.00 98.12           C  
ATOM   4150  HE2 PHE A 277      -5.519 -13.277   0.284  1.00 98.12           H  
ATOM   4151  CZ  PHE A 277      -3.367 -13.282   0.113  1.00 98.12           C  
ATOM   4152  HZ  PHE A 277      -3.287 -14.357   0.040  1.00 98.12           H  
ATOM   4153  N   ILE A 278      -4.319  -5.959   1.471  1.00 98.74           N  
ATOM   4154  H   ILE A 278      -5.005  -6.126   0.750  1.00 98.74           H  
ATOM   4155  CA  ILE A 278      -4.014  -4.567   1.821  1.00 98.74           C  
ATOM   4156  HA  ILE A 278      -2.938  -4.407   1.760  1.00 98.74           H  
ATOM   4157  C   ILE A 278      -4.420  -4.271   3.268  1.00 98.74           C  
ATOM   4158  CB  ILE A 278      -4.702  -3.603   0.826  1.00 98.74           C  
ATOM   4159  HB  ILE A 278      -5.762  -3.850   0.781  1.00 98.74           H  
ATOM   4160  O   ILE A 278      -3.597  -3.813   4.056  1.00 98.74           O  
ATOM   4161  CG1 ILE A 278      -4.109  -3.720  -0.594  1.00 98.74           C  
ATOM   4162 HG12 ILE A 278      -3.135  -3.232  -0.627  1.00 98.74           H  
ATOM   4163 HG13 ILE A 278      -3.962  -4.769  -0.850  1.00 98.74           H  
ATOM   4164  CG2 ILE A 278      -4.566  -2.153   1.318  1.00 98.74           C  
ATOM   4165 HG21 ILE A 278      -3.527  -1.932   1.559  1.00 98.74           H  
ATOM   4166 HG22 ILE A 278      -4.910  -1.440   0.569  1.00 98.74           H  
ATOM   4167 HG23 ILE A 278      -5.186  -2.018   2.204  1.00 98.74           H  
ATOM   4168  CD1 ILE A 278      -5.025  -3.104  -1.662  1.00 98.74           C  
ATOM   4169 HD11 ILE A 278      -4.568  -3.222  -2.644  1.00 98.74           H  
ATOM   4170 HD12 ILE A 278      -5.991  -3.610  -1.661  1.00 98.74           H  
ATOM   4171 HD13 ILE A 278      -5.175  -2.038  -1.492  1.00 98.74           H  
ATOM   4172  N   ARG A 279      -5.671  -4.571   3.641  1.00 98.40           N  
ATOM   4173  H   ARG A 279      -6.287  -4.959   2.940  1.00 98.40           H  
ATOM   4174  CA  ARG A 279      -6.229  -4.265   4.974  1.00 98.40           C  
ATOM   4175  HA  ARG A 279      -6.193  -3.189   5.147  1.00 98.40           H  
ATOM   4176  C   ARG A 279      -5.449  -4.889   6.131  1.00 98.40           C  
ATOM   4177  CB  ARG A 279      -7.684  -4.741   5.030  1.00 98.40           C  
ATOM   4178  HB2 ARG A 279      -7.728  -5.770   4.673  1.00 98.40           H  
ATOM   4179  HB3 ARG A 279      -8.027  -4.727   6.064  1.00 98.40           H  
ATOM   4180  O   ARG A 279      -5.514  -4.372   7.237  1.00 98.40           O  
ATOM   4181  CG  ARG A 279      -8.622  -3.854   4.196  1.00 98.40           C  
ATOM   4182  HG2 ARG A 279      -8.845  -2.944   4.753  1.00 98.40           H  
ATOM   4183  HG3 ARG A 279      -8.136  -3.562   3.266  1.00 98.40           H  
ATOM   4184  CD  ARG A 279      -9.927  -4.587   3.862  1.00 98.40           C  
ATOM   4185  HD2 ARG A 279      -9.701  -5.465   3.256  1.00 98.40           H  
ATOM   4186  HD3 ARG A 279     -10.561  -3.915   3.282  1.00 98.40           H  
ATOM   4187  NE  ARG A 279     -10.629  -4.997   5.085  1.00 98.40           N  
ATOM   4188  HE  ARG A 279     -10.270  -4.600   5.942  1.00 98.40           H  
ATOM   4189  NH1 ARG A 279     -12.356  -6.126   4.121  1.00 98.40           N  
ATOM   4190 HH11 ARG A 279     -13.284  -6.522   4.176  1.00 98.40           H  
ATOM   4191 HH12 ARG A 279     -11.953  -5.901   3.223  1.00 98.40           H  
ATOM   4192  NH2 ARG A 279     -12.327  -5.832   6.341  1.00 98.40           N  
ATOM   4193 HH21 ARG A 279     -11.926  -5.406   7.165  1.00 98.40           H  
ATOM   4194 HH22 ARG A 279     -13.237  -6.265   6.418  1.00 98.40           H  
ATOM   4195  CZ  ARG A 279     -11.762  -5.656   5.180  1.00 98.40           C  
ATOM   4196  N   PHE A 280      -4.731  -5.981   5.880  1.00 95.82           N  
ATOM   4197  H   PHE A 280      -4.786  -6.373   4.952  1.00 95.82           H  
ATOM   4198  CA  PHE A 280      -3.929  -6.683   6.880  1.00 95.82           C  
ATOM   4199  HA  PHE A 280      -4.152  -6.289   7.871  1.00 95.82           H  
ATOM   4200  C   PHE A 280      -2.420  -6.528   6.723  1.00 95.82           C  
ATOM   4201  CB  PHE A 280      -4.309  -8.163   6.836  1.00 95.82           C  
ATOM   4202  HB2 PHE A 280      -3.536  -8.760   7.321  1.00 95.82           H  
ATOM   4203  HB3 PHE A 280      -4.366  -8.493   5.799  1.00 95.82           H  
ATOM   4204  O   PHE A 280      -1.691  -7.105   7.524  1.00 95.82           O  
ATOM   4205  CG  PHE A 280      -5.594  -8.469   7.550  1.00 95.82           C  
ATOM   4206  CD1 PHE A 280      -5.668  -8.232   8.933  1.00 95.82           C  
ATOM   4207  HD1 PHE A 280      -4.845  -7.754   9.444  1.00 95.82           H  
ATOM   4208  CD2 PHE A 280      -6.657  -9.081   6.867  1.00 95.82           C  
ATOM   4209  HD2 PHE A 280      -6.585  -9.277   5.808  1.00 95.82           H  
ATOM   4210  CE1 PHE A 280      -6.787  -8.656   9.653  1.00 95.82           C  
ATOM   4211  HE1 PHE A 280      -6.839  -8.497  10.720  1.00 95.82           H  
ATOM   4212  CE2 PHE A 280      -7.760  -9.542   7.596  1.00 95.82           C  
ATOM   4213  HE2 PHE A 280      -8.533 -10.111   7.101  1.00 95.82           H  
ATOM   4214  CZ  PHE A 280      -7.802  -9.347   8.990  1.00 95.82           C  
ATOM   4215  HZ  PHE A 280      -8.591  -9.773   9.592  1.00 95.82           H  
ATOM   4216  N   ALA A 281      -1.943  -5.821   5.692  1.00 98.21           N  
ATOM   4217  H   ALA A 281      -2.587  -5.311   5.104  1.00 98.21           H  
ATOM   4218  CA  ALA A 281      -0.527  -5.816   5.325  1.00 98.21           C  
ATOM   4219  HA  ALA A 281      -0.456  -5.469   4.295  1.00 98.21           H  
ATOM   4220  C   ALA A 281       0.071  -7.245   5.357  1.00 98.21           C  
ATOM   4221  CB  ALA A 281       0.212  -4.797   6.206  1.00 98.21           C  
ATOM   4222  HB1 ALA A 281       1.252  -4.724   5.886  1.00 98.21           H  
ATOM   4223  HB2 ALA A 281      -0.256  -3.818   6.114  1.00 98.21           H  
ATOM   4224  HB3 ALA A 281       0.182  -5.118   7.248  1.00 98.21           H  
ATOM   4225  O   ALA A 281       1.061  -7.499   6.045  1.00 98.21           O  
ATOM   4226  N   ILE A 282      -0.579  -8.194   4.664  1.00 98.45           N  
ATOM   4227  H   ILE A 282      -1.371  -7.890   4.115  1.00 98.45           H  
ATOM   4228  CA  ILE A 282      -0.350  -9.649   4.802  1.00 98.45           C  
ATOM   4229  HA  ILE A 282      -0.712  -9.957   5.783  1.00 98.45           H  
ATOM   4230  C   ILE A 282       1.135 -10.026   4.765  1.00 98.45           C  
ATOM   4231  CB  ILE A 282      -1.145 -10.411   3.711  1.00 98.45           C  
ATOM   4232  HB  ILE A 282      -1.021  -9.863   2.776  1.00 98.45           H  
ATOM   4233  O   ILE A 282       1.618 -10.720   5.662  1.00 98.45           O  
ATOM   4234  CG1 ILE A 282      -2.656 -10.428   4.015  1.00 98.45           C  
ATOM   4235 HG12 ILE A 282      -3.165 -10.816   3.132  1.00 98.45           H  
ATOM   4236 HG13 ILE A 282      -2.973  -9.400   4.191  1.00 98.45           H  
ATOM   4237  CG2 ILE A 282      -0.650 -11.842   3.434  1.00 98.45           C  
ATOM   4238 HG21 ILE A 282      -1.345 -12.356   2.771  1.00 98.45           H  
ATOM   4239 HG22 ILE A 282       0.321 -11.814   2.939  1.00 98.45           H  
ATOM   4240 HG23 ILE A 282      -0.560 -12.407   4.362  1.00 98.45           H  
ATOM   4241  CD1 ILE A 282      -3.151 -11.258   5.197  1.00 98.45           C  
ATOM   4242 HD11 ILE A 282      -2.675 -10.920   6.117  1.00 98.45           H  
ATOM   4243 HD12 ILE A 282      -4.228 -11.125   5.298  1.00 98.45           H  
ATOM   4244 HD13 ILE A 282      -2.955 -12.315   5.016  1.00 98.45           H  
ATOM   4245  N   ALA A 283       1.876  -9.562   3.757  1.00 98.90           N  
ATOM   4246  H   ALA A 283       1.435  -9.008   3.037  1.00 98.90           H  
ATOM   4247  CA  ALA A 283       3.281  -9.919   3.598  1.00 98.90           C  
ATOM   4248  HA  ALA A 283       3.355 -11.005   3.635  1.00 98.90           H  
ATOM   4249  C   ALA A 283       4.164  -9.377   4.739  1.00 98.90           C  
ATOM   4250  CB  ALA A 283       3.742  -9.452   2.213  1.00 98.90           C  
ATOM   4251  HB1 ALA A 283       3.135  -9.928   1.443  1.00 98.90           H  
ATOM   4252  HB2 ALA A 283       4.781  -9.740   2.056  1.00 98.90           H  
ATOM   4253  HB3 ALA A 283       3.647  -8.370   2.125  1.00 98.90           H  
ATOM   4254  O   ALA A 283       5.005 -10.105   5.273  1.00 98.90           O  
ATOM   4255  N   HIS A 284       3.946  -8.130   5.169  1.00 98.83           N  
ATOM   4256  H   HIS A 284       3.191  -7.603   4.755  1.00 98.83           H  
ATOM   4257  CA  HIS A 284       4.656  -7.558   6.315  1.00 98.83           C  
ATOM   4258  HA  HIS A 284       5.724  -7.739   6.192  1.00 98.83           H  
ATOM   4259  C   HIS A 284       4.229  -8.220   7.634  1.00 98.83           C  
ATOM   4260  CB  HIS A 284       4.437  -6.040   6.366  1.00 98.83           C  
ATOM   4261  HB2 HIS A 284       3.369  -5.826   6.398  1.00 98.83           H  
ATOM   4262  HB3 HIS A 284       4.855  -5.589   5.466  1.00 98.83           H  
ATOM   4263  O   HIS A 284       5.053  -8.408   8.528  1.00 98.83           O  
ATOM   4264  CG  HIS A 284       5.101  -5.401   7.557  1.00 98.83           C  
ATOM   4265  CD2 HIS A 284       6.371  -4.901   7.622  1.00 98.83           C  
ATOM   4266  HD2 HIS A 284       7.065  -4.830   6.797  1.00 98.83           H  
ATOM   4267  ND1 HIS A 284       4.561  -5.288   8.815  1.00 98.83           N  
ATOM   4268  HD1 HIS A 284       3.661  -5.657   9.085  1.00 98.83           H  
ATOM   4269  CE1 HIS A 284       5.490  -4.738   9.618  1.00 98.83           C  
ATOM   4270  HE1 HIS A 284       5.372  -4.544  10.673  1.00 98.83           H  
ATOM   4271  NE2 HIS A 284       6.621  -4.513   8.940  1.00 98.83           N  
ATOM   4272  N   HIS A 285       2.961  -8.608   7.774  1.00 98.66           N  
ATOM   4273  H   HIS A 285       2.311  -8.406   7.027  1.00 98.66           H  
ATOM   4274  CA  HIS A 285       2.448  -9.271   8.971  1.00 98.66           C  
ATOM   4275  HA  HIS A 285       2.657  -8.631   9.829  1.00 98.66           H  
ATOM   4276  C   HIS A 285       3.168 -10.604   9.224  1.00 98.66           C  
ATOM   4277  CB  HIS A 285       0.923  -9.418   8.847  1.00 98.66           C  
ATOM   4278  HB2 HIS A 285       0.502  -8.457   8.550  1.00 98.66           H  
ATOM   4279  HB3 HIS A 285       0.689 -10.137   8.062  1.00 98.66           H  
ATOM   4280  O   HIS A 285       3.596 -10.858  10.349  1.00 98.66           O  
ATOM   4281  CG  HIS A 285       0.208  -9.842  10.105  1.00 98.66           C  
ATOM   4282  CD2 HIS A 285       0.771 -10.154  11.309  1.00 98.66           C  
ATOM   4283  HD2 HIS A 285       1.817 -10.117  11.577  1.00 98.66           H  
ATOM   4284  ND1 HIS A 285      -1.177  -9.973  10.225  1.00 98.66           N  
ATOM   4285  CE1 HIS A 285      -1.405 -10.370  11.476  1.00 98.66           C  
ATOM   4286  HE1 HIS A 285      -2.389 -10.543  11.887  1.00 98.66           H  
ATOM   4287  NE2 HIS A 285      -0.250 -10.538  12.131  1.00 98.66           N  
ATOM   4288  HE2 HIS A 285      -0.146 -10.875  13.078  1.00 98.66           H  
ATOM   4289  N   ILE A 286       3.422 -11.403   8.186  1.00 98.90           N  
ATOM   4290  H   ILE A 286       3.042 -11.150   7.285  1.00 98.90           H  
ATOM   4291  CA  ILE A 286       4.214 -12.642   8.307  1.00 98.90           C  
ATOM   4292  HA  ILE A 286       3.730 -13.296   9.032  1.00 98.90           H  
ATOM   4293  C   ILE A 286       5.619 -12.340   8.847  1.00 98.90           C  
ATOM   4294  CB  ILE A 286       4.262 -13.377   6.950  1.00 98.90           C  
ATOM   4295  HB  ILE A 286       4.599 -12.673   6.188  1.00 98.90           H  
ATOM   4296  O   ILE A 286       6.055 -12.956   9.821  1.00 98.90           O  
ATOM   4297  CG1 ILE A 286       2.834 -13.848   6.602  1.00 98.90           C  
ATOM   4298 HG12 ILE A 286       2.152 -12.999   6.650  1.00 98.90           H  
ATOM   4299 HG13 ILE A 286       2.503 -14.585   7.333  1.00 98.90           H  
ATOM   4300  CG2 ILE A 286       5.231 -14.576   6.958  1.00 98.90           C  
ATOM   4301 HG21 ILE A 286       5.300 -15.006   5.959  1.00 98.90           H  
ATOM   4302 HG22 ILE A 286       4.873 -15.342   7.645  1.00 98.90           H  
ATOM   4303 HG23 ILE A 286       6.238 -14.273   7.247  1.00 98.90           H  
ATOM   4304  CD1 ILE A 286       2.678 -14.432   5.204  1.00 98.90           C  
ATOM   4305 HD11 ILE A 286       1.615 -14.559   4.998  1.00 98.90           H  
ATOM   4306 HD12 ILE A 286       3.098 -13.744   4.471  1.00 98.90           H  
ATOM   4307 HD13 ILE A 286       3.178 -15.399   5.136  1.00 98.90           H  
ATOM   4308  N   SER A 287       6.296 -11.339   8.278  1.00 98.79           N  
ATOM   4309  H   SER A 287       5.873 -10.867   7.492  1.00 98.79           H  
ATOM   4310  CA  SER A 287       7.599 -10.877   8.770  1.00 98.79           C  
ATOM   4311  HA  SER A 287       8.309 -11.701   8.708  1.00 98.79           H  
ATOM   4312  C   SER A 287       7.533 -10.427  10.239  1.00 98.79           C  
ATOM   4313  CB  SER A 287       8.097  -9.739   7.874  1.00 98.79           C  
ATOM   4314  HB2 SER A 287       8.251 -10.115   6.863  1.00 98.79           H  
ATOM   4315  HB3 SER A 287       7.354  -8.943   7.841  1.00 98.79           H  
ATOM   4316  O   SER A 287       8.386 -10.803  11.043  1.00 98.79           O  
ATOM   4317  OG  SER A 287       9.309  -9.208   8.370  1.00 98.79           O  
ATOM   4318  HG  SER A 287       9.299  -8.262   8.210  1.00 98.79           H  
ATOM   4319  N   ALA A 288       6.494  -9.683  10.625  1.00 98.41           N  
ATOM   4320  H   ALA A 288       5.824  -9.401   9.925  1.00 98.41           H  
ATOM   4321  CA  ALA A 288       6.309  -9.200  11.991  1.00 98.41           C  
ATOM   4322  HA  ALA A 288       7.216  -8.676  12.292  1.00 98.41           H  
ATOM   4323  C   ALA A 288       6.091 -10.341  13.000  1.00 98.41           C  
ATOM   4324  CB  ALA A 288       5.153  -8.194  12.002  1.00 98.41           C  
ATOM   4325  HB1 ALA A 288       5.037  -7.781  13.004  1.00 98.41           H  
ATOM   4326  HB2 ALA A 288       5.364  -7.384  11.304  1.00 98.41           H  
ATOM   4327  HB3 ALA A 288       4.224  -8.686  11.714  1.00 98.41           H  
ATOM   4328  O   ALA A 288       6.681 -10.309  14.075  1.00 98.41           O  
ATOM   4329  N   LEU A 289       5.311 -11.374  12.661  1.00 98.51           N  
ATOM   4330  H   LEU A 289       4.853 -11.356  11.761  1.00 98.51           H  
ATOM   4331  CA  LEU A 289       5.131 -12.550  13.526  1.00 98.51           C  
ATOM   4332  HA  LEU A 289       4.785 -12.230  14.508  1.00 98.51           H  
ATOM   4333  C   LEU A 289       6.448 -13.302  13.749  1.00 98.51           C  
ATOM   4334  CB  LEU A 289       4.101 -13.501  12.899  1.00 98.51           C  
ATOM   4335  HB2 LEU A 289       4.372 -13.662  11.856  1.00 98.51           H  
ATOM   4336  HB3 LEU A 289       4.155 -14.464  13.407  1.00 98.51           H  
ATOM   4337  O   LEU A 289       6.726 -13.756  14.858  1.00 98.51           O  
ATOM   4338  CG  LEU A 289       2.650 -13.006  12.971  1.00 98.51           C  
ATOM   4339  HG  LEU A 289       2.582 -12.003  12.548  1.00 98.51           H  
ATOM   4340  CD1 LEU A 289       1.770 -13.944  12.151  1.00 98.51           C  
ATOM   4341 HD11 LEU A 289       0.750 -13.560  12.118  1.00 98.51           H  
ATOM   4342 HD12 LEU A 289       1.770 -14.941  12.591  1.00 98.51           H  
ATOM   4343 HD13 LEU A 289       2.159 -14.003  11.135  1.00 98.51           H  
ATOM   4344  CD2 LEU A 289       2.104 -12.978  14.397  1.00 98.51           C  
ATOM   4345 HD21 LEU A 289       2.636 -12.238  14.995  1.00 98.51           H  
ATOM   4346 HD22 LEU A 289       2.224 -13.954  14.867  1.00 98.51           H  
ATOM   4347 HD23 LEU A 289       1.046 -12.718  14.392  1.00 98.51           H  
ATOM   4348  N   MET A 290       7.290 -13.401  12.721  1.00 98.71           N  
ATOM   4349  H   MET A 290       7.009 -13.040  11.821  1.00 98.71           H  
ATOM   4350  CA  MET A 290       8.622 -13.985  12.877  1.00 98.71           C  
ATOM   4351  HA  MET A 290       8.534 -14.959  13.359  1.00 98.71           H  
ATOM   4352  C   MET A 290       9.522 -13.116  13.763  1.00 98.71           C  
ATOM   4353  CB  MET A 290       9.281 -14.179  11.512  1.00 98.71           C  
ATOM   4354  HB2 MET A 290       9.334 -13.225  10.988  1.00 98.71           H  
ATOM   4355  HB3 MET A 290      10.298 -14.532  11.683  1.00 98.71           H  
ATOM   4356  O   MET A 290      10.198 -13.634  14.647  1.00 98.71           O  
ATOM   4357  CG  MET A 290       8.547 -15.190  10.628  1.00 98.71           C  
ATOM   4358  HG2 MET A 290       7.517 -14.865  10.485  1.00 98.71           H  
ATOM   4359  HG3 MET A 290       8.526 -16.161  11.123  1.00 98.71           H  
ATOM   4360  SD  MET A 290       9.307 -15.386   8.999  1.00 98.71           S  
ATOM   4361  CE  MET A 290      10.904 -16.094   9.474  1.00 98.71           C  
ATOM   4362  HE1 MET A 290      11.486 -15.371  10.045  1.00 98.71           H  
ATOM   4363  HE2 MET A 290      11.455 -16.343   8.567  1.00 98.71           H  
ATOM   4364  HE3 MET A 290      10.748 -16.996  10.066  1.00 98.71           H  
ATOM   4365  N   ALA A 291       9.525 -11.798  13.541  1.00 97.80           N  
ATOM   4366  H   ALA A 291       8.957 -11.436  12.788  1.00 97.80           H  
ATOM   4367  CA  ALA A 291      10.388 -10.865  14.263  1.00 97.80           C  
ATOM   4368  HA  ALA A 291      11.411 -11.242  14.234  1.00 97.80           H  
ATOM   4369  C   ALA A 291      10.009 -10.696  15.742  1.00 97.80           C  
ATOM   4370  CB  ALA A 291      10.346  -9.507  13.551  1.00 97.80           C  
ATOM   4371  HB1 ALA A 291       9.327  -9.122  13.545  1.00 97.80           H  
ATOM   4372  HB2 ALA A 291      10.986  -8.801  14.081  1.00 97.80           H  
ATOM   4373  HB3 ALA A 291      10.700  -9.605  12.525  1.00 97.80           H  
ATOM   4374  O   ALA A 291      10.900 -10.540  16.572  1.00 97.80           O  
ATOM   4375  N   TYR A 292       8.709 -10.696  16.051  1.00 97.00           N  
ATOM   4376  H   TYR A 292       8.052 -10.777  15.289  1.00 97.00           H  
ATOM   4377  CA  TYR A 292       8.174 -10.242  17.340  1.00 97.00           C  
ATOM   4378  HA  TYR A 292       8.986  -9.884  17.972  1.00 97.00           H  
ATOM   4379  C   TYR A 292       7.500 -11.342  18.159  1.00 97.00           C  
ATOM   4380  CB  TYR A 292       7.215  -9.072  17.068  1.00 97.00           C  
ATOM   4381  HB2 TYR A 292       6.404  -9.423  16.429  1.00 97.00           H  
ATOM   4382  HB3 TYR A 292       6.744  -8.763  18.001  1.00 97.00           H  
ATOM   4383  O   TYR A 292       7.518 -11.282  19.381  1.00 97.00           O  
ATOM   4384  CG  TYR A 292       7.892  -7.872  16.427  1.00 97.00           C  
ATOM   4385  CD1 TYR A 292       9.088  -7.380  16.980  1.00 97.00           C  
ATOM   4386  HD1 TYR A 292       9.485  -7.816  17.885  1.00 97.00           H  
ATOM   4387  CD2 TYR A 292       7.370  -7.291  15.254  1.00 97.00           C  
ATOM   4388  HD2 TYR A 292       6.454  -7.680  14.835  1.00 97.00           H  
ATOM   4389  CE1 TYR A 292       9.780  -6.338  16.355  1.00 97.00           C  
ATOM   4390  HE1 TYR A 292      10.701  -5.988  16.798  1.00 97.00           H  
ATOM   4391  CE2 TYR A 292       8.063  -6.244  14.611  1.00 97.00           C  
ATOM   4392  HE2 TYR A 292       7.685  -5.822  13.692  1.00 97.00           H  
ATOM   4393  OH  TYR A 292      10.024  -4.811  14.587  1.00 97.00           O  
ATOM   4394  HH  TYR A 292      10.783  -4.668  15.157  1.00 97.00           H  
ATOM   4395  CZ  TYR A 292       9.279  -5.784  15.165  1.00 97.00           C  
ATOM   4396  N   GLU A 293       6.964 -12.384  17.519  1.00 96.56           N  
ATOM   4397  H   GLU A 293       6.951 -12.395  16.509  1.00 96.56           H  
ATOM   4398  CA  GLU A 293       6.463 -13.570  18.230  1.00 96.56           C  
ATOM   4399  HA  GLU A 293       6.393 -13.356  19.296  1.00 96.56           H  
ATOM   4400  C   GLU A 293       7.398 -14.784  18.115  1.00 96.56           C  
ATOM   4401  CB  GLU A 293       5.052 -13.944  17.761  1.00 96.56           C  
ATOM   4402  HB2 GLU A 293       5.040 -14.091  16.681  1.00 96.56           H  
ATOM   4403  HB3 GLU A 293       4.793 -14.891  18.235  1.00 96.56           H  
ATOM   4404  O   GLU A 293       7.116 -15.837  18.690  1.00 96.56           O  
ATOM   4405  CG  GLU A 293       3.963 -12.933  18.118  1.00 96.56           C  
ATOM   4406  HG2 GLU A 293       4.227 -12.426  19.046  1.00 96.56           H  
ATOM   4407  HG3 GLU A 293       3.895 -12.201  17.313  1.00 96.56           H  
ATOM   4408  CD  GLU A 293       2.616 -13.650  18.288  1.00 96.56           C  
ATOM   4409  OE1 GLU A 293       1.940 -13.408  19.312  1.00 96.56           O  
ATOM   4410  OE2 GLU A 293       2.278 -14.499  17.427  1.00 96.56           O  
ATOM   4411  N   GLY A 294       8.498 -14.677  17.358  1.00 97.37           N  
ATOM   4412  H   GLY A 294       8.678 -13.798  16.896  1.00 97.37           H  
ATOM   4413  CA  GLY A 294       9.445 -15.777  17.156  1.00 97.37           C  
ATOM   4414  HA2 GLY A 294       9.804 -16.122  18.126  1.00 97.37           H  
ATOM   4415  HA3 GLY A 294      10.293 -15.405  16.582  1.00 97.37           H  
ATOM   4416  C   GLY A 294       8.857 -16.976  16.406  1.00 97.37           C  
ATOM   4417  O   GLY A 294       9.373 -18.087  16.537  1.00 97.37           O  
ATOM   4418  N   LYS A 295       7.770 -16.779  15.648  1.00 98.66           N  
ATOM   4419  H   LYS A 295       7.413 -15.837  15.577  1.00 98.66           H  
ATOM   4420  CA  LYS A 295       7.156 -17.839  14.835  1.00 98.66           C  
ATOM   4421  HA  LYS A 295       6.961 -18.705  15.467  1.00 98.66           H  
ATOM   4422  C   LYS A 295       8.118 -18.301  13.747  1.00 98.66           C  
ATOM   4423  CB  LYS A 295       5.841 -17.352  14.200  1.00 98.66           C  
ATOM   4424  HB2 LYS A 295       5.430 -18.147  13.578  1.00 98.66           H  
ATOM   4425  HB3 LYS A 295       6.062 -16.504  13.551  1.00 98.66           H  
ATOM   4426  O   LYS A 295       8.840 -17.493  13.163  1.00 98.66           O  
ATOM   4427  CG  LYS A 295       4.769 -16.917  15.206  1.00 98.66           C  
ATOM   4428  HG2 LYS A 295       3.894 -16.583  14.648  1.00 98.66           H  
ATOM   4429  HG3 LYS A 295       5.150 -16.072  15.779  1.00 98.66           H  
ATOM   4430  CD  LYS A 295       4.348 -18.026  16.173  1.00 98.66           C  
ATOM   4431  HD2 LYS A 295       3.975 -18.882  15.611  1.00 98.66           H  
ATOM   4432  HD3 LYS A 295       5.201 -18.326  16.782  1.00 98.66           H  
ATOM   4433  CE  LYS A 295       3.252 -17.465  17.080  1.00 98.66           C  
ATOM   4434  HE2 LYS A 295       2.406 -17.150  16.469  1.00 98.66           H  
ATOM   4435  HE3 LYS A 295       3.624 -16.565  17.569  1.00 98.66           H  
ATOM   4436  NZ  LYS A 295       2.828 -18.456  18.088  1.00 98.66           N  
ATOM   4437  HZ1 LYS A 295       3.620 -18.707  18.663  1.00 98.66           H  
ATOM   4438  HZ2 LYS A 295       2.115 -18.031  18.664  1.00 98.66           H  
ATOM   4439  HZ3 LYS A 295       2.457 -19.276  17.630  1.00 98.66           H  
ATOM   4440  N   SER A 296       8.085 -19.589  13.414  1.00 98.83           N  
ATOM   4441  H   SER A 296       7.474 -20.216  13.918  1.00 98.83           H  
ATOM   4442  CA  SER A 296       8.686 -20.047  12.160  1.00 98.83           C  
ATOM   4443  HA  SER A 296       9.717 -19.696  12.126  1.00 98.83           H  
ATOM   4444  C   SER A 296       7.941 -19.450  10.963  1.00 98.83           C  
ATOM   4445  CB  SER A 296       8.706 -21.573  12.079  1.00 98.83           C  
ATOM   4446  HB2 SER A 296       9.275 -21.877  11.201  1.00 98.83           H  
ATOM   4447  HB3 SER A 296       9.188 -21.981  12.968  1.00 98.83           H  
ATOM   4448  O   SER A 296       6.775 -19.063  11.064  1.00 98.83           O  
ATOM   4449  OG  SER A 296       7.397 -22.082  11.978  1.00 98.83           O  
ATOM   4450  HG  SER A 296       7.016 -22.000  12.856  1.00 98.83           H  
ATOM   4451  N   VAL A 297       8.592 -19.406   9.799  1.00 98.86           N  
ATOM   4452  H   VAL A 297       9.564 -19.679   9.767  1.00 98.86           H  
ATOM   4453  CA  VAL A 297       7.976 -18.859   8.581  1.00 98.86           C  
ATOM   4454  HA  VAL A 297       7.679 -17.832   8.795  1.00 98.86           H  
ATOM   4455  C   VAL A 297       6.695 -19.599   8.179  1.00 98.86           C  
ATOM   4456  CB  VAL A 297       9.014 -18.807   7.449  1.00 98.86           C  
ATOM   4457  HB  VAL A 297       9.865 -18.251   7.841  1.00 98.86           H  
ATOM   4458  O   VAL A 297       5.743 -18.963   7.733  1.00 98.86           O  
ATOM   4459  CG1 VAL A 297       9.537 -20.184   7.012  1.00 98.86           C  
ATOM   4460 HG11 VAL A 297       8.732 -20.801   6.614  1.00 98.86           H  
ATOM   4461 HG12 VAL A 297      10.007 -20.691   7.855  1.00 98.86           H  
ATOM   4462 HG13 VAL A 297      10.292 -20.051   6.237  1.00 98.86           H  
ATOM   4463  CG2 VAL A 297       8.497 -18.036   6.234  1.00 98.86           C  
ATOM   4464 HG21 VAL A 297       8.212 -17.027   6.535  1.00 98.86           H  
ATOM   4465 HG22 VAL A 297       7.624 -18.535   5.812  1.00 98.86           H  
ATOM   4466 HG23 VAL A 297       9.279 -17.967   5.478  1.00 98.86           H  
ATOM   4467  N   GLN A 298       6.626 -20.917   8.394  1.00 98.91           N  
ATOM   4468  H   GLN A 298       7.412 -21.376   8.833  1.00 98.91           H  
ATOM   4469  CA  GLN A 298       5.420 -21.700   8.115  1.00 98.91           C  
ATOM   4470  HA  GLN A 298       5.061 -21.433   7.121  1.00 98.91           H  
ATOM   4471  C   GLN A 298       4.292 -21.353   9.093  1.00 98.91           C  
ATOM   4472  CB  GLN A 298       5.762 -23.199   8.115  1.00 98.91           C  
ATOM   4473  HB2 GLN A 298       6.587 -23.375   7.425  1.00 98.91           H  
ATOM   4474  HB3 GLN A 298       6.087 -23.491   9.113  1.00 98.91           H  
ATOM   4475  O   GLN A 298       3.194 -21.035   8.648  1.00 98.91           O  
ATOM   4476  CG  GLN A 298       4.577 -24.090   7.701  1.00 98.91           C  
ATOM   4477  HG2 GLN A 298       4.885 -25.134   7.756  1.00 98.91           H  
ATOM   4478  HG3 GLN A 298       3.759 -23.955   8.410  1.00 98.91           H  
ATOM   4479  CD  GLN A 298       4.078 -23.819   6.282  1.00 98.91           C  
ATOM   4480  NE2 GLN A 298       2.822 -23.482   6.110  1.00 98.91           N  
ATOM   4481 HE21 GLN A 298       2.181 -23.414   6.887  1.00 98.91           H  
ATOM   4482 HE22 GLN A 298       2.467 -23.330   5.177  1.00 98.91           H  
ATOM   4483  OE1 GLN A 298       4.821 -23.908   5.312  1.00 98.91           O  
ATOM   4484  N   GLU A 299       4.572 -21.314  10.401  1.00 98.87           N  
ATOM   4485  H   GLU A 299       5.506 -21.537  10.716  1.00 98.87           H  
ATOM   4486  CA  GLU A 299       3.576 -20.917  11.408  1.00 98.87           C  
ATOM   4487  HA  GLU A 299       2.718 -21.588  11.360  1.00 98.87           H  
ATOM   4488  C   GLU A 299       3.061 -19.493  11.167  1.00 98.87           C  
ATOM   4489  CB  GLU A 299       4.191 -20.975  12.813  1.00 98.87           C  
ATOM   4490  HB2 GLU A 299       5.118 -20.401  12.794  1.00 98.87           H  
ATOM   4491  HB3 GLU A 299       3.516 -20.491  13.519  1.00 98.87           H  
ATOM   4492  O   GLU A 299       1.863 -19.245  11.273  1.00 98.87           O  
ATOM   4493  CG  GLU A 299       4.464 -22.398  13.318  1.00 98.87           C  
ATOM   4494  HG2 GLU A 299       3.513 -22.876  13.555  1.00 98.87           H  
ATOM   4495  HG3 GLU A 299       4.946 -22.985  12.536  1.00 98.87           H  
ATOM   4496  CD  GLU A 299       5.374 -22.367  14.552  1.00 98.87           C  
ATOM   4497  OE1 GLU A 299       5.009 -22.968  15.585  1.00 98.87           O  
ATOM   4498  OE2 GLU A 299       6.454 -21.733  14.441  1.00 98.87           O  
ATOM   4499  N   ALA A 300       3.946 -18.557  10.812  1.00 98.89           N  
ATOM   4500  H   ALA A 300       4.922 -18.810  10.759  1.00 98.89           H  
ATOM   4501  CA  ALA A 300       3.563 -17.185  10.500  1.00 98.89           C  
ATOM   4502  HA  ALA A 300       3.004 -16.781  11.344  1.00 98.89           H  
ATOM   4503  C   ALA A 300       2.643 -17.113   9.268  1.00 98.89           C  
ATOM   4504  CB  ALA A 300       4.839 -16.354  10.324  1.00 98.89           C  
ATOM   4505  HB1 ALA A 300       5.443 -16.758   9.511  1.00 98.89           H  
ATOM   4506  HB2 ALA A 300       4.575 -15.321  10.098  1.00 98.89           H  
ATOM   4507  HB3 ALA A 300       5.426 -16.375  11.242  1.00 98.89           H  
ATOM   4508  O   ALA A 300       1.626 -16.419   9.312  1.00 98.89           O  
ATOM   4509  N   CYS A 301       2.953 -17.858   8.197  1.00 98.89           N  
ATOM   4510  H   CYS A 301       3.788 -18.426   8.225  1.00 98.89           H  
ATOM   4511  CA  CYS A 301       2.078 -17.964   7.025  1.00 98.89           C  
ATOM   4512  HA  CYS A 301       1.902 -16.969   6.615  1.00 98.89           H  
ATOM   4513  C   CYS A 301       0.707 -18.543   7.398  1.00 98.89           C  
ATOM   4514  CB  CYS A 301       2.731 -18.839   5.942  1.00 98.89           C  
ATOM   4515  HB2 CYS A 301       3.003 -19.808   6.361  1.00 98.89           H  
ATOM   4516  HB3 CYS A 301       2.003 -19.003   5.147  1.00 98.89           H  
ATOM   4517  O   CYS A 301      -0.318 -17.993   6.996  1.00 98.89           O  
ATOM   4518  SG  CYS A 301       4.190 -18.044   5.212  1.00 98.89           S  
ATOM   4519  HG  CYS A 301       4.944 -18.104   6.313  1.00 98.89           H  
ATOM   4520  N   ASP A 302       0.681 -19.617   8.189  1.00 98.80           N  
ATOM   4521  H   ASP A 302       1.556 -20.041   8.464  1.00 98.80           H  
ATOM   4522  CA  ASP A 302      -0.556 -20.305   8.563  1.00 98.80           C  
ATOM   4523  HA  ASP A 302      -1.130 -20.495   7.656  1.00 98.80           H  
ATOM   4524  C   ASP A 302      -1.453 -19.444   9.456  1.00 98.80           C  
ATOM   4525  CB  ASP A 302      -0.228 -21.661   9.213  1.00 98.80           C  
ATOM   4526  HB2 ASP A 302       0.452 -21.505  10.051  1.00 98.80           H  
ATOM   4527  HB3 ASP A 302      -1.150 -22.095   9.600  1.00 98.80           H  
ATOM   4528  O   ASP A 302      -2.651 -19.351   9.198  1.00 98.80           O  
ATOM   4529  CG  ASP A 302       0.388 -22.656   8.221  1.00 98.80           C  
ATOM   4530  OD1 ASP A 302       0.103 -22.541   7.006  1.00 98.80           O  
ATOM   4531  OD2 ASP A 302       1.163 -23.539   8.652  1.00 98.80           O  
ATOM   4532  N   ILE A 303      -0.891 -18.734  10.440  1.00 98.45           N  
ATOM   4533  H   ILE A 303       0.095 -18.865  10.617  1.00 98.45           H  
ATOM   4534  CA  ILE A 303      -1.645 -17.781  11.272  1.00 98.45           C  
ATOM   4535  HA  ILE A 303      -2.460 -18.309  11.768  1.00 98.45           H  
ATOM   4536  C   ILE A 303      -2.270 -16.692  10.391  1.00 98.45           C  
ATOM   4537  CB  ILE A 303      -0.721 -17.173  12.355  1.00 98.45           C  
ATOM   4538  HB  ILE A 303       0.197 -16.840  11.871  1.00 98.45           H  
ATOM   4539  O   ILE A 303      -3.457 -16.378  10.505  1.00 98.45           O  
ATOM   4540  CG1 ILE A 303      -0.366 -18.240  13.416  1.00 98.45           C  
ATOM   4541 HG12 ILE A 303      -1.232 -18.421  14.053  1.00 98.45           H  
ATOM   4542 HG13 ILE A 303      -0.126 -19.183  12.925  1.00 98.45           H  
ATOM   4543  CG2 ILE A 303      -1.370 -15.953  13.044  1.00 98.45           C  
ATOM   4544 HG21 ILE A 303      -2.322 -16.249  13.485  1.00 98.45           H  
ATOM   4545 HG22 ILE A 303      -1.528 -15.147  12.328  1.00 98.45           H  
ATOM   4546 HG23 ILE A 303      -0.717 -15.571  13.829  1.00 98.45           H  
ATOM   4547  CD1 ILE A 303       0.835 -17.860  14.294  1.00 98.45           C  
ATOM   4548 HD11 ILE A 303       1.697 -17.633  13.666  1.00 98.45           H  
ATOM   4549 HD12 ILE A 303       0.601 -16.997  14.918  1.00 98.45           H  
ATOM   4550 HD13 ILE A 303       1.083 -18.700  14.942  1.00 98.45           H  
ATOM   4551  N   VAL A 304      -1.484 -16.103   9.489  1.00 98.41           N  
ATOM   4552  H   VAL A 304      -0.527 -16.412   9.401  1.00 98.41           H  
ATOM   4553  CA  VAL A 304      -1.953 -14.990   8.656  1.00 98.41           C  
ATOM   4554  HA  VAL A 304      -2.421 -14.250   9.304  1.00 98.41           H  
ATOM   4555  C   VAL A 304      -3.040 -15.437   7.676  1.00 98.41           C  
ATOM   4556  CB  VAL A 304      -0.758 -14.308   7.970  1.00 98.41           C  
ATOM   4557  HB  VAL A 304      -0.115 -15.054   7.505  1.00 98.41           H  
ATOM   4558  O   VAL A 304      -4.057 -14.756   7.546  1.00 98.41           O  
ATOM   4559  CG1 VAL A 304      -1.196 -13.309   6.910  1.00 98.41           C  
ATOM   4560 HG11 VAL A 304      -0.336 -12.729   6.575  1.00 98.41           H  
ATOM   4561 HG12 VAL A 304      -1.616 -13.840   6.056  1.00 98.41           H  
ATOM   4562 HG13 VAL A 304      -1.936 -12.633   7.340  1.00 98.41           H  
ATOM   4563  CG2 VAL A 304       0.033 -13.521   9.020  1.00 98.41           C  
ATOM   4564 HG21 VAL A 304       0.372 -14.205   9.798  1.00 98.41           H  
ATOM   4565 HG22 VAL A 304      -0.591 -12.748   9.468  1.00 98.41           H  
ATOM   4566 HG23 VAL A 304       0.906 -13.049   8.569  1.00 98.41           H  
ATOM   4567  N   ILE A 305      -2.888 -16.594   7.033  1.00 98.52           N  
ATOM   4568  H   ILE A 305      -2.043 -17.126   7.184  1.00 98.52           H  
ATOM   4569  CA  ILE A 305      -3.861 -17.086   6.052  1.00 98.52           C  
ATOM   4570  HA  ILE A 305      -4.246 -16.237   5.487  1.00 98.52           H  
ATOM   4571  C   ILE A 305      -5.080 -17.731   6.717  1.00 98.52           C  
ATOM   4572  CB  ILE A 305      -3.164 -18.035   5.060  1.00 98.52           C  
ATOM   4573  HB  ILE A 305      -2.656 -18.812   5.632  1.00 98.52           H  
ATOM   4574  O   ILE A 305      -6.222 -17.350   6.435  1.00 98.52           O  
ATOM   4575  CG1 ILE A 305      -2.101 -17.309   4.208  1.00 98.52           C  
ATOM   4576 HG12 ILE A 305      -1.298 -16.952   4.853  1.00 98.52           H  
ATOM   4577 HG13 ILE A 305      -1.667 -18.038   3.523  1.00 98.52           H  
ATOM   4578  CG2 ILE A 305      -4.177 -18.739   4.143  1.00 98.52           C  
ATOM   4579 HG21 ILE A 305      -4.817 -18.019   3.634  1.00 98.52           H  
ATOM   4580 HG22 ILE A 305      -4.787 -19.435   4.719  1.00 98.52           H  
ATOM   4581 HG23 ILE A 305      -3.623 -19.328   3.411  1.00 98.52           H  
ATOM   4582  CD1 ILE A 305      -2.602 -16.119   3.377  1.00 98.52           C  
ATOM   4583 HD11 ILE A 305      -1.773 -15.729   2.787  1.00 98.52           H  
ATOM   4584 HD12 ILE A 305      -2.959 -15.318   4.025  1.00 98.52           H  
ATOM   4585 HD13 ILE A 305      -3.393 -16.431   2.696  1.00 98.52           H  
ATOM   4586  N   HIS A 306      -4.875 -18.705   7.599  1.00 98.16           N  
ATOM   4587  H   HIS A 306      -3.930 -18.946   7.865  1.00 98.16           H  
ATOM   4588  CA  HIS A 306      -5.965 -19.517   8.136  1.00 98.16           C  
ATOM   4589  HA  HIS A 306      -6.708 -19.660   7.352  1.00 98.16           H  
ATOM   4590  C   HIS A 306      -6.704 -18.852   9.297  1.00 98.16           C  
ATOM   4591  CB  HIS A 306      -5.455 -20.910   8.514  1.00 98.16           C  
ATOM   4592  HB2 HIS A 306      -4.652 -20.834   9.247  1.00 98.16           H  
ATOM   4593  HB3 HIS A 306      -6.270 -21.463   8.983  1.00 98.16           H  
ATOM   4594  O   HIS A 306      -7.888 -19.127   9.477  1.00 98.16           O  
ATOM   4595  CG  HIS A 306      -4.994 -21.701   7.319  1.00 98.16           C  
ATOM   4596  CD2 HIS A 306      -3.738 -22.195   7.087  1.00 98.16           C  
ATOM   4597  HD2 HIS A 306      -2.875 -22.074   7.725  1.00 98.16           H  
ATOM   4598  ND1 HIS A 306      -5.788 -22.100   6.267  1.00 98.16           N  
ATOM   4599  HD1 HIS A 306      -6.776 -21.917   6.160  1.00 98.16           H  
ATOM   4600  CE1 HIS A 306      -5.033 -22.829   5.429  1.00 98.16           C  
ATOM   4601  HE1 HIS A 306      -5.385 -23.309   4.528  1.00 98.16           H  
ATOM   4602  NE2 HIS A 306      -3.781 -22.919   5.891  1.00 98.16           N  
ATOM   4603  N   GLU A 307      -6.068 -17.949  10.048  1.00 96.71           N  
ATOM   4604  H   GLU A 307      -5.079 -17.801   9.908  1.00 96.71           H  
ATOM   4605  CA  GLU A 307      -6.747 -17.233  11.134  1.00 96.71           C  
ATOM   4606  HA  GLU A 307      -7.671 -17.752  11.386  1.00 96.71           H  
ATOM   4607  C   GLU A 307      -7.149 -15.817  10.718  1.00 96.71           C  
ATOM   4608  CB  GLU A 307      -5.917 -17.200  12.424  1.00 96.71           C  
ATOM   4609  HB2 GLU A 307      -6.554 -16.782  13.203  1.00 96.71           H  
ATOM   4610  HB3 GLU A 307      -5.071 -16.523  12.307  1.00 96.71           H  
ATOM   4611  O   GLU A 307      -8.323 -15.463  10.801  1.00 96.71           O  
ATOM   4612  CG  GLU A 307      -5.409 -18.572  12.892  1.00 96.71           C  
ATOM   4613  HG2 GLU A 307      -4.801 -19.020  12.106  1.00 96.71           H  
ATOM   4614  HG3 GLU A 307      -6.265 -19.220  13.078  1.00 96.71           H  
ATOM   4615  CD  GLU A 307      -4.562 -18.461  14.170  1.00 96.71           C  
ATOM   4616  OE1 GLU A 307      -3.875 -19.454  14.491  1.00 96.71           O  
ATOM   4617  OE2 GLU A 307      -4.606 -17.388  14.826  1.00 96.71           O  
ATOM   4618  N   LYS A 308      -6.201 -14.985  10.265  1.00 94.94           N  
ATOM   4619  H   LYS A 308      -5.261 -15.343  10.175  1.00 94.94           H  
ATOM   4620  CA  LYS A 308      -6.469 -13.551  10.039  1.00 94.94           C  
ATOM   4621  HA  LYS A 308      -7.116 -13.197  10.842  1.00 94.94           H  
ATOM   4622  C   LYS A 308      -7.267 -13.307   8.760  1.00 94.94           C  
ATOM   4623  CB  LYS A 308      -5.175 -12.717  10.062  1.00 94.94           C  
ATOM   4624  HB2 LYS A 308      -4.576 -12.949   9.182  1.00 94.94           H  
ATOM   4625  HB3 LYS A 308      -5.441 -11.662   9.997  1.00 94.94           H  
ATOM   4626  O   LYS A 308      -8.366 -12.757   8.826  1.00 94.94           O  
ATOM   4627  CG  LYS A 308      -4.287 -12.931  11.296  1.00 94.94           C  
ATOM   4628  HG2 LYS A 308      -4.005 -13.982  11.364  1.00 94.94           H  
ATOM   4629  HG3 LYS A 308      -3.370 -12.363  11.144  1.00 94.94           H  
ATOM   4630  CD  LYS A 308      -4.931 -12.498  12.620  1.00 94.94           C  
ATOM   4631  HD2 LYS A 308      -5.819 -13.104  12.802  1.00 94.94           H  
ATOM   4632  HD3 LYS A 308      -5.196 -11.442  12.572  1.00 94.94           H  
ATOM   4633  CE  LYS A 308      -3.900 -12.745  13.727  1.00 94.94           C  
ATOM   4634  HE2 LYS A 308      -3.034 -12.104  13.558  1.00 94.94           H  
ATOM   4635  HE3 LYS A 308      -3.558 -13.776  13.635  1.00 94.94           H  
ATOM   4636  NZ  LYS A 308      -4.439 -12.538  15.092  1.00 94.94           N  
ATOM   4637  HZ1 LYS A 308      -3.721 -12.782  15.759  1.00 94.94           H  
ATOM   4638  HZ2 LYS A 308      -5.207 -13.175  15.253  1.00 94.94           H  
ATOM   4639  HZ3 LYS A 308      -4.708 -11.578  15.250  1.00 94.94           H  
ATOM   4640  N   LEU A 309      -6.742 -13.745   7.616  1.00 96.34           N  
ATOM   4641  H   LEU A 309      -5.827 -14.173   7.651  1.00 96.34           H  
ATOM   4642  CA  LEU A 309      -7.372 -13.566   6.308  1.00 96.34           C  
ATOM   4643  HA  LEU A 309      -7.554 -12.502   6.155  1.00 96.34           H  
ATOM   4644  C   LEU A 309      -8.729 -14.282   6.257  1.00 96.34           C  
ATOM   4645  CB  LEU A 309      -6.398 -14.072   5.227  1.00 96.34           C  
ATOM   4646  HB2 LEU A 309      -5.471 -13.502   5.283  1.00 96.34           H  
ATOM   4647  HB3 LEU A 309      -6.156 -15.112   5.446  1.00 96.34           H  
ATOM   4648  O   LEU A 309      -9.755 -13.654   5.986  1.00 96.34           O  
ATOM   4649  CG  LEU A 309      -6.942 -14.010   3.792  1.00 96.34           C  
ATOM   4650  HG  LEU A 309      -7.918 -14.493   3.755  1.00 96.34           H  
ATOM   4651  CD1 LEU A 309      -7.081 -12.567   3.314  1.00 96.34           C  
ATOM   4652 HD11 LEU A 309      -6.114 -12.066   3.352  1.00 96.34           H  
ATOM   4653 HD12 LEU A 309      -7.447 -12.557   2.287  1.00 96.34           H  
ATOM   4654 HD13 LEU A 309      -7.791 -12.041   3.953  1.00 96.34           H  
ATOM   4655  CD2 LEU A 309      -6.022 -14.763   2.835  1.00 96.34           C  
ATOM   4656 HD21 LEU A 309      -6.453 -14.756   1.834  1.00 96.34           H  
ATOM   4657 HD22 LEU A 309      -5.925 -15.799   3.159  1.00 96.34           H  
ATOM   4658 HD23 LEU A 309      -5.038 -14.295   2.813  1.00 96.34           H  
ATOM   4659  N   THR A 310      -8.740 -15.575   6.596  1.00 95.57           N  
ATOM   4660  H   THR A 310      -7.853 -16.027   6.767  1.00 95.57           H  
ATOM   4661  CA  THR A 310      -9.972 -16.381   6.637  1.00 95.57           C  
ATOM   4662  HA  THR A 310     -10.445 -16.346   5.656  1.00 95.57           H  
ATOM   4663  C   THR A 310     -10.973 -15.830   7.658  1.00 95.57           C  
ATOM   4664  CB  THR A 310      -9.665 -17.848   6.971  1.00 95.57           C  
ATOM   4665  HB  THR A 310      -9.301 -17.905   7.997  1.00 95.57           H  
ATOM   4666  O   THR A 310     -12.171 -15.799   7.383  1.00 95.57           O  
ATOM   4667  CG2 THR A 310     -10.886 -18.754   6.822  1.00 95.57           C  
ATOM   4668 HG21 THR A 310     -11.297 -18.663   5.816  1.00 95.57           H  
ATOM   4669 HG22 THR A 310     -11.648 -18.485   7.553  1.00 95.57           H  
ATOM   4670 HG23 THR A 310     -10.590 -19.788   6.998  1.00 95.57           H  
ATOM   4671  OG1 THR A 310      -8.688 -18.370   6.096  1.00 95.57           O  
ATOM   4672  HG1 THR A 310      -7.834 -18.000   6.331  1.00 95.57           H  
ATOM   4673  N   GLY A 311     -10.501 -15.319   8.802  1.00 94.33           N  
ATOM   4674  H   GLY A 311      -9.511 -15.371   8.995  1.00 94.33           H  
ATOM   4675  CA  GLY A 311     -11.345 -14.742   9.850  1.00 94.33           C  
ATOM   4676  HA2 GLY A 311     -12.039 -15.502  10.208  1.00 94.33           H  
ATOM   4677  HA3 GLY A 311     -10.706 -14.442  10.681  1.00 94.33           H  
ATOM   4678  C   GLY A 311     -12.157 -13.513   9.423  1.00 94.33           C  
ATOM   4679  O   GLY A 311     -13.203 -13.259  10.016  1.00 94.33           O  
ATOM   4680  N   LEU A 312     -11.738 -12.782   8.380  1.00 92.30           N  
ATOM   4681  H   LEU A 312     -10.856 -13.028   7.954  1.00 92.30           H  
ATOM   4682  CA  LEU A 312     -12.538 -11.706   7.765  1.00 92.30           C  
ATOM   4683  HA  LEU A 312     -13.345 -11.436   8.447  1.00 92.30           H  
ATOM   4684  C   LEU A 312     -13.262 -12.116   6.473  1.00 92.30           C  
ATOM   4685  CB  LEU A 312     -11.687 -10.451   7.526  1.00 92.30           C  
ATOM   4686  HB2 LEU A 312     -12.287  -9.735   6.964  1.00 92.30           H  
ATOM   4687  HB3 LEU A 312     -10.826 -10.719   6.914  1.00 92.30           H  
ATOM   4688  O   LEU A 312     -13.843 -11.265   5.794  1.00 92.30           O  
ATOM   4689  CG  LEU A 312     -11.212  -9.724   8.784  1.00 92.30           C  
ATOM   4690  HG  LEU A 312     -10.460 -10.349   9.267  1.00 92.30           H  
ATOM   4691  CD1 LEU A 312     -10.658  -8.362   8.348  1.00 92.30           C  
ATOM   4692 HD11 LEU A 312     -10.064  -8.444   7.438  1.00 92.30           H  
ATOM   4693 HD12 LEU A 312     -11.482  -7.679   8.145  1.00 92.30           H  
ATOM   4694 HD13 LEU A 312     -10.048  -7.931   9.142  1.00 92.30           H  
ATOM   4695  CD2 LEU A 312     -12.300  -9.425   9.814  1.00 92.30           C  
ATOM   4696 HD21 LEU A 312     -11.895  -8.795  10.606  1.00 92.30           H  
ATOM   4697 HD22 LEU A 312     -12.648 -10.355  10.264  1.00 92.30           H  
ATOM   4698 HD23 LEU A 312     -13.139  -8.914   9.342  1.00 92.30           H  
ATOM   4699  N   GLY A 313     -13.234 -13.399   6.108  1.00 93.34           N  
ATOM   4700  H   GLY A 313     -12.785 -14.070   6.715  1.00 93.34           H  
ATOM   4701  CA  GLY A 313     -13.810 -13.884   4.852  1.00 93.34           C  
ATOM   4702  HA2 GLY A 313     -13.851 -14.972   4.891  1.00 93.34           H  
ATOM   4703  HA3 GLY A 313     -14.825 -13.500   4.741  1.00 93.34           H  
ATOM   4704  C   GLY A 313     -12.998 -13.490   3.613  1.00 93.34           C  
ATOM   4705  O   GLY A 313     -13.560 -13.359   2.518  1.00 93.34           O  
ATOM   4706  N   GLY A 314     -11.696 -13.254   3.791  1.00 94.37           N  
ATOM   4707  H   GLY A 314     -11.310 -13.388   4.715  1.00 94.37           H  
ATOM   4708  CA  GLY A 314     -10.737 -13.141   2.702  1.00 94.37           C  
ATOM   4709  HA2 GLY A 314      -9.888 -12.540   3.027  1.00 94.37           H  
ATOM   4710  HA3 GLY A 314     -11.200 -12.645   1.849  1.00 94.37           H  
ATOM   4711  C   GLY A 314     -10.228 -14.513   2.263  1.00 94.37           C  
ATOM   4712  O   GLY A 314     -10.222 -15.478   3.028  1.00 94.37           O  
ATOM   4713  N   ASP A 315      -9.783 -14.595   1.017  1.00 95.63           N  
ATOM   4714  H   ASP A 315      -9.896 -13.806   0.396  1.00 95.63           H  
ATOM   4715  CA  ASP A 315      -9.305 -15.818   0.383  1.00 95.63           C  
ATOM   4716  HA  ASP A 315      -9.000 -16.499   1.177  1.00 95.63           H  
ATOM   4717  C   ASP A 315      -8.059 -15.572  -0.474  1.00 95.63           C  
ATOM   4718  CB  ASP A 315     -10.442 -16.514  -0.393  1.00 95.63           C  
ATOM   4719  HB2 ASP A 315     -11.216 -16.803   0.318  1.00 95.63           H  
ATOM   4720  HB3 ASP A 315     -10.048 -17.429  -0.835  1.00 95.63           H  
ATOM   4721  O   ASP A 315      -7.855 -14.479  -1.008  1.00 95.63           O  
ATOM   4722  CG  ASP A 315     -11.101 -15.674  -1.496  1.00 95.63           C  
ATOM   4723  OD1 ASP A 315     -11.093 -14.426  -1.420  1.00 95.63           O  
ATOM   4724  OD2 ASP A 315     -11.668 -16.260  -2.459  1.00 95.63           O  
ATOM   4725  N   GLY A 316      -7.205 -16.590  -0.577  1.00 96.46           N  
ATOM   4726  H   GLY A 316      -7.403 -17.431  -0.054  1.00 96.46           H  
ATOM   4727  CA  GLY A 316      -5.934 -16.527  -1.290  1.00 96.46           C  
ATOM   4728  HA2 GLY A 316      -6.080 -16.787  -2.338  1.00 96.46           H  
ATOM   4729  HA3 GLY A 316      -5.552 -15.507  -1.240  1.00 96.46           H  
ATOM   4730  C   GLY A 316      -4.873 -17.448  -0.697  1.00 96.46           C  
ATOM   4731  O   GLY A 316      -5.178 -18.472  -0.083  1.00 96.46           O  
ATOM   4732  N   GLY A 317      -3.616 -17.064  -0.887  1.00 97.86           N  
ATOM   4733  H   GLY A 317      -3.447 -16.251  -1.462  1.00 97.86           H  
ATOM   4734  CA  GLY A 317      -2.450 -17.739  -0.351  1.00 97.86           C  
ATOM   4735  HA2 GLY A 317      -2.617 -17.950   0.705  1.00 97.86           H  
ATOM   4736  HA3 GLY A 317      -2.300 -18.676  -0.888  1.00 97.86           H  
ATOM   4737  C   GLY A 317      -1.172 -16.923  -0.481  1.00 97.86           C  
ATOM   4738  O   GLY A 317      -1.129 -15.882  -1.136  1.00 97.86           O  
ATOM   4739  N   VAL A 318      -0.124 -17.422   0.162  1.00 98.85           N  
ATOM   4740  H   VAL A 318      -0.263 -18.282   0.673  1.00 98.85           H  
ATOM   4741  CA  VAL A 318       1.224 -16.856   0.161  1.00 98.85           C  
ATOM   4742  HA  VAL A 318       1.324 -16.179  -0.687  1.00 98.85           H  
ATOM   4743  C   VAL A 318       2.260 -17.953  -0.015  1.00 98.85           C  
ATOM   4744  CB  VAL A 318       1.538 -16.059   1.445  1.00 98.85           C  
ATOM   4745  HB  VAL A 318       2.591 -15.778   1.429  1.00 98.85           H  
ATOM   4746  O   VAL A 318       2.055 -19.116   0.352  1.00 98.85           O  
ATOM   4747  CG1 VAL A 318       0.739 -14.754   1.505  1.00 98.85           C  
ATOM   4748 HG11 VAL A 318       1.066 -14.097   0.699  1.00 98.85           H  
ATOM   4749 HG12 VAL A 318      -0.329 -14.941   1.392  1.00 98.85           H  
ATOM   4750 HG13 VAL A 318       0.924 -14.250   2.455  1.00 98.85           H  
ATOM   4751  CG2 VAL A 318       1.310 -16.902   2.708  1.00 98.85           C  
ATOM   4752 HG21 VAL A 318       1.506 -16.303   3.599  1.00 98.85           H  
ATOM   4753 HG22 VAL A 318       0.281 -17.258   2.748  1.00 98.85           H  
ATOM   4754 HG23 VAL A 318       1.987 -17.756   2.720  1.00 98.85           H  
ATOM   4755  N   ILE A 319       3.408 -17.545  -0.535  1.00 98.96           N  
ATOM   4756  H   ILE A 319       3.471 -16.578  -0.816  1.00 98.96           H  
ATOM   4757  CA  ILE A 319       4.659 -18.289  -0.465  1.00 98.96           C  
ATOM   4758  HA  ILE A 319       4.502 -19.220   0.080  1.00 98.96           H  
ATOM   4759  C   ILE A 319       5.678 -17.467   0.310  1.00 98.96           C  
ATOM   4760  CB  ILE A 319       5.184 -18.635  -1.865  1.00 98.96           C  
ATOM   4761  HB  ILE A 319       6.086 -19.228  -1.711  1.00 98.96           H  
ATOM   4762  O   ILE A 319       5.673 -16.236   0.235  1.00 98.96           O  
ATOM   4763  CG1 ILE A 319       5.605 -17.357  -2.631  1.00 98.96           C  
ATOM   4764 HG12 ILE A 319       4.796 -16.626  -2.625  1.00 98.96           H  
ATOM   4765 HG13 ILE A 319       6.457 -16.906  -2.124  1.00 98.96           H  
ATOM   4766  CG2 ILE A 319       4.172 -19.533  -2.602  1.00 98.96           C  
ATOM   4767 HG21 ILE A 319       3.265 -18.969  -2.818  1.00 98.96           H  
ATOM   4768 HG22 ILE A 319       4.598 -19.901  -3.535  1.00 98.96           H  
ATOM   4769 HG23 ILE A 319       3.914 -20.384  -1.972  1.00 98.96           H  
ATOM   4770  CD1 ILE A 319       6.044 -17.589  -4.067  1.00 98.96           C  
ATOM   4771 HD11 ILE A 319       5.175 -17.828  -4.680  1.00 98.96           H  
ATOM   4772 HD12 ILE A 319       6.747 -18.422  -4.089  1.00 98.96           H  
ATOM   4773 HD13 ILE A 319       6.520 -16.690  -4.456  1.00 98.96           H  
ATOM   4774  N   ALA A 320       6.586 -18.145   1.004  1.00 98.97           N  
ATOM   4775  H   ALA A 320       6.528 -19.152   1.060  1.00 98.97           H  
ATOM   4776  CA  ALA A 320       7.674 -17.479   1.692  1.00 98.97           C  
ATOM   4777  HA  ALA A 320       7.914 -16.577   1.128  1.00 98.97           H  
ATOM   4778  C   ALA A 320       8.947 -18.327   1.744  1.00 98.97           C  
ATOM   4779  CB  ALA A 320       7.196 -17.066   3.088  1.00 98.97           C  
ATOM   4780  HB1 ALA A 320       7.981 -16.511   3.603  1.00 98.97           H  
ATOM   4781  HB2 ALA A 320       6.932 -17.951   3.666  1.00 98.97           H  
ATOM   4782  HB3 ALA A 320       6.315 -16.430   3.005  1.00 98.97           H  
ATOM   4783  O   ALA A 320       8.910 -19.560   1.705  1.00 98.97           O  
ATOM   4784  N   ILE A 321      10.085 -17.651   1.863  1.00 98.94           N  
ATOM   4785  H   ILE A 321      10.028 -16.642   1.875  1.00 98.94           H  
ATOM   4786  CA  ILE A 321      11.369 -18.255   2.220  1.00 98.94           C  
ATOM   4787  HA  ILE A 321      11.157 -19.227   2.665  1.00 98.94           H  
ATOM   4788  C   ILE A 321      12.037 -17.398   3.289  1.00 98.94           C  
ATOM   4789  CB  ILE A 321      12.256 -18.499   0.979  1.00 98.94           C  
ATOM   4790  HB  ILE A 321      11.671 -19.104   0.287  1.00 98.94           H  
ATOM   4791  O   ILE A 321      12.074 -16.175   3.162  1.00 98.94           O  
ATOM   4792  CG1 ILE A 321      13.524 -19.297   1.360  1.00 98.94           C  
ATOM   4793 HG12 ILE A 321      14.140 -18.710   2.041  1.00 98.94           H  
ATOM   4794 HG13 ILE A 321      13.226 -20.211   1.874  1.00 98.94           H  
ATOM   4795  CG2 ILE A 321      12.621 -17.204   0.240  1.00 98.94           C  
ATOM   4796 HG21 ILE A 321      13.356 -16.638   0.812  1.00 98.94           H  
ATOM   4797 HG22 ILE A 321      13.035 -17.440  -0.741  1.00 98.94           H  
ATOM   4798 HG23 ILE A 321      11.733 -16.589   0.097  1.00 98.94           H  
ATOM   4799  CD1 ILE A 321      14.384 -19.693   0.155  1.00 98.94           C  
ATOM   4800 HD11 ILE A 321      13.772 -20.163  -0.615  1.00 98.94           H  
ATOM   4801 HD12 ILE A 321      15.172 -20.376   0.471  1.00 98.94           H  
ATOM   4802 HD13 ILE A 321      14.838 -18.804  -0.284  1.00 98.94           H  
ATOM   4803  N   ASP A 322      12.533 -18.023   4.353  1.00 98.77           N  
ATOM   4804  H   ASP A 322      12.486 -19.031   4.397  1.00 98.77           H  
ATOM   4805  CA  ASP A 322      13.222 -17.308   5.428  1.00 98.77           C  
ATOM   4806  HA  ASP A 322      12.869 -16.276   5.423  1.00 98.77           H  
ATOM   4807  C   ASP A 322      14.737 -17.221   5.236  1.00 98.77           C  
ATOM   4808  CB  ASP A 322      12.818 -17.843   6.805  1.00 98.77           C  
ATOM   4809  HB2 ASP A 322      11.729 -17.875   6.843  1.00 98.77           H  
ATOM   4810  HB3 ASP A 322      13.163 -17.135   7.560  1.00 98.77           H  
ATOM   4811  O   ASP A 322      15.325 -17.864   4.362  1.00 98.77           O  
ATOM   4812  CG  ASP A 322      13.379 -19.201   7.202  1.00 98.77           C  
ATOM   4813  OD1 ASP A 322      14.332 -19.700   6.561  1.00 98.77           O  
ATOM   4814  OD2 ASP A 322      12.865 -19.756   8.196  1.00 98.77           O  
ATOM   4815  N   TRP A 323      15.381 -16.434   6.097  1.00 97.72           N  
ATOM   4816  H   TRP A 323      14.830 -15.899   6.752  1.00 97.72           H  
ATOM   4817  CA  TRP A 323      16.830 -16.227   6.094  1.00 97.72           C  
ATOM   4818  HA  TRP A 323      17.123 -15.841   5.118  1.00 97.72           H  
ATOM   4819  C   TRP A 323      17.641 -17.516   6.334  1.00 97.72           C  
ATOM   4820  CB  TRP A 323      17.157 -15.165   7.151  1.00 97.72           C  
ATOM   4821  HB2 TRP A 323      16.533 -14.289   6.973  1.00 97.72           H  
ATOM   4822  HB3 TRP A 323      18.193 -14.852   7.016  1.00 97.72           H  
ATOM   4823  O   TRP A 323      18.840 -17.554   6.057  1.00 97.72           O  
ATOM   4824  CG  TRP A 323      16.982 -15.601   8.576  1.00 97.72           C  
ATOM   4825  CD1 TRP A 323      15.871 -15.436   9.328  1.00 97.72           C  
ATOM   4826  HD1 TRP A 323      14.969 -14.944   8.995  1.00 97.72           H  
ATOM   4827  CD2 TRP A 323      17.949 -16.265   9.446  1.00 97.72           C  
ATOM   4828  CE2 TRP A 323      17.341 -16.482  10.719  1.00 97.72           C  
ATOM   4829  CE3 TRP A 323      19.283 -16.703   9.287  1.00 97.72           C  
ATOM   4830  HE3 TRP A 323      19.769 -16.543   8.336  1.00 97.72           H  
ATOM   4831  NE1 TRP A 323      16.072 -15.963  10.587  1.00 97.72           N  
ATOM   4832  HE1 TRP A 323      15.376 -15.910  11.318  1.00 97.72           H  
ATOM   4833  CH2 TRP A 323      19.352 -17.513  11.592  1.00 97.72           C  
ATOM   4834  HH2 TRP A 323      19.901 -17.954  12.411  1.00 97.72           H  
ATOM   4835  CZ2 TRP A 323      18.020 -17.102  11.779  1.00 97.72           C  
ATOM   4836  HZ2 TRP A 323      17.525 -17.233  12.730  1.00 97.72           H  
ATOM   4837  CZ3 TRP A 323      19.979 -17.315  10.348  1.00 97.72           C  
ATOM   4838  HZ3 TRP A 323      21.007 -17.613  10.206  1.00 97.72           H  
ATOM   4839  N   GLN A 324      17.013 -18.590   6.831  1.00 96.81           N  
ATOM   4840  H   GLN A 324      16.012 -18.541   6.952  1.00 96.81           H  
ATOM   4841  CA  GLN A 324      17.646 -19.896   7.047  1.00 96.81           C  
ATOM   4842  HA  GLN A 324      18.714 -19.740   7.196  1.00 96.81           H  
ATOM   4843  C   GLN A 324      17.493 -20.845   5.849  1.00 96.81           C  
ATOM   4844  CB  GLN A 324      17.084 -20.560   8.314  1.00 96.81           C  
ATOM   4845  HB2 GLN A 324      16.030 -20.794   8.161  1.00 96.81           H  
ATOM   4846  HB3 GLN A 324      17.618 -21.495   8.484  1.00 96.81           H  
ATOM   4847  O   GLN A 324      18.126 -21.912   5.842  1.00 96.81           O  
ATOM   4848  CG  GLN A 324      17.222 -19.686   9.562  1.00 96.81           C  
ATOM   4849  HG2 GLN A 324      16.568 -18.819   9.471  1.00 96.81           H  
ATOM   4850  HG3 GLN A 324      18.256 -19.350   9.640  1.00 96.81           H  
ATOM   4851  CD  GLN A 324      16.835 -20.437  10.826  1.00 96.81           C  
ATOM   4852  NE2 GLN A 324      17.734 -20.593  11.771  1.00 96.81           N  
ATOM   4853 HE21 GLN A 324      18.567 -20.023  11.732  1.00 96.81           H  
ATOM   4854 HE22 GLN A 324      17.375 -21.003  12.622  1.00 96.81           H  
ATOM   4855  OE1 GLN A 324      15.742 -20.942  10.989  1.00 96.81           O  
ATOM   4856  N   GLY A 325      16.680 -20.479   4.852  1.00 97.81           N  
ATOM   4857  H   GLY A 325      16.185 -19.605   4.957  1.00 97.81           H  
ATOM   4858  CA  GLY A 325      16.338 -21.297   3.687  1.00 97.81           C  
ATOM   4859  HA2 GLY A 325      17.209 -21.873   3.374  1.00 97.81           H  
ATOM   4860  HA3 GLY A 325      16.056 -20.624   2.878  1.00 97.81           H  
ATOM   4861  C   GLY A 325      15.165 -22.257   3.923  1.00 97.81           C  
ATOM   4862  O   GLY A 325      15.004 -23.242   3.181  1.00 97.81           O  
ATOM   4863  N   ASN A 326      14.355 -22.023   4.958  1.00 98.22           N  
ATOM   4864  H   ASN A 326      14.499 -21.191   5.512  1.00 98.22           H  
ATOM   4865  CA  ASN A 326      13.094 -22.732   5.140  1.00 98.22           C  
ATOM   4866  HA  ASN A 326      13.254 -23.788   4.921  1.00 98.22           H  
ATOM   4867  C   ASN A 326      12.068 -22.170   4.154  1.00 98.22           C  
ATOM   4868  CB  ASN A 326      12.598 -22.643   6.586  1.00 98.22           C  
ATOM   4869  HB2 ASN A 326      11.719 -23.274   6.714  1.00 98.22           H  
ATOM   4870  HB3 ASN A 326      12.284 -21.619   6.787  1.00 98.22           H  
ATOM   4871  O   ASN A 326      11.933 -20.960   4.009  1.00 98.22           O  
ATOM   4872  CG  ASN A 326      13.636 -23.080   7.603  1.00 98.22           C  
ATOM   4873  ND2 ASN A 326      13.867 -22.285   8.617  1.00 98.22           N  
ATOM   4874 HD21 ASN A 326      14.561 -22.514   9.314  1.00 98.22           H  
ATOM   4875 HD22 ASN A 326      13.471 -21.356   8.595  1.00 98.22           H  
ATOM   4876  OD1 ASN A 326      14.226 -24.147   7.484  1.00 98.22           O  
ATOM   4877  N   ILE A 327      11.365 -23.065   3.462  1.00 98.35           N  
ATOM   4878  H   ILE A 327      11.365 -24.019   3.795  1.00 98.35           H  
ATOM   4879  CA  ILE A 327      10.321 -22.716   2.495  1.00 98.35           C  
ATOM   4880  HA  ILE A 327      10.421 -21.675   2.190  1.00 98.35           H  
ATOM   4881  C   ILE A 327       8.985 -22.890   3.199  1.00 98.35           C  
ATOM   4882  CB  ILE A 327      10.391 -23.619   1.243  1.00 98.35           C  
ATOM   4883  HB  ILE A 327      10.309 -24.652   1.580  1.00 98.35           H  
ATOM   4884  O   ILE A 327       8.789 -23.908   3.863  1.00 98.35           O  
ATOM   4885  CG1 ILE A 327      11.738 -23.500   0.502  1.00 98.35           C  
ATOM   4886 HG12 ILE A 327      12.546 -23.554   1.231  1.00 98.35           H  
ATOM   4887 HG13 ILE A 327      11.836 -24.348  -0.175  1.00 98.35           H  
ATOM   4888  CG2 ILE A 327       9.214 -23.364   0.284  1.00 98.35           C  
ATOM   4889 HG21 ILE A 327       9.128 -22.298   0.070  1.00 98.35           H  
ATOM   4890 HG22 ILE A 327       8.279 -23.699   0.733  1.00 98.35           H  
ATOM   4891 HG23 ILE A 327       9.360 -23.913  -0.646  1.00 98.35           H  
ATOM   4892  CD1 ILE A 327      11.945 -22.227  -0.314  1.00 98.35           C  
ATOM   4893 HD11 ILE A 327      12.981 -22.205  -0.654  1.00 98.35           H  
ATOM   4894 HD12 ILE A 327      11.305 -22.238  -1.196  1.00 98.35           H  
ATOM   4895 HD13 ILE A 327      11.730 -21.351   0.298  1.00 98.35           H  
ATOM   4896  N   ALA A 328       8.077 -21.948   2.991  1.00 98.70           N  
ATOM   4897  H   ALA A 328       8.329 -21.135   2.446  1.00 98.70           H  
ATOM   4898  CA  ALA A 328       6.702 -22.036   3.436  1.00 98.70           C  
ATOM   4899  HA  ALA A 328       6.491 -23.058   3.750  1.00 98.70           H  
ATOM   4900  C   ALA A 328       5.726 -21.699   2.312  1.00 98.70           C  
ATOM   4901  CB  ALA A 328       6.501 -21.124   4.644  1.00 98.70           C  
ATOM   4902  HB1 ALA A 328       5.443 -21.079   4.903  1.00 98.70           H  
ATOM   4903  HB2 ALA A 328       7.047 -21.533   5.494  1.00 98.70           H  
ATOM   4904  HB3 ALA A 328       6.851 -20.118   4.412  1.00 98.70           H  
ATOM   4905  O   ALA A 328       6.039 -20.983   1.356  1.00 98.70           O  
ATOM   4906  N   PHE A 329       4.520 -22.229   2.452  1.00 98.65           N  
ATOM   4907  H   PHE A 329       4.346 -22.803   3.265  1.00 98.65           H  
ATOM   4908  CA  PHE A 329       3.353 -21.809   1.695  1.00 98.65           C  
ATOM   4909  HA  PHE A 329       3.445 -20.745   1.478  1.00 98.65           H  
ATOM   4910  C   PHE A 329       2.112 -22.009   2.560  1.00 98.65           C  
ATOM   4911  CB  PHE A 329       3.250 -22.583   0.369  1.00 98.65           C  
ATOM   4912  HB2 PHE A 329       4.154 -22.403  -0.214  1.00 98.65           H  
ATOM   4913  HB3 PHE A 329       2.417 -22.169  -0.199  1.00 98.65           H  
ATOM   4914  O   PHE A 329       2.070 -22.927   3.376  1.00 98.65           O  
ATOM   4915  CG  PHE A 329       3.036 -24.080   0.514  1.00 98.65           C  
ATOM   4916  CD1 PHE A 329       4.139 -24.953   0.551  1.00 98.65           C  
ATOM   4917  HD1 PHE A 329       5.139 -24.552   0.476  1.00 98.65           H  
ATOM   4918  CD2 PHE A 329       1.736 -24.597   0.675  1.00 98.65           C  
ATOM   4919  HD2 PHE A 329       0.892 -23.924   0.712  1.00 98.65           H  
ATOM   4920  CE1 PHE A 329       3.944 -26.331   0.757  1.00 98.65           C  
ATOM   4921  HE1 PHE A 329       4.800 -26.983   0.850  1.00 98.65           H  
ATOM   4922  CE2 PHE A 329       1.539 -25.972   0.891  1.00 98.65           C  
ATOM   4923  HE2 PHE A 329       0.547 -26.339   1.111  1.00 98.65           H  
ATOM   4924  CZ  PHE A 329       2.644 -26.840   0.934  1.00 98.65           C  
ATOM   4925  HZ  PHE A 329       2.496 -27.882   1.178  1.00 98.65           H  
ATOM   4926  N   SER A 330       1.093 -21.185   2.355  1.00 98.72           N  
ATOM   4927  H   SER A 330       1.193 -20.427   1.696  1.00 98.72           H  
ATOM   4928  CA  SER A 330      -0.200 -21.343   3.021  1.00 98.72           C  
ATOM   4929  HA  SER A 330      -0.410 -22.402   3.168  1.00 98.72           H  
ATOM   4930  C   SER A 330      -1.293 -20.743   2.144  1.00 98.72           C  
ATOM   4931  CB  SER A 330      -0.155 -20.677   4.396  1.00 98.72           C  
ATOM   4932  HB2 SER A 330       0.761 -20.964   4.913  1.00 98.72           H  
ATOM   4933  HB3 SER A 330      -0.179 -19.592   4.293  1.00 98.72           H  
ATOM   4934  O   SER A 330      -1.063 -19.719   1.505  1.00 98.72           O  
ATOM   4935  OG  SER A 330      -1.244 -21.120   5.157  1.00 98.72           O  
ATOM   4936  HG  SER A 330      -0.894 -21.725   5.814  1.00 98.72           H  
ATOM   4937  N   PHE A 331      -2.448 -21.397   2.037  1.00 97.91           N  
ATOM   4938  H   PHE A 331      -2.611 -22.193   2.636  1.00 97.91           H  
ATOM   4939  CA  PHE A 331      -3.583 -20.937   1.227  1.00 97.91           C  
ATOM   4940  HA  PHE A 331      -3.656 -19.853   1.317  1.00 97.91           H  
ATOM   4941  C   PHE A 331      -4.888 -21.531   1.759  1.00 97.91           C  
ATOM   4942  CB  PHE A 331      -3.383 -21.263  -0.264  1.00 97.91           C  
ATOM   4943  HB2 PHE A 331      -2.485 -20.755  -0.615  1.00 97.91           H  
ATOM   4944  HB3 PHE A 331      -4.221 -20.858  -0.831  1.00 97.91           H  
ATOM   4945  O   PHE A 331      -4.903 -22.644   2.274  1.00 97.91           O  
ATOM   4946  CG  PHE A 331      -3.229 -22.727  -0.600  1.00 97.91           C  
ATOM   4947  CD1 PHE A 331      -1.970 -23.335  -0.468  1.00 97.91           C  
ATOM   4948  HD1 PHE A 331      -1.133 -22.753  -0.110  1.00 97.91           H  
ATOM   4949  CD2 PHE A 331      -4.328 -23.480  -1.050  1.00 97.91           C  
ATOM   4950  HD2 PHE A 331      -5.300 -23.023  -1.159  1.00 97.91           H  
ATOM   4951  CE1 PHE A 331      -1.811 -24.695  -0.769  1.00 97.91           C  
ATOM   4952  HE1 PHE A 331      -0.850 -25.167  -0.626  1.00 97.91           H  
ATOM   4953  CE2 PHE A 331      -4.171 -24.843  -1.351  1.00 97.91           C  
ATOM   4954  HE2 PHE A 331      -5.028 -25.419  -1.667  1.00 97.91           H  
ATOM   4955  CZ  PHE A 331      -2.909 -25.447  -1.216  1.00 97.91           C  
ATOM   4956  HZ  PHE A 331      -2.779 -26.496  -1.439  1.00 97.91           H  
ATOM   4957  N   ASN A 332      -5.993 -20.800   1.620  1.00 96.56           N  
ATOM   4958  H   ASN A 332      -5.917 -19.897   1.175  1.00 96.56           H  
ATOM   4959  CA  ASN A 332      -7.323 -21.211   2.095  1.00 96.56           C  
ATOM   4960  HA  ASN A 332      -7.232 -22.165   2.616  1.00 96.56           H  
ATOM   4961  C   ASN A 332      -8.321 -21.471   0.947  1.00 96.56           C  
ATOM   4962  CB  ASN A 332      -7.824 -20.180   3.119  1.00 96.56           C  
ATOM   4963  HB2 ASN A 332      -8.724 -20.566   3.597  1.00 96.56           H  
ATOM   4964  HB3 ASN A 332      -7.070 -20.030   3.892  1.00 96.56           H  
ATOM   4965  O   ASN A 332      -9.533 -21.389   1.131  1.00 96.56           O  
ATOM   4966  CG  ASN A 332      -8.166 -18.835   2.503  1.00 96.56           C  
ATOM   4967  ND2 ASN A 332      -8.655 -17.928   3.311  1.00 96.56           N  
ATOM   4968 HD21 ASN A 332      -9.027 -17.064   2.943  1.00 96.56           H  
ATOM   4969 HD22 ASN A 332      -8.785 -18.160   4.285  1.00 96.56           H  
ATOM   4970  OD1 ASN A 332      -7.987 -18.584   1.320  1.00 96.56           O  
ATOM   4971  N   THR A 333      -7.799 -21.749  -0.246  1.00 94.40           N  
ATOM   4972  H   THR A 333      -6.807 -21.935  -0.273  1.00 94.40           H  
ATOM   4973  CA  THR A 333      -8.563 -22.047  -1.467  1.00 94.40           C  
ATOM   4974  HA  THR A 333      -9.627 -21.900  -1.281  1.00 94.40           H  
ATOM   4975  C   THR A 333      -8.382 -23.515  -1.869  1.00 94.40           C  
ATOM   4976  CB  THR A 333      -8.146 -21.105  -2.606  1.00 94.40           C  
ATOM   4977  HB  THR A 333      -8.654 -21.408  -3.521  1.00 94.40           H  
ATOM   4978  O   THR A 333      -7.554 -24.212  -1.286  1.00 94.40           O  
ATOM   4979  CG2 THR A 333      -8.487 -19.640  -2.334  1.00 94.40           C  
ATOM   4980 HG21 THR A 333      -9.565 -19.538  -2.207  1.00 94.40           H  
ATOM   4981 HG22 THR A 333      -8.167 -19.025  -3.175  1.00 94.40           H  
ATOM   4982 HG23 THR A 333      -7.991 -19.296  -1.427  1.00 94.40           H  
ATOM   4983  OG1 THR A 333      -6.757 -21.142  -2.809  1.00 94.40           O  
ATOM   4984  HG1 THR A 333      -6.357 -20.674  -2.072  1.00 94.40           H  
ATOM   4985  N   ASP A 334      -9.133 -23.996  -2.865  1.00 92.98           N  
ATOM   4986  H   ASP A 334      -9.840 -23.411  -3.287  1.00 92.98           H  
ATOM   4987  CA  ASP A 334      -9.085 -25.410  -3.286  1.00 92.98           C  
ATOM   4988  HA  ASP A 334      -9.280 -26.039  -2.418  1.00 92.98           H  
ATOM   4989  C   ASP A 334      -7.714 -25.818  -3.863  1.00 92.98           C  
ATOM   4990  CB  ASP A 334     -10.176 -25.688  -4.332  1.00 92.98           C  
ATOM   4991  HB2 ASP A 334      -9.922 -25.167  -5.256  1.00 92.98           H  
ATOM   4992  HB3 ASP A 334     -10.175 -26.757  -4.542  1.00 92.98           H  
ATOM   4993  O   ASP A 334      -7.308 -26.982  -3.804  1.00 92.98           O  
ATOM   4994  CG  ASP A 334     -11.584 -25.286  -3.884  1.00 92.98           C  
ATOM   4995  OD1 ASP A 334     -11.947 -25.587  -2.729  1.00 92.98           O  
ATOM   4996  OD2 ASP A 334     -12.281 -24.631  -4.697  1.00 92.98           O  
ATOM   4997  N   GLY A 335      -6.970 -24.852  -4.404  1.00 94.22           N  
ATOM   4998  H   GLY A 335      -7.346 -23.915  -4.436  1.00 94.22           H  
ATOM   4999  CA  GLY A 335      -5.618 -25.072  -4.886  1.00 94.22           C  
ATOM   5000  HA2 GLY A 335      -5.654 -25.598  -5.840  1.00 94.22           H  
ATOM   5001  HA3 GLY A 335      -5.090 -25.707  -4.174  1.00 94.22           H  
ATOM   5002  C   GLY A 335      -4.821 -23.786  -5.056  1.00 94.22           C  
ATOM   5003  O   GLY A 335      -5.348 -22.674  -5.085  1.00 94.22           O  
ATOM   5004  N   MET A 336      -3.514 -23.966  -5.210  1.00 96.17           N  
ATOM   5005  H   MET A 336      -3.191 -24.921  -5.258  1.00 96.17           H  
ATOM   5006  CA  MET A 336      -2.555 -22.916  -5.519  1.00 96.17           C  
ATOM   5007  HA  MET A 336      -3.057 -22.138  -6.094  1.00 96.17           H  
ATOM   5008  C   MET A 336      -1.432 -23.502  -6.370  1.00 96.17           C  
ATOM   5009  CB  MET A 336      -2.019 -22.295  -4.217  1.00 96.17           C  
ATOM   5010  HB2 MET A 336      -2.861 -21.913  -3.639  1.00 96.17           H  
ATOM   5011  HB3 MET A 336      -1.511 -23.055  -3.624  1.00 96.17           H  
ATOM   5012  O   MET A 336      -0.729 -24.423  -5.929  1.00 96.17           O  
ATOM   5013  CG  MET A 336      -1.057 -21.133  -4.494  1.00 96.17           C  
ATOM   5014  HG2 MET A 336      -0.171 -21.499  -5.013  1.00 96.17           H  
ATOM   5015  HG3 MET A 336      -1.561 -20.427  -5.154  1.00 96.17           H  
ATOM   5016  SD  MET A 336      -0.534 -20.200  -3.031  1.00 96.17           S  
ATOM   5017  CE  MET A 336       0.723 -21.288  -2.328  1.00 96.17           C  
ATOM   5018  HE1 MET A 336       0.269 -22.240  -2.054  1.00 96.17           H  
ATOM   5019  HE2 MET A 336       1.124 -20.811  -1.433  1.00 96.17           H  
ATOM   5020  HE3 MET A 336       1.530 -21.431  -3.047  1.00 96.17           H  
ATOM   5021  N   TYR A 337      -1.230 -22.940  -7.563  1.00 96.47           N  
ATOM   5022  H   TYR A 337      -1.797 -22.143  -7.815  1.00 96.47           H  
ATOM   5023  CA  TYR A 337      -0.067 -23.243  -8.390  1.00 96.47           C  
ATOM   5024  HA  TYR A 337      -0.012 -24.316  -8.570  1.00 96.47           H  
ATOM   5025  C   TYR A 337       1.174 -22.783  -7.654  1.00 96.47           C  
ATOM   5026  CB  TYR A 337      -0.142 -22.508  -9.728  1.00 96.47           C  
ATOM   5027  HB2 TYR A 337      -0.246 -21.439  -9.540  1.00 96.47           H  
ATOM   5028  HB3 TYR A 337       0.791 -22.648 -10.275  1.00 96.47           H  
ATOM   5029  O   TYR A 337       1.363 -21.586  -7.450  1.00 96.47           O  
ATOM   5030  CG  TYR A 337      -1.284 -22.963 -10.588  1.00 96.47           C  
ATOM   5031  CD1 TYR A 337      -1.242 -24.207 -11.248  1.00 96.47           C  
ATOM   5032  HD1 TYR A 337      -0.360 -24.828 -11.181  1.00 96.47           H  
ATOM   5033  CD2 TYR A 337      -2.411 -22.138 -10.692  1.00 96.47           C  
ATOM   5034  HD2 TYR A 337      -2.453 -21.180 -10.194  1.00 96.47           H  
ATOM   5035  CE1 TYR A 337      -2.333 -24.617 -12.038  1.00 96.47           C  
ATOM   5036  HE1 TYR A 337      -2.314 -25.544 -12.593  1.00 96.47           H  
ATOM   5037  CE2 TYR A 337      -3.502 -22.563 -11.455  1.00 96.47           C  
ATOM   5038  HE2 TYR A 337      -4.388 -21.948 -11.514  1.00 96.47           H  
ATOM   5039  OH  TYR A 337      -4.485 -24.078 -12.970  1.00 96.47           O  
ATOM   5040  HH  TYR A 337      -5.068 -23.319 -13.045  1.00 96.47           H  
ATOM   5041  CZ  TYR A 337      -3.451 -23.770 -12.160  1.00 96.47           C  
ATOM   5042  N   ARG A 338       2.020 -23.724  -7.247  1.00 98.28           N  
ATOM   5043  H   ARG A 338       1.781 -24.693  -7.402  1.00 98.28           H  
ATOM   5044  CA  ARG A 338       3.207 -23.416  -6.458  1.00 98.28           C  
ATOM   5045  HA  ARG A 338       3.553 -22.420  -6.738  1.00 98.28           H  
ATOM   5046  C   ARG A 338       4.338 -24.370  -6.757  1.00 98.28           C  
ATOM   5047  CB  ARG A 338       2.845 -23.376  -4.964  1.00 98.28           C  
ATOM   5048  HB2 ARG A 338       2.004 -22.693  -4.846  1.00 98.28           H  
ATOM   5049  HB3 ARG A 338       3.683 -22.968  -4.399  1.00 98.28           H  
ATOM   5050  O   ARG A 338       4.130 -25.531  -7.116  1.00 98.28           O  
ATOM   5051  CG  ARG A 338       2.466 -24.749  -4.381  1.00 98.28           C  
ATOM   5052  HG2 ARG A 338       1.814 -25.278  -5.077  1.00 98.28           H  
ATOM   5053  HG3 ARG A 338       3.367 -25.341  -4.222  1.00 98.28           H  
ATOM   5054  CD  ARG A 338       1.717 -24.577  -3.054  1.00 98.28           C  
ATOM   5055  HD2 ARG A 338       0.811 -24.002  -3.242  1.00 98.28           H  
ATOM   5056  HD3 ARG A 338       2.343 -24.007  -2.367  1.00 98.28           H  
ATOM   5057  NE  ARG A 338       1.348 -25.862  -2.422  1.00 98.28           N  
ATOM   5058  HE  ARG A 338       1.802 -26.064  -1.544  1.00 98.28           H  
ATOM   5059  NH1 ARG A 338      -0.454 -26.427  -3.779  1.00 98.28           N  
ATOM   5060 HH11 ARG A 338      -1.292 -26.982  -3.886  1.00 98.28           H  
ATOM   5061 HH12 ARG A 338      -0.352 -25.616  -4.373  1.00 98.28           H  
ATOM   5062  NH2 ARG A 338       0.011 -27.677  -2.028  1.00 98.28           N  
ATOM   5063 HH21 ARG A 338      -0.825 -28.189  -2.271  1.00 98.28           H  
ATOM   5064 HH22 ARG A 338       0.351 -27.763  -1.081  1.00 98.28           H  
ATOM   5065  CZ  ARG A 338       0.317 -26.635  -2.749  1.00 98.28           C  
ATOM   5066  N   GLY A 339       5.549 -23.903  -6.535  1.00 98.72           N  
ATOM   5067  H   GLY A 339       5.668 -22.940  -6.257  1.00 98.72           H  
ATOM   5068  CA  GLY A 339       6.701 -24.777  -6.567  1.00 98.72           C  
ATOM   5069  HA2 GLY A 339       6.950 -25.015  -7.601  1.00 98.72           H  
ATOM   5070  HA3 GLY A 339       6.442 -25.699  -6.045  1.00 98.72           H  
ATOM   5071  C   GLY A 339       7.898 -24.176  -5.869  1.00 98.72           C  
ATOM   5072  O   GLY A 339       7.929 -22.983  -5.596  1.00 98.72           O  
ATOM   5073  N   HIS A 340       8.877 -25.007  -5.554  1.00 98.82           N  
ATOM   5074  H   HIS A 340       8.812 -25.973  -5.843  1.00 98.82           H  
ATOM   5075  CA  HIS A 340      10.124 -24.554  -4.959  1.00 98.82           C  
ATOM   5076  HA  HIS A 340      10.315 -23.532  -5.288  1.00 98.82           H  
ATOM   5077  C   HIS A 340      11.293 -25.400  -5.438  1.00 98.82           C  
ATOM   5078  CB  HIS A 340      10.027 -24.552  -3.428  1.00 98.82           C  
ATOM   5079  HB2 HIS A 340       9.183 -23.931  -3.126  1.00 98.82           H  
ATOM   5080  HB3 HIS A 340      10.926 -24.096  -3.014  1.00 98.82           H  
ATOM   5081  O   HIS A 340      11.125 -26.517  -5.929  1.00 98.82           O  
ATOM   5082  CG  HIS A 340       9.865 -25.922  -2.825  1.00 98.82           C  
ATOM   5083  CD2 HIS A 340      10.865 -26.784  -2.460  1.00 98.82           C  
ATOM   5084  HD2 HIS A 340      11.925 -26.611  -2.570  1.00 98.82           H  
ATOM   5085  ND1 HIS A 340       8.671 -26.537  -2.536  1.00 98.82           N  
ATOM   5086  HD1 HIS A 340       7.755 -26.137  -2.678  1.00 98.82           H  
ATOM   5087  CE1 HIS A 340       8.944 -27.737  -1.998  1.00 98.82           C  
ATOM   5088  HE1 HIS A 340       8.206 -28.446  -1.654  1.00 98.82           H  
ATOM   5089  NE2 HIS A 340      10.268 -27.929  -1.922  1.00 98.82           N  
ATOM   5090  N   VAL A 341      12.488 -24.852  -5.270  1.00 98.48           N  
ATOM   5091  H   VAL A 341      12.533 -23.915  -4.896  1.00 98.48           H  
ATOM   5092  CA  VAL A 341      13.751 -25.546  -5.499  1.00 98.48           C  
ATOM   5093  HA  VAL A 341      13.612 -26.603  -5.274  1.00 98.48           H  
ATOM   5094  C   VAL A 341      14.794 -24.988  -4.538  1.00 98.48           C  
ATOM   5095  CB  VAL A 341      14.166 -25.436  -6.977  1.00 98.48           C  
ATOM   5096  HB  VAL A 341      13.341 -25.810  -7.583  1.00 98.48           H  
ATOM   5097  O   VAL A 341      14.810 -23.789  -4.247  1.00 98.48           O  
ATOM   5098  CG1 VAL A 341      14.441 -23.998  -7.412  1.00 98.48           C  
ATOM   5099 HG11 VAL A 341      15.358 -23.634  -6.949  1.00 98.48           H  
ATOM   5100 HG12 VAL A 341      13.611 -23.351  -7.131  1.00 98.48           H  
ATOM   5101 HG13 VAL A 341      14.545 -23.969  -8.497  1.00 98.48           H  
ATOM   5102  CG2 VAL A 341      15.389 -26.295  -7.294  1.00 98.48           C  
ATOM   5103 HG21 VAL A 341      15.213 -27.316  -6.955  1.00 98.48           H  
ATOM   5104 HG22 VAL A 341      16.275 -25.904  -6.795  1.00 98.48           H  
ATOM   5105 HG23 VAL A 341      15.561 -26.310  -8.371  1.00 98.48           H  
ATOM   5106  N   LYS A 342      15.649 -25.864  -4.015  1.00 97.00           N  
ATOM   5107  H   LYS A 342      15.601 -26.822  -4.331  1.00 97.00           H  
ATOM   5108  CA  LYS A 342      16.747 -25.516  -3.105  1.00 97.00           C  
ATOM   5109  HA  LYS A 342      16.739 -24.447  -2.889  1.00 97.00           H  
ATOM   5110  C   LYS A 342      18.091 -25.801  -3.771  1.00 97.00           C  
ATOM   5111  CB  LYS A 342      16.568 -26.282  -1.783  1.00 97.00           C  
ATOM   5112  HB2 LYS A 342      16.525 -27.353  -1.981  1.00 97.00           H  
ATOM   5113  HB3 LYS A 342      17.425 -26.086  -1.139  1.00 97.00           H  
ATOM   5114  O   LYS A 342      18.145 -26.142  -4.949  1.00 97.00           O  
ATOM   5115  CG  LYS A 342      15.303 -25.844  -1.033  1.00 97.00           C  
ATOM   5116  HG2 LYS A 342      14.417 -26.194  -1.564  1.00 97.00           H  
ATOM   5117  HG3 LYS A 342      15.278 -24.756  -0.980  1.00 97.00           H  
ATOM   5118  CD  LYS A 342      15.306 -26.410   0.393  1.00 97.00           C  
ATOM   5119  HD2 LYS A 342      15.316 -27.500   0.360  1.00 97.00           H  
ATOM   5120  HD3 LYS A 342      16.197 -26.053   0.908  1.00 97.00           H  
ATOM   5121  CE  LYS A 342      14.056 -25.919   1.123  1.00 97.00           C  
ATOM   5122  HE2 LYS A 342      13.905 -24.877   0.841  1.00 97.00           H  
ATOM   5123  HE3 LYS A 342      13.198 -26.493   0.775  1.00 97.00           H  
ATOM   5124  NZ  LYS A 342      14.191 -25.996   2.597  1.00 97.00           N  
ATOM   5125  HZ1 LYS A 342      14.775 -25.235   2.915  1.00 97.00           H  
ATOM   5126  HZ2 LYS A 342      14.585 -26.879   2.890  1.00 97.00           H  
ATOM   5127  HZ3 LYS A 342      13.294 -25.865   3.041  1.00 97.00           H  
ATOM   5128  N   GLY A 343      19.181 -25.673  -3.017  1.00 94.32           N  
ATOM   5129  H   GLY A 343      19.072 -25.235  -2.113  1.00 94.32           H  
ATOM   5130  CA  GLY A 343      20.537 -25.921  -3.510  1.00 94.32           C  
ATOM   5131  HA2 GLY A 343      20.801 -25.121  -4.202  1.00 94.32           H  
ATOM   5132  HA3 GLY A 343      21.231 -25.886  -2.669  1.00 94.32           H  
ATOM   5133  C   GLY A 343      20.738 -27.259  -4.236  1.00 94.32           C  
ATOM   5134  O   GLY A 343      21.503 -27.309  -5.195  1.00 94.32           O  
ATOM   5135  N   ASP A 344      20.003 -28.308  -3.855  1.00 93.07           N  
ATOM   5136  H   ASP A 344      19.280 -28.164  -3.165  1.00 93.07           H  
ATOM   5137  CA  ASP A 344      20.050 -29.640  -4.479  1.00 93.07           C  
ATOM   5138  HA  ASP A 344      21.091 -29.960  -4.514  1.00 93.07           H  
ATOM   5139  C   ASP A 344      19.538 -29.694  -5.933  1.00 93.07           C  
ATOM   5140  CB  ASP A 344      19.285 -30.641  -3.593  1.00 93.07           C  
ATOM   5141  HB2 ASP A 344      19.394 -31.638  -4.020  1.00 93.07           H  
ATOM   5142  HB3 ASP A 344      19.755 -30.655  -2.609  1.00 93.07           H  
ATOM   5143  O   ASP A 344      19.813 -30.662  -6.641  1.00 93.07           O  
ATOM   5144  CG  ASP A 344      17.786 -30.348  -3.415  1.00 93.07           C  
ATOM   5145  OD1 ASP A 344      17.260 -29.421  -4.076  1.00 93.07           O  
ATOM   5146  OD2 ASP A 344      17.180 -31.027  -2.561  1.00 93.07           O  
ATOM   5147  N   GLY A 345      18.824 -28.663  -6.395  1.00 94.20           N  
ATOM   5148  H   GLY A 345      18.564 -27.945  -5.734  1.00 94.20           H  
ATOM   5149  CA  GLY A 345      18.274 -28.588  -7.749  1.00 94.20           C  
ATOM   5150  HA2 GLY A 345      18.019 -27.552  -7.971  1.00 94.20           H  
ATOM   5151  HA3 GLY A 345      19.026 -28.922  -8.464  1.00 94.20           H  
ATOM   5152  C   GLY A 345      17.008 -29.411  -7.969  1.00 94.20           C  
ATOM   5153  O   GLY A 345      16.543 -29.506  -9.106  1.00 94.20           O  
ATOM   5154  N   VAL A 346      16.417 -29.983  -6.916  1.00 96.02           N  
ATOM   5155  H   VAL A 346      16.800 -29.826  -5.994  1.00 96.02           H  
ATOM   5156  CA  VAL A 346      15.185 -30.770  -7.033  1.00 96.02           C  
ATOM   5157  HA  VAL A 346      15.210 -31.308  -7.981  1.00 96.02           H  
ATOM   5158  C   VAL A 346      13.983 -29.829  -7.061  1.00 96.02           C  
ATOM   5159  CB  VAL A 346      15.077 -31.834  -5.926  1.00 96.02           C  
ATOM   5160  HB  VAL A 346      15.037 -31.351  -4.949  1.00 96.02           H  
ATOM   5161  O   VAL A 346      13.533 -29.324  -6.034  1.00 96.02           O  
ATOM   5162  CG1 VAL A 346      13.814 -32.687  -6.118  1.00 96.02           C  
ATOM   5163 HG11 VAL A 346      13.774 -33.456  -5.347  1.00 96.02           H  
ATOM   5164 HG12 VAL A 346      12.923 -32.066  -6.019  1.00 96.02           H  
ATOM   5165 HG13 VAL A 346      13.820 -33.159  -7.101  1.00 96.02           H  
ATOM   5166  CG2 VAL A 346      16.284 -32.784  -5.962  1.00 96.02           C  
ATOM   5167 HG21 VAL A 346      16.359 -33.267  -6.936  1.00 96.02           H  
ATOM   5168 HG22 VAL A 346      16.178 -33.540  -5.183  1.00 96.02           H  
ATOM   5169 HG23 VAL A 346      17.201 -32.230  -5.764  1.00 96.02           H  
ATOM   5170  N   ALA A 347      13.459 -29.577  -8.260  1.00 98.01           N  
ATOM   5171  H   ALA A 347      13.916 -29.961  -9.075  1.00 98.01           H  
ATOM   5172  CA  ALA A 347      12.246 -28.790  -8.442  1.00 98.01           C  
ATOM   5173  HA  ALA A 347      12.313 -27.902  -7.813  1.00 98.01           H  
ATOM   5174  C   ALA A 347      11.008 -29.589  -8.007  1.00 98.01           C  
ATOM   5175  CB  ALA A 347      12.158 -28.328  -9.901  1.00 98.01           C  
ATOM   5176  HB1 ALA A 347      11.250 -27.744 -10.050  1.00 98.01           H  
ATOM   5177  HB2 ALA A 347      13.023 -27.712 -10.147  1.00 98.01           H  
ATOM   5178  HB3 ALA A 347      12.130 -29.194 -10.563  1.00 98.01           H  
ATOM   5179  O   ALA A 347      10.745 -30.682  -8.511  1.00 98.01           O  
ATOM   5180  N   VAL A 348      10.218 -29.017  -7.101  1.00 97.98           N  
ATOM   5181  H   VAL A 348      10.521 -28.143  -6.695  1.00 97.98           H  
ATOM   5182  CA  VAL A 348       8.953 -29.589  -6.630  1.00 97.98           C  
ATOM   5183  HA  VAL A 348       8.802 -30.568  -7.084  1.00 97.98           H  
ATOM   5184  C   VAL A 348       7.815 -28.676  -7.060  1.00 97.98           C  
ATOM   5185  CB  VAL A 348       8.969 -29.776  -5.101  1.00 97.98           C  
ATOM   5186  HB  VAL A 348       9.104 -28.805  -4.625  1.00 97.98           H  
ATOM   5187  O   VAL A 348       7.833 -27.490  -6.744  1.00 97.98           O  
ATOM   5188  CG1 VAL A 348       7.649 -30.386  -4.599  1.00 97.98           C  
ATOM   5189 HG11 VAL A 348       7.714 -30.548  -3.524  1.00 97.98           H  
ATOM   5190 HG12 VAL A 348       7.467 -31.339  -5.096  1.00 97.98           H  
ATOM   5191 HG13 VAL A 348       6.821 -29.704  -4.795  1.00 97.98           H  
ATOM   5192  CG2 VAL A 348      10.112 -30.699  -4.661  1.00 97.98           C  
ATOM   5193 HG21 VAL A 348      11.072 -30.248  -4.910  1.00 97.98           H  
ATOM   5194 HG22 VAL A 348      10.085 -30.837  -3.580  1.00 97.98           H  
ATOM   5195 HG23 VAL A 348      10.034 -31.667  -5.158  1.00 97.98           H  
ATOM   5196  N   VAL A 349       6.804 -29.226  -7.738  1.00 98.36           N  
ATOM   5197  H   VAL A 349       6.864 -30.207  -7.970  1.00 98.36           H  
ATOM   5198  CA  VAL A 349       5.605 -28.491  -8.175  1.00 98.36           C  
ATOM   5199  HA  VAL A 349       5.646 -27.476  -7.781  1.00 98.36           H  
ATOM   5200  C   VAL A 349       4.344 -29.144  -7.613  1.00 98.36           C  
ATOM   5201  CB  VAL A 349       5.540 -28.373  -9.710  1.00 98.36           C  
ATOM   5202  HB  VAL A 349       5.592 -29.367 -10.153  1.00 98.36           H  
ATOM   5203  O   VAL A 349       4.136 -30.353  -7.752  1.00 98.36           O  
ATOM   5204  CG1 VAL A 349       4.236 -27.708 -10.170  1.00 98.36           C  
ATOM   5205 HG11 VAL A 349       4.275 -27.527 -11.244  1.00 98.36           H  
ATOM   5206 HG12 VAL A 349       4.106 -26.755  -9.656  1.00 98.36           H  
ATOM   5207 HG13 VAL A 349       3.378 -28.347  -9.963  1.00 98.36           H  
ATOM   5208  CG2 VAL A 349       6.706 -27.532 -10.245  1.00 98.36           C  
ATOM   5209 HG21 VAL A 349       6.696 -26.541  -9.790  1.00 98.36           H  
ATOM   5210 HG22 VAL A 349       6.626 -27.429 -11.327  1.00 98.36           H  
ATOM   5211 HG23 VAL A 349       7.655 -28.019 -10.022  1.00 98.36           H  
ATOM   5212  N   LYS A 350       3.471 -28.328  -7.018  1.00 97.29           N  
ATOM   5213  H   LYS A 350       3.676 -27.339  -7.028  1.00 97.29           H  
ATOM   5214  CA  LYS A 350       2.156 -28.719  -6.497  1.00 97.29           C  
ATOM   5215  HA  LYS A 350       1.898 -29.709  -6.876  1.00 97.29           H  
ATOM   5216  C   LYS A 350       1.078 -27.758  -7.002  1.00 97.29           C  
ATOM   5217  CB  LYS A 350       2.177 -28.781  -4.962  1.00 97.29           C  
ATOM   5218  HB2 LYS A 350       1.161 -28.979  -4.620  1.00 97.29           H  
ATOM   5219  HB3 LYS A 350       2.486 -27.814  -4.565  1.00 97.29           H  
ATOM   5220  O   LYS A 350       1.366 -26.610  -7.326  1.00 97.29           O  
ATOM   5221  CG  LYS A 350       3.102 -29.880  -4.410  1.00 97.29           C  
ATOM   5222  HG2 LYS A 350       2.895 -30.814  -4.930  1.00 97.29           H  
ATOM   5223  HG3 LYS A 350       4.145 -29.606  -4.571  1.00 97.29           H  
ATOM   5224  CD  LYS A 350       2.843 -30.078  -2.909  1.00 97.29           C  
ATOM   5225  HD2 LYS A 350       3.084 -29.160  -2.373  1.00 97.29           H  
ATOM   5226  HD3 LYS A 350       1.783 -30.291  -2.771  1.00 97.29           H  
ATOM   5227  CE  LYS A 350       3.658 -31.245  -2.337  1.00 97.29           C  
ATOM   5228  HE2 LYS A 350       4.710 -30.962  -2.288  1.00 97.29           H  
ATOM   5229  HE3 LYS A 350       3.566 -32.089  -3.020  1.00 97.29           H  
ATOM   5230  NZ  LYS A 350       3.149 -31.641  -0.996  1.00 97.29           N  
ATOM   5231  HZ1 LYS A 350       2.174 -31.900  -1.054  1.00 97.29           H  
ATOM   5232  HZ2 LYS A 350       3.215 -30.884  -0.331  1.00 97.29           H  
ATOM   5233  HZ3 LYS A 350       3.643 -32.441  -0.630  1.00 97.29           H  
ATOM   5234  N   ILE A 351      -0.154 -28.250  -7.087  1.00 95.30           N  
ATOM   5235  H   ILE A 351      -0.328 -29.177  -6.724  1.00 95.30           H  
ATOM   5236  CA  ILE A 351      -1.299 -27.501  -7.630  1.00 95.30           C  
ATOM   5237  HA  ILE A 351      -1.047 -26.444  -7.712  1.00 95.30           H  
ATOM   5238  C   ILE A 351      -2.465 -27.582  -6.647  1.00 95.30           C  
ATOM   5239  CB  ILE A 351      -1.664 -28.011  -9.047  1.00 95.30           C  
ATOM   5240  HB  ILE A 351      -1.871 -29.080  -8.996  1.00 95.30           H  
ATOM   5241  O   ILE A 351      -2.922 -26.565  -6.143  1.00 95.30           O  
ATOM   5242  CG1 ILE A 351      -0.472 -27.787 -10.011  1.00 95.30           C  
ATOM   5243 HG12 ILE A 351       0.406 -28.307  -9.628  1.00 95.30           H  
ATOM   5244 HG13 ILE A 351      -0.237 -26.724 -10.046  1.00 95.30           H  
ATOM   5245  CG2 ILE A 351      -2.930 -27.305  -9.558  1.00 95.30           C  
ATOM   5246 HG21 ILE A 351      -2.761 -26.230  -9.628  1.00 95.30           H  
ATOM   5247 HG22 ILE A 351      -3.773 -27.488  -8.891  1.00 95.30           H  
ATOM   5248 HG23 ILE A 351      -3.223 -27.688 -10.535  1.00 95.30           H  
ATOM   5249  CD1 ILE A 351      -0.683 -28.301 -11.438  1.00 95.30           C  
ATOM   5250 HD11 ILE A 351       0.228 -28.134 -12.014  1.00 95.30           H  
ATOM   5251 HD12 ILE A 351      -0.896 -29.369 -11.405  1.00 95.30           H  
ATOM   5252 HD13 ILE A 351      -1.498 -27.772 -11.931  1.00 95.30           H  
ATOM   5253  N   TYR A 352      -2.886 -28.796  -6.309  1.00 92.82           N  
ATOM   5254  H   TYR A 352      -2.524 -29.597  -6.807  1.00 92.82           H  
ATOM   5255  CA  TYR A 352      -4.058 -29.034  -5.469  1.00 92.82           C  
ATOM   5256  HA  TYR A 352      -4.818 -28.297  -5.727  1.00 92.82           H  
ATOM   5257  C   TYR A 352      -3.769 -28.852  -3.963  1.00 92.82           C  
ATOM   5258  CB  TYR A 352      -4.625 -30.412  -5.850  1.00 92.82           C  
ATOM   5259  HB2 TYR A 352      -5.597 -30.540  -5.372  1.00 92.82           H  
ATOM   5260  HB3 TYR A 352      -3.964 -31.188  -5.462  1.00 92.82           H  
ATOM   5261  O   TYR A 352      -2.601 -28.732  -3.548  1.00 92.82           O  
ATOM   5262  CG  TYR A 352      -4.794 -30.590  -7.358  1.00 92.82           C  
ATOM   5263  CD1 TYR A 352      -5.740 -29.808  -8.050  1.00 92.82           C  
ATOM   5264  HD1 TYR A 352      -6.369 -29.118  -7.508  1.00 92.82           H  
ATOM   5265  CD2 TYR A 352      -3.963 -31.477  -8.077  1.00 92.82           C  
ATOM   5266  HD2 TYR A 352      -3.250 -32.090  -7.546  1.00 92.82           H  
ATOM   5267  CE1 TYR A 352      -5.857 -29.914  -9.451  1.00 92.82           C  
ATOM   5268  HE1 TYR A 352      -6.572 -29.309  -9.989  1.00 92.82           H  
ATOM   5269  CE2 TYR A 352      -4.085 -31.589  -9.480  1.00 92.82           C  
ATOM   5270  HE2 TYR A 352      -3.468 -32.275 -10.041  1.00 92.82           H  
ATOM   5271  OH  TYR A 352      -5.184 -30.915 -11.515  1.00 92.82           O  
ATOM   5272  HH  TYR A 352      -4.596 -31.554 -11.926  1.00 92.82           H  
ATOM   5273  CZ  TYR A 352      -5.040 -30.810 -10.168  1.00 92.82           C  
ATOM   5274  N   GLY A 353      -4.851 -28.764  -3.181  1.00 83.17           N  
ATOM   5275  H   GLY A 353      -5.761 -28.722  -3.617  1.00 83.17           H  
ATOM   5276  CA  GLY A 353      -4.854 -28.707  -1.714  1.00 83.17           C  
ATOM   5277  HA2 GLY A 353      -5.883 -28.556  -1.387  1.00 83.17           H  
ATOM   5278  HA3 GLY A 353      -4.269 -27.860  -1.357  1.00 83.17           H  
ATOM   5279  C   GLY A 353      -4.348 -29.976  -1.024  1.00 83.17           C  
ATOM   5280  O   GLY A 353      -3.656 -29.870  -0.012  1.00 83.17           O  
ATOM   5281  N   ASP A 354      -4.651 -31.135  -1.610  1.00 67.65           N  
ATOM   5282  H   ASP A 354      -5.297 -31.097  -2.385  1.00 67.65           H  
ATOM   5283  CA  ASP A 354      -4.421 -32.471  -1.036  1.00 67.65           C  
ATOM   5284  HA  ASP A 354      -4.730 -32.440   0.009  1.00 67.65           H  
ATOM   5285  C   ASP A 354      -2.948 -32.949  -1.025  1.00 67.65           C  
ATOM   5286  CB  ASP A 354      -5.347 -33.485  -1.753  1.00 67.65           C  
ATOM   5287  HB2 ASP A 354      -5.207 -34.460  -1.287  1.00 67.65           H  
ATOM   5288  HB3 ASP A 354      -5.011 -33.571  -2.787  1.00 67.65           H  
ATOM   5289  O   ASP A 354      -2.129 -32.494  -1.870  1.00 67.65           O  
ATOM   5290  CG  ASP A 354      -6.862 -33.176  -1.759  1.00 67.65           C  
ATOM   5291  OD1 ASP A 354      -7.330 -32.327  -0.967  1.00 67.65           O  
ATOM   5292  OD2 ASP A 354      -7.551 -33.808  -2.595  1.00 67.65           O  
ATOM   5293  OXT ASP A 354      -2.639 -33.809  -0.165  1.00 67.65           O  
TER    5294      ASP A 354                                                       
ATOM   5904  N   ARG B  39     -14.175   6.996  27.380  1.00 87.54           N  
ATOM   5905  H   ARG B  39     -14.321   6.035  27.653  1.00 87.54           H  
ATOM   5906  CA  ARG B  39     -12.844   7.408  26.939  1.00 87.54           C  
ATOM   5907  HA  ARG B  39     -12.602   8.377  27.376  1.00 87.54           H  
ATOM   5908  C   ARG B  39     -12.896   7.582  25.436  1.00 87.54           C  
ATOM   5909  CB  ARG B  39     -11.760   6.404  27.356  1.00 87.54           C  
ATOM   5910  HB2 ARG B  39     -10.828   6.691  26.868  1.00 87.54           H  
ATOM   5911  HB3 ARG B  39     -12.029   5.407  27.005  1.00 87.54           H  
ATOM   5912  O   ARG B  39     -12.751   6.621  24.699  1.00 87.54           O  
ATOM   5913  CG  ARG B  39     -11.527   6.367  28.870  1.00 87.54           C  
ATOM   5914  HG2 ARG B  39     -11.369   7.375  29.252  1.00 87.54           H  
ATOM   5915  HG3 ARG B  39     -12.397   5.924  29.355  1.00 87.54           H  
ATOM   5916  CD  ARG B  39     -10.291   5.511  29.149  1.00 87.54           C  
ATOM   5917  HD2 ARG B  39     -10.382   4.581  28.587  1.00 87.54           H  
ATOM   5918  HD3 ARG B  39      -9.409   6.043  28.792  1.00 87.54           H  
ATOM   5919  NE  ARG B  39     -10.143   5.203  30.582  1.00 87.54           N  
ATOM   5920  HE  ARG B  39     -10.769   5.674  31.219  1.00 87.54           H  
ATOM   5921  NH1 ARG B  39      -8.474   3.661  30.293  1.00 87.54           N  
ATOM   5922 HH11 ARG B  39      -8.423   3.927  29.320  1.00 87.54           H  
ATOM   5923 HH12 ARG B  39      -7.807   2.993  30.650  1.00 87.54           H  
ATOM   5924  NH2 ARG B  39      -9.289   4.042  32.345  1.00 87.54           N  
ATOM   5925 HH21 ARG B  39      -9.930   4.514  32.967  1.00 87.54           H  
ATOM   5926 HH22 ARG B  39      -8.647   3.345  32.696  1.00 87.54           H  
ATOM   5927  CZ  ARG B  39      -9.306   4.304  31.067  1.00 87.54           C  
ATOM   5928  N   PHE B  40     -13.126   8.812  25.009  1.00 97.08           N  
ATOM   5929  H   PHE B  40     -13.350   9.523  25.691  1.00 97.08           H  
ATOM   5930  CA  PHE B  40     -12.985   9.222  23.623  1.00 97.08           C  
ATOM   5931  HA  PHE B  40     -12.666   8.367  23.026  1.00 97.08           H  
ATOM   5932  C   PHE B  40     -11.898  10.287  23.510  1.00 97.08           C  
ATOM   5933  CB  PHE B  40     -14.335   9.686  23.064  1.00 97.08           C  
ATOM   5934  HB2 PHE B  40     -14.253   9.783  21.981  1.00 97.08           H  
ATOM   5935  HB3 PHE B  40     -15.078   8.911  23.254  1.00 97.08           H  
ATOM   5936  O   PHE B  40     -11.550  10.976  24.479  1.00 97.08           O  
ATOM   5937  CG  PHE B  40     -14.836  11.007  23.609  1.00 97.08           C  
ATOM   5938  CD1 PHE B  40     -15.753  11.031  24.674  1.00 97.08           C  
ATOM   5939  HD1 PHE B  40     -16.084  10.105  25.121  1.00 97.08           H  
ATOM   5940  CD2 PHE B  40     -14.414  12.216  23.026  1.00 97.08           C  
ATOM   5941  HD2 PHE B  40     -13.709  12.207  22.209  1.00 97.08           H  
ATOM   5942  CE1 PHE B  40     -16.255  12.256  25.147  1.00 97.08           C  
ATOM   5943  HE1 PHE B  40     -16.962  12.271  25.963  1.00 97.08           H  
ATOM   5944  CE2 PHE B  40     -14.935  13.438  23.480  1.00 97.08           C  
ATOM   5945  HE2 PHE B  40     -14.640  14.361  23.002  1.00 97.08           H  
ATOM   5946  CZ  PHE B  40     -15.858  13.459  24.539  1.00 97.08           C  
ATOM   5947  HZ  PHE B  40     -16.254  14.400  24.892  1.00 97.08           H  
ATOM   5948  N   GLY B  41     -11.371  10.434  22.307  1.00 98.59           N  
ATOM   5949  H   GLY B  41     -11.678   9.828  21.559  1.00 98.59           H  
ATOM   5950  CA  GLY B  41     -10.396  11.459  21.992  1.00 98.59           C  
ATOM   5951  HA2 GLY B  41     -10.836  12.442  22.161  1.00 98.59           H  
ATOM   5952  HA3 GLY B  41      -9.520  11.352  22.632  1.00 98.59           H  
ATOM   5953  C   GLY B  41      -9.951  11.368  20.548  1.00 98.59           C  
ATOM   5954  O   GLY B  41     -10.244  10.401  19.847  1.00 98.59           O  
ATOM   5955  N   LEU B  42      -9.227  12.385  20.110  1.00 98.79           N  
ATOM   5956  H   LEU B  42      -9.010  13.139  20.746  1.00 98.79           H  
ATOM   5957  CA  LEU B  42      -8.544  12.359  18.830  1.00 98.79           C  
ATOM   5958  HA  LEU B  42      -8.332  11.317  18.588  1.00 98.79           H  
ATOM   5959  C   LEU B  42      -7.196  13.057  18.925  1.00 98.79           C  
ATOM   5960  CB  LEU B  42      -9.418  12.923  17.691  1.00 98.79           C  
ATOM   5961  HB2 LEU B  42     -10.355  12.368  17.645  1.00 98.79           H  
ATOM   5962  HB3 LEU B  42      -8.887  12.709  16.763  1.00 98.79           H  
ATOM   5963  O   LEU B  42      -6.996  13.967  19.734  1.00 98.79           O  
ATOM   5964  CG  LEU B  42      -9.713  14.437  17.742  1.00 98.79           C  
ATOM   5965  HG  LEU B  42      -8.861  14.985  18.144  1.00 98.79           H  
ATOM   5966  CD1 LEU B  42      -9.976  14.960  16.331  1.00 98.79           C  
ATOM   5967 HD11 LEU B  42     -10.171  16.032  16.357  1.00 98.79           H  
ATOM   5968 HD12 LEU B  42      -9.099  14.783  15.708  1.00 98.79           H  
ATOM   5969 HD13 LEU B  42     -10.825  14.434  15.896  1.00 98.79           H  
ATOM   5970  CD2 LEU B  42     -10.958  14.753  18.570  1.00 98.79           C  
ATOM   5971 HD21 LEU B  42     -11.823  14.243  18.146  1.00 98.79           H  
ATOM   5972 HD22 LEU B  42     -11.137  15.829  18.565  1.00 98.79           H  
ATOM   5973 HD23 LEU B  42     -10.819  14.417  19.598  1.00 98.79           H  
ATOM   5974  N   VAL B  43      -6.298  12.639  18.049  1.00 98.94           N  
ATOM   5975  H   VAL B  43      -6.562  11.880  17.437  1.00 98.94           H  
ATOM   5976  CA  VAL B  43      -5.043  13.311  17.741  1.00 98.94           C  
ATOM   5977  HA  VAL B  43      -5.003  14.251  18.291  1.00 98.94           H  
ATOM   5978  C   VAL B  43      -5.039  13.651  16.255  1.00 98.94           C  
ATOM   5979  CB  VAL B  43      -3.845  12.461  18.197  1.00 98.94           C  
ATOM   5980  HB  VAL B  43      -3.957  12.302  19.270  1.00 98.94           H  
ATOM   5981  O   VAL B  43      -5.576  12.900  15.440  1.00 98.94           O  
ATOM   5982  CG1 VAL B  43      -3.795  11.076  17.547  1.00 98.94           C  
ATOM   5983 HG11 VAL B  43      -4.679  10.501  17.820  1.00 98.94           H  
ATOM   5984 HG12 VAL B  43      -3.747  11.162  16.461  1.00 98.94           H  
ATOM   5985 HG13 VAL B  43      -2.916  10.539  17.902  1.00 98.94           H  
ATOM   5986  CG2 VAL B  43      -2.513  13.195  18.024  1.00 98.94           C  
ATOM   5987 HG21 VAL B  43      -2.522  14.124  18.594  1.00 98.94           H  
ATOM   5988 HG22 VAL B  43      -2.335  13.430  16.974  1.00 98.94           H  
ATOM   5989 HG23 VAL B  43      -1.700  12.571  18.398  1.00 98.94           H  
ATOM   5990  N   ILE B  44      -4.459  14.797  15.907  1.00 98.96           N  
ATOM   5991  H   ILE B  44      -4.030  15.351  16.636  1.00 98.96           H  
ATOM   5992  CA  ILE B  44      -4.341  15.295  14.536  1.00 98.96           C  
ATOM   5993  HA  ILE B  44      -4.583  14.476  13.859  1.00 98.96           H  
ATOM   5994  C   ILE B  44      -2.904  15.719  14.235  1.00 98.96           C  
ATOM   5995  CB  ILE B  44      -5.340  16.440  14.248  1.00 98.96           C  
ATOM   5996  HB  ILE B  44      -5.330  16.614  13.172  1.00 98.96           H  
ATOM   5997  O   ILE B  44      -2.186  16.157  15.141  1.00 98.96           O  
ATOM   5998  CG1 ILE B  44      -4.962  17.767  14.948  1.00 98.96           C  
ATOM   5999 HG12 ILE B  44      -4.945  17.621  16.028  1.00 98.96           H  
ATOM   6000 HG13 ILE B  44      -3.963  18.069  14.633  1.00 98.96           H  
ATOM   6001  CG2 ILE B  44      -6.764  16.016  14.639  1.00 98.96           C  
ATOM   6002 HG21 ILE B  44      -6.950  15.000  14.291  1.00 98.96           H  
ATOM   6003 HG22 ILE B  44      -6.882  16.035  15.723  1.00 98.96           H  
ATOM   6004 HG23 ILE B  44      -7.488  16.689  14.182  1.00 98.96           H  
ATOM   6005  CD1 ILE B  44      -5.898  18.934  14.617  1.00 98.96           C  
ATOM   6006 HD11 ILE B  44      -5.940  19.080  13.537  1.00 98.96           H  
ATOM   6007 HD12 ILE B  44      -6.903  18.745  14.996  1.00 98.96           H  
ATOM   6008 HD13 ILE B  44      -5.514  19.843  15.081  1.00 98.96           H  
ATOM   6009  N   HIS B  45      -2.513  15.665  12.962  1.00 98.70           N  
ATOM   6010  H   HIS B  45      -3.146  15.268  12.283  1.00 98.70           H  
ATOM   6011  CA  HIS B  45      -1.314  16.327  12.454  1.00 98.70           C  
ATOM   6012  HA  HIS B  45      -0.993  17.031  13.222  1.00 98.70           H  
ATOM   6013  C   HIS B  45      -1.612  17.153  11.204  1.00 98.70           C  
ATOM   6014  CB  HIS B  45      -0.148  15.352  12.222  1.00 98.70           C  
ATOM   6015  HB2 HIS B  45       0.015  14.777  13.134  1.00 98.70           H  
ATOM   6016  HB3 HIS B  45       0.760  15.927  12.043  1.00 98.70           H  
ATOM   6017  O   HIS B  45      -2.531  16.853  10.442  1.00 98.70           O  
ATOM   6018  CG  HIS B  45      -0.329  14.404  11.061  1.00 98.70           C  
ATOM   6019  CD2 HIS B  45      -0.545  13.058  11.158  1.00 98.70           C  
ATOM   6020  HD2 HIS B  45      -0.581  12.489  12.075  1.00 98.70           H  
ATOM   6021  ND1 HIS B  45      -0.232  14.687   9.712  1.00 98.70           N  
ATOM   6022  HD1 HIS B  45      -0.096  15.578   9.255  1.00 98.70           H  
ATOM   6023  CE1 HIS B  45      -0.415  13.543   9.035  1.00 98.70           C  
ATOM   6024  HE1 HIS B  45      -0.402  13.443   7.960  1.00 98.70           H  
ATOM   6025  NE2 HIS B  45      -0.627  12.525   9.876  1.00 98.70           N  
ATOM   6026  N   GLY B  46      -0.801  18.188  10.999  1.00 96.93           N  
ATOM   6027  H   GLY B  46      -0.090  18.357  11.697  1.00 96.93           H  
ATOM   6028  CA  GLY B  46      -0.803  19.047   9.814  1.00 96.93           C  
ATOM   6029  HA2 GLY B  46      -1.637  18.784   9.163  1.00 96.93           H  
ATOM   6030  HA3 GLY B  46      -0.928  20.084  10.126  1.00 96.93           H  
ATOM   6031  C   GLY B  46       0.480  18.954   8.989  1.00 96.93           C  
ATOM   6032  O   GLY B  46       0.676  19.771   8.100  1.00 96.93           O  
ATOM   6033  N   GLY B  47       1.364  18.007   9.311  1.00 94.17           N  
ATOM   6034  H   GLY B  47       1.173  17.416  10.107  1.00 94.17           H  
ATOM   6035  CA  GLY B  47       2.639  17.841   8.628  1.00 94.17           C  
ATOM   6036  HA2 GLY B  47       2.637  16.882   8.110  1.00 94.17           H  
ATOM   6037  HA3 GLY B  47       2.760  18.627   7.883  1.00 94.17           H  
ATOM   6038  C   GLY B  47       3.855  17.918   9.547  1.00 94.17           C  
ATOM   6039  O   GLY B  47       3.758  18.394  10.679  1.00 94.17           O  
ATOM   6040  N   ALA B  48       4.994  17.451   9.042  1.00 94.48           N  
ATOM   6041  H   ALA B  48       4.990  17.206   8.062  1.00 94.48           H  
ATOM   6042  CA  ALA B  48       6.296  17.437   9.701  1.00 94.48           C  
ATOM   6043  HA  ALA B  48       6.271  18.095  10.570  1.00 94.48           H  
ATOM   6044  C   ALA B  48       7.392  17.969   8.760  1.00 94.48           C  
ATOM   6045  CB  ALA B  48       6.588  16.010  10.183  1.00 94.48           C  
ATOM   6046  HB1 ALA B  48       7.523  15.987  10.743  1.00 94.48           H  
ATOM   6047  HB2 ALA B  48       5.789  15.663  10.838  1.00 94.48           H  
ATOM   6048  HB3 ALA B  48       6.671  15.336   9.331  1.00 94.48           H  
ATOM   6049  O   ALA B  48       7.229  18.013   7.537  1.00 94.48           O  
ATOM   6050  N   GLY B  49       8.526  18.388   9.317  1.00 92.01           N  
ATOM   6051  H   GLY B  49       8.614  18.360  10.323  1.00 92.01           H  
ATOM   6052  CA  GLY B  49       9.661  18.871   8.531  1.00 92.01           C  
ATOM   6053  HA2 GLY B  49       9.298  19.339   7.616  1.00 92.01           H  
ATOM   6054  HA3 GLY B  49      10.295  18.029   8.251  1.00 92.01           H  
ATOM   6055  C   GLY B  49      10.515  19.893   9.269  1.00 92.01           C  
ATOM   6056  O   GLY B  49      10.541  19.927  10.500  1.00 92.01           O  
ATOM   6057  N   THR B  50      11.197  20.741   8.501  1.00 84.61           N  
ATOM   6058  H   THR B  50      11.060  20.715   7.500  1.00 84.61           H  
ATOM   6059  CA  THR B  50      12.022  21.848   9.003  1.00 84.61           C  
ATOM   6060  HA  THR B  50      12.539  21.513   9.902  1.00 84.61           H  
ATOM   6061  C   THR B  50      11.130  23.015   9.414  1.00 84.61           C  
ATOM   6062  CB  THR B  50      13.096  22.233   7.976  1.00 84.61           C  
ATOM   6063  HB  THR B  50      12.621  22.521   7.038  1.00 84.61           H  
ATOM   6064  O   THR B  50      11.075  24.063   8.772  1.00 84.61           O  
ATOM   6065  CG2 THR B  50      14.047  23.348   8.422  1.00 84.61           C  
ATOM   6066 HG21 THR B  50      14.498  23.099   9.383  1.00 84.61           H  
ATOM   6067 HG22 THR B  50      14.837  23.463   7.680  1.00 84.61           H  
ATOM   6068 HG23 THR B  50      13.510  24.290   8.528  1.00 84.61           H  
ATOM   6069  OG1 THR B  50      13.916  21.109   7.755  1.00 84.61           O  
ATOM   6070  HG1 THR B  50      14.337  20.937   8.600  1.00 84.61           H  
ATOM   6071  N   ILE B  51      10.386  22.803  10.495  1.00 86.43           N  
ATOM   6072  H   ILE B  51      10.476  21.905  10.949  1.00 86.43           H  
ATOM   6073  CA  ILE B  51       9.479  23.779  11.088  1.00 86.43           C  
ATOM   6074  HA  ILE B  51       9.315  24.600  10.391  1.00 86.43           H  
ATOM   6075  C   ILE B  51      10.166  24.330  12.332  1.00 86.43           C  
ATOM   6076  CB  ILE B  51       8.108  23.143  11.398  1.00 86.43           C  
ATOM   6077  HB  ILE B  51       8.252  22.357  12.140  1.00 86.43           H  
ATOM   6078  O   ILE B  51      10.104  23.731  13.405  1.00 86.43           O  
ATOM   6079  CG1 ILE B  51       7.449  22.513  10.147  1.00 86.43           C  
ATOM   6080 HG12 ILE B  51       6.996  23.295   9.537  1.00 86.43           H  
ATOM   6081 HG13 ILE B  51       8.190  22.003   9.532  1.00 86.43           H  
ATOM   6082  CG2 ILE B  51       7.174  24.222  11.979  1.00 86.43           C  
ATOM   6083 HG21 ILE B  51       6.190  23.800  12.183  1.00 86.43           H  
ATOM   6084 HG22 ILE B  51       7.575  24.612  12.915  1.00 86.43           H  
ATOM   6085 HG23 ILE B  51       7.062  25.037  11.265  1.00 86.43           H  
ATOM   6086  CD1 ILE B  51       6.387  21.470  10.514  1.00 86.43           C  
ATOM   6087 HD11 ILE B  51       5.887  21.124   9.609  1.00 86.43           H  
ATOM   6088 HD12 ILE B  51       5.647  21.884  11.199  1.00 86.43           H  
ATOM   6089 HD13 ILE B  51       6.867  20.616  10.992  1.00 86.43           H  
ATOM   6090  N   THR B  52      10.830  25.472  12.180  1.00 86.65           N  
ATOM   6091  H   THR B  52      10.854  25.912  11.271  1.00 86.65           H  
ATOM   6092  CA  THR B  52      11.564  26.125  13.267  1.00 86.65           C  
ATOM   6093  HA  THR B  52      11.457  25.526  14.172  1.00 86.65           H  
ATOM   6094  C   THR B  52      10.972  27.492  13.575  1.00 86.65           C  
ATOM   6095  CB  THR B  52      13.074  26.209  13.004  1.00 86.65           C  
ATOM   6096  HB  THR B  52      13.554  26.347  13.973  1.00 86.65           H  
ATOM   6097  O   THR B  52      10.330  28.123  12.727  1.00 86.65           O  
ATOM   6098  CG2 THR B  52      13.676  24.950  12.390  1.00 86.65           C  
ATOM   6099 HG21 THR B  52      14.762  25.041  12.368  1.00 86.65           H  
ATOM   6100 HG22 THR B  52      13.412  24.088  13.003  1.00 86.65           H  
ATOM   6101 HG23 THR B  52      13.309  24.801  11.374  1.00 86.65           H  
ATOM   6102  OG1 THR B  52      13.406  27.305  12.186  1.00 86.65           O  
ATOM   6103  HG1 THR B  52      13.936  27.841  12.780  1.00 86.65           H  
ATOM   6104  N   LYS B  53      11.168  27.960  14.808  1.00 87.87           N  
ATOM   6105  H   LYS B  53      11.770  27.444  15.434  1.00 87.87           H  
ATOM   6106  CA  LYS B  53      10.578  29.219  15.269  1.00 87.87           C  
ATOM   6107  HA  LYS B  53       9.512  29.204  15.045  1.00 87.87           H  
ATOM   6108  C   LYS B  53      11.152  30.428  14.529  1.00 87.87           C  
ATOM   6109  CB  LYS B  53      10.765  29.307  16.786  1.00 87.87           C  
ATOM   6110  HB2 LYS B  53      11.816  29.476  17.020  1.00 87.87           H  
ATOM   6111  HB3 LYS B  53      10.455  28.362  17.231  1.00 87.87           H  
ATOM   6112  O   LYS B  53      10.451  31.406  14.320  1.00 87.87           O  
ATOM   6113  CG  LYS B  53       9.907  30.428  17.377  1.00 87.87           C  
ATOM   6114  HG2 LYS B  53      10.267  31.394  17.023  1.00 87.87           H  
ATOM   6115  HG3 LYS B  53       8.872  30.296  17.060  1.00 87.87           H  
ATOM   6116  CD  LYS B  53       9.971  30.394  18.902  1.00 87.87           C  
ATOM   6117  HD2 LYS B  53      11.003  30.537  19.223  1.00 87.87           H  
ATOM   6118  HD3 LYS B  53       9.610  29.428  19.254  1.00 87.87           H  
ATOM   6119  CE  LYS B  53       9.084  31.515  19.442  1.00 87.87           C  
ATOM   6120  HE2 LYS B  53       9.451  32.465  19.054  1.00 87.87           H  
ATOM   6121  HE3 LYS B  53       8.075  31.373  19.055  1.00 87.87           H  
ATOM   6122  NZ  LYS B  53       9.079  31.521  20.921  1.00 87.87           N  
ATOM   6123  HZ1 LYS B  53       8.497  32.277  21.253  1.00 87.87           H  
ATOM   6124  HZ2 LYS B  53      10.020  31.640  21.266  1.00 87.87           H  
ATOM   6125  HZ3 LYS B  53       8.711  30.643  21.259  1.00 87.87           H  
ATOM   6126  N   GLU B  54      12.396  30.345  14.068  1.00 86.28           N  
ATOM   6127  H   GLU B  54      12.916  29.500  14.257  1.00 86.28           H  
ATOM   6128  CA  GLU B  54      13.084  31.414  13.334  1.00 86.28           C  
ATOM   6129  HA  GLU B  54      12.997  32.342  13.899  1.00 86.28           H  
ATOM   6130  C   GLU B  54      12.474  31.668  11.950  1.00 86.28           C  
ATOM   6131  CB  GLU B  54      14.579  31.087  13.148  1.00 86.28           C  
ATOM   6132  HB2 GLU B  54      15.051  31.958  12.694  1.00 86.28           H  
ATOM   6133  HB3 GLU B  54      14.688  30.266  12.439  1.00 86.28           H  
ATOM   6134  O   GLU B  54      12.643  32.752  11.394  1.00 86.28           O  
ATOM   6135  CG  GLU B  54      15.357  30.767  14.437  1.00 86.28           C  
ATOM   6136  HG2 GLU B  54      16.422  30.789  14.203  1.00 86.28           H  
ATOM   6137  HG3 GLU B  54      15.161  31.554  15.165  1.00 86.28           H  
ATOM   6138  CD  GLU B  54      15.019  29.395  15.036  1.00 86.28           C  
ATOM   6139  OE1 GLU B  54      15.182  29.245  16.262  1.00 86.28           O  
ATOM   6140  OE2 GLU B  54      14.507  28.536  14.278  1.00 86.28           O  
ATOM   6141  N   LYS B  55      11.774  30.676  11.388  1.00 82.35           N  
ATOM   6142  H   LYS B  55      11.683  29.812  11.904  1.00 82.35           H  
ATOM   6143  CA  LYS B  55      11.121  30.768  10.076  1.00 82.35           C  
ATOM   6144  HA  LYS B  55      11.524  31.621   9.531  1.00 82.35           H  
ATOM   6145  C   LYS B  55       9.615  31.012  10.166  1.00 82.35           C  
ATOM   6146  CB  LYS B  55      11.423  29.504   9.274  1.00 82.35           C  
ATOM   6147  HB2 LYS B  55      10.985  28.643   9.778  1.00 82.35           H  
ATOM   6148  HB3 LYS B  55      10.947  29.605   8.298  1.00 82.35           H  
ATOM   6149  O   LYS B  55       8.962  31.204   9.142  1.00 82.35           O  
ATOM   6150  CG  LYS B  55      12.931  29.273   9.080  1.00 82.35           C  
ATOM   6151  HG2 LYS B  55      13.407  30.175   8.697  1.00 82.35           H  
ATOM   6152  HG3 LYS B  55      13.396  28.979  10.021  1.00 82.35           H  
ATOM   6153  CD  LYS B  55      13.064  28.152   8.063  1.00 82.35           C  
ATOM   6154  HD2 LYS B  55      12.458  27.308   8.392  1.00 82.35           H  
ATOM   6155  HD3 LYS B  55      12.664  28.545   7.129  1.00 82.35           H  
ATOM   6156  CE  LYS B  55      14.481  27.669   7.788  1.00 82.35           C  
ATOM   6157  HE2 LYS B  55      15.043  28.483   7.330  1.00 82.35           H  
ATOM   6158  HE3 LYS B  55      14.955  27.386   8.728  1.00 82.35           H  
ATOM   6159  NZ  LYS B  55      14.385  26.507   6.875  1.00 82.35           N  
ATOM   6160  HZ1 LYS B  55      14.037  25.704   7.379  1.00 82.35           H  
ATOM   6161  HZ2 LYS B  55      15.258  26.281   6.420  1.00 82.35           H  
ATOM   6162  HZ3 LYS B  55      13.657  26.684   6.198  1.00 82.35           H  
ATOM   6163  N   MET B  56       9.062  31.013  11.377  1.00 87.53           N  
ATOM   6164  H   MET B  56       9.668  30.930  12.180  1.00 87.53           H  
ATOM   6165  CA  MET B  56       7.642  31.219  11.624  1.00 87.53           C  
ATOM   6166  HA  MET B  56       7.091  31.030  10.702  1.00 87.53           H  
ATOM   6167  C   MET B  56       7.392  32.660  12.061  1.00 87.53           C  
ATOM   6168  CB  MET B  56       7.163  30.226  12.693  1.00 87.53           C  
ATOM   6169  HB2 MET B  56       7.409  30.613  13.682  1.00 87.53           H  
ATOM   6170  HB3 MET B  56       7.690  29.278  12.590  1.00 87.53           H  
ATOM   6171  O   MET B  56       7.938  33.109  13.067  1.00 87.53           O  
ATOM   6172  CG  MET B  56       5.650  29.987  12.614  1.00 87.53           C  
ATOM   6173  HG2 MET B  56       5.148  30.945  12.744  1.00 87.53           H  
ATOM   6174  HG3 MET B  56       5.367  29.347  13.450  1.00 87.53           H  
ATOM   6175  SD  MET B  56       5.015  29.227  11.089  1.00 87.53           S  
ATOM   6176  CE  MET B  56       5.988  27.699  11.068  1.00 87.53           C  
ATOM   6177  HE1 MET B  56       5.839  27.192  10.115  1.00 87.53           H  
ATOM   6178  HE2 MET B  56       5.698  27.055  11.897  1.00 87.53           H  
ATOM   6179  HE3 MET B  56       7.052  27.923  11.135  1.00 87.53           H  
ATOM   6180  N   THR B  57       6.539  33.391  11.342  1.00 90.67           N  
ATOM   6181  H   THR B  57       6.090  32.988  10.532  1.00 90.67           H  
ATOM   6182  CA  THR B  57       6.031  34.665  11.871  1.00 90.67           C  
ATOM   6183  HA  THR B  57       6.856  35.175  12.370  1.00 90.67           H  
ATOM   6184  C   THR B  57       4.969  34.395  12.933  1.00 90.67           C  
ATOM   6185  CB  THR B  57       5.518  35.639  10.797  1.00 90.67           C  
ATOM   6186  HB  THR B  57       5.555  36.638  11.234  1.00 90.67           H  
ATOM   6187  O   THR B  57       4.317  33.346  12.915  1.00 90.67           O  
ATOM   6188  CG2 THR B  57       6.379  35.663   9.534  1.00 90.67           C  
ATOM   6189 HG21 THR B  57       6.032  36.464   8.881  1.00 90.67           H  
ATOM   6190 HG22 THR B  57       6.298  34.714   9.004  1.00 90.67           H  
ATOM   6191 HG23 THR B  57       7.420  35.845   9.802  1.00 90.67           H  
ATOM   6192  OG1 THR B  57       4.181  35.399  10.427  1.00 90.67           O  
ATOM   6193  HG1 THR B  57       3.733  36.208  10.686  1.00 90.67           H  
ATOM   6194  N   GLU B  58       4.755  35.340  13.847  1.00 93.70           N  
ATOM   6195  H   GLU B  58       5.281  36.202  13.818  1.00 93.70           H  
ATOM   6196  CA  GLU B  58       3.720  35.198  14.877  1.00 93.70           C  
ATOM   6197  HA  GLU B  58       3.915  34.297  15.458  1.00 93.70           H  
ATOM   6198  C   GLU B  58       2.324  35.039  14.258  1.00 93.70           C  
ATOM   6199  CB  GLU B  58       3.737  36.405  15.827  1.00 93.70           C  
ATOM   6200  HB2 GLU B  58       3.619  37.323  15.250  1.00 93.70           H  
ATOM   6201  HB3 GLU B  58       2.891  36.309  16.506  1.00 93.70           H  
ATOM   6202  O   GLU B  58       1.520  34.243  14.742  1.00 93.70           O  
ATOM   6203  CG  GLU B  58       5.026  36.480  16.662  1.00 93.70           C  
ATOM   6204  HG2 GLU B  58       5.195  35.505  17.121  1.00 93.70           H  
ATOM   6205  HG3 GLU B  58       5.866  36.690  16.001  1.00 93.70           H  
ATOM   6206  CD  GLU B  58       4.976  37.547  17.771  1.00 93.70           C  
ATOM   6207  OE1 GLU B  58       5.866  37.492  18.653  1.00 93.70           O  
ATOM   6208  OE2 GLU B  58       4.058  38.398  17.759  1.00 93.70           O  
ATOM   6209  N   GLU B  59       2.049  35.725  13.145  1.00 94.31           N  
ATOM   6210  H   GLU B  59       2.741  36.369  12.790  1.00 94.31           H  
ATOM   6211  CA  GLU B  59       0.776  35.623  12.429  1.00 94.31           C  
ATOM   6212  HA  GLU B  59      -0.035  35.767  13.143  1.00 94.31           H  
ATOM   6213  C   GLU B  59       0.589  34.243  11.793  1.00 94.31           C  
ATOM   6214  CB  GLU B  59       0.650  36.694  11.330  1.00 94.31           C  
ATOM   6215  HB2 GLU B  59      -0.362  36.626  10.931  1.00 94.31           H  
ATOM   6216  HB3 GLU B  59       1.327  36.469  10.506  1.00 94.31           H  
ATOM   6217  O   GLU B  59      -0.500  33.671  11.869  1.00 94.31           O  
ATOM   6218  CG  GLU B  59       0.861  38.142  11.801  1.00 94.31           C  
ATOM   6219  HG2 GLU B  59       0.404  38.800  11.061  1.00 94.31           H  
ATOM   6220  HG3 GLU B  59       0.332  38.289  12.742  1.00 94.31           H  
ATOM   6221  CD  GLU B  59       2.337  38.548  11.954  1.00 94.31           C  
ATOM   6222  OE1 GLU B  59       2.563  39.678  12.434  1.00 94.31           O  
ATOM   6223  OE2 GLU B  59       3.225  37.740  11.572  1.00 94.31           O  
ATOM   6224  N   MET B  60       1.643  33.682  11.187  1.00 91.89           N  
ATOM   6225  H   MET B  60       2.524  34.176  11.193  1.00 91.89           H  
ATOM   6226  CA  MET B  60       1.592  32.326  10.640  1.00 91.89           C  
ATOM   6227  HA  MET B  60       0.724  32.241   9.987  1.00 91.89           H  
ATOM   6228  C   MET B  60       1.413  31.293  11.750  1.00 91.89           C  
ATOM   6229  CB  MET B  60       2.853  32.007   9.827  1.00 91.89           C  
ATOM   6230  HB2 MET B  60       2.894  30.926   9.694  1.00 91.89           H  
ATOM   6231  HB3 MET B  60       3.743  32.322  10.371  1.00 91.89           H  
ATOM   6232  O   MET B  60       0.562  30.412  11.623  1.00 91.89           O  
ATOM   6233  CG  MET B  60       2.825  32.663   8.444  1.00 91.89           C  
ATOM   6234  HG2 MET B  60       1.898  32.381   7.945  1.00 91.89           H  
ATOM   6235  HG3 MET B  60       2.822  33.745   8.574  1.00 91.89           H  
ATOM   6236  SD  MET B  60       4.210  32.227   7.348  1.00 91.89           S  
ATOM   6237  CE  MET B  60       4.095  30.415   7.304  1.00 91.89           C  
ATOM   6238  HE1 MET B  60       4.801  30.030   6.568  1.00 91.89           H  
ATOM   6239  HE2 MET B  60       4.358  30.006   8.279  1.00 91.89           H  
ATOM   6240  HE3 MET B  60       3.082  30.114   7.038  1.00 91.89           H  
ATOM   6241  N   GLU B  61       2.163  31.408  12.850  1.00 93.99           N  
ATOM   6242  H   GLU B  61       2.837  32.158  12.908  1.00 93.99           H  
ATOM   6243  CA  GLU B  61       2.020  30.500  13.988  1.00 93.99           C  
ATOM   6244  HA  GLU B  61       2.199  29.486  13.631  1.00 93.99           H  
ATOM   6245  C   GLU B  61       0.594  30.548  14.552  1.00 93.99           C  
ATOM   6246  CB  GLU B  61       3.049  30.818  15.093  1.00 93.99           C  
ATOM   6247  HB2 GLU B  61       2.782  31.742  15.605  1.00 93.99           H  
ATOM   6248  HB3 GLU B  61       4.041  30.933  14.656  1.00 93.99           H  
ATOM   6249  O   GLU B  61      -0.019  29.500  14.772  1.00 93.99           O  
ATOM   6250  CG  GLU B  61       3.072  29.652  16.092  1.00 93.99           C  
ATOM   6251  HG2 GLU B  61       2.082  29.545  16.534  1.00 93.99           H  
ATOM   6252  HG3 GLU B  61       3.285  28.740  15.534  1.00 93.99           H  
ATOM   6253  CD  GLU B  61       4.100  29.756  17.226  1.00 93.99           C  
ATOM   6254  OE1 GLU B  61       3.750  29.287  18.341  1.00 93.99           O  
ATOM   6255  OE2 GLU B  61       5.265  30.133  16.981  1.00 93.99           O  
ATOM   6256  N   ALA B  62       0.042  31.751  14.736  1.00 96.55           N  
ATOM   6257  H   ALA B  62       0.597  32.574  14.548  1.00 96.55           H  
ATOM   6258  CA  ALA B  62      -1.326  31.944  15.201  1.00 96.55           C  
ATOM   6259  HA  ALA B  62      -1.433  31.458  16.171  1.00 96.55           H  
ATOM   6260  C   ALA B  62      -2.347  31.302  14.250  1.00 96.55           C  
ATOM   6261  CB  ALA B  62      -1.581  33.443  15.386  1.00 96.55           C  
ATOM   6262  HB1 ALA B  62      -2.596  33.601  15.751  1.00 96.55           H  
ATOM   6263  HB2 ALA B  62      -1.459  33.965  14.437  1.00 96.55           H  
ATOM   6264  HB3 ALA B  62      -0.874  33.852  16.108  1.00 96.55           H  
ATOM   6265  O   ALA B  62      -3.221  30.572  14.715  1.00 96.55           O  
ATOM   6266  N   ALA B  63      -2.194  31.485  12.933  1.00 96.27           N  
ATOM   6267  H   ALA B  63      -1.466  32.107  12.614  1.00 96.27           H  
ATOM   6268  CA  ALA B  63      -3.082  30.889  11.935  1.00 96.27           C  
ATOM   6269  HA  ALA B  63      -4.103  31.202  12.152  1.00 96.27           H  
ATOM   6270  C   ALA B  63      -3.053  29.349  11.972  1.00 96.27           C  
ATOM   6271  CB  ALA B  63      -2.692  31.428  10.553  1.00 96.27           C  
ATOM   6272  HB1 ALA B  63      -3.386  31.049   9.803  1.00 96.27           H  
ATOM   6273  HB2 ALA B  63      -1.679  31.116  10.297  1.00 96.27           H  
ATOM   6274  HB3 ALA B  63      -2.739  32.517  10.558  1.00 96.27           H  
ATOM   6275  O   ALA B  63      -4.105  28.706  11.955  1.00 96.27           O  
ATOM   6276  N   TYR B  64      -1.865  28.742  12.086  1.00 95.43           N  
ATOM   6277  H   TYR B  64      -1.032  29.313  12.078  1.00 95.43           H  
ATOM   6278  CA  TYR B  64      -1.736  27.290  12.243  1.00 95.43           C  
ATOM   6279  HA  TYR B  64      -2.274  26.799  11.433  1.00 95.43           H  
ATOM   6280  C   TYR B  64      -2.368  26.801  13.551  1.00 95.43           C  
ATOM   6281  CB  TYR B  64      -0.260  26.872  12.165  1.00 95.43           C  
ATOM   6282  HB2 TYR B  64       0.361  27.611  12.672  1.00 95.43           H  
ATOM   6283  HB3 TYR B  64      -0.135  25.932  12.702  1.00 95.43           H  
ATOM   6284  O   TYR B  64      -3.112  25.817  13.548  1.00 95.43           O  
ATOM   6285  CG  TYR B  64       0.248  26.646  10.753  1.00 95.43           C  
ATOM   6286  CD1 TYR B  64      -0.123  25.476  10.063  1.00 95.43           C  
ATOM   6287  HD1 TYR B  64      -0.777  24.757  10.534  1.00 95.43           H  
ATOM   6288  CD2 TYR B  64       1.136  27.556  10.148  1.00 95.43           C  
ATOM   6289  HD2 TYR B  64       1.463  28.434  10.685  1.00 95.43           H  
ATOM   6290  CE1 TYR B  64       0.406  25.204   8.786  1.00 95.43           C  
ATOM   6291  HE1 TYR B  64       0.171  24.278   8.282  1.00 95.43           H  
ATOM   6292  CE2 TYR B  64       1.631  27.312   8.852  1.00 95.43           C  
ATOM   6293  HE2 TYR B  64       2.329  27.998   8.396  1.00 95.43           H  
ATOM   6294  OH  TYR B  64       1.811  25.847   6.950  1.00 95.43           O  
ATOM   6295  HH  TYR B  64       1.752  24.904   6.780  1.00 95.43           H  
ATOM   6296  CZ  TYR B  64       1.282  26.123   8.174  1.00 95.43           C  
ATOM   6297  N   ARG B  65      -2.118  27.489  14.673  1.00 97.39           N  
ATOM   6298  H   ARG B  65      -1.516  28.298  14.610  1.00 97.39           H  
ATOM   6299  CA  ARG B  65      -2.706  27.134  15.974  1.00 97.39           C  
ATOM   6300  HA  ARG B  65      -2.483  26.088  16.183  1.00 97.39           H  
ATOM   6301  C   ARG B  65      -4.223  27.237  15.963  1.00 97.39           C  
ATOM   6302  CB  ARG B  65      -2.128  28.015  17.088  1.00 97.39           C  
ATOM   6303  HB2 ARG B  65      -2.167  29.062  16.788  1.00 97.39           H  
ATOM   6304  HB3 ARG B  65      -2.735  27.891  17.985  1.00 97.39           H  
ATOM   6305  O   ARG B  65      -4.883  26.342  16.489  1.00 97.39           O  
ATOM   6306  CG  ARG B  65      -0.687  27.624  17.424  1.00 97.39           C  
ATOM   6307  HG2 ARG B  65      -0.049  27.754  16.550  1.00 97.39           H  
ATOM   6308  HG3 ARG B  65      -0.662  26.575  17.719  1.00 97.39           H  
ATOM   6309  CD  ARG B  65      -0.158  28.495  18.567  1.00 97.39           C  
ATOM   6310  HD2 ARG B  65      -0.196  29.537  18.252  1.00 97.39           H  
ATOM   6311  HD3 ARG B  65      -0.794  28.382  19.445  1.00 97.39           H  
ATOM   6312  NE  ARG B  65       1.233  28.157  18.901  1.00 97.39           N  
ATOM   6313  HE  ARG B  65       1.951  28.797  18.595  1.00 97.39           H  
ATOM   6314  NH1 ARG B  65       0.901  26.163  19.998  1.00 97.39           N  
ATOM   6315 HH11 ARG B  65       1.246  25.353  20.494  1.00 97.39           H  
ATOM   6316 HH12 ARG B  65      -0.094  26.286  19.871  1.00 97.39           H  
ATOM   6317  NH2 ARG B  65       2.975  27.006  19.695  1.00 97.39           N  
ATOM   6318 HH21 ARG B  65       3.513  27.765  19.301  1.00 97.39           H  
ATOM   6319 HH22 ARG B  65       3.414  26.265  20.221  1.00 97.39           H  
ATOM   6320  CZ  ARG B  65       1.691  27.099  19.535  1.00 97.39           C  
ATOM   6321  N   GLU B  66      -4.775  28.281  15.357  1.00 98.26           N  
ATOM   6322  H   GLU B  66      -4.170  28.999  14.984  1.00 98.26           H  
ATOM   6323  CA  GLU B  66      -6.217  28.468  15.216  1.00 98.26           C  
ATOM   6324  HA  GLU B  66      -6.681  28.420  16.201  1.00 98.26           H  
ATOM   6325  C   GLU B  66      -6.838  27.362  14.355  1.00 98.26           C  
ATOM   6326  CB  GLU B  66      -6.494  29.857  14.626  1.00 98.26           C  
ATOM   6327  HB2 GLU B  66      -6.084  29.910  13.617  1.00 98.26           H  
ATOM   6328  HB3 GLU B  66      -6.006  30.606  15.249  1.00 98.26           H  
ATOM   6329  O   GLU B  66      -7.820  26.740  14.767  1.00 98.26           O  
ATOM   6330  CG  GLU B  66      -8.002  30.149  14.587  1.00 98.26           C  
ATOM   6331  HG2 GLU B  66      -8.502  29.370  14.011  1.00 98.26           H  
ATOM   6332  HG3 GLU B  66      -8.389  30.110  15.605  1.00 98.26           H  
ATOM   6333  CD  GLU B  66      -8.353  31.505  13.962  1.00 98.26           C  
ATOM   6334  OE1 GLU B  66      -9.569  31.713  13.746  1.00 98.26           O  
ATOM   6335  OE2 GLU B  66      -7.432  32.308  13.699  1.00 98.26           O  
ATOM   6336  N   ALA B  67      -6.237  27.053  13.201  1.00 97.84           N  
ATOM   6337  H   ALA B  67      -5.452  27.612  12.898  1.00 97.84           H  
ATOM   6338  CA  ALA B  67      -6.728  26.007  12.308  1.00 97.84           C  
ATOM   6339  HA  ALA B  67      -7.755  26.248  12.032  1.00 97.84           H  
ATOM   6340  C   ALA B  67      -6.746  24.628  12.992  1.00 97.84           C  
ATOM   6341  CB  ALA B  67      -5.880  26.011  11.034  1.00 97.84           C  
ATOM   6342  HB1 ALA B  67      -5.939  26.993  10.564  1.00 97.84           H  
ATOM   6343  HB2 ALA B  67      -4.838  25.793  11.270  1.00 97.84           H  
ATOM   6344  HB3 ALA B  67      -6.259  25.263  10.338  1.00 97.84           H  
ATOM   6345  O   ALA B  67      -7.773  23.941  12.965  1.00 97.84           O  
ATOM   6346  N   LEU B  68      -5.651  24.257  13.669  1.00 98.61           N  
ATOM   6347  H   LEU B  68      -4.852  24.874  13.646  1.00 98.61           H  
ATOM   6348  CA  LEU B  68      -5.545  23.003  14.424  1.00 98.61           C  
ATOM   6349  HA  LEU B  68      -5.808  22.172  13.770  1.00 98.61           H  
ATOM   6350  C   LEU B  68      -6.526  22.968  15.602  1.00 98.61           C  
ATOM   6351  CB  LEU B  68      -4.100  22.821  14.923  1.00 98.61           C  
ATOM   6352  HB2 LEU B  68      -3.816  23.718  15.473  1.00 98.61           H  
ATOM   6353  HB3 LEU B  68      -4.068  21.982  15.619  1.00 98.61           H  
ATOM   6354  O   LEU B  68      -7.226  21.977  15.791  1.00 98.61           O  
ATOM   6355  CG  LEU B  68      -3.065  22.569  13.811  1.00 98.61           C  
ATOM   6356  HG  LEU B  68      -3.172  23.320  13.029  1.00 98.61           H  
ATOM   6357  CD1 LEU B  68      -1.655  22.679  14.389  1.00 98.61           C  
ATOM   6358 HD11 LEU B  68      -1.471  21.875  15.102  1.00 98.61           H  
ATOM   6359 HD12 LEU B  68      -1.532  23.648  14.874  1.00 98.61           H  
ATOM   6360 HD13 LEU B  68      -0.933  22.623  13.575  1.00 98.61           H  
ATOM   6361  CD2 LEU B  68      -3.216  21.188  13.171  1.00 98.61           C  
ATOM   6362 HD21 LEU B  68      -4.184  21.103  12.677  1.00 98.61           H  
ATOM   6363 HD22 LEU B  68      -2.443  21.047  12.416  1.00 98.61           H  
ATOM   6364 HD23 LEU B  68      -3.124  20.407  13.926  1.00 98.61           H  
ATOM   6365  N   THR B  69      -6.639  24.058  16.364  1.00 98.74           N  
ATOM   6366  H   THR B  69      -6.053  24.854  16.157  1.00 98.74           H  
ATOM   6367  CA  THR B  69      -7.582  24.146  17.492  1.00 98.74           C  
ATOM   6368  HA  THR B  69      -7.386  23.323  18.179  1.00 98.74           H  
ATOM   6369  C   THR B  69      -9.025  24.012  17.012  1.00 98.74           C  
ATOM   6370  CB  THR B  69      -7.405  25.458  18.270  1.00 98.74           C  
ATOM   6371  HB  THR B  69      -7.607  26.306  17.615  1.00 98.74           H  
ATOM   6372  O   THR B  69      -9.803  23.261  17.597  1.00 98.74           O  
ATOM   6373  CG2 THR B  69      -8.317  25.544  19.492  1.00 98.74           C  
ATOM   6374 HG21 THR B  69      -8.194  24.657  20.113  1.00 98.74           H  
ATOM   6375 HG22 THR B  69      -9.356  25.630  19.175  1.00 98.74           H  
ATOM   6376 HG23 THR B  69      -8.059  26.428  20.075  1.00 98.74           H  
ATOM   6377  OG1 THR B  69      -6.085  25.551  18.743  1.00 98.74           O  
ATOM   6378  HG1 THR B  69      -5.555  25.843  17.998  1.00 98.74           H  
ATOM   6379  N   GLY B  70      -9.390  24.668  15.908  1.00 98.77           N  
ATOM   6380  H   GLY B  70      -8.721  25.282  15.467  1.00 98.77           H  
ATOM   6381  CA  GLY B  70     -10.720  24.542  15.314  1.00 98.77           C  
ATOM   6382  HA2 GLY B  70     -10.781  25.217  14.460  1.00 98.77           H  
ATOM   6383  HA3 GLY B  70     -11.472  24.833  16.047  1.00 98.77           H  
ATOM   6384  C   GLY B  70     -11.029  23.120  14.834  1.00 98.77           C  
ATOM   6385  O   GLY B  70     -12.155  22.653  14.997  1.00 98.77           O  
ATOM   6386  N   ALA B  71     -10.038  22.418  14.278  1.00 98.88           N  
ATOM   6387  H   ALA B  71      -9.134  22.855  14.164  1.00 98.88           H  
ATOM   6388  CA  ALA B  71     -10.158  21.010  13.896  1.00 98.88           C  
ATOM   6389  HA  ALA B  71     -11.051  20.873  13.287  1.00 98.88           H  
ATOM   6390  C   ALA B  71     -10.352  20.091  15.114  1.00 98.88           C  
ATOM   6391  CB  ALA B  71      -8.934  20.650  13.043  1.00 98.88           C  
ATOM   6392  HB1 ALA B  71      -8.877  21.311  12.178  1.00 98.88           H  
ATOM   6393  HB2 ALA B  71      -8.020  20.754  13.628  1.00 98.88           H
[truncated: 319,554 more chars]
