# Supplementary material for: The effects of nature‐inspired amino acid substitutions on structural and biochemical properties of the E. coli L‐asparaginase EcAIII
Source: Protein Sci. 2023 Jun 1;32(6):e4647. doi: 10.1002/pro.4647 (PMC10204187; doi:10.1002/pro.4647)
Supplement: Supplementary file 6 — DATA S3. Supporting Information. [file PRO-32-e4647-s004.zip › predicted_structures_of_orthologs_PDB_files/T/PMOM01000086.1_3_post.pdb]

ATOM      1  N   MET A   1      33.005 -17.604  -0.522  1.00 35.24           N  
ATOM      2  H   MET A   1      32.973 -16.594  -0.528  1.00 35.24           H  
ATOM      3  H2  MET A   1      33.966 -17.915  -0.505  1.00 35.24           H  
ATOM      4  H3  MET A   1      32.535 -17.923   0.313  1.00 35.24           H  
ATOM      5  CA  MET A   1      32.291 -18.148  -1.699  1.00 35.24           C  
ATOM      6  HA  MET A   1      32.701 -17.741  -2.624  1.00 35.24           H  
ATOM      7  C   MET A   1      30.849 -17.708  -1.575  1.00 35.24           C  
ATOM      8  CB  MET A   1      32.356 -19.686  -1.739  1.00 35.24           C  
ATOM      9  HB2 MET A   1      32.198 -20.087  -0.738  1.00 35.24           H  
ATOM     10  HB3 MET A   1      31.556 -20.055  -2.380  1.00 35.24           H  
ATOM     11  O   MET A   1      30.273 -17.973  -0.529  1.00 35.24           O  
ATOM     12  CG  MET A   1      33.678 -20.216  -2.301  1.00 35.24           C  
ATOM     13  HG2 MET A   1      33.777 -19.891  -3.336  1.00 35.24           H  
ATOM     14  HG3 MET A   1      34.508 -19.806  -1.726  1.00 35.24           H  
ATOM     15  SD  MET A   1      33.785 -22.023  -2.246  1.00 35.24           S  
ATOM     16  CE  MET A   1      35.340 -22.303  -3.137  1.00 35.24           C  
ATOM     17  HE1 MET A   1      35.256 -21.923  -4.155  1.00 35.24           H  
ATOM     18  HE2 MET A   1      35.548 -23.372  -3.170  1.00 35.24           H  
ATOM     19  HE3 MET A   1      36.157 -21.797  -2.623  1.00 35.24           H  
ATOM     20  N   THR A   2      30.285 -17.002  -2.558  1.00 45.50           N  
ATOM     21  H   THR A   2      30.752 -16.824  -3.436  1.00 45.50           H  
ATOM     22  CA  THR A   2      28.837 -16.752  -2.559  1.00 45.50           C  
ATOM     23  HA  THR A   2      28.563 -16.200  -1.660  1.00 45.50           H  
ATOM     24  C   THR A   2      28.129 -18.100  -2.524  1.00 45.50           C  
ATOM     25  CB  THR A   2      28.378 -15.941  -3.783  1.00 45.50           C  
ATOM     26  HB  THR A   2      27.317 -16.120  -3.958  1.00 45.50           H  
ATOM     27  O   THR A   2      28.501 -19.019  -3.259  1.00 45.50           O  
ATOM     28  CG2 THR A   2      28.590 -14.445  -3.564  1.00 45.50           C  
ATOM     29 HG21 THR A   2      29.644 -14.231  -3.387  1.00 45.50           H  
ATOM     30 HG22 THR A   2      28.001 -14.109  -2.711  1.00 45.50           H  
ATOM     31 HG23 THR A   2      28.254 -13.896  -4.443  1.00 45.50           H  
ATOM     32  OG1 THR A   2      29.116 -16.296  -4.933  1.00 45.50           O  
ATOM     33  HG1 THR A   2      28.561 -16.037  -5.672  1.00 45.50           H  
ATOM     34  N   ASN A   3      27.168 -18.254  -1.613  1.00 52.32           N  
ATOM     35  H   ASN A   3      26.935 -17.488  -0.996  1.00 52.32           H  
ATOM     36  CA  ASN A   3      26.337 -19.445  -1.580  1.00 52.32           C  
ATOM     37  HA  ASN A   3      26.972 -20.328  -1.511  1.00 52.32           H  
ATOM     38  C   ASN A   3      25.571 -19.492  -2.910  1.00 52.32           C  
ATOM     39  CB  ASN A   3      25.425 -19.402  -0.334  1.00 52.32           C  
ATOM     40  HB2 ASN A   3      24.751 -18.547  -0.389  1.00 52.32           H  
ATOM     41  HB3 ASN A   3      26.038 -19.305   0.563  1.00 52.32           H  
ATOM     42  O   ASN A   3      24.605 -18.743  -3.079  1.00 52.32           O  
ATOM     43  CG  ASN A   3      24.590 -20.663  -0.186  1.00 52.32           C  
ATOM     44  ND2 ASN A   3      23.736 -20.736   0.806  1.00 52.32           N  
ATOM     45 HD21 ASN A   3      23.164 -21.566   0.868  1.00 52.32           H  
ATOM     46 HD22 ASN A   3      23.590 -19.970   1.448  1.00 52.32           H  
ATOM     47  OD1 ASN A   3      24.704 -21.586  -0.974  1.00 52.32           O  
ATOM     48  N   LYS A   4      26.019 -20.347  -3.844  1.00 64.69           N  
ATOM     49  H   LYS A   4      26.857 -20.861  -3.614  1.00 64.69           H  
ATOM     50  CA  LYS A   4      25.418 -20.585  -5.172  1.00 64.69           C  
ATOM     51  HA  LYS A   4      25.228 -19.620  -5.641  1.00 64.69           H  
ATOM     52  C   LYS A   4      24.039 -21.268  -5.079  1.00 64.69           C  
ATOM     53  CB  LYS A   4      26.377 -21.392  -6.077  1.00 64.69           C  
ATOM     54  HB2 LYS A   4      26.636 -22.326  -5.578  1.00 64.69           H  
ATOM     55  HB3 LYS A   4      25.844 -21.644  -6.994  1.00 64.69           H  
ATOM     56  O   LYS A   4      23.624 -21.952  -6.006  1.00 64.69           O  
ATOM     57  CG  LYS A   4      27.661 -20.661  -6.496  1.00 64.69           C  
ATOM     58  HG2 LYS A   4      27.400 -19.690  -6.919  1.00 64.69           H  
ATOM     59  HG3 LYS A   4      28.305 -20.513  -5.629  1.00 64.69           H  
ATOM     60  CD  LYS A   4      28.395 -21.499  -7.557  1.00 64.69           C  
ATOM     61  HD2 LYS A   4      27.714 -21.682  -8.388  1.00 64.69           H  
ATOM     62  HD3 LYS A   4      28.679 -22.456  -7.120  1.00 64.69           H  
ATOM     63  CE  LYS A   4      29.641 -20.779  -8.083  1.00 64.69           C  
ATOM     64  HE2 LYS A   4      29.342 -19.792  -8.435  1.00 64.69           H  
ATOM     65  HE3 LYS A   4      30.341 -20.644  -7.259  1.00 64.69           H  
ATOM     66  NZ  LYS A   4      30.273 -21.544  -9.190  1.00 64.69           N  
ATOM     67  HZ1 LYS A   4      31.082 -21.057  -9.546  1.00 64.69           H  
ATOM     68  HZ2 LYS A   4      29.615 -21.653  -9.949  1.00 64.69           H  
ATOM     69  HZ3 LYS A   4      30.548 -22.464  -8.878  1.00 64.69           H  
ATOM     70  N   CYS A   5      23.353 -21.109  -3.951  1.00 87.44           N  
ATOM     71  H   CYS A   5      23.762 -20.514  -3.245  1.00 87.44           H  
ATOM     72  CA  CYS A   5      21.993 -21.547  -3.705  1.00 87.44           C  
ATOM     73  HA  CYS A   5      21.889 -22.600  -3.968  1.00 87.44           H  
ATOM     74  C   CYS A   5      21.037 -20.727  -4.579  1.00 87.44           C  
ATOM     75  CB  CYS A   5      21.728 -21.394  -2.203  1.00 87.44           C  
ATOM     76  HB2 CYS A   5      22.427 -22.020  -1.648  1.00 87.44           H  
ATOM     77  HB3 CYS A   5      21.843 -20.353  -1.900  1.00 87.44           H  
ATOM     78  O   CYS A   5      20.683 -19.591  -4.255  1.00 87.44           O  
ATOM     79  SG  CYS A   5      20.057 -21.945  -1.813  1.00 87.44           S  
ATOM     80  HG  CYS A   5      20.030 -21.581  -0.528  1.00 87.44           H  
ATOM     81  N   LEU A   6      20.675 -21.301  -5.722  1.00 96.78           N  
ATOM     82  H   LEU A   6      21.026 -22.226  -5.925  1.00 96.78           H  
ATOM     83  CA  LEU A   6      19.697 -20.738  -6.641  1.00 96.78           C  
ATOM     84  HA  LEU A   6      19.700 -19.650  -6.574  1.00 96.78           H  
ATOM     85  C   LEU A   6      18.328 -21.248  -6.223  1.00 96.78           C  
ATOM     86  CB  LEU A   6      20.026 -21.151  -8.085  1.00 96.78           C  
ATOM     87  HB2 LEU A   6      19.888 -22.228  -8.180  1.00 96.78           H  
ATOM     88  HB3 LEU A   6      19.312 -20.666  -8.751  1.00 96.78           H  
ATOM     89  O   LEU A   6      18.093 -22.455  -6.239  1.00 96.78           O  
ATOM     90  CG  LEU A   6      21.453 -20.813  -8.542  1.00 96.78           C  
ATOM     91  HG  LEU A   6      22.170 -21.363  -7.933  1.00 96.78           H  
ATOM     92  CD1 LEU A   6      21.649 -21.275  -9.982  1.00 96.78           C  
ATOM     93 HD11 LEU A   6      22.655 -21.021 -10.315  1.00 96.78           H  
ATOM     94 HD12 LEU A   6      21.519 -22.355 -10.040  1.00 96.78           H  
ATOM     95 HD13 LEU A   6      20.917 -20.795 -10.632  1.00 96.78           H  
ATOM     96  CD2 LEU A   6      21.770 -19.322  -8.432  1.00 96.78           C  
ATOM     97 HD21 LEU A   6      21.768 -19.022  -7.384  1.00 96.78           H  
ATOM     98 HD22 LEU A   6      22.755 -19.123  -8.853  1.00 96.78           H  
ATOM     99 HD23 LEU A   6      21.025 -18.735  -8.969  1.00 96.78           H  
ATOM    100  N   THR A   7      17.438 -20.340  -5.842  1.00 98.65           N  
ATOM    101  H   THR A   7      17.665 -19.358  -5.911  1.00 98.65           H  
ATOM    102  CA  THR A   7      16.078 -20.706  -5.442  1.00 98.65           C  
ATOM    103  HA  THR A   7      15.863 -21.703  -5.828  1.00 98.65           H  
ATOM    104  C   THR A   7      15.061 -19.794  -6.087  1.00 98.65           C  
ATOM    105  CB  THR A   7      15.892 -20.777  -3.922  1.00 98.65           C  
ATOM    106  HB  THR A   7      14.831 -20.867  -3.688  1.00 98.65           H  
ATOM    107  O   THR A   7      15.315 -18.623  -6.364  1.00 98.65           O  
ATOM    108  CG2 THR A   7      16.627 -21.993  -3.381  1.00 98.65           C  
ATOM    109 HG21 THR A   7      16.368 -22.146  -2.333  1.00 98.65           H  
ATOM    110 HG22 THR A   7      16.311 -22.873  -3.941  1.00 98.65           H  
ATOM    111 HG23 THR A   7      17.705 -21.874  -3.485  1.00 98.65           H  
ATOM    112  OG1 THR A   7      16.418 -19.648  -3.279  1.00 98.65           O  
ATOM    113  HG1 THR A   7      17.372 -19.718  -3.365  1.00 98.65           H  
ATOM    114  N   LEU A   8      13.911 -20.375  -6.388  1.00 98.76           N  
ATOM    115  H   LEU A   8      13.774 -21.336  -6.110  1.00 98.76           H  
ATOM    116  CA  LEU A   8      12.833 -19.738  -7.125  1.00 98.76           C  
ATOM    117  HA  LEU A   8      12.824 -18.666  -6.929  1.00 98.76           H  
ATOM    118  C   LEU A   8      11.532 -20.360  -6.649  1.00 98.76           C  
ATOM    119  CB  LEU A   8      13.059 -19.999  -8.625  1.00 98.76           C  
ATOM    120  HB2 LEU A   8      13.090 -21.078  -8.777  1.00 98.76           H  
ATOM    121  HB3 LEU A   8      14.031 -19.597  -8.911  1.00 98.76           H  
ATOM    122  O   LEU A   8      11.448 -21.582  -6.549  1.00 98.76           O  
ATOM    123  CG  LEU A   8      11.989 -19.448  -9.578  1.00 98.76           C  
ATOM    124  HG  LEU A   8      10.995 -19.776  -9.275  1.00 98.76           H  
ATOM    125  CD1 LEU A   8      12.038 -17.932  -9.652  1.00 98.76           C  
ATOM    126 HD11 LEU A   8      11.630 -17.506  -8.736  1.00 98.76           H  
ATOM    127 HD12 LEU A   8      13.067 -17.598  -9.790  1.00 98.76           H  
ATOM    128 HD13 LEU A   8      11.444 -17.593 -10.501  1.00 98.76           H  
ATOM    129  CD2 LEU A   8      12.267 -19.976 -10.982  1.00 98.76           C  
ATOM    130 HD21 LEU A   8      12.264 -21.066 -10.981  1.00 98.76           H  
ATOM    131 HD22 LEU A   8      13.246 -19.625 -11.311  1.00 98.76           H  
ATOM    132 HD23 LEU A   8      11.501 -19.620 -11.671  1.00 98.76           H  
ATOM    133  N   ALA A   9      10.512 -19.553  -6.408  1.00 98.97           N  
ATOM    134  H   ALA A   9      10.648 -18.556  -6.492  1.00 98.97           H  
ATOM    135  CA  ALA A   9       9.161 -20.037  -6.189  1.00 98.97           C  
ATOM    136  HA  ALA A   9       9.089 -21.067  -6.539  1.00 98.97           H  
ATOM    137  C   ALA A   9       8.189 -19.214  -7.026  1.00 98.97           C  
ATOM    138  CB  ALA A   9       8.833 -20.036  -4.693  1.00 98.97           C  
ATOM    139  HB1 ALA A   9       7.831 -20.437  -4.537  1.00 98.97           H  
ATOM    140  HB2 ALA A   9       8.878 -19.022  -4.296  1.00 98.97           H  
ATOM    141  HB3 ALA A   9       9.550 -20.661  -4.161  1.00 98.97           H  
ATOM    142  O   ALA A   9       8.398 -18.020  -7.241  1.00 98.97           O  
ATOM    143  N   VAL A  10       7.119 -19.859  -7.479  1.00 98.96           N  
ATOM    144  H   VAL A  10       7.027 -20.838  -7.248  1.00 98.96           H  
ATOM    145  CA  VAL A  10       6.008 -19.235  -8.196  1.00 98.96           C  
ATOM    146  HA  VAL A  10       6.086 -18.157  -8.055  1.00 98.96           H  
ATOM    147  C   VAL A  10       4.680 -19.680  -7.604  1.00 98.96           C  
ATOM    148  CB  VAL A  10       6.035 -19.515  -9.712  1.00 98.96           C  
ATOM    149  HB  VAL A  10       5.204 -18.979 -10.171  1.00 98.96           H  
ATOM    150  O   VAL A  10       4.558 -20.810  -7.124  1.00 98.96           O  
ATOM    151  CG1 VAL A  10       7.324 -19.012 -10.359  1.00 98.96           C  
ATOM    152 HG11 VAL A  10       8.192 -19.536  -9.958  1.00 98.96           H  
ATOM    153 HG12 VAL A  10       7.275 -19.180 -11.435  1.00 98.96           H  
ATOM    154 HG13 VAL A  10       7.431 -17.945 -10.166  1.00 98.96           H  
ATOM    155  CG2 VAL A  10       5.880 -20.999 -10.067  1.00 98.96           C  
ATOM    156 HG21 VAL A  10       6.696 -21.563  -9.616  1.00 98.96           H  
ATOM    157 HG22 VAL A  10       4.927 -21.381  -9.703  1.00 98.96           H  
ATOM    158 HG23 VAL A  10       5.912 -21.127 -11.149  1.00 98.96           H  
ATOM    159  N   HIS A  11       3.661 -18.830  -7.707  1.00 98.76           N  
ATOM    160  H   HIS A  11       3.839 -17.918  -8.102  1.00 98.76           H  
ATOM    161  CA  HIS A  11       2.275 -19.233  -7.491  1.00 98.76           C  
ATOM    162  HA  HIS A  11       2.254 -20.321  -7.443  1.00 98.76           H  
ATOM    163  C   HIS A  11       1.379 -18.841  -8.664  1.00 98.76           C  
ATOM    164  CB  HIS A  11       1.723 -18.728  -6.151  1.00 98.76           C  
ATOM    165  HB2 HIS A  11       2.401 -19.036  -5.355  1.00 98.76           H  
ATOM    166  HB3 HIS A  11       0.765 -19.212  -5.957  1.00 98.76           H  
ATOM    167  O   HIS A  11       1.595 -17.838  -9.341  1.00 98.76           O  
ATOM    168  CG  HIS A  11       1.510 -17.238  -6.076  1.00 98.76           C  
ATOM    169  CD2 HIS A  11       2.213 -16.378  -5.281  1.00 98.76           C  
ATOM    170  HD2 HIS A  11       2.998 -16.648  -4.591  1.00 98.76           H  
ATOM    171  ND1 HIS A  11       0.543 -16.488  -6.718  1.00 98.76           N  
ATOM    172  HD1 HIS A  11      -0.122 -16.779  -7.420  1.00 98.76           H  
ATOM    173  CE1 HIS A  11       0.691 -15.214  -6.329  1.00 98.76           C  
ATOM    174  HE1 HIS A  11       0.094 -14.378  -6.664  1.00 98.76           H  
ATOM    175  NE2 HIS A  11       1.686 -15.105  -5.453  1.00 98.76           N  
ATOM    176  N   GLY A  12       0.330 -19.635  -8.865  1.00 96.69           N  
ATOM    177  H   GLY A  12       0.267 -20.442  -8.261  1.00 96.69           H  
ATOM    178  CA  GLY A  12      -0.748 -19.421  -9.832  1.00 96.69           C  
ATOM    179  HA2 GLY A  12      -0.475 -18.614 -10.511  1.00 96.69           H  
ATOM    180  HA3 GLY A  12      -0.877 -20.330 -10.419  1.00 96.69           H  
ATOM    181  C   GLY A  12      -2.089 -19.067  -9.180  1.00 96.69           C  
ATOM    182  O   GLY A  12      -3.140 -19.212  -9.814  1.00 96.69           O  
ATOM    183  N   GLY A  13      -2.068 -18.687  -7.902  1.00 93.89           N  
ATOM    184  H   GLY A  13      -1.172 -18.665  -7.438  1.00 93.89           H  
ATOM    185  CA  GLY A  13      -3.228 -18.263  -7.123  1.00 93.89           C  
ATOM    186  HA2 GLY A  13      -4.068 -18.021  -7.774  1.00 93.89           H  
ATOM    187  HA3 GLY A  13      -2.945 -17.351  -6.598  1.00 93.89           H  
ATOM    188  C   GLY A  13      -3.696 -19.299  -6.098  1.00 93.89           C  
ATOM    189  O   GLY A  13      -3.607 -20.511  -6.334  1.00 93.89           O  
ATOM    190  N   ALA A  14      -4.199 -18.797  -4.971  1.00 92.27           N  
ATOM    191  H   ALA A  14      -4.188 -17.794  -4.855  1.00 92.27           H  
ATOM    192  CA  ALA A  14      -4.838 -19.568  -3.904  1.00 92.27           C  
ATOM    193  HA  ALA A  14      -4.305 -20.508  -3.765  1.00 92.27           H  
ATOM    194  C   ALA A  14      -6.305 -19.923  -4.228  1.00 92.27           C  
ATOM    195  CB  ALA A  14      -4.690 -18.764  -2.608  1.00 92.27           C  
ATOM    196  HB1 ALA A  14      -5.064 -17.750  -2.746  1.00 92.27           H  
ATOM    197  HB2 ALA A  14      -3.641 -18.730  -2.314  1.00 92.27           H  
ATOM    198  HB3 ALA A  14      -5.250 -19.237  -1.801  1.00 92.27           H  
ATOM    199  O   ALA A  14      -6.849 -19.492  -5.245  1.00 92.27           O  
ATOM    200  N   GLY A  15      -6.932 -20.750  -3.388  1.00 86.33           N  
ATOM    201  H   GLY A  15      -6.429 -21.076  -2.575  1.00 86.33           H  
ATOM    202  CA  GLY A  15      -8.338 -21.152  -3.531  1.00 86.33           C  
ATOM    203  HA2 GLY A  15      -8.616 -21.736  -2.653  1.00 86.33           H  
ATOM    204  HA3 GLY A  15      -8.957 -20.256  -3.545  1.00 86.33           H  
ATOM    205  C   GLY A  15      -8.691 -21.990  -4.777  1.00 86.33           C  
ATOM    206  O   GLY A  15      -9.752 -21.771  -5.362  1.00 86.33           O  
ATOM    207  N   PRO A  16      -7.853 -22.944  -5.237  1.00 80.67           N  
ATOM    208  CA  PRO A  16      -8.247 -23.870  -6.287  1.00 80.67           C  
ATOM    209  HA  PRO A  16      -8.505 -23.309  -7.186  1.00 80.67           H  
ATOM    210  C   PRO A  16      -9.463 -24.699  -5.845  1.00 80.67           C  
ATOM    211  CB  PRO A  16      -7.017 -24.740  -6.559  1.00 80.67           C  
ATOM    212  HB2 PRO A  16      -6.375 -24.251  -7.291  1.00 80.67           H  
ATOM    213  HB3 PRO A  16      -7.285 -25.744  -6.888  1.00 80.67           H  
ATOM    214  O   PRO A  16      -9.559 -25.168  -4.711  1.00 80.67           O  
ATOM    215  CG  PRO A  16      -6.318 -24.771  -5.204  1.00 80.67           C  
ATOM    216  HG2 PRO A  16      -6.759 -25.545  -4.576  1.00 80.67           H  
ATOM    217  HG3 PRO A  16      -5.241 -24.916  -5.291  1.00 80.67           H  
ATOM    218  CD  PRO A  16      -6.633 -23.408  -4.611  1.00 80.67           C  
ATOM    219  HD2 PRO A  16      -6.798 -23.511  -3.538  1.00 80.67           H  
ATOM    220  HD3 PRO A  16      -5.819 -22.716  -4.825  1.00 80.67           H  
ATOM    221  N   LEU A  17     -10.384 -24.912  -6.779  1.00 81.09           N  
ATOM    222  H   LEU A  17     -10.180 -24.597  -7.717  1.00 81.09           H  
ATOM    223  CA  LEU A  17     -11.575 -25.723  -6.589  1.00 81.09           C  
ATOM    224  HA  LEU A  17     -12.016 -25.486  -5.621  1.00 81.09           H  
ATOM    225  C   LEU A  17     -11.186 -27.201  -6.596  1.00 81.09           C  
ATOM    226  CB  LEU A  17     -12.599 -25.414  -7.696  1.00 81.09           C  
ATOM    227  HB2 LEU A  17     -13.475 -26.043  -7.537  1.00 81.09           H  
ATOM    228  HB3 LEU A  17     -12.163 -25.691  -8.656  1.00 81.09           H  
ATOM    229  O   LEU A  17     -10.674 -27.718  -7.592  1.00 81.09           O  
ATOM    230  CG  LEU A  17     -13.052 -23.944  -7.768  1.00 81.09           C  
ATOM    231  HG  LEU A  17     -12.187 -23.307  -7.951  1.00 81.09           H  
ATOM    232  CD1 LEU A  17     -14.014 -23.766  -8.946  1.00 81.09           C  
ATOM    233 HD11 LEU A  17     -14.910 -24.363  -8.777  1.00 81.09           H  
ATOM    234 HD12 LEU A  17     -13.528 -24.081  -9.869  1.00 81.09           H  
ATOM    235 HD13 LEU A  17     -14.302 -22.716  -9.010  1.00 81.09           H  
ATOM    236  CD2 LEU A  17     -13.746 -23.481  -6.489  1.00 81.09           C  
ATOM    237 HD21 LEU A  17     -14.588 -24.132  -6.252  1.00 81.09           H  
ATOM    238 HD22 LEU A  17     -13.041 -23.475  -5.658  1.00 81.09           H  
ATOM    239 HD23 LEU A  17     -14.113 -22.463  -6.614  1.00 81.09           H  
ATOM    240  N   ARG A  18     -11.460 -27.908  -5.499  1.00 81.95           N  
ATOM    241  H   ARG A  18     -11.884 -27.430  -4.716  1.00 81.95           H  
ATOM    242  CA  ARG A  18     -11.268 -29.362  -5.451  1.00 81.95           C  
ATOM    243  HA  ARG A  18     -10.221 -29.571  -5.673  1.00 81.95           H  
ATOM    244  C   ARG A  18     -12.100 -30.042  -6.540  1.00 81.95           C  
ATOM    245  CB  ARG A  18     -11.593 -29.914  -4.058  1.00 81.95           C  
ATOM    246  HB2 ARG A  18     -12.575 -29.567  -3.737  1.00 81.95           H  
ATOM    247  HB3 ARG A  18     -11.611 -31.003  -4.109  1.00 81.95           H  
ATOM    248  O   ARG A  18     -13.233 -29.656  -6.800  1.00 81.95           O  
ATOM    249  CG  ARG A  18     -10.524 -29.490  -3.044  1.00 81.95           C  
ATOM    250  HG2 ARG A  18      -9.543 -29.770  -3.427  1.00 81.95           H  
ATOM    251  HG3 ARG A  18     -10.550 -28.409  -2.906  1.00 81.95           H  
ATOM    252  CD  ARG A  18     -10.732 -30.179  -1.693  1.00 81.95           C  
ATOM    253  HD2 ARG A  18     -10.764 -31.258  -1.841  1.00 81.95           H  
ATOM    254  HD3 ARG A  18     -11.689 -29.857  -1.281  1.00 81.95           H  
ATOM    255  NE  ARG A  18      -9.617 -29.854  -0.783  1.00 81.95           N  
ATOM    256  HE  ARG A  18      -8.683 -29.952  -1.156  1.00 81.95           H  
ATOM    257  NH1 ARG A  18     -10.812 -29.187   1.070  1.00 81.95           N  
ATOM    258 HH11 ARG A  18     -11.680 -29.417   0.608  1.00 81.95           H  
ATOM    259 HH12 ARG A  18     -10.814 -28.783   1.996  1.00 81.95           H  
ATOM    260  NH2 ARG A  18      -8.587 -29.051   1.072  1.00 81.95           N  
ATOM    261 HH21 ARG A  18      -8.615 -28.669   2.007  1.00 81.95           H  
ATOM    262 HH22 ARG A  18      -7.719 -28.961   0.564  1.00 81.95           H  
ATOM    263  CZ  ARG A  18      -9.681 -29.375   0.446  1.00 81.95           C  
ATOM    264  N   GLY A  19     -11.515 -31.047  -7.186  1.00 82.22           N  
ATOM    265  H   GLY A  19     -10.566 -31.288  -6.936  1.00 82.22           H  
ATOM    266  CA  GLY A  19     -12.139 -31.777  -8.293  1.00 82.22           C  
ATOM    267  HA2 GLY A  19     -11.742 -32.792  -8.317  1.00 82.22           H  
ATOM    268  HA3 GLY A  19     -13.214 -31.843  -8.122  1.00 82.22           H  
ATOM    269  C   GLY A  19     -11.927 -31.159  -9.679  1.00 82.22           C  
ATOM    270  O   GLY A  19     -12.096 -31.867 -10.669  1.00 82.22           O  
ATOM    271  N   ARG A  20     -11.496 -29.891  -9.788  1.00 85.16           N  
ATOM    272  H   ARG A  20     -11.349 -29.347  -8.950  1.00 85.16           H  
ATOM    273  CA  ARG A  20     -11.009 -29.353 -11.068  1.00 85.16           C  
ATOM    274  HA  ARG A  20     -11.707 -29.665 -11.845  1.00 85.16           H  
ATOM    275  C   ARG A  20      -9.659 -29.987 -11.409  1.00 85.16           C  
ATOM    276  CB  ARG A  20     -10.981 -27.812 -11.048  1.00 85.16           C  
ATOM    277  HB2 ARG A  20     -10.448 -27.472 -10.161  1.00 85.16           H  
ATOM    278  HB3 ARG A  20     -12.008 -27.450 -10.988  1.00 85.16           H  
ATOM    279  O   ARG A  20      -8.798 -30.154 -10.548  1.00 85.16           O  
ATOM    280  CG  ARG A  20     -10.299 -27.205 -12.289  1.00 85.16           C  
ATOM    281  HG2 ARG A  20     -10.699 -27.662 -13.194  1.00 85.16           H  
ATOM    282  HG3 ARG A  20      -9.232 -27.420 -12.230  1.00 85.16           H  
ATOM    283  CD  ARG A  20     -10.476 -25.683 -12.383  1.00 85.16           C  
ATOM    284  HD2 ARG A  20     -11.502 -25.471 -12.684  1.00 85.16           H  
ATOM    285  HD3 ARG A  20     -10.300 -25.245 -11.401  1.00 85.16           H  
ATOM    286  NE  ARG A  20      -9.532 -25.093 -13.357  1.00 85.16           N  
ATOM    287  HE  ARG A  20      -8.846 -25.718 -13.757  1.00 85.16           H  
ATOM    288  NH1 ARG A  20     -10.199 -22.883 -13.288  1.00 85.16           N  
ATOM    289 HH11 ARG A  20     -10.891 -23.104 -12.587  1.00 85.16           H  
ATOM    290 HH12 ARG A  20     -10.122 -21.969 -13.712  1.00 85.16           H  
ATOM    291  NH2 ARG A  20      -8.537 -23.468 -14.612  1.00 85.16           N  
ATOM    292 HH21 ARG A  20      -7.696 -24.021 -14.700  1.00 85.16           H  
ATOM    293 HH22 ARG A  20      -8.479 -22.516 -14.943  1.00 85.16           H  
ATOM    294  CZ  ARG A  20      -9.433 -23.833 -13.751  1.00 85.16           C  
ATOM    295  N   ASP A  21      -9.480 -30.315 -12.684  1.00 90.35           N  
ATOM    296  H   ASP A  21     -10.235 -30.169 -13.339  1.00 90.35           H  
ATOM    297  CA  ASP A  21      -8.195 -30.754 -13.213  1.00 90.35           C  
ATOM    298  HA  ASP A  21      -7.745 -31.456 -12.511  1.00 90.35           H  
ATOM    299  C   ASP A  21      -7.254 -29.554 -13.380  1.00 90.35           C  
ATOM    300  CB  ASP A  21      -8.415 -31.493 -14.537  1.00 90.35           C  
ATOM    301  HB2 ASP A  21      -8.863 -30.811 -15.260  1.00 90.35           H  
ATOM    302  HB3 ASP A  21      -9.112 -32.315 -14.370  1.00 90.35           H  
ATOM    303  O   ASP A  21      -7.595 -28.584 -14.057  1.00 90.35           O  
ATOM    304  CG  ASP A  21      -7.124 -32.065 -15.122  1.00 90.35           C  
ATOM    305  OD1 ASP A  21      -6.069 -32.060 -14.452  1.00 90.35           O  
ATOM    306  OD2 ASP A  21      -7.171 -32.581 -16.257  1.00 90.35           O  
ATOM    307  N   TYR A  22      -6.078 -29.640 -12.757  1.00 92.82           N  
ATOM    308  H   TYR A  22      -5.889 -30.493 -12.251  1.00 92.82           H  
ATOM    309  CA  TYR A  22      -5.034 -28.615 -12.795  1.00 92.82           C  
ATOM    310  HA  TYR A  22      -5.397 -27.771 -13.381  1.00 92.82           H  
ATOM    311  C   TYR A  22      -3.749 -29.090 -13.482  1.00 92.82           C  
ATOM    312  CB  TYR A  22      -4.753 -28.109 -11.379  1.00 92.82           C  
ATOM    313  HB2 TYR A  22      -3.897 -27.436 -11.427  1.00 92.82           H  
ATOM    314  HB3 TYR A  22      -4.489 -28.949 -10.737  1.00 92.82           H  
ATOM    315  O   TYR A  22      -2.687 -28.489 -13.310  1.00 92.82           O  
ATOM    316  CG  TYR A  22      -5.887 -27.324 -10.768  1.00 92.82           C  
ATOM    317  CD1 TYR A  22      -6.096 -26.000 -11.189  1.00 92.82           C  
ATOM    318  HD1 TYR A  22      -5.459 -25.581 -11.953  1.00 92.82           H  
ATOM    319  CD2 TYR A  22      -6.736 -27.904  -9.808  1.00 92.82           C  
ATOM    320  HD2 TYR A  22      -6.596 -28.932  -9.507  1.00 92.82           H  
ATOM    321  CE1 TYR A  22      -7.154 -25.247 -10.662  1.00 92.82           C  
ATOM    322  HE1 TYR A  22      -7.324 -24.245 -11.028  1.00 92.82           H  
ATOM    323  CE2 TYR A  22      -7.797 -27.153  -9.274  1.00 92.82           C  
ATOM    324  HE2 TYR A  22      -8.468 -27.601  -8.557  1.00 92.82           H  
ATOM    325  OH  TYR A  22      -9.040 -25.083  -9.242  1.00 92.82           O  
ATOM    326  HH  TYR A  22      -9.010 -24.199  -9.617  1.00 92.82           H  
ATOM    327  CZ  TYR A  22      -8.008 -25.827  -9.707  1.00 92.82           C  
ATOM    328  N   ARG A  23      -3.791 -30.195 -14.238  1.00 95.52           N  
ATOM    329  H   ARG A  23      -4.667 -30.692 -14.319  1.00 95.52           H  
ATOM    330  CA  ARG A  23      -2.597 -30.739 -14.908  1.00 95.52           C  
ATOM    331  HA  ARG A  23      -1.848 -30.985 -14.154  1.00 95.52           H  
ATOM    332  C   ARG A  23      -1.927 -29.726 -15.836  1.00 95.52           C  
ATOM    333  CB  ARG A  23      -2.969 -32.011 -15.680  1.00 95.52           C  
ATOM    334  HB2 ARG A  23      -2.175 -32.242 -16.390  1.00 95.52           H  
ATOM    335  HB3 ARG A  23      -3.886 -31.834 -16.242  1.00 95.52           H  
ATOM    336  O   ARG A  23      -0.699 -29.690 -15.880  1.00 95.52           O  
ATOM    337  CG  ARG A  23      -3.133 -33.216 -14.742  1.00 95.52           C  
ATOM    338  HG2 ARG A  23      -2.174 -33.418 -14.264  1.00 95.52           H  
ATOM    339  HG3 ARG A  23      -3.855 -33.001 -13.954  1.00 95.52           H  
ATOM    340  CD  ARG A  23      -3.566 -34.474 -15.504  1.00 95.52           C  
ATOM    341  HD2 ARG A  23      -2.816 -34.692 -16.263  1.00 95.52           H  
ATOM    342  HD3 ARG A  23      -3.603 -35.304 -14.798  1.00 95.52           H  
ATOM    343  NE  ARG A  23      -4.889 -34.324 -16.138  1.00 95.52           N  
ATOM    344  HE  ARG A  23      -5.445 -33.527 -15.866  1.00 95.52           H  
ATOM    345  NH1 ARG A  23      -4.857 -36.234 -17.410  1.00 95.52           N  
ATOM    346 HH11 ARG A  23      -5.310 -36.834 -18.084  1.00 95.52           H  
ATOM    347 HH12 ARG A  23      -3.959 -36.464 -17.008  1.00 95.52           H  
ATOM    348  NH2 ARG A  23      -6.606 -34.863 -17.518  1.00 95.52           N  
ATOM    349 HH21 ARG A  23      -7.022 -34.002 -17.194  1.00 95.52           H  
ATOM    350 HH22 ARG A  23      -7.078 -35.446 -18.194  1.00 95.52           H  
ATOM    351  CZ  ARG A  23      -5.444 -35.137 -17.016  1.00 95.52           C  
ATOM    352  N   ALA A  24      -2.705 -28.895 -16.532  1.00 95.74           N  
ATOM    353  H   ALA A  24      -3.703 -28.935 -16.384  1.00 95.74           H  
ATOM    354  CA  ALA A  24      -2.173 -27.842 -17.397  1.00 95.74           C  
ATOM    355  HA  ALA A  24      -1.470 -28.283 -18.104  1.00 95.74           H  
ATOM    356  C   ALA A  24      -1.404 -26.786 -16.587  1.00 95.74           C  
ATOM    357  CB  ALA A  24      -3.330 -27.220 -18.188  1.00 95.74           C  
ATOM    358  HB1 ALA A  24      -3.816 -27.981 -18.798  1.00 95.74           H  
ATOM    359  HB2 ALA A  24      -4.061 -26.785 -17.506  1.00 95.74           H  
ATOM    360  HB3 ALA A  24      -2.946 -26.434 -18.839  1.00 95.74           H  
ATOM    361  O   ALA A  24      -0.264 -26.464 -16.914  1.00 95.74           O  
ATOM    362  N   GLU A  25      -1.987 -26.301 -15.489  1.00 95.71           N  
ATOM    363  H   GLU A  25      -2.948 -26.548 -15.303  1.00 95.71           H  
ATOM    364  CA  GLU A  25      -1.361 -25.340 -14.584  1.00 95.71           C  
ATOM    365  HA  GLU A  25      -1.049 -24.471 -15.163  1.00 95.71           H  
ATOM    366  C   GLU A  25      -0.103 -25.915 -13.921  1.00 95.71           C  
ATOM    367  CB  GLU A  25      -2.359 -24.875 -13.503  1.00 95.71           C  
ATOM    368  HB2 GLU A  25      -2.721 -25.726 -12.926  1.00 95.71           H  
ATOM    369  HB3 GLU A  25      -1.806 -24.237 -12.813  1.00 95.71           H  
ATOM    370  O   GLU A  25       0.902 -25.213 -13.838  1.00 95.71           O  
ATOM    371  CG  GLU A  25      -3.552 -24.048 -14.025  1.00 95.71           C  
ATOM    372  HG2 GLU A  25      -3.836 -23.353 -13.235  1.00 95.71           H  
ATOM    373  HG3 GLU A  25      -3.221 -23.452 -14.876  1.00 95.71           H  
ATOM    374  CD  GLU A  25      -4.798 -24.870 -14.415  1.00 95.71           C  
ATOM    375  OE1 GLU A  25      -5.930 -24.354 -14.229  1.00 95.71           O  
ATOM    376  OE2 GLU A  25      -4.631 -26.031 -14.845  1.00 95.71           O  
ATOM    377  N   VAL A  26      -0.125 -27.179 -13.482  1.00 97.88           N  
ATOM    378  H   VAL A  26      -0.996 -27.684 -13.563  1.00 97.88           H  
ATOM    379  CA  VAL A  26       1.033 -27.862 -12.876  1.00 97.88           C  
ATOM    380  HA  VAL A  26       1.416 -27.248 -12.060  1.00 97.88           H  
ATOM    381  C   VAL A  26       2.173 -28.019 -13.881  1.00 97.88           C  
ATOM    382  CB  VAL A  26       0.627 -29.234 -12.295  1.00 97.88           C  
ATOM    383  HB  VAL A  26       0.066 -29.792 -13.045  1.00 97.88           H  
ATOM    384  O   VAL A  26       3.318 -27.700 -13.559  1.00 97.88           O  
ATOM    385  CG1 VAL A  26       1.829 -30.085 -11.864  1.00 97.88           C  
ATOM    386 HG11 VAL A  26       1.483 -31.003 -11.389  1.00 97.88           H  
ATOM    387 HG12 VAL A  26       2.441 -29.529 -11.153  1.00 97.88           H  
ATOM    388 HG13 VAL A  26       2.433 -30.362 -12.728  1.00 97.88           H  
ATOM    389  CG2 VAL A  26      -0.255 -29.046 -11.056  1.00 97.88           C  
ATOM    390 HG21 VAL A  26      -0.563 -30.016 -10.667  1.00 97.88           H  
ATOM    391 HG22 VAL A  26       0.299 -28.509 -10.285  1.00 97.88           H  
ATOM    392 HG23 VAL A  26      -1.149 -28.476 -11.309  1.00 97.88           H  
ATOM    393  N   ALA A  27       1.874 -28.482 -15.098  1.00 98.44           N  
ATOM    394  H   ALA A  27       0.917 -28.723 -15.313  1.00 98.44           H  
ATOM    395  CA  ALA A  27       2.873 -28.632 -16.152  1.00 98.44           C  
ATOM    396  HA  ALA A  27       3.690 -29.251 -15.781  1.00 98.44           H  
ATOM    397  C   ALA A  27       3.471 -27.277 -16.555  1.00 98.44           C  
ATOM    398  CB  ALA A  27       2.227 -29.344 -17.345  1.00 98.44           C  
ATOM    399  HB1 ALA A  27       1.872 -30.329 -17.041  1.00 98.44           H  
ATOM    400  HB2 ALA A  27       2.961 -29.460 -18.142  1.00 98.44           H  
ATOM    401  HB3 ALA A  27       1.385 -28.760 -17.719  1.00 98.44           H  
ATOM    402  O   ALA A  27       4.689 -27.148 -16.662  1.00 98.44           O  
ATOM    403  N   HIS A  28       2.629 -26.251 -16.701  1.00 98.57           N  
ATOM    404  H   HIS A  28       1.635 -26.417 -16.625  1.00 98.57           H  
ATOM    405  CA  HIS A  28       3.077 -24.900 -17.019  1.00 98.57           C  
ATOM    406  HA  HIS A  28       3.686 -24.940 -17.923  1.00 98.57           H  
ATOM    407  C   HIS A  28       3.959 -24.312 -15.908  1.00 98.57           C  
ATOM    408  CB  HIS A  28       1.856 -24.023 -17.304  1.00 98.57           C  
ATOM    409  HB2 HIS A  28       1.213 -23.992 -16.424  1.00 98.57           H  
ATOM    410  HB3 HIS A  28       1.287 -24.457 -18.126  1.00 98.57           H  
ATOM    411  O   HIS A  28       5.051 -23.827 -16.193  1.00 98.57           O  
ATOM    412  CG  HIS A  28       2.241 -22.619 -17.679  1.00 98.57           C  
ATOM    413  CD2 HIS A  28       2.739 -22.202 -18.882  1.00 98.57           C  
ATOM    414  HD2 HIS A  28       2.914 -22.822 -19.749  1.00 98.57           H  
ATOM    415  ND1 HIS A  28       2.208 -21.523 -16.851  1.00 98.57           N  
ATOM    416  HD1 HIS A  28       1.867 -21.512 -15.901  1.00 98.57           H  
ATOM    417  CE1 HIS A  28       2.683 -20.471 -17.537  1.00 98.57           C  
ATOM    418  HE1 HIS A  28       2.790 -19.466 -17.156  1.00 98.57           H  
ATOM    419  NE2 HIS A  28       3.000 -20.834 -18.786  1.00 98.57           N  
ATOM    420  N   MET A  29       3.547 -24.417 -14.636  1.00 98.73           N  
ATOM    421  H   MET A  29       2.647 -24.837 -14.450  1.00 98.73           H  
ATOM    422  CA  MET A  29       4.349 -23.935 -13.503  1.00 98.73           C  
ATOM    423  HA  MET A  29       4.531 -22.869 -13.638  1.00 98.73           H  
ATOM    424  C   MET A  29       5.706 -24.645 -13.406  1.00 98.73           C  
ATOM    425  CB  MET A  29       3.608 -24.087 -12.174  1.00 98.73           C  
ATOM    426  HB2 MET A  29       3.206 -25.097 -12.090  1.00 98.73           H  
ATOM    427  HB3 MET A  29       4.325 -23.923 -11.369  1.00 98.73           H  
ATOM    428  O   MET A  29       6.714 -24.010 -13.106  1.00 98.73           O  
ATOM    429  CG  MET A  29       2.505 -23.047 -11.988  1.00 98.73           C  
ATOM    430  HG2 MET A  29       2.918 -22.057 -12.184  1.00 98.73           H  
ATOM    431  HG3 MET A  29       1.719 -23.242 -12.718  1.00 98.73           H  
ATOM    432  SD  MET A  29       1.748 -23.020 -10.340  1.00 98.73           S  
ATOM    433  CE  MET A  29       1.150 -24.731 -10.230  1.00 98.73           C  
ATOM    434  HE1 MET A  29       1.996 -25.413 -10.152  1.00 98.73           H  
ATOM    435  HE2 MET A  29       0.528 -24.854  -9.343  1.00 98.73           H  
ATOM    436  HE3 MET A  29       0.563 -24.977 -11.115  1.00 98.73           H  
ATOM    437  N   ARG A  30       5.759 -25.951 -13.693  1.00 98.75           N  
ATOM    438  H   ARG A  30       4.900 -26.434 -13.915  1.00 98.75           H  
ATOM    439  CA  ARG A  30       7.031 -26.680 -13.768  1.00 98.75           C  
ATOM    440  HA  ARG A  30       7.572 -26.533 -12.833  1.00 98.75           H  
ATOM    441  C   ARG A  30       7.935 -26.114 -14.865  1.00 98.75           C  
ATOM    442  CB  ARG A  30       6.749 -28.175 -13.950  1.00 98.75           C  
ATOM    443  HB2 ARG A  30       6.194 -28.339 -14.874  1.00 98.75           H  
ATOM    444  HB3 ARG A  30       6.134 -28.509 -13.114  1.00 98.75           H  
ATOM    445  O   ARG A  30       9.090 -25.819 -14.580  1.00 98.75           O  
ATOM    446  CG  ARG A  30       8.049 -28.993 -13.999  1.00 98.75           C  
ATOM    447  HG2 ARG A  30       8.605 -28.725 -14.897  1.00 98.75           H  
ATOM    448  HG3 ARG A  30       8.665 -28.759 -13.130  1.00 98.75           H  
ATOM    449  CD  ARG A  30       7.772 -30.500 -14.044  1.00 98.75           C  
ATOM    450  HD2 ARG A  30       7.178 -30.714 -14.932  1.00 98.75           H  
ATOM    451  HD3 ARG A  30       8.721 -31.024 -14.156  1.00 98.75           H  
ATOM    452  NE  ARG A  30       7.051 -30.975 -12.839  1.00 98.75           N  
ATOM    453  HE  ARG A  30       6.055 -31.108 -12.940  1.00 98.75           H  
ATOM    454  NH1 ARG A  30       8.852 -31.054 -11.417  1.00 98.75           N  
ATOM    455 HH11 ARG A  30       9.442 -30.767 -12.185  1.00 98.75           H  
ATOM    456 HH12 ARG A  30       9.245 -31.142 -10.492  1.00 98.75           H  
ATOM    457  NH2 ARG A  30       6.824 -31.567 -10.648  1.00 98.75           N  
ATOM    458 HH21 ARG A  30       7.269 -31.810  -9.774  1.00 98.75           H  
ATOM    459 HH22 ARG A  30       5.823 -31.649 -10.758  1.00 98.75           H  
ATOM    460  CZ  ARG A  30       7.576 -31.196 -11.647  1.00 98.75           C  
ATOM    461  N   GLY A  31       7.401 -25.898 -16.068  1.00 98.85           N  
ATOM    462  H   GLY A  31       6.440 -26.168 -16.223  1.00 98.85           H  
ATOM    463  CA  GLY A  31       8.165 -25.365 -17.200  1.00 98.85           C  
ATOM    464  HA2 GLY A  31       9.008 -26.024 -17.407  1.00 98.85           H  
ATOM    465  HA3 GLY A  31       7.521 -25.344 -18.080  1.00 98.85           H  
ATOM    466  C   GLY A  31       8.705 -23.946 -16.975  1.00 98.85           C  
ATOM    467  O   GLY A  31       9.856 -23.663 -17.315  1.00 98.85           O  
ATOM    468  N   VAL A  32       7.928 -23.056 -16.343  1.00 98.83           N  
ATOM    469  H   VAL A  32       6.971 -23.302 -16.130  1.00 98.83           H  
ATOM    470  CA  VAL A  32       8.424 -21.703 -16.011  1.00 98.83           C  
ATOM    471  HA  VAL A  32       8.903 -21.303 -16.904  1.00 98.83           H  
ATOM    472  C   VAL A  32       9.509 -21.745 -14.930  1.00 98.83           C  
ATOM    473  CB  VAL A  32       7.313 -20.700 -15.639  1.00 98.83           C  
ATOM    474  HB  VAL A  32       7.780 -19.726 -15.491  1.00 98.83           H  
ATOM    475  O   VAL A  32      10.466 -20.979 -15.009  1.00 98.83           O  
ATOM    476  CG1 VAL A  32       6.278 -20.546 -16.759  1.00 98.83           C  
ATOM    477 HG11 VAL A  32       5.711 -21.466 -16.899  1.00 98.83           H  
ATOM    478 HG12 VAL A  32       6.786 -20.306 -17.693  1.00 98.83           H  
ATOM    479 HG13 VAL A  32       5.591 -19.735 -16.519  1.00 98.83           H  
ATOM    480  CG2 VAL A  32       6.571 -21.066 -14.358  1.00 98.83           C  
ATOM    481 HG21 VAL A  32       7.252 -21.085 -13.507  1.00 98.83           H  
ATOM    482 HG22 VAL A  32       5.789 -20.333 -14.161  1.00 98.83           H  
ATOM    483 HG23 VAL A  32       6.130 -22.051 -14.513  1.00 98.83           H  
ATOM    484  N   VAL A  33       9.425 -22.673 -13.966  1.00 98.89           N  
ATOM    485  H   VAL A  33       8.613 -23.273 -13.942  1.00 98.89           H  
ATOM    486  CA  VAL A  33      10.473 -22.869 -12.948  1.00 98.89           C  
ATOM    487  HA  VAL A  33      10.755 -21.890 -12.560  1.00 98.89           H  
ATOM    488  C   VAL A  33      11.742 -23.471 -13.555  1.00 98.89           C  
ATOM    489  CB  VAL A  33       9.958 -23.712 -11.765  1.00 98.89           C  
ATOM    490  HB  VAL A  33       9.469 -24.611 -12.140  1.00 98.89           H  
ATOM    491  O   VAL A  33      12.836 -23.043 -13.201  1.00 98.89           O  
ATOM    492  CG1 VAL A  33      11.068 -24.137 -10.796  1.00 98.89           C  
ATOM    493 HG11 VAL A  33      10.630 -24.674  -9.955  1.00 98.89           H  
ATOM    494 HG12 VAL A  33      11.597 -23.260 -10.423  1.00 98.89           H  
ATOM    495 HG13 VAL A  33      11.776 -24.803 -11.290  1.00 98.89           H  
ATOM    496  CG2 VAL A  33       8.953 -22.904 -10.935  1.00 98.89           C  
ATOM    497 HG21 VAL A  33       9.436 -22.022 -10.514  1.00 98.89           H  
ATOM    498 HG22 VAL A  33       8.121 -22.578 -11.560  1.00 98.89           H  
ATOM    499 HG23 VAL A  33       8.564 -23.517 -10.122  1.00 98.89           H  
ATOM    500  N   GLU A  34      11.628 -24.415 -14.490  1.00 98.72           N  
ATOM    501  H   GLU A  34      10.708 -24.767 -14.712  1.00 98.72           H  
ATOM    502  CA  GLU A  34      12.773 -24.961 -15.237  1.00 98.72           C  
ATOM    503  HA  GLU A  34      13.513 -25.350 -14.538  1.00 98.72           H  
ATOM    504  C   GLU A  34      13.471 -23.873 -16.062  1.00 98.72           C  
ATOM    505  CB  GLU A  34      12.298 -26.107 -16.145  1.00 98.72           C  
ATOM    506  HB2 GLU A  34      13.083 -26.348 -16.863  1.00 98.72           H  
ATOM    507  HB3 GLU A  34      11.414 -25.778 -16.691  1.00 98.72           H  
ATOM    508  O   GLU A  34      14.689 -23.726 -15.989  1.00 98.72           O  
ATOM    509  CG  GLU A  34      11.982 -27.373 -15.332  1.00 98.72           C  
ATOM    510  HG2 GLU A  34      11.387 -27.104 -14.458  1.00 98.72           H  
ATOM    511  HG3 GLU A  34      12.925 -27.785 -14.972  1.00 98.72           H  
ATOM    512  CD  GLU A  34      11.222 -28.462 -16.103  1.00 98.72           C  
ATOM    513  OE1 GLU A  34      11.071 -29.558 -15.509  1.00 98.72           O  
ATOM    514  OE2 GLU A  34      10.766 -28.208 -17.238  1.00 98.72           O  
ATOM    515  N   THR A  35      12.697 -23.035 -16.754  1.00 98.80           N  
ATOM    516  H   THR A  35      11.705 -23.225 -16.790  1.00 98.80           H  
ATOM    517  CA  THR A  35      13.229 -21.873 -17.482  1.00 98.80           C  
ATOM    518  HA  THR A  35      13.972 -22.220 -18.200  1.00 98.80           H  
ATOM    519  C   THR A  35      13.918 -20.891 -16.531  1.00 98.80           C  
ATOM    520  CB  THR A  35      12.104 -21.161 -18.247  1.00 98.80           C  
ATOM    521  HB  THR A  35      11.353 -20.798 -17.545  1.00 98.80           H  
ATOM    522  O   THR A  35      15.013 -20.403 -16.815  1.00 98.80           O  
ATOM    523  CG2 THR A  35      12.613 -19.981 -19.078  1.00 98.80           C  
ATOM    524 HG21 THR A  35      13.405 -20.319 -19.747  1.00 98.80           H  
ATOM    525 HG22 THR A  35      11.790 -19.581 -19.670  1.00 98.80           H  
ATOM    526 HG23 THR A  35      12.992 -19.194 -18.426  1.00 98.80           H  
ATOM    527  OG1 THR A  35      11.490 -22.056 -19.143  1.00 98.80           O  
ATOM    528  HG1 THR A  35      10.957 -22.670 -18.634  1.00 98.80           H  
ATOM    529  N   GLY A  36      13.307 -20.610 -15.376  1.00 98.80           N  
ATOM    530  H   GLY A  36      12.391 -21.001 -15.206  1.00 98.80           H  
ATOM    531  CA  GLY A  36      13.889 -19.755 -14.344  1.00 98.80           C  
ATOM    532  HA2 GLY A  36      13.164 -19.647 -13.537  1.00 98.80           H  
ATOM    533  HA3 GLY A  36      14.090 -18.769 -14.762  1.00 98.80           H  
ATOM    534  C   GLY A  36      15.192 -20.319 -13.770  1.00 98.80           C  
ATOM    535  O   GLY A  36      16.169 -19.580 -13.660  1.00 98.80           O  
ATOM    536  N   ARG A  37      15.254 -21.630 -13.492  1.00 98.23           N  
ATOM    537  H   ARG A  37      14.409 -22.170 -13.611  1.00 98.23           H  
ATOM    538  CA  ARG A  37      16.478 -22.344 -13.083  1.00 98.23           C  
ATOM    539  HA  ARG A  37      16.824 -21.954 -12.125  1.00 98.23           H  
ATOM    540  C   ARG A  37      17.599 -22.113 -14.087  1.00 98.23           C  
ATOM    541  CB  ARG A  37      16.193 -23.855 -12.960  1.00 98.23           C  
ATOM    542  HB2 ARG A  37      15.412 -24.029 -12.220  1.00 98.23           H  
ATOM    543  HB3 ARG A  37      15.804 -24.206 -13.915  1.00 98.23           H  
ATOM    544  O   ARG A  37      18.702 -21.755 -13.686  1.00 98.23           O  
ATOM    545  CG  ARG A  37      17.440 -24.692 -12.595  1.00 98.23           C  
ATOM    546  HG2 ARG A  37      18.327 -24.331 -13.116  1.00 98.23           H  
ATOM    547  HG3 ARG A  37      17.626 -24.611 -11.524  1.00 98.23           H  
ATOM    548  CD  ARG A  37      17.275 -26.169 -12.970  1.00 98.23           C  
ATOM    549  HD2 ARG A  37      16.394 -26.558 -12.459  1.00 98.23           H  
ATOM    550  HD3 ARG A  37      18.149 -26.716 -12.617  1.00 98.23           H  
ATOM    551  NE  ARG A  37      17.156 -26.350 -14.433  1.00 98.23           N  
ATOM    552  HE  ARG A  37      17.570 -25.657 -15.041  1.00 98.23           H  
ATOM    553  NH1 ARG A  37      15.862 -28.244 -14.482  1.00 98.23           N  
ATOM    554 HH11 ARG A  37      15.279 -28.871 -15.018  1.00 98.23           H  
ATOM    555 HH12 ARG A  37      15.939 -28.311 -13.477  1.00 98.23           H  
ATOM    556  NH2 ARG A  37      16.362 -27.173 -16.380  1.00 98.23           N  
ATOM    557 HH21 ARG A  37      15.752 -27.755 -16.935  1.00 98.23           H  
ATOM    558 HH22 ARG A  37      16.794 -26.373 -16.821  1.00 98.23           H  
ATOM    559  CZ  ARG A  37      16.465 -27.258 -15.089  1.00 98.23           C  
ATOM    560  N   ASP A  38      17.320 -22.308 -15.371  1.00 98.38           N  
ATOM    561  H   ASP A  38      16.404 -22.654 -15.619  1.00 98.38           H  
ATOM    562  CA  ASP A  38      18.339 -22.214 -16.416  1.00 98.38           C  
ATOM    563  HA  ASP A  38      19.187 -22.839 -16.135  1.00 98.38           H  
ATOM    564  C   ASP A  38      18.870 -20.781 -16.549  1.00 98.38           C  
ATOM    565  CB  ASP A  38      17.772 -22.758 -17.737  1.00 98.38           C  
ATOM    566  HB2 ASP A  38      16.871 -22.203 -18.001  1.00 98.38           H  
ATOM    567  HB3 ASP A  38      18.510 -22.604 -18.524  1.00 98.38           H  
ATOM    568  O   ASP A  38      20.077 -20.576 -16.681  1.00 98.38           O  
ATOM    569  CG  ASP A  38      17.447 -24.258 -17.665  1.00 98.38           C  
ATOM    570  OD1 ASP A  38      17.920 -24.944 -16.725  1.00 98.38           O  
ATOM    571  OD2 ASP A  38      16.720 -24.764 -18.542  1.00 98.38           O  
ATOM    572  N   ARG A  39      17.999 -19.772 -16.405  1.00 98.53           N  
ATOM    573  H   ARG A  39      17.024 -20.012 -16.296  1.00 98.53           H  
ATOM    574  CA  ARG A  39      18.410 -18.359 -16.370  1.00 98.53           C  
ATOM    575  HA  ARG A  39      19.054 -18.163 -17.227  1.00 98.53           H  
ATOM    576  C   ARG A  39      19.255 -18.029 -15.139  1.00 98.53           C  
ATOM    577  CB  ARG A  39      17.183 -17.444 -16.445  1.00 98.53           C  
ATOM    578  HB2 ARG A  39      17.509 -16.419 -16.268  1.00 98.53           H  
ATOM    579  HB3 ARG A  39      16.476 -17.723 -15.665  1.00 98.53           H  
ATOM    580  O   ARG A  39      20.287 -17.378 -15.286  1.00 98.53           O  
ATOM    581  CG  ARG A  39      16.486 -17.506 -17.811  1.00 98.53           C  
ATOM    582  HG2 ARG A  39      16.117 -18.515 -17.991  1.00 98.53           H  
ATOM    583  HG3 ARG A  39      17.196 -17.261 -18.601  1.00 98.53           H  
ATOM    584  CD  ARG A  39      15.304 -16.531 -17.863  1.00 98.53           C  
ATOM    585  HD2 ARG A  39      14.728 -16.619 -16.942  1.00 98.53           H  
ATOM    586  HD3 ARG A  39      14.649 -16.830 -18.680  1.00 98.53           H  
ATOM    587  NE  ARG A  39      15.758 -15.132 -18.035  1.00 98.53           N  
ATOM    588  HE  ARG A  39      16.163 -14.688 -17.223  1.00 98.53           H  
ATOM    589  NH1 ARG A  39      15.106 -14.831 -20.222  1.00 98.53           N  
ATOM    590 HH11 ARG A  39      14.958 -14.208 -21.003  1.00 98.53           H  
ATOM    591 HH12 ARG A  39      14.713 -15.761 -20.226  1.00 98.53           H  
ATOM    592  NH2 ARG A  39      16.115 -13.168 -19.132  1.00 98.53           N  
ATOM    593 HH21 ARG A  39      15.956 -12.569 -19.930  1.00 98.53           H  
ATOM    594 HH22 ARG A  39      16.443 -12.741 -18.277  1.00 98.53           H  
ATOM    595  CZ  ARG A  39      15.661 -14.390 -19.126  1.00 98.53           C  
ATOM    596  N   LEU A  40      18.858 -18.487 -13.950  1.00 98.04           N  
ATOM    597  H   LEU A  40      17.994 -19.008 -13.902  1.00 98.04           H  
ATOM    598  CA  LEU A  40      19.640 -18.302 -12.720  1.00 98.04           C  
ATOM    599  HA  LEU A  40      19.826 -17.238 -12.571  1.00 98.04           H  
ATOM    600  C   LEU A  40      21.016 -18.976 -12.833  1.00 98.04           C  
ATOM    601  CB  LEU A  40      18.868 -18.862 -11.506  1.00 98.04           C  
ATOM    602  HB2 LEU A  40      18.569 -19.887 -11.728  1.00 98.04           H  
ATOM    603  HB3 LEU A  40      19.549 -18.895 -10.656  1.00 98.04           H  
ATOM    604  O   LEU A  40      22.029 -18.376 -12.480  1.00 98.04           O  
ATOM    605  CG  LEU A  40      17.626 -18.070 -11.066  1.00 98.04           C  
ATOM    606  HG  LEU A  40      16.946 -17.969 -11.911  1.00 98.04           H  
ATOM    607  CD1 LEU A  40      16.888 -18.822  -9.957  1.00 98.04           C  
ATOM    608 HD11 LEU A  40      17.524 -18.923  -9.078  1.00 98.04           H  
ATOM    609 HD12 LEU A  40      16.592 -19.809 -10.313  1.00 98.04           H  
ATOM    610 HD13 LEU A  40      15.993 -18.269  -9.675  1.00 98.04           H  
ATOM    611  CD2 LEU A  40      17.975 -16.681 -10.527  1.00 98.04           C  
ATOM    612 HD21 LEU A  40      17.063 -16.156 -10.244  1.00 98.04           H  
ATOM    613 HD22 LEU A  40      18.611 -16.783  -9.648  1.00 98.04           H  
ATOM    614 HD23 LEU A  40      18.494 -16.086 -11.279  1.00 98.04           H  
ATOM    615  N   ALA A  41      21.074 -20.198 -13.373  1.00 96.66           N  
ATOM    616  H   ALA A  41      20.207 -20.651 -13.626  1.00 96.66           H  
ATOM    617  CA  ALA A  41      22.319 -20.937 -13.584  1.00 96.66           C  
ATOM    618  HA  ALA A  41      22.863 -20.981 -12.640  1.00 96.66           H  
ATOM    619  C   ALA A  41      23.242 -20.253 -14.606  1.00 96.66           C  
ATOM    620  CB  ALA A  41      21.968 -22.367 -14.009  1.00 96.66           C  
ATOM    621  HB1 ALA A  41      21.352 -22.839 -13.244  1.00 96.66           H  
ATOM    622  HB2 ALA A  41      22.883 -22.945 -14.138  1.00 96.66           H  
ATOM    623  HB3 ALA A  41      21.420 -22.352 -14.951  1.00 96.66           H  
ATOM    624  O   ALA A  41      24.463 -20.286 -14.449  1.00 96.66           O  
ATOM    625  N   ALA A  42      22.666 -19.585 -15.608  1.00 97.76           N  
ATOM    626  H   ALA A  42      21.667 -19.676 -15.731  1.00 97.76           H  
ATOM    627  CA  ALA A  42      23.386 -18.746 -16.564  1.00 97.76           C  
ATOM    628  HA  ALA A  42      24.299 -19.267 -16.852  1.00 97.76           H  
ATOM    629  C   ALA A  42      23.822 -17.379 -15.992  1.00 97.76           C  
ATOM    630  CB  ALA A  42      22.516 -18.597 -17.818  1.00 97.76           C  
ATOM    631  HB1 ALA A  42      21.602 -18.056 -17.575  1.00 97.76           H  
ATOM    632  HB2 ALA A  42      23.064 -18.045 -18.582  1.00 97.76           H  
ATOM    633  HB3 ALA A  42      22.257 -19.581 -18.209  1.00 97.76           H  
ATOM    634  O   ALA A  42      24.465 -16.603 -16.697  1.00 97.76           O  
ATOM    635  N   GLY A  43      23.504 -17.077 -14.729  1.00 97.46           N  
ATOM    636  H   GLY A  43      22.966 -17.745 -14.196  1.00 97.46           H  
ATOM    637  CA  GLY A  43      23.927 -15.856 -14.041  1.00 97.46           C  
ATOM    638  HA2 GLY A  43      24.034 -16.085 -12.980  1.00 97.46           H  
ATOM    639  HA3 GLY A  43      24.896 -15.535 -14.421  1.00 97.46           H  
ATOM    640  C   GLY A  43      22.958 -14.678 -14.154  1.00 97.46           C  
ATOM    641  O   GLY A  43      23.353 -13.553 -13.852  1.00 97.46           O  
ATOM    642  N   ALA A  44      21.709 -14.898 -14.577  1.00 98.49           N  
ATOM    643  H   ALA A  44      21.421 -15.842 -14.792  1.00 98.49           H  
ATOM    644  CA  ALA A  44      20.688 -13.853 -14.530  1.00 98.49           C  
ATOM    645  HA  ALA A  44      21.072 -12.983 -15.062  1.00 98.49           H  
ATOM    646  C   ALA A  44      20.396 -13.433 -13.080  1.00 98.49           C  
ATOM    647  CB  ALA A  44      19.417 -14.328 -15.240  1.00 98.49           C  
ATOM    648  HB1 ALA A  44      19.657 -14.658 -16.251  1.00 98.49           H  
ATOM    649  HB2 ALA A  44      18.978 -15.153 -14.678  1.00 98.49           H  
ATOM    650  HB3 ALA A  44      18.698 -13.510 -15.284  1.00 98.49           H  
ATOM    651  O   ALA A  44      20.388 -14.271 -12.174  1.00 98.49           O  
ATOM    652  N   SER A  45      20.122 -12.143 -12.874  1.00 98.71           N  
ATOM    653  H   SER A  45      20.091 -11.502 -13.654  1.00 98.71           H  
ATOM    654  CA  SER A  45      19.745 -11.632 -11.556  1.00 98.71           C  
ATOM    655  HA  SER A  45      20.460 -12.016 -10.829  1.00 98.71           H  
ATOM    656  C   SER A  45      18.355 -12.114 -11.144  1.00 98.71           C  
ATOM    657  CB  SER A  45      19.812 -10.103 -11.503  1.00 98.71           C  
ATOM    658  HB2 SER A  45      19.688  -9.778 -10.470  1.00 98.71           H  
ATOM    659  HB3 SER A  45      20.788  -9.772 -11.856  1.00 98.71           H  
ATOM    660  O   SER A  45      17.510 -12.438 -11.988  1.00 98.71           O  
ATOM    661  OG  SER A  45      18.791  -9.525 -12.297  1.00 98.71           O  
ATOM    662  HG  SER A  45      18.896  -8.571 -12.283  1.00 98.71           H  
ATOM    663  N   ALA A  46      18.092 -12.099  -9.838  1.00 98.89           N  
ATOM    664  H   ALA A  46      18.845 -11.884  -9.200  1.00 98.89           H  
ATOM    665  CA  ALA A  46      16.787 -12.451  -9.290  1.00 98.89           C  
ATOM    666  HA  ALA A  46      16.570 -13.492  -9.532  1.00 98.89           H  
ATOM    667  C   ALA A  46      15.681 -11.583  -9.906  1.00 98.89           C  
ATOM    668  CB  ALA A  46      16.840 -12.300  -7.768  1.00 98.89           C  
ATOM    669  HB1 ALA A  46      17.121 -11.284  -7.492  1.00 98.89           H  
ATOM    670  HB2 ALA A  46      15.862 -12.523  -7.341  1.00 98.89           H  
ATOM    671  HB3 ALA A  46      17.570 -12.996  -7.353  1.00 98.89           H  
ATOM    672  O   ALA A  46      14.637 -12.099 -10.298  1.00 98.89           O  
ATOM    673  N   LEU A  47      15.945 -10.283 -10.070  1.00 98.96           N  
ATOM    674  H   LEU A  47      16.826  -9.935  -9.718  1.00 98.96           H  
ATOM    675  CA  LEU A  47      15.015  -9.327 -10.664  1.00 98.96           C  
ATOM    676  HA  LEU A  47      14.094  -9.346 -10.082  1.00 98.96           H  
ATOM    677  C   LEU A  47      14.649  -9.685 -12.114  1.00 98.96           C  
ATOM    678  CB  LEU A  47      15.651  -7.932 -10.563  1.00 98.96           C  
ATOM    679  HB2 LEU A  47      15.940  -7.744  -9.529  1.00 98.96           H  
ATOM    680  HB3 LEU A  47      16.557  -7.925 -11.168  1.00 98.96           H  
ATOM    681  O   LEU A  47      13.467  -9.712 -12.454  1.00 98.96           O  
ATOM    682  CG  LEU A  47      14.732  -6.791 -11.029  1.00 98.96           C  
ATOM    683  HG  LEU A  47      14.362  -6.997 -12.033  1.00 98.96           H  
ATOM    684  CD1 LEU A  47      13.543  -6.620 -10.080  1.00 98.96           C  
ATOM    685 HD11 LEU A  47      12.972  -5.730 -10.345  1.00 98.96           H  
ATOM    686 HD12 LEU A  47      13.896  -6.517  -9.054  1.00 98.96           H  
ATOM    687 HD13 LEU A  47      12.889  -7.490 -10.142  1.00 98.96           H  
ATOM    688  CD2 LEU A  47      15.551  -5.502 -11.085  1.00 98.96           C  
ATOM    689 HD21 LEU A  47      16.455  -5.665 -11.671  1.00 98.96           H  
ATOM    690 HD22 LEU A  47      15.832  -5.192 -10.078  1.00 98.96           H  
ATOM    691 HD23 LEU A  47      14.982  -4.716 -11.579  1.00 98.96           H  
ATOM    692  N   GLU A  48      15.636 -10.012 -12.958  1.00 98.91           N  
ATOM    693  H   GLU A  48      16.588 -10.016 -12.621  1.00 98.91           H  
ATOM    694  CA  GLU A  48      15.374 -10.433 -14.342  1.00 98.91           C  
ATOM    695  HA  GLU A  48      14.795  -9.665 -14.855  1.00 98.91           H  
ATOM    696  C   GLU A  48      14.547 -11.716 -14.392  1.00 98.91           C  
ATOM    697  CB  GLU A  48      16.684 -10.699 -15.109  1.00 98.91           C  
ATOM    698  HB2 GLU A  48      17.325 -11.355 -14.521  1.00 98.91           H  
ATOM    699  HB3 GLU A  48      16.441 -11.228 -16.030  1.00 98.91           H  
ATOM    700  O   GLU A  48      13.611 -11.833 -15.184  1.00 98.91           O  
ATOM    701  CG  GLU A  48      17.475  -9.450 -15.493  1.00 98.91           C  
ATOM    702  HG2 GLU A  48      17.882  -8.991 -14.591  1.00 98.91           H  
ATOM    703  HG3 GLU A  48      18.313  -9.747 -16.123  1.00 98.91           H  
ATOM    704  CD  GLU A  48      16.616  -8.431 -16.232  1.00 98.91           C  
ATOM    705  OE1 GLU A  48      16.596  -7.272 -15.785  1.00 98.91           O  
ATOM    706  OE2 GLU A  48      15.930  -8.776 -17.219  1.00 98.91           O  
ATOM    707  N   VAL A  49      14.882 -12.691 -13.546  1.00 98.96           N  
ATOM    708  H   VAL A  49      15.644 -12.530 -12.902  1.00 98.96           H  
ATOM    709  CA  VAL A  49      14.181 -13.976 -13.514  1.00 98.96           C  
ATOM    710  HA  VAL A  49      14.106 -14.351 -14.535  1.00 98.96           H  
ATOM    711  C   VAL A  49      12.749 -13.806 -13.030  1.00 98.96           C  
ATOM    712  CB  VAL A  49      14.965 -15.008 -12.688  1.00 98.96           C  
ATOM    713  HB  VAL A  49      15.226 -14.589 -11.716  1.00 98.96           H  
ATOM    714  O   VAL A  49      11.848 -14.378 -13.637  1.00 98.96           O  
ATOM    715  CG1 VAL A  49      14.174 -16.305 -12.471  1.00 98.96           C  
ATOM    716 HG11 VAL A  49      14.799 -17.040 -11.962  1.00 98.96           H  
ATOM    717 HG12 VAL A  49      13.844 -16.712 -13.427  1.00 98.96           H  
ATOM    718 HG13 VAL A  49      13.305 -16.115 -11.842  1.00 98.96           H  
ATOM    719  CG2 VAL A  49      16.245 -15.336 -13.466  1.00 98.96           C  
ATOM    720 HG21 VAL A  49      16.823 -16.101 -12.948  1.00 98.96           H  
ATOM    721 HG22 VAL A  49      16.871 -14.448 -13.548  1.00 98.96           H  
ATOM    722 HG23 VAL A  49      15.991 -15.698 -14.463  1.00 98.96           H  
ATOM    723  N   VAL A  50      12.512 -12.985 -12.007  1.00 98.98           N  
ATOM    724  H   VAL A  50      13.300 -12.552 -11.548  1.00 98.98           H  
ATOM    725  CA  VAL A  50      11.165 -12.668 -11.517  1.00 98.98           C  
ATOM    726  HA  VAL A  50      10.662 -13.594 -11.239  1.00 98.98           H  
ATOM    727  C   VAL A  50      10.323 -12.022 -12.610  1.00 98.98           C  
ATOM    728  CB  VAL A  50      11.260 -11.774 -10.270  1.00 98.98           C  
ATOM    729  HB  VAL A  50      12.022 -11.012 -10.432  1.00 98.98           H  
ATOM    730  O   VAL A  50       9.222 -12.499 -12.880  1.00 98.98           O  
ATOM    731  CG1 VAL A  50       9.956 -11.058  -9.916  1.00 98.98           C  
ATOM    732 HG11 VAL A  50      10.138 -10.450  -9.030  1.00 98.98           H  
ATOM    733 HG12 VAL A  50       9.650 -10.382 -10.714  1.00 98.98           H  
ATOM    734 HG13 VAL A  50       9.164 -11.779  -9.717  1.00 98.98           H  
ATOM    735  CG2 VAL A  50      11.653 -12.623  -9.059  1.00 98.98           C  
ATOM    736 HG21 VAL A  50      12.555 -13.194  -9.277  1.00 98.98           H  
ATOM    737 HG22 VAL A  50      11.852 -11.969  -8.210  1.00 98.98           H  
ATOM    738 HG23 VAL A  50      10.848 -13.310  -8.796  1.00 98.98           H  
ATOM    739  N   VAL A  51      10.836 -10.988 -13.284  1.00 98.97           N  
ATOM    740  H   VAL A  51      11.756 -10.655 -13.034  1.00 98.97           H  
ATOM    741  CA  VAL A  51      10.093 -10.296 -14.347  1.00 98.97           C  
ATOM    742  HA  VAL A  51       9.149  -9.937 -13.936  1.00 98.97           H  
ATOM    743  C   VAL A  51       9.744 -11.264 -15.473  1.00 98.97           C  
ATOM    744  CB  VAL A  51      10.878  -9.083 -14.879  1.00 98.97           C  
ATOM    745  HB  VAL A  51      11.890  -9.394 -15.139  1.00 98.97           H  
ATOM    746  O   VAL A  51       8.574 -11.393 -15.824  1.00 98.97           O  
ATOM    747  CG1 VAL A  51      10.223  -8.459 -16.123  1.00 98.97           C  
ATOM    748 HG11 VAL A  51      10.761  -7.557 -16.414  1.00 98.97           H  
ATOM    749 HG12 VAL A  51       9.183  -8.211 -15.912  1.00 98.97           H  
ATOM    750 HG13 VAL A  51      10.266  -9.156 -16.960  1.00 98.97           H  
ATOM    751  CG2 VAL A  51      10.955  -7.997 -13.799  1.00 98.97           C  
ATOM    752 HG21 VAL A  51      11.673  -7.231 -14.089  1.00 98.97           H  
ATOM    753 HG22 VAL A  51       9.973  -7.551 -13.640  1.00 98.97           H  
ATOM    754 HG23 VAL A  51      11.301  -8.421 -12.856  1.00 98.97           H  
ATOM    755  N   GLU A  52      10.722 -11.990 -16.012  1.00 98.92           N  
ATOM    756  H   GLU A  52      11.666 -11.875 -15.670  1.00 98.92           H  
ATOM    757  CA  GLU A  52      10.482 -12.895 -17.142  1.00 98.92           C  
ATOM    758  HA  GLU A  52       9.919 -12.358 -17.905  1.00 98.92           H  
ATOM    759  C   GLU A  52       9.620 -14.109 -16.763  1.00 98.92           C  
ATOM    760  CB  GLU A  52      11.822 -13.330 -17.753  1.00 98.92           C  
ATOM    761  HB2 GLU A  52      12.439 -13.794 -16.983  1.00 98.92           H  
ATOM    762  HB3 GLU A  52      11.633 -14.081 -18.521  1.00 98.92           H  
ATOM    763  O   GLU A  52       8.892 -14.640 -17.604  1.00 98.92           O  
ATOM    764  CG  GLU A  52      12.601 -12.163 -18.391  1.00 98.92           C  
ATOM    765  HG2 GLU A  52      12.891 -11.450 -17.619  1.00 98.92           H  
ATOM    766  HG3 GLU A  52      13.514 -12.562 -18.831  1.00 98.92           H  
ATOM    767  CD  GLU A  52      11.813 -11.425 -19.487  1.00 98.92           C  
ATOM    768  OE1 GLU A  52      11.783 -10.173 -19.520  1.00 98.92           O  
ATOM    769  OE2 GLU A  52      11.197 -12.088 -20.347  1.00 98.92           O  
ATOM    770  N   THR A  53       9.645 -14.537 -15.500  1.00 98.96           N  
ATOM    771  H   THR A  53      10.274 -14.088 -14.849  1.00 98.96           H  
ATOM    772  CA  THR A  53       8.755 -15.594 -14.998  1.00 98.96           C  
ATOM    773  HA  THR A  53       8.753 -16.422 -15.707  1.00 98.96           H  
ATOM    774  C   THR A  53       7.319 -15.091 -14.884  1.00 98.96           C  
ATOM    775  CB  THR A  53       9.249 -16.142 -13.654  1.00 98.96           C  
ATOM    776  HB  THR A  53       9.277 -15.342 -12.914  1.00 98.96           H  
ATOM    777  O   THR A  53       6.400 -15.749 -15.370  1.00 98.96           O  
ATOM    778  CG2 THR A  53       8.383 -17.279 -13.132  1.00 98.96           C  
ATOM    779 HG21 THR A  53       8.254 -18.037 -13.905  1.00 98.96           H  
ATOM    780 HG22 THR A  53       7.410 -16.900 -12.818  1.00 98.96           H  
ATOM    781 HG23 THR A  53       8.885 -17.727 -12.275  1.00 98.96           H  
ATOM    782  OG1 THR A  53      10.542 -16.671 -13.815  1.00 98.96           O  
ATOM    783  HG1 THR A  53      11.130 -15.914 -13.755  1.00 98.96           H  
ATOM    784  N   VAL A  54       7.099 -13.899 -14.318  1.00 98.97           N  
ATOM    785  H   VAL A  54       7.882 -13.377 -13.951  1.00 98.97           H  
ATOM    786  CA  VAL A  54       5.752 -13.313 -14.216  1.00 98.97           C  
ATOM    787  HA  VAL A  54       5.090 -14.059 -13.775  1.00 98.97           H  
ATOM    788  C   VAL A  54       5.182 -12.996 -15.600  1.00 98.97           C  
ATOM    789  CB  VAL A  54       5.735 -12.088 -13.285  1.00 98.97           C  
ATOM    790  HB  VAL A  54       6.471 -11.366 -13.638  1.00 98.97           H  
ATOM    791  O   VAL A  54       4.007 -13.265 -15.828  1.00 98.97           O  
ATOM    792  CG1 VAL A  54       4.351 -11.426 -13.228  1.00 98.97           C  
ATOM    793 HG11 VAL A  54       4.355 -10.616 -12.500  1.00 98.97           H  
ATOM    794 HG12 VAL A  54       3.599 -12.160 -12.939  1.00 98.97           H  
ATOM    795 HG13 VAL A  54       4.080 -11.011 -14.199  1.00 98.97           H  
ATOM    796  CG2 VAL A  54       6.076 -12.486 -11.843  1.00 98.97           C  
ATOM    797 HG21 VAL A  54       6.123 -11.597 -11.214  1.00 98.97           H  
ATOM    798 HG22 VAL A  54       7.046 -12.982 -11.805  1.00 98.97           H  
ATOM    799 HG23 VAL A  54       5.319 -13.163 -11.446  1.00 98.97           H  
ATOM    800  N   VAL A  55       5.999 -12.546 -16.560  1.00 98.94           N  
ATOM    801  H   VAL A  55       6.948 -12.311 -16.307  1.00 98.94           H  
ATOM    802  CA  VAL A  55       5.572 -12.365 -17.963  1.00 98.94           C  
ATOM    803  HA  VAL A  55       4.768 -11.630 -17.994  1.00 98.94           H  
ATOM    804  C   VAL A  55       5.022 -13.668 -18.553  1.00 98.94           C  
ATOM    805  CB  VAL A  55       6.739 -11.858 -18.835  1.00 98.94           C  
ATOM    806  HB  VAL A  55       7.614 -12.484 -18.659  1.00 98.94           H  
ATOM    807  O   VAL A  55       3.982 -13.654 -19.209  1.00 98.94           O  
ATOM    808  CG1 VAL A  55       6.418 -11.888 -20.339  1.00 98.94           C  
ATOM    809 HG11 VAL A  55       7.231 -11.429 -20.902  1.00 98.94           H  
ATOM    810 HG12 VAL A  55       5.487 -11.355 -20.532  1.00 98.94           H  
ATOM    811 HG13 VAL A  55       6.320 -12.917 -20.684  1.00 98.94           H  
ATOM    812  CG2 VAL A  55       7.096 -10.410 -18.499  1.00 98.94           C  
ATOM    813 HG21 VAL A  55       7.159 -10.272 -17.420  1.00 98.94           H  
ATOM    814 HG22 VAL A  55       6.321  -9.747 -18.883  1.00 98.94           H  
ATOM    815 HG23 VAL A  55       8.066 -10.160 -18.929  1.00 98.94           H  
ATOM    816  N   GLN A  56       5.690 -14.802 -18.321  1.00 98.89           N  
ATOM    817  H   GLN A  56       6.536 -14.767 -17.772  1.00 98.89           H  
ATOM    818  CA  GLN A  56       5.210 -16.104 -18.801  1.00 98.89           C  
ATOM    819  HA  GLN A  56       5.014 -16.041 -19.872  1.00 98.89           H  
ATOM    820  C   GLN A  56       3.891 -16.506 -18.129  1.00 98.89           C  
ATOM    821  CB  GLN A  56       6.280 -17.178 -18.565  1.00 98.89           C  
ATOM    822  HB2 GLN A  56       5.834 -18.160 -18.723  1.00 98.89           H  
ATOM    823  HB3 GLN A  56       6.632 -17.128 -17.535  1.00 98.89           H  
ATOM    824  O   GLN A  56       2.966 -16.971 -18.799  1.00 98.89           O  
ATOM    825  CG  GLN A  56       7.469 -17.039 -19.522  1.00 98.89           C  
ATOM    826  HG2 GLN A  56       7.828 -16.010 -19.534  1.00 98.89           H  
ATOM    827  HG3 GLN A  56       7.156 -17.301 -20.533  1.00 98.89           H  
ATOM    828  CD  GLN A  56       8.600 -17.964 -19.101  1.00 98.89           C  
ATOM    829  NE2 GLN A  56       9.615 -17.447 -18.447  1.00 98.89           N  
ATOM    830 HE21 GLN A  56       9.576 -16.472 -18.186  1.00 98.89           H  
ATOM    831 HE22 GLN A  56      10.303 -18.097 -18.095  1.00 98.89           H  
ATOM    832  OE1 GLN A  56       8.569 -19.162 -19.312  1.00 98.89           O  
ATOM    833  N   LEU A  57       3.765 -16.276 -16.817  1.00 98.77           N  
ATOM    834  H   LEU A  57       4.557 -15.889 -16.324  1.00 98.77           H  
ATOM    835  CA  LEU A  57       2.524 -16.522 -16.080  1.00 98.77           C  
ATOM    836  HA  LEU A  57       2.227 -17.559 -16.235  1.00 98.77           H  
ATOM    837  C   LEU A  57       1.370 -15.659 -16.625  1.00 98.77           C  
ATOM    838  CB  LEU A  57       2.765 -16.303 -14.572  1.00 98.77           C  
ATOM    839  HB2 LEU A  57       3.135 -15.288 -14.424  1.00 98.77           H  
ATOM    840  HB3 LEU A  57       1.807 -16.384 -14.058  1.00 98.77           H  
ATOM    841  O   LEU A  57       0.302 -16.200 -16.920  1.00 98.77           O  
ATOM    842  CG  LEU A  57       3.749 -17.295 -13.915  1.00 98.77           C  
ATOM    843  HG  LEU A  57       4.668 -17.345 -14.500  1.00 98.77           H  
ATOM    844  CD1 LEU A  57       4.114 -16.859 -12.495  1.00 98.77           C  
ATOM    845 HD11 LEU A  57       4.408 -15.809 -12.482  1.00 98.77           H  
ATOM    846 HD12 LEU A  57       3.280 -17.017 -11.811  1.00 98.77           H  
ATOM    847 HD13 LEU A  57       4.959 -17.450 -12.143  1.00 98.77           H  
ATOM    848  CD2 LEU A  57       3.165 -18.707 -13.829  1.00 98.77           C  
ATOM    849 HD21 LEU A  57       3.054 -19.126 -14.829  1.00 98.77           H  
ATOM    850 HD22 LEU A  57       2.200 -18.684 -13.323  1.00 98.77           H  
ATOM    851 HD23 LEU A  57       3.843 -19.346 -13.262  1.00 98.77           H  
ATOM    852  N   GLU A  58       1.595 -14.361 -16.843  1.00 98.53           N  
ATOM    853  H   GLU A  58       2.499 -13.993 -16.583  1.00 98.53           H  
ATOM    854  CA  GLU A  58       0.637 -13.417 -17.439  1.00 98.53           C  
ATOM    855  HA  GLU A  58      -0.261 -13.366 -16.824  1.00 98.53           H  
ATOM    856  C   GLU A  58       0.207 -13.828 -18.855  1.00 98.53           C  
ATOM    857  CB  GLU A  58       1.274 -12.018 -17.526  1.00 98.53           C  
ATOM    858  HB2 GLU A  58       0.672 -11.398 -18.191  1.00 98.53           H  
ATOM    859  HB3 GLU A  58       2.265 -12.114 -17.970  1.00 98.53           H  
ATOM    860  O   GLU A  58      -0.978 -13.762 -19.186  1.00 98.53           O  
ATOM    861  CG  GLU A  58       1.388 -11.284 -16.183  1.00 98.53           C  
ATOM    862  HG2 GLU A  58       0.378 -11.102 -15.814  1.00 98.53           H  
ATOM    863  HG3 GLU A  58       1.893 -11.914 -15.451  1.00 98.53           H  
ATOM    864  CD  GLU A  58       2.133  -9.941 -16.310  1.00 98.53           C  
ATOM    865  OE1 GLU A  58       1.989  -9.103 -15.391  1.00 98.53           O  
ATOM    866  OE2 GLU A  58       2.798  -9.679 -17.340  1.00 98.53           O  
ATOM    867  N   ALA A  59       1.149 -14.254 -19.698  1.00 98.34           N  
ATOM    868  H   ALA A  59       2.110 -14.237 -19.386  1.00 98.34           H  
ATOM    869  CA  ALA A  59       0.892 -14.576 -21.102  1.00 98.34           C  
ATOM    870  HA  ALA A  59       0.280 -13.785 -21.533  1.00 98.34           H  
ATOM    871  C   ALA A  59       0.132 -15.901 -21.298  1.00 98.34           C  
ATOM    872  CB  ALA A  59       2.238 -14.591 -21.834  1.00 98.34           C  
ATOM    873  HB1 ALA A  59       2.882 -15.364 -21.413  1.00 98.34           H  
ATOM    874  HB2 ALA A  59       2.079 -14.794 -22.893  1.00 98.34           H  
ATOM    875  HB3 ALA A  59       2.727 -13.623 -21.728  1.00 98.34           H  
ATOM    876  O   ALA A  59      -0.545 -16.082 -22.314  1.00 98.34           O  
ATOM    877  N   SER A  60       0.219 -16.821 -20.333  1.00 97.13           N  
ATOM    878  H   SER A  60       0.844 -16.622 -19.564  1.00 97.13           H  
ATOM    879  CA  SER A  60      -0.321 -18.182 -20.452  1.00 97.13           C  
ATOM    880  HA  SER A  60       0.144 -18.662 -21.313  1.00 97.13           H  
ATOM    881  C   SER A  60      -1.840 -18.244 -20.653  1.00 97.13           C  
ATOM    882  CB  SER A  60       0.057 -18.988 -19.206  1.00 97.13           C  
ATOM    883  HB2 SER A  60      -0.182 -20.038 -19.374  1.00 97.13           H  
ATOM    884  HB3 SER A  60       1.130 -18.897 -19.033  1.00 97.13           H  
ATOM    885  O   SER A  60      -2.339 -19.135 -21.337  1.00 97.13           O  
ATOM    886  OG  SER A  60      -0.654 -18.528 -18.065  1.00 97.13           O  
ATOM    887  HG  SER A  60      -0.237 -17.725 -17.746  1.00 97.13           H  
ATOM    888  N   GLY A  61      -2.588 -17.309 -20.056  1.00 95.49           N  
ATOM    889  H   GLY A  61      -2.106 -16.590 -19.536  1.00 95.49           H  
ATOM    890  CA  GLY A  61      -4.050 -17.386 -19.975  1.00 95.49           C  
ATOM    891  HA2 GLY A  61      -4.438 -16.421 -19.652  1.00 95.49           H  
ATOM    892  HA3 GLY A  61      -4.458 -17.607 -20.962  1.00 95.49           H  
ATOM    893  C   GLY A  61      -4.574 -18.452 -19.001  1.00 95.49           C  
ATOM    894  O   GLY A  61      -5.774 -18.691 -18.952  1.00 95.49           O  
ATOM    895  N   LEU A  62      -3.706 -19.094 -18.211  1.00 93.93           N  
ATOM    896  H   LEU A  62      -2.723 -18.880 -18.303  1.00 93.93           H  
ATOM    897  CA  LEU A  62      -4.090 -20.165 -17.278  1.00 93.93           C  
ATOM    898  HA  LEU A  62      -4.968 -20.682 -17.664  1.00 93.93           H  
ATOM    899  C   LEU A  62      -4.479 -19.659 -15.879  1.00 93.93           C  
ATOM    900  CB  LEU A  62      -2.930 -21.167 -17.177  1.00 93.93           C  
ATOM    901  HB2 LEU A  62      -2.037 -20.631 -16.854  1.00 93.93           H  
ATOM    902  HB3 LEU A  62      -3.174 -21.895 -16.404  1.00 93.93           H  
ATOM    903  O   LEU A  62      -5.057 -20.396 -15.078  1.00 93.93           O  
ATOM    904  CG  LEU A  62      -2.610 -21.934 -18.471  1.00 93.93           C  
ATOM    905  HG  LEU A  62      -2.376 -21.231 -19.270  1.00 93.93           H  
ATOM    906  CD1 LEU A  62      -1.387 -22.818 -18.233  1.00 93.93           C  
ATOM    907 HD11 LEU A  62      -1.606 -23.574 -17.478  1.00 93.93           H  
ATOM    908 HD12 LEU A  62      -0.555 -22.200 -17.897  1.00 93.93           H  
ATOM    909 HD13 LEU A  62      -1.102 -23.309 -19.163  1.00 93.93           H  
ATOM    910  CD2 LEU A  62      -3.768 -22.832 -18.916  1.00 93.93           C  
ATOM    911 HD21 LEU A  62      -4.055 -23.504 -18.108  1.00 93.93           H  
ATOM    912 HD22 LEU A  62      -3.463 -23.418 -19.783  1.00 93.93           H  
ATOM    913 HD23 LEU A  62      -4.623 -22.221 -19.205  1.00 93.93           H  
ATOM    914  N   TYR A  63      -4.172 -18.401 -15.570  1.00 94.49           N  
ATOM    915  H   TYR A  63      -3.743 -17.833 -16.286  1.00 94.49           H  
ATOM    916  CA  TYR A  63      -4.356 -17.801 -14.247  1.00 94.49           C  
ATOM    917  HA  TYR A  63      -4.939 -18.474 -13.619  1.00 94.49           H  
ATOM    918  C   TYR A  63      -5.113 -16.478 -14.361  1.00 94.49           C  
ATOM    919  CB  TYR A  63      -2.989 -17.583 -13.589  1.00 94.49           C  
ATOM    920  HB2 TYR A  63      -2.553 -16.682 -14.019  1.00 94.49           H  
ATOM    921  HB3 TYR A  63      -3.133 -17.400 -12.524  1.00 94.49           H  
ATOM    922  O   TYR A  63      -5.113 -15.864 -15.421  1.00 94.49           O  
ATOM    923  CG  TYR A  63      -2.000 -18.722 -13.765  1.00 94.49           C  
ATOM    924  CD1 TYR A  63      -2.130 -19.912 -13.024  1.00 94.49           C  
ATOM    925  HD1 TYR A  63      -2.934 -20.012 -12.310  1.00 94.49           H  
ATOM    926  CD2 TYR A  63      -0.973 -18.598 -14.716  1.00 94.49           C  
ATOM    927  HD2 TYR A  63      -0.882 -17.693 -15.299  1.00 94.49           H  
ATOM    928  CE1 TYR A  63      -1.228 -20.976 -13.230  1.00 94.49           C  
ATOM    929  HE1 TYR A  63      -1.326 -21.893 -12.667  1.00 94.49           H  
ATOM    930  CE2 TYR A  63      -0.078 -19.658 -14.933  1.00 94.49           C  
ATOM    931  HE2 TYR A  63       0.691 -19.562 -15.685  1.00 94.49           H  
ATOM    932  OH  TYR A  63       0.653 -21.877 -14.430  1.00 94.49           O  
ATOM    933  HH  TYR A  63       0.464 -22.650 -13.892  1.00 94.49           H  
ATOM    934  CZ  TYR A  63      -0.204 -20.850 -14.193  1.00 94.49           C  
ATOM    935  N   VAL A  64      -5.721 -15.994 -13.273  1.00 91.96           N  
ATOM    936  H   VAL A  64      -5.652 -16.507 -12.406  1.00 91.96           H  
ATOM    937  CA  VAL A  64      -6.449 -14.706 -13.257  1.00 91.96           C  
ATOM    938  HA  VAL A  64      -6.972 -14.616 -14.210  1.00 91.96           H  
ATOM    939  C   VAL A  64      -5.465 -13.522 -13.194  1.00 91.96           C  
ATOM    940  CB  VAL A  64      -7.536 -14.651 -12.159  1.00 91.96           C  
ATOM    941  HB  VAL A  64      -7.055 -14.506 -11.191  1.00 91.96           H  
ATOM    942  O   VAL A  64      -5.473 -12.715 -12.274  1.00 91.96           O  
ATOM    943  CG1 VAL A  64      -8.511 -13.488 -12.382  1.00 91.96           C  
ATOM    944 HG11 VAL A  64      -9.016 -13.595 -13.342  1.00 91.96           H  
ATOM    945 HG12 VAL A  64      -9.253 -13.476 -11.583  1.00 91.96           H  
ATOM    946 HG13 VAL A  64      -7.986 -12.534 -12.349  1.00 91.96           H  
ATOM    947  CG2 VAL A  64      -8.371 -15.942 -12.102  1.00 91.96           C  
ATOM    948 HG21 VAL A  64      -7.753 -16.786 -11.798  1.00 91.96           H  
ATOM    949 HG22 VAL A  64      -8.816 -16.141 -13.078  1.00 91.96           H  
ATOM    950 HG23 VAL A  64      -9.164 -15.829 -11.363  1.00 91.96           H  
ATOM    951  N   ALA A  65      -4.565 -13.443 -14.169  1.00 95.75           N  
ATOM    952  H   ALA A  65      -4.592 -14.151 -14.888  1.00 95.75           H  
ATOM    953  CA  ALA A  65      -3.573 -12.391 -14.350  1.00 95.75           C  
ATOM    954  HA  ALA A  65      -3.975 -11.441 -13.997  1.00 95.75           H  
ATOM    955  C   ALA A  65      -3.242 -12.262 -15.839  1.00 95.75           C  
ATOM    956  CB  ALA A  65      -2.317 -12.733 -13.547  1.00 95.75           C  
ATOM    957  HB1 ALA A  65      -2.570 -12.882 -12.498  1.00 95.75           H  
ATOM    958  HB2 ALA A  65      -1.862 -13.642 -13.942  1.00 95.75           H  
ATOM    959  HB3 ALA A  65      -1.600 -11.915 -13.622  1.00 95.75           H  
ATOM    960  O   ALA A  65      -3.343 -13.244 -16.581  1.00 95.75           O  
ATOM    961  N   GLY A  66      -2.867 -11.058 -16.279  1.00 97.39           N  
ATOM    962  H   GLY A  66      -2.759 -10.305 -15.614  1.00 97.39           H  
ATOM    963  CA  GLY A  66      -2.587 -10.786 -17.689  1.00 97.39           C  
ATOM    964  HA2 GLY A  66      -1.642 -11.255 -17.962  1.00 97.39           H  
ATOM    965  HA3 GLY A  66      -2.493  -9.712 -17.850  1.00 97.39           H  
ATOM    966  C   GLY A  66      -3.697 -11.320 -18.600  1.00 97.39           C  
ATOM    967  O   GLY A  66      -4.868 -10.967 -18.457  1.00 97.39           O  
ATOM    968  N   ARG A  67      -3.343 -12.235 -19.501  1.00 96.97           N  
ATOM    969  H   ARG A  67      -2.394 -12.577 -19.465  1.00 96.97           H  
ATOM    970  CA  ARG A  67      -4.244 -12.840 -20.488  1.00 96.97           C  
ATOM    971  HA  ARG A  67      -4.689 -12.045 -21.086  1.00 96.97           H  
ATOM    972  C   ARG A  67      -5.417 -13.623 -19.883  1.00 96.97           C  
ATOM    973  CB  ARG A  67      -3.382 -13.726 -21.400  1.00 96.97           C  
ATOM    974  HB2 ARG A  67      -2.481 -13.185 -21.689  1.00 96.97           H  
ATOM    975  HB3 ARG A  67      -3.085 -14.627 -20.863  1.00 96.97           H  
ATOM    976  O   ARG A  67      -6.442 -13.773 -20.541  1.00 96.97           O  
ATOM    977  CG  ARG A  67      -4.139 -14.098 -22.670  1.00 96.97           C  
ATOM    978  HG2 ARG A  67      -4.354 -13.184 -23.225  1.00 96.97           H  
ATOM    979  HG3 ARG A  67      -5.072 -14.603 -22.418  1.00 96.97           H  
ATOM    980  CD  ARG A  67      -3.333 -15.036 -23.555  1.00 96.97           C  
ATOM    981  HD2 ARG A  67      -3.056 -15.908 -22.963  1.00 96.97           H  
ATOM    982  HD3 ARG A  67      -2.428 -14.530 -23.894  1.00 96.97           H  
ATOM    983  NE  ARG A  67      -4.153 -15.435 -24.710  1.00 96.97           N  
ATOM    984  HE  ARG A  67      -4.897 -14.800 -24.961  1.00 96.97           H  
ATOM    985  NH1 ARG A  67      -3.202 -17.495 -25.035  1.00 96.97           N  
ATOM    986 HH11 ARG A  67      -3.180 -18.392 -25.500  1.00 96.97           H  
ATOM    987 HH12 ARG A  67      -2.574 -17.306 -24.267  1.00 96.97           H  
ATOM    988  NH2 ARG A  67      -4.886 -16.814 -26.351  1.00 96.97           N  
ATOM    989 HH21 ARG A  67      -5.583 -16.124 -26.591  1.00 96.97           H  
ATOM    990 HH22 ARG A  67      -4.849 -17.691 -26.851  1.00 96.97           H  
ATOM    991  CZ  ARG A  67      -4.073 -16.577 -25.360  1.00 96.97           C  
ATOM    992  N   GLY A  68      -5.319 -14.139 -18.660  1.00 94.85           N  
ATOM    993  H   GLY A  68      -4.478 -13.969 -18.126  1.00 94.85           H  
ATOM    994  CA  GLY A  68      -6.419 -14.887 -18.030  1.00 94.85           C  
ATOM    995  HA2 GLY A  68      -6.021 -15.752 -17.498  1.00 94.85           H  
ATOM    996  HA3 GLY A  68      -7.083 -15.292 -18.793  1.00 94.85           H  
ATOM    997  C   GLY A  68      -7.315 -14.058 -17.109  1.00 94.85           C  
ATOM    998  O   GLY A  68      -8.203 -14.618 -16.461  1.00 94.85           O  
ATOM    999  N   ALA A  69      -7.109 -12.738 -17.053  1.00 93.55           N  
ATOM   1000  H   ALA A  69      -6.374 -12.337 -17.618  1.00 93.55           H  
ATOM   1001  CA  ALA A  69      -7.913 -11.819 -16.254  1.00 93.55           C  
ATOM   1002  HA  ALA A  69      -7.831 -12.119 -15.209  1.00 93.55           H  
ATOM   1003  C   ALA A  69      -9.406 -11.836 -16.630  1.00 93.55           C  
ATOM   1004  CB  ALA A  69      -7.326 -10.412 -16.389  1.00 93.55           C  
ATOM   1005  HB1 ALA A  69      -7.377 -10.088 -17.429  1.00 93.55           H  
ATOM   1006  HB2 ALA A  69      -7.889  -9.707 -15.776  1.00 93.55           H  
ATOM   1007  HB3 ALA A  69      -6.286 -10.411 -16.063  1.00 93.55           H  
ATOM   1008  O   ALA A  69      -9.793 -12.219 -17.734  1.00 93.55           O  
ATOM   1009  N   SER A  70     -10.241 -11.395 -15.689  1.00 88.56           N  
ATOM   1010  H   SER A  70      -9.838 -10.993 -14.854  1.00 88.56           H  
ATOM   1011  CA  SER A  70     -11.676 -11.154 -15.879  1.00 88.56           C  
ATOM   1012  HA  SER A  70     -11.975 -11.471 -16.878  1.00 88.56           H  
ATOM   1013  C   SER A  70     -11.976  -9.659 -15.741  1.00 88.56           C  
ATOM   1014  CB  SER A  70     -12.488 -11.958 -14.863  1.00 88.56           C  
ATOM   1015  HB2 SER A  70     -12.195 -11.675 -13.852  1.00 88.56           H  
ATOM   1016  HB3 SER A  70     -13.549 -11.750 -14.996  1.00 88.56           H  
ATOM   1017  O   SER A  70     -11.212  -8.962 -15.068  1.00 88.56           O  
ATOM   1018  OG  SER A  70     -12.249 -13.338 -15.064  1.00 88.56           O  
ATOM   1019  HG  SER A  70     -11.297 -13.455 -15.091  1.00 88.56           H  
ATOM   1020  N   PRO A  71     -13.049  -9.149 -16.365  1.00 90.36           N  
ATOM   1021  CA  PRO A  71     -13.364  -7.731 -16.293  1.00 90.36           C  
ATOM   1022  HA  PRO A  71     -12.466  -7.140 -16.473  1.00 90.36           H  
ATOM   1023  C   PRO A  71     -13.945  -7.334 -14.927  1.00 90.36           C  
ATOM   1024  CB  PRO A  71     -14.350  -7.490 -17.431  1.00 90.36           C  
ATOM   1025  HB2 PRO A  71     -15.024  -6.666 -17.195  1.00 90.36           H  
ATOM   1026  HB3 PRO A  71     -13.805  -7.296 -18.355  1.00 90.36           H  
ATOM   1027  O   PRO A  71     -14.452  -8.169 -14.170  1.00 90.36           O  
ATOM   1028  CG  PRO A  71     -15.101  -8.815 -17.537  1.00 90.36           C  
ATOM   1029  HG2 PRO A  71     -15.902  -8.839 -16.798  1.00 90.36           H  
ATOM   1030  HG3 PRO A  71     -15.499  -8.975 -18.539  1.00 90.36           H  
ATOM   1031  CD  PRO A  71     -14.040  -9.854 -17.175  1.00 90.36           C  
ATOM   1032  HD2 PRO A  71     -13.578 -10.235 -18.086  1.00 90.36           H  
ATOM   1033  HD3 PRO A  71     -14.502 -10.671 -16.621  1.00 90.36           H  
ATOM   1034  N   ASN A  72     -13.895  -6.036 -14.634  1.00 91.74           N  
ATOM   1035  H   ASN A  72     -13.470  -5.421 -15.312  1.00 91.74           H  
ATOM   1036  CA  ASN A  72     -14.654  -5.409 -13.557  1.00 91.74           C  
ATOM   1037  HA  ASN A  72     -14.563  -6.027 -12.665  1.00 91.74           H  
ATOM   1038  C   ASN A  72     -16.160  -5.343 -13.902  1.00 91.74           C  
ATOM   1039  CB  ASN A  72     -14.007  -4.039 -13.247  1.00 91.74           C  
ATOM   1040  HB2 ASN A  72     -12.938  -4.177 -13.085  1.00 91.74           H  
ATOM   1041  HB3 ASN A  72     -14.424  -3.634 -12.325  1.00 91.74           H  
ATOM   1042  O   ASN A  72     -16.605  -5.826 -14.946  1.00 91.74           O  
ATOM   1043  CG  ASN A  72     -14.189  -2.979 -14.323  1.00 91.74           C  
ATOM   1044  ND2 ASN A  72     -13.437  -1.912 -14.251  1.00 91.74           N  
ATOM   1045 HD21 ASN A  72     -13.598  -1.180 -14.928  1.00 91.74           H  
ATOM   1046 HD22 ASN A  72     -12.711  -1.832 -13.553  1.00 91.74           H  
ATOM   1047  OD1 ASN A  72     -15.011  -3.078 -15.217  1.00 91.74           O  
ATOM   1048  N   THR A  73     -16.955  -4.740 -13.019  1.00 92.26           N  
ATOM   1049  H   THR A  73     -16.537  -4.353 -12.185  1.00 92.26           H  
ATOM   1050  CA  THR A  73     -18.418  -4.602 -13.192  1.00 92.26           C  
ATOM   1051  HA  THR A  73     -18.830  -5.595 -13.372  1.00 92.26           H  
ATOM   1052  C   THR A  73     -18.857  -3.769 -14.403  1.00 92.26           C  
ATOM   1053  CB  THR A  73     -19.081  -4.048 -11.921  1.00 92.26           C  
ATOM   1054  HB  THR A  73     -20.070  -3.651 -12.150  1.00 92.26           H  
ATOM   1055  O   THR A  73     -19.975  -3.963 -14.871  1.00 92.26           O  
ATOM   1056  CG2 THR A  73     -19.208  -5.133 -10.859  1.00 92.26           C  
ATOM   1057 HG21 THR A  73     -18.227  -5.560 -10.650  1.00 92.26           H  
ATOM   1058 HG22 THR A  73     -19.875  -5.917 -11.218  1.00 92.26           H  
ATOM   1059 HG23 THR A  73     -19.625  -4.710  -9.945  1.00 92.26           H  
ATOM   1060  OG1 THR A  73     -18.293  -3.056 -11.315  1.00 92.26           O  
ATOM   1061  HG1 THR A  73     -17.595  -3.508 -10.837  1.00 92.26           H  
ATOM   1062  N   ASP A  74     -17.971  -2.947 -14.971  1.00 93.86           N  
ATOM   1063  H   ASP A  74     -17.056  -2.855 -14.554  1.00 93.86           H  
ATOM   1064  CA  ASP A  74     -18.220  -2.169 -16.194  1.00 93.86           C  
ATOM   1065  HA  ASP A  74     -19.294  -2.021 -16.308  1.00 93.86           H  
ATOM   1066  C   ASP A  74     -17.743  -2.898 -17.468  1.00 93.86           C  
ATOM   1067  CB  ASP A  74     -17.573  -0.776 -16.068  1.00 93.86           C  
ATOM   1068  HB2 ASP A  74     -16.533  -0.888 -15.760  1.00 93.86           H  
ATOM   1069  HB3 ASP A  74     -17.573  -0.296 -17.046  1.00 93.86           H  
ATOM   1070  O   ASP A  74     -17.764  -2.341 -18.566  1.00 93.86           O  
ATOM   1071  CG  ASP A  74     -18.288   0.178 -15.103  1.00 93.86           C  
ATOM   1072  OD1 ASP A  74     -19.319  -0.203 -14.509  1.00 93.86           O  
ATOM   1073  OD2 ASP A  74     -17.777   1.313 -14.968  1.00 93.86           O  
ATOM   1074  N   GLY A  75     -17.283  -4.148 -17.354  1.00 92.06           N  
ATOM   1075  H   GLY A  75     -17.264  -4.565 -16.434  1.00 92.06           H  
ATOM   1076  CA  GLY A  75     -16.759  -4.913 -18.489  1.00 92.06           C  
ATOM   1077  HA2 GLY A  75     -17.395  -4.739 -19.357  1.00 92.06           H  
ATOM   1078  HA3 GLY A  75     -16.803  -5.975 -18.247  1.00 92.06           H  
ATOM   1079  C   GLY A  75     -15.320  -4.549 -18.881  1.00 92.06           C  
ATOM   1080  O   GLY A  75     -14.834  -5.014 -19.913  1.00 92.06           O  
ATOM   1081  N   VAL A  76     -14.616  -3.751 -18.070  1.00 94.90           N  
ATOM   1082  H   VAL A  76     -15.056  -3.441 -17.216  1.00 94.90           H  
ATOM   1083  CA  VAL A  76     -13.247  -3.289 -18.343  1.00 94.90           C  
ATOM   1084  HA  VAL A  76     -13.070  -3.369 -19.415  1.00 94.90           H  
ATOM   1085  C   VAL A  76     -12.220  -4.174 -17.634  1.00 94.90           C  
ATOM   1086  CB  VAL A  76     -13.073  -1.802 -17.972  1.00 94.90           C  
ATOM   1087  HB  VAL A  76     -13.237  -1.671 -16.902  1.00 94.90           H  
ATOM   1088  O   VAL A  76     -12.367  -4.520 -16.463  1.00 94.90           O  
ATOM   1089  CG1 VAL A  76     -11.664  -1.292 -18.308  1.00 94.90           C  
ATOM   1090 HG11 VAL A  76     -11.596  -0.230 -18.072  1.00 94.90           H  
ATOM   1091 HG12 VAL A  76     -11.450  -1.437 -19.367  1.00 94.90           H  
ATOM   1092 HG13 VAL A  76     -10.917  -1.809 -17.706  1.00 94.90           H  
ATOM   1093  CG2 VAL A  76     -14.076  -0.919 -18.727  1.00 94.90           C  
ATOM   1094 HG21 VAL A  76     -13.917   0.129 -18.471  1.00 94.90           H  
ATOM   1095 HG22 VAL A  76     -13.967  -1.052 -19.803  1.00 94.90           H  
ATOM   1096 HG23 VAL A  76     -15.095  -1.177 -18.439  1.00 94.90           H  
ATOM   1097  N   TYR A  77     -11.145  -4.532 -18.337  1.00 95.27           N  
ATOM   1098  H   TYR A  77     -11.063  -4.202 -19.288  1.00 95.27           H  
ATOM   1099  CA  TYR A  77     -10.047  -5.333 -17.790  1.00 95.27           C  
ATOM   1100  HA  TYR A  77     -10.431  -5.976 -16.998  1.00 95.27           H  
ATOM   1101  C   TYR A  77      -8.982  -4.422 -17.189  1.00 95.27           C  
ATOM   1102  CB  TYR A  77      -9.453  -6.250 -18.860  1.00 95.27           C  
ATOM   1103  HB2 TYR A  77      -8.631  -6.813 -18.417  1.00 95.27           H  
ATOM   1104  HB3 TYR A  77      -9.041  -5.643 -19.666  1.00 95.27           H  
ATOM   1105  O   TYR A  77      -8.156  -3.851 -17.901  1.00 95.27           O  
ATOM   1106  CG  TYR A  77     -10.455  -7.217 -19.442  1.00 95.27           C  
ATOM   1107  CD1 TYR A  77     -10.527  -8.542 -18.973  1.00 95.27           C  
ATOM   1108  HD1 TYR A  77      -9.849  -8.885 -18.206  1.00 95.27           H  
ATOM   1109  CD2 TYR A  77     -11.320  -6.773 -20.459  1.00 95.27           C  
ATOM   1110  HD2 TYR A  77     -11.263  -5.757 -20.821  1.00 95.27           H  
ATOM   1111  CE1 TYR A  77     -11.472  -9.425 -19.528  1.00 95.27           C  
ATOM   1112  HE1 TYR A  77     -11.519 -10.450 -19.192  1.00 95.27           H  
ATOM   1113  CE2 TYR A  77     -12.283  -7.639 -20.992  1.00 95.27           C  
ATOM   1114  HE2 TYR A  77     -12.971  -7.281 -21.743  1.00 95.27           H  
ATOM   1115  OH  TYR A  77     -13.315  -9.768 -21.043  1.00 95.27           O  
ATOM   1116  HH  TYR A  77     -13.863  -9.291 -21.670  1.00 95.27           H  
ATOM   1117  CZ  TYR A  77     -12.360  -8.962 -20.525  1.00 95.27           C  
ATOM   1118  N   GLU A  78      -9.026  -4.298 -15.871  1.00 97.58           N  
ATOM   1119  H   GLU A  78      -9.778  -4.761 -15.381  1.00 97.58           H  
ATOM   1120  CA  GLU A  78      -8.088  -3.517 -15.070  1.00 97.58           C  
ATOM   1121  HA  GLU A  78      -7.568  -2.784 -15.686  1.00 97.58           H  
ATOM   1122  C   GLU A  78      -7.055  -4.452 -14.446  1.00 97.58           C  
ATOM   1123  CB  GLU A  78      -8.886  -2.786 -13.988  1.00 97.58           C  
ATOM   1124  HB2 GLU A  78      -8.218  -2.434 -13.202  1.00 97.58           H  
ATOM   1125  HB3 GLU A  78      -9.583  -3.491 -13.536  1.00 97.58           H  
ATOM   1126  O   GLU A  78      -7.411  -5.301 -13.626  1.00 97.58           O  
ATOM   1127  CG  GLU A  78      -9.664  -1.598 -14.563  1.00 97.58           C  
ATOM   1128  HG2 GLU A  78      -8.955  -0.891 -14.993  1.00 97.58           H  
ATOM   1129  HG3 GLU A  78     -10.327  -1.946 -15.355  1.00 97.58           H  
ATOM   1130  CD  GLU A  78     -10.503  -0.908 -13.485  1.00 97.58           C  
ATOM   1131  OE1 GLU A  78     -10.594   0.335 -13.499  1.00 97.58           O  
ATOM   1132  OE2 GLU A  78     -11.120  -1.619 -12.656  1.00 97.58           O  
ATOM   1133  N   LEU A  79      -5.794  -4.309 -14.845  1.00 98.32           N  
ATOM   1134  H   LEU A  79      -5.572  -3.591 -15.520  1.00 98.32           H  
ATOM   1135  CA  LEU A  79      -4.704  -5.180 -14.420  1.00 98.32           C  
ATOM   1136  HA  LEU A  79      -5.113  -6.055 -13.915  1.00 98.32           H  
ATOM   1137  C   LEU A  79      -3.786  -4.469 -13.423  1.00 98.32           C  
ATOM   1138  CB  LEU A  79      -3.918  -5.661 -15.647  1.00 98.32           C  
ATOM   1139  HB2 LEU A  79      -3.215  -6.412 -15.289  1.00 98.32           H  
ATOM   1140  HB3 LEU A  79      -3.359  -4.813 -16.042  1.00 98.32           H  
ATOM   1141  O   LEU A  79      -3.490  -3.282 -13.584  1.00 98.32           O  
ATOM   1142  CG  LEU A  79      -4.744  -6.268 -16.797  1.00 98.32           C  
ATOM   1143  HG  LEU A  79      -5.441  -5.526 -17.186  1.00 98.32           H  
ATOM   1144  CD1 LEU A  79      -3.822  -6.691 -17.944  1.00 98.32           C  
ATOM   1145 HD11 LEU A  79      -3.262  -5.827 -18.301  1.00 98.32           H  
ATOM   1146 HD12 LEU A  79      -3.128  -7.459 -17.605  1.00 98.32           H  
ATOM   1147 HD13 LEU A  79      -4.417  -7.080 -18.770  1.00 98.32           H  
ATOM   1148  CD2 LEU A  79      -5.532  -7.498 -16.350  1.00 98.32           C  
ATOM   1149 HD21 LEU A  79      -4.858  -8.240 -15.920  1.00 98.32           H  
ATOM   1150 HD22 LEU A  79      -6.272  -7.205 -15.605  1.00 98.32           H  
ATOM   1151 HD23 LEU A  79      -6.057  -7.924 -17.205  1.00 98.32           H  
ATOM   1152  N   ASP A  80      -3.287  -5.222 -12.446  1.00 98.83           N  
ATOM   1153  H   ASP A  80      -3.530  -6.201 -12.406  1.00 98.83           H  
ATOM   1154  CA  ASP A  80      -2.395  -4.715 -11.406  1.00 98.83           C  
ATOM   1155  HA  ASP A  80      -2.113  -3.690 -11.647  1.00 98.83           H  
ATOM   1156  C   ASP A  80      -1.117  -5.557 -11.351  1.00 98.83           C  
ATOM   1157  CB  ASP A  80      -3.090  -4.700 -10.032  1.00 98.83           C  
ATOM   1158  HB2 ASP A  80      -3.095  -5.714  -9.630  1.00 98.83           H  
ATOM   1159  HB3 ASP A  80      -2.483  -4.091  -9.362  1.00 98.83           H  
ATOM   1160  O   ASP A  80      -1.171  -6.780 -11.493  1.00 98.83           O  
ATOM   1161  CG  ASP A  80      -4.528  -4.164 -10.010  1.00 98.83           C  
ATOM   1162  OD1 ASP A  80      -4.789  -3.127 -10.658  1.00 98.83           O  
ATOM   1163  OD2 ASP A  80      -5.372  -4.772  -9.308  1.00 98.83           O  
ATOM   1164  N   ALA A  81       0.030  -4.924 -11.114  1.00 98.97           N  
ATOM   1165  H   ALA A  81       0.016  -3.920 -10.999  1.00 98.97           H  
ATOM   1166  CA  ALA A  81       1.285  -5.617 -10.843  1.00 98.97           C  
ATOM   1167  HA  ALA A  81       1.049  -6.525 -10.290  1.00 98.97           H  
ATOM   1168  C   ALA A  81       2.225  -4.781  -9.977  1.00 98.97           C  
ATOM   1169  CB  ALA A  81       1.970  -6.007 -12.155  1.00 98.97           C  
ATOM   1170  HB1 ALA A  81       2.942  -6.454 -11.943  1.00 98.97           H  
ATOM   1171  HB2 ALA A  81       2.102  -5.127 -12.784  1.00 98.97           H  
ATOM   1172  HB3 ALA A  81       1.359  -6.753 -12.663  1.00 98.97           H  
ATOM   1173  O   ALA A  81       2.252  -3.554 -10.076  1.00 98.97           O  
ATOM   1174  N   GLY A  82       3.027  -5.461  -9.165  1.00 98.96           N  
ATOM   1175  H   GLY A  82       2.970  -6.469  -9.182  1.00 98.96           H  
ATOM   1176  CA  GLY A  82       4.067  -4.873  -8.332  1.00 98.96           C  
ATOM   1177  HA2 GLY A  82       4.260  -3.844  -8.636  1.00 98.96           H  
ATOM   1178  HA3 GLY A  82       3.740  -4.865  -7.292  1.00 98.96           H  
ATOM   1179  C   GLY A  82       5.360  -5.672  -8.442  1.00 98.96           C  
ATOM   1180  O   GLY A  82       5.336  -6.894  -8.577  1.00 98.96           O  
ATOM   1181  N   LEU A  83       6.488  -4.973  -8.408  1.00 98.97           N  
ATOM   1182  H   LEU A  83       6.420  -3.967  -8.352  1.00 98.97           H  
ATOM   1183  CA  LEU A  83       7.835  -5.519  -8.522  1.00 98.97           C  
ATOM   1184  HA  LEU A  83       7.814  -6.593  -8.335  1.00 98.97           H  
ATOM   1185  C   LEU A  83       8.730  -4.849  -7.480  1.00 98.97           C  
ATOM   1186  CB  LEU A  83       8.346  -5.242  -9.947  1.00 98.97           C  
ATOM   1187  HB2 LEU A  83       8.392  -4.162 -10.081  1.00 98.97           H  
ATOM   1188  HB3 LEU A  83       7.625  -5.632 -10.666  1.00 98.97           H  
ATOM   1189  O   LEU A  83       8.652  -3.631  -7.304  1.00 98.97           O  
ATOM   1190  CG  LEU A  83       9.731  -5.836 -10.261  1.00 98.97           C  
ATOM   1191  HG  LEU A  83      10.445  -5.570  -9.482  1.00 98.97           H  
ATOM   1192  CD1 LEU A  83       9.674  -7.358 -10.399  1.00 98.97           C  
ATOM   1193 HD11 LEU A  83      10.668  -7.747 -10.619  1.00 98.97           H  
ATOM   1194 HD12 LEU A  83       8.992  -7.639 -11.202  1.00 98.97           H  
ATOM   1195 HD13 LEU A  83       9.333  -7.807  -9.467  1.00 98.97           H  
ATOM   1196  CD2 LEU A  83      10.226  -5.254 -11.584  1.00 98.97           C  
ATOM   1197 HD21 LEU A  83      11.178  -5.709 -11.858  1.00 98.97           H  
ATOM   1198 HD22 LEU A  83      10.368  -4.180 -11.469  1.00 98.97           H  
ATOM   1199 HD23 LEU A  83       9.489  -5.446 -12.364  1.00 98.97           H  
ATOM   1200  N   MET A  84       9.597  -5.619  -6.826  1.00 98.98           N  
ATOM   1201  H   MET A  84       9.587  -6.617  -6.985  1.00 98.98           H  
ATOM   1202  CA  MET A  84      10.558  -5.093  -5.861  1.00 98.98           C  
ATOM   1203  HA  MET A  84      10.734  -4.045  -6.101  1.00 98.98           H  
ATOM   1204  C   MET A  84      11.906  -5.815  -5.960  1.00 98.98           C  
ATOM   1205  CB  MET A  84       9.941  -5.153  -4.456  1.00 98.98           C  
ATOM   1206  HB2 MET A  84       8.905  -4.819  -4.522  1.00 98.98           H  
ATOM   1207  HB3 MET A  84       9.942  -6.179  -4.089  1.00 98.98           H  
ATOM   1208  O   MET A  84      11.966  -7.045  -6.030  1.00 98.98           O  
ATOM   1209  CG  MET A  84      10.649  -4.239  -3.451  1.00 98.98           C  
ATOM   1210  HG2 MET A  84      10.848  -3.277  -3.925  1.00 98.98           H  
ATOM   1211  HG3 MET A  84      11.603  -4.683  -3.166  1.00 98.98           H  
ATOM   1212  SD  MET A  84       9.652  -3.935  -1.964  1.00 98.98           S  
ATOM   1213  CE  MET A  84      10.727  -2.776  -1.075  1.00 98.98           C  
ATOM   1214  HE1 MET A  84      10.276  -2.527  -0.115  1.00 98.98           H  
ATOM   1215  HE2 MET A  84      11.699  -3.238  -0.898  1.00 98.98           H  
ATOM   1216  HE3 MET A  84      10.860  -1.867  -1.662  1.00 98.98           H  
ATOM   1217  N   ASP A  85      12.981  -5.030  -5.965  1.00 98.93           N  
ATOM   1218  H   ASP A  85      12.833  -4.034  -5.893  1.00 98.93           H  
ATOM   1219  CA  ASP A  85      14.372  -5.481  -5.922  1.00 98.93           C  
ATOM   1220  HA  ASP A  85      14.447  -6.511  -6.270  1.00 98.93           H  
ATOM   1221  C   ASP A  85      14.899  -5.407  -4.488  1.00 98.93           C  
ATOM   1222  CB  ASP A  85      15.222  -4.600  -6.847  1.00 98.93           C  
ATOM   1223  HB2 ASP A  85      15.067  -3.552  -6.590  1.00 98.93           H  
ATOM   1224  HB3 ASP A  85      14.906  -4.745  -7.880  1.00 98.93           H  
ATOM   1225  O   ASP A  85      14.932  -4.328  -3.896  1.00 98.93           O  
ATOM   1226  CG  ASP A  85      16.705  -4.946  -6.710  1.00 98.93           C  
ATOM   1227  OD1 ASP A  85      17.070  -6.077  -7.087  1.00 98.93           O  
ATOM   1228  OD2 ASP A  85      17.459  -4.087  -6.188  1.00 98.93           O  
ATOM   1229  N   GLY A  86      15.332  -6.535  -3.931  1.00 98.83           N  
ATOM   1230  H   GLY A  86      15.346  -7.385  -4.477  1.00 98.83           H  
ATOM   1231  CA  GLY A  86      15.705  -6.636  -2.524  1.00 98.83           C  
ATOM   1232  HA2 GLY A  86      15.813  -7.687  -2.255  1.00 98.83           H  
ATOM   1233  HA3 GLY A  86      14.909  -6.196  -1.924  1.00 98.83           H  
ATOM   1234  C   GLY A  86      16.998  -5.911  -2.173  1.00 98.83           C  
ATOM   1235  O   GLY A  86      17.088  -5.301  -1.111  1.00 98.83           O  
ATOM   1236  N   ALA A  87      17.976  -5.895  -3.081  1.00 97.27           N  
ATOM   1237  H   ALA A  87      17.814  -6.332  -3.976  1.00 97.27           H  
ATOM   1238  CA  ALA A  87      19.273  -5.272  -2.820  1.00 97.27           C  
ATOM   1239  HA  ALA A  87      19.655  -5.646  -1.870  1.00 97.27           H  
ATOM   1240  C   ALA A  87      19.178  -3.743  -2.698  1.00 97.27           C  
ATOM   1241  CB  ALA A  87      20.240  -5.691  -3.933  1.00 97.27           C  
ATOM   1242  HB1 ALA A  87      19.870  -5.345  -4.898  1.00 97.27           H  
ATOM   1243  HB2 ALA A  87      20.331  -6.777  -3.954  1.00 97.27           H  
ATOM   1244  HB3 ALA A  87      21.222  -5.256  -3.747  1.00 97.27           H  
ATOM   1245  O   ALA A  87      19.797  -3.145  -1.821  1.00 97.27           O  
ATOM   1246  N   SER A  88      18.399  -3.097  -3.570  1.00 97.70           N  
ATOM   1247  H   SER A  88      17.968  -3.634  -4.309  1.00 97.70           H  
ATOM   1248  CA  SER A  88      18.221  -1.638  -3.563  1.00 97.70           C  
ATOM   1249  HA  SER A  88      19.051  -1.183  -3.023  1.00 97.70           H  
ATOM   1250  C   SER A  88      16.938  -1.171  -2.867  1.00 97.70           C  
ATOM   1251  CB  SER A  88      18.279  -1.118  -4.999  1.00 97.70           C  
ATOM   1252  HB2 SER A  88      18.280  -0.028  -4.982  1.00 97.70           H  
ATOM   1253  HB3 SER A  88      19.200  -1.459  -5.473  1.00 97.70           H  
ATOM   1254  O   SER A  88      16.708   0.036  -2.720  1.00 97.70           O  
ATOM   1255  OG  SER A  88      17.168  -1.559  -5.751  1.00 97.70           O  
ATOM   1256  HG  SER A  88      17.293  -2.494  -5.927  1.00 97.70           H  
ATOM   1257  N   ARG A  89      16.053  -2.107  -2.501  1.00 98.38           N  
ATOM   1258  H   ARG A  89      16.306  -3.070  -2.668  1.00 98.38           H  
ATOM   1259  CA  ARG A  89      14.656  -1.863  -2.106  1.00 98.38           C  
ATOM   1260  HA  ARG A  89      14.147  -2.827  -2.112  1.00 98.38           H  
ATOM   1261  C   ARG A  89      13.876  -1.022  -3.114  1.00 98.38           C  
ATOM   1262  CB  ARG A  89      14.580  -1.324  -0.667  1.00 98.38           C  
ATOM   1263  HB2 ARG A  89      15.190  -0.426  -0.576  1.00 98.38           H  
ATOM   1264  HB3 ARG A  89      13.546  -1.067  -0.437  1.00 98.38           H  
ATOM   1265  O   ARG A  89      12.888  -0.388  -2.747  1.00 98.38           O  
ATOM   1266  CG  ARG A  89      15.034  -2.374   0.354  1.00 98.38           C  
ATOM   1267  HG2 ARG A  89      14.485  -3.298   0.170  1.00 98.38           H  
ATOM   1268  HG3 ARG A  89      16.099  -2.582   0.246  1.00 98.38           H  
ATOM   1269  CD  ARG A  89      14.726  -1.922   1.786  1.00 98.38           C  
ATOM   1270  HD2 ARG A  89      14.784  -2.800   2.430  1.00 98.38           H  
ATOM   1271  HD3 ARG A  89      13.704  -1.546   1.826  1.00 98.38           H  
ATOM   1272  NE  ARG A  89      15.689  -0.921   2.285  1.00 98.38           N  
ATOM   1273  HE  ARG A  89      16.650  -1.045   2.001  1.00 98.38           H  
ATOM   1274  NH1 ARG A  89      14.285   0.168   3.746  1.00 98.38           N  
ATOM   1275 HH11 ARG A  89      13.497  -0.390   3.451  1.00 98.38           H  
ATOM   1276 HH12 ARG A  89      14.276   0.642   4.638  1.00 98.38           H  
ATOM   1277  NH2 ARG A  89      16.430   0.656   3.763  1.00 98.38           N  
ATOM   1278 HH21 ARG A  89      16.193   1.143   4.616  1.00 98.38           H  
ATOM   1279 HH22 ARG A  89      17.396   0.516   3.504  1.00 98.38           H  
ATOM   1280  CZ  ARG A  89      15.464  -0.038   3.242  1.00 98.38           C  
ATOM   1281  N   ARG A  90      14.329  -0.903  -4.368  1.00 98.77           N  
ATOM   1282  H   ARG A  90      15.110  -1.484  -4.638  1.00 98.77           H  
ATOM   1283  CA  ARG A  90      13.569  -0.196  -5.408  1.00 98.77           C  
ATOM   1284  HA  ARG A  90      13.243   0.770  -5.022  1.00 98.77           H  
ATOM   1285  C   ARG A  90      12.321  -0.997  -5.730  1.00 98.77           C  
ATOM   1286  CB  ARG A  90      14.395   0.027  -6.675  1.00 98.77           C  
ATOM   1287  HB2 ARG A  90      14.887  -0.903  -6.959  1.00 98.77           H  
ATOM   1288  HB3 ARG A  90      13.721   0.310  -7.483  1.00 98.77           H  
ATOM   1289  O   ARG A  90      12.360  -2.221  -5.774  1.00 98.77           O  
ATOM   1290  CG  ARG A  90      15.426   1.145  -6.486  1.00 98.77           C  
ATOM   1291  HG2 ARG A  90      16.074   0.908  -5.643  1.00 98.77           H  
ATOM   1292  HG3 ARG A  90      14.918   2.087  -6.278  1.00 98.77           H  
ATOM   1293  CD  ARG A  90      16.281   1.289  -7.745  1.00 98.77           C  
ATOM   1294  HD2 ARG A  90      16.719   0.317  -7.972  1.00 98.77           H  
ATOM   1295  HD3 ARG A  90      17.090   1.987  -7.530  1.00 98.77           H  
ATOM   1296  NE  ARG A  90      15.508   1.783  -8.907  1.00 98.77           N  
ATOM   1297  HE  ARG A  90      14.567   2.114  -8.749  1.00 98.77           H  
ATOM   1298  NH1 ARG A  90      17.166   1.491 -10.466  1.00 98.77           N  
ATOM   1299 HH11 ARG A  90      17.477   1.559 -11.425  1.00 98.77           H  
ATOM   1300 HH12 ARG A  90      17.688   0.952  -9.790  1.00 98.77           H  
ATOM   1301  NH2 ARG A  90      15.317   2.542 -11.045  1.00 98.77           N  
ATOM   1302 HH21 ARG A  90      15.724   2.762 -11.943  1.00 98.77           H  
ATOM   1303 HH22 ARG A  90      14.360   2.820 -10.882  1.00 98.77           H  
ATOM   1304  CZ  ARG A  90      15.988   1.928 -10.127  1.00 98.77           C  
ATOM   1305  N   ALA A  91      11.234  -0.283  -5.971  1.00 98.94           N  
ATOM   1306  H   ALA A  91      11.287   0.725  -5.988  1.00 98.94           H  
ATOM   1307  CA  ALA A  91       9.963  -0.875  -6.333  1.00 98.94           C  
ATOM   1308  HA  ALA A  91      10.127  -1.908  -6.640  1.00 98.94           H  
ATOM   1309  C   ALA A  91       9.363  -0.131  -7.521  1.00 98.94           C  
ATOM   1310  CB  ALA A  91       9.037  -0.872  -5.110  1.00 98.94           C  
ATOM   1311  HB1 ALA A  91       9.498  -1.427  -4.292  1.00 98.94           H  
ATOM   1312  HB2 ALA A  91       8.093  -1.353  -5.367  1.00 98.94           H  
ATOM   1313  HB3 ALA A  91       8.844   0.150  -4.786  1.00 98.94           H  
ATOM   1314  O   ALA A  91       9.619   1.059  -7.714  1.00 98.94           O  
ATOM   1315  N   GLY A  92       8.553  -0.837  -8.295  1.00 98.96           N  
ATOM   1316  H   GLY A  92       8.408  -1.810  -8.070  1.00 98.96           H  
ATOM   1317  CA  GLY A  92       7.688  -0.250  -9.305  1.00 98.96           C  
ATOM   1318  HA2 GLY A  92       7.469   0.785  -9.042  1.00 98.96           H  
ATOM   1319  HA3 GLY A  92       8.151  -0.253 -10.291  1.00 98.96           H  
ATOM   1320  C   GLY A  92       6.402  -1.039  -9.398  1.00 98.96           C  
ATOM   1321  O   GLY A  92       6.387  -2.254  -9.204  1.00 98.96           O  
ATOM   1322  N   ALA A  93       5.318  -0.340  -9.674  1.00 98.98           N  
ATOM   1323  H   ALA A  93       5.387   0.668  -9.686  1.00 98.98           H  
ATOM   1324  CA  ALA A  93       3.991  -0.900  -9.673  1.00 98.98           C  
ATOM   1325  HA  ALA A  93       4.045  -1.929 -10.031  1.00 98.98           H  
ATOM   1326  C   ALA A  93       3.072  -0.121 -10.607  1.00 98.98           C  
ATOM   1327  CB  ALA A  93       3.464  -0.908  -8.238  1.00 98.98           C  
ATOM   1328  HB1 ALA A  93       3.444   0.105  -7.838  1.00 98.98           H  
ATOM   1329  HB2 ALA A  93       4.104  -1.525  -7.607  1.00 98.98           H  
ATOM   1330  HB3 ALA A  93       2.458  -1.329  -8.226  1.00 98.98           H  
ATOM   1331  O   ALA A  93       3.228   1.082 -10.843  1.00 98.98           O  
ATOM   1332  N   VAL A  94       2.083  -0.839 -11.116  1.00 98.97           N  
ATOM   1333  H   VAL A  94       2.008  -1.803 -10.822  1.00 98.97           H  
ATOM   1334  CA  VAL A  94       0.957  -0.289 -11.858  1.00 98.97           C  
ATOM   1335  HA  VAL A  94       0.920   0.784 -11.671  1.00 98.97           H  
ATOM   1336  C   VAL A  94      -0.327  -0.896 -11.327  1.00 98.97           C  
ATOM   1337  CB  VAL A  94       1.078  -0.502 -13.375  1.00 98.97           C  
ATOM   1338  HB  VAL A  94       0.156  -0.154 -13.841  1.00 98.97           H  
ATOM   1339  O   VAL A  94      -0.351  -2.064 -10.940  1.00 98.97           O  
ATOM   1340  CG1 VAL A  94       2.224   0.334 -13.956  1.00 98.97           C  
ATOM   1341 HG11 VAL A  94       3.183  -0.029 -13.587  1.00 98.97           H  
ATOM   1342 HG12 VAL A  94       2.205   0.277 -15.044  1.00 98.97           H  
ATOM   1343 HG13 VAL A  94       2.102   1.375 -13.657  1.00 98.97           H  
ATOM   1344  CG2 VAL A  94       1.271  -1.980 -13.740  1.00 98.97           C  
ATOM   1345 HG21 VAL A  94       1.342  -2.097 -14.821  1.00 98.97           H  
ATOM   1346 HG22 VAL A  94       2.183  -2.371 -13.290  1.00 98.97           H  
ATOM   1347 HG23 VAL A  94       0.423  -2.571 -13.392  1.00 98.97           H  
ATOM   1348  N   ALA A  95      -1.402  -0.121 -11.327  1.00 98.90           N  
ATOM   1349  H   ALA A  95      -1.323   0.842 -11.619  1.00 98.90           H  
ATOM   1350  CA  ALA A  95      -2.712  -0.631 -10.952  1.00 98.90           C  
ATOM   1351  HA  ALA A  95      -2.757  -1.698 -11.166  1.00 98.90           H  
ATOM   1352  C   ALA A  95      -3.822   0.028 -11.765  1.00 98.90           C  
ATOM   1353  CB  ALA A  95      -2.900  -0.446  -9.452  1.00 98.90           C  
ATOM   1354  HB1 ALA A  95      -3.771  -1.017  -9.131  1.00 98.90           H  
ATOM   1355  HB2 ALA A  95      -2.024  -0.811  -8.916  1.00 98.90           H  
ATOM   1356  HB3 ALA A  95      -3.045   0.613  -9.237  1.00 98.90           H  
ATOM   1357  O   ALA A  95      -3.665   1.143 -12.271  1.00 98.90           O  
ATOM   1358  N   ALA A  96      -4.938  -0.675 -11.925  1.00 98.70           N  
ATOM   1359  H   ALA A  96      -4.987  -1.577 -11.473  1.00 98.70           H  
ATOM   1360  CA  ALA A  96      -5.987  -0.327 -12.873  1.00 98.70           C  
ATOM   1361  HA  ALA A  96      -6.596  -1.224 -12.979  1.00 98.70           H  
ATOM   1362  C   ALA A  96      -5.433  -0.032 -14.285  1.00 98.70           C  
ATOM   1363  CB  ALA A  96      -6.883   0.768 -12.275  1.00 98.70           C  
ATOM   1364  HB1 ALA A  96      -7.247   0.454 -11.297  1.00 98.70           H  
ATOM   1365  HB2 ALA A  96      -7.740   0.936 -12.928  1.00 98.70           H  
ATOM   1366  HB3 ALA A  96      -6.326   1.699 -12.170  1.00 98.70           H  
ATOM   1367  O   ALA A  96      -5.909   0.863 -14.985  1.00 98.70           O  
ATOM   1368  N   LEU A  97      -4.391  -0.762 -14.706  1.00 98.80           N  
ATOM   1369  H   LEU A  97      -4.057  -1.508 -14.112  1.00 98.80           H  
ATOM   1370  CA  LEU A  97      -3.798  -0.623 -16.031  1.00 98.80           C  
ATOM   1371  HA  LEU A  97      -3.720   0.441 -16.254  1.00 98.80           H  
ATOM   1372  C   LEU A  97      -4.712  -1.284 -17.063  1.00 98.80           C  
ATOM   1373  CB  LEU A  97      -2.387  -1.241 -16.050  1.00 98.80           C  
ATOM   1374  HB2 LEU A  97      -2.475  -2.301 -15.813  1.00 98.80           H  
ATOM   1375  HB3 LEU A  97      -1.783  -0.775 -15.272  1.00 98.80           H  
ATOM   1376  O   LEU A  97      -5.035  -2.466 -16.950  1.00 98.80           O  
ATOM   1377  CG  LEU A  97      -1.668  -1.103 -17.407  1.00 98.80           C  
ATOM   1378  HG  LEU A  97      -2.304  -1.482 -18.208  1.00 98.80           H  
ATOM   1379  CD1 LEU A  97      -1.297   0.349 -17.714  1.00 98.80           C  
ATOM   1380 HD11 LEU A  97      -2.196   0.957 -17.815  1.00 98.80           H  
ATOM   1381 HD12 LEU A  97      -0.680   0.750 -16.910  1.00 98.80           H  
ATOM   1382 HD13 LEU A  97      -0.733   0.402 -18.646  1.00 98.80           H  
ATOM   1383  CD2 LEU A  97      -0.382  -1.924 -17.408  1.00 98.80           C  
ATOM   1384 HD21 LEU A  97       0.283  -1.549 -16.630  1.00 98.80           H  
ATOM   1385 HD22 LEU A  97      -0.615  -2.971 -17.217  1.00 98.80           H  
ATOM   1386 HD23 LEU A  97       0.121  -1.836 -18.371  1.00 98.80           H  
ATOM   1387  N   VAL A  98      -5.083  -0.538 -18.101  1.00 98.54           N  
ATOM   1388  H   VAL A  98      -4.803   0.432 -18.117  1.00 98.54           H  
ATOM   1389  CA  VAL A  98      -5.977  -1.018 -19.161  1.00 98.54           C  
ATOM   1390  HA  VAL A  98      -6.275  -2.043 -18.942  1.00 98.54           H  
ATOM   1391  C   VAL A  98      -5.251  -1.018 -20.504  1.00 98.54           C  
ATOM   1392  CB  VAL A  98      -7.274  -0.185 -19.209  1.00 98.54           C  
ATOM   1393  HB  VAL A  98      -7.025   0.852 -19.435  1.00 98.54           H  
ATOM   1394  O   VAL A  98      -4.599  -0.042 -20.875  1.00 98.54           O  
ATOM   1395  CG1 VAL A  98      -8.234  -0.702 -20.289  1.00 98.54           C  
ATOM   1396 HG11 VAL A  98      -7.796  -0.587 -21.281  1.00 98.54           H  
ATOM   1397 HG12 VAL A  98      -9.158  -0.123 -20.262  1.00 98.54           H  
ATOM   1398 HG13 VAL A  98      -8.471  -1.750 -20.105  1.00 98.54           H  
ATOM   1399  CG2 VAL A  98      -8.021  -0.228 -17.870  1.00 98.54           C  
ATOM   1400 HG21 VAL A  98      -8.951   0.336 -17.939  1.00 98.54           H  
ATOM   1401 HG22 VAL A  98      -8.250  -1.258 -17.595  1.00 98.54           H  
ATOM   1402 HG23 VAL A  98      -7.418   0.223 -17.081  1.00 98.54           H  
ATOM   1403  N   GLY A  99      -5.404  -2.107 -21.262  1.00 98.55           N  
ATOM   1404  H   GLY A  99      -5.952  -2.865 -20.880  1.00 98.55           H  
ATOM   1405  CA  GLY A  99      -5.015  -2.171 -22.676  1.00 98.55           C  
ATOM   1406  HA2 GLY A  99      -5.660  -2.893 -23.176  1.00 98.55           H  
ATOM   1407  HA3 GLY A  99      -5.186  -1.198 -23.137  1.00 98.55           H  
ATOM   1408  C   GLY A  99      -3.566  -2.575 -22.965  1.00 98.55           C  
ATOM   1409  O   GLY A  99      -3.128  -2.428 -24.106  1.00 98.55           O  
ATOM   1410  N   PHE A 100      -2.829  -3.104 -21.985  1.00 98.85           N  
ATOM   1411  H   PHE A 100      -3.254  -3.232 -21.078  1.00 98.85           H  
ATOM   1412  CA  PHE A 100      -1.442  -3.563 -22.148  1.00 98.85           C  
ATOM   1413  HA  PHE A 100      -1.139  -3.442 -23.188  1.00 98.85           H  
ATOM   1414  C   PHE A 100      -1.291  -5.045 -21.813  1.00 98.85           C  
ATOM   1415  CB  PHE A 100      -0.497  -2.707 -21.304  1.00 98.85           C  
ATOM   1416  HB2 PHE A 100      -0.842  -2.715 -20.270  1.00 98.85           H  
ATOM   1417  HB3 PHE A 100       0.500  -3.149 -21.325  1.00 98.85           H  
ATOM   1418  O   PHE A 100      -1.937  -5.550 -20.899  1.00 98.85           O  
ATOM   1419  CG  PHE A 100      -0.403  -1.283 -21.801  1.00 98.85           C  
ATOM   1420  CD1 PHE A 100       0.555  -0.936 -22.772  1.00 98.85           C  
ATOM   1421  HD1 PHE A 100       1.248  -1.678 -23.141  1.00 98.85           H  
ATOM   1422  CD2 PHE A 100      -1.317  -0.319 -21.344  1.00 98.85           C  
ATOM   1423  HD2 PHE A 100      -2.065  -0.583 -20.611  1.00 98.85           H  
ATOM   1424  CE1 PHE A 100       0.606   0.374 -23.275  1.00 98.85           C  
ATOM   1425  HE1 PHE A 100       1.354   0.634 -24.009  1.00 98.85           H  
ATOM   1426  CE2 PHE A 100      -1.285   0.981 -21.867  1.00 98.85           C  
ATOM   1427  HE2 PHE A 100      -2.011   1.708 -21.535  1.00 98.85           H  
ATOM   1428  CZ  PHE A 100      -0.321   1.331 -22.827  1.00 98.85           C  
ATOM   1429  HZ  PHE A 100      -0.294   2.339 -23.214  1.00 98.85           H  
ATOM   1430  N   GLN A 101      -0.430  -5.738 -22.560  1.00 98.74           N  
ATOM   1431  H   GLN A 101       0.083  -5.248 -23.279  1.00 98.74           H  
ATOM   1432  CA  GLN A 101      -0.307  -7.198 -22.495  1.00 98.74           C  
ATOM   1433  HA  GLN A 101      -1.303  -7.642 -22.524  1.00 98.74           H  
ATOM   1434  C   GLN A 101       0.368  -7.699 -21.214  1.00 98.74           C  
ATOM   1435  CB  GLN A 101       0.486  -7.701 -23.708  1.00 98.74           C  
ATOM   1436  HB2 GLN A 101       0.653  -8.772 -23.590  1.00 98.74           H  
ATOM   1437  HB3 GLN A 101       1.457  -7.206 -23.735  1.00 98.74           H  
ATOM   1438  O   GLN A 101       0.012  -8.768 -20.727  1.00 98.74           O  
ATOM   1439  CG  GLN A 101      -0.238  -7.468 -25.042  1.00 98.74           C  
ATOM   1440  HG2 GLN A 101      -1.209  -7.962 -25.019  1.00 98.74           H  
ATOM   1441  HG3 GLN A 101      -0.400  -6.401 -25.190  1.00 98.74           H  
ATOM   1442  CD  GLN A 101       0.544  -8.012 -26.233  1.00 98.74           C  
ATOM   1443  NE2 GLN A 101       0.156  -7.672 -27.441  1.00 98.74           N  
ATOM   1444 HE21 GLN A 101       0.681  -8.072 -28.205  1.00 98.74           H  
ATOM   1445 HE22 GLN A 101      -0.551  -6.963 -27.572  1.00 98.74           H  
ATOM   1446  OE1 GLN A 101       1.526  -8.725 -26.115  1.00 98.74           O  
ATOM   1447  N   SER A 102       1.340  -6.945 -20.687  1.00 98.91           N  
ATOM   1448  H   SER A 102       1.551  -6.059 -21.123  1.00 98.91           H  
ATOM   1449  CA  SER A 102       2.147  -7.361 -19.535  1.00 98.91           C  
ATOM   1450  HA  SER A 102       1.689  -8.235 -19.071  1.00 98.91           H  
ATOM   1451  C   SER A 102       2.252  -6.257 -18.475  1.00 98.91           C  
ATOM   1452  CB  SER A 102       3.520  -7.833 -20.003  1.00 98.91           C  
ATOM   1453  HB2 SER A 102       3.397  -8.682 -20.675  1.00 98.91           H  
ATOM   1454  HB3 SER A 102       4.030  -7.027 -20.530  1.00 98.91           H  
ATOM   1455  O   SER A 102       3.102  -5.363 -18.582  1.00 98.91           O  
ATOM   1456  OG  SER A 102       4.293  -8.225 -18.895  1.00 98.91           O  
ATOM   1457  HG  SER A 102       3.768  -8.817 -18.351  1.00 98.91           H  
ATOM   1458  N   PRO A 103       1.385  -6.304 -17.450  1.00 98.93           N  
ATOM   1459  CA  PRO A 103       1.446  -5.420 -16.291  1.00 98.93           C  
ATOM   1460  HA  PRO A 103       1.232  -4.402 -16.615  1.00 98.93           H  
ATOM   1461  C   PRO A 103       2.799  -5.431 -15.573  1.00 98.93           C  
ATOM   1462  CB  PRO A 103       0.326  -5.897 -15.364  1.00 98.93           C  
ATOM   1463  HB2 PRO A 103      -0.100  -5.082 -14.779  1.00 98.93           H  
ATOM   1464  HB3 PRO A 103       0.691  -6.692 -14.715  1.00 98.93           H  
ATOM   1465  O   PRO A 103       3.292  -4.360 -15.224  1.00 98.93           O  
ATOM   1466  CG  PRO A 103      -0.684  -6.506 -16.322  1.00 98.93           C  
ATOM   1467  HG2 PRO A 103      -1.287  -7.270 -15.830  1.00 98.93           H  
ATOM   1468  HG3 PRO A 103      -1.296  -5.715 -16.756  1.00 98.93           H  
ATOM   1469  CD  PRO A 103       0.182  -7.122 -17.406  1.00 98.93           C  
ATOM   1470  HD2 PRO A 103       0.431  -8.149 -17.139  1.00 98.93           H  
ATOM   1471  HD3 PRO A 103      -0.352  -7.104 -18.356  1.00 98.93           H  
ATOM   1472  N   ILE A 104       3.460  -6.585 -15.407  1.00 98.98           N  
ATOM   1473  H   ILE A 104       2.995  -7.456 -15.618  1.00 98.98           H  
ATOM   1474  CA  ILE A 104       4.765  -6.628 -14.724  1.00 98.98           C  
ATOM   1475  HA  ILE A 104       4.633  -6.094 -13.783  1.00 98.98           H  
ATOM   1476  C   ILE A 104       5.862  -5.887 -15.502  1.00 98.98           C  
ATOM   1477  CB  ILE A 104       5.169  -8.079 -14.386  1.00 98.98           C  
ATOM   1478  HB  ILE A 104       4.286  -8.594 -14.009  1.00 98.98           H  
ATOM   1479  O   ILE A 104       6.729  -5.253 -14.898  1.00 98.98           O  
ATOM   1480  CG1 ILE A 104       6.258  -8.153 -13.293  1.00 98.98           C  
ATOM   1481 HG12 ILE A 104       7.127  -7.562 -13.584  1.00 98.98           H  
ATOM   1482 HG13 ILE A 104       6.588  -9.187 -13.190  1.00 98.98           H  
ATOM   1483  CG2 ILE A 104       5.670  -8.834 -15.625  1.00 98.98           C  
ATOM   1484 HG21 ILE A 104       5.802  -9.889 -15.386  1.00 98.98           H  
ATOM   1485 HG22 ILE A 104       6.628  -8.438 -15.963  1.00 98.98           H  
ATOM   1486 HG23 ILE A 104       4.936  -8.760 -16.428  1.00 98.98           H  
ATOM   1487  CD1 ILE A 104       5.778  -7.692 -11.910  1.00 98.98           C  
ATOM   1488 HD11 ILE A 104       6.548  -7.908 -11.170  1.00 98.98           H  
ATOM   1489 HD12 ILE A 104       5.585  -6.619 -11.904  1.00 98.98           H  
ATOM   1490 HD13 ILE A 104       4.870  -8.226 -11.631  1.00 98.98           H  
ATOM   1491  N   ARG A 105       5.809  -5.875 -16.844  1.00 98.96           N  
ATOM   1492  H   ARG A 105       5.083  -6.412 -17.297  1.00 98.96           H  
ATOM   1493  CA  ARG A 105       6.718  -5.042 -17.652  1.00 98.96           C  
ATOM   1494  HA  ARG A 105       7.736  -5.191 -17.293  1.00 98.96           H  
ATOM   1495  C   ARG A 105       6.440  -3.552 -17.460  1.00 98.96           C  
ATOM   1496  CB  ARG A 105       6.659  -5.418 -19.140  1.00 98.96           C  
ATOM   1497  HB2 ARG A 105       7.181  -4.648 -19.707  1.00 98.96           H  
ATOM   1498  HB3 ARG A 105       5.623  -5.447 -19.477  1.00 98.96           H  
ATOM   1499  O   ARG A 105       7.382  -2.764 -17.439  1.00 98.96           O  
ATOM   1500  CG  ARG A 105       7.340  -6.765 -19.423  1.00 98.96           C  
ATOM   1501  HG2 ARG A 105       6.756  -7.565 -18.967  1.00 98.96           H  
ATOM   1502  HG3 ARG A 105       8.333  -6.766 -18.972  1.00 98.96           H  
ATOM   1503  CD  ARG A 105       7.474  -7.001 -20.936  1.00 98.96           C  
ATOM   1504  HD2 ARG A 105       6.489  -6.889 -21.388  1.00 98.96           H  
ATOM   1505  HD3 ARG A 105       8.127  -6.239 -21.362  1.00 98.96           H  
ATOM   1506  NE  ARG A 105       7.992  -8.344 -21.274  1.00 98.96           N  
ATOM   1507  HE  ARG A 105       7.318  -9.008 -21.625  1.00 98.96           H  
ATOM   1508  NH1 ARG A 105      10.192  -8.143 -20.577  1.00 98.96           N  
ATOM   1509 HH11 ARG A 105      10.062  -7.192 -20.265  1.00 98.96           H  
ATOM   1510 HH12 ARG A 105      10.982  -8.691 -20.265  1.00 98.96           H  
ATOM   1511  NH2 ARG A 105       9.494 -10.061 -21.388  1.00 98.96           N  
ATOM   1512 HH21 ARG A 105      10.344 -10.463 -21.020  1.00 98.96           H  
ATOM   1513 HH22 ARG A 105       8.806 -10.713 -21.734  1.00 98.96           H  
ATOM   1514  CZ  ARG A 105       9.215  -8.827 -21.090  1.00 98.96           C  
ATOM   1515  N   ALA A 106       5.179  -3.162 -17.277  1.00 98.97           N  
ATOM   1516  H   ALA A 106       4.451  -3.862 -17.275  1.00 98.97           H  
ATOM   1517  CA  ALA A 106       4.831  -1.782 -16.947  1.00 98.97           C  
ATOM   1518  HA  ALA A 106       5.363  -1.116 -17.626  1.00 98.97           H  
ATOM   1519  C   ALA A 106       5.302  -1.392 -15.537  1.00 98.97           C  
ATOM   1520  CB  ALA A 106       3.331  -1.577 -17.174  1.00 98.97           C  
ATOM   1521  HB1 ALA A 106       3.066  -1.851 -18.195  1.00 98.97           H  
ATOM   1522  HB2 ALA A 106       2.760  -2.201 -16.486  1.00 98.97           H  
ATOM   1523  HB3 ALA A 106       3.077  -0.529 -17.015  1.00 98.97           H  
ATOM   1524  O   ALA A 106       5.899  -0.330 -15.378  1.00 98.97           O  
ATOM   1525  N   ALA A 107       5.144  -2.275 -14.547  1.00 98.98           N  
ATOM   1526  H   ALA A 107       4.606  -3.109 -14.732  1.00 98.98           H  
ATOM   1527  CA  ALA A 107       5.684  -2.096 -13.199  1.00 98.98           C  
ATOM   1528  HA  ALA A 107       5.251  -1.198 -12.758  1.00 98.98           H  
ATOM   1529  C   ALA A 107       7.215  -1.918 -13.213  1.00 98.98           C  
ATOM   1530  CB  ALA A 107       5.257  -3.305 -12.359  1.00 98.98           C  
ATOM   1531  HB1 ALA A 107       5.645  -4.228 -12.792  1.00 98.98           H  
ATOM   1532  HB2 ALA A 107       4.170  -3.363 -12.308  1.00 98.98           H  
ATOM   1533  HB3 ALA A 107       5.650  -3.216 -11.347  1.00 98.98           H  
ATOM   1534  O   ALA A 107       7.739  -0.971 -12.623  1.00 98.98           O  
ATOM   1535  N   ARG A 108       7.935  -2.757 -13.970  1.00 98.97           N  
ATOM   1536  H   ARG A 108       7.459  -3.548 -14.380  1.00 98.97           H  
ATOM   1537  CA  ARG A 108       9.382  -2.608 -14.188  1.00 98.97           C  
ATOM   1538  HA  ARG A 108       9.885  -2.637 -13.222  1.00 98.97           H  
ATOM   1539  C   ARG A 108       9.734  -1.259 -14.817  1.00 98.97           C  
ATOM   1540  CB  ARG A 108       9.891  -3.772 -15.050  1.00 98.97           C  
ATOM   1541  HB2 ARG A 108       9.396  -3.752 -16.021  1.00 98.97           H  
ATOM   1542  HB3 ARG A 108       9.658  -4.718 -14.563  1.00 98.97           H  
ATOM   1543  O   ARG A 108      10.658  -0.595 -14.356  1.00 98.97           O  
ATOM   1544  CG  ARG A 108      11.404  -3.665 -15.255  1.00 98.97           C  
ATOM   1545  HG2 ARG A 108      11.644  -2.728 -15.756  1.00 98.97           H  
ATOM   1546  HG3 ARG A 108      11.907  -3.689 -14.288  1.00 98.97           H  
ATOM   1547  CD  ARG A 108      11.924  -4.803 -16.122  1.00 98.97           C  
ATOM   1548  HD2 ARG A 108      11.783  -5.747 -15.595  1.00 98.97           H  
ATOM   1549  HD3 ARG A 108      11.383  -4.821 -17.068  1.00 98.97           H  
ATOM   1550  NE  ARG A 108      13.342  -4.581 -16.378  1.00 98.97           N  
ATOM   1551  HE  ARG A 108      13.709  -3.662 -16.175  1.00 98.97           H  
ATOM   1552  NH1 ARG A 108      14.011  -6.693 -17.022  1.00 98.97           N  
ATOM   1553 HH11 ARG A 108      13.072  -7.066 -16.997  1.00 98.97           H  
ATOM   1554 HH12 ARG A 108      14.799  -7.318 -17.114  1.00 98.97           H  
ATOM   1555  NH2 ARG A 108      15.482  -5.041 -16.626  1.00 98.97           N  
ATOM   1556 HH21 ARG A 108      15.612  -4.149 -16.170  1.00 98.97           H  
ATOM   1557 HH22 ARG A 108      16.161  -5.772 -16.470  1.00 98.97           H  
ATOM   1558  CZ  ARG A 108      14.264  -5.455 -16.689  1.00 98.97           C  
ATOM   1559  N   ALA A 109       8.992  -0.829 -15.837  1.00 98.95           N  
ATOM   1560  H   ALA A 109       8.266  -1.432 -16.197  1.00 98.95           H  
ATOM   1561  CA  ALA A 109       9.232   0.458 -16.480  1.00 98.95           C  
ATOM   1562  HA  ALA A 109      10.272   0.483 -16.807  1.00 98.95           H  
ATOM   1563  C   ALA A 109       9.034   1.637 -15.511  1.00 98.95           C  
ATOM   1564  CB  ALA A 109       8.338   0.570 -17.721  1.00 98.95           C  
ATOM   1565  HB1 ALA A 109       7.287   0.541 -17.435  1.00 98.95           H  
ATOM   1566  HB2 ALA A 109       8.547   1.510 -18.232  1.00 98.95           H  
ATOM   1567  HB3 ALA A 109       8.547  -0.257 -18.400  1.00 98.95           H  
ATOM   1568  O   ALA A 109       9.815   2.587 -15.562  1.00 98.95           O  
ATOM   1569  N   VAL A 110       8.040   1.575 -14.613  1.00 98.92           N  
ATOM   1570  H   VAL A 110       7.415   0.782 -14.638  1.00 98.92           H  
ATOM   1571  CA  VAL A 110       7.853   2.578 -13.547  1.00 98.92           C  
ATOM   1572  HA  VAL A 110       7.777   3.565 -14.004  1.00 98.92           H  
ATOM   1573  C   VAL A 110       9.075   2.608 -12.633  1.00 98.92           C  
ATOM   1574  CB  VAL A 110       6.559   2.338 -12.738  1.00 98.92           C  
ATOM   1575  HB  VAL A 110       6.528   1.306 -12.388  1.00 98.92           H  
ATOM   1576  O   VAL A 110       9.653   3.679 -12.449  1.00 98.92           O  
ATOM   1577  CG1 VAL A 110       6.444   3.262 -11.518  1.00 98.92           C  
ATOM   1578 HG11 VAL A 110       7.226   3.041 -10.791  1.00 98.92           H  
ATOM   1579 HG12 VAL A 110       6.523   4.306 -11.821  1.00 98.92           H  
ATOM   1580 HG13 VAL A 110       5.484   3.104 -11.025  1.00 98.92           H  
ATOM   1581  CG2 VAL A 110       5.329   2.598 -13.614  1.00 98.92           C  
ATOM   1582 HG21 VAL A 110       5.342   3.629 -13.968  1.00 98.92           H  
ATOM   1583 HG22 VAL A 110       5.319   1.926 -14.472  1.00 98.92           H  
ATOM   1584 HG23 VAL A 110       4.422   2.426 -13.034  1.00 98.92           H  
ATOM   1585  N   MET A 111       9.514   1.441 -12.145  1.00 98.82           N  
ATOM   1586  H   MET A 111       8.989   0.606 -12.362  1.00 98.82           H  
ATOM   1587  CA  MET A 111      10.687   1.317 -11.273  1.00 98.82           C  
ATOM   1588  HA  MET A 111      10.488   1.835 -10.335  1.00 98.82           H  
ATOM   1589  C   MET A 111      11.935   1.926 -11.911  1.00 98.82           C  
ATOM   1590  CB  MET A 111      10.974  -0.167 -10.989  1.00 98.82           C  
ATOM   1591  HB2 MET A 111      11.199  -0.668 -11.930  1.00 98.82           H  
ATOM   1592  HB3 MET A 111      10.099  -0.659 -10.564  1.00 98.82           H  
ATOM   1593  O   MET A 111      12.670   2.650 -11.246  1.00 98.82           O  
ATOM   1594  CG  MET A 111      12.141  -0.377 -10.020  1.00 98.82           C  
ATOM   1595  HG2 MET A 111      13.049   0.066 -10.429  1.00 98.82           H  
ATOM   1596  HG3 MET A 111      11.903   0.123  -9.082  1.00 98.82           H  
ATOM   1597  SD  MET A 111      12.474  -2.120  -9.668  1.00 98.82           S  
ATOM   1598  CE  MET A 111      13.092  -2.672 -11.282  1.00 98.82           C  
ATOM   1599  HE1 MET A 111      12.398  -2.402 -12.079  1.00 98.82           H  
ATOM   1600  HE2 MET A 111      14.070  -2.235 -11.482  1.00 98.82           H  
ATOM   1601  HE3 MET A 111      13.167  -3.759 -11.269  1.00 98.82           H  
ATOM   1602  N   GLU A 112      12.213   1.584 -13.171  1.00 98.60           N  
ATOM   1603  H   GLU A 112      11.582   0.941 -13.629  1.00 98.60           H  
ATOM   1604  CA  GLU A 112      13.478   1.890 -13.844  1.00 98.60           C  
ATOM   1605  HA  GLU A 112      14.295   1.812 -13.127  1.00 98.60           H  
ATOM   1606  C   GLU A 112      13.531   3.302 -14.424  1.00 98.60           C  
ATOM   1607  CB  GLU A 112      13.760   0.851 -14.936  1.00 98.60           C  
ATOM   1608  HB2 GLU A 112      14.581   1.206 -15.560  1.00 98.60           H  
ATOM   1609  HB3 GLU A 112      12.873   0.742 -15.561  1.00 98.60           H  
ATOM   1610  O   GLU A 112      14.601   3.909 -14.436  1.00 98.60           O  
ATOM   1611  CG  GLU A 112      14.165  -0.507 -14.336  1.00 98.60           C  
ATOM   1612  HG2 GLU A 112      15.073  -0.369 -13.749  1.00 98.60           H  
ATOM   1613  HG3 GLU A 112      13.381  -0.849 -13.661  1.00 98.60           H  
ATOM   1614  CD  GLU A 112      14.404  -1.590 -15.402  1.00 98.60           C  
ATOM   1615  OE1 GLU A 112      15.019  -2.633 -15.083  1.00 98.60           O  
ATOM   1616  OE2 GLU A 112      13.912  -1.455 -16.540  1.00 98.60           O  
ATOM   1617  N   ALA A 113      12.400   3.820 -14.905  1.00 98.47           N  
ATOM   1618  H   ALA A 113      11.555   3.272 -14.828  1.00 98.47           H  
ATOM   1619  CA  ALA A 113      12.365   5.008 -15.750  1.00 98.47           C  
ATOM   1620  HA  ALA A 113      13.381   5.391 -15.846  1.00 98.47           H  
ATOM   1621  C   ALA A 113      11.547   6.174 -15.176  1.00 98.47           C  
ATOM   1622  CB  ALA A 113      11.911   4.587 -17.147  1.00 98.47           C  
ATOM   1623  HB1 ALA A 113      10.843   4.370 -17.138  1.00 98.47           H  
ATOM   1624  HB2 ALA A 113      12.460   3.699 -17.462  1.00 98.47           H  
ATOM   1625  HB3 ALA A 113      12.138   5.403 -17.833  1.00 98.47           H  
ATOM   1626  O   ALA A 113      11.242   7.117 -15.912  1.00 98.47           O  
ATOM   1627  N   THR A 114      11.189   6.117 -13.893  1.00 96.95           N  
ATOM   1628  H   THR A 114      11.451   5.305 -13.351  1.00 96.95           H  
ATOM   1629  CA  THR A 114      10.563   7.219 -13.154  1.00 96.95           C  
ATOM   1630  HA  THR A 114      10.762   8.149 -13.686  1.00 96.95           H  
ATOM   1631  C   THR A 114      11.177   7.333 -11.755  1.00 96.95           C  
ATOM   1632  CB  THR A 114       9.033   7.062 -13.045  1.00 96.95           C  
ATOM   1633  HB  THR A 114       8.614   8.032 -12.777  1.00 96.95           H  
ATOM   1634  O   THR A 114      11.767   6.367 -11.270  1.00 96.95           O  
ATOM   1635  CG2 THR A 114       8.343   6.625 -14.332  1.00 96.95           C  
ATOM   1636 HG21 THR A 114       8.678   5.629 -14.619  1.00 96.95           H  
ATOM   1637 HG22 THR A 114       7.265   6.605 -14.175  1.00 96.95           H  
ATOM   1638 HG23 THR A 114       8.574   7.339 -15.123  1.00 96.95           H  
ATOM   1639  OG1 THR A 114       8.655   6.172 -12.031  1.00 96.95           O  
ATOM   1640  HG1 THR A 114       9.096   5.328 -12.155  1.00 96.95           H  
ATOM   1641  N   PRO A 115      11.032   8.482 -11.073  1.00 94.93           N  
ATOM   1642  CA  PRO A 115      11.331   8.575  -9.647  1.00 94.93           C  
ATOM   1643  HA  PRO A 115      12.254   8.044  -9.414  1.00 94.93           H  
ATOM   1644  C   PRO A 115      10.212   7.991  -8.764  1.00 94.93           C  
ATOM   1645  CB  PRO A 115      11.532  10.073  -9.402  1.00 94.93           C  
ATOM   1646  HB2 PRO A 115      12.547  10.354  -9.681  1.00 94.93           H  
ATOM   1647  HB3 PRO A 115      11.332  10.363  -8.371  1.00 94.93           H  
ATOM   1648  O   PRO A 115      10.317   8.082  -7.546  1.00 94.93           O  
ATOM   1649  CG  PRO A 115      10.540  10.708 -10.375  1.00 94.93           C  
ATOM   1650  HG2 PRO A 115       9.540  10.689  -9.941  1.00 94.93           H  
ATOM   1651  HG3 PRO A 115      10.824  11.727 -10.637  1.00 94.93           H  
ATOM   1652  CD  PRO A 115      10.591   9.776 -11.585  1.00 94.93           C  
ATOM   1653  HD2 PRO A 115       9.604   9.723 -12.045  1.00 94.93           H  
ATOM   1654  HD3 PRO A 115      11.322  10.148 -12.303  1.00 94.93           H  
ATOM   1655  N   HIS A 116       9.135   7.453  -9.351  1.00 97.74           N  
ATOM   1656  H   HIS A 116       9.167   7.262 -10.342  1.00 97.74           H  
ATOM   1657  CA  HIS A 116       7.928   7.005  -8.657  1.00 97.74           C  
ATOM   1658  HA  HIS A 116       7.870   7.520  -7.697  1.00 97.74           H  
ATOM   1659  C   HIS A 116       7.935   5.499  -8.381  1.00 97.74           C  
ATOM   1660  CB  HIS A 116       6.680   7.418  -9.450  1.00 97.74           C  
ATOM   1661  HB2 HIS A 116       5.788   7.123  -8.897  1.00 97.74           H  
ATOM   1662  HB3 HIS A 116       6.668   6.896 -10.407  1.00 97.74           H  
ATOM   1663  O   HIS A 116       8.684   4.740  -8.990  1.00 97.74           O  
ATOM   1664  CG  HIS A 116       6.608   8.901  -9.690  1.00 97.74           C  
ATOM   1665  CD2 HIS A 116       6.320   9.523 -10.872  1.00 97.74           C  
ATOM   1666  HD2 HIS A 116       6.098   9.024 -11.803  1.00 97.74           H  
ATOM   1667  ND1 HIS A 116       6.832   9.882  -8.754  1.00 97.74           N  
ATOM   1668  HD1 HIS A 116       7.017   9.721  -7.774  1.00 97.74           H  
ATOM   1669  CE1 HIS A 116       6.688  11.072  -9.362  1.00 97.74           C  
ATOM   1670  HE1 HIS A 116       6.798  12.029  -8.875  1.00 97.74           H  
ATOM   1671  NE2 HIS A 116       6.356  10.906 -10.656  1.00 97.74           N  
ATOM   1672  N   VAL A 117       7.048   5.068  -7.480  1.00 98.71           N  
ATOM   1673  H   VAL A 117       6.508   5.762  -6.983  1.00 98.71           H  
ATOM   1674  CA  VAL A 117       6.809   3.646  -7.187  1.00 98.71           C  
ATOM   1675  HA  VAL A 117       7.615   3.047  -7.612  1.00 98.71           H  
ATOM   1676  C   VAL A 117       5.525   3.145  -7.842  1.00 98.71           C  
ATOM   1677  CB  VAL A 117       6.814   3.397  -5.668  1.00 98.71           C  
ATOM   1678  HB  VAL A 117       6.175   4.137  -5.186  1.00 98.71           H  
ATOM   1679  O   VAL A 117       5.537   2.063  -8.408  1.00 98.71           O  
ATOM   1680  CG1 VAL A 117       6.314   2.002  -5.279  1.00 98.71           C  
ATOM   1681 HG11 VAL A 117       6.452   1.855  -4.208  1.00 98.71           H  
ATOM   1682 HG12 VAL A 117       5.252   1.901  -5.501  1.00 98.71           H  
ATOM   1683 HG13 VAL A 117       6.867   1.239  -5.828  1.00 98.71           H  
ATOM   1684  CG2 VAL A 117       8.237   3.541  -5.114  1.00 98.71           C  
ATOM   1685 HG21 VAL A 117       8.666   4.498  -5.413  1.00 98.71           H  
ATOM   1686 HG22 VAL A 117       8.869   2.744  -5.508  1.00 98.71           H  
ATOM   1687 HG23 VAL A 117       8.215   3.487  -4.026  1.00 98.71           H  
ATOM   1688  N   LEU A 118       4.426   3.902  -7.801  1.00 98.90           N  
ATOM   1689  H   LEU A 118       4.459   4.798  -7.336  1.00 98.90           H  
ATOM   1690  CA  LEU A 118       3.116   3.440  -8.268  1.00 98.90           C  
ATOM   1691  HA  LEU A 118       3.239   2.524  -8.845  1.00 98.90           H  
ATOM   1692  C   LEU A 118       2.458   4.477  -9.181  1.00 98.90           C  
ATOM   1693  CB  LEU A 118       2.259   3.098  -7.032  1.00 98.90           C  
ATOM   1694  HB2 LEU A 118       2.242   3.969  -6.376  1.00 98.90           H  
ATOM   1695  HB3 LEU A 118       2.747   2.287  -6.492  1.00 98.90           H  
ATOM   1696  O   LEU A 118       2.265   5.627  -8.781  1.00 98.90           O  
ATOM   1697  CG  LEU A 118       0.800   2.691  -7.314  1.00 98.90           C  
ATOM   1698  HG  LEU A 118       0.277   3.527  -7.778  1.00 98.90           H  
ATOM   1699  CD1 LEU A 118       0.665   1.467  -8.221  1.00 98.90           C  
ATOM   1700 HD11 LEU A 118      -0.390   1.243  -8.376  1.00 98.90           H  
ATOM   1701 HD12 LEU A 118       1.119   1.657  -9.193  1.00 98.90           H  
ATOM   1702 HD13 LEU A 118       1.139   0.604  -7.752  1.00 98.90           H  
ATOM   1703  CD2 LEU A 118       0.108   2.353  -5.992  1.00 98.90           C  
ATOM   1704 HD21 LEU A 118      -0.946   2.136  -6.169  1.00 98.90           H  
ATOM   1705 HD22 LEU A 118       0.186   3.189  -5.297  1.00 98.90           H  
ATOM   1706 HD23 LEU A 118       0.580   1.481  -5.539  1.00 98.90           H  
ATOM   1707  N   LEU A 119       2.081   4.051 -10.389  1.00 98.91           N  
ATOM   1708  H   LEU A 119       2.287   3.093 -10.633  1.00 98.91           H  
ATOM   1709  CA  LEU A 119       1.204   4.800 -11.295  1.00 98.91           C  
ATOM   1710  HA  LEU A 119       0.957   5.764 -10.848  1.00 98.91           H  
ATOM   1711  C   LEU A 119      -0.104   4.034 -11.503  1.00 98.91           C  
ATOM   1712  CB  LEU A 119       1.886   5.054 -12.651  1.00 98.91           C  
ATOM   1713  HB2 LEU A 119       1.179   5.594 -13.281  1.00 98.91           H  
ATOM   1714  HB3 LEU A 119       2.081   4.091 -13.123  1.00 98.91           H  
ATOM   1715  O   LEU A 119      -0.085   2.809 -11.620  1.00 98.91           O  
ATOM   1716  CG  LEU A 119       3.202   5.851 -12.618  1.00 98.91           C  
ATOM   1717  HG  LEU A 119       3.968   5.266 -12.110  1.00 98.91           H  
ATOM   1718  CD1 LEU A 119       3.663   6.114 -14.052  1.00 98.91           C  
ATOM   1719 HD11 LEU A 119       2.962   6.782 -14.553  1.00 98.91           H  
ATOM   1720 HD12 LEU A 119       4.653   6.569 -14.044  1.00 98.91           H  
ATOM   1721 HD13 LEU A 119       3.713   5.174 -14.603  1.00 98.91           H  
ATOM   1722  CD2 LEU A 119       3.069   7.204 -11.922  1.00 98.91           C  
ATOM   1723 HD21 LEU A 119       2.210   7.751 -12.311  1.00 98.91           H  
ATOM   1724 HD22 LEU A 119       3.974   7.792 -12.076  1.00 98.91           H  
ATOM   1725 HD23 LEU A 119       2.955   7.040 -10.851  1.00 98.91           H  
ATOM   1726  N   VAL A 120      -1.236   4.730 -11.623  1.00 98.91           N  
ATOM   1727  H   VAL A 120      -1.213   5.723 -11.435  1.00 98.91           H  
ATOM   1728  CA  VAL A 120      -2.542   4.079 -11.807  1.00 98.91           C  
ATOM   1729  HA  VAL A 120      -2.351   3.035 -12.055  1.00 98.91           H  
ATOM   1730  C   VAL A 120      -3.364   4.609 -12.974  1.00 98.91           C  
ATOM   1731  CB  VAL A 120      -3.377   4.065 -10.517  1.00 98.91           C  
ATOM   1732  HB  VAL A 120      -4.250   3.438 -10.700  1.00 98.91           H  
ATOM   1733  O   VAL A 120      -3.164   5.727 -13.455  1.00 98.91           O  
ATOM   1734  CG1 VAL A 120      -2.581   3.417  -9.385  1.00 98.91           C  
ATOM   1735 HG11 VAL A 120      -3.256   3.156  -8.569  1.00 98.91           H  
ATOM   1736 HG12 VAL A 120      -2.096   2.511  -9.748  1.00 98.91           H  
ATOM   1737 HG13 VAL A 120      -1.808   4.099  -9.032  1.00 98.91           H  
ATOM   1738  CG2 VAL A 120      -3.882   5.450 -10.093  1.00 98.91           C  
ATOM   1739 HG21 VAL A 120      -4.380   5.955 -10.920  1.00 98.91           H  
ATOM   1740 HG22 VAL A 120      -3.056   6.068  -9.741  1.00 98.91           H  
ATOM   1741 HG23 VAL A 120      -4.604   5.338  -9.284  1.00 98.91           H  
ATOM   1742  N   GLY A 121      -4.321   3.792 -13.416  1.00 98.29           N  
ATOM   1743  H   GLY A 121      -4.348   2.855 -13.038  1.00 98.29           H  
ATOM   1744  CA  GLY A 121      -5.383   4.188 -14.335  1.00 98.29           C  
ATOM   1745  HA2 GLY A 121      -6.018   4.918 -13.832  1.00 98.29           H  
ATOM   1746  HA3 GLY A 121      -5.998   3.321 -14.576  1.00 98.29           H  
ATOM   1747  C   GLY A 121      -4.865   4.789 -15.643  1.00 98.29           C  
ATOM   1748  O   GLY A 121      -3.935   4.275 -16.269  1.00 98.29           O  
ATOM   1749  N   ALA A 122      -5.469   5.907 -16.057  1.00 97.99           N  
ATOM   1750  H   ALA A 122      -6.210   6.295 -15.492  1.00 97.99           H  
ATOM   1751  CA  ALA A 122      -5.111   6.598 -17.295  1.00 97.99           C  
ATOM   1752  HA  ALA A 122      -5.243   5.908 -18.129  1.00 97.99           H  
ATOM   1753  C   ALA A 122      -3.646   7.066 -17.316  1.00 97.99           C  
ATOM   1754  CB  ALA A 122      -6.071   7.777 -17.489  1.00 97.99           C  
ATOM   1755  HB1 ALA A 122      -5.966   8.487 -16.668  1.00 97.99           H  
ATOM   1756  HB2 ALA A 122      -5.838   8.286 -18.424  1.00 97.99           H  
ATOM   1757  HB3 ALA A 122      -7.099   7.419 -17.530  1.00 97.99           H  
ATOM   1758  O   ALA A 122      -2.998   6.979 -18.357  1.00 97.99           O  
ATOM   1759  N   GLY A 123      -3.105   7.491 -16.171  1.00 98.51           N  
ATOM   1760  H   GLY A 123      -3.667   7.487 -15.332  1.00 98.51           H  
ATOM   1761  CA  GLY A 123      -1.705   7.891 -16.048  1.00 98.51           C  
ATOM   1762  HA2 GLY A 123      -1.562   8.261 -15.033  1.00 98.51           H  
ATOM   1763  HA3 GLY A 123      -1.478   8.685 -16.759  1.00 98.51           H  
ATOM   1764  C   GLY A 123      -0.735   6.730 -16.271  1.00 98.51           C  
ATOM   1765  O   GLY A 123       0.211   6.847 -17.051  1.00 98.51           O  
ATOM   1766  N   ALA A 124      -1.028   5.564 -15.685  1.00 98.83           N  
ATOM   1767  H   ALA A 124      -1.820   5.524 -15.059  1.00 98.83           H  
ATOM   1768  CA  ALA A 124      -0.270   4.340 -15.946  1.00 98.83           C  
ATOM   1769  HA  ALA A 124       0.778   4.521 -15.705  1.00 98.83           H  
ATOM   1770  C   ALA A 124      -0.348   3.920 -17.421  1.00 98.83           C  
ATOM   1771  CB  ALA A 124      -0.790   3.218 -15.045  1.00 98.83           C  
ATOM   1772  HB1 ALA A 124      -0.739   3.539 -14.004  1.00 98.83           H  
ATOM   1773  HB2 ALA A 124      -0.167   2.331 -15.164  1.00 98.83           H  
ATOM   1774  HB3 ALA A 124      -1.822   2.969 -15.292  1.00 98.83           H  
ATOM   1775  O   ALA A 124       0.668   3.567 -18.019  1.00 98.83           O  
ATOM   1776  N   ALA A 125      -1.537   3.995 -18.026  1.00 98.78           N  
ATOM   1777  H   ALA A 125      -2.338   4.263 -17.473  1.00 98.78           H  
ATOM   1778  CA  ALA A 125      -1.737   3.651 -19.431  1.00 98.78           C  
ATOM   1779  HA  ALA A 125      -1.328   2.654 -19.595  1.00 98.78           H  
ATOM   1780  C   ALA A 125      -1.003   4.612 -20.384  1.00 98.78           C  
ATOM   1781  CB  ALA A 125      -3.246   3.614 -19.705  1.00 98.78           C  
ATOM   1782  HB1 ALA A 125      -3.721   2.878 -19.056  1.00 98.78           H  
ATOM   1783  HB2 ALA A 125      -3.432   3.341 -20.744  1.00 98.78           H  
ATOM   1784  HB3 ALA A 125      -3.685   4.593 -19.513  1.00 98.78           H  
ATOM   1785  O   ALA A 125      -0.406   4.172 -21.371  1.00 98.78           O  
ATOM   1786  N   ALA A 126      -1.010   5.915 -20.091  1.00 98.65           N  
ATOM   1787  H   ALA A 126      -1.549   6.233 -19.299  1.00 98.65           H  
ATOM   1788  CA  ALA A 126      -0.268   6.917 -20.850  1.00 98.65           C  
ATOM   1789  HA  ALA A 126      -0.550   6.846 -21.901  1.00 98.65           H  
ATOM   1790  C   ALA A 126       1.244   6.673 -20.755  1.00 98.65           C  
ATOM   1791  CB  ALA A 126      -0.657   8.311 -20.342  1.00 98.65           C  
ATOM   1792  HB1 ALA A 126      -0.124   9.073 -20.910  1.00 98.65           H  
ATOM   1793  HB2 ALA A 126      -1.729   8.466 -20.464  1.00 98.65           H  
ATOM   1794  HB3 ALA A 126      -0.405   8.415 -19.287  1.00 98.65           H  
ATOM   1795  O   ALA A 126       1.924   6.616 -21.782  1.00 98.65           O  
ATOM   1796  N   PHE A 127       1.759   6.429 -19.546  1.00 98.76           N  
ATOM   1797  H   PHE A 127       1.155   6.510 -18.740  1.00 98.76           H  
ATOM   1798  CA  PHE A 127       3.165   6.101 -19.322  1.00 98.76           C  
ATOM   1799  HA  PHE A 127       3.780   6.910 -19.716  1.00 98.76           H  
ATOM   1800  C   PHE A 127       3.588   4.814 -20.046  1.00 98.76           C  
ATOM   1801  CB  PHE A 127       3.420   5.994 -17.815  1.00 98.76           C  
ATOM   1802  HB2 PHE A 127       2.700   5.305 -17.372  1.00 98.76           H  
ATOM   1803  HB3 PHE A 127       3.264   6.970 -17.356  1.00 98.76           H  
ATOM   1804  O   PHE A 127       4.579   4.812 -20.778  1.00 98.76           O  
ATOM   1805  CG  PHE A 127       4.819   5.514 -17.499  1.00 98.76           C  
ATOM   1806  CD1 PHE A 127       5.043   4.167 -17.159  1.00 98.76           C  
ATOM   1807  HD1 PHE A 127       4.214   3.480 -17.082  1.00 98.76           H  
ATOM   1808  CD2 PHE A 127       5.903   6.405 -17.593  1.00 98.76           C  
ATOM   1809  HD2 PHE A 127       5.728   7.441 -17.843  1.00 98.76           H  
ATOM   1810  CE1 PHE A 127       6.348   3.715 -16.908  1.00 98.76           C  
ATOM   1811  HE1 PHE A 127       6.510   2.686 -16.624  1.00 98.76           H  
ATOM   1812  CE2 PHE A 127       7.208   5.953 -17.340  1.00 98.76           C  
ATOM   1813  HE2 PHE A 127       8.034   6.649 -17.369  1.00 98.76           H  
ATOM   1814  CZ  PHE A 127       7.430   4.608 -16.994  1.00 98.76           C  
ATOM   1815  HZ  PHE A 127       8.428   4.268 -16.763  1.00 98.76           H  
ATOM   1816  N   ALA A 128       2.820   3.731 -19.903  1.00 98.87           N  
ATOM   1817  H   ALA A 128       2.029   3.781 -19.277  1.00 98.87           H  
ATOM   1818  CA  ALA A 128       3.080   2.461 -20.581  1.00 98.87           C  
ATOM   1819  HA  ALA A 128       4.061   2.094 -20.280  1.00 98.87           H  
ATOM   1820  C   ALA A 128       3.091   2.624 -22.111  1.00 98.87           C  
ATOM   1821  CB  ALA A 128       2.013   1.458 -20.126  1.00 98.87           C  
ATOM   1822  HB1 ALA A 128       1.017   1.859 -20.316  1.00 98.87           H  
ATOM   1823  HB2 ALA A 128       2.116   1.268 -19.058  1.00 98.87           H  
ATOM   1824  HB3 ALA A 128       2.122   0.520 -20.670  1.00 98.87           H  
ATOM   1825  O   ALA A 128       3.956   2.071 -22.795  1.00 98.87           O  
ATOM   1826  N   GLY A 129       2.178   3.442 -22.644  1.00 98.78           N  
ATOM   1827  H   GLY A 129       1.491   3.849 -22.025  1.00 98.78           H  
ATOM   1828  CA  GLY A 129       2.139   3.806 -24.058  1.00 98.78           C  
ATOM   1829  HA2 GLY A 129       1.272   4.443 -24.229  1.00 98.78           H  
ATOM   1830  HA3 GLY A 129       2.054   2.904 -24.663  1.00 98.78           H  
ATOM   1831  C   GLY A 129       3.386   4.573 -24.499  1.00 98.78           C  
ATOM   1832  O   GLY A 129       3.991   4.213 -25.505  1.00 98.78           O  
ATOM   1833  N   ALA A 130       3.810   5.574 -23.725  1.00 98.57           N  
ATOM   1834  H   ALA A 130       3.262   5.828 -22.916  1.00 98.57           H  
ATOM   1835  CA  ALA A 130       5.019   6.354 -23.996  1.00 98.57           C  
ATOM   1836  HA  ALA A 130       4.951   6.763 -25.004  1.00 98.57           H  
ATOM   1837  C   ALA A 130       6.306   5.510 -23.931  1.00 98.57           C  
ATOM   1838  CB  ALA A 130       5.068   7.521 -23.002  1.00 98.57           C  
ATOM   1839  HB1 ALA A 130       5.928   8.153 -23.223  1.00 98.57           H  
ATOM   1840  HB2 ALA A 130       5.152   7.146 -21.983  1.00 98.57           H  
ATOM   1841  HB3 ALA A 130       4.161   8.120 -23.088  1.00 98.57           H  
ATOM   1842  O   ALA A 130       7.281   5.817 -24.613  1.00 98.57           O  
ATOM   1843  N   LYS A 131       6.312   4.423 -23.149  1.00 98.52           N  
ATOM   1844  H   LYS A 131       5.512   4.281 -22.549  1.00 98.52           H  
ATOM   1845  CA  LYS A 131       7.405   3.436 -23.103  1.00 98.52           C  
ATOM   1846  HA  LYS A 131       8.342   3.950 -23.317  1.00 98.52           H  
ATOM   1847  C   LYS A 131       7.344   2.381 -24.209  1.00 98.52           C  
ATOM   1848  CB  LYS A 131       7.478   2.802 -21.700  1.00 98.52           C  
ATOM   1849  HB2 LYS A 131       8.207   1.992 -21.703  1.00 98.52           H  
ATOM   1850  HB3 LYS A 131       6.507   2.374 -21.452  1.00 98.52           H  
ATOM   1851  O   LYS A 131       8.206   1.509 -24.246  1.00 98.52           O  
ATOM   1852  CG  LYS A 131       7.876   3.796 -20.598  1.00 98.52           C  
ATOM   1853  HG2 LYS A 131       7.857   3.274 -19.641  1.00 98.52           H  
ATOM   1854  HG3 LYS A 131       7.146   4.605 -20.552  1.00 98.52           H  
ATOM   1855  CD  LYS A 131       9.272   4.398 -20.812  1.00 98.52           C  
ATOM   1856  HD2 LYS A 131       9.305   4.934 -21.760  1.00 98.52           H  
ATOM   1857  HD3 LYS A 131      10.016   3.601 -20.816  1.00 98.52           H  
ATOM   1858  CE  LYS A 131       9.570   5.392 -19.692  1.00 98.52           C  
ATOM   1859  HE2 LYS A 131       8.742   6.097 -19.630  1.00 98.52           H  
ATOM   1860  HE3 LYS A 131       9.610   4.851 -18.747  1.00 98.52           H  
ATOM   1861  NZ  LYS A 131      10.839   6.121 -19.934  1.00 98.52           N  
ATOM   1862  HZ1 LYS A 131      11.021   6.754 -19.168  1.00 98.52           H  
ATOM   1863  HZ2 LYS A 131      10.786   6.653 -20.790  1.00 98.52           H  
ATOM   1864  HZ3 LYS A 131      11.610   5.471 -19.995  1.00 98.52           H  
ATOM   1865  N   GLY A 132       6.362   2.453 -25.108  1.00 98.56           N  
ATOM   1866  H   GLY A 132       5.689   3.202 -25.034  1.00 98.56           H  
ATOM   1867  CA  GLY A 132       6.232   1.519 -26.225  1.00 98.56           C  
ATOM   1868  HA2 GLY A 132       7.173   1.477 -26.774  1.00 98.56           H  
ATOM   1869  HA3 GLY A 132       5.453   1.882 -26.895  1.00 98.56           H  
ATOM   1870  C   GLY A 132       5.863   0.098 -25.797  1.00 98.56           C  
ATOM   1871  O   GLY A 132       6.169  -0.853 -26.514  1.00 98.56           O  
ATOM   1872  N   LEU A 133       5.227  -0.073 -24.631  1.00 98.83           N  
ATOM   1873  H   LEU A 133       4.963   0.738 -24.091  1.00 98.83           H  
ATOM   1874  CA  LEU A 133       4.807  -1.395 -24.172  1.00 98.83           C  
ATOM   1875  HA  LEU A 133       5.661  -2.066 -24.272  1.00 98.83           H  
ATOM   1876  C   LEU A 133       3.702  -1.966 -25.066  1.00 98.83           C  
ATOM   1877  CB  LEU A 133       4.387  -1.359 -22.694  1.00 98.83           C  
ATOM   1878  HB2 LEU A 133       4.008  -2.343 -22.416  1.00 98.83           H  
ATOM   1879  HB3 LEU A 133       3.574  -0.642 -22.577  1.00 98.83           H  
ATOM   1880  O   LEU A 133       2.826  -1.245 -25.550  1.00 98.83           O  
ATOM   1881  CG  LEU A 133       5.525  -0.983 -21.731  1.00 98.83           C  
ATOM   1882  HG  LEU A 133       5.860   0.034 -21.938  1.00 98.83           H  
ATOM   1883  CD1 LEU A 133       5.020  -1.042 -20.297  1.00 98.83           C  
ATOM   1884 HD11 LEU A 133       5.816  -0.690 -19.640  1.00 98.83           H  
ATOM   1885 HD12 LEU A 133       4.156  -0.388 -20.176  1.00 98.83           H  
ATOM   1886 HD13 LEU A 133       4.745  -2.063 -20.033  1.00 98.83           H  
ATOM   1887  CD2 LEU A 133       6.726  -1.930 -21.820  1.00 98.83           C  
ATOM   1888 HD21 LEU A 133       6.401  -2.964 -21.708  1.00 98.83           H  
ATOM   1889 HD22 LEU A 133       7.442  -1.692 -21.033  1.00 98.83           H  
ATOM   1890 HD23 LEU A 133       7.234  -1.799 -22.775  1.00 98.83           H  
ATOM   1891  N   ALA A 134       3.739  -3.285 -25.262  1.00 98.73           N  
ATOM   1892  H   ALA A 134       4.488  -3.815 -24.841  1.00 98.73           H  
ATOM   1893  CA  ALA A 134       2.827  -3.982 -26.159  1.00 98.73           C  
ATOM   1894  HA  ALA A 134       2.939  -3.543 -27.151  1.00 98.73           H  
ATOM   1895  C   ALA A 134       1.364  -3.815 -25.719  1.00 98.73           C  
ATOM   1896  CB  ALA A 134       3.237  -5.455 -26.251  1.00 98.73           C  
ATOM   1897  HB1 ALA A 134       3.136  -5.937 -25.278  1.00 98.73           H  
ATOM   1898  HB2 ALA A 134       2.595  -5.970 -26.967  1.00 98.73           H  
ATOM   1899  HB3 ALA A 134       4.270  -5.536 -26.589  1.00 98.73           H  
ATOM   1900  O   ALA A 134       0.985  -4.159 -24.593  1.00 98.73           O  
ATOM   1901  N   ARG A 135       0.537  -3.303 -26.634  1.00 98.53           N  
ATOM   1902  H   ARG A 135       0.927  -3.056 -27.532  1.00 98.53           H  
ATOM   1903  CA  ARG A 135      -0.900  -3.107 -26.426  1.00 98.53           C  
ATOM   1904  HA  ARG A 135      -1.067  -2.892 -25.371  1.00 98.53           H  
ATOM   1905  C   ARG A 135      -1.694  -4.369 -26.745  1.00 98.53           C  
ATOM   1906  CB  ARG A 135      -1.411  -1.906 -27.236  1.00 98.53           C  
ATOM   1907  HB2 ARG A 135      -2.501  -1.910 -27.219  1.00 98.53           H  
ATOM   1908  HB3 ARG A 135      -1.085  -1.995 -28.272  1.00 98.53           H  
ATOM   1909  O   ARG A 135      -1.306  -5.180 -27.587  1.00 98.53           O  
ATOM   1910  CG  ARG A 135      -0.926  -0.576 -26.644  1.00 98.53           C  
ATOM   1911  HG2 ARG A 135       0.163  -0.527 -26.669  1.00 98.53           H  
ATOM   1912  HG3 ARG A 135      -1.257  -0.508 -25.607  1.00 98.53           H  
ATOM   1913  CD  ARG A 135      -1.509   0.599 -27.439  1.00 98.53           C  
ATOM   1914  HD2 ARG A 135      -2.586   0.469 -27.541  1.00 98.53           H  
ATOM   1915  HD3 ARG A 135      -1.081   0.586 -28.441  1.00 98.53           H  
ATOM   1916  NE  ARG A 135      -1.208   1.896 -26.801  1.00 98.53           N  
ATOM   1917  HE  ARG A 135      -0.321   2.316 -27.041  1.00 98.53           H  
ATOM   1918  NH1 ARG A 135      -3.123   2.095 -25.539  1.00 98.53           N  
ATOM   1919 HH11 ARG A 135      -3.410   1.173 -25.836  1.00 98.53           H  
ATOM   1920 HH12 ARG A 135      -3.671   2.595 -24.853  1.00 98.53           H  
ATOM   1921  NH2 ARG A 135      -1.588   3.709 -25.476  1.00 98.53           N  
ATOM   1922 HH21 ARG A 135      -0.722   4.125 -25.787  1.00 98.53           H  
ATOM   1923 HH22 ARG A 135      -2.159   4.194 -24.798  1.00 98.53           H  
ATOM   1924  CZ  ARG A 135      -1.973   2.556 -25.946  1.00 98.53           C  
ATOM   1925  N   ILE A 136      -2.832  -4.511 -26.084  1.00 98.22           N  
ATOM   1926  H   ILE A 136      -3.088  -3.780 -25.436  1.00 98.22           H  
ATOM   1927  CA  ILE A 136      -3.856  -5.491 -26.443  1.00 98.22           C  
ATOM   1928  HA  ILE A 136      -3.382  -6.402 -26.809  1.00 98.22           H  
ATOM   1929  C   ILE A 136      -4.691  -4.880 -27.571  1.00 98.22           C  
ATOM   1930  CB  ILE A 136      -4.702  -5.858 -25.207  1.00 98.22           C  
ATOM   1931  HB  ILE A 136      -5.127  -4.945 -24.790  1.00 98.22           H  
ATOM   1932  O   ILE A 136      -5.298  -3.830 -27.380  1.00 98.22           O  
ATOM   1933  CG1 ILE A 136      -3.817  -6.533 -24.135  1.00 98.22           C  
ATOM   1934 HG12 ILE A 136      -2.901  -5.959 -23.993  1.00 98.22           H  
ATOM   1935 HG13 ILE A 136      -3.538  -7.531 -24.473  1.00 98.22           H  
ATOM   1936  CG2 ILE A 136      -5.852  -6.786 -25.631  1.00 98.22           C  
ATOM   1937 HG21 ILE A 136      -6.541  -6.264 -26.295  1.00 98.22           H  
ATOM   1938 HG22 ILE A 136      -6.422  -7.115 -24.763  1.00 98.22           H  
ATOM   1939 HG23 ILE A 136      -5.452  -7.659 -26.146  1.00 98.22           H  
ATOM   1940  CD1 ILE A 136      -4.490  -6.638 -22.764  1.00 98.22           C  
ATOM   1941 HD11 ILE A 136      -4.755  -5.645 -22.401  1.00 98.22           H  
ATOM   1942 HD12 ILE A 136      -3.802  -7.104 -22.058  1.00 98.22           H  
ATOM   1943 HD13 ILE A 136      -5.385  -7.256 -22.827  1.00 98.22           H  
ATOM   1944  N   VAL A 137      -4.685  -5.514 -28.745  1.00 96.36           N  
ATOM   1945  H   VAL A 137      -4.131  -6.354 -28.835  1.00 96.36           H  
ATOM   1946  CA  VAL A 137      -5.380  -5.004 -29.942  1.00 96.36           C  
ATOM   1947  HA  VAL A 137      -5.302  -3.917 -29.964  1.00 96.36           H  
ATOM   1948  C   VAL A 137      -6.871  -5.331 -29.903  1.00 96.36           C  
ATOM   1949  CB  VAL A 137      -4.729  -5.553 -31.227  1.00 96.36           C  
ATOM   1950  HB  VAL A 137      -4.747  -6.643 -31.196  1.00 96.36           H  
ATOM   1951  O   VAL A 137      -7.697  -4.461 -30.155  1.00 96.36           O  
ATOM   1952  CG1 VAL A 137      -5.455  -5.092 -32.496  1.00 96.36           C  
ATOM   1953 HG11 VAL A 137      -4.928  -5.451 -33.380  1.00 96.36           H  
ATOM   1954 HG12 VAL A 137      -5.510  -4.004 -32.525  1.00 96.36           H  
ATOM   1955 HG13 VAL A 137      -6.466  -5.498 -32.523  1.00 96.36           H  
ATOM   1956  CG2 VAL A 137      -3.265  -5.097 -31.329  1.00 96.36           C  
ATOM   1957 HG21 VAL A 137      -2.686  -5.471 -30.485  1.00 96.36           H  
ATOM   1958 HG22 VAL A 137      -2.822  -5.487 -32.245  1.00 96.36           H  
ATOM   1959 HG23 VAL A 137      -3.215  -4.008 -31.345  1.00 96.36           H  
ATOM   1960  N   ASP A 138      -7.207  -6.569 -29.546  1.00 95.85           N  
ATOM   1961  H   ASP A 138      -6.477  -7.239 -29.354  1.00 95.85           H  
ATOM   1962  CA  ASP A 138      -8.582  -7.040 -29.401  1.00 95.85           C  
ATOM   1963  HA  ASP A 138      -9.283  -6.213 -29.510  1.00 95.85           H  
ATOM   1964  C   ASP A 138      -8.748  -7.661 -28.007  1.00 95.85           C  
ATOM   1965  CB  ASP A 138      -8.910  -8.025 -30.531  1.00 95.85           C  
ATOM   1966  HB2 ASP A 138      -8.778  -7.513 -31.484  1.00 95.85           H  
ATOM   1967  HB3 ASP A 138      -8.208  -8.859 -30.500  1.00 95.85           H  
ATOM   1968  O   ASP A 138      -8.320  -8.797 -27.782  1.00 95.85           O  
ATOM   1969  CG  ASP A 138     -10.345  -8.564 -30.457  1.00 95.85           C  
ATOM   1970  OD1 ASP A 138     -11.020  -8.346 -29.421  1.00 95.85           O  
ATOM   1971  OD2 ASP A 138     -10.737  -9.234 -31.431  1.00 95.85           O  
ATOM   1972  N   PRO A 139      -9.330  -6.923 -27.043  1.00 94.64           N  
ATOM   1973  CA  PRO A 139      -9.572  -7.438 -25.702  1.00 94.64           C  
ATOM   1974  HA  PRO A 139      -8.613  -7.648 -25.228  1.00 94.64           H  
ATOM   1975  C   PRO A 139     -10.413  -8.719 -25.679  1.00 94.64           C  
ATOM   1976  CB  PRO A 139     -10.264  -6.293 -24.953  1.00 94.64           C  
ATOM   1977  HB2 PRO A 139     -11.344  -6.353 -25.088  1.00 94.64           H  
ATOM   1978  HB3 PRO A 139     -10.015  -6.293 -23.892  1.00 94.64           H  
ATOM   1979  O   PRO A 139     -10.132  -9.601 -24.871  1.00 94.64           O  
ATOM   1980  CG  PRO A 139      -9.739  -5.044 -25.660  1.00 94.64           C  
ATOM   1981  HG2 PRO A 139      -8.743  -4.802 -25.290  1.00 94.64           H  
ATOM   1982  HG3 PRO A 139     -10.414  -4.196 -25.544  1.00 94.64           H  
ATOM   1983  CD  PRO A 139      -9.652  -5.504 -27.112  1.00 94.64           C  
ATOM   1984  HD2 PRO A 139      -8.880  -4.939 -27.635  1.00 94.64           H  
ATOM   1985  HD3 PRO A 139     -10.615  -5.375 -27.605  1.00 94.64           H  
ATOM   1986  N   GLN A 140     -11.410  -8.858 -26.558  1.00 91.78           N  
ATOM   1987  H   GLN A 140     -11.455  -8.244 -27.358  1.00 91.78           H  
ATOM   1988  CA  GLN A 140     -12.282 -10.036 -26.560  1.00 91.78           C  
ATOM   1989  HA  GLN A 140     -12.623 -10.232 -25.544  1.00 91.78           H  
ATOM   1990  C   GLN A 140     -11.534 -11.287 -27.023  1.00 91.78           C  
ATOM   1991  CB  GLN A 140     -13.510  -9.802 -27.450  1.00 91.78           C  
ATOM   1992  HB2 GLN A 140     -14.063 -10.739 -27.518  1.00 91.78           H  
ATOM   1993  HB3 GLN A 140     -13.192  -9.524 -28.455  1.00 91.78           H  
ATOM   1994  O   GLN A 140     -11.721 -12.353 -26.444  1.00 91.78           O  
ATOM   1995  CG  GLN A 140     -14.455  -8.727 -26.894  1.00 91.78           C  
ATOM   1996  HG2 GLN A 140     -13.951  -7.761 -26.898  1.00 91.78           H  
ATOM   1997  HG3 GLN A 140     -14.713  -8.980 -25.865  1.00 91.78           H  
ATOM   1998  CD  GLN A 140     -15.745  -8.604 -27.701  1.00 91.78           C  
ATOM   1999  NE2 GLN A 140     -16.723  -7.875 -27.210  1.00 91.78           N  
ATOM   2000 HE21 GLN A 140     -16.621  -7.386 -26.332  1.00 91.78           H  
ATOM   2001 HE22 GLN A 140     -17.548  -7.824 -27.789  1.00 91.78           H  
ATOM   2002  OE1 GLN A 140     -15.926  -9.154 -28.772  1.00 91.78           O  
ATOM   2003  N   ALA A 141     -10.659 -11.156 -28.023  1.00 94.37           N  
ATOM   2004  H   ALA A 141     -10.619 -10.274 -28.513  1.00 94.37           H  
ATOM   2005  CA  ALA A 141      -9.818 -12.262 -28.482  1.00 94.37           C  
ATOM   2006  HA  ALA A 141     -10.423 -13.169 -28.518  1.00 94.37           H  
ATOM   2007  C   ALA A 141      -8.626 -12.543 -27.548  1.00 94.37           C  
ATOM   2008  CB  ALA A 141      -9.344 -11.946 -29.902  1.00 94.37           C  
ATOM   2009  HB1 ALA A 141      -8.778 -12.789 -30.297  1.00 94.37           H  
ATOM   2010  HB2 ALA A 141      -8.708 -11.060 -29.894  1.00 94.37           H  
ATOM   2011  HB3 ALA A 141     -10.203 -11.763 -30.547  1.00 94.37           H  
ATOM   2012  O   ALA A 141      -8.117 -13.666 -27.493  1.00 94.37           O  
ATOM   2013  N   TRP A 142      -8.144 -11.525 -26.831  1.00 96.36           N  
ATOM   2014  H   TRP A 142      -8.550 -10.611 -26.977  1.00 96.36           H  
ATOM   2015  CA  TRP A 142      -6.987 -11.648 -25.950  1.00 96.36           C  
ATOM   2016  HA  TRP A 142      -6.226 -12.244 -26.455  1.00 96.36           H  
ATOM   2017  C   TRP A 142      -7.319 -12.365 -24.643  1.00 96.36           C  
ATOM   2018  CB  TRP A 142      -6.397 -10.264 -25.680  1.00 96.36           C  
ATOM   2019  HB2 TRP A 142      -6.094  -9.833 -26.635  1.00 96.36           H  
ATOM   2020  HB3 TRP A 142      -7.168  -9.623 -25.252  1.00 96.36           H  
ATOM   2021  O   TRP A 142      -6.624 -13.322 -24.287  1.00 96.36           O  
ATOM   2022  CG  TRP A 142      -5.211 -10.264 -24.766  1.00 96.36           C  
ATOM   2023  CD1 TRP A 142      -5.240 -10.028 -23.435  1.00 96.36           C  
ATOM   2024  HD1 TRP A 142      -6.131  -9.793 -22.873  1.00 96.36           H  
ATOM   2025  CD2 TRP A 142      -3.817 -10.540 -25.093  1.00 96.36           C  
ATOM   2026  CE2 TRP A 142      -3.048 -10.456 -23.893  1.00 96.36           C  
ATOM   2027  CE3 TRP A 142      -3.127 -10.852 -26.284  1.00 96.36           C  
ATOM   2028  HE3 TRP A 142      -3.680 -10.924 -27.209  1.00 96.36           H  
ATOM   2029  NE1 TRP A 142      -3.963 -10.129 -22.917  1.00 96.36           N  
ATOM   2030  HE1 TRP A 142      -3.743  -9.960 -21.946  1.00 96.36           H  
ATOM   2031  CH2 TRP A 142      -1.005 -10.982 -25.076  1.00 96.36           C  
ATOM   2032  HH2 TRP A 142       0.063 -11.141 -25.083  1.00 96.36           H  
ATOM   2033  CZ2 TRP A 142      -1.664 -10.676 -23.873  1.00 96.36           C  
ATOM   2034  HZ2 TRP A 142      -1.113 -10.603 -22.947  1.00 96.36           H  
ATOM   2035  CZ3 TRP A 142      -1.735 -11.067 -26.276  1.00 96.36           C  
ATOM   2036  HZ3 TRP A 142      -1.219 -11.298 -27.196  1.00 96.36           H  
ATOM   2037  N   PHE A 143      -8.341 -11.895 -23.920  1.00 94.23           N  
ATOM   2038  H   PHE A 143      -8.932 -11.176 -24.314  1.00 94.23           H  
ATOM   2039  CA  PHE A 143      -8.644 -12.376 -22.574  1.00 94.23           C  
ATOM   2040  HA  PHE A 143      -7.687 -12.509 -22.070  1.00 94.23           H  
ATOM   2041  C   PHE A 143      -9.349 -13.737 -22.593  1.00 94.23           C  
ATOM   2042  CB  PHE A 143      -9.426 -11.331 -21.766  1.00 94.23           C  
ATOM   2043  HB2 PHE A 143      -9.742 -11.786 -20.827  1.00 94.23           H  
ATOM   2044  HB3 PHE A 143     -10.327 -11.058 -22.313  1.00 94.23           H  
ATOM   2045  O   PHE A 143     -10.321 -13.949 -23.306  1.00 94.23           O  
ATOM   2046  CG  PHE A 143      -8.625 -10.085 -21.429  1.00 94.23           C  
ATOM   2047  CD1 PHE A 143      -7.582 -10.145 -20.484  1.00 94.23           C  
ATOM   2048  HD1 PHE A 143      -7.354 -11.077 -19.988  1.00 94.23           H  
ATOM   2049  CD2 PHE A 143      -8.930  -8.855 -22.038  1.00 94.23           C  
ATOM   2050  HD2 PHE A 143      -9.778  -8.779 -22.703  1.00 94.23           H  
ATOM   2051  CE1 PHE A 143      -6.846  -8.987 -20.171  1.00 94.23           C  
ATOM   2052  HE1 PHE A 143      -6.058  -9.029 -19.434  1.00 94.23           H  
ATOM   2053  CE2 PHE A 143      -8.178  -7.705 -21.746  1.00 94.23           C  
ATOM   2054  HE2 PHE A 143      -8.427  -6.762 -22.211  1.00 94.23           H  
ATOM   2055  CZ  PHE A 143      -7.140  -7.769 -20.804  1.00 94.23           C  
ATOM   2056  HZ  PHE A 143      -6.581  -6.881 -20.549  1.00 94.23           H  
ATOM   2057  N   THR A 144      -8.856 -14.660 -21.768  1.00 92.31           N  
ATOM   2058  H   THR A 144      -8.059 -14.385 -21.212  1.00 92.31           H  
ATOM   2059  CA  THR A 144      -9.280 -16.076 -21.736  1.00 92.31           C  
ATOM   2060  HA  THR A 144      -9.887 -16.289 -22.616  1.00 92.31           H  
ATOM   2061  C   THR A 144     -10.146 -16.442 -20.528  1.00 92.31           C  
ATOM   2062  CB  THR A 144      -8.059 -17.008 -21.773  1.00 92.31           C  
ATOM   2063  HB  THR A 144      -8.374 -18.039 -21.611  1.00 92.31           H  
ATOM   2064  O   THR A 144     -10.689 -17.542 -20.478  1.00 92.31           O  
ATOM   2065  CG2 THR A 144      -7.287 -16.932 -23.088  1.00 92.31           C  
ATOM   2066 HG21 THR A 144      -6.948 -15.914 -23.277  1.00 92.31           H  
ATOM   2067 HG22 THR A 144      -6.430 -17.603 -23.045  1.00 92.31           H  
ATOM   2068 HG23 THR A 144      -7.940 -17.242 -23.904  1.00 92.31           H  
ATOM   2069  OG1 THR A 144      -7.149 -16.634 -20.770  1.00 92.31           O  
ATOM   2070  HG1 THR A 144      -6.832 -15.755 -20.992  1.00 92.31           H  
ATOM   2071  N   HIS A 145     -10.277 -15.541 -19.546  1.00 87.40           N  
ATOM   2072  H   HIS A 145      -9.861 -14.633 -19.701  1.00 87.40           H  
ATOM   2073  CA  HIS A 145     -11.132 -15.708 -18.358  1.00 87.40           C  
ATOM   2074  HA  HIS A 145     -10.906 -14.878 -17.689  1.00 87.40           H  
ATOM   2075  C   HIS A 145     -10.868 -16.994 -17.543  1.00 87.40           C  
ATOM   2076  CB  HIS A 145     -12.618 -15.580 -18.750  1.00 87.40           C  
ATOM   2077  HB2 HIS A 145     -12.930 -16.498 -19.249  1.00 87.40           H  
ATOM   2078  HB3 HIS A 145     -13.216 -15.476 -17.844  1.00 87.40           H  
ATOM   2079  O   HIS A 145     -11.804 -17.705 -17.169  1.00 87.40           O  
ATOM   2080  CG  HIS A 145     -12.954 -14.436 -19.664  1.00 87.40           C  
ATOM   2081  CD2 HIS A 145     -12.501 -13.158 -19.554  1.00 87.40           C  
ATOM   2082  HD2 HIS A 145     -11.842 -12.773 -18.790  1.00 87.40           H  
ATOM   2083  ND1 HIS A 145     -13.769 -14.538 -20.789  1.00 87.40           N  
ATOM   2084  CE1 HIS A 145     -13.763 -13.327 -21.358  1.00 87.40           C  
ATOM   2085  HE1 HIS A 145     -14.274 -13.076 -22.276  1.00 87.40           H  
ATOM   2086  NE2 HIS A 145     -13.013 -12.484 -20.634  1.00 87.40           N  
ATOM   2087  HE2 HIS A 145     -12.858 -11.514 -20.868  1.00 87.40           H  
ATOM   2088  N   ALA A 146      -9.606 -17.285 -17.207  1.00 81.52           N  
ATOM   2089  H   ALA A 146      -8.893 -16.638 -17.511  1.00 81.52           H  
ATOM   2090  CA  ALA A 146      -9.141 -18.539 -16.580  1.00 81.52           C  
ATOM   2091  HA  ALA A 146      -9.198 -19.331 -17.327  1.00 81.52           H  
ATOM   2092  C   ALA A 146      -9.907 -19.018 -15.316  1.00 81.52           C  
ATOM   2093  CB  ALA A 146      -7.673 -18.323 -16.210  1.00 81.52           C  
ATOM   2094  HB1 ALA A 146      -7.242 -19.273 -15.896  1.00 81.52           H  
ATOM   2095  HB2 ALA A 146      -7.595 -17.600 -15.398  1.00 81.52           H  
ATOM   2096  HB3 ALA A 146      -7.121 -17.941 -17.069  1.00 81.52           H  
ATOM   2097  O   ALA A 146      -9.902 -20.210 -14.974  1.00 81.52           O  
ATOM   2098  N   GLY A 147     -10.567 -18.102 -14.596  1.00 66.45           N  
ATOM   2099  H   GLY A 147     -10.537 -17.151 -14.934  1.00 66.45           H  
ATOM   2100  CA  GLY A 147     -11.423 -18.398 -13.436  1.00 66.45           C  
ATOM   2101  HA2 GLY A 147     -10.867 -19.010 -12.725  1.00 66.45           H  
ATOM   2102  HA3 GLY A 147     -11.678 -17.459 -12.946  1.00 66.45           H  
ATOM   2103  C   GLY A 147     -12.740 -19.122 -13.773  1.00 66.45           C  
ATOM   2104  O   GLY A 147     -13.379 -19.692 -12.885  1.00 66.45           O  
ATOM   2105  N   GLY A 148     -13.123 -19.192 -15.052  1.00 61.36           N  
ATOM   2106  H   GLY A 148     -12.538 -18.747 -15.745  1.00 61.36           H  
ATOM   2107  CA  GLY A 148     -14.396 -19.754 -15.516  1.00 61.36           C  
ATOM   2108  HA2 GLY A 148     -14.631 -20.667 -14.969  1.00 61.36           H  
ATOM   2109  HA3 GLY A 148     -14.305 -19.998 -16.575  1.00 61.36           H  
ATOM   2110  C   GLY A 148     -15.557 -18.772 -15.359  1.00 61.36           C  
ATOM   2111  O   GLY A 148     -16.598 -19.152 -14.838  1.00 61.36           O  
ATOM   2112  N   GLY A 149     -15.344 -17.510 -15.749  1.00 50.84           N  
ATOM   2113  H   GLY A 149     -14.464 -17.301 -16.199  1.00 50.84           H  
ATOM   2114  CA  GLY A 149     -16.199 -16.377 -15.378  1.00 50.84           C  
ATOM   2115  HA2 GLY A 149     -15.829 -15.483 -15.880  1.00 50.84           H  
ATOM   2116  HA3 GLY A 149     -16.109 -16.216 -14.304  1.00 50.84           H  
ATOM   2117  C   GLY A 149     -17.688 -16.516 -15.717  1.00 50.84           C  
ATOM   2118  O   GLY A 149     -18.531 -16.236 -14.870  1.00 50.84           O  
ATOM   2119  N   ALA A 150     -18.035 -16.940 -16.937  1.00 42.80           N  
ATOM   2120  H   ALA A 150     -17.317 -17.212 -17.593  1.00 42.80           H  
ATOM   2121  CA  ALA A 150     -19.431 -16.971 -17.374  1.00 42.80           C  
ATOM   2122  HA  ALA A 150     -19.885 -16.012 -17.126  1.00 42.80           H  
ATOM   2123  C   ALA A 150     -20.228 -18.066 -16.638  1.00 42.80           C  
ATOM   2124  CB  ALA A 150     -19.485 -17.110 -18.902  1.00 42.80           C  
ATOM   2125  HB1 ALA A 150     -18.953 -16.283 -19.372  1.00 42.80           H  
ATOM   2126  HB2 ALA A 150     -20.523 -17.098 -19.233  1.00 42.80           H  
ATOM   2127  HB3 ALA A 150     -19.029 -18.053 -19.207  1.00 42.80           H  
ATOM   2128  O   ALA A 150     -20.134 -19.246 -16.965  1.00 42.80           O  
ATOM   2129  N   GLY A 151     -21.021 -17.655 -15.644  1.00 43.04           N  
ATOM   2130  H   GLY A 151     -20.939 -16.691 -15.352  1.00 43.04           H  
ATOM   2131  CA  GLY A 151     -22.000 -18.497 -14.947  1.00 43.04           C  
ATOM   2132  HA2 GLY A 151     -22.219 -19.376 -15.553  1.00 43.04           H  
ATOM   2133  HA3 GLY A 151     -22.926 -17.932 -14.836  1.00 43.04           H  
ATOM   2134  C   GLY A 151     -21.596 -18.988 -13.557  1.00 43.04           C  
ATOM   2135  O   GLY A 151     -22.423 -19.601 -12.887  1.00 43.04           O  
ATOM   2136  N   LYS A 152     -20.374 -18.714 -13.091  1.00 48.93           N  
ATOM   2137  H   LYS A 152     -19.750 -18.159 -13.660  1.00 48.93           H  
ATOM   2138  CA  LYS A 152     -19.994 -19.009 -11.702  1.00 48.93           C  
ATOM   2139  HA  LYS A 152     -20.494 -19.922 -11.380  1.00 48.93           H  
ATOM   2140  C   LYS A 152     -20.481 -17.917 -10.758  1.00 48.93           C  
ATOM   2141  CB  LYS A 152     -18.490 -19.232 -11.592  1.00 48.93           C  
ATOM   2142  HB2 LYS A 152     -17.957 -18.419 -12.085  1.00 48.93           H  
ATOM   2143  HB3 LYS A 152     -18.209 -19.244 -10.538  1.00 48.93           H  
ATOM   2144  O   LYS A 152     -20.517 -16.743 -11.124  1.00 48.93           O  
ATOM   2145  CG  LYS A 152     -18.119 -20.574 -12.227  1.00 48.93           C  
ATOM   2146  HG2 LYS A 152     -18.717 -21.371 -11.784  1.00 48.93           H  
ATOM   2147  HG3 LYS A 152     -18.301 -20.541 -13.301  1.00 48.93           H  
ATOM   2148  CD  LYS A 152     -16.647 -20.842 -11.951  1.00 48.93           C  
ATOM   2149  HD2 LYS A 152     -16.501 -20.960 -10.878  1.00 48.93           H  
ATOM   2150  HD3 LYS A 152     -16.061 -19.990 -12.297  1.00 48.93           H  
ATOM   2151  CE  LYS A 152     -16.205 -22.100 -12.683  1.00 48.93           C  
ATOM   2152  HE2 LYS A 152     -16.804 -22.942 -12.337  1.00 48.93           H  
ATOM   2153  HE3 LYS A 152     -16.382 -21.955 -13.749  1.00 48.93           H  
ATOM   2154  NZ  LYS A 152     -14.772 -22.311 -12.405  1.00 48.93           N  
ATOM   2155  HZ1 LYS A 152     -14.416 -23.091 -12.940  1.00 48.93           H  
ATOM   2156  HZ2 LYS A 152     -14.277 -21.460 -12.632  1.00 48.93           H  
ATOM   2157  HZ3 LYS A 152     -14.656 -22.466 -11.413  1.00 48.93           H  
ATOM   2257  N   THR A 161      -4.018 -14.456  -8.493  1.00 94.07           N  
ATOM   2258  H   THR A 161      -3.890 -15.384  -8.113  1.00 94.07           H  
ATOM   2259  CA  THR A 161      -2.823 -13.642  -8.589  1.00 94.07           C  
ATOM   2260  HA  THR A 161      -2.933 -12.881  -9.362  1.00 94.07           H  
ATOM   2261  C   THR A 161      -1.720 -14.607  -8.972  1.00 94.07           C  
ATOM   2262  CB  THR A 161      -2.528 -12.962  -7.246  1.00 94.07           C  
ATOM   2263  HB  THR A 161      -2.337 -13.730  -6.497  1.00 94.07           H  
ATOM   2264  O   THR A 161      -1.689 -15.748  -8.497  1.00 94.07           O  
ATOM   2265  CG2 THR A 161      -1.342 -12.022  -7.281  1.00 94.07           C  
ATOM   2266 HG21 THR A 161      -0.437 -12.554  -7.574  1.00 94.07           H  
ATOM   2267 HG22 THR A 161      -1.188 -11.606  -6.286  1.00 94.07           H  
ATOM   2268 HG23 THR A 161      -1.505 -11.206  -7.986  1.00 94.07           H  
ATOM   2269  OG1 THR A 161      -3.627 -12.192  -6.823  1.00 94.07           O  
ATOM   2270  HG1 THR A 161      -3.299 -11.570  -6.169  1.00 94.07           H  
ATOM   2271  N   VAL A 162      -0.832 -14.175  -9.850  1.00 98.70           N  
ATOM   2272  H   VAL A 162      -0.884 -13.214 -10.156  1.00 98.70           H  
ATOM   2273  CA  VAL A 162       0.408 -14.887 -10.135  1.00 98.70           C  
ATOM   2274  HA  VAL A 162       0.354 -15.880  -9.687  1.00 98.70           H  
ATOM   2275  C   VAL A 162       1.554 -14.160  -9.463  1.00 98.70           C  
ATOM   2276  CB  VAL A 162       0.650 -15.098 -11.633  1.00 98.70           C  
ATOM   2277  HB  VAL A 162       1.548 -15.706 -11.742  1.00 98.70           H  
ATOM   2278  O   VAL A 162       1.520 -12.940  -9.315  1.00 98.70           O  
ATOM   2279  CG1 VAL A 162      -0.511 -15.875 -12.255  1.00 98.70           C  
ATOM   2280 HG11 VAL A 162      -0.311 -16.045 -13.313  1.00 98.70           H  
ATOM   2281 HG12 VAL A 162      -0.614 -16.838 -11.755  1.00 98.70           H  
ATOM   2282 HG13 VAL A 162      -1.439 -15.312 -12.159  1.00 98.70           H  
ATOM   2283  CG2 VAL A 162       0.875 -13.799 -12.407  1.00 98.70           C  
ATOM   2284 HG21 VAL A 162       0.996 -14.005 -13.470  1.00 98.70           H  
ATOM   2285 HG22 VAL A 162       1.780 -13.309 -12.047  1.00 98.70           H  
ATOM   2286 HG23 VAL A 162       0.033 -13.121 -12.264  1.00 98.70           H  
ATOM   2287  N   GLY A 163       2.558 -14.913  -9.052  1.00 98.94           N  
ATOM   2288  H   GLY A 163       2.527 -15.913  -9.191  1.00 98.94           H  
ATOM   2289  CA  GLY A 163       3.662 -14.367  -8.289  1.00 98.94           C  
ATOM   2290  HA2 GLY A 163       3.836 -13.328  -8.570  1.00 98.94           H  
ATOM   2291  HA3 GLY A 163       3.418 -14.405  -7.227  1.00 98.94           H  
ATOM   2292  C   GLY A 163       4.929 -15.156  -8.507  1.00 98.94           C  
ATOM   2293  O   GLY A 163       4.877 -16.342  -8.841  1.00 98.94           O  
ATOM   2294  N   CYS A 164       6.058 -14.488  -8.325  1.00 98.98           N  
ATOM   2295  H   CYS A 164       5.992 -13.512  -8.075  1.00 98.98           H  
ATOM   2296  CA  CYS A 164       7.380 -15.077  -8.382  1.00 98.98           C  
ATOM   2297  HA  CYS A 164       7.305 -16.141  -8.158  1.00 98.98           H  
ATOM   2298  C   CYS A 164       8.288 -14.411  -7.348  1.00 98.98           C  
ATOM   2299  CB  CYS A 164       7.928 -14.911  -9.799  1.00 98.98           C  
ATOM   2300  HB2 CYS A 164       7.214 -15.312 -10.518  1.00 98.98           H  
ATOM   2301  HB3 CYS A 164       8.086 -13.851 -10.001  1.00 98.98           H  
ATOM   2302  O   CYS A 164       8.329 -13.186  -7.247  1.00 98.98           O  
ATOM   2303  SG  CYS A 164       9.493 -15.799  -9.956  1.00 98.98           S  
ATOM   2304  HG  CYS A 164      10.124 -15.253  -8.913  1.00 98.98           H  
ATOM   2305  N   VAL A 165       9.063 -15.219  -6.634  1.00 98.99           N  
ATOM   2306  H   VAL A 165       8.975 -16.214  -6.784  1.00 98.99           H  
ATOM   2307  CA  VAL A 165      10.168 -14.776  -5.773  1.00 98.99           C  
ATOM   2308  HA  VAL A 165      10.372 -13.724  -5.969  1.00 98.99           H  
ATOM   2309  C   VAL A 165      11.414 -15.564  -6.144  1.00 98.99           C  
ATOM   2310  CB  VAL A 165       9.850 -14.920  -4.273  1.00 98.99           C  
ATOM   2311  HB  VAL A 165      10.741 -14.653  -3.704  1.00 98.99           H  
ATOM   2312  O   VAL A 165      11.320 -16.755  -6.441  1.00 98.99           O  
ATOM   2313  CG1 VAL A 165       8.720 -13.979  -3.853  1.00 98.99           C  
ATOM   2314 HG11 VAL A 165       8.540 -14.084  -2.784  1.00 98.99           H  
ATOM   2315 HG12 VAL A 165       7.803 -14.216  -4.393  1.00 98.99           H  
ATOM   2316 HG13 VAL A 165       9.004 -12.949  -4.067  1.00 98.99           H  
ATOM   2317  CG2 VAL A 165       9.446 -16.345  -3.890  1.00 98.99           C  
ATOM   2318 HG21 VAL A 165      10.252 -17.036  -4.133  1.00 98.99           H  
ATOM   2319 HG22 VAL A 165       8.560 -16.648  -4.449  1.00 98.99           H  
ATOM   2320 HG23 VAL A 165       9.238 -16.396  -2.822  1.00 98.99           H  
ATOM   2321  N   ALA A 166      12.575 -14.918  -6.155  1.00 98.96           N  
ATOM   2322  H   ALA A 166      12.600 -13.942  -5.894  1.00 98.96           H  
ATOM   2323  CA  ALA A 166      13.824 -15.565  -6.540  1.00 98.96           C  
ATOM   2324  HA  ALA A 166      13.729 -16.641  -6.396  1.00 98.96           H  
ATOM   2325  C   ALA A 166      14.998 -15.096  -5.684  1.00 98.96           C  
ATOM   2326  CB  ALA A 166      14.095 -15.305  -8.027  1.00 98.96           C  
ATOM   2327  HB1 ALA A 166      13.217 -15.565  -8.618  1.00 98.96           H  
ATOM   2328  HB2 ALA A 166      14.326 -14.251  -8.180  1.00 98.96           H  
ATOM   2329  HB3 ALA A 166      14.942 -15.907  -8.357  1.00 98.96           H  
ATOM   2330  O   ALA A 166      15.033 -13.944  -5.249  1.00 98.96           O  
ATOM   2331  N   ARG A 167      15.977 -15.988  -5.526  1.00 98.83           N  
ATOM   2332  H   ARG A 167      15.818 -16.913  -5.899  1.00 98.83           H  
ATOM   2333  CA  ARG A 167      17.319 -15.714  -5.017  1.00 98.83           C  
ATOM   2334  HA  ARG A 167      17.411 -14.648  -4.812  1.00 98.83           H  
ATOM   2335  C   ARG A 167      18.343 -16.122  -6.068  1.00 98.83           C  
ATOM   2336  CB  ARG A 167      17.541 -16.488  -3.721  1.00 98.83           C  
ATOM   2337  HB2 ARG A 167      16.719 -16.297  -3.031  1.00 98.83           H  
ATOM   2338  HB3 ARG A 167      17.554 -17.551  -3.964  1.00 98.83           H  
ATOM   2339  O   ARG A 167      18.363 -17.279  -6.497  1.00 98.83           O  
ATOM   2340  CG  ARG A 167      18.862 -16.123  -3.039  1.00 98.83           C  
ATOM   2341  HG2 ARG A 167      18.812 -15.102  -2.660  1.00 98.83           H  
ATOM   2342  HG3 ARG A 167      19.689 -16.208  -3.744  1.00 98.83           H  
ATOM   2343  CD  ARG A 167      19.083 -17.103  -1.886  1.00 98.83           C  
ATOM   2344  HD2 ARG A 167      19.105 -18.123  -2.269  1.00 98.83           H  
ATOM   2345  HD3 ARG A 167      18.247 -17.017  -1.191  1.00 98.83           H  
ATOM   2346  NE  ARG A 167      20.326 -16.818  -1.165  1.00 98.83           N  
ATOM   2347  HE  ARG A 167      20.213 -16.372  -0.266  1.00 98.83           H  
ATOM   2348  NH1 ARG A 167      21.885 -17.748  -2.594  1.00 98.83           N  
ATOM   2349 HH11 ARG A 167      22.847 -17.901  -2.860  1.00 98.83           H  
ATOM   2350 HH12 ARG A 167      21.160 -18.084  -3.212  1.00 98.83           H  
ATOM   2351  NH2 ARG A 167      22.523 -16.697  -0.740  1.00 98.83           N  
ATOM   2352 HH21 ARG A 167      22.245 -16.221   0.106  1.00 98.83           H  
ATOM   2353 HH22 ARG A 167      23.480 -16.742  -1.061  1.00 98.83           H  
ATOM   2354  CZ  ARG A 167      21.561 -17.100  -1.513  1.00 98.83           C  
ATOM   2355  N   ASP A 168      19.201 -15.193  -6.464  1.00 98.28           N  
ATOM   2356  H   ASP A 168      19.152 -14.278  -6.039  1.00 98.28           H  
ATOM   2357  CA  ASP A 168      20.219 -15.452  -7.483  1.00 98.28           C  
ATOM   2358  HA  ASP A 168      19.875 -16.287  -8.094  1.00 98.28           H  
ATOM   2359  C   ASP A 168      21.568 -15.924  -6.925  1.00 98.28           C  
ATOM   2360  CB  ASP A 168      20.329 -14.260  -8.440  1.00 98.28           C  
ATOM   2361  HB2 ASP A 168      20.950 -14.543  -9.290  1.00 98.28           H  
ATOM   2362  HB3 ASP A 168      19.330 -14.065  -8.829  1.00 98.28           H  
ATOM   2363  O   ASP A 168      21.765 -16.094  -5.720  1.00 98.28           O  
ATOM   2364  CG  ASP A 168      20.911 -12.987  -7.822  1.00 98.28           C  
ATOM   2365  OD1 ASP A 168      21.717 -13.099  -6.867  1.00 98.28           O  
ATOM   2366  OD2 ASP A 168      20.585 -11.913  -8.371  1.00 98.28           O  
ATOM   2367  N   GLY A 169      22.520 -16.164  -7.831  1.00 95.84           N  
ATOM   2368  H   GLY A 169      22.299 -15.994  -8.802  1.00 95.84           H  
ATOM   2369  CA  GLY A 169      23.859 -16.642  -7.488  1.00 95.84           C  
ATOM   2370  HA2 GLY A 169      24.386 -16.892  -8.408  1.00 95.84           H  
ATOM   2371  HA3 GLY A 169      23.766 -17.543  -6.882  1.00 95.84           H  
ATOM   2372  C   GLY A 169      24.716 -15.637  -6.708  1.00 95.84           C  
ATOM   2373  O   GLY A 169      25.726 -16.039  -6.122  1.00 95.84           O  
ATOM   2374  N   ALA A 170      24.332 -14.357  -6.677  1.00 96.19           N  
ATOM   2375  H   ALA A 170      23.453 -14.098  -7.102  1.00 96.19           H  
ATOM   2376  CA  ALA A 170      24.938 -13.341  -5.819  1.00 96.19           C  
ATOM   2377  HA  ALA A 170      25.986 -13.593  -5.654  1.00 96.19           H  
ATOM   2378  C   ALA A 170      24.270 -13.281  -4.433  1.00 96.19           C  
ATOM   2379  CB  ALA A 170      24.895 -11.991  -6.547  1.00 96.19           C  
ATOM   2380  HB1 ALA A 170      25.392 -12.070  -7.513  1.00 96.19           H  
ATOM   2381  HB2 ALA A 170      23.862 -11.679  -6.701  1.00 96.19           H  
ATOM   2382  HB3 ALA A 170      25.399 -11.235  -5.945  1.00 96.19           H  
ATOM   2383  O   ALA A 170      24.814 -12.660  -3.522  1.00 96.19           O  
ATOM   2384  N   GLY A 171      23.139 -13.970  -4.251  1.00 97.47           N  
ATOM   2385  H   GLY A 171      22.731 -14.425  -5.056  1.00 97.47           H  
ATOM   2386  CA  GLY A 171      22.315 -13.920  -3.049  1.00 97.47           C  
ATOM   2387  HA2 GLY A 171      22.945 -13.837  -2.164  1.00 97.47           H  
ATOM   2388  HA3 GLY A 171      21.733 -14.840  -2.995  1.00 97.47           H  
ATOM   2389  C   GLY A 171      21.323 -12.760  -3.040  1.00 97.47           C  
ATOM   2390  O   GLY A 171      20.713 -12.521  -2.002  1.00 97.47           O  
ATOM   2391  N   ALA A 172      21.153 -12.049  -4.159  1.00 98.51           N  
ATOM   2392  H   ALA A 172      21.577 -12.362  -5.021  1.00 98.51           H  
ATOM   2393  CA  ALA A 172      20.158 -10.992  -4.254  1.00 98.51           C  
ATOM   2394  HA  ALA A 172      20.222 -10.386  -3.350  1.00 98.51           H  
ATOM   2395  C   ALA A 172      18.757 -11.602  -4.331  1.00 98.51           C  
ATOM   2396  CB  ALA A 172      20.455 -10.083  -5.450  1.00 98.51           C  
ATOM   2397  HB1 ALA A 172      21.524  -9.885  -5.525  1.00 98.51           H  
ATOM   2398  HB2 ALA A 172      20.114 -10.562  -6.368  1.00 98.51           H  
ATOM   2399  HB3 ALA A 172      19.921  -9.140  -5.337  1.00 98.51           H  
ATOM   2400  O   ALA A 172      18.558 -12.655  -4.943  1.00 98.51           O  
ATOM   2401  N   LEU A 173      17.797 -10.921  -3.713  1.00 98.92           N  
ATOM   2402  H   LEU A 173      18.039 -10.050  -3.264  1.00 98.92           H  
ATOM   2403  CA  LEU A 173      16.398 -11.323  -3.656  1.00 98.92           C  
ATOM   2404  HA  LEU A 173      16.292 -12.327  -4.066  1.00 98.92           H  
ATOM   2405  C   LEU A 173      15.549 -10.383  -4.509  1.00 98.92           C  
ATOM   2406  CB  LEU A 173      15.943 -11.331  -2.188  1.00 98.92           C  
ATOM   2407  HB2 LEU A 173      16.190 -10.365  -1.749  1.00 98.92           H  
ATOM   2408  HB3 LEU A 173      14.859 -11.440  -2.143  1.00 98.92           H  
ATOM   2409  O   LEU A 173      15.820  -9.187  -4.579  1.00 98.92           O  
ATOM   2410  CG  LEU A 173      16.576 -12.446  -1.337  1.00 98.92           C  
ATOM   2411  HG  LEU A 173      17.657 -12.459  -1.477  1.00 98.92           H  
ATOM   2412  CD1 LEU A 173      16.281 -12.187   0.134  1.00 98.92           C  
ATOM   2413 HD11 LEU A 173      15.203 -12.179   0.291  1.00 98.92           H  
ATOM   2414 HD12 LEU A 173      16.736 -12.963   0.750  1.00 98.92           H  
ATOM   2415 HD13 LEU A 173      16.695 -11.223   0.430  1.00 98.92           H  
ATOM   2416  CD2 LEU A 173      16.006 -13.822  -1.688  1.00 98.92           C  
ATOM   2417 HD21 LEU A 173      14.932 -13.841  -1.507  1.00 98.92           H  
ATOM   2418 HD22 LEU A 173      16.197 -14.047  -2.738  1.00 98.92           H  
ATOM   2419 HD23 LEU A 173      16.483 -14.581  -1.068  1.00 98.92           H  
ATOM   2420  N   ALA A 174      14.501 -10.906  -5.135  1.00 98.98           N  
ATOM   2421  H   ALA A 174      14.350 -11.903  -5.070  1.00 98.98           H  
ATOM   2422  CA  ALA A 174      13.496 -10.098  -5.817  1.00 98.98           C  
ATOM   2423  HA  ALA A 174      13.425  -9.128  -5.326  1.00 98.98           H  
ATOM   2424  C   ALA A 174      12.119 -10.759  -5.733  1.00 98.98           C  
ATOM   2425  CB  ALA A 174      13.918  -9.868  -7.272  1.00 98.98           C  
ATOM   2426  HB1 ALA A 174      13.981 -10.824  -7.792  1.00 98.98           H  
ATOM   2427  HB2 ALA A 174      13.187  -9.232  -7.770  1.00 98.98           H  
ATOM   2428  HB3 ALA A 174      14.888  -9.371  -7.300  1.00 98.98           H  
ATOM   2429  O   ALA A 174      12.014 -11.985  -5.618  1.00 98.98           O  
ATOM   2430  N   ALA A 175      11.072  -9.945  -5.834  1.00 98.99           N  
ATOM   2431  H   ALA A 175      11.242  -8.955  -5.939  1.00 98.99           H  
ATOM   2432  CA  ALA A 175       9.685 -10.390  -5.824  1.00 98.99           C  
ATOM   2433  HA  ALA A 175       9.646 -11.454  -6.057  1.00 98.99           H  
ATOM   2434  C   ALA A 175       8.857  -9.638  -6.865  1.00 98.99           C  
ATOM   2435  CB  ALA A 175       9.094 -10.179  -4.431  1.00 98.99           C  
ATOM   2436  HB1 ALA A 175       9.057  -9.114  -4.202  1.00 98.99           H  
ATOM   2437  HB2 ALA A 175       8.083 -10.587  -4.400  1.00 98.99           H  
ATOM   2438  HB3 ALA A 175       9.704 -10.681  -3.680  1.00 98.99           H  
ATOM   2439  O   ALA A 175       9.051  -8.442  -7.084  1.00 98.99           O  
ATOM   2440  N   GLY A 176       7.919 -10.338  -7.492  1.00 98.98           N  
ATOM   2441  H   GLY A 176       7.834 -11.323  -7.285  1.00 98.98           H  
ATOM   2442  CA  GLY A 176       6.987  -9.771  -8.455  1.00 98.98           C  
ATOM   2443  HA2 GLY A 176       7.371  -9.889  -9.468  1.00 98.98           H  
ATOM   2444  HA3 GLY A 176       6.865  -8.707  -8.252  1.00 98.98           H  
ATOM   2445  C   GLY A 176       5.634 -10.457  -8.357  1.00 98.98           C  
ATOM   2446  O   GLY A 176       5.565 -11.679  -8.246  1.00 98.98           O  
ATOM   2447  N   THR A 177       4.569  -9.669  -8.421  1.00 98.96           N  
ATOM   2448  H   THR A 177       4.722  -8.675  -8.507  1.00 98.96           H  
ATOM   2449  CA  THR A 177       3.183 -10.121  -8.266  1.00 98.96           C  
ATOM   2450  HA  THR A 177       3.135 -11.202  -8.399  1.00 98.96           H  
ATOM   2451  C   THR A 177       2.328  -9.454  -9.350  1.00 98.96           C  
ATOM   2452  CB  THR A 177       2.667  -9.786  -6.850  1.00 98.96           C  
ATOM   2453  HB  THR A 177       2.483  -8.715  -6.774  1.00 98.96           H  
ATOM   2454  O   THR A 177       2.523  -8.274  -9.637  1.00 98.96           O  
ATOM   2455  CG2 THR A 177       1.402 -10.554  -6.514  1.00 98.96           C  
ATOM   2456 HG21 THR A 177       1.610 -11.623  -6.467  1.00 98.96           H  
ATOM   2457 HG22 THR A 177       1.013 -10.224  -5.551  1.00 98.96           H  
ATOM   2458 HG23 THR A 177       0.656 -10.368  -7.288  1.00 98.96           H  
ATOM   2459  OG1 THR A 177       3.575 -10.170  -5.839  1.00 98.96           O  
ATOM   2460  HG1 THR A 177       3.192  -9.891  -5.004  1.00 98.96           H  
ATOM   2461  N   SER A 178       1.402 -10.185  -9.977  1.00 98.90           N  
ATOM   2462  H   SER A 178       1.289 -11.148  -9.696  1.00 98.90           H  
ATOM   2463  CA  SER A 178       0.500  -9.675 -11.026  1.00 98.90           C  
ATOM   2464  HA  SER A 178       0.391  -8.597 -10.900  1.00 98.90           H  
ATOM   2465  C   SER A 178      -0.898 -10.295 -10.928  1.00 98.90           C  
ATOM   2466  CB  SER A 178       1.120  -9.915 -12.405  1.00 98.90           C  
ATOM   2467  HB2 SER A 178       2.082  -9.405 -12.448  1.00 98.90           H  
ATOM   2468  HB3 SER A 178       1.284 -10.982 -12.557  1.00 98.90           H  
ATOM   2469  O   SER A 178      -1.049 -11.471 -10.593  1.00 98.90           O  
ATOM   2470  OG  SER A 178       0.299  -9.422 -13.442  1.00 98.90           O  
ATOM   2471  HG  SER A 178       0.889  -9.246 -14.178  1.00 98.90           H  
ATOM   2472  N   THR A 179      -1.952  -9.526 -11.206  1.00 98.15           N  
ATOM   2473  H   THR A 179      -1.776  -8.567 -11.473  1.00 98.15           H  
ATOM   2474  CA  THR A 179      -3.351  -9.966 -11.068  1.00 98.15           C  
ATOM   2475  HA  THR A 179      -3.407 -11.025 -11.319  1.00 98.15           H  
ATOM   2476  C   THR A 179      -4.302  -9.223 -12.011  1.00 98.15           C  
ATOM   2477  CB  THR A 179      -3.816  -9.819  -9.607  1.00 98.15           C  
ATOM   2478  HB  THR A 179      -3.115 -10.338  -8.954  1.00 98.15           H  
ATOM   2479  O   THR A 179      -4.057  -8.091 -12.424  1.00 98.15           O  
ATOM   2480  CG2 THR A 179      -3.935  -8.372  -9.143  1.00 98.15           C  
ATOM   2481 HG21 THR A 179      -4.176  -8.349  -8.080  1.00 98.15           H  
ATOM   2482 HG22 THR A 179      -2.987  -7.863  -9.312  1.00 98.15           H  
ATOM   2483 HG23 THR A 179      -4.712  -7.841  -9.693  1.00 98.15           H  
ATOM   2484  OG1 THR A 179      -5.091 -10.373  -9.418  1.00 98.15           O  
ATOM   2485  HG1 THR A 179      -5.031 -11.323  -9.297  1.00 98.15           H  
ATOM   2486  N   GLY A 180      -5.432  -9.858 -12.334  1.00 94.58           N  
ATOM   2487  H   GLY A 180      -5.542 -10.801 -11.991  1.00 94.58           H  
ATOM   2488  CA  GLY A 180      -6.630  -9.186 -12.856  1.00 94.58           C  
ATOM   2489  HA2 GLY A 180      -7.198  -9.898 -13.455  1.00 94.58           H  
ATOM   2490  HA3 GLY A 180      -6.341  -8.347 -13.488  1.00 94.58           H  
ATOM   2491  C   GLY A 180      -7.558  -8.655 -11.754  1.00 94.58           C  
ATOM   2492  O   GLY A 180      -8.591  -8.050 -12.034  1.00 94.58           O  
ATOM   2493  N   GLY A 181      -7.216  -8.875 -10.488  1.00 90.37           N  
ATOM   2494  H   GLY A 181      -6.364  -9.388 -10.313  1.00 90.37           H  
ATOM   2495  CA  GLY A 181      -8.053  -8.620  -9.326  1.00 90.37           C  
ATOM   2496  HA2 GLY A 181      -8.553  -7.658  -9.441  1.00 90.37           H  
ATOM   2497  HA3 GLY A 181      -7.422  -8.576  -8.439  1.00 90.37           H  
ATOM   2498  C   GLY A 181      -9.096  -9.718  -9.119  1.00 90.37           C  
ATOM   2499  O   GLY A 181      -8.863 -10.895  -9.395  1.00 90.37           O  
ATOM   2500  N   THR A 182     -10.254  -9.326  -8.597  1.00 83.30           N  
ATOM   2501  H   THR A 182     -10.413  -8.349  -8.398  1.00 83.30           H  
ATOM   2502  CA  THR A 182     -11.387 -10.222  -8.354  1.00 83.30           C  
ATOM   2503  HA  THR A 182     -11.057 -11.257  -8.440  1.00 83.30           H  
ATOM   2504  C   THR A 182     -12.473 -10.009  -9.396  1.00 83.30           C  
ATOM   2505  CB  THR A 182     -11.948 -10.039  -6.938  1.00 83.30           C  
ATOM   2506  HB  THR A 182     -12.807 -10.696  -6.805  1.00 83.30           H  
ATOM   2507  O   THR A 182     -12.667  -8.901  -9.903  1.00 83.30           O  
ATOM   2508  CG2 THR A 182     -10.889 -10.369  -5.888  1.00 83.30           C  
ATOM   2509 HG21 THR A 182     -11.362 -10.461  -4.911  1.00 83.30           H  
ATOM   2510 HG22 THR A 182     -10.135  -9.583  -5.848  1.00 83.30           H  
ATOM   2511 HG23 THR A 182     -10.406 -11.310  -6.150  1.00 83.30           H  
ATOM   2512  OG1 THR A 182     -12.328  -8.703  -6.710  1.00 83.30           O  
ATOM   2513  HG1 THR A 182     -13.079  -8.725  -6.112  1.00 83.30           H  
ATOM   2514  N   PHE A 183     -13.208 -11.071  -9.718  1.00 77.76           N  
ATOM   2515  H   PHE A 183     -13.046 -11.957  -9.262  1.00 77.76           H  
ATOM   2516  CA  PHE A 183     -14.387 -10.922 -10.559  1.00 77.76           C  
ATOM   2517  HA  PHE A 183     -14.099 -10.451 -11.499  1.00 77.76           H  
ATOM   2518  C   PHE A 183     -15.430 -10.049  -9.863  1.00 77.76           C  
ATOM   2519  CB  PHE A 183     -14.991 -12.282 -10.853  1.00 77.76           C  
ATOM   2520  HB2 PHE A 183     -14.216 -12.952 -11.224  1.00 77.76           H  
ATOM   2521  HB3 PHE A 183     -15.375 -12.671  -9.910  1.00 77.76           H  
ATOM   2522  O   PHE A 183     -15.634 -10.155  -8.654  1.00 77.76           O  
ATOM   2523  CG  PHE A 183     -16.129 -12.220 -11.849  1.00 77.76           C  
ATOM   2524  CD1 PHE A 183     -17.435 -11.926 -11.418  1.00 77.76           C  
ATOM   2525  HD1 PHE A 183     -17.624 -11.685 -10.383  1.00 77.76           H  
ATOM   2526  CD2 PHE A 183     -15.891 -12.479 -13.209  1.00 77.76           C  
ATOM   2527  HD2 PHE A 183     -14.892 -12.710 -13.547  1.00 77.76           H  
ATOM   2528  CE1 PHE A 183     -18.510 -11.976 -12.320  1.00 77.76           C  
ATOM   2529  HE1 PHE A 183     -19.515 -11.785 -11.976  1.00 77.76           H  
ATOM   2530  CE2 PHE A 183     -16.961 -12.494 -14.120  1.00 77.76           C  
ATOM   2531  HE2 PHE A 183     -16.780 -12.706 -15.164  1.00 77.76           H  
ATOM   2532  CZ  PHE A 183     -18.273 -12.269 -13.671  1.00 77.76           C  
ATOM   2533  HZ  PHE A 183     -19.097 -12.304 -14.368  1.00 77.76           H  
ATOM   2534  N   GLY A 184     -16.112  -9.203 -10.635  1.00 80.25           N  
ATOM   2535  H   GLY A 184     -15.920  -9.173 -11.626  1.00 80.25           H  
ATOM   2536  CA  GLY A 184     -17.155  -8.335 -10.093  1.00 80.25           C  
ATOM   2537  HA2 GLY A 184     -17.683  -7.860 -10.919  1.00 80.25           H  
ATOM   2538  HA3 GLY A 184     -17.866  -8.931  -9.521  1.00 80.25           H  
ATOM   2539  C   GLY A 184     -16.611  -7.235  -9.179  1.00 80.25           C  
ATOM   2540  O   GLY A 184     -17.389  -6.605  -8.466  1.00 80.25           O  
ATOM   2541  N   LYS A 185     -15.294  -6.976  -9.201  1.00 87.94           N  
ATOM   2542  H   LYS A 185     -14.689  -7.569  -9.752  1.00 87.94           H  
ATOM   2543  CA  LYS A 185     -14.718  -5.809  -8.532  1.00 87.94           C  
ATOM   2544  HA  LYS A 185     -14.983  -5.879  -7.477  1.00 87.94           H  
ATOM   2545  C   LYS A 185     -15.350  -4.519  -9.059  1.00 87.94           C  
ATOM   2546  CB  LYS A 185     -13.181  -5.809  -8.634  1.00 87.94           C  
ATOM   2547  HB2 LYS A 185     -12.813  -6.781  -8.308  1.00 87.94           H  
ATOM   2548  HB3 LYS A 185     -12.804  -5.066  -7.932  1.00 87.94           H  
ATOM   2549  O   LYS A 185     -15.710  -4.422 -10.241  1.00 87.94           O  
ATOM   2550  CG  LYS A 185     -12.602  -5.503 -10.030  1.00 87.94           C  
ATOM   2551  HG2 LYS A 185     -12.997  -6.213 -10.756  1.00 87.94           H  
ATOM   2552  HG3 LYS A 185     -12.892  -4.495 -10.329  1.00 87.94           H  
ATOM   2553  CD  LYS A 185     -11.067  -5.593 -10.018  1.00 87.94           C  
ATOM   2554  HD2 LYS A 185     -10.781  -6.625  -9.814  1.00 87.94           H  
ATOM   2555  HD3 LYS A 185     -10.676  -4.948  -9.231  1.00 87.94           H  
ATOM   2556  CE  LYS A 185     -10.458  -5.153 -11.357  1.00 87.94           C  
ATOM   2557  HE2 LYS A 185     -10.898  -5.749 -12.156  1.00 87.94           H  
ATOM   2558  HE3 LYS A 185     -10.715  -4.109 -11.533  1.00 87.94           H  
ATOM   2559  NZ  LYS A 185      -8.980  -5.317 -11.371  1.00 87.94           N  
ATOM   2560  HZ1 LYS A 185      -8.725  -6.293 -11.332  1.00 87.94           H  
ATOM   2561  HZ2 LYS A 185      -8.514  -4.793 -10.643  1.00 87.94           H  
ATOM   2562  HZ3 LYS A 185      -8.581  -5.014 -12.248  1.00 87.94           H  
ATOM   2563  N   LEU A 186     -15.463  -3.519  -8.187  1.00 94.52           N  
ATOM   2564  H   LEU A 186     -15.187  -3.666  -7.227  1.00 94.52           H  
ATOM   2565  CA  LEU A 186     -15.795  -2.168  -8.630  1.00 94.52           C  
ATOM   2566  HA  LEU A 186     -16.712  -2.224  -9.217  1.00 94.52           H  
ATOM   2567  C   LEU A 186     -14.685  -1.621  -9.543  1.00 94.52           C  
ATOM   2568  CB  LEU A 186     -16.028  -1.237  -7.429  1.00 94.52           C  
ATOM   2569  HB2 LEU A 186     -16.122  -0.217  -7.801  1.00 94.52           H  
ATOM   2570  HB3 LEU A 186     -15.149  -1.271  -6.784  1.00 94.52           H  
ATOM   2571  O   LEU A 186     -13.518  -1.988  -9.357  1.00 94.52           O  
ATOM   2572  CG  LEU A 186     -17.279  -1.560  -6.594  1.00 94.52           C  
ATOM   2573  HG  LEU A 186     -17.157  -2.531  -6.114  1.00 94.52           H  
ATOM   2574  CD1 LEU A 186     -17.453  -0.495  -5.507  1.00 94.52           C  
ATOM   2575 HD11 LEU A 186     -16.537  -0.399  -4.923  1.00 94.52           H  
ATOM   2576 HD12 LEU A 186     -17.674   0.469  -5.965  1.00 94.52           H  
ATOM   2577 HD13 LEU A 186     -18.269  -0.778  -4.843  1.00 94.52           H  
ATOM   2578  CD2 LEU A 186     -18.563  -1.580  -7.428  1.00 94.52           C  
ATOM   2579 HD21 LEU A 186     -19.430  -1.678  -6.774  1.00 94.52           H  
ATOM   2580 HD22 LEU A 186     -18.651  -0.663  -8.011  1.00 94.52           H  
ATOM   2581 HD23 LEU A 186     -18.560  -2.436  -8.102  1.00 94.52           H  
ATOM   2582  N   PRO A 187     -15.018  -0.739 -10.502  1.00 97.62           N  
ATOM   2583  CA  PRO A 187     -14.010  -0.073 -11.310  1.00 97.62           C  
ATOM   2584  HA  PRO A 187     -13.488  -0.825 -11.902  1.00 97.62           H  
ATOM   2585  C   PRO A 187     -13.001   0.655 -10.421  1.00 97.62           C  
ATOM   2586  CB  PRO A 187     -14.770   0.876 -12.245  1.00 97.62           C  
ATOM   2587  HB2 PRO A 187     -14.819   1.875 -11.811  1.00 97.62           H  
ATOM   2588  HB3 PRO A 187     -14.317   0.913 -13.236  1.00 97.62           H  
ATOM   2589  O   PRO A 187     -13.361   1.238  -9.394  1.00 97.62           O  
ATOM   2590  CG  PRO A 187     -16.176   0.282 -12.291  1.00 97.62           C  
ATOM   2591  HG2 PRO A 187     -16.214  -0.534 -13.012  1.00 97.62           H  
ATOM   2592  HG3 PRO A 187     -16.929   1.039 -12.513  1.00 97.62           H  
ATOM   2593  CD  PRO A 187     -16.342  -0.266 -10.880  1.00 97.62           C  
ATOM   2594  HD2 PRO A 187     -16.646   0.537 -10.208  1.00 97.62           H  
ATOM   2595  HD3 PRO A 187     -17.093  -1.056 -10.882  1.00 97.62           H  
ATOM   2596  N   GLY A 188     -11.726   0.599 -10.791  1.00 98.46           N  
ATOM   2597  H   GLY A 188     -11.490   0.124 -11.651  1.00 98.46           H  
ATOM   2598  CA  GLY A 188     -10.633   1.194 -10.030  1.00 98.46           C  
ATOM   2599  HA2 GLY A 188     -10.871   2.237  -9.823  1.00 98.46           H  
ATOM   2600  HA3 GLY A 188      -9.734   1.164 -10.646  1.00 98.46           H  
ATOM   2601  C   GLY A 188     -10.316   0.502  -8.702  1.00 98.46           C  
ATOM   2602  O   GLY A 188      -9.523   1.045  -7.937  1.00 98.46           O  
ATOM   2603  N   ARG A 189     -10.897  -0.661  -8.378  1.00 98.20           N  
ATOM   2604  H   ARG A 189     -11.582  -1.054  -9.008  1.00 98.20           H  
ATOM   2605  CA  ARG A 189     -10.520  -1.404  -7.164  1.00 98.20           C  
ATOM   2606  HA  ARG A 189     -10.543  -0.708  -6.326  1.00 98.20           H  
ATOM   2607  C   ARG A 189      -9.089  -1.914  -7.269  1.00 98.20           C  
ATOM   2608  CB  ARG A 189     -11.527  -2.530  -6.883  1.00 98.20           C  
ATOM   2609  HB2 ARG A 189     -12.504  -2.070  -6.732  1.00 98.20           H  
ATOM   2610  HB3 ARG A 189     -11.598  -3.169  -7.763  1.00 98.20           H  
ATOM   2611  O   ARG A 189      -8.775  -2.683  -8.178  1.00 98.20           O  
ATOM   2612  CG  ARG A 189     -11.218  -3.395  -5.643  1.00 98.20           C  
ATOM   2613  HG2 ARG A 189     -10.872  -2.767  -4.823  1.00 98.20           H  
ATOM   2614  HG3 ARG A 189     -12.157  -3.865  -5.350  1.00 98.20           H  
ATOM   2615  CD  ARG A 189     -10.214  -4.529  -5.906  1.00 98.20           C  
ATOM   2616  HD2 ARG A 189      -9.238  -4.113  -6.155  1.00 98.20           H  
ATOM   2617  HD3 ARG A 189     -10.569  -5.113  -6.755  1.00 98.20           H  
ATOM   2618  NE  ARG A 189     -10.027  -5.432  -4.754  1.00 98.20           N  
ATOM   2619  HE  ARG A 189     -10.531  -5.257  -3.897  1.00 98.20           H  
ATOM   2620  NH1 ARG A 189      -8.423  -6.750  -5.731  1.00 98.20           N  
ATOM   2621 HH11 ARG A 189      -7.766  -7.513  -5.655  1.00 98.20           H  
ATOM   2622 HH12 ARG A 189      -8.365  -6.081  -6.485  1.00 98.20           H  
ATOM   2623  NH2 ARG A 189      -9.153  -7.250  -3.695  1.00 98.20           N  
ATOM   2624 HH21 ARG A 189      -8.566  -8.072  -3.663  1.00 98.20           H  
ATOM   2625 HH22 ARG A 189      -9.776  -7.084  -2.918  1.00 98.20           H  
ATOM   2626  CZ  ARG A 189      -9.210  -6.467  -4.727  1.00 98.20           C  
ATOM   2627  N   ILE A 190      -8.284  -1.604  -6.254  1.00 98.33           N  
ATOM   2628  H   ILE A 190      -8.648  -0.994  -5.536  1.00 98.33           H  
ATOM   2629  CA  ILE A 190      -6.924  -2.121  -6.072  1.00 98.33           C  
ATOM   2630  HA  ILE A 190      -6.651  -2.719  -6.942  1.00 98.33           H  
ATOM   2631  C   ILE A 190      -6.874  -3.031  -4.839  1.00 98.33           C  
ATOM   2632  CB  ILE A 190      -5.912  -0.962  -5.982  1.00 98.33           C  
ATOM   2633  HB  ILE A 190      -6.199  -0.327  -5.144  1.00 98.33           H  
ATOM   2634  O   ILE A 190      -7.406  -2.694  -3.782  1.00 98.33           O  
ATOM   2635  CG1 ILE A 190      -5.942  -0.108  -7.266  1.00 98.33           C  
ATOM   2636 HG12 ILE A 190      -5.747  -0.738  -8.134  1.00 98.33           H  
ATOM   2637 HG13 ILE A 190      -6.934   0.327  -7.385  1.00 98.33           H  
ATOM   2638  CG2 ILE A 190      -4.504  -1.517  -5.711  1.00 98.33           C  
ATOM   2639 HG21 ILE A 190      -4.478  -1.971  -4.720  1.00 98.33           H  
ATOM   2640 HG22 ILE A 190      -4.244  -2.254  -6.470  1.00 98.33           H  
ATOM   2641 HG23 ILE A 190      -3.750  -0.730  -5.678  1.00 98.33           H  
ATOM   2642  CD1 ILE A 190      -4.939   1.047  -7.227  1.00 98.33           C  
ATOM   2643 HD11 ILE A 190      -3.910   0.686  -7.234  1.00 98.33           H  
ATOM   2644 HD12 ILE A 190      -5.079   1.622  -6.312  1.00 98.33           H  
ATOM   2645 HD13 ILE A 190      -5.081   1.679  -8.103  1.00 98.33           H  
ATOM   2646  N   GLY A 191      -6.249  -4.200  -4.995  1.00 97.12           N  
ATOM   2647  H   GLY A 191      -5.782  -4.355  -5.877  1.00 97.12           H  
ATOM   2648  CA  GLY A 191      -5.949  -5.124  -3.896  1.00 97.12           C  
ATOM   2649  HA2 GLY A 191      -6.637  -4.966  -3.065  1.00 97.12           H  
ATOM   2650  HA3 GLY A 191      -6.075  -6.147  -4.249  1.00 97.12           H  
ATOM   2651  C   GLY A 191      -4.521  -4.978  -3.364  1.00 97.12           C  
ATOM   2652  O   GLY A 191      -3.875  -3.950  -3.518  1.00 97.12           O  
ATOM   2653  N   ASP A 192      -4.005  -6.041  -2.765  1.00 98.38           N  
ATOM   2654  H   ASP A 192      -4.526  -6.905  -2.727  1.00 98.38           H  
ATOM   2655  CA  ASP A 192      -2.648  -6.120  -2.220  1.00 98.38           C  
ATOM   2656  HA  ASP A 192      -2.448  -5.234  -1.617  1.00 98.38           H  
ATOM   2657  C   ASP A 192      -1.559  -6.199  -3.300  1.00 98.38           C  
ATOM   2658  CB  ASP A 192      -2.590  -7.356  -1.308  1.00 98.38           C  
ATOM   2659  HB2 ASP A 192      -1.621  -7.383  -0.811  1.00 98.38           H  
ATOM   2660  HB3 ASP A 192      -3.351  -7.256  -0.534  1.00 98.38           H  
ATOM   2661  O   ASP A 192      -0.483  -5.636  -3.125  1.00 98.38           O  
ATOM   2662  CG  ASP A 192      -2.814  -8.669  -2.076  1.00 98.38           C  
ATOM   2663  OD1 ASP A 192      -3.842  -8.759  -2.795  1.00 98.38           O  
ATOM   2664  OD2 ASP A 192      -1.934  -9.548  -1.998  1.00 98.38           O  
ATOM   2665  N   CYS A 193      -1.841  -6.876  -4.418  1.00 98.47           N  
ATOM   2666  H   CYS A 193      -2.720  -7.372  -4.412  1.00 98.47           H  
ATOM   2667  CA  CYS A 193      -0.869  -7.241  -5.454  1.00 98.47           C  
ATOM   2668  HA  CYS A 193      -0.264  -8.060  -5.065  1.00 98.47           H  
ATOM   2669  C   CYS A 193       0.133  -6.136  -5.860  1.00 98.47           C  
ATOM   2670  CB  CYS A 193      -1.656  -7.777  -6.658  1.00 98.47           C  
ATOM   2671  HB2 CYS A 193      -2.415  -7.055  -6.960  1.00 98.47           H  
ATOM   2672  HB3 CYS A 193      -2.158  -8.700  -6.370  1.00 98.47           H  
ATOM   2673  O   CYS A 193       1.334  -6.413  -5.843  1.00 98.47           O  
ATOM   2674  SG  CYS A 193      -0.566  -8.111  -8.067  1.00 98.47           S  
ATOM   2675  HG  CYS A 193       0.081  -6.943  -8.101  1.00 98.47           H  
ATOM   2676  N   PRO A 194      -0.286  -4.911  -6.241  1.00 98.92           N  
ATOM   2677  CA  PRO A 194       0.656  -3.882  -6.682  1.00 98.92           C  
ATOM   2678  HA  PRO A 194       1.453  -4.327  -7.278  1.00 98.92           H  
ATOM   2679  C   PRO A 194       1.310  -3.115  -5.526  1.00 98.92           C  
ATOM   2680  CB  PRO A 194      -0.174  -2.958  -7.572  1.00 98.92           C  
ATOM   2681  HB2 PRO A 194      -0.264  -3.395  -8.567  1.00 98.92           H  
ATOM   2682  HB3 PRO A 194       0.232  -1.948  -7.637  1.00 98.92           H  
ATOM   2683  O   PRO A 194       2.114  -2.224  -5.779  1.00 98.92           O  
ATOM   2684  CG  PRO A 194      -1.531  -2.978  -6.878  1.00 98.92           C  
ATOM   2685  HG2 PRO A 194      -2.334  -2.714  -7.565  1.00 98.92           H  
ATOM   2686  HG3 PRO A 194      -1.519  -2.300  -6.024  1.00 98.92           H  
ATOM   2687  CD  PRO A 194      -1.654  -4.422  -6.395  1.00 98.92           C  
ATOM   2688  HD2 PRO A 194      -2.199  -4.451  -5.451  1.00 98.92           H  
ATOM   2689  HD3 PRO A 194      -2.173  -5.003  -7.156  1.00 98.92           H  
ATOM   2690  N   ILE A 195       0.948  -3.391  -4.272  1.00 98.94           N  
ATOM   2691  H   ILE A 195       0.359  -4.192  -4.095  1.00 98.94           H  
ATOM   2692  CA  ILE A 195       1.308  -2.559  -3.125  1.00 98.94           C  
ATOM   2693  HA  ILE A 195       1.561  -1.560  -3.481  1.00 98.94           H  
ATOM   2694  C   ILE A 195       2.531  -3.141  -2.401  1.00 98.94           C  
ATOM   2695  CB  ILE A 195       0.086  -2.392  -2.201  1.00 98.94           C  
ATOM   2696  HB  ILE A 195      -0.223  -3.378  -1.853  1.00 98.94           H  
ATOM   2697  O   ILE A 195       2.419  -4.216  -1.794  1.00 98.94           O  
ATOM   2698  CG1 ILE A 195      -1.137  -1.768  -2.916  1.00 98.94           C  
ATOM   2699 HG12 ILE A 195      -1.902  -1.536  -2.175  1.00 98.94           H  
ATOM   2700 HG13 ILE A 195      -1.560  -2.508  -3.595  1.00 98.94           H  
ATOM   2701  CG2 ILE A 195       0.461  -1.565  -0.967  1.00 98.94           C  
ATOM   2702 HG21 ILE A 195      -0.418  -1.438  -0.335  1.00 98.94           H  
ATOM   2703 HG22 ILE A 195       1.214  -2.079  -0.369  1.00 98.94           H  
ATOM   2704 HG23 ILE A 195       0.856  -0.596  -1.274  1.00 98.94           H  
ATOM   2705  CD1 ILE A 195      -0.876  -0.482  -3.709  1.00 98.94           C  
ATOM   2706 HD11 ILE A 195      -0.249  -0.692  -4.576  1.00 98.94           H  
ATOM   2707 HD12 ILE A 195      -0.386   0.262  -3.080  1.00 98.94           H  
ATOM   2708 HD13 ILE A 195      -1.825  -0.077  -4.060  1.00 98.94           H  
ATOM   2709  N   PRO A 196       3.681  -2.430  -2.403  1.00 98.84           N  
ATOM   2710  CA  PRO A 196       4.829  -2.804  -1.589  1.00 98.84           C  
ATOM   2711  HA  PRO A 196       5.218  -3.752  -1.962  1.00 98.84           H  
ATOM   2712  C   PRO A 196       4.440  -2.932  -0.117  1.00 98.84           C  
ATOM   2713  CB  PRO A 196       5.891  -1.721  -1.802  1.00 98.84           C  
ATOM   2714  HB2 PRO A 196       6.899  -2.134  -1.778  1.00 98.84           H  
ATOM   2715  HB3 PRO A 196       5.785  -0.930  -1.060  1.00 98.84           H  
ATOM   2716  O   PRO A 196       3.827  -2.036   0.459  1.00 98.84           O  
ATOM   2717  CG  PRO A 196       5.537  -1.170  -3.178  1.00 98.84           C  
ATOM   2718  HG2 PRO A 196       5.896  -0.149  -3.305  1.00 98.84           H  
ATOM   2719  HG3 PRO A 196       5.936  -1.824  -3.954  1.00 98.84           H  
ATOM   2720  CD  PRO A 196       4.012  -1.240  -3.179  1.00 98.84           C  
ATOM   2721  HD2 PRO A 196       3.654  -1.302  -4.206  1.00 98.84           H  
ATOM   2722  HD3 PRO A 196       3.599  -0.360  -2.685  1.00 98.84           H  
ATOM   2723  N   GLY A 197       4.778  -4.070   0.478  1.00 98.89           N  
ATOM   2724  H   GLY A 197       5.216  -4.779  -0.092  1.00 98.89           H  
ATOM   2725  CA  GLY A 197       4.481  -4.392   1.870  1.00 98.89           C  
ATOM   2726  HA2 GLY A 197       4.485  -3.478   2.464  1.00 98.89           H  
ATOM   2727  HA3 GLY A 197       5.269  -5.048   2.239  1.00 98.89           H  
ATOM   2728  C   GLY A 197       3.144  -5.098   2.097  1.00 98.89           C  
ATOM   2729  O   GLY A 197       2.971  -5.684   3.159  1.00 98.89           O  
ATOM   2730  N   ALA A 198       2.239  -5.146   1.115  1.00 98.89           N  
ATOM   2731  H   ALA A 198       2.432  -4.654   0.254  1.00 98.89           H  
ATOM   2732  CA  ALA A 198       1.013  -5.944   1.202  1.00 98.89           C  
ATOM   2733  HA  ALA A 198       0.868  -6.281   2.228  1.00 98.89           H  
ATOM   2734  C   ALA A 198       1.110  -7.216   0.350  1.00 98.89           C  
ATOM   2735  CB  ALA A 198      -0.196  -5.072   0.864  1.00 98.89           C  
ATOM   2736  HB1 ALA A 198      -1.108  -5.658   0.977  1.00 98.89           H  
ATOM   2737  HB2 ALA A 198      -0.125  -4.715  -0.163  1.00 98.89           H  
ATOM   2738  HB3 ALA A 198      -0.231  -4.220   1.543  1.00 98.89           H  
ATOM   2739  O   ALA A 198       1.215  -8.312   0.902  1.00 98.89           O  
ATOM   2740  N   GLY A 199       1.109  -7.069  -0.980  1.00 98.84           N  
ATOM   2741  H   GLY A 199       1.022  -6.140  -1.368  1.00 98.84           H  
ATOM   2742  CA  GLY A 199       1.103  -8.198  -1.918  1.00 98.84           C  
ATOM   2743  HA2 GLY A 199       0.420  -7.981  -2.740  1.00 98.84           H  
ATOM   2744  HA3 GLY A 199       0.721  -9.078  -1.401  1.00 98.84           H  
ATOM   2745  C   GLY A 199       2.463  -8.541  -2.525  1.00 98.84           C  
ATOM   2746  O   GLY A 199       2.624  -9.593  -3.148  1.00 98.84           O  
ATOM   2747  N   VAL A 200       3.447  -7.656  -2.357  1.00 98.97           N  
ATOM   2748  H   VAL A 200       3.240  -6.798  -1.866  1.00 98.97           H  
ATOM   2749  CA  VAL A 200       4.815  -7.835  -2.851  1.00 98.97           C  
ATOM   2750  HA  VAL A 200       5.032  -8.903  -2.872  1.00 98.97           H  
ATOM   2751  C   VAL A 200       5.809  -7.175  -1.899  1.00 98.97           C  
ATOM   2752  CB  VAL A 200       4.944  -7.305  -4.295  1.00 98.97           C  
ATOM   2753  HB  VAL A 200       4.162  -7.774  -4.892  1.00 98.97           H  
ATOM   2754  O   VAL A 200       5.566  -6.077  -1.397  1.00 98.97           O  
ATOM   2755  CG1 VAL A 200       4.753  -5.789  -4.427  1.00 98.97           C  
ATOM   2756 HG11 VAL A 200       4.796  -5.510  -5.480  1.00 98.97           H  
ATOM   2757 HG12 VAL A 200       5.538  -5.251  -3.894  1.00 98.97           H  
ATOM   2758 HG13 VAL A 200       3.779  -5.500  -4.031  1.00 98.97           H  
ATOM   2759  CG2 VAL A 200       6.286  -7.704  -4.919  1.00 98.97           C  
ATOM   2760 HG21 VAL A 200       7.113  -7.212  -4.408  1.00 98.97           H  
ATOM   2761 HG22 VAL A 200       6.406  -8.786  -4.855  1.00 98.97           H  
ATOM   2762 HG23 VAL A 200       6.300  -7.419  -5.971  1.00 98.97           H  
ATOM   2763  N   TRP A 201       6.933  -7.834  -1.639  1.00 98.98           N  
ATOM   2764  H   TRP A 201       7.046  -8.769  -2.005  1.00 98.98           H  
ATOM   2765  CA  TRP A 201       8.054  -7.259  -0.895  1.00 98.98           C  
ATOM   2766  HA  TRP A 201       8.126  -6.193  -1.111  1.00 98.98           H  
ATOM   2767  C   TRP A 201       9.360  -7.927  -1.302  1.00 98.98           C  
ATOM   2768  CB  TRP A 201       7.839  -7.437   0.611  1.00 98.98           C  
ATOM   2769  HB2 TRP A 201       7.780  -8.500   0.842  1.00 98.98           H  
ATOM   2770  HB3 TRP A 201       6.892  -6.973   0.888  1.00 98.98           H  
ATOM   2771  O   TRP A 201       9.391  -9.136  -1.509  1.00 98.98           O  
ATOM   2772  CG  TRP A 201       8.899  -6.829   1.469  1.00 98.98           C  
ATOM   2773  CD1 TRP A 201       9.980  -7.469   1.973  1.00 98.98           C  
ATOM   2774  HD1 TRP A 201      10.220  -8.510   1.817  1.00 98.98           H  
ATOM   2775  CD2 TRP A 201       9.004  -5.447   1.922  1.00 98.98           C  
ATOM   2776  CE2 TRP A 201      10.167  -5.330   2.738  1.00 98.98           C  
ATOM   2777  CE3 TRP A 201       8.236  -4.281   1.719  1.00 98.98           C  
ATOM   2778  HE3 TRP A 201       7.369  -4.329   1.077  1.00 98.98           H  
ATOM   2779  NE1 TRP A 201      10.731  -6.586   2.723  1.00 98.98           N  
ATOM   2780  HE1 TRP A 201      11.570  -6.848   3.221  1.00 98.98           H  
ATOM   2781  CH2 TRP A 201       9.733  -2.988   3.149  1.00 98.98           C  
ATOM   2782  HH2 TRP A 201      10.000  -2.051   3.614  1.00 98.98           H  
ATOM   2783  CZ2 TRP A 201      10.533  -4.125   3.351  1.00 98.98           C  
ATOM   2784  HZ2 TRP A 201      11.420  -4.082   3.966  1.00 98.98           H  
ATOM   2785  CZ3 TRP A 201       8.593  -3.063   2.328  1.00 98.98           C  
ATOM   2786  HZ3 TRP A 201       7.995  -2.180   2.159  1.00 98.98           H  
ATOM   2787  N   ALA A 202      10.444  -7.164  -1.367  1.00 98.97           N  
ATOM   2788  H   ALA A 202      10.362  -6.175  -1.179  1.00 98.97           H  
ATOM   2789  CA  ALA A 202      11.788  -7.714  -1.364  1.00 98.97           C  
ATOM   2790  HA  ALA A 202      11.779  -8.659  -0.820  1.00 98.97           H  
ATOM   2791  C   ALA A 202      12.725  -6.758  -0.628  1.00 98.97           C  
ATOM   2792  CB  ALA A 202      12.258  -7.997  -2.794  1.00 98.97           C  
ATOM   2793  HB1 ALA A 202      11.551  -8.658  -3.294  1.00 98.97           H  
ATOM   2794  HB2 ALA A 202      13.235  -8.480  -2.765  1.00 98.97           H  
ATOM   2795  HB3 ALA A 202      12.340  -7.061  -3.347  1.00 98.97           H  
ATOM   2796  O   ALA A 202      12.741  -5.557  -0.900  1.00 98.97           O  
ATOM   2797  N   ASP A 203      13.528  -7.306   0.271  1.00 98.85           N  
ATOM   2798  H   ASP A 203      13.434  -8.291   0.472  1.00 98.85           H  
ATOM   2799  CA  ASP A 203      14.671  -6.634   0.879  1.00 98.85           C  
ATOM   2800  HA  ASP A 203      14.960  -5.787   0.258  1.00 98.85           H  
ATOM   2801  C   ASP A 203      15.880  -7.587   0.902  1.00 98.85           C  
ATOM   2802  CB  ASP A 203      14.256  -6.052   2.243  1.00 98.85           C  
ATOM   2803  HB2 ASP A 203      13.353  -5.457   2.104  1.00 98.85           H  
ATOM   2804  HB3 ASP A 203      15.028  -5.356   2.571  1.00 98.85           H  
ATOM   2805  O   ASP A 203      15.883  -8.630   0.244  1.00 98.85           O  
ATOM   2806  CG  ASP A 203      14.008  -7.063   3.365  1.00 98.85           C  
ATOM   2807  OD1 ASP A 203      14.302  -8.263   3.212  1.00 98.85           O  
ATOM   2808  OD2 ASP A 203      13.561  -6.616   4.448  1.00 98.85           O  
ATOM   2809  N   GLU A 204      16.936  -7.237   1.628  1.00 98.18           N  
ATOM   2810  H   GLU A 204      16.920  -6.354   2.117  1.00 98.18           H  
ATOM   2811  CA  GLU A 204      18.138  -8.060   1.750  1.00 98.18           C  
ATOM   2812  HA  GLU A 204      18.418  -8.381   0.747  1.00 98.18           H  
ATOM   2813  C   GLU A 204      17.940  -9.354   2.564  1.00 98.18           C  
ATOM   2814  CB  GLU A 204      19.298  -7.201   2.292  1.00 98.18           C  
ATOM   2815  HB2 GLU A 204      20.207  -7.794   2.193  1.00 98.18           H  
ATOM   2816  HB3 GLU A 204      19.426  -6.323   1.659  1.00 98.18           H  
ATOM   2817  O   GLU A 204      18.826 -10.207   2.567  1.00 98.18           O  
ATOM   2818  CG  GLU A 204      19.200  -6.755   3.765  1.00 98.18           C  
ATOM   2819  HG2 GLU A 204      18.796  -7.564   4.372  1.00 98.18           H  
ATOM   2820  HG3 GLU A 204      20.219  -6.587   4.114  1.00 98.18           H  
ATOM   2821  CD  GLU A 204      18.400  -5.466   4.032  1.00 98.18           C  
ATOM   2822  OE1 GLU A 204      18.679  -4.806   5.058  1.00 98.18           O  
ATOM   2823  OE2 GLU A 204      17.395  -5.169   3.357  1.00 98.18           O  
ATOM   2824  N   ARG A 205      16.803  -9.512   3.258  1.00 98.34           N  
ATOM   2825  H   ARG A 205      16.081  -8.819   3.126  1.00 98.34           H  
ATOM   2826  CA  ARG A 205      16.481 -10.660   4.123  1.00 98.34           C  
ATOM   2827  HA  ARG A 205      17.377 -11.251   4.312  1.00 98.34           H  
ATOM   2828  C   ARG A 205      15.463 -11.597   3.493  1.00 98.34           C  
ATOM   2829  CB  ARG A 205      15.903 -10.175   5.459  1.00 98.34           C  
ATOM   2830  HB2 ARG A 205      15.047  -9.533   5.252  1.00 98.34           H  
ATOM   2831  HB3 ARG A 205      15.528 -11.034   6.015  1.00 98.34           H  
ATOM   2832  O   ARG A 205      15.587 -12.806   3.674  1.00 98.34           O  
ATOM   2833  CG  ARG A 205      16.905  -9.440   6.357  1.00 98.34           C  
ATOM   2834  HG2 ARG A 205      17.522 -10.175   6.873  1.00 98.34           H  
ATOM   2835  HG3 ARG A 205      17.555  -8.796   5.765  1.00 98.34           H  
ATOM   2836  CD  ARG A 205      16.141  -8.590   7.383  1.00 98.34           C  
ATOM   2837  HD2 ARG A 205      15.344  -9.190   7.821  1.00 98.34           H  
ATOM   2838  HD3 ARG A 205      16.817  -8.303   8.188  1.00 98.34           H  
ATOM   2839  NE  ARG A 205      15.562  -7.389   6.741  1.00 98.34           N  
ATOM   2840  HE  ARG A 205      14.704  -7.505   6.221  1.00 98.34           H  
ATOM   2841  NH1 ARG A 205      17.388  -6.039   6.985  1.00 98.34           N  
ATOM   2842 HH11 ARG A 205      17.927  -5.338   6.497  1.00 98.34           H  
ATOM   2843 HH12 ARG A 205      17.872  -6.780   7.471  1.00 98.34           H  
ATOM   2844  NH2 ARG A 205      15.702  -5.389   5.689  1.00 98.34           N  
ATOM   2845 HH21 ARG A 205      14.856  -5.666   5.213  1.00 98.34           H  
ATOM   2846 HH22 ARG A 205      16.364  -4.850   5.150  1.00 98.34           H  
ATOM   2847  CZ  ARG A 205      16.212  -6.275   6.485  1.00 98.34           C  
ATOM   2848  N   VAL A 206      14.438 -11.070   2.820  1.00 98.95           N  
ATOM   2849  H   VAL A 206      14.379 -10.063   2.759  1.00 98.95           H  
ATOM   2850  CA  VAL A 206      13.321 -11.868   2.302  1.00 98.95           C  
ATOM   2851  HA  VAL A 206      13.731 -12.830   1.993  1.00 98.95           H  
ATOM   2852  C   VAL A 206      12.668 -11.245   1.066  1.00 98.95           C  
ATOM   2853  CB  VAL A 206      12.300 -12.147   3.426  1.00 98.95           C  
ATOM   2854  HB  VAL A 206      12.852 -12.487   4.302  1.00 98.95           H  
ATOM   2855  O   VAL A 206      12.475 -10.034   0.979  1.00 98.95           O  
ATOM   2856  CG1 VAL A 206      11.496 -10.913   3.844  1.00 98.95           C  
ATOM   2857 HG11 VAL A 206      10.850 -11.176   4.682  1.00 98.95           H  
ATOM   2858 HG12 VAL A 206      10.871 -10.564   3.023  1.00 98.95           H  
ATOM   2859 HG13 VAL A 206      12.173 -10.114   4.145  1.00 98.95           H  
ATOM   2860  CG2 VAL A 206      11.326 -13.273   3.067  1.00 98.95           C  
ATOM   2861 HG21 VAL A 206      10.670 -13.474   3.914  1.00 98.95           H  
ATOM   2862 HG22 VAL A 206      10.716 -12.999   2.206  1.00 98.95           H  
ATOM   2863 HG23 VAL A 206      11.884 -14.182   2.842  1.00 98.95           H  
ATOM   2864  N   ALA A 207      12.274 -12.098   0.123  1.00 98.98           N  
ATOM   2865  H   ALA A 207      12.500 -13.072   0.262  1.00 98.98           H  
ATOM   2866  CA  ALA A 207      11.345 -11.791  -0.960  1.00 98.98           C  
ATOM   2867  HA  ALA A 207      11.158 -10.717  -0.989  1.00 98.98           H  
ATOM   2868  C   ALA A 207      10.010 -12.501  -0.712  1.00 98.98           C  
ATOM   2869  CB  ALA A 207      11.970 -12.202  -2.295  1.00 98.98           C  
ATOM   2870  HB1 ALA A 207      12.403 -13.200  -2.220  1.00 98.98           H  
ATOM   2871  HB2 ALA A 207      12.738 -11.482  -2.576  1.00 98.98           H  
ATOM   2872  HB3 ALA A 207      11.207 -12.212  -3.074  1.00 98.98           H  
ATOM   2873  O   ALA A 207      10.006 -13.677  -0.352  1.00 98.98           O  
ATOM   2874  N   VAL A 208       8.889 -11.809  -0.923  1.00 98.99           N  
ATOM   2875  H   VAL A 208       8.983 -10.852  -1.232  1.00 98.99           H  
ATOM   2876  CA  VAL A 208       7.524 -12.295  -0.673  1.00 98.99           C  
ATOM   2877  HA  VAL A 208       7.545 -13.383  -0.610  1.00 98.99           H  
ATOM   2878  C   VAL A 208       6.591 -11.888  -1.815  1.00 98.99           C  
ATOM   2879  CB  VAL A 208       6.961 -11.755   0.658  1.00 98.99           C  
ATOM   2880  HB  VAL A 208       6.823 -10.677   0.568  1.00 98.99           H  
ATOM   2881  O   VAL A 208       6.596 -10.735  -2.249  1.00 98.99           O  
ATOM   2882  CG1 VAL A 208       5.601 -12.395   0.967  1.00 98.99           C  
ATOM   2883 HG11 VAL A 208       5.700 -13.479   1.021  1.00 98.99           H  
ATOM   2884 HG12 VAL A 208       4.867 -12.134   0.204  1.00 98.99           H  
ATOM   2885 HG13 VAL A 208       5.221 -12.014   1.915  1.00 98.99           H  
ATOM   2886  CG2 VAL A 208       7.888 -12.010   1.853  1.00 98.99           C  
ATOM   2887 HG21 VAL A 208       8.820 -11.458   1.728  1.00 98.99           H  
ATOM   2888 HG22 VAL A 208       7.414 -11.653   2.768  1.00 98.99           H  
ATOM   2889 HG23 VAL A 208       8.102 -13.074   1.945  1.00 98.99           H  
ATOM   2890  N   SER A 209       5.745 -12.817  -2.259  1.00 98.98           N  
ATOM   2891  H   SER A 209       5.807 -13.741  -1.856  1.00 98.98           H  
ATOM   2892  CA  SER A 209       4.632 -12.564  -3.181  1.00 98.98           C  
ATOM   2893  HA  SER A 209       4.436 -11.493  -3.223  1.00 98.98           H  
ATOM   2894  C   SER A 209       3.366 -13.263  -2.676  1.00 98.98           C  
ATOM   2895  CB  SER A 209       5.023 -13.032  -4.582  1.00 98.98           C  
ATOM   2896  HB2 SER A 209       5.917 -12.499  -4.904  1.00 98.98           H  
ATOM   2897  HB3 SER A 209       5.240 -14.100  -4.559  1.00 98.98           H  
ATOM   2898  O   SER A 209       3.412 -14.436  -2.296  1.00 98.98           O  
ATOM   2899  OG  SER A 209       3.994 -12.805  -5.511  1.00 98.98           O  
ATOM   2900  HG  SER A 209       3.931 -11.862  -5.681  1.00 98.98           H  
ATOM   2901  N   CYS A 210       2.252 -12.532  -2.620  1.00 98.87           N  
ATOM   2902  H   CYS A 210       2.287 -11.578  -2.950  1.00 98.87           H  
ATOM   2903  CA  CYS A 210       1.008 -12.978  -1.991  1.00 98.87           C  
ATOM   2904  HA  CYS A 210       1.189 -13.895  -1.430  1.00 98.87           H  
ATOM   2905  C   CYS A 210      -0.113 -13.271  -2.999  1.00 98.87           C  
ATOM   2906  CB  CYS A 210       0.536 -11.910  -1.003  1.00 98.87           C  
ATOM   2907  HB2 CYS A 210       0.336 -10.997  -1.564  1.00 98.87           H  
ATOM   2908  HB3 CYS A 210      -0.413 -12.224  -0.567  1.00 98.87           H  
ATOM   2909  O   CYS A 210      -0.166 -12.736  -4.109  1.00 98.87           O  
ATOM   2910  SG  CYS A 210       1.757 -11.607   0.313  1.00 98.87           S  
ATOM   2911  HG  CYS A 210       1.294 -10.410   0.686  1.00 98.87           H  
ATOM   2912  N   THR A 211      -1.087 -14.075  -2.571  1.00 97.61           N  
ATOM   2913  H   THR A 211      -0.981 -14.525  -1.674  1.00 97.61           H  
ATOM   2914  CA  THR A 211      -2.342 -14.291  -3.294  1.00 97.61           C  
ATOM   2915  HA  THR A 211      -2.581 -13.371  -3.829  1.00 97.61           H  
ATOM   2916  C   THR A 211      -3.494 -14.581  -2.336  1.00 97.61           C  
ATOM   2917  CB  THR A 211      -2.182 -15.414  -4.331  1.00 97.61           C  
ATOM   2918  HB  THR A 211      -1.484 -15.054  -5.086  1.00 97.61           H  
ATOM   2919  O   THR A 211      -3.411 -15.484  -1.511  1.00 97.61           O  
ATOM   2920  CG2 THR A 211      -1.628 -16.739  -3.800  1.00 97.61           C  
ATOM   2921 HG21 THR A 211      -1.561 -17.465  -4.609  1.00 97.61           H  
ATOM   2922 HG22 THR A 211      -2.258 -17.134  -3.003  1.00 97.61           H  
ATOM   2923 HG23 THR A 211      -0.624 -16.583  -3.405  1.00 97.61           H  
ATOM   2924  OG1 THR A 211      -3.415 -15.663  -4.983  1.00 97.61           O  
ATOM   2925  HG1 THR A 211      -3.780 -14.808  -5.224  1.00 97.61           H  
ATOM   2926  N   GLY A 212      -4.609 -13.859  -2.462  1.00 94.58           N  
ATOM   2927  H   GLY A 212      -4.626 -13.053  -3.070  1.00 94.58           H  
ATOM   2928  CA  GLY A 212      -5.787 -14.113  -1.632  1.00 94.58           C  
ATOM   2929  HA2 GLY A 212      -5.460 -14.265  -0.603  1.00 94.58           H  
ATOM   2930  HA3 GLY A 212      -6.285 -15.024  -1.963  1.00 94.58           H  
ATOM   2931  C   GLY A 212      -6.800 -12.976  -1.629  1.00 94.58           C  
ATOM   2932  O   GLY A 212      -6.928 -12.228  -2.602  1.00 94.58           O  
ATOM   2933  N   ALA A 213      -7.532 -12.855  -0.522  1.00 91.81           N  
ATOM   2934  H   ALA A 213      -7.409 -13.552   0.199  1.00 91.81           H  
ATOM   2935  CA  ALA A 213      -8.447 -11.752  -0.248  1.00 91.81           C  
ATOM   2936  HA  ALA A 213      -9.123 -11.632  -1.094  1.00 91.81           H  
ATOM   2937  C   ALA A 213      -7.667 -10.438  -0.064  1.00 91.81           C  
ATOM   2938  CB  ALA A 213      -9.288 -12.117   0.983  1.00 91.81           C  
ATOM   2939  HB1 ALA A 213      -8.643 -12.275   1.847  1.00 91.81           H  
ATOM   2940  HB2 ALA A 213      -9.854 -13.029   0.790  1.00 91.81           H  
ATOM   2941  HB3 ALA A 213      -9.985 -11.309   1.205  1.00 91.81           H  
ATOM   2942  O   ALA A 213      -7.286 -10.079   1.051  1.00 91.81           O  
ATOM   2943  N   GLY A 214      -7.406  -9.736  -1.172  1.00 96.03           N  
ATOM   2944  H   GLY A 214      -7.611 -10.198  -2.047  1.00 96.03           H  
ATOM   2945  CA  GLY A 214      -6.474  -8.604  -1.201  1.00 96.03           C  
ATOM   2946  HA2 GLY A 214      -6.482  -8.153  -2.193  1.00 96.03           H  
ATOM   2947  HA3 GLY A 214      -5.473  -8.991  -1.009  1.00 96.03           H  
ATOM   2948  C   GLY A 214      -6.747  -7.508  -0.169  1.00 96.03           C  
ATOM   2949  O   GLY A 214      -5.813  -6.917   0.360  1.00 96.03           O  
ATOM   2950  N   GLU A 215      -8.005  -7.280   0.202  1.00 97.21           N  
ATOM   2951  H   GLU A 215      -8.756  -7.745  -0.288  1.00 97.21           H  
ATOM   2952  CA  GLU A 215      -8.371  -6.361   1.277  1.00 97.21           C  
ATOM   2953  HA  GLU A 215      -7.973  -5.372   1.050  1.00 97.21           H  
ATOM   2954  C   GLU A 215      -7.789  -6.758   2.641  1.00 97.21           C  
ATOM   2955  CB  GLU A 215      -9.899  -6.269   1.365  1.00 97.21           C  
ATOM   2956  HB2 GLU A 215     -10.149  -5.761   2.296  1.00 97.21           H  
ATOM   2957  HB3 GLU A 215     -10.343  -7.264   1.407  1.00 97.21           H  
ATOM   2958  O   GLU A 215      -7.319  -5.892   3.375  1.00 97.21           O  
ATOM   2959  CG  GLU A 215     -10.503  -5.452   0.215  1.00 97.21           C  
ATOM   2960  HG2 GLU A 215     -11.470  -5.095   0.570  1.00 97.21           H  
ATOM   2961  HG3 GLU A 215      -9.884  -4.571   0.046  1.00 97.21           H  
ATOM   2962  CD  GLU A 215     -10.694  -6.186  -1.126  1.00 97.21           C  
ATOM   2963  OE1 GLU A 215     -11.056  -5.526  -2.132  1.00 97.21           O  
ATOM   2964  OE2 GLU A 215     -10.374  -7.390  -1.247  1.00 97.21           O  
ATOM   2965  N   MET A 216      -7.771  -8.045   2.995  1.00 97.87           N  
ATOM   2966  H   MET A 216      -8.095  -8.734   2.332  1.00 97.87           H  
ATOM   2967  CA  MET A 216      -7.192  -8.514   4.259  1.00 97.87           C  
ATOM   2968  HA  MET A 216      -7.449  -7.808   5.048  1.00 97.87           H  
ATOM   2969  C   MET A 216      -5.664  -8.540   4.193  1.00 97.87           C  
ATOM   2970  CB  MET A 216      -7.757  -9.885   4.666  1.00 97.87           C  
ATOM   2971  HB2 MET A 216      -7.687 -10.587   3.835  1.00 97.87           H  
ATOM   2972  HB3 MET A 216      -7.163 -10.268   5.495  1.00 97.87           H  
ATOM   2973  O   MET A 216      -5.016  -8.204   5.181  1.00 97.87           O  
ATOM   2974  CG  MET A 216      -9.209  -9.785   5.152  1.00 97.87           C  
ATOM   2975  HG2 MET A 216      -9.478 -10.726   5.632  1.00 97.87           H  
ATOM   2976  HG3 MET A 216      -9.267  -9.003   5.909  1.00 97.87           H  
ATOM   2977  SD  MET A 216     -10.434  -9.442   3.859  1.00 97.87           S  
ATOM   2978  CE  MET A 216     -11.901  -9.111   4.861  1.00 97.87           C  
ATOM   2979  HE1 MET A 216     -11.876  -9.715   5.768  1.00 97.87           H  
ATOM   2980  HE2 MET A 216     -11.957  -8.049   5.101  1.00 97.87           H  
ATOM   2981  HE3 MET A 216     -12.786  -9.380   4.285  1.00 97.87           H  
ATOM   2982  N   PHE A 217      -5.088  -8.838   3.025  1.00 98.28           N  
ATOM   2983  H   PHE A 217      -5.676  -9.098   2.247  1.00 98.28           H  
ATOM   2984  CA  PHE A 217      -3.639  -8.750   2.817  1.00 98.28           C  
ATOM   2985  HA  PHE A 217      -3.148  -9.313   3.611  1.00 98.28           H  
ATOM   2986  C   PHE A 217      -3.121  -7.302   2.924  1.00 98.28           C  
ATOM   2987  CB  PHE A 217      -3.260  -9.401   1.481  1.00 98.28           C  
ATOM   2988  HB2 PHE A 217      -3.997  -9.136   0.723  1.00 98.28           H  
ATOM   2989  HB3 PHE A 217      -2.302  -8.991   1.159  1.00 98.28           H  
ATOM   2990  O   PHE A 217      -2.052  -7.081   3.494  1.00 98.28           O  
ATOM   2991  CG  PHE A 217      -3.127 -10.912   1.533  1.00 98.28           C  
ATOM   2992  CD1 PHE A 217      -1.851 -11.503   1.511  1.00 98.28           C  
ATOM   2993  HD1 PHE A 217      -0.971 -10.880   1.448  1.00 98.28           H  
ATOM   2994  CD2 PHE A 217      -4.266 -11.737   1.605  1.00 98.28           C  
ATOM   2995  HD2 PHE A 217      -5.252 -11.297   1.634  1.00 98.28           H  
ATOM   2996  CE1 PHE A 217      -1.713 -12.902   1.568  1.00 98.28           C  
ATOM   2997  HE1 PHE A 217      -0.730 -13.350   1.553  1.00 98.28           H  
ATOM   2998  CE2 PHE A 217      -4.130 -13.135   1.649  1.00 98.28           C  
ATOM   2999  HE2 PHE A 217      -5.007 -13.762   1.714  1.00 98.28           H  
ATOM   3000  CZ  PHE A 217      -2.852 -13.719   1.633  1.00 98.28           C  
ATOM   3001  HZ  PHE A 217      -2.740 -14.792   1.678  1.00 98.28           H  
ATOM   3002  N   LEU A 218      -3.901  -6.311   2.466  1.00 98.47           N  
ATOM   3003  H   LEU A 218      -4.718  -6.567   1.930  1.00 98.47           H  
ATOM   3004  CA  LEU A 218      -3.648  -4.882   2.706  1.00 98.47           C  
ATOM   3005  HA  LEU A 218      -2.633  -4.637   2.393  1.00 98.47           H  
ATOM   3006  C   LEU A 218      -3.738  -4.533   4.194  1.00 98.47           C  
ATOM   3007  CB  LEU A 218      -4.659  -4.028   1.912  1.00 98.47           C  
ATOM   3008  HB2 LEU A 218      -5.648  -4.475   2.010  1.00 98.47           H  
ATOM   3009  HB3 LEU A 218      -4.706  -3.032   2.352  1.00 98.47           H  
ATOM   3010  O   LEU A 218      -2.814  -3.952   4.756  1.00 98.47           O  
ATOM   3011  CG  LEU A 218      -4.327  -3.872   0.422  1.00 98.47           C  
ATOM   3012  HG  LEU A 218      -4.058  -4.841   0.004  1.00 98.47           H  
ATOM   3013  CD1 LEU A 218      -5.546  -3.330  -0.327  1.00 98.47           C  
ATOM   3014 HD11 LEU A 218      -5.872  -2.390   0.120  1.00 98.47           H  
ATOM   3015 HD12 LEU A 218      -6.355  -4.059  -0.285  1.00 98.47           H  
ATOM   3016 HD13 LEU A 218      -5.291  -3.147  -1.371  1.00 98.47           H  
ATOM   3017  CD2 LEU A 218      -3.178  -2.890   0.207  1.00 98.47           C  
ATOM   3018 HD21 LEU A 218      -2.295  -3.196   0.768  1.00 98.47           H  
ATOM   3019 HD22 LEU A 218      -3.466  -1.886   0.518  1.00 98.47           H  
ATOM   3020 HD23 LEU A 218      -2.930  -2.888  -0.855  1.00 98.47           H  
ATOM   3021  N   ARG A 219      -4.840  -4.912   4.851  1.00 98.79           N  
ATOM   3022  H   ARG A 219      -5.553  -5.394   4.322  1.00 98.79           H  
ATOM   3023  CA  ARG A 219      -5.112  -4.580   6.263  1.00 98.79           C  
ATOM   3024  HA  ARG A 219      -4.984  -3.508   6.412  1.00 98.79           H  
ATOM   3025  C   ARG A 219      -4.146  -5.240   7.253  1.00 98.79           C  
ATOM   3026  CB  ARG A 219      -6.556  -4.969   6.600  1.00 98.79           C  
ATOM   3027  HB2 ARG A 219      -6.705  -4.897   7.677  1.00 98.79           H  
ATOM   3028  HB3 ARG A 219      -6.710  -6.007   6.306  1.00 98.79           H  
ATOM   3029  O   ARG A 219      -4.057  -4.785   8.388  1.00 98.79           O  
ATOM   3030  CG  ARG A 219      -7.596  -4.071   5.908  1.00 98.79           C  
ATOM   3031  HG2 ARG A 219      -7.302  -3.876   4.876  1.00 98.79           H  
ATOM   3032  HG3 ARG A 219      -7.647  -3.111   6.421  1.00 98.79           H  
ATOM   3033  CD  ARG A 219      -8.978  -4.739   5.907  1.00 98.79           C  
ATOM   3034  HD2 ARG A 219      -8.898  -5.704   5.405  1.00 98.79           H  
ATOM   3035  HD3 ARG A 219      -9.666  -4.111   5.341  1.00 98.79           H  
ATOM   3036  NE  ARG A 219      -9.488  -4.915   7.280  1.00 98.79           N  
ATOM   3037  HE  ARG A 219      -9.047  -4.334   7.979  1.00 98.79           H  
ATOM   3038  NH1 ARG A 219     -11.004  -6.575   6.900  1.00 98.79           N  
ATOM   3039 HH11 ARG A 219     -10.707  -6.590   5.935  1.00 98.79           H  
ATOM   3040 HH12 ARG A 219     -11.604  -7.302   7.263  1.00 98.79           H  
ATOM   3041  NH2 ARG A 219     -10.765  -5.790   8.963  1.00 98.79           N  
ATOM   3042 HH21 ARG A 219     -11.423  -6.481   9.293  1.00 98.79           H  
ATOM   3043 HH22 ARG A 219     -10.343  -5.192   9.660  1.00 98.79           H  
ATOM   3044  CZ  ARG A 219     -10.409  -5.752   7.711  1.00 98.79           C  
ATOM   3045  N   ALA A 220      -3.446  -6.297   6.846  1.00 98.81           N  
ATOM   3046  H   ALA A 220      -3.676  -6.694   5.945  1.00 98.81           H  
ATOM   3047  CA  ALA A 220      -2.419  -6.970   7.642  1.00 98.81           C  
ATOM   3048  HA  ALA A 220      -2.486  -6.627   8.675  1.00 98.81           H  
ATOM   3049  C   ALA A 220      -0.978  -6.664   7.188  1.00 98.81           C  
ATOM   3050  CB  ALA A 220      -2.726  -8.474   7.651  1.00 98.81           C  
ATOM   3051  HB1 ALA A 220      -2.715  -8.867   6.634  1.00 98.81           H  
ATOM   3052  HB2 ALA A 220      -1.982  -9.003   8.246  1.00 98.81           H  
ATOM   3053  HB3 ALA A 220      -3.709  -8.650   8.088  1.00 98.81           H  
ATOM   3054  O   ALA A 220      -0.045  -7.165   7.818  1.00 98.81           O  
ATOM   3055  N   ALA A 221      -0.790  -5.875   6.116  1.00 98.89           N  
ATOM   3056  H   ALA A 221      -1.601  -5.461   5.679  1.00 98.89           H  
ATOM   3057  CA  ALA A 221       0.508  -5.580   5.495  1.00 98.89           C  
ATOM   3058  HA  ALA A 221       0.311  -5.266   4.470  1.00 98.89           H  
ATOM   3059  C   ALA A 221       1.405  -6.832   5.391  1.00 98.89           C  
ATOM   3060  CB  ALA A 221       1.160  -4.388   6.210  1.00 98.89           C  
ATOM   3061  HB1 ALA A 221       1.370  -4.643   7.249  1.00 98.89           H  
ATOM   3062  HB2 ALA A 221       2.094  -4.130   5.711  1.00 98.89           H  
ATOM   3063  HB3 ALA A 221       0.493  -3.527   6.176  1.00 98.89           H  
ATOM   3064  O   ALA A 221       2.532  -6.858   5.886  1.00 98.89           O  
ATOM   3065  N   VAL A 222       0.856  -7.908   4.815  1.00 98.93           N  
ATOM   3066  H   VAL A 222      -0.066  -7.793   4.419  1.00 98.93           H  
ATOM   3067  CA  VAL A 222       1.379  -9.281   4.961  1.00 98.93           C  
ATOM   3068  HA  VAL A 222       1.337  -9.558   6.014  1.00 98.93           H  
ATOM   3069  C   VAL A 222       2.836  -9.410   4.532  1.00 98.93           C  
ATOM   3070  CB  VAL A 222       0.507 -10.269   4.166  1.00 98.93           C  
ATOM   3071  HB  VAL A 222       0.401  -9.905   3.144  1.00 98.93           H  
ATOM   3072  O   VAL A 222       3.648  -9.956   5.279  1.00 98.93           O  
ATOM   3073  CG1 VAL A 222       1.070 -11.696   4.111  1.00 98.93           C  
ATOM   3074 HG11 VAL A 222       0.365 -12.352   3.600  1.00 98.93           H  
ATOM   3075 HG12 VAL A 222       1.233 -12.076   5.119  1.00 98.93           H  
ATOM   3076 HG13 VAL A 222       2.009 -11.719   3.559  1.00 98.93           H  
ATOM   3077  CG2 VAL A 222      -0.877 -10.341   4.805  1.00 98.93           C  
ATOM   3078 HG21 VAL A 222      -1.327  -9.349   4.850  1.00 98.93           H  
ATOM   3079 HG22 VAL A 222      -1.515 -10.987   4.202  1.00 98.93           H  
ATOM   3080 HG23 VAL A 222      -0.800 -10.744   5.815  1.00 98.93           H  
ATOM   3081  N   ALA A 223       3.186  -8.901   3.350  1.00 98.97           N  
ATOM   3082  H   ALA A 223       2.482  -8.461   2.774  1.00 98.97           H  
ATOM   3083  CA  ALA A 223       4.535  -9.053   2.820  1.00 98.97           C  
ATOM   3084  HA  ALA A 223       4.784 -10.114   2.842  1.00 98.97           H  
ATOM   3085  C   ALA A 223       5.589  -8.339   3.692  1.00 98.97           C  
ATOM   3086  CB  ALA A 223       4.528  -8.596   1.358  1.00 98.97           C  
ATOM   3087  HB1 ALA A 223       5.486  -8.838   0.896  1.00 98.97           H  
ATOM   3088  HB2 ALA A 223       4.351  -7.523   1.290  1.00 98.97           H  
ATOM   3089  HB3 ALA A 223       3.752  -9.128   0.808  1.00 98.97           H  
ATOM   3090  O   ALA A 223       6.629  -8.923   3.999  1.00 98.97           O  
ATOM   3091  N   ALA A 224       5.293  -7.124   4.169  1.00 98.91           N  
ATOM   3092  H   ALA A 224       4.389  -6.727   3.955  1.00 98.91           H  
ATOM   3093  CA  ALA A 224       6.151  -6.409   5.115  1.00 98.91           C  
ATOM   3094  HA  ALA A 224       7.177  -6.426   4.748  1.00 98.91           H  
ATOM   3095  C   ALA A 224       6.152  -7.068   6.504  1.00 98.91           C  
ATOM   3096  CB  ALA A 224       5.698  -4.948   5.207  1.00 98.91           C  
ATOM   3097  HB1 ALA A 224       5.904  -4.433   4.269  1.00 98.91           H  
ATOM   3098  HB2 ALA A 224       6.258  -4.446   5.996  1.00 98.91           H  
ATOM   3099  HB3 ALA A 224       4.634  -4.894   5.438  1.00 98.91           H  
ATOM   3100  O   ALA A 224       7.184  -7.087   7.171  1.00 98.91           O  
ATOM   3101  N   GLN A 225       5.029  -7.652   6.936  1.00 98.94           N  
ATOM   3102  H   GLN A 225       4.196  -7.575   6.369  1.00 98.94           H  
ATOM   3103  CA  GLN A 225       4.931  -8.342   8.222  1.00 98.94           C  
ATOM   3104  HA  GLN A 225       5.176  -7.626   9.007  1.00 98.94           H  
ATOM   3105  C   GLN A 225       5.951  -9.474   8.324  1.00 98.94           C  
ATOM   3106  CB  GLN A 225       3.501  -8.863   8.456  1.00 98.94           C  
ATOM   3107  HB2 GLN A 225       3.335  -9.777   7.884  1.00 98.94           H  
ATOM   3108  HB3 GLN A 225       2.779  -8.112   8.136  1.00 98.94           H  
ATOM   3109  O   GLN A 225       6.636  -9.579   9.337  1.00 98.94           O  
ATOM   3110  CG  GLN A 225       3.278  -9.141   9.948  1.00 98.94           C  
ATOM   3111  HG2 GLN A 225       4.068  -9.796  10.316  1.00 98.94           H  
ATOM   3112  HG3 GLN A 225       3.338  -8.196  10.487  1.00 98.94           H  
ATOM   3113  CD  GLN A 225       1.938  -9.783  10.293  1.00 98.94           C  
ATOM   3114  NE2 GLN A 225       0.840  -9.397   9.680  1.00 98.94           N  
ATOM   3115 HE21 GLN A 225       0.846  -8.657   8.993  1.00 98.94           H  
ATOM   3116 HE22 GLN A 225      -0.032  -9.704  10.087  1.00 98.94           H  
ATOM   3117  OE1 GLN A 225       1.867 -10.618  11.188  1.00 98.94           O  
ATOM   3118  N   ILE A 226       6.105 -10.273   7.266  1.00 98.96           N  
ATOM   3119  H   ILE A 226       5.500 -10.128   6.470  1.00 98.96           H  
ATOM   3120  CA  ILE A 226       7.093 -11.360   7.218  1.00 98.96           C  
ATOM   3121  HA  ILE A 226       6.935 -12.014   8.076  1.00 98.96           H  
ATOM   3122  C   ILE A 226       8.512 -10.800   7.336  1.00 98.96           C  
ATOM   3123  CB  ILE A 226       6.910 -12.193   5.933  1.00 98.96           C  
ATOM   3124  HB  ILE A 226       6.949 -11.523   5.074  1.00 98.96           H  
ATOM   3125  O   ILE A 226       9.296 -11.274   8.157  1.00 98.96           O  
ATOM   3126  CG1 ILE A 226       5.525 -12.867   5.982  1.00 98.96           C  
ATOM   3127 HG12 ILE A 226       4.754 -12.121   6.170  1.00 98.96           H  
ATOM   3128 HG13 ILE A 226       5.505 -13.573   6.813  1.00 98.96           H  
ATOM   3129  CG2 ILE A 226       8.017 -13.256   5.781  1.00 98.96           C  
ATOM   3130 HG21 ILE A 226       7.983 -13.957   6.615  1.00 98.96           H  
ATOM   3131 HG22 ILE A 226       7.896 -13.804   4.847  1.00 98.96           H  
ATOM   3132 HG23 ILE A 226       9.002 -12.790   5.750  1.00 98.96           H  
ATOM   3133  CD1 ILE A 226       5.124 -13.591   4.702  1.00 98.96           C  
ATOM   3134 HD11 ILE A 226       5.119 -12.887   3.871  1.00 98.96           H  
ATOM   3135 HD12 ILE A 226       4.117 -13.979   4.855  1.00 98.96           H  
ATOM   3136 HD13 ILE A 226       5.792 -14.426   4.490  1.00 98.96           H  
ATOM   3137  N   ALA A 227       8.832  -9.752   6.574  1.00 98.90           N  
ATOM   3138  H   ALA A 227       8.146  -9.383   5.932  1.00 98.90           H  
ATOM   3139  CA  ALA A 227      10.142  -9.110   6.643  1.00 98.90           C  
ATOM   3140  HA  ALA A 227      10.911  -9.851   6.427  1.00 98.90           H  
ATOM   3141  C   ALA A 227      10.449  -8.547   8.038  1.00 98.90           C  
ATOM   3142  CB  ALA A 227      10.196  -8.020   5.572  1.00 98.90           C  
ATOM   3143  HB1 ALA A 227      11.201  -7.598   5.531  1.00 98.90           H  
ATOM   3144  HB2 ALA A 227       9.485  -7.225   5.795  1.00 98.90           H  
ATOM   3145  HB3 ALA A 227       9.953  -8.455   4.603  1.00 98.90           H  
ATOM   3146  O   ALA A 227      11.572  -8.672   8.524  1.00 98.90           O  
ATOM   3147  N   PHE A 228       9.459  -7.958   8.710  1.00 98.86           N  
ATOM   3148  H   PHE A 228       8.575  -7.841   8.236  1.00 98.86           H  
ATOM   3149  CA  PHE A 228       9.631  -7.315  10.015  1.00 98.86           C  
ATOM   3150  HA  PHE A 228      10.617  -6.854  10.059  1.00 98.86           H  
ATOM   3151  C   PHE A 228       9.624  -8.312  11.178  1.00 98.86           C  
ATOM   3152  CB  PHE A 228       8.590  -6.192  10.140  1.00 98.86           C  
ATOM   3153  HB2 PHE A 228       7.601  -6.635  10.027  1.00 98.86           H  
ATOM   3154  HB3 PHE A 228       8.633  -5.766  11.143  1.00 98.86           H  
ATOM   3155  O   PHE A 228      10.341  -8.099  12.152  1.00 98.86           O  
ATOM   3156  CG  PHE A 228       8.728  -5.051   9.131  1.00 98.86           C  
ATOM   3157  CD1 PHE A 228       9.880  -4.888   8.327  1.00 98.86           C  
ATOM   3158  HD1 PHE A 228      10.726  -5.553   8.411  1.00 98.86           H  
ATOM   3159  CD2 PHE A 228       7.677  -4.128   8.982  1.00 98.86           C  
ATOM   3160  HD2 PHE A 228       6.840  -4.129   9.664  1.00 98.86           H  
ATOM   3161  CE1 PHE A 228       9.935  -3.873   7.357  1.00 98.86           C  
ATOM   3162  HE1 PHE A 228      10.803  -3.777   6.721  1.00 98.86           H  
ATOM   3163  CE2 PHE A 228       7.709  -3.144   7.982  1.00 98.86           C  
ATOM   3164  HE2 PHE A 228       6.879  -2.465   7.856  1.00 98.86           H  
ATOM   3165  CZ  PHE A 228       8.841  -3.018   7.167  1.00 98.86           C  
ATOM   3166  HZ  PHE A 228       8.875  -2.259   6.399  1.00 98.86           H  
ATOM   3167  N   ARG A 229       8.928  -9.444  11.048  1.00 98.79           N  
ATOM   3168  H   ARG A 229       8.324  -9.539  10.244  1.00 98.79           H  
ATOM   3169  CA  ARG A 229       9.066 -10.601  11.944  1.00 98.79           C  
ATOM   3170  HA  ARG A 229       8.877 -10.309  12.977  1.00 98.79           H  
ATOM   3171  C   ARG A 229      10.481 -11.177  11.915  1.00 98.79           C  
ATOM   3172  CB  ARG A 229       8.049 -11.663  11.524  1.00 98.79           C  
ATOM   3173  HB2 ARG A 229       8.029 -11.740  10.436  1.00 98.79           H  
ATOM   3174  HB3 ARG A 229       8.367 -12.629  11.917  1.00 98.79           H  
ATOM   3175  O   ARG A 229      11.095 -11.350  12.964  1.00 98.79           O  
ATOM   3176  CG  ARG A 229       6.646 -11.342  12.046  1.00 98.79           C  
ATOM   3177  HG2 ARG A 229       6.373 -10.314  11.804  1.00 98.79           H  
ATOM   3178  HG3 ARG A 229       6.639 -11.460  13.130  1.00 98.79           H  
ATOM   3179  CD  ARG A 229       5.635 -12.295  11.406  1.00 98.79           C  
ATOM   3180  HD2 ARG A 229       5.591 -12.105  10.333  1.00 98.79           H  
ATOM   3181  HD3 ARG A 229       5.974 -13.321  11.551  1.00 98.79           H  
ATOM   3182  NE  ARG A 229       4.295 -12.148  11.988  1.00 98.79           N  
ATOM   3183  HE  ARG A 229       3.598 -11.638  11.463  1.00 98.79           H  
ATOM   3184  NH1 ARG A 229       4.694 -13.360  13.911  1.00 98.79           N  
ATOM   3185 HH11 ARG A 229       5.654 -13.540  13.652  1.00 98.79           H  
ATOM   3186 HH12 ARG A 229       4.434 -13.732  14.813  1.00 98.79           H  
ATOM   3187  NH2 ARG A 229       2.638 -12.557  13.435  1.00 98.79           N  
ATOM   3188 HH21 ARG A 229       2.264 -13.142  14.169  1.00 98.79           H  
ATOM   3189 HH22 ARG A 229       2.036 -12.117  12.754  1.00 98.79           H  
ATOM   3190  CZ  ARG A 229       3.897 -12.686  13.121  1.00 98.79           C  
ATOM   3191  N   ILE A 230      11.043 -11.368  10.720  1.00 98.84           N  
ATOM   3192  H   ILE A 230      10.469 -11.253   9.897  1.00 98.84           H  
ATOM   3193  CA  ILE A 230      12.437 -11.809  10.562  1.00 98.84           C  
ATOM   3194  HA  ILE A 230      12.588 -12.716  11.147  1.00 98.84           H  
ATOM   3195  C   ILE A 230      13.396 -10.746  11.118  1.00 98.84           C  
ATOM   3196  CB  ILE A 230      12.734 -12.139   9.080  1.00 98.84           C  
ATOM   3197  HB  ILE A 230      12.473 -11.271   8.475  1.00 98.84           H  
ATOM   3198  O   ILE A 230      14.269 -11.049  11.926  1.00 98.84           O  
ATOM   3199  CG1 ILE A 230      11.887 -13.344   8.603  1.00 98.84           C  
ATOM   3200 HG12 ILE A 230      10.853 -13.220   8.924  1.00 98.84           H  
ATOM   3201 HG13 ILE A 230      12.261 -14.260   9.060  1.00 98.84           H  
ATOM   3202  CG2 ILE A 230      14.232 -12.438   8.870  1.00 98.84           C  
ATOM   3203 HG21 ILE A 230      14.844 -11.572   9.125  1.00 98.84           H  
ATOM   3204 HG22 ILE A 230      14.528 -13.278   9.498  1.00 98.84           H  
ATOM   3205 HG23 ILE A 230      14.434 -12.688   7.828  1.00 98.84           H  
ATOM   3206  CD1 ILE A 230      11.872 -13.527   7.082  1.00 98.84           C  
ATOM   3207 HD11 ILE A 230      11.564 -12.598   6.602  1.00 98.84           H  
ATOM   3208 HD12 ILE A 230      11.155 -14.308   6.826  1.00 98.84           H  
ATOM   3209 HD13 ILE A 230      12.854 -13.823   6.715  1.00 98.84           H  
ATOM   3210  N   ARG A 231      13.233  -9.480  10.711  1.00 98.40           N  
ATOM   3211  H   ARG A 231      12.503  -9.297  10.038  1.00 98.40           H  
ATOM   3212  CA  ARG A 231      14.174  -8.397  11.040  1.00 98.40           C  
ATOM   3213  HA  ARG A 231      15.182  -8.749  10.821  1.00 98.40           H  
ATOM   3214  C   ARG A 231      14.187  -8.025  12.522  1.00 98.40           C  
ATOM   3215  CB  ARG A 231      13.867  -7.172  10.165  1.00 98.40           C  
ATOM   3216  HB2 ARG A 231      12.875  -6.798  10.416  1.00 98.40           H  
ATOM   3217  HB3 ARG A 231      13.864  -7.478   9.119  1.00 98.40           H  
ATOM   3218  O   ARG A 231      15.265  -7.758  13.043  1.00 98.40           O  
ATOM   3219  CG  ARG A 231      14.886  -6.034  10.337  1.00 98.40           C  
ATOM   3220  HG2 ARG A 231      14.890  -5.691  11.372  1.00 98.40           H  
ATOM   3221  HG3 ARG A 231      15.882  -6.393  10.077  1.00 98.40           H  
ATOM   3222  CD  ARG A 231      14.512  -4.857   9.430  1.00 98.40           C  
ATOM   3223  HD2 ARG A 231      13.485  -4.568   9.651  1.00 98.40           H  
ATOM   3224  HD3 ARG A 231      14.558  -5.182   8.391  1.00 98.40           H  
ATOM   3225  NE  ARG A 231      15.400  -3.691   9.625  1.00 98.40           N  
ATOM   3226  HE  ARG A 231      16.177  -3.806  10.259  1.00 98.40           H  
ATOM   3227  NH1 ARG A 231      14.284  -2.277   8.202  1.00 98.40           N  
ATOM   3228 HH11 ARG A 231      14.118  -1.363   7.806  1.00 98.40           H  
ATOM   3229 HH12 ARG A 231      13.627  -3.011   7.980  1.00 98.40           H  
ATOM   3230  NH2 ARG A 231      16.066  -1.525   9.297  1.00 98.40           N  
ATOM   3231 HH21 ARG A 231      15.933  -0.667   8.781  1.00 98.40           H  
ATOM   3232 HH22 ARG A 231      16.849  -1.636   9.925  1.00 98.40           H  
ATOM   3233  CZ  ARG A 231      15.250  -2.509   9.044  1.00 98.40           C  
ATOM   3234  N   PHE A 232      13.024  -7.938  13.168  1.00 98.14           N  
ATOM   3235  H   PHE A 232      12.172  -8.145  12.667  1.00 98.14           H  
ATOM   3236  CA  PHE A 232      12.913  -7.372  14.517  1.00 98.14           C  
ATOM   3237  HA  PHE A 232      13.854  -6.891  14.782  1.00 98.14           H  
ATOM   3238  C   PHE A 232      12.682  -8.421  15.606  1.00 98.14           C  
ATOM   3239  CB  PHE A 232      11.834  -6.281  14.549  1.00 98.14           C  
ATOM   3240  HB2 PHE A 232      10.851  -6.745  14.479  1.00 98.14           H  
ATOM   3241  HB3 PHE A 232      11.900  -5.770  15.509  1.00 98.14           H  
ATOM   3242  O   PHE A 232      13.145  -8.217  16.723  1.00 98.14           O  
ATOM   3243  CG  PHE A 232      11.971  -5.197  13.503  1.00 98.14           C  
ATOM   3244  CD1 PHE A 232      13.165  -4.462  13.399  1.00 98.14           C  
ATOM   3245  HD1 PHE A 232      13.985  -4.668  14.071  1.00 98.14           H  
ATOM   3246  CD2 PHE A 232      10.888  -4.891  12.664  1.00 98.14           C  
ATOM   3247  HD2 PHE A 232       9.960  -5.428  12.790  1.00 98.14           H  
ATOM   3248  CE1 PHE A 232      13.287  -3.455  12.429  1.00 98.14           C  
ATOM   3249  HE1 PHE A 232      14.208  -2.897  12.352  1.00 98.14           H  
ATOM   3250  CE2 PHE A 232      11.007  -3.881  11.695  1.00 98.14           C  
ATOM   3251  HE2 PHE A 232      10.166  -3.647  11.059  1.00 98.14           H  
ATOM   3252  CZ  PHE A 232      12.209  -3.166  11.573  1.00 98.14           C  
ATOM   3253  HZ  PHE A 232      12.301  -2.388  10.830  1.00 98.14           H  
ATOM   3254  N   ALA A 233      12.025  -9.544  15.299  1.00 97.53           N  
ATOM   3255  H   ALA A 233      11.659  -9.672  14.366  1.00 97.53           H  
ATOM   3256  CA  ALA A 233      11.847 -10.642  16.254  1.00 97.53           C  
ATOM   3257  HA  ALA A 233      12.044 -10.277  17.262  1.00 97.53           H  
ATOM   3258  C   ALA A 233      12.824 -11.808  16.046  1.00 97.53           C  
ATOM   3259  CB  ALA A 233      10.385 -11.089  16.240  1.00 97.53           C  
ATOM   3260  HB1 ALA A 233       9.785 -10.280  16.657  1.00 97.53           H  
ATOM   3261  HB2 ALA A 233      10.048 -11.331  15.232  1.00 97.53           H  
ATOM   3262  HB3 ALA A 233      10.261 -11.965  16.876  1.00 97.53           H  
ATOM   3263  O   ALA A 233      12.912 -12.684  16.903  1.00 97.53           O  
ATOM   3264  N   GLY A 234      13.573 -11.831  14.937  1.00 98.19           N  
ATOM   3265  H   GLY A 234      13.444 -11.113  14.238  1.00 98.19           H  
ATOM   3266  CA  GLY A 234      14.487 -12.932  14.629  1.00 98.19           C  
ATOM   3267  HA2 GLY A 234      15.090 -12.663  13.763  1.00 98.19           H  
ATOM   3268  HA3 GLY A 234      15.148 -13.103  15.478  1.00 98.19           H  
ATOM   3269  C   GLY A 234      13.767 -14.245  14.311  1.00 98.19           C  
ATOM   3270  O   GLY A 234      14.358 -15.311  14.476  1.00 98.19           O  
ATOM   3271  N   GLU A 235      12.498 -14.184  13.893  1.00 98.68           N  
ATOM   3272  H   GLU A 235      12.071 -13.277  13.775  1.00 98.68           H  
ATOM   3273  CA  GLU A 235      11.738 -15.371  13.491  1.00 98.68           C  
ATOM   3274  HA  GLU A 235      11.795 -16.104  14.296  1.00 98.68           H  
ATOM   3275  C   GLU A 235      12.359 -16.012  12.240  1.00 98.68           C  
ATOM   3276  CB  GLU A 235      10.248 -15.036  13.252  1.00 98.68           C  
ATOM   3277  HB2 GLU A 235      10.177 -14.208  12.547  1.00 98.68           H  
ATOM   3278  HB3 GLU A 235       9.767 -15.907  12.807  1.00 98.68           H  
ATOM   3279  O   GLU A 235      12.820 -15.321  11.327  1.00 98.68           O  
ATOM   3280  CG  GLU A 235       9.487 -14.677  14.545  1.00 98.68           C  
ATOM   3281  HG2 GLU A 235       9.947 -13.791  14.981  1.00 98.68           H  
ATOM   3282  HG3 GLU A 235       9.610 -15.498  15.251  1.00 98.68           H  
ATOM   3283  CD  GLU A 235       7.973 -14.408  14.359  1.00 98.68           C  
ATOM   3284  OE1 GLU A 235       7.277 -14.133  15.361  1.00 98.68           O  
ATOM   3285  OE2 GLU A 235       7.445 -14.428  13.224  1.00 98.68           O  
ATOM   3286  N   ASP A 236      12.340 -17.344  12.171  1.00 98.78           N  
ATOM   3287  H   ASP A 236      11.943 -17.879  12.930  1.00 98.78           H  
ATOM   3288  CA  ASP A 236      12.651 -18.048  10.931  1.00 98.78           C  
ATOM   3289  HA  ASP A 236      13.578 -17.633  10.534  1.00 98.78           H  
ATOM   3290  C   ASP A 236      11.550 -17.828   9.878  1.00 98.78           C  
ATOM   3291  CB  ASP A 236      12.891 -19.538  11.209  1.00 98.78           C  
ATOM   3292  HB2 ASP A 236      13.613 -19.648  12.017  1.00 98.78           H  
ATOM   3293  HB3 ASP A 236      13.315 -19.999  10.317  1.00 98.78           H  
ATOM   3294  O   ASP A 236      10.418 -17.445  10.188  1.00 98.78           O  
ATOM   3295  CG  ASP A 236      11.589 -20.252  11.566  1.00 98.78           C  
ATOM   3296  OD1 ASP A 236      10.840 -20.595  10.623  1.00 98.78           O  
ATOM   3297  OD2 ASP A 236      11.315 -20.416  12.773  1.00 98.78           O  
ATOM   3298  N   LEU A 237      11.872 -18.099   8.610  1.00 98.87           N  
ATOM   3299  H   LEU A 237      12.804 -18.435   8.415  1.00 98.87           H  
ATOM   3300  CA  LEU A 237      10.968 -17.834   7.491  1.00 98.87           C  
ATOM   3301  HA  LEU A 237      10.754 -16.765   7.482  1.00 98.87           H  
ATOM   3302  C   LEU A 237       9.623 -18.568   7.607  1.00 98.87           C  
ATOM   3303  CB  LEU A 237      11.684 -18.226   6.186  1.00 98.87           C  
ATOM   3304  HB2 LEU A 237      11.915 -19.290   6.224  1.00 98.87           H  
ATOM   3305  HB3 LEU A 237      12.625 -17.679   6.124  1.00 98.87           H  
ATOM   3306  O   LEU A 237       8.593 -18.001   7.244  1.00 98.87           O  
ATOM   3307  CG  LEU A 237      10.863 -17.945   4.913  1.00 98.87           C  
ATOM   3308  HG  LEU A 237       9.896 -18.446   4.971  1.00 98.87           H  
ATOM   3309  CD1 LEU A 237      10.628 -16.449   4.712  1.00 98.87           C  
ATOM   3310 HD11 LEU A 237      11.571 -15.906   4.777  1.00 98.87           H  
ATOM   3311 HD12 LEU A 237      10.183 -16.275   3.733  1.00 98.87           H  
ATOM   3312 HD13 LEU A 237       9.943 -16.077   5.474  1.00 98.87           H  
ATOM   3313  CD2 LEU A 237      11.590 -18.507   3.696  1.00 98.87           C  
ATOM   3314 HD21 LEU A 237      12.579 -18.058   3.608  1.00 98.87           H  
ATOM   3315 HD22 LEU A 237      11.019 -18.301   2.791  1.00 98.87           H  
ATOM   3316 HD23 LEU A 237      11.700 -19.586   3.801  1.00 98.87           H  
ATOM   3317  N   ALA A 238       9.620 -19.821   8.071  1.00 98.83           N  
ATOM   3318  H   ALA A 238      10.426 -20.147   8.585  1.00 98.83           H  
ATOM   3319  CA  ALA A 238       8.400 -20.617   8.147  1.00 98.83           C  
ATOM   3320  HA  ALA A 238       7.868 -20.534   7.200  1.00 98.83           H  
ATOM   3321  C   ALA A 238       7.473 -20.077   9.241  1.00 98.83           C  
ATOM   3322  CB  ALA A 238       8.767 -22.090   8.366  1.00 98.83           C  
ATOM   3323  HB1 ALA A 238       7.858 -22.691   8.384  1.00 98.83           H  
ATOM   3324  HB2 ALA A 238       9.287 -22.211   9.316  1.00 98.83           H  
ATOM   3325  HB3 ALA A 238       9.411 -22.435   7.557  1.00 98.83           H  
ATOM   3326  O   ALA A 238       6.282 -19.885   8.985  1.00 98.83           O  
ATOM   3327  N   THR A 239       8.031 -19.760  10.411  1.00 98.85           N  
ATOM   3328  H   THR A 239       9.006 -19.982  10.550  1.00 98.85           H  
ATOM   3329  CA  THR A 239       7.310 -19.126  11.522  1.00 98.85           C  
ATOM   3330  HA  THR A 239       6.465 -19.756  11.800  1.00 98.85           H  
ATOM   3331  C   THR A 239       6.756 -17.761  11.114  1.00 98.85           C  
ATOM   3332  CB  THR A 239       8.229 -19.002  12.748  1.00 98.85           C  
ATOM   3333  HB  THR A 239       9.103 -18.401  12.499  1.00 98.85           H  
ATOM   3334  O   THR A 239       5.561 -17.508  11.285  1.00 98.85           O  
ATOM   3335  CG2 THR A 239       7.512 -18.380  13.947  1.00 98.85           C  
ATOM   3336 HG21 THR A 239       7.252 -17.342  13.735  1.00 98.85           H  
ATOM   3337 HG22 THR A 239       6.606 -18.942  14.174  1.00 98.85           H  
ATOM   3338 HG23 THR A 239       8.174 -18.396  14.812  1.00 98.85           H  
ATOM   3339  OG1 THR A 239       8.643 -20.290  13.148  1.00 98.85           O  
ATOM   3340  HG1 THR A 239       9.588 -20.356  12.994  1.00 98.85           H  
ATOM   3341  N   ALA A 240       7.577 -16.916  10.484  1.00 98.94           N  
ATOM   3342  H   ALA A 240       8.551 -17.165  10.387  1.00 98.94           H  
ATOM   3343  CA  ALA A 240       7.164 -15.582  10.060  1.00 98.94           C  
ATOM   3344  HA  ALA A 240       6.786 -15.061  10.940  1.00 98.94           H  
ATOM   3345  C   ALA A 240       6.037 -15.619   9.014  1.00 98.94           C  
ATOM   3346  CB  ALA A 240       8.397 -14.834   9.537  1.00 98.94           C  
ATOM   3347  HB1 ALA A 240       8.834 -15.369   8.694  1.00 98.94           H  
ATOM   3348  HB2 ALA A 240       9.141 -14.759  10.330  1.00 98.94           H  
ATOM   3349  HB3 ALA A 240       8.115 -13.830   9.221  1.00 98.94           H  
ATOM   3350  O   ALA A 240       5.059 -14.873   9.110  1.00 98.94           O  
ATOM   3351  N   ALA A 241       6.156 -16.511   8.026  1.00 98.92           N  
ATOM   3352  H   ALA A 241       6.986 -17.086   8.001  1.00 98.92           H  
ATOM   3353  CA  ALA A 241       5.169 -16.686   6.967  1.00 98.92           C  
ATOM   3354  HA  ALA A 241       4.947 -15.713   6.528  1.00 98.92           H  
ATOM   3355  C   ALA A 241       3.839 -17.253   7.489  1.00 98.92           C  
ATOM   3356  CB  ALA A 241       5.790 -17.573   5.885  1.00 98.92           C  
ATOM   3357  HB1 ALA A 241       5.082 -17.700   5.066  1.00 98.92           H  
ATOM   3358  HB2 ALA A 241       6.040 -18.549   6.300  1.00 98.92           H  
ATOM   3359  HB3 ALA A 241       6.695 -17.103   5.499  1.00 98.92           H  
ATOM   3360  O   ALA A 241       2.777 -16.767   7.096  1.00 98.92           O  
ATOM   3361  N   ALA A 242       3.888 -18.244   8.387  1.00 98.79           N  
ATOM   3362  H   ALA A 242       4.786 -18.603   8.676  1.00 98.79           H  
ATOM   3363  CA  ALA A 242       2.697 -18.789   9.033  1.00 98.79           C  
ATOM   3364  HA  ALA A 242       1.990 -19.105   8.266  1.00 98.79           H  
ATOM   3365  C   ALA A 242       1.995 -17.724   9.887  1.00 98.79           C  
ATOM   3366  CB  ALA A 242       3.095 -20.019   9.858  1.00 98.79           C  
ATOM   3367  HB1 ALA A 242       3.817 -19.740  10.624  1.00 98.79           H  
ATOM   3368  HB2 ALA A 242       2.209 -20.433  10.340  1.00 98.79           H  
ATOM   3369  HB3 ALA A 242       3.536 -20.775   9.209  1.00 98.79           H  
ATOM   3370  O   ALA A 242       0.808 -17.477   9.699  1.00 98.79           O  
ATOM   3371  N   GLY A 243       2.740 -17.004  10.733  1.00 98.81           N  
ATOM   3372  H   GLY A 243       3.715 -17.242  10.843  1.00 98.81           H  
ATOM   3373  CA  GLY A 243       2.176 -15.979  11.612  1.00 98.81           C  
ATOM   3374  HA2 GLY A 243       1.418 -16.440  12.246  1.00 98.81           H  
ATOM   3375  HA3 GLY A 243       2.975 -15.592  12.244  1.00 98.81           H  
ATOM   3376  C   GLY A 243       1.535 -14.801  10.870  1.00 98.81           C  
ATOM   3377  O   GLY A 243       0.541 -14.247  11.339  1.00 98.81           O  
ATOM   3378  N   ALA A 244       2.066 -14.412   9.706  1.00 98.82           N  
ATOM   3379  H   ALA A 244       2.914 -14.856   9.384  1.00 98.82           H  
ATOM   3380  CA  ALA A 244       1.444 -13.385   8.868  1.00 98.82           C  
ATOM   3381  HA  ALA A 244       1.185 -12.531   9.494  1.00 98.82           H  
ATOM   3382  C   ALA A 244       0.141 -13.877   8.214  1.00 98.82           C  
ATOM   3383  CB  ALA A 244       2.467 -12.922   7.826  1.00 98.82           C  
ATOM   3384  HB1 ALA A 244       2.702 -13.739   7.144  1.00 98.82           H  
ATOM   3385  HB2 ALA A 244       3.379 -12.597   8.325  1.00 98.82           H  
ATOM   3386  HB3 ALA A 244       2.058 -12.082   7.263  1.00 98.82           H  
ATOM   3387  O   ALA A 244      -0.822 -13.118   8.097  1.00 98.82           O  
ATOM   3388  N   LEU A 245       0.084 -15.151   7.819  1.00 98.60           N  
ATOM   3389  H   LEU A 245       0.888 -15.744   7.970  1.00 98.60           H  
ATOM   3390  CA  LEU A 245      -1.112 -15.753   7.236  1.00 98.60           C  
ATOM   3391  HA  LEU A 245      -1.526 -15.041   6.522  1.00 98.60           H  
ATOM   3392  C   LEU A 245      -2.201 -16.033   8.285  1.00 98.60           C  
ATOM   3393  CB  LEU A 245      -0.682 -17.019   6.490  1.00 98.60           C  
ATOM   3394  HB2 LEU A 245       0.162 -16.778   5.843  1.00 98.60           H  
ATOM   3395  HB3 LEU A 245      -0.347 -17.757   7.219  1.00 98.60           H  
ATOM   3396  O   LEU A 245      -3.386 -15.859   7.998  1.00 98.60           O  
ATOM   3397  CG  LEU A 245      -1.797 -17.631   5.634  1.00 98.60           C  
ATOM   3398  HG  LEU A 245      -2.651 -17.892   6.258  1.00 98.60           H  
ATOM   3399  CD1 LEU A 245      -2.262 -16.713   4.497  1.00 98.60           C  
ATOM   3400 HD11 LEU A 245      -2.981 -17.239   3.868  1.00 98.60           H  
ATOM   3401 HD12 LEU A 245      -2.763 -15.838   4.910  1.00 98.60           H  
ATOM   3402 HD13 LEU A 245      -1.410 -16.396   3.896  1.00 98.60           H  
ATOM   3403  CD2 LEU A 245      -1.254 -18.905   5.005  1.00 98.60           C  
ATOM   3404 HD21 LEU A 245      -2.045 -19.332   4.389  1.00 98.60           H  
ATOM   3405 HD22 LEU A 245      -0.985 -19.614   5.788  1.00 98.60           H  
ATOM   3406 HD23 LEU A 245      -0.383 -18.683   4.389  1.00 98.60           H  
ATOM   3407  N   ASP A 246      -1.815 -16.383   9.510  1.00 98.63           N  
ATOM   3408  H   ASP A 246      -0.850 -16.645   9.657  1.00 98.63           H  
ATOM   3409  CA  ASP A 246      -2.731 -16.489  10.648  1.00 98.63           C  
ATOM   3410  HA  ASP A 246      -3.512 -17.215  10.419  1.00 98.63           H  
ATOM   3411  C   ASP A 246      -3.409 -15.144  10.937  1.00 98.63           C  
ATOM   3412  CB  ASP A 246      -1.970 -16.961  11.897  1.00 98.63           C  
ATOM   3413  HB2 ASP A 246      -2.623 -16.844  12.762  1.00 98.63           H  
ATOM   3414  HB3 ASP A 246      -1.100 -16.323  12.051  1.00 98.63           H  
ATOM   3415  O   ASP A 246      -4.603 -15.093  11.234  1.00 98.63           O  
ATOM   3416  CG  ASP A 246      -1.528 -18.427  11.846  1.00 98.63           C  
ATOM   3417  OD1 ASP A 246      -2.100 -19.196  11.039  1.00 98.63           O  
ATOM   3418  OD2 ASP A 246      -0.650 -18.773  12.669  1.00 98.63           O  
ATOM   3419  N   ASP A 247      -2.681 -14.035  10.779  1.00 98.41           N  
ATOM   3420  H   ASP A 247      -1.701 -14.140  10.561  1.00 98.41           H  
ATOM   3421  CA  ASP A 247      -3.233 -12.691  10.947  1.00 98.41           C  
ATOM   3422  HA  ASP A 247      -3.746 -12.667  11.908  1.00 98.41           H  
ATOM   3423  C   ASP A 247      -4.271 -12.341   9.862  1.00 98.41           C  
ATOM   3424  CB  ASP A 247      -2.074 -11.683  10.978  1.00 98.41           C  
ATOM   3425  HB2 ASP A 247      -1.729 -11.485   9.963  1.00 98.41           H  
ATOM   3426  HB3 ASP A 247      -1.245 -12.109  11.543  1.00 98.41           H  
ATOM   3427  O   ASP A 247      -5.295 -11.717  10.146  1.00 98.41           O  
ATOM   3428  CG  ASP A 247      -2.446 -10.364  11.647  1.00 98.41           C  
ATOM   3429  OD1 ASP A 247      -3.526 -10.252  12.265  1.00 98.41           O  
ATOM   3430  OD2 ASP A 247      -1.619  -9.428  11.626  1.00 98.41           O  
ATOM   3431  N   VAL A 248      -4.061 -12.809   8.625  1.00 97.97           N  
ATOM   3432  H   VAL A 248      -3.206 -13.321   8.458  1.00 97.97           H  
ATOM   3433  CA  VAL A 248      -5.071 -12.736   7.554  1.00 97.97           C  
ATOM   3434  HA  VAL A 248      -5.389 -11.699   7.447  1.00 97.97           H  
ATOM   3435  C   VAL A 248      -6.308 -13.554   7.928  1.00 97.97           C  
ATOM   3436  CB  VAL A 248      -4.494 -13.209   6.204  1.00 97.97           C  
ATOM   3437  HB  VAL A 248      -4.078 -14.211   6.309  1.00 97.97           H  
ATOM   3438  O   VAL A 248      -7.428 -13.054   7.798  1.00 97.97           O  
ATOM   3439  CG1 VAL A 248      -5.542 -13.259   5.091  1.00 97.97           C  
ATOM   3440 HG11 VAL A 248      -6.001 -12.279   4.957  1.00 97.97           H  
ATOM   3441 HG12 VAL A 248      -6.301 -14.000   5.342  1.00 97.97           H  
ATOM   3442 HG13 VAL A 248      -5.069 -13.575   4.160  1.00 97.97           H  
ATOM   3443  CG2 VAL A 248      -3.386 -12.277   5.722  1.00 97.97           C  
ATOM   3444 HG21 VAL A 248      -2.581 -12.246   6.456  1.00 97.97           H  
ATOM   3445 HG22 VAL A 248      -3.774 -11.270   5.574  1.00 97.97           H  
ATOM   3446 HG23 VAL A 248      -2.979 -12.656   4.784  1.00 97.97           H  
ATOM   3447  N   GLY A 249      -6.119 -14.772   8.444  1.00 97.65           N  
ATOM   3448  H   GLY A 249      -5.170 -15.107   8.533  1.00 97.65           H  
ATOM   3449  CA  GLY A 249      -7.205 -15.632   8.923  1.00 97.65           C  
ATOM   3450  HA2 GLY A 249      -6.775 -16.560   9.299  1.00 97.65           H  
ATOM   3451  HA3 GLY A 249      -7.880 -15.867   8.100  1.00 97.65           H  
ATOM   3452  C   GLY A 249      -8.015 -14.992  10.053  1.00 97.65           C  
ATOM   3453  O   GLY A 249      -9.244 -15.007  10.019  1.00 97.65           O  
ATOM   3454  N   ALA A 250      -7.349 -14.336  11.007  1.00 98.06           N  
ATOM   3455  H   ALA A 250      -6.340 -14.395  11.004  1.00 98.06           H  
ATOM   3456  CA  ALA A 250      -7.994 -13.603  12.097  1.00 98.06           C  
ATOM   3457  HA  ALA A 250      -8.661 -14.286  12.624  1.00 98.06           H  
ATOM   3458  C   ALA A 250      -8.847 -12.415  11.609  1.00 98.06           C  
ATOM   3459  CB  ALA A 250      -6.904 -13.141  13.072  1.00 98.06           C  
ATOM   3460  HB1 ALA A 250      -7.364 -12.649  13.929  1.00 98.06           H  
ATOM   3461  HB2 ALA A 250      -6.332 -14.001  13.421  1.00 98.06           H  
ATOM   3462  HB3 ALA A 250      -6.230 -12.444  12.576  1.00 98.06           H  
ATOM   3463  O   ALA A 250      -9.800 -12.020  12.280  1.00 98.06           O  
ATOM   3464  N   LEU A 251      -8.543 -11.863  10.429  1.00 97.47           N  
ATOM   3465  H   LEU A 251      -7.724 -12.211   9.950  1.00 97.47           H  
ATOM   3466  CA  LEU A 251      -9.356 -10.847   9.750  1.00 97.47           C  
ATOM   3467  HA  LEU A 251      -9.861 -10.249  10.507  1.00 97.47           H  
ATOM   3468  C   LEU A 251     -10.487 -11.427   8.882  1.00 97.47           C  
ATOM   3469  CB  LEU A 251      -8.435  -9.935   8.917  1.00 97.47           C  
ATOM   3470  HB2 LEU A 251      -7.818 -10.552   8.264  1.00 97.47           H  
ATOM   3471  HB3 LEU A 251      -9.053  -9.302   8.280  1.00 97.47           H  
ATOM   3472  O   LEU A 251     -11.191 -10.660   8.219  1.00 97.47           O  
ATOM   3473  CG  LEU A 251      -7.523  -9.016   9.739  1.00 97.47           C  
ATOM   3474  HG  LEU A 251      -6.834  -9.605  10.345  1.00 97.47           H  
ATOM   3475  CD1 LEU A 251      -6.719  -8.143   8.773  1.00 97.47           C  
ATOM   3476 HD11 LEU A 251      -6.124  -8.782   8.122  1.00 97.47           H  
ATOM   3477 HD12 LEU A 251      -7.389  -7.533   8.166  1.00 97.47           H  
ATOM   3478 HD13 LEU A 251      -6.041  -7.493   9.327  1.00 97.47           H  
ATOM   3479  CD2 LEU A 251      -8.355  -8.106  10.647  1.00 97.47           C  
ATOM   3480 HD21 LEU A 251      -8.675  -8.662  11.528  1.00 97.47           H  
ATOM   3481 HD22 LEU A 251      -7.756  -7.252  10.963  1.00 97.47           H  
ATOM   3482 HD23 LEU A 251      -9.230  -7.737  10.112  1.00 97.47           H  
ATOM   3483  N   GLY A 252     -10.659 -12.752   8.869  1.00 96.29           N  
ATOM   3484  H   GLY A 252     -10.052 -13.320   9.442  1.00 96.29           H  
ATOM   3485  CA  GLY A 252     -11.615 -13.461   8.016  1.00 96.29           C  
ATOM   3486  HA2 GLY A 252     -11.753 -14.466   8.413  1.00 96.29           H  
ATOM   3487  HA3 GLY A 252     -12.575 -12.944   8.031  1.00 96.29           H  
ATOM   3488  C   GLY A 252     -11.160 -13.595   6.561  1.00 96.29           C  
ATOM   3489  O   GLY A 252     -11.993 -13.796   5.680  1.00 96.29           O  
ATOM   3490  N   GLY A 253      -9.864 -13.423   6.292  1.00 95.68           N  
ATOM   3491  H   GLY A 253      -9.223 -13.319   7.066  1.00 95.68           H  
ATOM   3492  CA  GLY A 253      -9.280 -13.552   4.964  1.00 95.68           C  
ATOM   3493  HA2 GLY A 253     -10.032 -13.324   4.208  1.00 95.68           H  
ATOM   3494  HA3 GLY A 253      -8.468 -12.833   4.859  1.00 95.68           H  
ATOM   3495  C   GLY A 253      -8.714 -14.945   4.698  1.00 95.68           C  
ATOM   3496  O   GLY A 253      -8.210 -15.622   5.593  1.00 95.68           O  
ATOM   3497  N   GLU A 254      -8.711 -15.325   3.426  1.00 95.44           N  
ATOM   3498  H   GLU A 254      -9.145 -14.730   2.734  1.00 95.44           H  
ATOM   3499  CA  GLU A 254      -8.067 -16.545   2.945  1.00 95.44           C  
ATOM   3500  HA  GLU A 254      -7.491 -16.991   3.756  1.00 95.44           H  
ATOM   3501  C   GLU A 254      -7.101 -16.244   1.798  1.00 95.44           C  
ATOM   3502  CB  GLU A 254      -9.101 -17.581   2.497  1.00 95.44           C  
ATOM   3503  HB2 GLU A 254      -8.563 -18.425   2.064  1.00 95.44           H  
ATOM   3504  HB3 GLU A 254      -9.731 -17.140   1.724  1.00 95.44           H  
ATOM   3505  O   GLU A 254      -7.244 -15.255   1.068  1.00 95.44           O  
ATOM   3506  CG  GLU A 254      -9.980 -18.114   3.638  1.00 95.44           C  
ATOM   3507  HG2 GLU A 254      -9.330 -18.462   4.441  1.00 95.44           H  
ATOM   3508  HG3 GLU A 254     -10.601 -17.305   4.022  1.00 95.44           H  
ATOM   3509  CD  GLU A 254     -10.879 -19.273   3.174  1.00 95.44           C  
ATOM   3510  OE1 GLU A 254     -11.419 -19.981   4.051  1.00 95.44           O  
ATOM   3511  OE2 GLU A 254     -11.010 -19.471   1.940  1.00 95.44           O  
ATOM   3512  N   GLY A 255      -6.115 -17.116   1.621  1.00 96.47           N  
ATOM   3513  H   GLY A 255      -6.012 -17.855   2.302  1.00 96.47           H  
ATOM   3514  CA  GLY A 255      -5.110 -17.003   0.583  1.00 96.47           C  
ATOM   3515  HA2 GLY A 255      -4.762 -15.970   0.561  1.00 96.47           H  
ATOM   3516  HA3 GLY A 255      -5.549 -17.239  -0.386  1.00 96.47           H  
ATOM   3517  C   GLY A 255      -3.908 -17.903   0.824  1.00 96.47           C  
ATOM   3518  O   GLY A 255      -4.020 -19.019   1.340  1.00 96.47           O  
ATOM   3519  N   GLY A 256      -2.757 -17.390   0.420  1.00 98.12           N  
ATOM   3520  H   GLY A 256      -2.788 -16.507  -0.070  1.00 98.12           H  
ATOM   3521  CA  GLY A 256      -1.435 -17.949   0.617  1.00 98.12           C  
ATOM   3522  HA2 GLY A 256      -1.352 -18.906   0.101  1.00 98.12           H  
ATOM   3523  HA3 GLY A 256      -1.254 -18.100   1.681  1.00 98.12           H  
ATOM   3524  C   GLY A 256      -0.372 -17.000   0.080  1.00 98.12           C  
ATOM   3525  O   GLY A 256      -0.661 -15.888  -0.370  1.00 98.12           O  
ATOM   3526  N   LEU A 257       0.873 -17.439   0.146  1.00 98.87           N  
ATOM   3527  H   LEU A 257       1.047 -18.353   0.538  1.00 98.87           H  
ATOM   3528  CA  LEU A 257       2.017 -16.672  -0.325  1.00 98.87           C  
ATOM   3529  HA  LEU A 257       1.746 -16.165  -1.251  1.00 98.87           H  
ATOM   3530  C   LEU A 257       3.183 -17.595  -0.641  1.00 98.87           C  
ATOM   3531  CB  LEU A 257       2.384 -15.602   0.723  1.00 98.87           C  
ATOM   3532  HB2 LEU A 257       1.517 -14.951   0.840  1.00 98.87           H  
ATOM   3533  HB3 LEU A 257       3.186 -14.972   0.340  1.00 98.87           H  
ATOM   3534  O   LEU A 257       3.218 -18.748  -0.219  1.00 98.87           O  
ATOM   3535  CG  LEU A 257       2.785 -16.158   2.104  1.00 98.87           C  
ATOM   3536  HG  LEU A 257       2.269 -17.097   2.303  1.00 98.87           H  
ATOM   3537  CD1 LEU A 257       4.294 -16.391   2.214  1.00 98.87           C  
ATOM   3538 HD11 LEU A 257       4.623 -17.169   1.526  1.00 98.87           H  
ATOM   3539 HD12 LEU A 257       4.538 -16.701   3.230  1.00 98.87           H  
ATOM   3540 HD13 LEU A 257       4.829 -15.466   1.996  1.00 98.87           H  
ATOM   3541  CD2 LEU A 257       2.366 -15.166   3.183  1.00 98.87           C  
ATOM   3542 HD21 LEU A 257       2.833 -14.198   3.000  1.00 98.87           H  
ATOM   3543 HD22 LEU A 257       1.283 -15.043   3.168  1.00 98.87           H  
ATOM   3544 HD23 LEU A 257       2.645 -15.548   4.165  1.00 98.87           H  
ATOM   3545  N   ILE A 258       4.162 -17.056  -1.348  1.00 98.97           N  
ATOM   3546  H   ILE A 258       4.049 -16.096  -1.641  1.00 98.97           H  
ATOM   3547  CA  ILE A 258       5.481 -17.654  -1.520  1.00 98.97           C  
ATOM   3548  HA  ILE A 258       5.541 -18.568  -0.929  1.00 98.97           H  
ATOM   3549  C   ILE A 258       6.525 -16.688  -0.971  1.00 98.97           C  
ATOM   3550  CB  ILE A 258       5.739 -18.028  -2.991  1.00 98.97           C  
ATOM   3551  HB  ILE A 258       6.733 -18.471  -3.050  1.00 98.97           H  
ATOM   3552  O   ILE A 258       6.417 -15.475  -1.164  1.00 98.97           O  
ATOM   3553  CG1 ILE A 258       5.719 -16.765  -3.881  1.00 98.97           C  
ATOM   3554 HG12 ILE A 258       4.816 -16.182  -3.702  1.00 98.97           H  
ATOM   3555 HG13 ILE A 258       6.562 -16.130  -3.609  1.00 98.97           H  
ATOM   3556  CG2 ILE A 258       4.728 -19.099  -3.444  1.00 98.97           C  
ATOM   3557 HG21 ILE A 258       4.679 -19.904  -2.710  1.00 98.97           H  
ATOM   3558 HG22 ILE A 258       3.734 -18.658  -3.525  1.00 98.97           H  
ATOM   3559 HG23 ILE A 258       5.024 -19.520  -4.405  1.00 98.97           H  
ATOM   3560  CD1 ILE A 258       5.827 -17.049  -5.372  1.00 98.97           C  
ATOM   3561 HD11 ILE A 258       4.891 -17.468  -5.741  1.00 98.97           H  
ATOM   3562 HD12 ILE A 258       6.038 -16.121  -5.903  1.00 98.97           H  
ATOM   3563 HD13 ILE A 258       6.637 -17.761  -5.527  1.00 98.97           H  
ATOM   3564  N   ALA A 259       7.533 -17.223  -0.296  1.00 98.98           N  
ATOM   3565  H   ALA A 259       7.533 -18.215  -0.106  1.00 98.98           H  
ATOM   3566  CA  ALA A 259       8.623 -16.435   0.246  1.00 98.98           C  
ATOM   3567  HA  ALA A 259       8.708 -15.539  -0.368  1.00 98.98           H  
ATOM   3568  C   ALA A 259       9.958 -17.179   0.165  1.00 98.98           C  
ATOM   3569  CB  ALA A 259       8.277 -16.014   1.677  1.00 98.98           C  
ATOM   3570  HB1 ALA A 259       7.317 -15.498   1.690  1.00 98.98           H  
ATOM   3571  HB2 ALA A 259       8.225 -16.889   2.325  1.00 98.98           H  
ATOM   3572  HB3 ALA A 259       9.041 -15.328   2.042  1.00 98.98           H  
ATOM   3573  O   ALA A 259      10.000 -18.404   0.302  1.00 98.98           O  
ATOM   3574  N   ILE A 260      11.039 -16.426  -0.047  1.00 98.92           N  
ATOM   3575  H   ILE A 260      10.903 -15.429  -0.127  1.00 98.92           H  
ATOM   3576  CA  ILE A 260      12.423 -16.915  -0.022  1.00 98.92           C  
ATOM   3577  HA  ILE A 260      12.429 -17.895   0.456  1.00 98.92           H  
ATOM   3578  C   ILE A 260      13.263 -15.969   0.827  1.00 98.92           C  
ATOM   3579  CB  ILE A 260      13.016 -17.065  -1.443  1.00 98.92           C  
ATOM   3580  HB  ILE A 260      12.952 -16.105  -1.955  1.00 98.92           H  
ATOM   3581  O   ILE A 260      13.205 -14.758   0.612  1.00 98.92           O  
ATOM   3582  CG1 ILE A 260      12.206 -18.106  -2.237  1.00 98.92           C  
ATOM   3583 HG12 ILE A 260      11.164 -17.789  -2.280  1.00 98.92           H  
ATOM   3584 HG13 ILE A 260      12.222 -19.053  -1.697  1.00 98.92           H  
ATOM   3585  CG2 ILE A 260      14.498 -17.483  -1.382  1.00 98.92           C  
ATOM   3586 HG21 ILE A 260      14.907 -17.593  -2.386  1.00 98.92           H  
ATOM   3587 HG22 ILE A 260      15.091 -16.715  -0.885  1.00 98.92           H  
ATOM   3588 HG23 ILE A 260      14.602 -18.427  -0.846  1.00 98.92           H  
ATOM   3589  CD1 ILE A 260      12.683 -18.335  -3.675  1.00 98.92           C  
ATOM   3590 HD11 ILE A 260      12.781 -17.381  -4.192  1.00 98.92           H  
ATOM   3591 HD12 ILE A 260      11.952 -18.957  -4.190  1.00 98.92           H  
ATOM   3592 HD13 ILE A 260      13.640 -18.857  -3.682  1.00 98.92           H  
ATOM   3593  N   ASN A 261      14.048 -16.504   1.762  1.00 98.64           N  
ATOM   3594  H   ASN A 261      14.090 -17.510   1.842  1.00 98.64           H  
ATOM   3595  CA  ASN A 261      14.978 -15.706   2.565  1.00 98.64           C  
ATOM   3596  HA  ASN A 261      14.639 -14.671   2.537  1.00 98.64           H  
ATOM   3597  C   ASN A 261      16.408 -15.688   1.997  1.00 98.64           C  
ATOM   3598  CB  ASN A 261      14.918 -16.130   4.043  1.00 98.64           C  
ATOM   3599  HB2 ASN A 261      15.471 -15.409   4.644  1.00 98.64           H  
ATOM   3600  HB3 ASN A 261      13.882 -16.107   4.381  1.00 98.64           H  
ATOM   3601  O   ASN A 261      16.735 -16.375   1.024  1.00 98.64           O  
ATOM   3602  CG  ASN A 261      15.497 -17.500   4.335  1.00 98.64           C  
ATOM   3603  ND2 ASN A 261      15.373 -17.918   5.570  1.00 98.64           N  
ATOM   3604 HD21 ASN A 261      15.227 -17.226   6.291  1.00 98.64           H  
ATOM   3605 HD22 ASN A 261      15.777 -18.809   5.821  1.00 98.64           H  
ATOM   3606  OD1 ASN A 261      15.999 -18.208   3.471  1.00 98.64           O  
ATOM   3607  N   ALA A 262      17.280 -14.900   2.624  1.00 97.20           N  
ATOM   3608  H   ALA A 262      16.937 -14.335   3.388  1.00 97.20           H  
ATOM   3609  CA  ALA A 262      18.677 -14.721   2.231  1.00 97.20           C  
ATOM   3610  HA  ALA A 262      18.703 -14.324   1.217  1.00 97.20           H  
ATOM   3611  C   ALA A 262      19.498 -16.026   2.243  1.00 97.20           C  
ATOM   3612  CB  ALA A 262      19.287 -13.680   3.171  1.00 97.20           C  
ATOM   3613  HB1 ALA A 262      18.714 -12.755   3.116  1.00 97.20           H  
ATOM   3614  HB2 ALA A 262      19.276 -14.050   4.197  1.00 97.20           H  
ATOM   3615  HB3 ALA A 262      20.316 -13.474   2.879  1.00 97.20           H  
ATOM   3616  O   ALA A 262      20.484 -16.150   1.505  1.00 97.20           O  
ATOM   3617  N   GLU A 263      19.079 -17.029   3.014  1.00 95.61           N  
ATOM   3618  H   GLU A 263      18.362 -16.821   3.694  1.00 95.61           H  
ATOM   3619  CA  GLU A 263      19.682 -18.362   3.082  1.00 95.61           C  
ATOM   3620  HA  GLU A 263      20.765 -18.259   3.004  1.00 95.61           H  
ATOM   3621  C   GLU A 263      19.231 -19.280   1.929  1.00 95.61           C  
ATOM   3622  CB  GLU A 263      19.371 -19.007   4.447  1.00 95.61           C  
ATOM   3623  HB2 GLU A 263      18.293 -19.110   4.569  1.00 95.61           H  
ATOM   3624  HB3 GLU A 263      19.793 -20.012   4.447  1.00 95.61           H  
ATOM   3625  O   GLU A 263      19.854 -20.315   1.680  1.00 95.61           O  
ATOM   3626  CG  GLU A 263      19.963 -18.262   5.660  1.00 95.61           C  
ATOM   3627  HG2 GLU A 263      19.804 -18.878   6.545  1.00 95.61           H  
ATOM   3628  HG3 GLU A 263      21.039 -18.175   5.512  1.00 95.61           H  
ATOM   3629  CD  GLU A 263      19.351 -16.872   5.909  1.00 95.61           C  
ATOM   3630  OE1 GLU A 263      20.130 -15.958   6.249  1.00 95.61           O  
ATOM   3631  OE2 GLU A 263      18.131 -16.711   5.673  1.00 95.61           O  
ATOM   3632  N   GLY A 264      18.186 -18.894   1.189  1.00 97.24           N  
ATOM   3633  H   GLY A 264      17.725 -18.033   1.446  1.00 97.24           H  
ATOM   3634  CA  GLY A 264      17.564 -19.697   0.135  1.00 97.24           C  
ATOM   3635  HA2 GLY A 264      18.330 -20.217  -0.441  1.00 97.24           H  
ATOM   3636  HA3 GLY A 264      17.019 -19.029  -0.532  1.00 97.24           H  
ATOM   3637  C   GLY A 264      16.566 -20.729   0.663  1.00 97.24           C  
ATOM   3638  O   GLY A 264      16.247 -21.695  -0.026  1.00 97.24           O  
ATOM   3639  N   GLN A 265      16.073 -20.567   1.889  1.00 98.09           N  
ATOM   3640  H   GLN A 265      16.306 -19.725   2.395  1.00 98.09           H  
ATOM   3641  CA  GLN A 265      14.935 -21.345   2.371  1.00 98.09           C  
ATOM   3642  HA  GLN A 265      15.078 -22.388   2.092  1.00 98.09           H  
ATOM   3643  C   GLN A 265      13.662 -20.835   1.695  1.00 98.09           C  
ATOM   3644  CB  GLN A 265      14.820 -21.269   3.897  1.00 98.09           C  
ATOM   3645  HB2 GLN A 265      13.977 -21.881   4.218  1.00 98.09           H  
ATOM   3646  HB3 GLN A 265      14.610 -20.240   4.191  1.00 98.09           H  
ATOM   3647  O   GLN A 265      13.538 -19.643   1.424  1.00 98.09           O  
ATOM   3648  CG  GLN A 265      16.089 -21.772   4.603  1.00 98.09           C  
ATOM   3649  HG2 GLN A 265      16.233 -22.827   4.371  1.00 98.09           H  
ATOM   3650  HG3 GLN A 265      16.962 -21.220   4.252  1.00 98.09           H  
ATOM   3651  CD  GLN A 265      16.007 -21.580   6.110  1.00 98.09           C  
ATOM   3652  NE2 GLN A 265      16.275 -22.591   6.904  1.00 98.09           N  
ATOM   3653 HE21 GLN A 265      16.191 -22.389   7.890  1.00 98.09           H  
ATOM   3654 HE22 GLN A 265      16.534 -23.496   6.538  1.00 98.09           H  
ATOM   3655  OE1 GLN A 265      15.701 -20.514   6.609  1.00 98.09           O  
ATOM   3656  N   ILE A 266      12.718 -21.740   1.433  1.00 98.77           N  
ATOM   3657  H   ILE A 266      12.859 -22.692   1.737  1.00 98.77           H  
ATOM   3658  CA  ILE A 266      11.455 -21.432   0.754  1.00 98.77           C  
ATOM   3659  HA  ILE A 266      11.426 -20.366   0.528  1.00 98.77           H  
ATOM   3660  C   ILE A 266      10.293 -21.755   1.692  1.00 98.77           C  
ATOM   3661  CB  ILE A 266      11.327 -22.196  -0.587  1.00 98.77           C  
ATOM   3662  HB  ILE A 266      11.195 -23.256  -0.367  1.00 98.77           H  
ATOM   3663  O   ILE A 266      10.229 -22.858   2.235  1.00 98.77           O  
ATOM   3664  CG1 ILE A 266      12.610 -22.060  -1.443  1.00 98.77           C  
ATOM   3665 HG12 ILE A 266      13.410 -22.615  -0.952  1.00 98.77           H  
ATOM   3666 HG13 ILE A 266      12.929 -21.019  -1.488  1.00 98.77           H  
ATOM   3667  CG2 ILE A 266      10.072 -21.718  -1.343  1.00 98.77           C  
ATOM   3668 HG21 ILE A 266       9.909 -22.320  -2.237  1.00 98.77           H  
ATOM   3669 HG22 ILE A 266       9.185 -21.816  -0.716  1.00 98.77           H  
ATOM   3670 HG23 ILE A 266      10.187 -20.672  -1.626  1.00 98.77           H  
ATOM   3671  CD1 ILE A 266      12.505 -22.603  -2.869  1.00 98.77           C  
ATOM   3672 HD11 ILE A 266      13.505 -22.623  -3.302  1.00 98.77           H  
ATOM   3673 HD12 ILE A 266      11.874 -21.956  -3.479  1.00 98.77           H  
ATOM   3674 HD13 ILE A 266      12.105 -23.617  -2.857  1.00 98.77           H  
ATOM   3675  N   ALA A 267       9.345 -20.830   1.826  1.00 98.90           N  
ATOM   3676  H   ALA A 267       9.476 -19.950   1.348  1.00 98.90           H  
ATOM   3677  CA  ALA A 267       8.048 -21.064   2.455  1.00 98.90           C  
ATOM   3678  HA  ALA A 267       7.978 -22.108   2.762  1.00 98.90           H  
ATOM   3679  C   ALA A 267       6.929 -20.794   1.440  1.00 98.90           C  
ATOM   3680  CB  ALA A 267       7.931 -20.202   3.716  1.00 98.90           C  
ATOM   3681  HB1 ALA A 267       6.978 -20.388   4.212  1.00 98.90           H  
ATOM   3682  HB2 ALA A 267       8.735 -20.452   4.408  1.00 98.90           H  
ATOM   3683  HB3 ALA A 267       7.996 -19.146   3.455  1.00 98.90           H  
ATOM   3684  O   ALA A 267       6.985 -19.814   0.700  1.00 98.90           O  
ATOM   3685  N   MET A 268       5.915 -21.662   1.385  1.00 98.85           N  
ATOM   3686  H   MET A 268       5.916 -22.445   2.023  1.00 98.85           H  
ATOM   3687  CA  MET A 268       4.758 -21.493   0.489  1.00 98.85           C  
ATOM   3688  HA  MET A 268       4.724 -20.449   0.178  1.00 98.85           H  
ATOM   3689  C   MET A 268       3.410 -21.779   1.189  1.00 98.85           C  
ATOM   3690  CB  MET A 268       4.922 -22.336  -0.789  1.00 98.85           C  
ATOM   3691  HB2 MET A 268       4.881 -23.393  -0.527  1.00 98.85           H  
ATOM   3692  HB3 MET A 268       4.085 -22.109  -1.449  1.00 98.85           H  
ATOM   3693  O   MET A 268       2.647 -22.622   0.703  1.00 98.85           O  
ATOM   3694  CG  MET A 268       6.212 -22.072  -1.573  1.00 98.85           C  
ATOM   3695  HG2 MET A 268       7.063 -22.392  -0.971  1.00 98.85           H  
ATOM   3696  HG3 MET A 268       6.310 -21.001  -1.747  1.00 98.85           H  
ATOM   3697  SD  MET A 268       6.281 -22.931  -3.171  1.00 98.85           S  
ATOM   3698  CE  MET A 268       6.637 -24.616  -2.607  1.00 98.85           C  
ATOM   3699  HE1 MET A 268       7.577 -24.624  -2.055  1.00 98.85           H  
ATOM   3700  HE2 MET A 268       5.833 -24.972  -1.963  1.00 98.85           H  
ATOM   3701  HE3 MET A 268       6.721 -25.276  -3.470  1.00 98.85           H  
ATOM   3702  N   PRO A 269       3.126 -21.177   2.363  1.00 98.78           N  
ATOM   3703  CA  PRO A 269       1.931 -21.502   3.133  1.00 98.78           C  
ATOM   3704  HA  PRO A 269       1.846 -22.582   3.250  1.00 98.78           H  
ATOM   3705  C   PRO A 269       0.652 -20.978   2.467  1.00 98.78           C  
ATOM   3706  CB  PRO A 269       2.154 -20.866   4.506  1.00 98.78           C  
ATOM   3707  HB2 PRO A 269       2.765 -21.527   5.122  1.00 98.78           H  
ATOM   3708  HB3 PRO A 269       1.220 -20.630   5.017  1.00 98.78           H  
ATOM   3709  O   PRO A 269       0.660 -19.988   1.731  1.00 98.78           O  
ATOM   3710  CG  PRO A 269       2.949 -19.611   4.161  1.00 98.78           C  
ATOM   3711  HG2 PRO A 269       3.526 -19.271   5.021  1.00 98.78           H  
ATOM   3712  HG3 PRO A 269       2.272 -18.830   3.817  1.00 98.78           H  
ATOM   3713  CD  PRO A 269       3.845 -20.083   3.012  1.00 98.78           C  
ATOM   3714  HD2 PRO A 269       4.034 -19.266   2.315  1.00 98.78           H  
ATOM   3715  HD3 PRO A 269       4.781 -20.454   3.428  1.00 98.78           H  
ATOM   3716  N   TYR A 270      -0.467 -21.631   2.769  1.00 98.08           N  
ATOM   3717  H   TYR A 270      -0.416 -22.435   3.379  1.00 98.08           H  
ATOM   3718  CA  TYR A 270      -1.812 -21.211   2.386  1.00 98.08           C  
ATOM   3719  HA  TYR A 270      -1.844 -20.123   2.346  1.00 98.08           H  
ATOM   3720  C   TYR A 270      -2.820 -21.676   3.448  1.00 98.08           C  
ATOM   3721  CB  TYR A 270      -2.148 -21.740   0.983  1.00 98.08           C  
ATOM   3722  HB2 TYR A 270      -1.437 -21.320   0.272  1.00 98.08           H  
ATOM   3723  HB3 TYR A 270      -3.137 -21.384   0.696  1.00 98.08           H  
ATOM   3724  O   TYR A 270      -2.627 -22.715   4.075  1.00 98.08           O  
ATOM   3725  CG  TYR A 270      -2.128 -23.248   0.859  1.00 98.08           C  
ATOM   3726  CD1 TYR A 270      -0.951 -23.922   0.479  1.00 98.08           C  
ATOM   3727  HD1 TYR A 270      -0.049 -23.362   0.281  1.00 98.08           H  
ATOM   3728  CD2 TYR A 270      -3.283 -23.979   1.183  1.00 98.08           C  
ATOM   3729  HD2 TYR A 270      -4.171 -23.465   1.520  1.00 98.08           H  
ATOM   3730  CE1 TYR A 270      -0.937 -25.330   0.416  1.00 98.08           C  
ATOM   3731  HE1 TYR A 270      -0.024 -25.856   0.177  1.00 98.08           H  
ATOM   3732  CE2 TYR A 270      -3.272 -25.381   1.119  1.00 98.08           C  
ATOM   3733  HE2 TYR A 270      -4.154 -25.945   1.385  1.00 98.08           H  
ATOM   3734  OH  TYR A 270      -2.153 -27.414   0.633  1.00 98.08           O  
ATOM   3735  HH  TYR A 270      -1.353 -27.856   0.341  1.00 98.08           H  
ATOM   3736  CZ  TYR A 270      -2.107 -26.061   0.719  1.00 98.08           C  
ATOM   3737  N   ASN A 271      -3.884 -20.900   3.656  1.00 96.96           N  
ATOM   3738  H   ASN A 271      -3.956 -20.037   3.136  1.00 96.96           H  
ATOM   3739  CA  ASN A 271      -4.981 -21.219   4.581  1.00 96.96           C  
ATOM   3740  HA  ASN A 271      -4.754 -22.156   5.089  1.00 96.96           H  
ATOM   3741  C   ASN A 271      -6.311 -21.463   3.841  1.00 96.96           C  
ATOM   3742  CB  ASN A 271      -5.082 -20.127   5.666  1.00 96.96           C  
ATOM   3743  HB2 ASN A 271      -4.114 -19.998   6.149  1.00 96.96           H  
ATOM   3744  HB3 ASN A 271      -5.790 -20.462   6.425  1.00 96.96           H  
ATOM   3745  O   ASN A 271      -7.287 -21.895   4.443  1.00 96.96           O  
ATOM   3746  CG  ASN A 271      -5.561 -18.780   5.152  1.00 96.96           C  
ATOM   3747  ND2 ASN A 271      -5.778 -17.826   6.027  1.00 96.96           N  
ATOM   3748 HD21 ASN A 271      -5.577 -17.977   7.005  1.00 96.96           H  
ATOM   3749 HD22 ASN A 271      -6.242 -16.984   5.720  1.00 96.96           H  
ATOM   3750  OD1 ASN A 271      -5.727 -18.567   3.962  1.00 96.96           O  
ATOM   3751  N   SER A 272      -6.332 -21.217   2.528  1.00 93.64           N  
ATOM   3752  H   SER A 272      -5.506 -20.792   2.133  1.00 93.64           H  
ATOM   3753  CA  SER A 272      -7.426 -21.612   1.637  1.00 93.64           C  
ATOM   3754  HA  SER A 272      -8.372 -21.383   2.126  1.00 93.64           H  
ATOM   3755  C   SER A 272      -7.404 -23.124   1.342  1.00 93.64           C  
ATOM   3756  CB  SER A 272      -7.353 -20.774   0.357  1.00 93.64           C  
ATOM   3757  HB2 SER A 272      -7.348 -19.715   0.614  1.00 93.64           H  
ATOM   3758  HB3 SER A 272      -8.231 -20.972  -0.257  1.00 93.64           H  
ATOM   3759  O   SER A 272      -6.543 -23.863   1.814  1.00 93.64           O  
ATOM   3760  OG  SER A 272      -6.187 -21.083  -0.379  1.00 93.64           O  
ATOM   3761  HG  SER A 272      -5.427 -20.755   0.106  1.00 93.64           H  
ATOM   3762  N   ALA A 273      -8.328 -23.618   0.511  1.00 91.89           N  
ATOM   3763  H   ALA A 273      -9.057 -22.998   0.190  1.00 91.89           H  
ATOM   3764  CA  ALA A 273      -8.414 -25.047   0.177  1.00 91.89           C  
ATOM   3765  HA  ALA A 273      -8.543 -25.599   1.108  1.00 91.89           H  
ATOM   3766  C   ALA A 273      -7.166 -25.638  -0.524  1.00 91.89           C  
ATOM   3767  CB  ALA A 273      -9.661 -25.253  -0.692  1.00 91.89           C  
ATOM   3768  HB1 ALA A 273      -9.792 -26.314  -0.903  1.00 91.89           H  
ATOM   3769  HB2 ALA A 273     -10.542 -24.883  -0.168  1.00 91.89           H  
ATOM   3770  HB3 ALA A 273      -9.551 -24.715  -1.634  1.00 91.89           H  
ATOM   3771  O   ALA A 273      -7.030 -26.865  -0.585  1.00 91.89           O  
ATOM   3772  N   GLY A 274      -6.301 -24.784  -1.076  1.00 94.12           N  
ATOM   3773  H   GLY A 274      -6.449 -23.799  -0.910  1.00 94.12           H  
ATOM   3774  CA  GLY A 274      -5.083 -25.134  -1.801  1.00 94.12           C  
ATOM   3775  HA2 GLY A 274      -4.393 -25.659  -1.140  1.00 94.12           H  
ATOM   3776  HA3 GLY A 274      -5.324 -25.804  -2.626  1.00 94.12           H  
ATOM   3777  C   GLY A 274      -4.391 -23.889  -2.361  1.00 94.12           C  
ATOM   3778  O   GLY A 274      -4.896 -22.771  -2.265  1.00 94.12           O  
ATOM   3779  N   MET A 275      -3.267 -24.073  -3.041  1.00 96.10           N  
ATOM   3780  H   MET A 275      -2.930 -25.018  -3.151  1.00 96.10           H  
ATOM   3781  CA  MET A 275      -2.613 -23.015  -3.806  1.00 96.10           C  
ATOM   3782  HA  MET A 275      -3.378 -22.377  -4.250  1.00 96.10           H  
ATOM   3783  C   MET A 275      -1.783 -23.621  -4.930  1.00 96.10           C  
ATOM   3784  CB  MET A 275      -1.747 -22.160  -2.870  1.00 96.10           C  
ATOM   3785  HB2 MET A 275      -0.972 -22.785  -2.427  1.00 96.10           H  
ATOM   3786  HB3 MET A 275      -2.372 -21.767  -2.067  1.00 96.10           H  
ATOM   3787  O   MET A 275      -0.909 -24.455  -4.683  1.00 96.10           O  
ATOM   3788  CG  MET A 275      -1.104 -20.974  -3.596  1.00 96.10           C  
ATOM   3789  HG2 MET A 275      -0.414 -21.341  -4.356  1.00 96.10           H  
ATOM   3790  HG3 MET A 275      -1.889 -20.403  -4.093  1.00 96.10           H  
ATOM   3791  SD  MET A 275      -0.204 -19.842  -2.510  1.00 96.10           S  
ATOM   3792  CE  MET A 275       1.180 -20.895  -1.993  1.00 96.10           C  
ATOM   3793  HE1 MET A 275       0.809 -21.786  -1.488  1.00 96.10           H  
ATOM   3794  HE2 MET A 275       1.782 -21.173  -2.858  1.00 96.10           H  
ATOM   3795  HE3 MET A 275       1.803 -20.346  -1.287  1.00 96.10           H  
ATOM   3796  N   LYS A 276      -2.023 -23.157  -6.162  1.00 97.23           N  
ATOM   3797  H   LYS A 276      -2.692 -22.405  -6.248  1.00 97.23           H  
ATOM   3798  CA  LYS A 276      -1.182 -23.476  -7.323  1.00 97.23           C  
ATOM   3799  HA  LYS A 276      -1.101 -24.556  -7.450  1.00 97.23           H  
ATOM   3800  C   LYS A 276       0.215 -22.923  -7.060  1.00 97.23           C  
ATOM   3801  CB  LYS A 276      -1.790 -22.831  -8.580  1.00 97.23           C  
ATOM   3802  HB2 LYS A 276      -2.044 -21.797  -8.347  1.00 97.23           H  
ATOM   3803  HB3 LYS A 276      -1.047 -22.820  -9.378  1.00 97.23           H  
ATOM   3804  O   LYS A 276       0.353 -21.705  -6.978  1.00 97.23           O  
ATOM   3805  CG  LYS A 276      -3.038 -23.559  -9.098  1.00 97.23           C  
ATOM   3806  HG2 LYS A 276      -3.678 -23.858  -8.268  1.00 97.23           H  
ATOM   3807  HG3 LYS A 276      -2.715 -24.456  -9.626  1.00 97.23           H  
ATOM   3808  CD  LYS A 276      -3.845 -22.684 -10.068  1.00 97.23           C  
ATOM   3809  HD2 LYS A 276      -3.168 -22.047 -10.637  1.00 97.23           H  
ATOM   3810  HD3 LYS A 276      -4.379 -23.330 -10.764  1.00 97.23           H  
ATOM   3811  CE  LYS A 276      -4.869 -21.843  -9.295  1.00 97.23           C  
ATOM   3812  HE2 LYS A 276      -5.661 -22.497  -8.932  1.00 97.23           H  
ATOM   3813  HE3 LYS A 276      -4.378 -21.408  -8.425  1.00 97.23           H  
ATOM   3814  NZ  LYS A 276      -5.426 -20.752 -10.128  1.00 97.23           N  
ATOM   3815  HZ1 LYS A 276      -4.691 -20.076 -10.278  1.00 97.23           H  
ATOM   3816  HZ2 LYS A 276      -6.160 -20.271  -9.627  1.00 97.23           H  
ATOM   3817  HZ3 LYS A 276      -5.756 -21.091 -11.021  1.00 97.23           H  
ATOM   3818  N   ARG A 277       1.224 -23.782  -6.923  1.00 98.70           N  
ATOM   3819  H   ARG A 277       1.021 -24.771  -6.957  1.00 98.70           H  
ATOM   3820  CA  ARG A 277       2.593 -23.381  -6.580  1.00 98.70           C  
ATOM   3821  HA  ARG A 277       2.774 -22.387  -6.988  1.00 98.70           H  
ATOM   3822  C   ARG A 277       3.642 -24.300  -7.196  1.00 98.70           C  
ATOM   3823  CB  ARG A 277       2.726 -23.289  -5.048  1.00 98.70           C  
ATOM   3824  HB2 ARG A 277       3.695 -22.859  -4.795  1.00 98.70           H  
ATOM   3825  HB3 ARG A 277       1.955 -22.614  -4.677  1.00 98.70           H  
ATOM   3826  O   ARG A 277       3.408 -25.494  -7.379  1.00 98.70           O  
ATOM   3827  CG  ARG A 277       2.580 -24.652  -4.351  1.00 98.70           C  
ATOM   3828  HG2 ARG A 277       1.724 -25.189  -4.760  1.00 98.70           H  
ATOM   3829  HG3 ARG A 277       3.475 -25.247  -4.533  1.00 98.70           H  
ATOM   3830  CD  ARG A 277       2.376 -24.507  -2.840  1.00 98.70           C  
ATOM   3831  HD2 ARG A 277       1.479 -23.919  -2.644  1.00 98.70           H  
ATOM   3832  HD3 ARG A 277       3.232 -23.980  -2.417  1.00 98.70           H  
ATOM   3833  NE  ARG A 277       2.261 -25.829  -2.199  1.00 98.70           N  
ATOM   3834  HE  ARG A 277       3.107 -26.273  -1.871  1.00 98.70           H  
ATOM   3835  NH1 ARG A 277       0.013 -26.278  -2.567  1.00 98.70           N  
ATOM   3836 HH11 ARG A 277      -0.701 -26.989  -2.500  1.00 98.70           H  
ATOM   3837 HH12 ARG A 277      -0.113 -25.470  -3.159  1.00 98.70           H  
ATOM   3838  NH2 ARG A 277       1.276 -27.754  -1.528  1.00 98.70           N  
ATOM   3839 HH21 ARG A 277       2.195 -28.172  -1.504  1.00 98.70           H  
ATOM   3840 HH22 ARG A 277       0.522 -28.414  -1.648  1.00 98.70           H  
ATOM   3841  CZ  ARG A 277       1.186 -26.591  -2.092  1.00 98.70           C  
ATOM   3842  N   ALA A 278       4.812 -23.752  -7.489  1.00 98.94           N  
ATOM   3843  H   ALA A 278       4.942 -22.768  -7.300  1.00 98.94           H  
ATOM   3844  CA  ALA A 278       5.985 -24.522  -7.883  1.00 98.94           C  
ATOM   3845  HA  ALA A 278       5.922 -25.499  -7.405  1.00 98.94           H  
ATOM   3846  C   ALA A 278       7.263 -23.854  -7.378  1.00 98.94           C  
ATOM   3847  CB  ALA A 278       5.997 -24.709  -9.404  1.00 98.94           C  
ATOM   3848  HB1 ALA A 278       5.097 -25.242  -9.711  1.00 98.94           H  
ATOM   3849  HB2 ALA A 278       6.870 -25.285  -9.710  1.00 98.94           H  
ATOM   3850  HB3 ALA A 278       6.037 -23.739  -9.900  1.00 98.94           H  
ATOM   3851  O   ALA A 278       7.276 -22.651  -7.135  1.00 98.94           O  
ATOM   3852  N   ALA A 279       8.333 -24.629  -7.217  1.00 98.91           N  
ATOM   3853  H   ALA A 279       8.287 -25.598  -7.497  1.00 98.91           H  
ATOM   3854  CA  ALA A 279       9.598 -24.111  -6.713  1.00 98.91           C  
ATOM   3855  HA  ALA A 279       9.709 -23.089  -7.075  1.00 98.91           H  
ATOM   3856  C   ALA A 279      10.805 -24.906  -7.213  1.00 98.91           C  
ATOM   3857  CB  ALA A 279       9.557 -24.088  -5.179  1.00 98.91           C  
ATOM   3858  HB1 ALA A 279       8.765 -23.421  -4.839  1.00 98.91           H  
ATOM   3859  HB2 ALA A 279      10.507 -23.717  -4.795  1.00 98.91           H  
ATOM   3860  HB3 ALA A 279       9.381 -25.091  -4.790  1.00 98.91           H  
ATOM   3861  O   ALA A 279      10.728 -26.128  -7.354  1.00 98.91           O  
ATOM   3862  N   LEU A 280      11.912 -24.196  -7.433  1.00 98.75           N  
ATOM   3863  H   LEU A 280      11.840 -23.205  -7.250  1.00 98.75           H  
ATOM   3864  CA  LEU A 280      13.273 -24.720  -7.469  1.00 98.75           C  
ATOM   3865  HA  LEU A 280      13.265 -25.768  -7.768  1.00 98.75           H  
ATOM   3866  C   LEU A 280      13.846 -24.590  -6.059  1.00 98.75           C  
ATOM   3867  CB  LEU A 280      14.116 -23.906  -8.464  1.00 98.75           C  
ATOM   3868  HB2 LEU A 280      13.706 -24.014  -9.468  1.00 98.75           H  
ATOM   3869  HB3 LEU A 280      14.045 -22.858  -8.171  1.00 98.75           H  
ATOM   3870  O   LEU A 280      14.096 -23.480  -5.587  1.00 98.75           O  
ATOM   3871  CG  LEU A 280      15.613 -24.271  -8.476  1.00 98.75           C  
ATOM   3872  HG  LEU A 280      16.014 -24.278  -7.462  1.00 98.75           H  
ATOM   3873  CD1 LEU A 280      15.843 -25.647  -9.102  1.00 98.75           C  
ATOM   3874 HD11 LEU A 280      15.428 -25.676 -10.109  1.00 98.75           H  
ATOM   3875 HD12 LEU A 280      16.913 -25.852  -9.139  1.00 98.75           H  
ATOM   3876 HD13 LEU A 280      15.373 -26.415  -8.488  1.00 98.75           H  
ATOM   3877  CD2 LEU A 280      16.373 -23.206  -9.265  1.00 98.75           C  
ATOM   3878 HD21 LEU A 280      15.932 -23.080 -10.254  1.00 98.75           H  
ATOM   3879 HD22 LEU A 280      17.424 -23.484  -9.341  1.00 98.75           H  
ATOM   3880 HD23 LEU A 280      16.314 -22.259  -8.728  1.00 98.75           H  
ATOM   3881  N   HIS A 281      14.042 -25.725  -5.404  1.00 97.65           N  
ATOM   3882  H   HIS A 281      13.875 -26.592  -5.894  1.00 97.65           H  
ATOM   3883  CA  HIS A 281      14.599 -25.808  -4.059  1.00 97.65           C  
ATOM   3884  HA  HIS A 281      14.218 -24.980  -3.462  1.00 97.65           H  
ATOM   3885  C   HIS A 281      16.126 -25.695  -4.090  1.00 97.65           C  
ATOM   3886  CB  HIS A 281      14.134 -27.122  -3.418  1.00 97.65           C  
ATOM   3887  HB2 HIS A 281      14.623 -27.252  -2.453  1.00 97.65           H  
ATOM   3888  HB3 HIS A 281      14.428 -27.945  -4.069  1.00 97.65           H  
ATOM   3889  O   HIS A 281      16.761 -25.938  -5.115  1.00 97.65           O  
ATOM   3890  CG  HIS A 281      12.643 -27.203  -3.214  1.00 97.65           C  
ATOM   3891  CD2 HIS A 281      11.729 -27.591  -4.148  1.00 97.65           C  
ATOM   3892  HD2 HIS A 281      11.938 -27.874  -5.169  1.00 97.65           H  
ATOM   3893  ND1 HIS A 281      11.963 -26.836  -2.053  1.00 97.65           N  
ATOM   3894  CE1 HIS A 281      10.658 -26.962  -2.329  1.00 97.65           C  
ATOM   3895  HE1 HIS A 281       9.861 -26.696  -1.650  1.00 97.65           H  
ATOM   3896  NE2 HIS A 281      10.491 -27.439  -3.572  1.00 97.65           N  
ATOM   3897  HE2 HIS A 281       9.605 -27.553  -4.043  1.00 97.65           H  
ATOM   3898  N   ALA A 282      16.721 -25.368  -2.941  1.00 94.51           N  
ATOM   3899  H   ALA A 282      16.141 -25.150  -2.144  1.00 94.51           H  
ATOM   3900  CA  ALA A 282      18.167 -25.186  -2.786  1.00 94.51           C  
ATOM   3901  HA  ALA A 282      18.494 -24.358  -3.416  1.00 94.51           H  
ATOM   3902  C   ALA A 282      19.000 -26.426  -3.173  1.00 94.51           C  
ATOM   3903  CB  ALA A 282      18.411 -24.826  -1.316  1.00 94.51           C  
ATOM   3904  HB1 ALA A 282      19.479 -24.692  -1.145  1.00 94.51           H  
ATOM   3905  HB2 ALA A 282      18.053 -25.626  -0.668  1.00 94.51           H  
ATOM   3906  HB3 ALA A 282      17.890 -23.901  -1.065  1.00 94.51           H  
ATOM   3907  O   ALA A 282      20.153 -26.302  -3.580  1.00 94.51           O  
ATOM   3908  N   ASP A 283      18.410 -27.618  -3.057  1.00 93.32           N  
ATOM   3909  H   ASP A 283      17.431 -27.635  -2.807  1.00 93.32           H  
ATOM   3910  CA  ASP A 283      18.992 -28.910  -3.441  1.00 93.32           C  
ATOM   3911  HA  ASP A 283      20.056 -28.888  -3.207  1.00 93.32           H  
ATOM   3912  C   ASP A 283      18.883 -29.208  -4.954  1.00 93.32           C  
ATOM   3913  CB  ASP A 283      18.344 -30.024  -2.584  1.00 93.32           C  
ATOM   3914  HB2 ASP A 283      18.854 -30.966  -2.789  1.00 93.32           H  
ATOM   3915  HB3 ASP A 283      18.501 -29.789  -1.531  1.00 93.32           H  
ATOM   3916  O   ASP A 283      19.318 -30.263  -5.415  1.00 93.32           O  
ATOM   3917  CG  ASP A 283      16.835 -30.220  -2.826  1.00 93.32           C  
ATOM   3918  OD1 ASP A 283      16.268 -29.500  -3.676  1.00 93.32           O  
ATOM   3919  OD2 ASP A 283      16.194 -31.060  -2.152  1.00 93.32           O  
ATOM   3920  N   GLY A 284      18.300 -28.294  -5.738  1.00 93.58           N  
ATOM   3921  H   GLY A 284      17.944 -27.460  -5.294  1.00 93.58           H  
ATOM   3922  CA  GLY A 284      18.067 -28.433  -7.175  1.00 93.58           C  
ATOM   3923  HA2 GLY A 284      18.025 -27.435  -7.612  1.00 93.58           H  
ATOM   3924  HA3 GLY A 284      18.902 -28.972  -7.623  1.00 93.58           H  
ATOM   3925  C   GLY A 284      16.774 -29.164  -7.548  1.00 93.58           C  
ATOM   3926  O   GLY A 284      16.448 -29.263  -8.734  1.00 93.58           O  
ATOM   3927  N   ARG A 285      16.002 -29.666  -6.576  1.00 96.65           N  
ATOM   3928  H   ARG A 285      16.289 -29.527  -5.617  1.00 96.65           H  
ATOM   3929  CA  ARG A 285      14.713 -30.322  -6.831  1.00 96.65           C  
ATOM   3930  HA  ARG A 285      14.869 -31.071  -7.607  1.00 96.65           H  
ATOM   3931  C   ARG A 285      13.687 -29.309  -7.330  1.00 96.65           C  
ATOM   3932  CB  ARG A 285      14.264 -31.016  -5.541  1.00 96.65           C  
ATOM   3933  HB2 ARG A 285      15.058 -31.691  -5.221  1.00 96.65           H  
ATOM   3934  HB3 ARG A 285      14.139 -30.248  -4.778  1.00 96.65           H  
ATOM   3935  O   ARG A 285      13.608 -28.193  -6.825  1.00 96.65           O  
ATOM   3936  CG  ARG A 285      12.952 -31.809  -5.649  1.00 96.65           C  
ATOM   3937  HG2 ARG A 285      12.998 -32.480  -6.507  1.00 96.65           H  
ATOM   3938  HG3 ARG A 285      12.120 -31.117  -5.783  1.00 96.65           H  
ATOM   3939  CD  ARG A 285      12.717 -32.641  -4.378  1.00 96.65           C  
ATOM   3940  HD2 ARG A 285      11.732 -33.107  -4.422  1.00 96.65           H  
ATOM   3941  HD3 ARG A 285      13.461 -33.437  -4.348  1.00 96.65           H  
ATOM   3942  NE  ARG A 285      12.866 -31.823  -3.159  1.00 96.65           N  
ATOM   3943  HE  ARG A 285      13.816 -31.631  -2.875  1.00 96.65           H  
ATOM   3944  NH1 ARG A 285      10.661 -31.318  -2.741  1.00 96.65           N  
ATOM   3945 HH11 ARG A 285      10.371 -32.026  -3.401  1.00 96.65           H  
ATOM   3946 HH12 ARG A 285       9.991 -30.806  -2.186  1.00 96.65           H  
ATOM   3947  NH2 ARG A 285      12.287 -30.285  -1.615  1.00 96.65           N  
ATOM   3948 HH21 ARG A 285      11.635 -29.607  -1.246  1.00 96.65           H  
ATOM   3949 HH22 ARG A 285      13.274 -30.125  -1.471  1.00 96.65           H  
ATOM   3950  CZ  ARG A 285      11.934 -31.153  -2.512  1.00 96.65           C  
ATOM   3951  N   ILE A 286      12.840 -29.730  -8.272  1.00 98.36           N  
ATOM   3952  H   ILE A 286      12.984 -30.649  -8.664  1.00 98.36           H  
ATOM   3953  CA  ILE A 286      11.701 -28.933  -8.751  1.00 98.36           C  
ATOM   3954  HA  ILE A 286      11.740 -27.961  -8.259  1.00 98.36           H  
ATOM   3955  C   ILE A 286      10.382 -29.594  -8.349  1.00 98.36           C  
ATOM   3956  CB  ILE A 286      11.785 -28.638 -10.265  1.00 98.36           C  
ATOM   3957  HB  ILE A 286      11.863 -29.582 -10.804  1.00 98.36           H  
ATOM   3958  O   ILE A 286      10.075 -30.715  -8.770  1.00 98.36           O  
ATOM   3959  CG1 ILE A 286      13.046 -27.790 -10.554  1.00 98.36           C  
ATOM   3960 HG12 ILE A 286      12.973 -26.840 -10.026  1.00 98.36           H  
ATOM   3961 HG13 ILE A 286      13.927 -28.313 -10.182  1.00 98.36           H  
ATOM   3962  CG2 ILE A 286      10.512 -27.906 -10.743  1.00 98.36           C  
ATOM   3963 HG21 ILE A 286      10.571 -27.686 -11.809  1.00 98.36           H  
ATOM   3964 HG22 ILE A 286      10.398 -26.970 -10.196  1.00 98.36           H  
ATOM   3965 HG23 ILE A 286       9.620 -28.511 -10.587  1.00 98.36           H  
ATOM   3966  CD1 ILE A 286      13.286 -27.510 -12.040  1.00 98.36           C  
ATOM   3967 HD11 ILE A 286      14.256 -27.027 -12.161  1.00 98.36           H  
ATOM   3968 HD12 ILE A 286      12.526 -26.831 -12.427  1.00 98.36           H  
ATOM   3969 HD13 ILE A 286      13.275 -28.443 -12.603  1.00 98.36           H  
ATOM   3970  N   THR A 287       9.562 -28.874  -7.588  1.00 98.72           N  
ATOM   3971  H   THR A 287       9.861 -27.948  -7.320  1.00 98.72           H  
ATOM   3972  CA  THR A 287       8.192 -29.279  -7.231  1.00 98.72           C  
ATOM   3973  HA  THR A 287       8.021 -30.308  -7.545  1.00 98.72           H  
ATOM   3974  C   THR A 287       7.169 -28.406  -7.937  1.00 98.72           C  
ATOM   3975  CB  THR A 287       7.945 -29.219  -5.720  1.00 98.72           C  
ATOM   3976  HB  THR A 287       6.904 -29.471  -5.518  1.00 98.72           H  
ATOM   3977  O   THR A 287       7.415 -27.221  -8.123  1.00 98.72           O  
ATOM   3978  CG2 THR A 287       8.836 -30.209  -4.982  1.00 98.72           C  
ATOM   3979 HG21 THR A 287       8.682 -31.213  -5.378  1.00 98.72           H  
ATOM   3980 HG22 THR A 287       8.552 -30.195  -3.930  1.00 98.72           H  
ATOM   3981 HG23 THR A 287       9.883 -29.926  -5.087  1.00 98.72           H  
ATOM   3982  OG1 THR A 287       8.217 -27.936  -5.205  1.00 98.72           O  
ATOM   3983  HG1 THR A 287       7.593 -27.317  -5.591  1.00 98.72           H  
ATOM   3984  N   ALA A 288       6.013 -28.970  -8.286  1.00 98.66           N  
ATOM   3985  H   ALA A 288       5.841 -29.936  -8.047  1.00 98.66           H  
ATOM   3986  CA  ALA A 288       4.862 -28.237  -8.808  1.00 98.66           C  
ATOM   3987  HA  ALA A 288       4.846 -27.233  -8.382  1.00 98.66           H  
ATOM   3988  C   ALA A 288       3.585 -28.967  -8.381  1.00 98.66           C  
ATOM   3989  CB  ALA A 288       4.969 -28.125 -10.335  1.00 98.66           C  
ATOM   3990  HB1 ALA A 288       4.968 -29.116 -10.788  1.00 98.66           H  
ATOM   3991  HB2 ALA A 288       5.888 -27.604 -10.606  1.00 98.66           H  
ATOM   3992  HB3 ALA A 288       4.121 -27.558 -10.720  1.00 98.66           H  
ATOM   3993  O   ALA A 288       3.442 -30.156  -8.669  1.00 98.66           O  
ATOM   3994  N   GLU A 289       2.694 -28.277  -7.677  1.00 97.53           N  
ATOM   3995  H   GLU A 289       2.865 -27.298  -7.497  1.00 97.53           H  
ATOM   3996  CA  GLU A 289       1.515 -28.859  -7.032  1.00 97.53           C  
ATOM   3997  HA  GLU A 289       1.092 -29.612  -7.697  1.00 97.53           H  
ATOM   3998  C   GLU A 289       0.422 -27.803  -6.790  1.00 97.53           C  
ATOM   3999  CB  GLU A 289       1.925 -29.573  -5.730  1.00 97.53           C  
ATOM   4000  HB2 GLU A 289       1.044 -30.040  -5.289  1.00 97.53           H  
ATOM   4001  HB3 GLU A 289       2.631 -30.364  -5.985  1.00 97.53           H  
ATOM   4002  O   GLU A 289       0.612 -26.608  -7.026  1.00 97.53           O  
ATOM   4003  CG  GLU A 289       2.572 -28.639  -4.696  1.00 97.53           C  
ATOM   4004  HG2 GLU A 289       3.406 -28.112  -5.158  1.00 97.53           H  
ATOM   4005  HG3 GLU A 289       1.835 -27.893  -4.398  1.00 97.53           H  
ATOM   4006  CD  GLU A 289       3.101 -29.370  -3.453  1.00 97.53           C  
ATOM   4007  OE1 GLU A 289       3.647 -28.651  -2.579  1.00 97.53           O  
ATOM   4008  OE2 GLU A 289       2.984 -30.609  -3.380  1.00 97.53           O  
ATOM   4009  N   VAL A 290      -0.757 -28.256  -6.365  1.00 95.90           N  
ATOM   4010  H   VAL A 290      -0.822 -29.236  -6.129  1.00 95.90           H  
ATOM   4011  CA  VAL A 290      -1.942 -27.400  -6.162  1.00 95.90           C  
ATOM   4012  HA  VAL A 290      -1.651 -26.351  -6.225  1.00 95.90           H  
ATOM   4013  C   VAL A 290      -2.559 -27.579  -4.783  1.00 95.90           C  
ATOM   4014  CB  VAL A 290      -2.996 -27.671  -7.252  1.00 95.90           C  
ATOM   4015  HB  VAL A 290      -3.288 -28.721  -7.226  1.00 95.90           H  
ATOM   4016  O   VAL A 290      -3.061 -26.614  -4.210  1.00 95.90           O  
ATOM   4017  CG1 VAL A 290      -4.255 -26.817  -7.086  1.00 95.90           C  
ATOM   4018 HG11 VAL A 290      -3.976 -25.766  -7.008  1.00 95.90           H  
ATOM   4019 HG12 VAL A 290      -4.923 -26.956  -7.936  1.00 95.90           H  
ATOM   4020 HG13 VAL A 290      -4.794 -27.123  -6.190  1.00 95.90           H  
ATOM   4021  CG2 VAL A 290      -2.403 -27.364  -8.628  1.00 95.90           C  
ATOM   4022 HG21 VAL A 290      -3.192 -27.364  -9.380  1.00 95.90           H  
ATOM   4023 HG22 VAL A 290      -1.672 -28.130  -8.886  1.00 95.90           H  
ATOM   4024 HG23 VAL A 290      -1.912 -26.391  -8.621  1.00 95.90           H  
ATOM   4025  N   PHE A 291      -2.514 -28.796  -4.253  1.00 91.90           N  
ATOM   4026  H   PHE A 291      -1.940 -29.502  -4.691  1.00 91.90           H  
ATOM   4027  CA  PHE A 291      -3.079 -29.160  -2.957  1.00 91.90           C  
ATOM   4028  HA  PHE A 291      -3.530 -28.289  -2.483  1.00 91.90           H  
ATOM   4029  C   PHE A 291      -1.990 -29.614  -1.988  1.00 91.90           C  
ATOM   4030  CB  PHE A 291      -4.187 -30.200  -3.179  1.00 91.90           C  
ATOM   4031  HB2 PHE A 291      -3.745 -31.103  -3.601  1.00 91.90           H  
ATOM   4032  HB3 PHE A 291      -4.612 -30.468  -2.212  1.00 91.90           H  
ATOM   4033  O   PHE A 291      -0.802 -29.396  -2.325  1.00 91.90           O  
ATOM   4034  CG  PHE A 291      -5.310 -29.709  -4.074  1.00 91.90           C  
ATOM   4035  CD1 PHE A 291      -6.202 -28.728  -3.603  1.00 91.90           C  
ATOM   4036  HD1 PHE A 291      -6.078 -28.328  -2.608  1.00 91.90           H  
ATOM   4037  CD2 PHE A 291      -5.452 -30.210  -5.382  1.00 91.90           C  
ATOM   4038  HD2 PHE A 291      -4.762 -30.957  -5.746  1.00 91.90           H  
ATOM   4039  CE1 PHE A 291      -7.239 -28.259  -4.430  1.00 91.90           C  
ATOM   4040  HE1 PHE A 291      -7.918 -27.502  -4.066  1.00 91.90           H  
ATOM   4041  CE2 PHE A 291      -6.482 -29.734  -6.214  1.00 91.90           C  
ATOM   4042  HE2 PHE A 291      -6.585 -30.115  -7.219  1.00 91.90           H  
ATOM   4043  CZ  PHE A 291      -7.375 -28.758  -5.737  1.00 91.90           C  
ATOM   4044  HZ  PHE A 291      -8.161 -28.383  -6.376  1.00 91.90           H  
ATOM   4045  OXT PHE A 291      -2.369 -30.070  -0.897  1.00 91.90           O  
TER    4046      PHE A 291                                                       
ATOM   4046  N   MET B   1     -11.371   0.678  35.113  1.00 35.32           N  
ATOM   4047  H   MET B   1     -11.726  -0.038  34.496  1.00 35.32           H  
ATOM   4048  H2  MET B   1     -11.734   0.537  36.046  1.00 35.32           H  
ATOM   4049  H3  MET B   1     -10.364   0.599  35.130  1.00 35.32           H  
ATOM   4050  CA  MET B   1     -11.727   2.021  34.603  1.00 35.32           C  
ATOM   4051  HA  MET B   1     -12.804   2.109  34.461  1.00 35.32           H  
ATOM   4052  C   MET B   1     -11.049   2.169  33.259  1.00 35.32           C  
ATOM   4053  CB  MET B   1     -11.240   3.135  35.547  1.00 35.32           C  
ATOM   4054  HB2 MET B   1     -10.227   2.915  35.885  1.00 35.32           H  
ATOM   4055  HB3 MET B   1     -11.214   4.076  34.998  1.00 35.32           H  
ATOM   4056  O   MET B   1      -9.847   1.942  33.213  1.00 35.32           O  
ATOM   4057  CG  MET B   1     -12.152   3.333  36.761  1.00 35.32           C  
ATOM   4058  HG2 MET B   1     -12.252   2.389  37.298  1.00 35.32           H  
ATOM   4059  HG3 MET B   1     -13.138   3.643  36.414  1.00 35.32           H  
ATOM   4060  SD  MET B   1     -11.523   4.580  37.913  1.00 35.32           S  
ATOM   4061  CE  MET B   1     -12.899   4.688  39.089  1.00 35.32           C  
ATOM   4062  HE1 MET B   1     -13.803   5.012  38.572  1.00 35.32           H  
ATOM   4063  HE2 MET B   1     -13.070   3.715  39.549  1.00 35.32           H  
ATOM   4064  HE3 MET B   1     -12.653   5.411  39.866  1.00 35.32           H  
ATOM   4065  N   THR B   2     -11.775   2.472  32.180  1.00 45.58           N  
ATOM   4066  H   THR B   2     -12.756   2.705  32.234  1.00 45.58           H  
ATOM   4067  CA  THR B   2     -11.113   2.833  30.919  1.00 45.58           C  
ATOM   4068  HA  THR B   2     -10.488   2.004  30.585  1.00 45.58           H  
ATOM   4069  C   THR B   2     -10.212   4.029  31.191  1.00 45.58           C  
ATOM   4070  CB  THR B   2     -12.114   3.162  29.797  1.00 45.58           C  
ATOM   4071  HB  THR B   2     -11.617   3.764  29.036  1.00 45.58           H  
ATOM   4072  O   THR B   2     -10.628   4.987  31.848  1.00 45.58           O  
ATOM   4073  CG2 THR B   2     -12.647   1.889  29.145  1.00 45.58           C  
ATOM   4074 HG21 THR B   2     -13.349   2.152  28.353  1.00 45.58           H  
ATOM   4075 HG22 THR B   2     -13.151   1.263  29.881  1.00 45.58           H  
ATOM   4076 HG23 THR B   2     -11.824   1.333  28.695  1.00 45.58           H  
ATOM   4077  OG1 THR B   2     -13.230   3.863  30.303  1.00 45.58           O  
ATOM   4078  HG1 THR B   2     -13.593   4.327  29.546  1.00 45.58           H  
ATOM   4079  N   ASN B   3      -8.950   3.940  30.770  1.00 52.90           N  
ATOM   4080  H   ASN B   3      -8.642   3.111  30.283  1.00 52.90           H  
ATOM   4081  CA  ASN B   3      -8.040   5.068  30.861  1.00 52.90           C  
ATOM   4082  HA  ASN B   3      -8.006   5.425  31.890  1.00 52.90           H  
ATOM   4083  C   ASN B   3      -8.620   6.178  29.973  1.00 52.90           C  
ATOM   4084  CB  ASN B   3      -6.620   4.619  30.453  1.00 52.90           C  
ATOM   4085  HB2 ASN B   3      -6.609   4.302  29.410  1.00 52.90           H  
ATOM   4086  HB3 ASN B   3      -6.310   3.779  31.074  1.00 52.90           H  
ATOM   4087  O   ASN B   3      -8.498   6.100  28.749  1.00 52.90           O  
ATOM   4088  CG  ASN B   3      -5.594   5.726  30.629  1.00 52.90           C  
ATOM   4089  ND2 ASN B   3      -4.356   5.498  30.263  1.00 52.90           N  
ATOM   4090 HD21 ASN B   3      -4.074   4.627  29.836  1.00 52.90           H  
ATOM   4091 HD22 ASN B   3      -3.698   6.258  30.353  1.00 52.90           H  
ATOM   4092  OD1 ASN B   3      -5.912   6.806  31.096  1.00 52.90           O  
ATOM   4093  N   LYS B   4      -9.266   7.181  30.591  1.00 64.84           N  
ATOM   4094  H   LYS B   4      -9.358   7.103  31.594  1.00 64.84           H  
ATOM   4095  CA  LYS B   4      -9.869   8.362  29.942  1.00 64.84           C  
ATOM   4096  HA  LYS B   4     -10.467   8.021  29.097  1.00 64.84           H  
ATOM   4097  C   LYS B   4      -8.811   9.304  29.337  1.00 64.84           C  
ATOM   4098  CB  LYS B   4     -10.789   9.124  30.922  1.00 64.84           C  
ATOM   4099  HB2 LYS B   4     -10.210   9.414  31.799  1.00 64.84           H  
ATOM   4100  HB3 LYS B   4     -11.123  10.037  30.429  1.00 64.84           H  
ATOM   4101  O   LYS B   4      -9.051  10.496  29.197  1.00 64.84           O  
ATOM   4102  CG  LYS B   4     -12.050   8.370  31.367  1.00 64.84           C  
ATOM   4103  HG2 LYS B   4     -12.578   7.999  30.488  1.00 64.84           H  
ATOM   4104  HG3 LYS B   4     -11.774   7.528  32.003  1.00 64.84           H  
ATOM   4105  CD  LYS B   4     -12.964   9.334  32.143  1.00 64.84           C  
ATOM   4106  HD2 LYS B   4     -12.436   9.691  33.027  1.00 64.84           H  
ATOM   4107  HD3 LYS B   4     -13.193  10.186  31.503  1.00 64.84           H  
ATOM   4108  CE  LYS B   4     -14.274   8.659  32.560  1.00 64.84           C  
ATOM   4109  HE2 LYS B   4     -14.044   7.839  33.241  1.00 64.84           H  
ATOM   4110  HE3 LYS B   4     -14.740   8.235  31.670  1.00 64.84           H  
ATOM   4111  NZ  LYS B   4     -15.196   9.631  33.203  1.00 64.84           N  
ATOM   4112  HZ1 LYS B   4     -15.410  10.377  32.557  1.00 64.84           H  
ATOM   4113  HZ2 LYS B   4     -14.770  10.039  34.023  1.00 64.84           H  
ATOM   4114  HZ3 LYS B   4     -16.064   9.186  33.464  1.00 64.84           H  
ATOM   4115  N   CYS B   5      -7.634   8.773  29.020  1.00 87.38           N  
ATOM   4116  H   CYS B   5      -7.534   7.775  29.143  1.00 87.38           H  
ATOM   4117  CA  CYS B   5      -6.558   9.436  28.313  1.00 87.38           C  
ATOM   4118  HA  CYS B   5      -6.319  10.382  28.799  1.00 87.38           H  
ATOM   4119  C   CYS B   5      -7.016   9.715  26.877  1.00 87.38           C  
ATOM   4120  CB  CYS B   5      -5.333   8.518  28.395  1.00 87.38           C  
ATOM   4121  HB2 CYS B   5      -5.078   8.351  29.442  1.00 87.38           H  
ATOM   4122  HB3 CYS B   5      -5.541   7.566  27.908  1.00 87.38           H  
ATOM   4123  O   CYS B   5      -7.063   8.815  26.038  1.00 87.38           O  
ATOM   4124  SG  CYS B   5      -3.917   9.296  27.598  1.00 87.38           S  
ATOM   4125  HG  CYS B   5      -3.076   8.260  27.663  1.00 87.38           H  
ATOM   4126  N   LEU B   6      -7.421  10.958  26.636  1.00 96.86           N  
ATOM   4127  H   LEU B   6      -7.365  11.636  27.383  1.00 96.86           H  
ATOM   4128  CA  LEU B   6      -7.806  11.447  25.321  1.00 96.86           C  
ATOM   4129  HA  LEU B   6      -8.145  10.622  24.693  1.00 96.86           H  
ATOM   4130  C   LEU B   6      -6.571  12.065  24.687  1.00 96.86           C  
ATOM   4131  CB  LEU B   6      -8.939  12.482  25.444  1.00 96.86           C  
ATOM   4132  HB2 LEU B   6      -9.240  12.778  24.439  1.00 96.86           H  
ATOM   4133  HB3 LEU B   6      -8.550  13.367  25.947  1.00 96.86           H  
ATOM   4134  O   LEU B   6      -6.055  13.059  25.201  1.00 96.86           O  
ATOM   4135  CG  LEU B   6     -10.175  12.004  26.219  1.00 96.86           C  
ATOM   4136  HG  LEU B   6      -9.895  11.782  27.248  1.00 96.86           H  
ATOM   4137  CD1 LEU B   6     -11.209  13.125  26.271  1.00 96.86           C  
ATOM   4138 HD11 LEU B   6     -10.787  13.987  26.788  1.00 96.86           H  
ATOM   4139 HD12 LEU B   6     -12.092  12.785  26.811  1.00 96.86           H  
ATOM   4140 HD13 LEU B   6     -11.491  13.421  25.261  1.00 96.86           H  
ATOM   4141  CD2 LEU B   6     -10.808  10.756  25.606  1.00 96.86           C  
ATOM   4142 HD21 LEU B   6     -10.116   9.918  25.684  1.00 96.86           H  
ATOM   4143 HD22 LEU B   6     -11.040  10.927  24.555  1.00 96.86           H  
ATOM   4144 HD23 LEU B   6     -11.724  10.507  26.141  1.00 96.86           H  
ATOM   4145  N   THR B   7      -6.104  11.491  23.586  1.00 98.67           N  
ATOM   4146  H   THR B   7      -6.575  10.684  23.200  1.00 98.67           H  
ATOM   4147  CA  THR B   7      -4.960  12.033  22.857  1.00 98.67           C  
ATOM   4148  HA  THR B   7      -4.808  13.062  23.184  1.00 98.67           H  
ATOM   4149  C   THR B   7      -5.241  12.128  21.376  1.00 98.67           C  
ATOM   4150  CB  THR B   7      -3.647  11.296  23.144  1.00 98.67           C  
ATOM   4151  HB  THR B   7      -2.873  11.697  22.489  1.00 98.67           H  
ATOM   4152  O   THR B   7      -6.010  11.363  20.798  1.00 98.67           O  
ATOM   4153  CG2 THR B   7      -3.229  11.526  24.589  1.00 98.67           C  
ATOM   4154 HG21 THR B   7      -3.814  10.891  25.255  1.00 98.67           H  
ATOM   4155 HG22 THR B   7      -2.164  11.329  24.707  1.00 98.67           H  
ATOM   4156 HG23 THR B   7      -3.404  12.569  24.853  1.00 98.67           H  
ATOM   4157  OG1 THR B   7      -3.738   9.909  22.944  1.00 98.67           O  
ATOM   4158  HG1 THR B   7      -2.873   9.555  23.163  1.00 98.67           H  
ATOM   4159  N   LEU B   8      -4.643  13.141  20.768  1.00 98.78           N  
ATOM   4160  H   LEU B   8      -4.015  13.718  21.310  1.00 98.78           H  
ATOM   4161  CA  LEU B   8      -4.857  13.513  19.381  1.00 98.78           C  
ATOM   4162  HA  LEU B   8      -5.087  12.629  18.785  1.00 98.78           H  
ATOM   4163  C   LEU B   8      -3.572  14.149  18.880  1.00 98.78           C  
ATOM   4164  CB  LEU B   8      -6.033  14.504  19.330  1.00 98.78           C  
ATOM   4165  HB2 LEU B   8      -5.797  15.341  19.987  1.00 98.78           H  
ATOM   4166  HB3 LEU B   8      -6.922  14.014  19.727  1.00 98.78           H  
ATOM   4167  O   LEU B   8      -3.010  14.999  19.565  1.00 98.78           O  
ATOM   4168  CG  LEU B   8      -6.361  15.100  17.955  1.00 98.78           C  
ATOM   4169  HG  LEU B   8      -5.471  15.536  17.499  1.00 98.78           H  
ATOM   4170  CD1 LEU B   8      -6.964  14.060  17.029  1.00 98.78           C  
ATOM   4171 HD11 LEU B   8      -6.193  13.362  16.703  1.00 98.78           H  
ATOM   4172 HD12 LEU B   8      -7.755  13.516  17.545  1.00 98.78           H  
ATOM   4173 HD13 LEU B   8      -7.397  14.558  16.162  1.00 98.78           H  
ATOM   4174  CD2 LEU B   8      -7.403  16.201  18.131  1.00 98.78           C  
ATOM   4175 HD21 LEU B   8      -8.311  15.770  18.552  1.00 98.78           H  
ATOM   4176 HD22 LEU B   8      -7.629  16.657  17.167  1.00 98.78           H  
ATOM   4177 HD23 LEU B   8      -7.029  16.968  18.809  1.00 98.78           H  
ATOM   4178  N   ALA B   9      -3.132  13.793  17.684  1.00 98.97           N  
ATOM   4179  H   ALA B   9      -3.625  13.071  17.179  1.00 98.97           H  
ATOM   4180  CA  ALA B   9      -2.067  14.500  16.995  1.00 98.97           C  
ATOM   4181  HA  ALA B   9      -1.916  15.469  17.470  1.00 98.97           H  
ATOM   4182  C   ALA B   9      -2.489  14.778  15.555  1.00 98.97           C  
ATOM   4183  CB  ALA B   9      -0.752  13.723  17.115  1.00 98.97           C  
ATOM   4184  HB1 ALA B   9       0.050  14.279  16.630  1.00 98.97           H  
ATOM   4185  HB2 ALA B   9      -0.503  13.591  18.168  1.00 98.97           H  
ATOM   4186  HB3 ALA B   9      -0.846  12.744  16.644  1.00 98.97           H  
ATOM   4187  O   ALA B   9      -3.251  14.015  14.957  1.00 98.97           O  
ATOM   4188  N   VAL B  10      -1.984  15.875  15.000  1.00 98.96           N  
ATOM   4189  H   VAL B  10      -1.378  16.452  15.567  1.00 98.96           H  
ATOM   4190  CA  VAL B  10      -2.154  16.259  13.599  1.00 98.96           C  
ATOM   4191  HA  VAL B  10      -2.483  15.375  13.053  1.00 98.96           H  
ATOM   4192  C   VAL B  10      -0.824  16.699  13.005  1.00 98.96           C  
ATOM   4193  CB  VAL B  10      -3.216  17.361  13.399  1.00 98.96           C  
ATOM   4194  HB  VAL B  10      -3.308  17.550  12.329  1.00 98.96           H  
ATOM   4195  O   VAL B  10       0.015  17.266  13.708  1.00 98.96           O  
ATOM   4196  CG1 VAL B  10      -4.590  16.928  13.911  1.00 98.96           C  
ATOM   4197 HG11 VAL B  10      -5.316  17.711  13.693  1.00 98.96           H  
ATOM   4198 HG12 VAL B  10      -4.889  16.010  13.405  1.00 98.96           H  
ATOM   4199 HG13 VAL B  10      -4.567  16.757  14.988  1.00 98.96           H  
ATOM   4200  CG2 VAL B  10      -2.862  18.689  14.076  1.00 98.96           C  
ATOM   4201 HG21 VAL B  10      -1.933  19.089  13.668  1.00 98.96           H  
ATOM   4202 HG22 VAL B  10      -2.751  18.528  15.148  1.00 98.96           H  
ATOM   4203 HG23 VAL B  10      -3.654  19.417  13.904  1.00 98.96           H  
ATOM   4204  N   HIS B  11      -0.655  16.509  11.697  1.00 98.76           N  
ATOM   4205  H   HIS B  11      -1.383  16.028  11.189  1.00 98.76           H  
ATOM   4206  CA  HIS B  11       0.401  17.166  10.931  1.00 98.76           C  
ATOM   4207  HA  HIS B  11       0.854  17.917  11.578  1.00 98.76           H  
ATOM   4208  C   HIS B  11      -0.157  17.919   9.725  1.00 98.76           C  
ATOM   4209  CB  HIS B  11       1.527  16.204  10.526  1.00 98.76           C  
ATOM   4210  HB2 HIS B  11       2.349  16.779  10.100  1.00 98.76           H  
ATOM   4211  HB3 HIS B  11       1.911  15.721  11.425  1.00 98.76           H  
ATOM   4212  O   HIS B  11      -1.155  17.529   9.123  1.00 98.76           O  
ATOM   4213  CG  HIS B  11       1.130  15.147   9.526  1.00 98.76           C  
ATOM   4214  CD2 HIS B  11       0.983  13.820   9.806  1.00 98.76           C  
ATOM   4215  HD2 HIS B  11       1.153  13.361  10.769  1.00 98.76           H  
ATOM   4216  ND1 HIS B  11       0.911  15.293   8.169  1.00 98.76           N  
ATOM   4217  HD1 HIS B  11       0.887  16.137   7.616  1.00 98.76           H  
ATOM   4218  CE1 HIS B  11       0.622  14.081   7.669  1.00 98.76           C  
ATOM   4219  HE1 HIS B  11       0.390  13.865   6.636  1.00 98.76           H  
ATOM   4220  NE2 HIS B  11       0.649  13.155   8.632  1.00 98.76           N  
ATOM   4221  N   GLY B  12       0.540  18.991   9.354  1.00 96.71           N  
ATOM   4222  H   GLY B  12       1.328  19.228   9.939  1.00 96.71           H  
ATOM   4223  CA  GLY B  12       0.303  19.813   8.165  1.00 96.71           C  
ATOM   4224  HA2 GLY B  12       0.250  20.859   8.467  1.00 96.71           H  
ATOM   4225  HA3 GLY B  12      -0.653  19.540   7.718  1.00 96.71           H  
ATOM   4226  C   GLY B  12       1.393  19.666   7.098  1.00 96.71           C  
ATOM   4227  O   GLY B  12       1.542  20.546   6.243  1.00 96.71           O  
ATOM   4228  N   GLY B  13       2.203  18.613   7.193  1.00 93.90           N  
ATOM   4229  H   GLY B  13       2.044  17.973   7.958  1.00 93.90           H  
ATOM   4230  CA  GLY B  13       3.277  18.283   6.260  1.00 93.90           C  
ATOM   4231  HA2 GLY B  13       3.196  17.219   6.037  1.00 93.90           H  
ATOM   4232  HA3 GLY B  13       3.154  18.822   5.320  1.00 93.90           H  
ATOM   4233  C   GLY B  13       4.678  18.576   6.802  1.00 93.90           C  
ATOM   4234  O   GLY B  13       4.886  19.537   7.554  1.00 93.90           O  
ATOM   4235  N   ALA B  14       5.625  17.733   6.397  1.00 92.37           N  
ATOM   4236  H   ALA B  14       5.339  16.972   5.799  1.00 92.37           H  
ATOM   4237  CA  ALA B  14       7.059  17.861   6.656  1.00 92.37           C  
ATOM   4238  HA  ALA B  14       7.214  18.258   7.660  1.00 92.37           H  
ATOM   4239  C   ALA B  14       7.748  18.829   5.672  1.00 92.37           C  
ATOM   4240  CB  ALA B  14       7.659  16.452   6.624  1.00 92.37           C  
ATOM   4241  HB1 ALA B  14       7.233  15.851   7.427  1.00 92.37           H  
ATOM   4242  HB2 ALA B  14       7.459  15.978   5.664  1.00 92.37           H  
ATOM   4243  HB3 ALA B  14       8.738  16.498   6.775  1.00 92.37           H  
ATOM   4244  O   ALA B  14       7.124  19.318   4.730  1.00 92.37           O  
ATOM   4245  N   GLY B  15       9.025  19.139   5.910  1.00 86.29           N  
ATOM   4246  H   GLY B  15       9.483  18.710   6.701  1.00 86.29           H  
ATOM   4247  CA  GLY B  15       9.826  20.017   5.046  1.00 86.29           C  
ATOM   4248  HA2 GLY B  15      10.853  20.011   5.412  1.00 86.29           H  
ATOM   4249  HA3 GLY B  15       9.831  19.604   4.037  1.00 86.29           H  
ATOM   4250  C   GLY B  15       9.375  21.489   4.952  1.00 86.29           C  
ATOM   4251  O   GLY B  15       9.449  22.066   3.866  1.00 86.29           O  
ATOM   4252  N   PRO B  16       8.898  22.144   6.032  1.00 81.08           N  
ATOM   4253  CA  PRO B  16       8.636  23.573   6.005  1.00 81.08           C  
ATOM   4254  HA  PRO B  16       7.894  23.798   5.238  1.00 81.08           H  
ATOM   4255  C   PRO B  16       9.930  24.342   5.701  1.00 81.08           C  
ATOM   4256  CB  PRO B  16       8.065  23.918   7.384  1.00 81.08           C  
ATOM   4257  HB2 PRO B  16       8.314  24.933   7.695  1.00 81.08           H  
ATOM   4258  HB3 PRO B  16       6.985  23.770   7.382  1.00 81.08           H  
ATOM   4259  O   PRO B  16      10.976  24.133   6.315  1.00 81.08           O  
ATOM   4260  CG  PRO B  16       8.721  22.886   8.296  1.00 81.08           C  
ATOM   4261  HG2 PRO B  16       8.113  22.651   9.169  1.00 81.08           H  
ATOM   4262  HG3 PRO B  16       9.709  23.233   8.600  1.00 81.08           H  
ATOM   4263  CD  PRO B  16       8.872  21.668   7.399  1.00 81.08           C  
ATOM   4264  HD2 PRO B  16       9.815  21.170   7.622  1.00 81.08           H  
ATOM   4265  HD3 PRO B  16       8.023  20.999   7.543  1.00 81.08           H  
ATOM   4266  N   LEU B  17       9.836  25.289   4.773  1.00 81.15           N  
ATOM   4267  H   LEU B  17       8.956  25.374   4.284  1.00 81.15           H  
ATOM   4268  CA  LEU B  17      10.901  26.234   4.462  1.00 81.15           C  
ATOM   4269  HA  LEU B  17      11.809  25.677   4.233  1.00 81.15           H  
ATOM   4270  C   LEU B  17      11.172  27.134   5.669  1.00 81.15           C  
ATOM   4271  CB  LEU B  17      10.503  27.077   3.237  1.00 81.15           C  
ATOM   4272  HB2 LEU B  17      11.326  27.753   3.005  1.00 81.15           H  
ATOM   4273  HB3 LEU B  17       9.637  27.686   3.498  1.00 81.15           H  
ATOM   4274  O   LEU B  17      10.262  27.828   6.136  1.00 81.15           O  
ATOM   4275  CG  LEU B  17      10.162  26.262   1.976  1.00 81.15           C  
ATOM   4276  HG  LEU B  17       9.316  25.608   2.185  1.00 81.15           H  
ATOM   4277  CD1 LEU B  17       9.742  27.213   0.853  1.00 81.15           C  
ATOM   4278 HD11 LEU B  17       9.473  26.625  -0.024  1.00 81.15           H  
ATOM   4279 HD12 LEU B  17      10.578  27.863   0.594  1.00 81.15           H  
ATOM   4280 HD13 LEU B  17       8.894  27.815   1.178  1.00 81.15           H  
ATOM   4281  CD2 LEU B  17      11.337  25.411   1.498  1.00 81.15           C  
ATOM   4282 HD21 LEU B  17      11.570  24.639   2.232  1.00 81.15           H  
ATOM   4283 HD22 LEU B  17      11.074  24.908   0.568  1.00 81.15           H  
ATOM   4284 HD23 LEU B  17      12.215  26.033   1.326  1.00 81.15           H  
ATOM   4285  N   ARG B  18      12.415  27.153   6.154  1.00 82.13           N  
ATOM   4286  H   ARG B  18      13.101  26.554   5.718  1.00 82.13           H  
ATOM   4287  CA  ARG B  18      12.847  28.100   7.191  1.00 82.13           C  
ATOM   4288  HA  ARG B  18      12.182  27.995   8.049  1.00 82.13           H  
ATOM   4289  C   ARG B  18      12.702  29.538   6.688  1.00 82.13           C  
ATOM   4290  CB  ARG B  18      14.285  27.803   7.643  1.00 82.13           C  
ATOM   4291  HB2 ARG B  18      14.939  27.715   6.776  1.00 82.13           H  
ATOM   4292  HB3 ARG B  18      14.636  28.635   8.255  1.00 82.13           H  
ATOM   4293  O   ARG B  18      12.926  29.819   5.517  1.00 82.13           O  
ATOM   4294  CG  ARG B  18      14.350  26.522   8.486  1.00 82.13           C  
ATOM   4295  HG2 ARG B  18      14.090  25.659   7.872  1.00 82.13           H  
ATOM   4296  HG3 ARG B  18      13.629  26.601   9.300  1.00 82.13           H  
ATOM   4297  CD  ARG B  18      15.743  26.316   9.089  1.00 82.13           C  
ATOM   4298  HD2 ARG B  18      16.457  26.153   8.282  1.00 82.13           H  
ATOM   4299  HD3 ARG B  18      16.035  27.217   9.628  1.00 82.13           H  
ATOM   4300  NE  ARG B  18      15.728  25.183  10.037  1.00 82.13           N  
ATOM   4301  HE  ARG B  18      15.025  25.211  10.762  1.00 82.13           H  
ATOM   4302  NH1 ARG B  18      17.421  23.897   9.144  1.00 82.13           N  
ATOM   4303 HH11 ARG B  18      17.942  23.032   9.149  1.00 82.13           H  
ATOM   4304 HH12 ARG B  18      17.603  24.599   8.441  1.00 82.13           H  
ATOM   4305  NH2 ARG B  18      16.272  23.156  10.902  1.00 82.13           N  
ATOM   4306 HH21 ARG B  18      16.814  22.304  10.884  1.00 82.13           H  
ATOM   4307 HH22 ARG B  18      15.433  23.160  11.464  1.00 82.13           H  
ATOM   4308  CZ  ARG B  18      16.477  24.094  10.023  1.00 82.13           C  
ATOM   4309  N   GLY B  19      12.304  30.442   7.579  1.00 82.44           N  
ATOM   4310  H   GLY B  19      12.118  30.135   8.523  1.00 82.44           H  
ATOM   4311  CA  GLY B  19      12.074  31.856   7.260  1.00 82.44           C  
ATOM   4312  HA2 GLY B  19      12.215  32.450   8.163  1.00 82.44           H  
ATOM   4313  HA3 GLY B  19      12.810  32.183   6.525  1.00 82.44           H  
ATOM   4314  C   GLY B  19      10.685  32.180   6.699  1.00 82.44           C  
ATOM   4315  O   GLY B  19      10.281  33.339   6.759  1.00 82.44           O  
ATOM   4316  N   ARG B  20       9.911  31.191   6.225  1.00 85.26           N  
ATOM   4317  H   ARG B  20      10.281  30.251   6.205  1.00 85.26           H  
ATOM   4318  CA  ARG B  20       8.479  31.392   5.952  1.00 85.26           C  
ATOM   4319  HA  ARG B  20       8.370  32.337   5.421  1.00 85.26           H  
ATOM   4320  C   ARG B  20       7.723  31.542   7.274  1.00 85.26           C  
ATOM   4321  CB  ARG B  20       7.929  30.272   5.048  1.00 85.26           C  
ATOM   4322  HB2 ARG B  20       8.222  29.309   5.467  1.00 85.26           H  
ATOM   4323  HB3 ARG B  20       8.386  30.368   4.063  1.00 85.26           H  
ATOM   4324  O   ARG B  20       7.990  30.831   8.241  1.00 85.26           O  
ATOM   4325  CG  ARG B  20       6.395  30.298   4.904  1.00 85.26           C  
ATOM   4326  HG2 ARG B  20       5.956  30.042   5.868  1.00 85.26           H  
ATOM   4327  HG3 ARG B  20       6.069  31.300   4.625  1.00 85.26           H  
ATOM   4328  CD  ARG B  20       5.872  29.297   3.863  1.00 85.26           C  
ATOM   4329  HD2 ARG B  20       6.348  28.330   4.025  1.00 85.26           H  
ATOM   4330  HD3 ARG B  20       6.135  29.658   2.868  1.00 85.26           H  
ATOM   4331  NE  ARG B  20       4.406  29.136   3.970  1.00 85.26           N  
ATOM   4332  HE  ARG B  20       3.955  29.586   4.753  1.00 85.26           H  
ATOM   4333  NH1 ARG B  20       4.031  27.707   2.196  1.00 85.26           N  
ATOM   4334 HH11 ARG B  20       5.027  27.616   2.049  1.00 85.26           H  
ATOM   4335 HH12 ARG B  20       3.346  27.251   1.610  1.00 85.26           H  
ATOM   4336  NH2 ARG B  20       2.328  28.373   3.431  1.00 85.26           N  
ATOM   4337 HH21 ARG B  20       1.703  27.867   2.820  1.00 85.26           H  
ATOM   4338 HH22 ARG B  20       2.005  28.516   4.377  1.00 85.26           H  
ATOM   4339  CZ  ARG B  20       3.602  28.421   3.200  1.00 85.26           C  
ATOM   4340  N   ASP B  21       6.765  32.460   7.291  1.00 90.48           N  
ATOM   4341  H   ASP B  21       6.607  33.020   6.465  1.00 90.48           H  
ATOM   4342  CA  ASP B  21       5.831  32.616   8.400  1.00 90.48           C  
ATOM   4343  HA  ASP B  21       6.378  32.533   9.339  1.00 90.48           H  
ATOM   4344  C   ASP B  21       4.765  31.513   8.353  1.00 90.48           C  
ATOM   4345  CB  ASP B  21       5.210  34.015   8.337  1.00 90.48           C  
ATOM   4346  HB2 ASP B  21       6.010  34.756   8.340  1.00 90.48           H  
ATOM   4347  HB3 ASP B  21       4.653  34.121   7.406  1.00 90.48           H  
ATOM   4348  O   ASP B  21       4.088  31.351   7.338  1.00 90.48           O  
ATOM   4349  CG  ASP B  21       4.278  34.309   9.512  1.00 90.48           C  
ATOM   4350  OD1 ASP B  21       4.213  33.519  10.479  1.00 90.48           O  
ATOM   4351  OD2 ASP B  21       3.633  35.377   9.499  1.00 90.48           O  
ATOM   4352  N   TYR B  22       4.628  30.773   9.455  1.00 92.87           N  
ATOM   4353  H   TYR B  22       5.210  31.011  10.245  1.00 92.87           H  
ATOM   4354  CA  TYR B  22       3.645  29.698   9.621  1.00 92.87           C  
ATOM   4355  HA  TYR B  22       3.081  29.602   8.694  1.00 92.87           H  
ATOM   4356  C   TYR B  22       2.620  29.988  10.722  1.00 92.87           C  
ATOM   4357  CB  TYR B  22       4.346  28.362   9.874  1.00 92.87           C  
ATOM   4358  HB2 TYR B  22       3.585  27.598  10.038  1.00 92.87           H  
ATOM   4359  HB3 TYR B  22       4.943  28.443  10.782  1.00 92.87           H  
ATOM   4360  O   TYR B  22       1.976  29.072  11.238  1.00 92.87           O  
ATOM   4361  CG  TYR B  22       5.210  27.884   8.737  1.00 92.87           C  
ATOM   4362  CD1 TYR B  22       4.622  27.255   7.624  1.00 92.87           C  
ATOM   4363  HD1 TYR B  22       3.549  27.140   7.581  1.00 92.87           H  
ATOM   4364  CD2 TYR B  22       6.597  28.093   8.786  1.00 92.87           C  
ATOM   4365  HD2 TYR B  22       7.041  28.606   9.625  1.00 92.87           H  
ATOM   4366  CE1 TYR B  22       5.423  26.837   6.547  1.00 92.87           C  
ATOM   4367  HE1 TYR B  22       4.976  26.390   5.672  1.00 92.87           H  
ATOM   4368  CE2 TYR B  22       7.398  27.688   7.711  1.00 92.87           C  
ATOM   4369  HE2 TYR B  22       8.457  27.902   7.738  1.00 92.87           H  
ATOM   4370  OH  TYR B  22       7.585  26.752   5.529  1.00 92.87           O  
ATOM   4371  HH  TYR B  22       8.485  27.035   5.709  1.00 92.87           H  
ATOM   4372  CZ  TYR B  22       6.811  27.069   6.591  1.00 92.87           C  
ATOM   4373  N   ARG B  23       2.473  31.248  11.152  1.00 95.54           N  
ATOM   4374  H   ARG B  23       3.055  31.968  10.748  1.00 95.54           H  
ATOM   4375  CA  ARG B  23       1.523  31.608  12.217  1.00 95.54           C  
ATOM   4376  HA  ARG B  23       1.782  31.062  13.124  1.00 95.54           H  
ATOM   4377  C   ARG B  23       0.089  31.197  11.885  1.00 95.54           C  
ATOM   4378  CB  ARG B  23       1.599  33.114  12.495  1.00 95.54           C  
ATOM   4379  HB2 ARG B  23       1.606  33.654  11.548  1.00 95.54           H  
ATOM   4380  HB3 ARG B  23       0.714  33.419  13.054  1.00 95.54           H  
ATOM   4381  O   ARG B  23      -0.619  30.751  12.785  1.00 95.54           O  
ATOM   4382  CG  ARG B  23       2.837  33.474  13.332  1.00 95.54           C  
ATOM   4383  HG2 ARG B  23       2.753  32.987  14.304  1.00 95.54           H  
ATOM   4384  HG3 ARG B  23       3.748  33.109  12.857  1.00 95.54           H  
ATOM   4385  CD  ARG B  23       2.944  34.986  13.558  1.00 95.54           C  
ATOM   4386  HD2 ARG B  23       3.800  35.174  14.207  1.00 95.54           H  
ATOM   4387  HD3 ARG B  23       2.039  35.324  14.062  1.00 95.54           H  
ATOM   4388  NE  ARG B  23       3.123  35.735  12.301  1.00 95.54           N  
ATOM   4389  HE  ARG B  23       3.334  35.201  11.470  1.00 95.54           H  
ATOM   4390  NH1 ARG B  23       2.841  37.851  13.141  1.00 95.54           N  
ATOM   4391 HH11 ARG B  23       2.804  38.848  12.984  1.00 95.54           H  
ATOM   4392 HH12 ARG B  23       2.737  37.452  14.063  1.00 95.54           H  
ATOM   4393  NH2 ARG B  23       3.213  37.565  10.966  1.00 95.54           N  
ATOM   4394 HH21 ARG B  23       3.158  38.557  10.780  1.00 95.54           H  
ATOM   4395 HH22 ARG B  23       3.374  36.905  10.218  1.00 95.54           H  
ATOM   4396  CZ  ARG B  23       3.059  37.042  12.141  1.00 95.54           C  
ATOM   4397  N   ALA B  24      -0.321  31.300  10.619  1.00 95.76           N  
ATOM   4398  H   ALA B  24       0.343  31.605   9.922  1.00 95.76           H  
ATOM   4399  CA  ALA B  24      -1.645  30.868  10.173  1.00 95.76           C  
ATOM   4400  HA  ALA B  24      -2.402  31.352  10.791  1.00 95.76           H  
ATOM   4401  C   ALA B  24      -1.824  29.350  10.334  1.00 95.76           C  
ATOM   4402  CB  ALA B  24      -1.848  31.316   8.721  1.00 95.76           C  
ATOM   4403  HB1 ALA B  24      -2.836  31.008   8.379  1.00 95.76           H  
ATOM   4404  HB2 ALA B  24      -1.095  30.861   8.078  1.00 95.76           H  
ATOM   4405  HB3 ALA B  24      -1.772  32.401   8.652  1.00 95.76           H  
ATOM   4406  O   ALA B  24      -2.805  28.902  10.924  1.00 95.76           O  
ATOM   4407  N   GLU B  25      -0.849  28.559   9.886  1.00 95.76           N  
ATOM   4408  H   GLU B  25      -0.100  28.972   9.349  1.00 95.76           H  
ATOM   4409  CA  GLU B  25      -0.847  27.104  10.014  1.00 95.76           C  
ATOM   4410  HA  GLU B  25      -1.770  26.717   9.581  1.00 95.76           H  
ATOM   4411  C   GLU B  25      -0.817  26.659  11.481  1.00 95.76           C  
ATOM   4412  CB  GLU B  25       0.345  26.487   9.252  1.00 95.76           C  
ATOM   4413  HB2 GLU B  25       0.341  25.418   9.465  1.00 95.76           H  
ATOM   4414  HB3 GLU B  25       1.286  26.883   9.634  1.00 95.76           H  
ATOM   4415  O   GLU B  25      -1.548  25.740  11.841  1.00 95.76           O  
ATOM   4416  CG  GLU B  25       0.293  26.644   7.718  1.00 95.76           C  
ATOM   4417  HG2 GLU B  25       0.797  25.780   7.285  1.00 95.76           H  
ATOM   4418  HG3 GLU B  25      -0.748  26.606   7.396  1.00 95.76           H  
ATOM   4419  CD  GLU B  25       0.965  27.919   7.168  1.00 95.76           C  
ATOM   4420  OE1 GLU B  25       1.528  27.855   6.045  1.00 95.76           O  
ATOM   4421  OE2 GLU B  25       0.960  28.946   7.880  1.00 95.76           O  
ATOM   4422  N   VAL B  26      -0.019  27.308  12.337  1.00 97.93           N  
ATOM   4423  H   VAL B  26       0.570  28.037  11.962  1.00 97.93           H  
ATOM   4424  CA  VAL B  26       0.059  27.008  13.780  1.00 97.93           C  
ATOM   4425  HA  VAL B  26       0.239  25.941  13.908  1.00 97.93           H  
ATOM   4426  C   VAL B  26      -1.259  27.320  14.484  1.00 97.93           C  
ATOM   4427  CB  VAL B  26       1.224  27.775  14.441  1.00 97.93           C  
ATOM   4428  HB  VAL B  26       1.167  28.828  14.163  1.00 97.93           H  
ATOM   4429  O   VAL B  26      -1.751  26.490  15.250  1.00 97.93           O  
ATOM   4430  CG1 VAL B  26       1.212  27.681  15.974  1.00 97.93           C  
ATOM   4431 HG11 VAL B  26       1.187  26.635  16.279  1.00 97.93           H  
ATOM   4432 HG12 VAL B  26       0.346  28.201  16.383  1.00 97.93           H  
ATOM   4433 HG13 VAL B  26       2.110  28.145  16.382  1.00 97.93           H  
ATOM   4434  CG2 VAL B  26       2.567  27.209  13.972  1.00 97.93           C  
ATOM   4435 HG21 VAL B  26       2.666  26.173  14.297  1.00 97.93           H  
ATOM   4436 HG22 VAL B  26       3.385  27.797  14.387  1.00 97.93           H  
ATOM   4437 HG23 VAL B  26       2.634  27.244  12.884  1.00 97.93           H  
ATOM   4438  N   ALA B  27      -1.850  28.488  14.219  1.00 98.44           N  
ATOM   4439  H   ALA B  27      -1.408  29.131  13.578  1.00 98.44           H  
ATOM   4440  CA  ALA B  27      -3.138  28.870  14.794  1.00 98.44           C  
ATOM   4441  HA  ALA B  27      -3.076  28.802  15.880  1.00 98.44           H  
ATOM   4442  C   ALA B  27      -4.256  27.923  14.336  1.00 98.44           C  
ATOM   4443  CB  ALA B  27      -3.435  30.324  14.413  1.00 98.44           C  
ATOM   4444  HB1 ALA B  27      -4.388  30.627  14.848  1.00 98.44           H  
ATOM   4445  HB2 ALA B  27      -3.491  30.425  13.330  1.00 98.44           H  
ATOM   4446  HB3 ALA B  27      -2.648  30.976  14.793  1.00 98.44           H  
ATOM   4447  O   ALA B  27      -5.041  27.454  15.159  1.00 98.44           O  
ATOM   4448  N   HIS B  28      -4.283  27.578  13.047  1.00 98.58           N  
ATOM   4449  H   HIS B  28      -3.630  28.012  12.410  1.00 98.58           H  
ATOM   4450  CA  HIS B  28      -5.252  26.635  12.501  1.00 98.58           C  
ATOM   4451  HA  HIS B  28      -6.254  26.981  12.755  1.00 98.58           H  
ATOM   4452  C   HIS B  28      -5.091  25.232  13.105  1.00 98.58           C  
ATOM   4453  CB  HIS B  28      -5.125  26.618  10.975  1.00 98.58           C  
ATOM   4454  HB2 HIS B  28      -5.288  27.626  10.591  1.00 98.58           H  
ATOM   4455  HB3 HIS B  28      -4.120  26.305  10.694  1.00 98.58           H  
ATOM   4456  O   HIS B  28      -6.072  24.658  13.573  1.00 98.58           O  
ATOM   4457  CG  HIS B  28      -6.124  25.696  10.333  1.00 98.58           C  
ATOM   4458  CD2 HIS B  28      -7.458  25.937  10.151  1.00 98.58           C  
ATOM   4459  HD2 HIS B  28      -7.987  26.837  10.427  1.00 98.58           H  
ATOM   4460  ND1 HIS B  28      -5.874  24.426   9.873  1.00 98.58           N  
ATOM   4461  HD1 HIS B  28      -4.972  23.972   9.855  1.00 98.58           H  
ATOM   4462  CE1 HIS B  28      -7.031  23.910   9.430  1.00 98.58           C  
ATOM   4463  HE1 HIS B  28      -7.162  22.923   9.013  1.00 98.58           H  
ATOM   4464  NE2 HIS B  28      -8.020  24.804   9.561  1.00 98.58           N  
ATOM   4465  N   MET B  29      -3.863  24.700  13.180  1.00 98.74           N  
ATOM   4466  H   MET B  29      -3.086  25.216  12.793  1.00 98.74           H  
ATOM   4467  CA  MET B  29      -3.605  23.389  13.793  1.00 98.74           C  
ATOM   4468  HA  MET B  29      -4.190  22.639  13.261  1.00 98.74           H  
ATOM   4469  C   MET B  29      -4.007  23.349  15.273  1.00 98.74           C  
ATOM   4470  CB  MET B  29      -2.139  22.975  13.660  1.00 98.74           C  
ATOM   4471  HB2 MET B  29      -1.970  22.121  14.316  1.00 98.74           H  
ATOM   4472  HB3 MET B  29      -1.495  23.797  13.975  1.00 98.74           H  
ATOM   4473  O   MET B  29      -4.548  22.350  15.739  1.00 98.74           O  
ATOM   4474  CG  MET B  29      -1.777  22.514  12.249  1.00 98.74           C  
ATOM   4475  HG2 MET B  29      -2.505  21.769  11.925  1.00 98.74           H  
ATOM   4476  HG3 MET B  29      -1.841  23.370  11.576  1.00 98.74           H  
ATOM   4477  SD  MET B  29      -0.123  21.789  12.081  1.00 98.74           S  
ATOM   4478  CE  MET B  29       0.899  23.171  12.667  1.00 98.74           C  
ATOM   4479  HE1 MET B  29       0.631  24.083  12.134  1.00 98.74           H  
ATOM   4480  HE2 MET B  29       1.954  22.954  12.498  1.00 98.74           H  
ATOM   4481  HE3 MET B  29       0.746  23.315  13.737  1.00 98.74           H  
ATOM   4482  N   ARG B  30      -3.784  24.437  16.020  1.00 98.76           N  
ATOM   4483  H   ARG B  30      -3.317  25.227  15.598  1.00 98.76           H  
ATOM   4484  CA  ARG B  30      -4.263  24.546  17.402  1.00 98.76           C  
ATOM   4485  HA  ARG B  30      -3.899  23.687  17.966  1.00 98.76           H  
ATOM   4486  C   ARG B  30      -5.790  24.470  17.472  1.00 98.76           C  
ATOM   4487  CB  ARG B  30      -3.709  25.827  18.034  1.00 98.76           C  
ATOM   4488  HB2 ARG B  30      -4.053  26.696  17.473  1.00 98.76           H  
ATOM   4489  HB3 ARG B  30      -2.621  25.789  17.977  1.00 98.76           H  
ATOM   4490  O   ARG B  30      -6.303  23.673  18.249  1.00 98.76           O  
ATOM   4491  CG  ARG B  30      -4.150  25.971  19.498  1.00 98.76           C  
ATOM   4492  HG2 ARG B  30      -3.906  25.061  20.047  1.00 98.76           H  
ATOM   4493  HG3 ARG B  30      -5.230  26.115  19.532  1.00 98.76           H  
ATOM   4494  CD  ARG B  30      -3.489  27.176  20.176  1.00 98.76           C  
ATOM   4495  HD2 ARG B  30      -3.767  28.076  19.627  1.00 98.76           H  
ATOM   4496  HD3 ARG B  30      -3.895  27.274  21.183  1.00 98.76           H  
ATOM   4497  NE  ARG B  30      -2.013  27.057  20.218  1.00 98.76           N  
ATOM   4498  HE  ARG B  30      -1.504  27.572  19.514  1.00 98.76           H  
ATOM   4499  NH1 ARG B  30      -1.876  25.607  21.993  1.00 98.76           N  
ATOM   4500 HH11 ARG B  30      -1.354  24.974  22.581  1.00 98.76           H  
ATOM   4501 HH12 ARG B  30      -2.882  25.650  22.076  1.00 98.76           H  
ATOM   4502  NH2 ARG B  30      -0.011  26.251  20.958  1.00 98.76           N  
ATOM   4503 HH21 ARG B  30       0.499  25.740  21.665  1.00 98.76           H  
ATOM   4504 HH22 ARG B  30       0.476  26.739  20.220  1.00 98.76           H  
ATOM   4505  CZ  ARG B  30      -1.310  26.310  21.052  1.00 98.76           C  
ATOM   4506  N   GLY B  31      -6.495  25.225  16.628  1.00 98.86           N  
ATOM   4507  H   GLY B  31      -5.997  25.856  16.016  1.00 98.86           H  
ATOM   4508  CA  GLY B  31      -7.961  25.242  16.601  1.00 98.86           C  
ATOM   4509  HA2 GLY B  31      -8.290  25.981  15.871  1.00 98.86           H  
ATOM   4510  HA3 GLY B  31      -8.334  25.538  17.581  1.00 98.86           H  
ATOM   4511  C   GLY B  31      -8.590  23.894  16.228  1.00 98.86           C  
ATOM   4512  O   GLY B  31      -9.570  23.478  16.850  1.00 98.86           O  
ATOM   4513  N   VAL B  32      -8.011  23.159  15.268  1.00 98.83           N  
ATOM   4514  H   VAL B  32      -7.245  23.554  14.742  1.00 98.83           H  
ATOM   4515  CA  VAL B  32      -8.516  21.813  14.923  1.00 98.83           C  
ATOM   4516  HA  VAL B  32      -9.598  21.886  14.821  1.00 98.83           H  
ATOM   4517  C   VAL B  32      -8.264  20.805  16.048  1.00 98.83           C  
ATOM   4518  CB  VAL B  32      -7.997  21.272  13.575  1.00 98.83           C  
ATOM   4519  HB  VAL B  32      -8.488  20.317  13.389  1.00 98.83           H  
ATOM   4520  O   VAL B  32      -9.114  19.952  16.294  1.00 98.83           O  
ATOM   4521  CG1 VAL B  32      -8.347  22.200  12.407  1.00 98.83           C  
ATOM   4522 HG11 VAL B  32      -8.086  21.720  11.463  1.00 98.83           H  
ATOM   4523 HG12 VAL B  32      -7.816  23.149  12.485  1.00 98.83           H  
ATOM   4524 HG13 VAL B  32      -9.418  22.401  12.410  1.00 98.83           H  
ATOM   4525  CG2 VAL B  32      -6.490  21.037  13.556  1.00 98.83           C  
ATOM   4526 HG21 VAL B  32      -6.013  21.994  13.767  1.00 98.83           H  
ATOM   4527 HG22 VAL B  32      -6.185  20.677  12.574  1.00 98.83           H  
ATOM   4528 HG23 VAL B  32      -6.203  20.297  14.302  1.00 98.83           H  
ATOM   4529  N   VAL B  33      -7.151  20.926  16.787  1.00 98.89           N  
ATOM   4530  H   VAL B  33      -6.482  21.640  16.538  1.00 98.89           H  
ATOM   4531  CA  VAL B  33      -6.873  20.080  17.961  1.00 98.89           C  
ATOM   4532  HA  VAL B  33      -7.084  19.045  17.692  1.00 98.89           H  
ATOM   4533  C   VAL B  33      -7.801  20.417  19.129  1.00 98.89           C  
ATOM   4534  CB  VAL B  33      -5.390  20.163  18.373  1.00 98.89           C  
ATOM   4535  HB  VAL B  33      -5.088  21.208  18.443  1.00 98.89           H  
ATOM   4536  O   VAL B  33      -8.280  19.504  19.794  1.00 98.89           O  
ATOM   4537  CG1 VAL B  33      -5.099  19.487  19.718  1.00 98.89           C  
ATOM   4538 HG11 VAL B  33      -4.029  19.530  19.921  1.00 98.89           H  
ATOM   4539 HG12 VAL B  33      -5.617  20.002  20.528  1.00 98.89           H  
ATOM   4540 HG13 VAL B  33      -5.417  18.445  19.691  1.00 98.89           H  
ATOM   4541  CG2 VAL B  33      -4.509  19.454  17.337  1.00 98.89           C  
ATOM   4542 HG21 VAL B  33      -4.766  18.396  17.287  1.00 98.89           H  
ATOM   4543 HG22 VAL B  33      -3.459  19.552  17.613  1.00 98.89           H  
ATOM   4544 HG23 VAL B  33      -4.656  19.894  16.351  1.00 98.89           H  
ATOM   4545  N   GLU B  34      -8.107  21.693  19.367  1.00 98.73           N  
ATOM   4546  H   GLU B  34      -7.649  22.409  18.822  1.00 98.73           H  
ATOM   4547  CA  GLU B  34      -9.097  22.118  20.369  1.00 98.73           C  
ATOM   4548  HA  GLU B  34      -8.826  21.713  21.345  1.00 98.73           H  
ATOM   4549  C   GLU B  34     -10.494  21.578  20.038  1.00 98.73           C  
ATOM   4550  CB  GLU B  34      -9.118  23.653  20.458  1.00 98.73           C  
ATOM   4551  HB2 GLU B  34     -10.002  23.972  21.010  1.00 98.73           H  
ATOM   4552  HB3 GLU B  34      -9.170  24.061  19.448  1.00 98.73           H  
ATOM   4553  O   GLU B  34     -11.149  20.988  20.895  1.00 98.73           O  
ATOM   4554  CG  GLU B  34      -7.874  24.190  21.184  1.00 98.73           C  
ATOM   4555  HG2 GLU B  34      -7.966  23.934  22.239  1.00 98.73           H  
ATOM   4556  HG3 GLU B  34      -6.985  23.690  20.801  1.00 98.73           H  
ATOM   4557  CD  GLU B  34      -7.655  25.705  21.054  1.00 98.73           C  
ATOM   4558  OE1 GLU B  34      -6.722  26.189  21.741  1.00 98.73           O  
ATOM   4559  OE2 GLU B  34      -8.365  26.366  20.266  1.00 98.73           O  
ATOM   4560  N   THR B  35     -10.906  21.672  18.773  1.00 98.80           N  
ATOM   4561  H   THR B  35     -10.330  22.188  18.123  1.00 98.80           H  
ATOM   4562  CA  THR B  35     -12.167  21.082  18.298  1.00 98.80           C  
ATOM   4563  HA  THR B  35     -12.989  21.491  18.885  1.00 98.80           H  
ATOM   4564  C   THR B  35     -12.171  19.561  18.481  1.00 98.80           C  
ATOM   4565  CB  THR B  35     -12.398  21.432  16.821  1.00 98.80           C  
ATOM   4566  HB  THR B  35     -11.581  21.035  16.218  1.00 98.80           H  
ATOM   4567  O   THR B  35     -13.156  18.986  18.947  1.00 98.80           O  
ATOM   4568  CG2 THR B  35     -13.720  20.884  16.282  1.00 98.80           C  
ATOM   4569 HG21 THR B  35     -13.869  21.249  15.265  1.00 98.80           H  
ATOM   4570 HG22 THR B  35     -14.543  21.226  16.909  1.00 98.80           H  
ATOM   4571 HG23 THR B  35     -13.699  19.794  16.263  1.00 98.80           H  
ATOM   4572  OG1 THR B  35     -12.437  22.830  16.661  1.00 98.80           O  
ATOM   4573  HG1 THR B  35     -11.545  23.168  16.769  1.00 98.80           H  
ATOM   4574  N   GLY B  36     -11.064  18.891  18.148  1.00 98.80           N  
ATOM   4575  H   GLY B  36     -10.297  19.400  17.732  1.00 98.80           H  
ATOM   4576  CA  GLY B  36     -10.907  17.452  18.340  1.00 98.80           C  
ATOM   4577  HA2 GLY B  36     -11.694  16.927  17.799  1.00 98.80           H  
ATOM   4578  HA3 GLY B  36      -9.944  17.152  17.925  1.00 98.80           H  
ATOM   4579  C   GLY B  36     -10.965  17.038  19.814  1.00 98.80           C  
ATOM   4580  O   GLY B  36     -11.667  16.082  20.142  1.00 98.80           O  
ATOM   4581  N   ARG B  37     -10.319  17.792  20.716  1.00 98.20           N  
ATOM   4582  H   ARG B  37      -9.765  18.561  20.365  1.00 98.20           H  
ATOM   4583  CA  ARG B  37     -10.411  17.617  22.177  1.00 98.20           C  
ATOM   4584  HA  ARG B  37     -10.011  16.641  22.453  1.00 98.20           H  
ATOM   4585  C   ARG B  37     -11.862  17.648  22.633  1.00 98.20           C  
ATOM   4586  CB  ARG B  37      -9.617  18.729  22.894  1.00 98.20           C  
ATOM   4587  HB2 ARG B  37     -10.007  19.691  22.563  1.00 98.20           H  
ATOM   4588  HB3 ARG B  37      -8.571  18.694  22.592  1.00 98.20           H  
ATOM   4589  O   ARG B  37     -12.284  16.755  23.363  1.00 98.20           O  
ATOM   4590  CG  ARG B  37      -9.709  18.660  24.435  1.00 98.20           C  
ATOM   4591  HG2 ARG B  37      -9.027  17.894  24.802  1.00 98.20           H  
ATOM   4592  HG3 ARG B  37     -10.715  18.396  24.762  1.00 98.20           H  
ATOM   4593  CD  ARG B  37      -9.366  20.001  25.093  1.00 98.20           C  
ATOM   4594  HD2 ARG B  37      -9.365  19.867  26.175  1.00 98.20           H  
ATOM   4595  HD3 ARG B  37      -8.362  20.291  24.781  1.00 98.20           H  
ATOM   4596  NE  ARG B  37     -10.348  21.049  24.740  1.00 98.20           N  
ATOM   4597  HE  ARG B  37     -11.282  20.767  24.480  1.00 98.20           H  
ATOM   4598  NH1 ARG B  37      -9.004  22.903  24.894  1.00 98.20           N  
ATOM   4599 HH11 ARG B  37      -8.259  22.321  25.249  1.00 98.20           H  
ATOM   4600 HH12 ARG B  37      -8.872  23.885  24.697  1.00 98.20           H  
ATOM   4601  NH2 ARG B  37     -11.101  23.090  24.141  1.00 98.20           N  
ATOM   4602 HH21 ARG B  37     -11.956  22.624  23.872  1.00 98.20           H  
ATOM   4603 HH22 ARG B  37     -10.983  24.060  23.886  1.00 98.20           H  
ATOM   4604  CZ  ARG B  37     -10.146  22.342  24.599  1.00 98.20           C  
ATOM   4605  N   ASP B  38     -12.616  18.654  22.205  1.00 98.38           N  
ATOM   4606  H   ASP B  38     -12.185  19.379  21.649  1.00 98.38           H  
ATOM   4607  CA  ASP B  38     -13.995  18.844  22.655  1.00 98.38           C  
ATOM   4608  HA  ASP B  38     -14.015  18.817  23.744  1.00 98.38           H  
ATOM   4609  C   ASP B  38     -14.901  17.705  22.167  1.00 98.38           C  
ATOM   4610  CB  ASP B  38     -14.495  20.228  22.211  1.00 98.38           C  
ATOM   4611  HB2 ASP B  38     -14.411  20.313  21.127  1.00 98.38           H  
ATOM   4612  HB3 ASP B  38     -15.547  20.322  22.479  1.00 98.38           H  
ATOM   4613  O   ASP B  38     -15.728  17.201  22.928  1.00 98.38           O  
ATOM   4614  CG  ASP B  38     -13.722  21.378  22.876  1.00 98.38           C  
ATOM   4615  OD1 ASP B  38     -13.009  21.138  23.882  1.00 98.38           O  
ATOM   4616  OD2 ASP B  38     -13.820  22.527  22.403  1.00 98.38           O  
ATOM   4617  N   ARG B  39     -14.687  17.212  20.939  1.00 98.55           N  
ATOM   4618  H   ARG B  39     -13.991  17.672  20.369  1.00 98.55           H  
ATOM   4619  CA  ARG B  39     -15.389  16.029  20.414  1.00 98.55           C  
ATOM   4620  HA  ARG B  39     -16.460  16.169  20.560  1.00 98.55           H  
ATOM   4621  C   ARG B  39     -15.036  14.755  21.183  1.00 98.55           C  
ATOM   4622  CB  ARG B  39     -15.104  15.854  18.917  1.00 98.55           C  
ATOM   4623  HB2 ARG B  39     -15.505  14.892  18.599  1.00 98.55           H  
ATOM   4624  HB3 ARG B  39     -14.027  15.849  18.751  1.00 98.55           H  
ATOM   4625  O   ARG B  39     -15.943  14.008  21.543  1.00 98.55           O  
ATOM   4626  CG  ARG B  39     -15.746  16.958  18.066  1.00 98.55           C  
ATOM   4627  HG2 ARG B  39     -15.324  17.925  18.341  1.00 98.55           H  
ATOM   4628  HG3 ARG B  39     -16.819  16.994  18.253  1.00 98.55           H  
ATOM   4629  CD  ARG B  39     -15.492  16.715  16.574  1.00 98.55           C  
ATOM   4630  HD2 ARG B  39     -15.654  17.651  16.039  1.00 98.55           H  
ATOM   4631  HD3 ARG B  39     -14.446  16.443  16.431  1.00 98.55           H  
ATOM   4632  NE  ARG B  39     -16.363  15.645  16.037  1.00 98.55           N  
ATOM   4633  HE  ARG B  39     -16.094  14.696  16.255  1.00 98.55           H  
ATOM   4634  NH1 ARG B  39     -17.845  16.965  14.874  1.00 98.55           N  
ATOM   4635 HH11 ARG B  39     -17.310  17.782  15.134  1.00 98.55           H  
ATOM   4636 HH12 ARG B  39     -18.607  17.039  14.215  1.00 98.55           H  
ATOM   4637  NH2 ARG B  39     -18.108  14.752  14.878  1.00 98.55           N  
ATOM   4638 HH21 ARG B  39     -18.868  14.855  14.220  1.00 98.55           H  
ATOM   4639 HH22 ARG B  39     -17.761  13.820  15.056  1.00 98.55           H  
ATOM   4640  CZ  ARG B  39     -17.432  15.793  15.273  1.00 98.55           C  
ATOM   4641  N   LEU B  40     -13.753  14.516  21.462  1.00 98.07           N  
ATOM   4642  H   LEU B  40     -13.060  15.170  21.127  1.00 98.07           H  
ATOM   4643  CA  LEU B  40     -13.308  13.364  22.257  1.00 98.07           C  
ATOM   4644  HA  LEU B  40     -13.683  12.448  21.800  1.00 98.07           H  
ATOM   4645  C   LEU B  40     -13.886  13.416  23.680  1.00 98.07           C  
ATOM   4646  CB  LEU B  40     -11.767  13.319  22.302  1.00 98.07           C  
ATOM   4647  HB2 LEU B  40     -11.401  14.297  22.617  1.00 98.07           H  
ATOM   4648  HB3 LEU B  40     -11.464  12.595  23.059  1.00 98.07           H  
ATOM   4649  O   LEU B  40     -14.385  12.410  24.182  1.00 98.07           O  
ATOM   4650  CG  LEU B  40     -11.074  12.929  20.986  1.00 98.07           C  
ATOM   4651  HG  LEU B  40     -11.459  13.547  20.175  1.00 98.07           H  
ATOM   4652  CD1 LEU B  40      -9.566  13.160  21.101  1.00 98.07           C  
ATOM   4653 HD11 LEU B  40      -9.368  14.211  21.308  1.00 98.07           H  
ATOM   4654 HD12 LEU B  40      -9.083  12.890  20.162  1.00 98.07           H  
ATOM   4655 HD13 LEU B  40      -9.146  12.544  21.897  1.00 98.07           H  
ATOM   4656  CD2 LEU B  40     -11.286  11.459  20.629  1.00 98.07           C  
ATOM   4657 HD21 LEU B  40     -10.841  11.249  19.657  1.00 98.07           H  
ATOM   4658 HD22 LEU B  40     -12.347  11.212  20.586  1.00 98.07           H  
ATOM   4659 HD23 LEU B  40     -10.797  10.835  21.377  1.00 98.07           H  
ATOM   4660  N   ALA B  41     -13.882  14.592  24.315  1.00 96.67           N  
ATOM   4661  H   ALA B  41     -13.442  15.380  23.862  1.00 96.67           H  
ATOM   4662  CA  ALA B  41     -14.448  14.799  25.649  1.00 96.67           C  
ATOM   4663  HA  ALA B  41     -14.008  14.072  26.331  1.00 96.67           H  
ATOM   4664  C   ALA B  41     -15.971  14.589  25.681  1.00 96.67           C  
ATOM   4665  CB  ALA B  41     -14.065  16.205  26.123  1.00 96.67           C  
ATOM   4666  HB1 ALA B  41     -14.448  16.369  27.131  1.00 96.67           H  
ATOM   4667  HB2 ALA B  41     -14.490  16.954  25.454  1.00 96.67           H  
ATOM   4668  HB3 ALA B  41     -12.980  16.310  26.132  1.00 96.67           H  
ATOM   4669  O   ALA B  41     -16.501  14.085  26.672  1.00 96.67           O  
ATOM   4670  N   ALA B  42     -16.663  14.914  24.586  1.00 97.76           N  
ATOM   4671  H   ALA B  42     -16.183  15.407  23.847  1.00 97.76           H  
ATOM   4672  CA  ALA B  42     -18.083  14.626  24.390  1.00 97.76           C  
ATOM   4673  HA  ALA B  42     -18.604  14.843  25.322  1.00 97.76           H  
ATOM   4674  C   ALA B  42     -18.381  13.148  24.054  1.00 97.76           C  
ATOM   4675  CB  ALA B  42     -18.621  15.583  23.319  1.00 97.76           C  
ATOM   4676  HB1 ALA B  42     -19.696  15.443  23.209  1.00 97.76           H  
ATOM   4677  HB2 ALA B  42     -18.426  16.614  23.611  1.00 97.76           H  
ATOM   4678  HB3 ALA B  42     -18.136  15.382  22.363  1.00 97.76           H  
ATOM   4679  O   ALA B  42     -19.546  12.784  23.899  1.00 97.76           O  
ATOM   4680  N   GLY B  43     -17.361  12.290  23.957  1.00 97.45           N  
ATOM   4681  H   GLY B  43     -16.422  12.642  24.084  1.00 97.45           H  
ATOM   4682  CA  GLY B  43     -17.511  10.853  23.722  1.00 97.45           C  
ATOM   4683  HA2 GLY B  43     -18.444  10.503  24.164  1.00 97.45           H  
ATOM   4684  HA3 GLY B  43     -16.685  10.340  24.215  1.00 97.45           H  
ATOM   4685  C   GLY B  43     -17.495  10.429  22.252  1.00 97.45           C  
ATOM   4686  O   GLY B  43     -17.883   9.301  21.955  1.00 97.45           O  
ATOM   4687  N   ALA B  44     -17.060  11.292  21.327  1.00 98.50           N  
ATOM   4688  H   ALA B  44     -16.728  12.200  21.619  1.00 98.50           H  
ATOM   4689  CA  ALA B  44     -16.847  10.886  19.939  1.00 98.50           C  
ATOM   4690  HA  ALA B  44     -17.773  10.445  19.571  1.00 98.50           H  
ATOM   4691  C   ALA B  44     -15.741   9.823  19.841  1.00 98.50           C  
ATOM   4692  CB  ALA B  44     -16.519  12.108  19.076  1.00 98.50           C  
ATOM   4693  HB1 ALA B  44     -15.553  12.513  19.379  1.00 98.50           H  
ATOM   4694  HB2 ALA B  44     -17.292  12.867  19.198  1.00 98.50           H  
ATOM   4695  HB3 ALA B  44     -16.462  11.810  18.030  1.00 98.50           H  
ATOM   4696  O   ALA B  44     -14.746   9.884  20.568  1.00 98.50           O  
ATOM   4697  N   SER B  45     -15.902   8.873  18.916  1.00 98.71           N  
ATOM   4698  H   SER B  45     -16.708   8.891  18.308  1.00 98.71           H  
ATOM   4699  CA  SER B  45     -14.879   7.859  18.665  1.00 98.71           C  
ATOM   4700  HA  SER B  45     -14.572   7.445  19.626  1.00 98.71           H  
ATOM   4701  C   SER B  45     -13.643   8.461  18.000  1.00 98.71           C  
ATOM   4702  CB  SER B  45     -15.425   6.703  17.821  1.00 98.71           C  
ATOM   4703  HB2 SER B  45     -14.692   5.896  17.808  1.00 98.71           H  
ATOM   4704  HB3 SER B  45     -16.344   6.330  18.272  1.00 98.71           H  
ATOM   4705  O   SER B  45     -13.711   9.507  17.341  1.00 98.71           O  
ATOM   4706  OG  SER B  45     -15.677   7.124  16.492  1.00 98.71           O  
ATOM   4707  HG  SER B  45     -16.068   6.392  16.009  1.00 98.71           H  
ATOM   4708  N   ALA B  46     -12.515   7.762  18.120  1.00 98.89           N  
ATOM   4709  H   ALA B  46     -12.514   6.952  18.724  1.00 98.89           H  
ATOM   4710  CA  ALA B  46     -11.268   8.156  17.476  1.00 98.89           C  
ATOM   4711  HA  ALA B  46     -10.956   9.124  17.869  1.00 98.89           H  
ATOM   4712  C   ALA B  46     -11.457   8.302  15.960  1.00 98.89           C  
ATOM   4713  CB  ALA B  46     -10.194   7.119  17.816  1.00 98.89           C  
ATOM   4714  HB1 ALA B  46     -10.505   6.124  17.496  1.00 98.89           H  
ATOM   4715  HB2 ALA B  46     -10.019   7.108  18.892  1.00 98.89           H  
ATOM   4716  HB3 ALA B  46      -9.262   7.375  17.312  1.00 98.89           H  
ATOM   4717  O   ALA B  46     -11.010   9.286  15.375  1.00 98.89           O  
ATOM   4718  N   LEU B  47     -12.194   7.373  15.342  1.00 98.95           N  
ATOM   4719  H   LEU B  47     -12.525   6.594  15.892  1.00 98.95           H  
ATOM   4720  CA  LEU B  47     -12.488   7.384  13.911  1.00 98.95           C  
ATOM   4721  HA  LEU B  47     -11.540   7.385  13.373  1.00 98.95           H  
ATOM   4722  C   LEU B  47     -13.265   8.637  13.477  1.00 98.95           C  
ATOM   4723  CB  LEU B  47     -13.258   6.095  13.583  1.00 98.95           C  
ATOM   4724  HB2 LEU B  47     -12.702   5.237  13.959  1.00 98.95           H  
ATOM   4725  HB3 LEU B  47     -14.215   6.127  14.104  1.00 98.95           H  
ATOM   4726  O   LEU B  47     -12.886   9.280  12.498  1.00 98.95           O  
ATOM   4727  CG  LEU B  47     -13.515   5.894  12.080  1.00 98.95           C  
ATOM   4728  HG  LEU B  47     -13.985   6.783  11.660  1.00 98.95           H  
ATOM   4729  CD1 LEU B  47     -12.207   5.616  11.335  1.00 98.95           C  
ATOM   4730 HD11 LEU B  47     -11.678   4.788  11.806  1.00 98.95           H  
ATOM   4731 HD12 LEU B  47     -12.411   5.357  10.296  1.00 98.95           H  
ATOM   4732 HD13 LEU B  47     -11.568   6.499  11.361  1.00 98.95           H  
ATOM   4733  CD2 LEU B  47     -14.480   4.725  11.899  1.00 98.95           C  
ATOM   4734 HD21 LEU B  47     -14.815   4.678  10.862  1.00 98.95           H  
ATOM   4735 HD22 LEU B  47     -15.363   4.876  12.519  1.00 98.95           H  
ATOM   4736 HD23 LEU B  47     -13.997   3.791  12.185  1.00 98.95           H  
ATOM   4737  N   GLU B  48     -14.312   9.022  14.216  1.00 98.91           N  
ATOM   4738  H   GLU B  48     -14.557   8.484  15.035  1.00 98.91           H  
ATOM   4739  CA  GLU B  48     -15.071  10.245  13.921  1.00 98.91           C  
ATOM   4740  HA  GLU B  48     -15.427  10.217  12.891  1.00 98.91           H  
ATOM   4741  C   GLU B  48     -14.200  11.493  14.052  1.00 98.91           C  
ATOM   4742  CB  GLU B  48     -16.265  10.410  14.881  1.00 98.91           C  
ATOM   4743  HB2 GLU B  48     -15.924  10.295  15.910  1.00 98.91           H  
ATOM   4744  HB3 GLU B  48     -16.649  11.425  14.782  1.00 98.91           H  
ATOM   4745  O   GLU B  48     -14.254  12.390  13.209  1.00 98.91           O  
ATOM   4746  CG  GLU B  48     -17.431   9.451  14.641  1.00 98.91           C  
ATOM   4747  HG2 GLU B  48     -17.126   8.440  14.908  1.00 98.91           H  
ATOM   4748  HG3 GLU B  48     -18.256   9.735  15.295  1.00 98.91           H  
ATOM   4749  CD  GLU B  48     -17.900   9.468  13.191  1.00 98.91           C  
ATOM   4750  OE1 GLU B  48     -17.976   8.375  12.604  1.00 98.91           O  
ATOM   4751  OE2 GLU B  48     -18.152  10.551  12.619  1.00 98.91           O  
ATOM   4752  N   VAL B  49     -13.389  11.565  15.111  1.00 98.96           N  
ATOM   4753  H   VAL B  49     -13.372  10.791  15.759  1.00 98.96           H  
ATOM   4754  CA  VAL B  49     -12.512  12.716  15.351  1.00 98.96           C  
ATOM   4755  HA  VAL B  49     -13.108  13.626  15.279  1.00 98.96           H  
ATOM   4756  C   VAL B  49     -11.446  12.823  14.270  1.00 98.96           C  
ATOM   4757  CB  VAL B  49     -11.908  12.659  16.765  1.00 98.96           C  
ATOM   4758  HB  VAL B  49     -11.437  11.687  16.913  1.00 98.96           H  
ATOM   4759  O   VAL B  49     -11.224  13.921  13.767  1.00 98.96           O  
ATOM   4760  CG1 VAL B  49     -10.842  13.743  16.983  1.00 98.96           C  
ATOM   4761 HG11 VAL B  49     -11.255  14.728  16.767  1.00 98.96           H  
ATOM   4762 HG12 VAL B  49     -10.491  13.714  18.014  1.00 98.96           H  
ATOM   4763 HG13 VAL B  49      -9.982  13.564  16.337  1.00 98.96           H  
ATOM   4764  CG2 VAL B  49     -13.031  12.834  17.805  1.00 98.96           C  
ATOM   4765 HG21 VAL B  49     -13.056  11.954  18.449  1.00 98.96           H  
ATOM   4766 HG22 VAL B  49     -12.867  13.719  18.419  1.00 98.96           H  
ATOM   4767 HG23 VAL B  49     -14.007  12.923  17.328  1.00 98.96           H  
ATOM   4768  N   VAL B  50     -10.837  11.712  13.858  1.00 98.98           N  
ATOM   4769  H   VAL B  50     -11.058  10.842  14.322  1.00 98.98           H  
ATOM   4770  CA  VAL B  50      -9.853  11.682  12.769  1.00 98.98           C  
ATOM   4771  HA  VAL B  50      -9.036  12.363  13.010  1.00 98.98           H  
ATOM   4772  C   VAL B  50     -10.467  12.176  11.463  1.00 98.98           C  
ATOM   4773  CB  VAL B  50      -9.270  10.266  12.624  1.00 98.98           C  
ATOM   4774  HB  VAL B  50     -10.078   9.538  12.696  1.00 98.98           H  
ATOM   4775  O   VAL B  50      -9.913  13.084  10.845  1.00 98.98           O  
ATOM   4776  CG1 VAL B  50      -8.549  10.029  11.297  1.00 98.98           C  
ATOM   4777 HG11 VAL B  50      -7.709  10.715  11.190  1.00 98.98           H  
ATOM   4778 HG12 VAL B  50      -8.191   9.000  11.288  1.00 98.98           H  
ATOM   4779 HG13 VAL B  50      -9.229  10.141  10.453  1.00 98.98           H  
ATOM   4780  CG2 VAL B  50      -8.262  10.003  13.745  1.00 98.98           C  
ATOM   4781 HG21 VAL B  50      -7.391  10.650  13.636  1.00 98.98           H  
ATOM   4782 HG22 VAL B  50      -8.720  10.187  14.717  1.00 98.98           H  
ATOM   4783 HG23 VAL B  50      -7.937   8.963  13.704  1.00 98.98           H  
ATOM   4784  N   VAL B  51     -11.626  11.643  11.060  1.00 98.97           N  
ATOM   4785  H   VAL B  51     -12.046  10.918  11.623  1.00 98.97           H  
ATOM   4786  CA  VAL B  51     -12.290  12.046   9.809  1.00 98.97           C  
ATOM   4787  HA  VAL B  51     -11.608  11.868   8.977  1.00 98.97           H  
ATOM   4788  C   VAL B  51     -12.599  13.539   9.827  1.00 98.97           C  
ATOM   4789  CB  VAL B  51     -13.573  11.227   9.568  1.00 98.97           C  
ATOM   4790  HB  VAL B  51     -14.199  11.283  10.459  1.00 98.97           H  
ATOM   4791  O   VAL B  51     -12.188  14.261   8.923  1.00 98.97           O  
ATOM   4792  CG1 VAL B  51     -14.386  11.746   8.370  1.00 98.97           C  
ATOM   4793 HG11 VAL B  51     -13.752  11.800   7.485  1.00 98.97           H  
ATOM   4794 HG12 VAL B  51     -14.788  12.736   8.587  1.00 98.97           H  
ATOM   4795 HG13 VAL B  51     -15.226  11.080   8.174  1.00 98.97           H  
ATOM   4796  CG2 VAL B  51     -13.242   9.753   9.298  1.00 98.97           C  
ATOM   4797 HG21 VAL B  51     -12.415   9.420   9.925  1.00 98.97           H  
ATOM   4798 HG22 VAL B  51     -14.104   9.138   9.555  1.00 98.97           H  
ATOM   4799 HG23 VAL B  51     -12.969   9.603   8.253  1.00 98.97           H  
ATOM   4800  N   GLU B  52     -13.272  14.031  10.867  1.00 98.93           N  
ATOM   4801  H   GLU B  52     -13.559  13.406  11.606  1.00 98.93           H  
ATOM   4802  CA  GLU B  52     -13.674  15.440  10.938  1.00 98.93           C  
ATOM   4803  HA  GLU B  52     -14.144  15.718   9.995  1.00 98.93           H  
ATOM   4804  C   GLU B  52     -12.480  16.393  11.108  1.00 98.93           C  
ATOM   4805  CB  GLU B  52     -14.705  15.629  12.062  1.00 98.93           C  
ATOM   4806  HB2 GLU B  52     -14.915  16.693  12.173  1.00 98.93           H  
ATOM   4807  HB3 GLU B  52     -14.283  15.275  13.002  1.00 98.93           H  
ATOM   4808  O   GLU B  52     -12.533  17.540  10.658  1.00 98.93           O  
ATOM   4809  CG  GLU B  52     -16.033  14.893  11.796  1.00 98.93           C  
ATOM   4810  HG2 GLU B  52     -16.715  15.115  12.617  1.00 98.93           H  
ATOM   4811  HG3 GLU B  52     -15.863  13.816  11.792  1.00 98.93           H  
ATOM   4812  CD  GLU B  52     -16.711  15.303  10.478  1.00 98.93           C  
ATOM   4813  OE1 GLU B  52     -17.171  14.435   9.699  1.00 98.93           O  
ATOM   4814  OE2 GLU B  52     -16.795  16.514  10.186  1.00 98.93           O  
ATOM   4815  N   THR B  53     -11.378  15.935  11.706  1.00 98.96           N  
ATOM   4816  H   THR B  53     -11.387  14.997  12.081  1.00 98.96           H  
ATOM   4817  CA  THR B  53     -10.133  16.712  11.788  1.00 98.96           C  
ATOM   4818  HA  THR B  53     -10.370  17.727  12.105  1.00 98.96           H  
ATOM   4819  C   THR B  53      -9.458  16.808  10.421  1.00 98.96           C  
ATOM   4820  CB  THR B  53      -9.174  16.120  12.828  1.00 98.96           C  
ATOM   4821  HB  THR B  53      -8.916  15.096  12.558  1.00 98.96           H  
ATOM   4822  O   THR B  53      -9.091  17.903   9.996  1.00 98.96           O  
ATOM   4823  CG2 THR B  53      -7.898  16.936  12.981  1.00 98.96           C  
ATOM   4824 HG21 THR B  53      -8.142  17.984  13.154  1.00 98.96           H  
ATOM   4825 HG22 THR B  53      -7.279  16.842  12.088  1.00 98.96           H  
ATOM   4826 HG23 THR B  53      -7.346  16.554  13.839  1.00 98.96           H  
ATOM   4827  OG1 THR B  53      -9.796  16.125  14.089  1.00 98.96           O  
ATOM   4828  HG1 THR B  53     -10.353  15.344  14.096  1.00 98.96           H  
ATOM   4829  N   VAL B  54      -9.343  15.699   9.683  1.00 98.97           N  
ATOM   4830  H   VAL B  54      -9.678  14.823  10.058  1.00 98.97           H  
ATOM   4831  CA  VAL B  54      -8.747  15.705   8.336  1.00 98.97           C  
ATOM   4832  HA  VAL B  54      -7.787  16.217   8.392  1.00 98.97           H  
ATOM   4833  C   VAL B  54      -9.607  16.507   7.357  1.00 98.97           C  
ATOM   4834  CB  VAL B  54      -8.473  14.278   7.831  1.00 98.97           C  
ATOM   4835  HB  VAL B  54      -9.402  13.708   7.866  1.00 98.97           H  
ATOM   4836  O   VAL B  54      -9.049  17.263   6.569  1.00 98.97           O  
ATOM   4837  CG1 VAL B  54      -7.916  14.263   6.400  1.00 98.97           C  
ATOM   4838 HG11 VAL B  54      -8.652  14.646   5.693  1.00 98.97           H  
ATOM   4839 HG12 VAL B  54      -7.664  13.243   6.111  1.00 98.97           H  
ATOM   4840 HG13 VAL B  54      -7.019  14.879   6.342  1.00 98.97           H  
ATOM   4841  CG2 VAL B  54      -7.423  13.576   8.701  1.00 98.97           C  
ATOM   4842 HG21 VAL B  54      -6.465  14.092   8.634  1.00 98.97           H  
ATOM   4843 HG22 VAL B  54      -7.296  12.546   8.367  1.00 98.97           H  
ATOM   4844 HG23 VAL B  54      -7.743  13.558   9.743  1.00 98.97           H  
ATOM   4845  N   VAL B  55     -10.941  16.460   7.462  1.00 98.94           N  
ATOM   4846  H   VAL B  55     -11.345  15.794   8.104  1.00 98.94           H  
ATOM   4847  CA  VAL B  55     -11.844  17.322   6.671  1.00 98.94           C  
ATOM   4848  HA  VAL B  55     -11.700  17.106   5.612  1.00 98.94           H  
ATOM   4849  C   VAL B  55     -11.527  18.805   6.881  1.00 98.94           C  
ATOM   4850  CB  VAL B  55     -13.318  17.055   7.033  1.00 98.94           C  
ATOM   4851  HB  VAL B  55     -13.429  17.082   8.117  1.00 98.94           H  
ATOM   4852  O   VAL B  55     -11.474  19.566   5.915  1.00 98.94           O  
ATOM   4853  CG1 VAL B  55     -14.282  18.085   6.423  1.00 98.94           C  
ATOM   4854 HG11 VAL B  55     -14.124  18.150   5.346  1.00 98.94           H  
ATOM   4855 HG12 VAL B  55     -15.313  17.798   6.629  1.00 98.94           H  
ATOM   4856 HG13 VAL B  55     -14.120  19.067   6.868  1.00 98.94           H  
ATOM   4857  CG2 VAL B  55     -13.776  15.688   6.526  1.00 98.94           C  
ATOM   4858 HG21 VAL B  55     -13.890  15.723   5.443  1.00 98.94           H  
ATOM   4859 HG22 VAL B  55     -14.716  15.412   7.004  1.00 98.94           H  
ATOM   4860 HG23 VAL B  55     -13.037  14.923   6.765  1.00 98.94           H  
ATOM   4861  N   GLN B  56     -11.297  19.237   8.125  1.00 98.89           N  
ATOM   4862  H   GLN B  56     -11.348  18.577   8.888  1.00 98.89           H  
ATOM   4863  CA  GLN B  56     -10.931  20.629   8.416  1.00 98.89           C  
ATOM   4864  HA  GLN B  56     -11.661  21.293   7.954  1.00 98.89           H  
ATOM   4865  C   GLN B  56      -9.562  20.991   7.825  1.00 98.89           C  
ATOM   4866  CB  GLN B  56     -10.943  20.869   9.930  1.00 98.89           C  
ATOM   4867  HB2 GLN B  56     -10.372  20.089  10.433  1.00 98.89           H  
ATOM   4868  HB3 GLN B  56     -10.465  21.826  10.139  1.00 98.89           H  
ATOM   4869  O   GLN B  56      -9.403  22.060   7.232  1.00 98.89           O  
ATOM   4870  CG  GLN B  56     -12.364  20.916  10.504  1.00 98.89           C  
ATOM   4871  HG2 GLN B  56     -12.866  21.819  10.157  1.00 98.89           H  
ATOM   4872  HG3 GLN B  56     -12.939  20.055  10.165  1.00 98.89           H  
ATOM   4873  CD  GLN B  56     -12.322  20.929  12.025  1.00 98.89           C  
ATOM   4874  NE2 GLN B  56     -12.551  19.804  12.663  1.00 98.89           N  
ATOM   4875 HE21 GLN B  56     -12.682  18.959  12.125  1.00 98.89           H  
ATOM   4876 HE22 GLN B  56     -12.425  19.821  13.665  1.00 98.89           H  
ATOM   4877  OE1 GLN B  56     -12.042  21.932  12.655  1.00 98.89           O  
ATOM   4878  N   LEU B  57      -8.581  20.088   7.927  1.00 98.78           N  
ATOM   4879  H   LEU B  57      -8.775  19.228   8.419  1.00 98.78           H  
ATOM   4880  CA  LEU B  57      -7.260  20.272   7.320  1.00 98.78           C  
ATOM   4881  HA  LEU B  57      -6.844  21.216   7.673  1.00 98.78           H  
ATOM   4882  C   LEU B  57      -7.362  20.397   5.787  1.00 98.78           C  
ATOM   4883  CB  LEU B  57      -6.322  19.130   7.759  1.00 98.78           C  
ATOM   4884  HB2 LEU B  57      -6.773  18.180   7.473  1.00 98.78           H  
ATOM   4885  HB3 LEU B  57      -5.385  19.229   7.212  1.00 98.78           H  
ATOM   4886  O   LEU B  57      -6.808  21.343   5.223  1.00 98.78           O  
ATOM   4887  CG  LEU B  57      -5.996  19.095   9.267  1.00 98.78           C  
ATOM   4888  HG  LEU B  57      -6.917  19.146   9.847  1.00 98.78           H  
ATOM   4889  CD1 LEU B  57      -5.268  17.803   9.647  1.00 98.78           C  
ATOM   4890 HD11 LEU B  57      -4.243  17.810   9.275  1.00 98.78           H  
ATOM   4891 HD12 LEU B  57      -5.238  17.713  10.733  1.00 98.78           H  
ATOM   4892 HD13 LEU B  57      -5.798  16.938   9.250  1.00 98.78           H  
ATOM   4893  CD2 LEU B  57      -5.107  20.269   9.687  1.00 98.78           C  
ATOM   4894 HD21 LEU B  57      -4.211  20.300   9.067  1.00 98.78           H  
ATOM   4895 HD22 LEU B  57      -5.658  21.204   9.594  1.00 98.78           H  
ATOM   4896 HD23 LEU B  57      -4.810  20.147  10.729  1.00 98.78           H  
ATOM   4897  N   GLU B  58      -8.124  19.519   5.131  1.00 98.50           N  
ATOM   4898  H   GLU B  58      -8.552  18.778   5.667  1.00 98.50           H  
ATOM   4899  CA  GLU B  58      -8.402  19.544   3.687  1.00 98.50           C  
ATOM   4900  HA  GLU B  58      -7.468  19.463   3.130  1.00 98.50           H  
ATOM   4901  C   GLU B  58      -9.095  20.840   3.245  1.00 98.50           C  
ATOM   4902  CB  GLU B  58      -9.319  18.364   3.313  1.00 98.50           C  
ATOM   4903  HB2 GLU B  58      -9.722  18.534   2.315  1.00 98.50           H  
ATOM   4904  HB3 GLU B  58     -10.157  18.341   4.010  1.00 98.50           H  
ATOM   4905  O   GLU B  58      -8.724  21.425   2.227  1.00 98.50           O  
ATOM   4906  CG  GLU B  58      -8.623  16.996   3.307  1.00 98.50           C  
ATOM   4907  HG2 GLU B  58      -7.865  17.010   2.523  1.00 98.50           H  
ATOM   4908  HG3 GLU B  58      -8.111  16.829   4.254  1.00 98.50           H  
ATOM   4909  CD  GLU B  58      -9.605  15.839   3.042  1.00 98.50           C  
ATOM   4910  OE1 GLU B  58      -9.130  14.742   2.670  1.00 98.50           O  
ATOM   4911  OE2 GLU B  58     -10.842  16.026   3.128  1.00 98.50           O  
ATOM   4912  N   ALA B  59     -10.094  21.305   3.998  1.00 98.34           N  
ATOM   4913  H   ALA B  59     -10.389  20.754   4.791  1.00 98.34           H  
ATOM   4914  CA  ALA B  59     -10.901  22.470   3.635  1.00 98.34           C  
ATOM   4915  HA  ALA B  59     -11.180  22.384   2.585  1.00 98.34           H  
ATOM   4916  C   ALA B  59     -10.158  23.809   3.801  1.00 98.34           C  
ATOM   4917  CB  ALA B  59     -12.182  22.434   4.474  1.00 98.34           C  
ATOM   4918  HB1 ALA B  59     -12.821  23.276   4.206  1.00 98.34           H  
ATOM   4919  HB2 ALA B  59     -12.721  21.505   4.286  1.00 98.34           H  
ATOM   4920  HB3 ALA B  59     -11.935  22.494   5.534  1.00 98.34           H  
ATOM   4921  O   ALA B  59     -10.494  24.790   3.131  1.00 98.34           O  
ATOM   4922  N   SER B  60      -9.143  23.860   4.668  1.00 97.12           N  
ATOM   4923  H   SER B  60      -8.976  23.038   5.230  1.00 97.12           H  
ATOM   4924  CA  SER B  60      -8.444  25.102   5.032  1.00 97.12           C  
ATOM   4925  HA  SER B  60      -9.175  25.796   5.448  1.00 97.12           H  
ATOM   4926  C   SER B  60      -7.754  25.806   3.859  1.00 97.12           C  
ATOM   4927  CB  SER B  60      -7.409  24.801   6.119  1.00 97.12           C  
ATOM   4928  HB2 SER B  60      -7.885  24.235   6.920  1.00 97.12           H  
ATOM   4929  HB3 SER B  60      -7.041  25.741   6.530  1.00 97.12           H  
ATOM   4930  O   SER B  60      -7.663  27.032   3.837  1.00 97.12           O  
ATOM   4931  OG  SER B  60      -6.315  24.063   5.593  1.00 97.12           O  
ATOM   4932  HG  SER B  60      -6.582  23.145   5.503  1.00 97.12           H  
ATOM   4933  N   GLY B  61      -7.249  25.046   2.881  1.00 95.51           N  
ATOM   4934  H   GLY B  61      -7.393  24.048   2.940  1.00 95.51           H  
ATOM   4935  CA  GLY B  61      -6.390  25.580   1.821  1.00 95.51           C  
ATOM   4936  HA2 GLY B  61      -6.866  26.455   1.380  1.00 95.51           H  
ATOM   4937  HA3 GLY B  61      -6.278  24.825   1.042  1.00 95.51           H  
ATOM   4938  C   GLY B  61      -4.985  25.987   2.289  1.00 95.51           C  
ATOM   4939  O   GLY B  61      -4.260  26.616   1.521  1.00 95.51           O  
ATOM   4940  N   LEU B  62      -4.590  25.648   3.525  1.00 93.98           N  
ATOM   4941  H   LEU B  62      -5.252  25.168   4.117  1.00 93.98           H  
ATOM   4942  CA  LEU B  62      -3.289  26.002   4.115  1.00 93.98           C  
ATOM   4943  HA  LEU B  62      -2.922  26.921   3.658  1.00 93.98           H  
ATOM   4944  C   LEU B  62      -2.197  24.943   3.888  1.00 93.98           C  
ATOM   4945  CB  LEU B  62      -3.474  26.233   5.625  1.00 93.98           C  
ATOM   4946  HB2 LEU B  62      -2.489  26.384   6.068  1.00 93.98           H  
ATOM   4947  HB3 LEU B  62      -3.894  25.329   6.065  1.00 93.98           H  
ATOM   4948  O   LEU B  62      -1.011  25.206   4.090  1.00 93.98           O  
ATOM   4949  CG  LEU B  62      -4.356  27.432   6.012  1.00 93.98           C  
ATOM   4950  HG  LEU B  62      -5.345  27.322   5.568  1.00 93.98           H  
ATOM   4951  CD1 LEU B  62      -4.509  27.466   7.532  1.00 93.98           C  
ATOM   4952 HD11 LEU B  62      -4.947  26.527   7.873  1.00 93.98           H  
ATOM   4953 HD12 LEU B  62      -3.539  27.608   8.009  1.00 93.98           H  
ATOM   4954 HD13 LEU B  62      -5.174  28.281   7.818  1.00 93.98           H  
ATOM   4955  CD2 LEU B  62      -3.748  28.763   5.564  1.00 93.98           C  
ATOM   4956 HD21 LEU B  62      -2.733  28.862   5.949  1.00 93.98           H  
ATOM   4957 HD22 LEU B  62      -4.357  29.586   5.937  1.00 93.98           H  
ATOM   4958 HD23 LEU B  62      -3.734  28.817   4.475  1.00 93.98           H  
ATOM   4959  N   TYR B  63      -2.581  23.741   3.465  1.00 94.49           N  
ATOM   4960  H   TYR B  63      -3.563  23.600   3.273  1.00 94.49           H  
ATOM   4961  CA  TYR B  63      -1.691  22.590   3.308  1.00 94.49           C  
ATOM   4962  HA  TYR B  63      -0.655  22.908   3.428  1.00 94.49           H  
ATOM   4963  C   TYR B  63      -1.847  21.983   1.915  1.00 94.49           C  
ATOM   4964  CB  TYR B  63      -2.007  21.548   4.387  1.00 94.49           C  
ATOM   4965  HB2 TYR B  63      -1.187  20.832   4.440  1.00 94.49           H  
ATOM   4966  HB3 TYR B  63      -2.897  21.005   4.069  1.00 94.49           H  
ATOM   4967  O   TYR B  63      -2.872  22.184   1.274  1.00 94.49           O  
ATOM   4968  CG  TYR B  63      -2.264  22.112   5.774  1.00 94.49           C  
ATOM   4969  CD1 TYR B  63      -1.202  22.568   6.578  1.00 94.49           C  
ATOM   4970  HD1 TYR B  63      -0.189  22.506   6.209  1.00 94.49           H  
ATOM   4971  CD2 TYR B  63      -3.587  22.219   6.238  1.00 94.49           C  
ATOM   4972  HD2 TYR B  63      -4.405  21.887   5.615  1.00 94.49           H  
ATOM   4973  CE1 TYR B  63      -1.461  23.123   7.848  1.00 94.49           C  
ATOM   4974  HE1 TYR B  63      -0.650  23.477   8.466  1.00 94.49           H  
ATOM   4975  CE2 TYR B  63      -3.853  22.782   7.496  1.00 94.49           C  
ATOM   4976  HE2 TYR B  63      -4.875  22.884   7.830  1.00 94.49           H  
ATOM   4977  OH  TYR B  63      -3.067  23.796   9.511  1.00 94.49           O  
ATOM   4978  HH  TYR B  63      -2.279  24.095   9.972  1.00 94.49           H  
ATOM   4979  CZ  TYR B  63      -2.793  23.236   8.305  1.00 94.49           C  
ATOM   4980  N   VAL B  64      -0.868  21.203   1.446  1.00 91.96           N  
ATOM   4981  H   VAL B  64      -0.063  21.025   2.029  1.00 91.96           H  
ATOM   4982  CA  VAL B  64      -0.927  20.532   0.129  1.00 91.96           C  
ATOM   4983  HA  VAL B  64      -1.397  21.224  -0.570  1.00 91.96           H  
ATOM   4984  C   VAL B  64      -1.840  19.293   0.188  1.00 91.96           C  
ATOM   4985  CB  VAL B  64       0.477  20.224  -0.443  1.00 91.96           C  
ATOM   4986  HB  VAL B  64       0.897  19.370   0.088  1.00 91.96           H  
ATOM   4987  O   VAL B  64      -1.430  18.168  -0.065  1.00 91.96           O  
ATOM   4988  CG1 VAL B  64       0.417  19.877  -1.936  1.00 91.96           C  
ATOM   4989 HG11 VAL B  64      -0.198  18.992  -2.101  1.00 91.96           H  
ATOM   4990 HG12 VAL B  64       0.008  20.713  -2.504  1.00 91.96           H  
ATOM   4991 HG13 VAL B  64       1.419  19.648  -2.299  1.00 91.96           H  
ATOM   4992  CG2 VAL B  64       1.441  21.414  -0.292  1.00 91.96           C  
ATOM   4993 HG21 VAL B  64       1.014  22.299  -0.764  1.00 91.96           H  
ATOM   4994 HG22 VAL B  64       1.641  21.615   0.760  1.00 91.96           H  
ATOM   4995 HG23 VAL B  64       2.390  21.174  -0.771  1.00 91.96           H  
ATOM   4996  N   ALA B  65      -3.094  19.492   0.582  1.00 95.74           N  
ATOM   4997  H   ALA B  65      -3.373  20.440   0.791  1.00 95.74           H  
ATOM   4998  CA  ALA B  65      -4.142  18.484   0.667  1.00 95.74           C  
ATOM   4999  HA  ALA B  65      -4.001  17.740  -0.117  1.00 95.74           H  
ATOM   5000  C   ALA B  65      -5.504  19.152   0.469  1.00 95.74           C  
ATOM   5001  CB  ALA B  65      -4.077  17.795   2.031  1.00 95.74           C  
ATOM   5002  HB1 ALA B  65      -4.294  18.515   2.819  1.00 95.74           H  
ATOM   5003  HB2 ALA B  65      -4.812  16.991   2.070  1.00 95.74           H  
ATOM   5004  HB3 ALA B  65      -3.085  17.371   2.191  1.00 95.74           H  
ATOM   5005  O   ALA B  65      -5.669  20.331   0.798  1.00 95.74           O  
ATOM   5006  N   GLY B  66      -6.472  18.408  -0.074  1.00 97.37           N  
ATOM   5007  H   GLY B  66      -6.285  17.437  -0.279  1.00 97.37           H  
ATOM   5008  CA  GLY B  66      -7.798  18.941  -0.382  1.00 97.37           C  
ATOM   5009  HA2 GLY B  66      -8.346  19.100   0.546  1.00 97.37           H  
ATOM   5010  HA3 GLY B  66      -8.354  18.226  -0.988  1.00 97.37           H  
ATOM   5011  C   GLY B  66      -7.706  20.262  -1.148  1.00 97.37           C  
ATOM   5012  O   GLY B  66      -7.105  20.340  -2.219  1.00 97.37           O  
ATOM   5013  N   ARG B  67      -8.249  21.329  -0.563  1.00 96.96           N  
ATOM   5014  H   ARG B  67      -8.599  21.216   0.378  1.00 96.96           H  
ATOM   5015  CA  ARG B  67      -8.299  22.669  -1.152  1.00 96.96           C  
ATOM   5016  HA  ARG B  67      -8.811  22.610  -2.112  1.00 96.96           H  
ATOM   5017  C   ARG B  67      -6.922  23.275  -1.450  1.00 96.96           C  
ATOM   5018  CB  ARG B  67      -9.117  23.553  -0.202  1.00 96.96           C  
ATOM   5019  HB2 ARG B  67     -10.024  23.027   0.097  1.00 96.96           H  
ATOM   5020  HB3 ARG B  67      -8.533  23.771   0.692  1.00 96.96           H  
ATOM   5021  O   ARG B  67      -6.808  24.052  -2.387  1.00 96.96           O  
ATOM   5022  CG  ARG B  67      -9.522  24.851  -0.892  1.00 96.96           C  
ATOM   5023  HG2 ARG B  67      -8.634  25.375  -1.245  1.00 96.96           H  
ATOM   5024  HG3 ARG B  67     -10.166  24.607  -1.737  1.00 96.96           H  
ATOM   5025  CD  ARG B  67     -10.274  25.776   0.053  1.00 96.96           C  
ATOM   5026  HD2 ARG B  67      -9.648  25.955   0.927  1.00 96.96           H  
ATOM   5027  HD3 ARG B  67     -11.201  25.298   0.369  1.00 96.96           H  
ATOM   5028  NE  ARG B  67     -10.567  27.041  -0.637  1.00 96.96           N  
ATOM   5029  HE  ARG B  67     -10.540  27.006  -1.646  1.00 96.96           H  
ATOM   5030  NH1 ARG B  67     -10.722  28.351   1.236  1.00 96.96           N  
ATOM   5031 HH11 ARG B  67     -10.845  29.253   1.673  1.00 96.96           H  
ATOM   5032 HH12 ARG B  67     -10.537  27.531   1.795  1.00 96.96           H  
ATOM   5033  NH2 ARG B  67     -11.001  29.259  -0.798  1.00 96.96           N  
ATOM   5034 HH21 ARG B  67     -11.152  30.165  -0.377  1.00 96.96           H  
ATOM   5035 HH22 ARG B  67     -10.997  29.161  -1.803  1.00 96.96           H  
ATOM   5036  CZ  ARG B  67     -10.764  28.210  -0.063  1.00 96.96           C
[truncated: 239,445 more chars]
